# Supplementary material for: Assisting hand gesture classification and rehabilitation assessment via sEMG and finger motion data
Source: Front Bioeng Biotechnol. 2026 Jan 8;13:1751763. doi: 10.3389/fbioe.2025.1751763 (PMC12823985; doi:10.3389/fbioe.2025.1751763)
Supplement: Supplementary file 1 [file DataSheet1.zip]

Archive with 1,010 entries (899 files):
- dataset/
- dataset/function 0/
- dataset/function 0/0/
- dataset/function 0/0/0/
- dataset/function 0/0/0/0.csv
- dataset/function 0/0/0/1.csv
- dataset/function 0/0/0/2.csv
- dataset/function 0/0/0/3.csv
- dataset/function 0/0/0/4.csv
- dataset/function 0/0/0/5.csv
- dataset/function 0/0/0/6.csv
- dataset/function 0/0/0/7.csv
- dataset/function 0/0/0/8.csv
- dataset/function 0/0/0/9.csv
- dataset/function 0/0/1/
- dataset/function 0/0/1/0.csv
- dataset/function 0/0/1/1.csv
- dataset/function 0/0/1/2.csv
- dataset/function 0/0/1/3.csv
- dataset/function 0/0/1/4.csv
- dataset/function 0/0/1/5.csv
- dataset/function 0/0/1/6.csv
- dataset/function 0/0/1/7.csv
- dataset/function 0/0/1/8.csv
- dataset/function 0/0/1/9.csv
- dataset/function 0/0/2/
- dataset/function 0/0/2/0.csv
- dataset/function 0/0/2/1.csv
- dataset/function 0/0/2/2.csv
- dataset/function 0/0/2/3.csv
- dataset/function 0/0/2/4.csv
- dataset/function 0/0/2/5.csv
- dataset/function 0/0/2/6.csv
- dataset/function 0/0/2/7.csv
- dataset/function 0/0/2/8.csv
- dataset/function 0/0/2/9.csv
- dataset/function 0/0/3/
- dataset/function 0/0/3/0.csv
- dataset/function 0/0/3/1.csv
- dataset/function 0/0/3/2.csv
- dataset/function 0/0/3/3.csv
- dataset/function 0/0/3/4.csv
- dataset/function 0/0/3/5.csv
- dataset/function 0/0/3/6.csv
- dataset/function 0/0/3/7.csv
- dataset/function 0/0/3/8.csv
- dataset/function 0/0/3/9.csv
- dataset/function 0/0/4/
- dataset/function 0/0/4/0.csv
- dataset/function 0/0/4/1.csv
- dataset/function 0/0/4/2.csv
- dataset/function 0/0/4/3.csv
- dataset/function 0/0/4/4.csv
- dataset/function 0/0/4/5.csv
- dataset/function 0/0/4/6.csv
- dataset/function 0/0/4/7.csv
- dataset/function 0/0/4/8.csv
- dataset/function 0/0/4/9.csv
- dataset/function 0/0/5/
- dataset/function 0/0/5/0.csv
- dataset/function 0/0/5/1.csv
- dataset/function 0/0/5/2.csv
- dataset/function 0/0/5/3.csv
- dataset/function 0/0/5/4.csv
- dataset/function 0/0/5/5.csv
- dataset/function 0/0/5/6.csv
- dataset/function 0/0/5/7.csv
- dataset/function 0/0/5/8.csv
- dataset/function 0/0/5/9.csv
- dataset/function 0/1/
- dataset/function 0/1/0/
- dataset/function 0/1/0/0.csv
- dataset/function 0/1/0/1.csv
- dataset/function 0/1/0/2.csv
- dataset/function 0/1/0/3.csv
- dataset/function 0/1/0/4.csv
- dataset/function 0/1/0/5.csv
- dataset/function 0/1/0/6.csv
- dataset/function 0/1/0/7.csv
- dataset/function 0/1/0/8.csv
- dataset/function 0/1/0/9.csv
- dataset/function 0/1/1/
- dataset/function 0/1/1/0.csv
- dataset/function 0/1/1/1.csv
- dataset/function 0/1/1/2.csv
- dataset/function 0/1/1/3.csv
- dataset/function 0/1/1/4.csv
- dataset/function 0/1/1/5.csv
- dataset/function 0/1/1/6.csv
- dataset/function 0/1/1/7.csv
- dataset/function 0/1/1/8.csv
- dataset/function 0/1/1/9.csv
- dataset/function 0/1/2/
- dataset/function 0/1/2/0.csv
- dataset/function 0/1/2/1.csv
- dataset/function 0/1/2/2.csv
- dataset/function 0/1/2/3.csv
- dataset/function 0/1/2/4.csv
- dataset/function 0/1/2/5.csv
- dataset/function 0/1/2/6.csv
- dataset/function 0/1/2/7.csv
- dataset/function 0/1/2/8.csv
- dataset/function 0/1/2/9.csv
- dataset/function 0/1/3/
- dataset/function 0/1/3/0.csv
- dataset/function 0/1/3/1.csv
- dataset/function 0/1/3/2.csv
- dataset/function 0/1/3/3.csv
- dataset/function 0/1/3/4.csv
- dataset/function 0/1/3/5.csv
- dataset/function 0/1/3/6.csv
- dataset/function 0/1/3/7.csv
- dataset/function 0/1/3/8.csv
- dataset/function 0/1/3/9.csv
- dataset/function 0/1/4/
- dataset/function 0/1/4/0.csv
- dataset/function 0/1/4/1.csv
- dataset/function 0/1/4/2.csv
- dataset/function 0/1/4/3.csv
- dataset/function 0/1/4/4.csv
- dataset/function 0/1/4/5.csv
- dataset/function 0/1/4/6.csv
- dataset/function 0/1/4/7.csv
- dataset/function 0/1/4/8.csv
- dataset/function 0/1/4/9.csv
- dataset/function 0/1/5/
- dataset/function 0/1/5/0.csv
- dataset/function 0/1/5/1.csv
- dataset/function 0/1/5/2.csv
- dataset/function 0/1/5/3.csv
- dataset/function 0/1/5/4.csv
- dataset/function 0/1/5/5.csv
- dataset/function 0/1/5/6.csv
- dataset/function 0/1/5/7.csv
- dataset/function 0/1/5/8.csv
- dataset/function 0/1/5/9.csv
- dataset/function 0/2/
- dataset/function 0/2/0/
- dataset/function 0/2/0/0.csv
- dataset/function 0/2/0/1.csv
- dataset/function 0/2/0/2.csv
- dataset/function 0/2/0/3.csv
- dataset/function 0/2/0/4.csv
- dataset/function 0/2/0/5.csv
- dataset/function 0/2/0/6.csv
- dataset/function 0/2/0/7.csv
- dataset/function 0/2/0/8.csv
- dataset/function 0/2/0/9.csv
- dataset/function 0/2/1/
- dataset/function 0/2/1/0.csv
- dataset/function 0/2/1/1.csv
- dataset/function 0/2/1/2.csv
- dataset/function 0/2/1/3.csv
- dataset/function 0/2/1/4.csv
- dataset/function 0/2/1/5.csv
- dataset/function 0/2/1/6.csv
- dataset/function 0/2/1/7.csv
- dataset/function 0/2/1/8.csv
- dataset/function 0/2/1/9.csv
- dataset/function 0/2/2/
- dataset/function 0/2/2/0.csv
- dataset/function 0/2/2/1.csv
- dataset/function 0/2/2/2.csv
- dataset/function 0/2/2/3.csv
- dataset/function 0/2/2/4.csv
- dataset/function 0/2/2/5.csv
- dataset/function 0/2/2/6.csv
- dataset/function 0/2/2/7.csv
- dataset/function 0/2/2/8.csv
- dataset/function 0/2/2/9.csv
- dataset/function 0/2/3/
- dataset/function 0/2/3/0.csv
- dataset/function 0/2/3/1.csv
- dataset/function 0/2/3/2.csv
- dataset/function 0/2/3/3.csv
- dataset/function 0/2/3/4.csv
- dataset/function 0/2/3/5.csv
- dataset/function 0/2/3/6.csv
- dataset/function 0/2/3/7.csv
- dataset/function 0/2/3/8.csv
- dataset/function 0/2/3/9.csv
- dataset/function 0/2/4/
- dataset/function 0/2/4/0.csv
- dataset/function 0/2/4/1.csv
- dataset/function 0/2/4/2.csv
- dataset/function 0/2/4/3.csv
- dataset/function 0/2/4/4.csv
- dataset/function 0/2/4/5.csv
- dataset/function 0/2/4/6.csv
- dataset/function 0/2/4/7.csv
- dataset/function 0/2/4/8.csv
- dataset/function 0/2/4/9.csv
- dataset/function 0/2/5/
- dataset/function 0/2/5/0.csv
- dataset/function 0/2/5/1.csv
- dataset/function 0/2/5/2.csv
- dataset/function 0/2/5/3.csv
- dataset/function 0/2/5/4.csv
- dataset/function 0/2/5/5.csv
- dataset/function 0/2/5/6.csv
- dataset/function 0/2/5/7.csv
- dataset/function 0/2/5/8.csv
- dataset/function 0/2/5/9.csv
- dataset/function 0/3/
- dataset/function 0/3/0/
- dataset/function 0/3/0/0.csv
- dataset/function 0/3/0/1.csv
- dataset/function 0/3/0/2.csv
- dataset/function 0/3/0/3.csv
- dataset/function 0/3/0/4.csv
- dataset/function 0/3/0/5.csv
- dataset/function 0/3/0/6.csv
- dataset/function 0/3/0/7.csv
- dataset/function 0/3/0/8.csv
- dataset/function 0/3/0/9.csv
- dataset/function 0/3/1/
- dataset/function 0/3/1/0.csv
- dataset/function 0/3/1/1.csv
- dataset/function 0/3/1/2.csv
- dataset/function 0/3/1/3.csv
- dataset/function 0/3/1/4.csv
- dataset/function 0/3/1/5.csv
- dataset/function 0/3/1/6.csv
- dataset/function 0/3/1/7.csv
- dataset/function 0/3/1/8.csv
- dataset/function 0/3/1/9.csv
- dataset/function 0/3/2/
- dataset/function 0/3/2/0.csv
- dataset/function 0/3/2/1.csv
- dataset/function 0/3/2/2.csv
- dataset/function 0/3/2/3.csv
- dataset/function 0/3/2/4.csv
- dataset/function 0/3/2/5.csv
- dataset/function 0/3/2/6.csv
- dataset/function 0/3/2/7.csv
- dataset/function 0/3/2/8.csv
- dataset/function 0/3/2/9.csv
- dataset/function 0/3/3/
- dataset/function 0/3/3/0.csv
- dataset/function 0/3/3/1.csv
- dataset/function 0/3/3/2.csv
- dataset/function 0/3/3/3.csv
- dataset/function 0/3/3/4.csv
- dataset/function 0/3/3/5.csv
- dataset/function 0/3/3/6.csv
- dataset/function 0/3/3/7.csv
- dataset/function 0/3/3/8.csv
- dataset/function 0/3/3/9.csv
- dataset/function 0/3/4/
- dataset/function 0/3/4/0.csv
- dataset/function 0/3/4/1.csv
- dataset/function 0/3/4/2.csv
- dataset/function 0/3/4/3.csv
- dataset/function 0/3/4/4.csv
- dataset/function 0/3/4/5.csv
- dataset/function 0/3/4/6.csv
- dataset/function 0/3/4/7.csv
- dataset/function 0/3/4/8.csv
- dataset/function 0/3/4/9.csv
- dataset/function 0/3/5/
- dataset/function 0/3/5/0.csv
- dataset/function 0/3/5/1.csv
- dataset/function 0/3/5/2.csv
- dataset/function 0/3/5/3.csv
- dataset/function 0/3/5/4.csv
- dataset/function 0/3/5/5.csv
- dataset/function 0/3/5/6.csv
- dataset/function 0/3/5/7.csv
- dataset/function 0/3/5/8.csv
- dataset/function 0/3/5/9.csv
- dataset/function 0/4/
- dataset/function 0/4/0/
- dataset/function 0/4/0/0.csv
- dataset/function 0/4/0/1.csv
- dataset/function 0/4/0/2.csv
- dataset/function 0/4/0/3.csv
- dataset/function 0/4/0/4.csv
- dataset/function 0/4/0/5.csv
- dataset/function 0/4/0/6.csv
- dataset/function 0/4/0/7.csv
- dataset/function 0/4/0/8.csv
- dataset/function 0/4/0/9.csv
- dataset/function 0/4/1/
- dataset/function 0/4/1/0.csv
- dataset/function 0/4/1/1.csv
- dataset/function 0/4/1/2.csv
- dataset/function 0/4/1/3.csv
- dataset/function 0/4/1/4.csv
- dataset/function 0/4/1/5.csv
- dataset/function 0/4/1/6.csv
- dataset/function 0/4/1/7.csv
- dataset/function 0/4/1/8.csv
- dataset/function 0/4/1/9.csv
- dataset/function 0/4/2/
- dataset/function 0/4/2/0.csv
- dataset/function 0/4/2/1.csv
- dataset/function 0/4/2/2.csv
- dataset/function 0/4/2/3.csv
- dataset/function 0/4/2/4.csv
- dataset/function 0/4/2/5.csv
[truncated: 710 more entries]
