# Supplementary material for: Assisting hand gesture classification and rehabilitation assessment via sEMG and finger motion data
Source: Front Bioeng Biotechnol. 2026 Jan 8;13:1751763. doi: 10.3389/fbioe.2025.1751763 (PMC12823985; doi:10.3389/fbioe.2025.1751763)
Supplement: Supplementary file 1 [file DataSheet1.zip › dataset/function 0/0/0/0.csv]

channel_2	channel_3	channel_6	pinky	ring finger	middle finger	forefinger	thumb
0	0	13	2136	2287	1024	2484	1618
1	4	9	2137	2290	1027	2489	1624
2	0	5	2137	2291	1027	2489	1623
0	0	0	2138	2290	1027	2489	1622
1	2	1	2135	2289	1025	2488	1622
0	1	0	2133	2286	1025	2487	1624
0	2	3	2138	2292	1028	2489	1621
1	4	4	2138	2291	1028	2488	1624
0	2	1	2137	2291	1028	2490	1623
0	0	0	2132	2281	1021	2482	1615
0	0	3	2298	2357	1051	2516	1634
0	1	0	2299	2358	1052	2519	1637
1	0	2	2301	2361	1053	2516	1635
1	1	2	2298	2355	1047	2506	1630
0	0	3	2297	2355	1050	2515	1635
0	0	1	2298	2353	1050	2517	1634
1	1	0	2296	2354	1046	2515	1635
1	0	3	2299	2357	1049	2513	1631
0	1	0	2299	2352	1051	2515	1635
0	1	0	2298	2354	1051	2515	1635
0	0	3	2298	2354	1051	2513	1634
0	1	0	2293	2346	1048	2507	1630
1	2	0	2298	2355	1049	2515	1635
0	0	6	2298	2354	1052	2517	1638
2	0	2	2300	2357	1053	2515	1635
1	4	1	2299	2353	1050	2512	1634
0	1	2	2296	2349	1046	2507	1627
0	0	3	2298	2354	1050	2514	1634
1	3	0	2300	2351	1051	2515	1634
0	2	0	2297	2353	1052	2513	1634
0	2	0	2292	2349	1048	2514	1632
2	0	5	2298	2350	1049	2513	1634
0	0	0	2298	2354	1051	2514	1634
3	0	5	2300	2355	1052	2514	1635
1	1	0	2299	2353	1048	2513	1633
1	0	5	2299	2354	1051	2514	1634
0	1	0	2292	2348	1042	2508	1628
1	2	1	2300	2352	1050	2514	1634
1	3	0	2300	2353	1052	2515	1634
0	2	0	2300	2355	1051	2516	1634
0	1	1	2302	2355	1051	2515	1634
0	1	0	2299	2353	1051	2510	1630
2	0	2	2298	2353	1049	2515	1633
3	0	2	2298	2352	1050	2514	1634
1	2	1	2298	2354	1049	2514	1635
0	1	0	2294	2347	1047	2510	1633
0	1	3	2300	2355	1056	2515	1633
0	1	1	2301	2354	1053	2515	1633
0	0	0	2299	2354	1044	2510	1629
1	0	1	2298	2353	1049	2514	1635
1	1	0	2296	2349	1044	2501	1628
0	1	0	2297	2358	1048	2507	1627
0	0	1	2301	2355	1049	2513	1633
0	0	0	2300	2353	1049	2513	1633
1	0	2	2299	2353	1062	2513	1634
1	4	0	2294	2352	1045	2512	1632
0	0	3	2299	2350	1047	2511	1632
3	0	2	2299	2351	1050	2513	1636
0	1	0	2299	2349	1052	2514	1634
1	0	3	2300	2354	1049	2514	1635
0	0	1	2295	2347	1041	2512	1629
1	2	0	2299	2355	1048	2513	1634
0	0	1	2299	2354	1051	2512	1634
0	1	0	2302	2353	1049	2513	1633
0	1	0	2299	2352	1051	2514	1635
0	0	5	2298	2355	1047	2510	1629
0	0	0	2300	2354	1050	2513	1633
1	4	0	2299	2352	1052	2512	1634
0	0	0	2298	2352	1051	2512	1633
0	0	5	2300	2352	1050	2512	1634
1	4	2	2295	2346	1044	2507	1632
1	2	2	2301	2354	1049	2515	1631
0	0	2	2301	2354	1049	2513	1634
0	1	0	2300	2352	1053	2512	1630
1	0	2	2299	2353	1048	2512	1634
1	2	0	2294	2347	1045	2504	1626
1	1	0	2300	2352	1050	2512	1634
0	1	5	2301	2353	1049	2514	1634
0	2	0	2302	2355	1051	2513	1636
0	0	1	2295	2351	1050	2512	1634
0	0	1	2300	2348	1047	2510	1633
0	1	0	2301	2353	1051	2512	1635
2	0	2	2299	2344	1046	2509	1633
0	1	0	2301	2352	1049	2511	1634
0	0	0	2296	2345	1046	2505	1630
2	2	2	2305	2355	1052	2512	1634
1	2	1	2303	2353	1050	2513	1633
0	0	0	2303	2353	1049	2512	1634
1	2	0	2303	2353	1049	2513	1636
0	1	0	2304	2354	1050	2515	1635
1	2	0	2305	2350	1047	2508	1629
2	0	0	2302	2352	1050	2513	1633
2	0	0	2299	2352	1051	2509	1633
0	0	0	2302	2352	1047	2512	1633
1	2	0	2297	2346	1046	2509	1634
3	0	0	2302	2351	1051	2506	1630
1	1	0	2303	2354	1051	2512	1633
0	1	0	2304	2354	1049	2503	1630
1	2	0	2304	2354	1050	2511	1636
0	0	3	2300	2345	1043	2504	1629
0	1	0	2306	2352	1049	2506	1635
0	0	2	2304	2352	1050	2510	1635
2	0	6	2304	2354	1050	2514	1635
0	2	0	2303	2353	1049	2510	1634
0	0	2	2298	2346	1047	2509	1633
0	3	0	2295	2344	1047	2509	1631
1	0	1	2304	2351	1050	2511	1637
1	1	0	2297	2346	1047	2510	1633
3	3	0	2305	2351	1050	2512	1635
2	4	0	2298	2344	1043	2505	1629
0	0	1	2309	2349	1050	2508	1635
1	2	2	2309	2350	1050	2511	1637
1	1	0	2311	2350	1049	2509	1634
0	1	4	2303	2341	1039	2502	1625
0	0	4	2309	2347	1049	2508	1633
0	0	2	2308	2348	1048	2509	1633
0	0	0	2309	2348	1050	2511	1634
1	0	1	2309	2348	1048	2509	1634
3	0	0	2310	2349	1050	2509	1630
1	4	0	2310	2348	1049	2507	1633
2	0	0	2311	2347	1050	2509	1633
0	0	2	2309	2348	1049	2507	1633
0	0	2	2304	2341	1044	2502	1627
0	1	4	2309	2347	1049	2508	1634
1	4	0	2310	2347	1048	2509	1636
0	0	1	2312	2350	1047	2511	1631
0	0	2	2311	2347	1049	2509	1633
0	1	2	2308	2342	1044	2502	1627
0	0	0	2309	2347	1047	2508	1634
1	0	2	2311	2347	1050	2511	1635
1	1	0	2313	2347	1048	2509	1634
1	2	0	2313	2347	1048	2510	1635
1	1	4	2306	2343	1046	2508	1632
1	3	0	2311	2346	1045	2507	1633
0	0	2	2311	2345	1046	2509	1633
0	0	2	2311	2345	1043	2509	1635
0	1	0	2314	2347	1049	2509	1633
1	2	0	2308	2337	1043	2501	1627
1	2	0	2313	2345	1047	2509	1633
0	2	0	2314	2346	1051	2508	1634
0	0	2	2314	2345	1048	2509	1634
3	0	2	2313	2343	1049	2509	1633
0	2	0	2313	2343	1050	2504	1631
0	0	0	2313	2346	1050	2507	1634
1	1	0	2311	2343	1049	2508	1633
2	0	0	2314	2345	1048	2508	1633
2	0	2	2308	2337	1044	2502	1632
0	0	2	2309	2339	1043	2504	1633
1	2	0	2315	2343	1048	2508	1634
0	0	6	2314	2342	1048	2508	1634
0	0	2	2314	2342	1045	2508	1632
1	2	0	2312	2343	1046	2508	1632
1	1	5	2311	2337	1043	2502	1627
1	3	0	2315	2342	1049	2511	1636
0	0	3	2317	2344	1049	2507	1633
0	0	2	2315	2343	1048	2505	1634
0	1	5	2310	2340	1048	2508	1634
0	0	3	2316	2338	1046	2506	1633
0	0	2	2314	2341	1048	2509	1633
0	0	2	2316	2337	1044	2506	1631
0	1	0	2315	2341	1049	2508	1633
0	0	2	2311	2335	1044	2502	1628
0	0	2	2315	2343	1047	2509	1633
0	1	0	2315	2342	1049	2508	1635
1	1	3	2316	2342	1051	2512	1636
0	0	0	2314	2340	1049	2509	1634
1	0	2	2317	2339	1051	2509	1639
2	0	3	2318	2342	1052	2505	1628
0	0	3	2317	2340	1047	2507	1633
0	1	0	2316	2339	1047	2507	1632
0	1	0	2317	2339	1048	2508	1632
0	3	2	2312	2333	1041	2502	1632
0	0	1	2317	2338	1049	2508	1630
1	0	2	2318	2340	1048	2511	1637
0	0	2	2318	2341	1048	2510	1630
1	1	0	2317	2339	1049	2506	1634
0	0	0	2314	2330	1045	2502	1630
1	1	2	2317	2339	1045	2509	1634
0	0	0	2317	2338	1047	2508	1634
2	0	2	2318	2338	1049	2508	1634
0	0	6	2315	2336	1048	2510	1635
1	3	0	2319	2334	1047	2506	1632
1	3	3	2318	2338	1047	2508	1632
0	2	4	2318	2337	1049	2507	1631
1	4	0	2314	2332	1045	2507	1633
2	0	1	2318	2337	1049	2510	1636
1	2	3	2315	2331	1044	2500	1626
1	1	0	2318	2336	1047	2507	1634
2	0	3	2318	2335	1047	2506	1633
2	1	0	2317	2335	1047	2508	1633
2	1	0	2317	2335	1046	2507	1632
0	1	0	2316	2334	1043	2503	1627
2	1	0	2318	2337	1049	2509	1636
0	1	0	2319	2337	1051	2507	1633
0	0	5	2319	2336	1048	2507	1633
2	1	0	2314	2329	1046	2505	1632
2	0	0	2318	2335	1049	2498	1629
1	2	0	2319	2333	1047	2506	1629
2	2	0	2317	2335	1041	2499	1632
0	0	0	2318	2336	1051	2509	1634
1	0	1	2314	2329	1043	2498	1628
0	0	6	2315	2331	1043	2503	1628
0	0	2	2319	2334	1049	2508	1632
1	0	2	2317	2336	1048	2509	1633
0	0	0	2319	2332	1046	2507	1630
1	1	0	2317	2334	1046	2509	1633
2	1	2	2316	2334	1049	2507	1635
3	0	2	2317	2335	1048	2508	1633
0	1	0	2314	2333	1047	2509	1634
0	2	0	2314	2334	1047	2507	1634
1	2	0	2317	2335	1050	2507	1633
1	2	0	2316	2335	1046	2507	1632
0	0	0	2317	2334	1049	2507	1635
0	0	2	2316	2334	1047	2506	1633
0	0	1	2312	2327	1042	2500	1626
1	4	0	2316	2334	1048	2509	1635
1	2	1	2318	2336	1049	2508	1633
0	1	0	2318	2335	1047	2508	1633
1	1	0	2315	2333	1048	2507	1633
1	4	2	2315	2331	1043	2502	1627
0	0	0	2315	2334	1046	2507	1633
0	0	2	2315	2333	1047	2507	1633
0	1	5	2311	2334	1049	2509	1632
0	0	0	2312	2330	1045	2502	1632
0	0	5	2316	2335	1049	2506	1631
1	2	2	2315	2334	1048	2506	1634
0	1	0	2314	2334	1048	2507	1633
0	0	3	2317	2334	1049	2510	1634
1	1	4	2317	2338	1049	2507	1634
0	0	5	2314	2329	1041	2499	1624
0	2	5	2316	2335	1049	2506	1634
1	2	0	2314	2334	1047	2506	1633
0	0	2	2314	2334	1047	2506	1633
1	2	0	2313	2331	1047	2506	1633
2	0	0	2315	2331	1047	2508	1633
1	2	0	2317	2335	1048	2509	1636
1	2	0	2313	2329	1046	2506	1633
1	2	1	2311	2334	1047	2507	1632
1	2	0	2308	2326	1041	2496	1626
0	1	0	2315	2333	1046	2506	1633
1	2	2	2314	2333	1049	2506	1633
0	1	0	2315	2335	1048	2509	1634
0	1	6	2316	2335	1048	2506	1634
3	0	1	2315	2333	1048	2507	1632
0	1	0	2314	2333	1042	2500	1628
2	0	2	2313	2332	1045	2505	1631
0	0	5	2314	2332	1047	2504	1631
0	0	0	2314	2333	1049	2507	1634
0	1	0	2312	2329	1045	2505	1631
0	1	0	2315	2331	1048	2505	1629
2	0	6	2314	2333	1047	2505	1632
1	0	2	2314	2333	1049	2502	1630
1	3	2	2313	2332	1045	2506	1632
3	0	1	2308	2325	1042	2496	1627
1	4	2	2314	2333	1048	2506	1634
0	1	0	2316	2335	1049	2506	1632
1	3	1	2315	2333	1048	2504	1632
2	0	2	2313	2332	1049	2505	1631
0	0	3	2310	2331	1046	2506	1629
0	1	0	2314	2333	1046	2506	1632
1	2	1	2309	2330	1046	2506	1635
0	0	4	2306	2331	1047	2505	1632
1	2	0	2314	2331	1049	2506	1632
0	1	0	2306	2326	1037	2499	1626
3	0	3	2314	2333	1048	2504	1633
0	0	5	2315	2333	1050	2508	1634
1	0	2	2315	2334	1048	2506	1632
2	0	1	2313	2333	1048	2503	1632
1	0	0	2313	2327	1042	2499	1627
2	0	0	2314	2333	1044	2505	1633
0	1	5	2310	2332	1047	2504	1632
0	1	7	2313	2332	1047	2505	1634
0	0	6	2309	2330	1047	2505	1633
2	1	3	2314	2333	1043	2499	1630
2	0	5	2313	2332	1048	2504	1632
0	0	2	2311	2326	1044	2500	1631
2	0	0	2315	2334	1047	2507	1634
0	0	1	2307	2327	1042	2498	1626
1	1	2	2314	2335	1047	2508	1635
1	0	3	2314	2332	1046	2505	1632
0	1	0	2312	2332	1046	2505	1632
2	0	2	2312	2332	1047	2505	1633
0	0	0	2311	2332	1046	2505	1631
0	1	0	2308	2332	1048	2504	1629
3	0	3	2314	2334	1047	2506	1633
1	1	2	2309	2330	1047	2504	1631
1	4	0	2313	2334	1047	2506	1633
2	4	0	2307	2326	1041	2497	1628
0	0	0	2313	2333	1046	2505	1631
1	3	0	2311	2333	1048	2506	1632
0	1	6	2313	2333	1043	2507	1633
2	0	2	2312	2333	1047	2505	1633
0	0	0	2312	2326	1044	2500	1628
1	3	0	2312	2333	1047	2505	1634
0	0	2	2313	2334	1049	2507	1633
2	0	2	2315	2335	1048	2505	1633
2	1	4	2306	2330	1047	2503	1632
0	0	1	2305	2330	1045	2504	1630
1	0	2	2313	2330	1039	2501	1632
3	0	3	2312	2334	1049	2506	1634
1	0	0	2312	2330	1038	2501	1632
1	3	2	2311	2331	1047	2506	1633
0	2	2	2313	2335	1049	2506	1633
1	0	0	2311	2332	1049	2504	1631
2	0	0	2311	2331	1045	2505	1632
1	2	1	2311	2333	1048	2507	1633
1	0	1	2310	2330	1041	2500	1626
1	3	2	2311	2332	1051	2505	1631
0	0	0	2310	2332	1048	2505	1633
2	0	1	2310	2331	1057	2505	1632
1	3	1	2308	2330	1046	2504	1630
1	2	1	2310	2331	1046	2504	1633
0	0	0	2308	2333	1050	2508	1635
2	0	7	2313	2333	1051	2505	1633
1	3	0	2311	2331	1046	2505	1631
0	1	3	2305	2324	1039	2497	1623
1	4	3	2311	2332	1047	2506	1631
1	0	0	2311	2331	1048	2505	1632
1	1	0	2311	2332	1047	2507	1634
0	1	0	2311	2333	1048	2507	1633
0	2	2	2311	2332	1044	2500	1623
0	0	0	2311	2331	1043	2501	1628
1	2	1	2312	2332	1048	2506	1633
1	0	2	2313	2332	1050	2509	1634
2	0	1	2313	2334	1049	2505	1634
1	0	3	2307	2326	1043	2503	1631
2	0	4	2312	2333	1046	2504	1630
0	1	0	2312	2332	1048	2505	1632
0	0	0	2312	2333	1047	2503	1632
0	1	0	2313	2331	1048	2505	1633
1	2	2	2309	2328	1046	2500	1628
1	0	0	2313	2331	1048	2505	1633
1	1	0	2313	2332	1048	2505	1634
2	0	5	2313	2333	1046	2505	1634
0	0	2	2311	2331	1045	2507	1632
1	0	3	2313	2330	1050	2505	1632
0	2	0	2309	2332	1049	2506	1635
0	0	5	2308	2332	1048	2506	1633
1	2	0	2313	2332	1049	2506	1632
0	0	1	2313	2335	1048	2507	1633
0	2	2	2308	2326	1041	2499	1627
1	2	0	2311	2331	1047	2505	1632
0	0	5	2312	2331	1046	2503	1632
0	0	0	2313	2334	1046	2504	1633
2	0	5	2313	2332	1047	2504	1633
3	0	3	2313	2331	1046	2500	1629
1	0	3	2314	2335	1047	2506	1634
2	1	1	2313	2332	1047	2505	1632
0	1	3	2313	2333	1049	2504	1632
0	0	0	2306	2325	1039	2503	1632
1	2	0	2312	2331	1046	2500	1631
2	0	2	2312	2332	1048	2505	1634
0	1	0	2312	2333	1045	2502	1632
3	0	5	2314	2334	1047	2505	1632
1	3	0	2309	2327	1041	2497	1626
1	1	0	2313	2333	1048	2505	1632
1	0	2	2311	2333	1046	2504	1632
2	0	1	2315	2333	1050	2508	1634
2	0	5	2316	2336	1049	2505	1633
3	0	0	2312	2333	1048	2504	1633
1	1	0	2307	2331	1047	2504	1628
1	3	0	2314	2332	1047	2503	1632
1	1	6	2309	2331	1046	2503	1632
0	0	3	2312	2334	1047	2505	1633
0	0	1	2309	2329	1044	2501	1631
1	2	0	2315	2336	1047	2505	1632
0	1	0	2314	2333	1046	2505	1633
0	1	0	2314	2334	1044	2504	1631
1	4	0	2313	2334	1048	2504	1634
2	0	3	2310	2330	1043	2498	1626
0	0	3	2315	2332	1049	2506	1633
0	0	4	2314	2337	1048	2507	1633
0	0	0	2315	2337	1046	2504	1633
0	2	0	2310	2331	1046	2504	1632
0	1	0	2315	2335	1039	2501	1631
0	1	0	2315	2336	1042	2499	1632
0	2	2	2315	2337	1047	2503	1629
0	0	0	2317	2338	1042	2502	1631
0	1	0	2317	2339	1049	2509	1633
0	0	0	2308	2331	1041	2498	1626
0	0	3	2315	2336	1045	2505	1631
0	1	2	2315	2336	1046	2504	1633
1	0	1	2315	2336	1048	2505	1632
1	2	2	2316	2336	1046	2503	1632
2	0	1	2305	2336	1049	2503	1629
1	1	1	2318	2339	1048	2504	1633
2	0	1	2314	2335	1046	2504	1632
0	0	2	2317	2338	1046	2505	1633
0	0	0	2313	2330	1043	2498	1629
0	0	3	2317	2337	1045	2505	1633
1	3	0	2316	2338	1046	2505	1634
0	0	3	2317	2339	1046	2505	1631
0	1	7	2316	2337	1046	2504	1633
0	0	0	2317	2339	1046	2503	1632
2	2	0	2316	2331	1043	2497	1626
0	1	0	2318	2338	1047	2506	1634
1	0	2	2318	2340	1047	2504	1632
0	0	0	2319	2339	1047	2504	1631
2	0	6	2327	2340	1044	2502	1634
0	1	1	2328	2340	1044	2500	1633
1	1	0	2329	2341	1043	2500	1631
0	0	0	2327	2340	1043	2497	1631
0	1	3	2319	2333	1035	2493	1630
3	0	0	2328	2341	1043	2499	1633
0	0	0	2330	2342	1045	2501	1635
0	1	0	2331	2343	1044	2501	1632
1	0	2	2329	2341	1042	2500	1631
3	0	5	2326	2334	1034	2494	1624
0	0	4	2330	2340	1043	2497	1630
0	1	0	2330	2340	1043	2499	1631
1	0	0	2330	2340	1043	2498	1633
0	3	0	2326	2340	1045	2500	1634
1	2	0	2335	2341	1043	2499	1632
0	1	0	2332	2339	1043	2499	1631
0	2	0	2331	2339	1043	2498	1632
0	0	2	2332	2340	1043	2498	1631
0	1	0	2325	2335	1036	2490	1625
1	0	3	2329	2334	1039	2493	1626
1	3	2	2331	2340	1042	2497	1632
0	0	0	2330	2338	1042	2499	1632
0	0	0	2332	2338	1042	2498	1631
1	2	0	2333	2338	1043	2497	1631
1	0	0	2332	2338	1040	2492	1626
1	3	3	2333	2339	1041	2499	1631
0	1	2	2334	2339	1043	2497	1630
1	5	4	2333	2339	1041	2499	1631
0	1	0	2324	2329	1036	2491	1630
0	1	2	2334	2338	1042	2496	1625
0	1	2	2334	2339	1042	2496	1629
0	1	0	2335	2338	1042	2496	1628
2	0	0	2334	2338	1042	2495	1632
0	1	0	2328	2334	1039	2491	1625
2	0	0	2335	2339	1043	2495	1631
0	0	0	2334	2338	1041	2496	1631
0	1	2	2334	2338	1042	2496	1632
1	1	2	2335	2338	1043	2497	1633
0	0	0	2332	2330	1042	2498	1631
1	0	2	2336	2335	1039	2493	1631
0	0	0	2334	2336	1042	2496	1630
1	2	5	2332	2332	1040	2494	1630
3	0	0	2336	2337	1043	2496	1631
0	1	2	2330	2329	1037	2486	1625
0	1	0	2337	2339	1042	2498	1633
2	0	3	2338	2340	1042	2495	1632
0	2	2	2338	2338	1043	2494	1631
0	2	5	2336	2338	1040	2497	1631
0	1	2	2336	2337	1035	2484	1626
0	1	1	2336	2336	1045	2495	1630
1	0	6	2336	2337	1039	2496	1633
1	3	5	2337	2339	1042	2498	1633
1	0	0	2330	2330	1038	2493	1629
1	4	2	2337	2337	1040	2489	1628
0	2	2	2337	2337	1040	2492	1630
1	0	0	2338	2336	1042	2495	1632
1	0	0	2339	2337	1043	2490	1626
0	1	1	2338	2337	1040	2496	1631
0	1	0	2334	2330	1034	2487	1625
0	2	0	2337	2336	1040	2493	1631
0	0	0	2336	2337	1042	2494	1631
1	2	1	2337	2336	1041	2495	1632
1	4	4	2337	2337	1042	2497	1632
0	0	5	2336	2332	1039	2494	1628
0	1	1	2337	2336	1042	2494	1631
1	3	3	2330	2332	1039	2494	1630
1	2	0	2337	2336	1039	2493	1631
1	0	2	2332	2329	1032	2488	1625
1	5	0	2337	2335	1042	2495	1633
1	4	0	2339	2336	1043	2494	1630
1	4	0	2339	2336	1041	2494	1631
0	0	2	2334	2336	1041	2494	1630
2	0	2	2337	2331	1038	2487	1624
1	2	0	2337	2330	1038	2489	1625
0	1	0	2337	2334	1034	2494	1631
3	3	0	2337	2335	1041	2494	1630
1	1	0	2337	2336	1034	2492	1631
0	0	0	2332	2332	1042	2495	1632
2	0	3	2339	2338	1037	2488	1628
0	1	4	2338	2336	1042	2494	1627
1	2	0	2337	2335	1034	2489	1628
0	1	0	2336	2334	1040	2490	1630
2	0	2	2331	2328	1033	2485	1622
0	0	2	2336	2335	1042	2492	1631
1	0	2	2338	2338	1042	2495	1633
2	0	1	2339	2336	1037	2492	1630
1	2	3	2337	2335	1041	2492	1636
1	1	6	2334	2328	1037	2489	1623
1	4	0	2336	2334	1041	2492	1631
0	1	0	2335	2333	1038	2491	1630
0	1	1	2336	2334	1043	2492	1632
1	0	0	2337	2334	1041	2493	1630
2	0	2	2327	2327	1036	2485	1627
0	2	2	2336	2334	1042	2492	1625
1	0	2	2337	2335	1041	2491	1632
0	2	0	2336	2335	1042	2492	1620
0	1	0	2334	2335	1039	2489	1630
0	1	0	2334	2335	1035	2488	1629
0	0	5	2325	2333	1040	2487	1629
1	1	0	2334	2334	1040	2489	1630
0	0	1	2333	2335	1039	2487	1630
2	0	0	2333	2334	1037	2483	1625
0	3	0	2334	2333	1041	2490	1629
0	0	0	2335	2335	1036	2488	1629
1	3	0	2332	2334	1040	2487	1629
1	0	3	2327	2325	1032	2484	1627
3	0	2	2331	2334	1038	2486	1628
2	0	1	2333	2334	1038	2488	1628
2	1	0	2333	2333	1039	2488	1629
1	0	6	2335	2337	1041	2488	1630
1	0	2	2329	2329	1035	2479	1621
1	0	5	2333	2335	1039	2488	1627
0	4	0	2330	2333	1039	2487	1628
1	2	0	2332	2334	1038	2487	1629
0	1	0	2330	2331	1039	2486	1629
0	0	0	2332	2333	1036	2488	1628
0	0	1	2333	2330	1039	2486	1631
1	4	1	2334	2335	1039	2488	1631
0	0	3	2334	2334	1039	2487	1629
0	0	0	2334	2335	1040	2487	1629
0	0	6	2328	2327	1033	2479	1624
0	0	0	2336	2335	1038	2487	1629
1	4	2	2333	2335	1038	2487	1629
0	0	2	2334	2336	1039	2488	1630
0	2	2	2335	2335	1042	2488	1631
0	2	0	2334	2335	1036	2483	1623
1	2	1	2333	2336	1039	2487	1630
0	1	0	2334	2336	1037	2487	1628
1	0	4	2332	2336	1039	2487	1631
0	2	3	2329	2329	1035	2484	1627
0	0	2	2335	2335	1040	2487	1627
0	0	2	2334	2337	1042	2489	1630
0	1	0	2337	2337	1040	2483	1626
1	0	2	2335	2336	1038	2484	1625
1	0	5	2335	2335	1040	2486	1629
2	0	2	2331	2329	1035	2479	1624
1	3	2	2335	2338	1043	2489	1631
2	0	4	2336	2338	1039	2486	1628
0	2	1	2332	2335	1039	2486	1629
0	0	0	2334	2335	1040	2486	1629
1	0	2	2331	2331	1038	2485	1627
0	1	0	2335	2339	1038	2485	1630
0	0	0	2333	2333	1037	2486	1629
0	0	0	2337	2338	1041	2487	1631
1	0	4	2333	2330	1035	2480	1621
2	0	2	2336	2336	1040	2486	1628
1	2	0	2336	2336	1042	2485	1629
1	4	0	2335	2337	1039	2487	1629
0	0	6	2334	2336	1040	2486	1630
3	0	5	2334	2333	1033	2480	1621
0	1	0	2337	2339	1039	2488	1628
0	0	0	2334	2336	1038	2485	1628
0	0	0	2334	2332	1039	2485	1628
0	0	0	2335	2335	1039	2484	1629
0	0	6	2330	2328	1030	2482	1629
0	1	0	2336	2338	1041	2485	1626
1	0	2	2336	2336	1039	2485	1630
2	0	2	2337	2336	1037	2482	1623
0	1	0	2335	2336	1039	2484	1629
0	0	3	2332	2331	1035	2478	1621
1	0	0	2335	2324	1036	2485	1628
0	0	3	2335	2336	1037	2483	1629
1	0	4	2334	2336	1040	2485	1630
1	1	0	2334	2335	1039	2487	1627
0	1	0	2332	2332	1037	2482	1628
1	0	2	2336	2337	1040	2486	1628
0	0	3	2333	2333	1037	2481	1627
0	0	5	2336	2336	1038	2485	1628
1	2	1	2326	2330	1032	2476	1622
0	0	6	2332	2330	1034	2478	1623
1	3	3	2336	2337	1037	2485	1629
1	0	6	2336	2337	1040	2484	1633
0	0	0	2338	2335	1028	2485	1628
0	0	3	2336	2337	1039	2484	1629
2	2	0	2335	2337	1037	2482	1624
1	1	0	2338	2339	1038	2487	1630
1	2	1	2336	2336	1039	2483	1628
2	4	0	2337	2336	1039	2484	1628
0	0	5	2333	2331	1037	2482	1629
0	0	1	2336	2337	1038	2476	1625
0	0	5	2336	2337	1039	2485	1632
3	0	2	2338	2338	1038	2477	1626
1	2	0	2337	2337	1037	2483	1630
0	0	0	2332	2331	1030	2477	1621
0	1	0	2337	2336	1037	2484	1629
1	2	1	2337	2337	1039	2483	1629
0	1	3	2336	2337	1039	2484	1624
2	0	2	2336	2337	1039	2484	1629
0	1	3	2337	2335	1039	2485	1629
0	0	0	2330	2332	1037	2483	1619
2	1	0	2337	2336	1039	2484	1630
0	0	3	2328	2333	1038	2483	1630
