# Supplementary material for: Assisting hand gesture classification and rehabilitation assessment via sEMG and finger motion data
Source: Front Bioeng Biotechnol. 2026 Jan 8;13:1751763. doi: 10.3389/fbioe.2025.1751763 (PMC12823985; doi:10.3389/fbioe.2025.1751763)
Supplement: Supplementary file 1 [file DataSheet1.zip › dataset/function 0/0/0/1.csv]

channel_2	channel_3	channel_6	pinky	ring finger	middle finger	forefinger	thumb
1	4	0	2232	2320	1060	2515	1630
2	0	2	2233	2324	1066	2523	1639
1	0	2	2230	2323	1065	2525	1638
0	0	3	2235	2325	1066	2524	1637
0	0	1	2228	2317	1063	2522	1636
0	0	0	2233	2322	1066	2517	1632
0	0	3	2232	2322	1064	2523	1636
1	1	0	2232	2322	1065	2522	1636
0	0	2	2233	2322	1064	2523	1636
1	2	0	2229	2317	1062	2518	1633
1	2	0	2235	2323	1066	2524	1637
1	4	0	2242	2263	1054	2487	1625
1	4	0	2241	2263	1053	2487	1625
1	0	0	2237	2257	1047	2481	1617
1	2	0	2235	2259	1050	2480	1619
0	1	4	2240	2261	1054	2487	1624
2	0	0	2240	2261	1053	2487	1625
0	0	0	2240	2261	1053	2487	1624
1	1	0	2235	2259	1051	2485	1625
0	0	2	2240	2259	1048	2486	1626
0	1	6	2242	2274	1054	2485	1617
0	0	3	2241	2261	1054	2486	1625
2	3	3	2241	2261	1052	2487	1627
0	0	0	2237	2256	1047	2486	1620
1	3	0	2240	2261	1052	2485	1625
3	0	0	2238	2260	1053	2486	1626
0	0	2	2240	2264	1055	2489	1627
0	0	2	2241	2261	1054	2485	1625
1	1	0	2238	2258	1051	2482	1620
0	1	5	2236	2255	1052	2485	1623
1	3	0	2237	2260	1055	2486	1625
1	1	0	2240	2258	1054	2487	1625
1	2	0	2241	2262	1053	2485	1625
1	4	0	2234	2254	1046	2482	1623
0	1	0	2239	2261	1053	2485	1620
1	3	2	2238	2258	1054	2480	1624
0	1	0	2239	2260	1053	2488	1625
0	0	0	2237	2260	1052	2486	1624
0	0	5	2237	2255	1050	2481	1620
0	0	5	2240	2261	1057	2484	1625
0	1	0	2239	2260	1053	2485	1624
0	0	4	2239	2260	1053	2486	1625
1	1	0	2235	2257	1053	2485	1624
0	0	3	2239	2251	1049	2484	1623
0	0	1	2239	2260	1053	2479	1620
0	1	0	2240	2262	1055	2489	1626
0	0	3	2238	2261	1051	2486	1625
0	0	2	2233	2251	1047	2481	1620
0	0	2	2240	2259	1052	2486	1625
0	0	5	2239	2259	1054	2486	1624
0	1	4	2240	2260	1056	2489	1624
2	0	2	2240	2260	1057	2488	1628
0	1	5	2241	2261	1053	2487	1625
0	1	0	2238	2257	1049	2482	1616
0	0	2	2235	2251	1050	2482	1623
0	0	0	2237	2252	1052	2486	1625
1	3	0	2237	2252	1051	2487	1624
0	1	1	2240	2253	1053	2485	1625
0	1	1	2239	2252	1051	2486	1624
1	1	3	2239	2252	1052	2486	1626
1	1	5	2238	2252	1052	2486	1623
0	0	0	2233	2242	1047	2479	1617
0	0	4	2239	2254	1052	2486	1625
0	0	0	2239	2251	1054	2486	1625
0	0	1	2239	2251	1053	2486	1625
0	0	0	2238	2251	1053	2486	1626
0	0	6	2239	2253	1051	2483	1622
0	0	0	2241	2251	1054	2487	1624
0	0	0	2239	2251	1053	2486	1625
1	3	1	2238	2250	1054	2487	1624
2	2	0	2231	2242	1045	2483	1624
1	2	0	2238	2250	1053	2487	1625
0	0	3	2241	2251	1053	2487	1625
0	0	0	2237	2253	1054	2489	1627
0	0	6	2242	2250	1054	2488	1626
1	3	1	2239	2250	1052	2487	1623
1	2	0	2237	2245	1046	2480	1619
0	3	0	2238	2250	1053	2487	1625
1	1	0	2239	2253	1056	2487	1627
1	0	3	2243	2252	1054	2487	1625
2	0	6	2238	2249	1054	2485	1626
0	1	0	2238	2247	1052	2486	1626
0	0	2	2237	2247	1051	2484	1623
0	0	3	2240	2249	1054	2487	1625
0	1	0	2238	2249	1054	2485	1627
0	1	0	2234	2241	1047	2482	1621
0	0	3	2241	2250	1054	2486	1625
1	2	0	2239	2249	1052	2487	1624
1	0	2	2239	2248	1053	2487	1625
1	3	0	2238	2248	1054	2485	1626
0	0	5	2238	2249	1049	2481	1619
1	2	0	2234	2246	1052	2486	1625
1	1	0	2234	2245	1053	2483	1626
2	0	1	2243	2248	1055	2486	1625
0	0	2	2239	2249	1054	2487	1625
3	0	1	2232	2239	1046	2483	1622
0	0	1	2239	2247	1053	2488	1623
0	0	3	2239	2250	1055	2487	1626
1	2	0	2239	2249	1052	2486	1625
2	0	1	2239	2247	1053	2487	1624
0	1	4	2235	2240	1046	2480	1619
0	0	0	2239	2247	1051	2486	1622
1	2	0	2238	2247	1053	2485	1625
0	0	0	2237	2247	1054	2486	1625
0	0	0	2235	2245	1049	2487	1623
2	0	0	2239	2243	1051	2486	1626
2	0	3	2240	2250	1056	2482	1621
1	4	2	2239	2248	1053	2487	1624
0	0	0	2238	2245	1053	2486	1627
1	4	2	2231	2240	1047	2479	1621
1	3	1	2233	2239	1048	2483	1623
0	0	3	2240	2246	1055	2485	1624
0	0	0	2239	2246	1052	2486	1624
0	2	3	2239	2245	1051	2485	1625
1	4	2	2239	2247	1054	2487	1625
0	0	0	2238	2245	1050	2480	1620
0	0	2	2234	2240	1051	2487	1627
0	1	0	2240	2249	1055	2486	1626
2	0	1	2240	2246	1053	2485	1625
0	1	0	2233	2239	1045	2483	1621
0	0	3	2237	2245	1053	2485	1620
0	0	3	2238	2245	1051	2486	1625
1	0	2	2235	2245	1053	2486	1625
0	1	0	2237	2245	1054	2486	1626
1	1	0	2236	2239	1050	2480	1616
0	1	5	2236	2244	1051	2486	1624
0	0	2	2239	2245	1053	2484	1625
0	1	0	2239	2246	1054	2486	1626
1	2	0	2239	2247	1053	2488	1626
2	0	3	2236	2244	1056	2486	1624
3	0	2	2238	2238	1049	2485	1624
2	2	0	2237	2245	1050	2475	1621
0	1	0	2237	2245	1053	2486	1626
1	0	6	2238	2244	1053	2485	1625
1	2	0	2234	2240	1047	2480	1620
0	1	0	2240	2246	1053	2487	1625
3	0	2	2238	2246	1054	2487	1626
1	2	0	2239	2247	1053	2486	1625
0	1	0	2238	2244	1054	2486	1626
0	0	1	2234	2241	1050	2482	1618
0	1	4	2229	2242	1052	2482	1626
2	1	0	2238	2248	1054	2489	1625
0	1	5	2239	2245	1053	2487	1625
0	2	0	2232	2238	1050	2484	1623
0	0	2	2238	2248	1052	2479	1617
0	3	0	2238	2246	1055	2487	1627
1	1	6	2236	2245	1053	2486	1626
0	0	2	2239	2246	1052	2486	1623
0	2	0	2237	2247	1053	2486	1627
0	3	0	2230	2239	1049	2479	1621
0	0	5	2238	2247	1055	2489	1626
2	4	0	2241	2248	1056	2490	1627
0	0	2	2238	2245	1051	2487	1626
1	1	3	2239	2240	1048	2481	1617
0	1	0	2239	2245	1052	2486	1626
0	1	0	2238	2243	1055	2487	1626
0	2	0	2239	2244	1052	2485	1626
0	0	0	2234	2238	1052	2488	1626
0	0	0	2240	2246	1054	2487	1624
3	0	0	2238	2244	1053	2485	1625
0	1	3	2240	2244	1053	2486	1626
0	0	2	2239	2243	1051	2486	1625
0	1	0	2233	2236	1046	2481	1619
2	2	2	2240	2245	1053	2488	1627
1	1	5	2240	2246	1054	2486	1625
0	1	4	2240	2244	1051	2487	1626
0	0	2	2237	2243	1052	2485	1625
0	0	1	2236	2242	1051	2486	1620
0	1	0	2238	2243	1051	2484	1623
1	3	0	2239	2243	1054	2485	1625
0	0	2	2237	2240	1051	2482	1622
1	2	0	2238	2240	1051	2485	1622
2	0	5	2232	2233	1046	2475	1616
0	0	0	2238	2239	1050	2485	1623
0	0	4	2237	2239	1053	2485	1624
0	0	2	2238	2241	1055	2487	1625
0	1	1	2235	2240	1054	2484	1625
0	0	4	2238	2236	1049	2479	1616
0	1	0	2236	2237	1053	2485	1627
0	1	0	2236	2237	1049	2485	1624
0	3	2	2237	2238	1052	2485	1624
1	4	0	2233	2232	1051	2484	1625
0	0	0	2237	2241	1054	2483	1625
0	1	0	2238	2238	1053	2484	1624
1	4	0	2237	2238	1053	2484	1624
1	3	0	2234	2239	1052	2484	1624
0	0	6	2232	2229	1044	2475	1615
3	0	2	2236	2236	1053	2483	1624
0	0	0	2236	2235	1051	2485	1624
1	4	0	2236	2236	1054	2486	1627
0	0	1	2237	2235	1053	2485	1624
1	2	0	2237	2235	1051	2485	1625
1	1	0	2235	2234	1053	2484	1623
1	1	0	2237	2234	1049	2481	1624
0	0	2	2237	2234	1053	2485	1624
1	1	4	2237	2234	1053	2485	1623
0	0	2	2231	2229	1049	2479	1618
0	0	0	2238	2234	1053	2488	1627
0	0	0	2238	2236	1052	2486	1624
0	0	3	2236	2235	1053	2485	1625
0	3	0	2235	2234	1053	2486	1625
0	1	0	2236	2231	1050	2479	1618
1	3	0	2233	2232	1052	2486	1624
0	0	2	2236	2235	1054	2485	1626
1	1	2	2237	2235	1055	2488	1627
0	2	5	2234	2229	1048	2484	1622
0	0	3	2231	2226	1049	2483	1623
0	0	0	2237	2233	1054	2482	1620
0	0	0	2237	2233	1053	2485	1626
0	0	2	2237	2234	1053	2489	1626
0	1	6	2238	2234	1055	2486	1624
0	1	0	2233	2227	1047	2478	1619
1	1	0	2236	2232	1053	2486	1623
1	3	0	2237	2233	1053	2486	1623
2	1	1	2237	2233	1055	2485	1625
0	2	0	2235	2230	1052	2484	1624
1	4	0	2232	2227	1050	2486	1624
1	3	0	2239	2230	1048	2479	1620
1	2	0	2236	2231	1052	2486	1624
1	0	2	2234	2231	1054	2486	1624
0	2	0	2234	2229	1048	2479	1618
1	3	0	2236	2231	1054	2484	1625
1	3	0	2237	2230	1052	2486	1626
1	2	6	2237	2233	1054	2488	1626
0	0	2	2234	2229	1053	2485	1625
1	4	0	2236	2229	1051	2487	1625
0	0	2	2234	2226	1049	2479	1620
0	1	7	2232	2226	1052	2485	1625
3	0	0	2238	2231	1055	2489	1625
0	1	2	2237	2229	1051	2484	1624
1	3	0	2231	2223	1050	2483	1623
0	1	2	2237	2228	1052	2479	1618
0	0	0	2237	2227	1053	2486	1625
0	1	6	2236	2228	1061	2485	1625
0	0	2	2236	2227	1051	2485	1624
1	2	3	2229	2219	1048	2478	1619
0	0	3	2234	2228	1052	2486	1627
0	0	0	2239	2227	1054	2484	1624
2	0	0	2236	2226	1053	2484	1624
1	2	0	2234	2225	1052	2485	1624
1	0	0	2228	2220	1053	2485	1624
0	1	0	2235	2225	1048	2479	1623
0	0	1	2236	2223	1044	2478	1621
0	0	0	2235	2223	1052	2484	1623
0	1	5	2235	2222	1052	2483	1623
2	4	0	2230	2215	1045	2478	1618
2	0	0	2235	2223	1053	2485	1624
1	4	0	2233	2217	1052	2483	1622
1	2	5	2235	2218	1053	2483	1626
0	0	0	2232	2211	1048	2479	1618
0	1	5	2235	2217	1051	2483	1621
1	2	0	2234	2217	1050	2483	1623
1	3	0	2234	2214	1051	2484	1624
1	2	0	2232	2215	1050	2483	1623
0	0	2	2232	2215	1050	2483	1619
1	1	0	2233	2216	1050	2484	1621
3	1	0	2231	2218	1054	2485	1626
0	0	2	2236	2217	1052	2483	1624
0	1	4	2226	2209	1046	2477	1618
0	0	0	2231	2216	1050	2484	1625
0	1	0	2233	2214	1051	2482	1623
0	1	0	2232	2215	1052	2482	1625
1	0	1	2229	2214	1053	2484	1625
2	0	2	2231	2214	1049	2478	1620
0	0	0	2234	2217	1047	2483	1624
0	0	2	2233	2215	1049	2484	1623
1	4	1	2232	2213	1052	2483	1624
1	2	2	2231	2213	1052	2485	1627
0	1	0	2229	2211	1052	2484	1622
0	1	0	2232	2214	1050	2480	1623
0	0	0	2231	2211	1051	2482	1623
1	3	1	2232	2212	1052	2484	1623
0	0	0	2232	2214	1051	2484	1624
0	1	0	2228	2208	1047	2477	1619
3	0	0	2232	2213	1053	2484	1625
0	1	0	2233	2215	1054	2486	1624
2	0	2	2234	2214	1053	2482	1623
0	0	3	2231	2213	1051	2482	1624
3	0	3	2228	2212	1050	2483	1620
1	1	0	2234	2209	1048	2481	1621
3	0	0	2232	2212	1052	2483	1625
1	2	0	2232	2212	1054	2483	1625
0	0	3	2228	2210	1047	2479	1620
1	1	2	2232	2213	1052	2483	1623
0	2	1	2231	2213	1052	2484	1625
0	1	0	2231	2212	1051	2483	1623
0	1	0	2231	2213	1053	2483	1625
1	3	2	2231	2212	1051	2485	1626
0	0	0	2230	2209	1049	2475	1618
1	3	2	2231	2211	1052	2484	1625
1	3	0	2231	2213	1050	2482	1623
0	0	5	2231	2212	1051	2483	1623
1	0	1	2225	2209	1049	2483	1624
1	2	0	2231	2213	1049	2481	1624
1	2	0	2230	2212	1053	2486	1618
0	0	0	2223	2213	1052	2483	1624
1	3	0	2232	2212	1052	2482	1623
1	1	1	2224	2205	1043	2474	1615
1	2	1	2229	2210	1051	2481	1623
0	0	0	2231	2211	1051	2483	1624
1	0	4	2229	2210	1050	2484	1625
2	1	1	2229	2213	1055	2484	1626
0	1	2	2229	2212	1050	2483	1624
1	4	1	2230	2211	1052	2479	1620
0	0	4	2230	2206	1048	2481	1622
1	1	1	2230	2214	1053	2485	1626
1	0	1	2232	2213	1053	2482	1623
1	1	0	2225	2207	1046	2477	1622
0	1	0	2229	2213	1051	2483	1622
0	0	2	2230	2214	1051	2482	1625
0	0	0	2230	2212	1048	2483	1624
2	0	5	2230	2212	1051	2482	1625
3	0	2	2224	2209	1049	2477	1618
0	2	0	2228	2212	1052	2483	1624
3	0	0	2227	2213	1051	2483	1624
1	4	0	2229	2212	1051	2484	1625
0	1	0	2224	2208	1050	2481	1625
0	1	0	2230	2210	1048	2479	1623
2	0	5	2230	2211	1051	2483	1619
1	2	1	2230	2214	1052	2483	1622
1	0	2	2229	2212	1051	2482	1623
0	1	0	2230	2214	1052	2482	1625
1	0	2	2225	2207	1045	2475	1617
1	0	5	2227	2212	1051	2483	1622
0	0	0	2228	2213	1052	2483	1624
2	0	0	2228	2214	1051	2482	1623
1	0	0	2230	2212	1052	2481	1625
0	1	0	2226	2213	1052	2479	1624
0	0	2	2231	2209	1047	2480	1621
0	0	0	2229	2214	1050	2482	1625
0	1	0	2229	2213	1052	2483	1624
0	0	0	2221	2205	1047	2474	1621
1	2	3	2229	2215	1051	2482	1624
0	0	0	2229	2213	1050	2483	1623
0	1	2	2229	2215	1054	2485	1627
0	1	0	2230	2214	1053	2483	1625
0	0	0	2228	2209	1046	2475	1618
0	2	2	2227	2212	1050	2484	1625
1	0	4	2225	2212	1051	2481	1624
1	2	2	2229	2212	1052	2485	1625
1	3	1	2229	2215	1053	2482	1625
0	2	2	2224	2208	1055	2481	1624
1	4	2	2228	2213	1048	2474	1622
0	0	0	2229	2213	1053	2482	1625
1	3	0	2227	2213	1050	2482	1623
1	2	0	2223	2204	1045	2474	1621
0	1	0	2229	2215	1053	2484	1627
0	0	2	2229	2214	1050	2482	1624
0	0	2	2227	2213	1049	2481	1624
0	0	2	2228	2211	1049	2481	1625
0	1	3	2228	2207	1046	2476	1618
1	0	0	2228	2211	1048	2481	1622
0	0	2	2227	2211	1051	2482	1625
0	0	1	2229	2214	1053	2482	1625
2	0	0	2222	2207	1050	2479	1623
0	0	0	2228	2212	1049	2480	1622
0	0	1	2225	2213	1052	2481	1622
0	0	2	2228	2212	1050	2482	1623
2	0	0	2227	2212	1051	2482	1622
1	1	0	2223	2206	1047	2475	1620
0	0	2	2229	2214	1053	2482	1622
0	0	2	2228	2212	1051	2479	1624
1	1	1	2227	2212	1050	2482	1625
0	0	6	2228	2213	1053	2483	1626
3	0	3	2227	2213	1053	2484	1625
2	4	3	2226	2214	1051	2483	1621
1	0	0	2228	2212	1048	2481	1624
0	0	0	2228	2212	1049	2481	1624
0	0	4	2227	2212	1049	2480	1624
1	1	7	2222	2204	1043	2475	1616
1	0	0	2227	2212	1053	2483	1627
0	0	0	2229	2215	1053	2481	1625
0	0	0	2229	2213	1050	2482	1622
2	2	2	2227	2212	1050	2482	1623
1	1	2	2227	2206	1047	2477	1619
0	0	0	2227	2213	1050	2480	1624
0	0	0	2228	2212	1051	2479	1622
0	0	6	2227	2213	1050	2483	1624
0	0	0	2222	2205	1049	2480	1623
0	0	0	2228	2213	1051	2475	1623
3	2	0	2227	2215	1051	2479	1623
1	1	2	2228	2212	1050	2482	1625
1	1	2	2229	2212	1052	2481	1626
1	1	2	2226	2212	1051	2481	1624
0	0	0	2221	2207	1044	2474	1618
0	0	0	2227	2213	1053	2481	1624
0	0	0	2228	2213	1053	2485	1627
0	0	0	2230	2215	1053	2484	1624
0	1	2	2227	2212	1051	2482	1624
0	0	0	2225	2211	1050	2482	1621
2	2	4	2227	2213	1048	2480	1622
2	4	2	2227	2209	1052	2481	1624
0	0	2	2228	2212	1051	2481	1623
2	2	0	2221	2205	1046	2479	1621
2	2	2	2229	2215	1052	2482	1625
0	0	2	2228	2213	1049	2482	1625
0	0	2	2227	2213	1052	2482	1624
1	1	0	2228	2213	1050	2481	1623
0	0	0	2226	2212	1053	2483	1625
1	3	45	2228	2207	1049	2474	1617
1	2	72	2224	2211	1050	2481	1624
0	0	67	2227	2212	1050	2482	1621
0	0	65	2227	2213	1052	2481	1624
1	1	63	2224	2212	1050	2483	1624
1	1	64	2228	2211	1049	2479	1619
0	0	62	2226	2210	1052	2481	1623
0	0	58	2228	2211	1051	2480	1623
2	4	66	2227	2215	1050	2481	1624
1	3	57	2225	2211	1051	2481	1625
0	1	57	2226	2213	1050	2479	1620
1	2	51	2224	2209	1051	2481	1623
2	0	53	2227	2211	1051	2480	1624
0	1	48	2227	2210	1053	2482	1624
0	0	49	2226	2211	1052	2480	1625
0	0	86	2223	2211	1050	2478	1621
0	2	72	2227	2211	1049	2475	1617
0	0	75	2222	2208	1050	2480	1622
0	0	73	2228	2211	1050	2482	1623
1	0	68	2228	2211	1050	2482	1623
0	1	70	2224	2209	1051	2481	1626
0	0	70	2222	2210	1052	2483	1621
1	0	62	2226	2201	1049	2480	1624
0	0	62	2227	2211	1052	2481	1624
1	1	67	2227	2210	1051	2480	1621
0	1	61	2222	2208	1050	2482	1625
1	4	55	2225	2203	1053	2482	1623
1	1	105	2228	2208	1044	2478	1622
0	0	105	2227	2209	1052	2481	1623
0	0	104	2227	2210	1051	2483	1624
1	0	93	2226	2209	1050	2483	1623
0	0	94	2226	2209	1052	2476	1619
1	2	89	2218	2207	1051	2481	1622
1	0	74	2223	2208	1051	2482	1625
0	1	78	2227	2211	1054	2484	1626
0	0	69	2230	2210	1051	2482	1622
0	0	70	2226	2208	1050	2484	1622
0	1	71	2223	2206	1050	2477	1619
0	1	68	2218	2202	1049	2480	1623
0	1	67	2226	2209	1052	2484	1626
1	1	56	2227	2206	1047	2477	1618
0	0	43	2227	2206	1047	2478	1621
0	0	40	2227	2207	1051	2481	1622
0	1	44	2229	2206	1051	2482	1623
0	0	39	2227	2206	1051	2481	1624
1	3	33	2227	2205	1050	2481	1622
0	0	36	2227	2207	1047	2479	1620
1	2	34	2229	2208	1052	2483	1624
0	0	37	2227	2206	1049	2481	1622
0	1	32	2227	2206	1052	2482	1625
0	0	34	2225	2205	1051	2480	1624
1	4	30	2227	2205	1049	2477	1619
1	1	36	2228	2206	1054	2484	1625
0	1	31	2228	2206	1049	2483	1624
0	0	30	2227	2206	1049	2482	1624
2	0	28	2222	2205	1050	2481	1623
0	0	30	2226	2204	1051	2482	1620
3	0	24	2227	2202	1051	2482	1625
0	0	26	2226	2204	1049	2483	1623
2	4	20	2227	2205	1052	2482	1623
1	1	21	2227	2204	1052	2481	1625
1	2	18	2224	2202	1048	2481	1623
0	0	18	2225	2202	1051	2483	1623
0	0	19	2229	2205	1050	2481	1625
2	3	19	2227	2204	1052	2480	1624
0	0	15	2227	2205	1048	2483	1625
0	0	25	2222	2201	1048	2481	1623
1	1	16	2228	2204	1049	2480	1625
0	4	21	2229	2207	1054	2482	1624
1	3	24	2228	2205	1052	2482	1625
0	2	20	2227	2203	1052	2481	1624
1	2	28	2221	2197	1048	2479	1622
1	0	25	2227	2203	1046	2479	1620
1	3	20	2227	2206	1053	2481	1624
0	0	17	2228	2205	1052	2482	1624
0	0	0	2228	2205	1051	2482	1625
2	0	3	2227	2204	1053	2481	1623
0	1	0	2222	2198	1047	2477	1619
1	1	0	2230	2206	1050	2482	1624
0	1	5	2228	2203	1051	2480	1624
0	0	4	2226	2202	1050	2482	1623
0	0	0	2227	2203	1051	2482	1624
0	0	4	2228	2201	1046	2475	1618
0	0	0	2226	2203	1050	2481	1626
0	1	0	2229	2205	1055	2484	1625
1	0	0	2227	2204	1053	2482	1625
0	1	4	2222	2196	1046	2481	1622
0	2	0	2227	2203	1046	2477	1622
0	0	2	2227	2203	1052	2482	1621
2	3	0	2229	2204	1052	2482	1624
0	2	0	2227	2204	1051	2483	1627
1	1	0	2221	2200	1047	2473	1614
1	1	4	2227	2204	1051	2480	1624
0	1	6	2226	2203	1051	2482	1625
0	0	0	2227	2201	1051	2481	1624
1	1	0	2226	2205	1050	2484	1625
0	1	0	2226	2204	1050	2484	1624
0	0	5	2222	2201	1051	2481	1620
0	0	0	2224	2203	1045	2479	1623
0	1	0	2227	2204	1051	2482	1624
0	0	1	2227	2204	1049	2483	1623
1	0	1	2222	2195	1043	2476	1620
2	0	1	2228	2205	1053	2482	1625
0	0	0	2228	2204	1049	2481	1622
2	4	0	2226	2203	1049	2481	1623
2	0	1	2226	2203	1049	2482	1626
0	0	0	2227	2200	1049	2477	1618
1	2	0	2224	2202	1050	2479	1624
0	0	2	2225	2204	1051	2482	1625
0	0	0	2226	2203	1050	2482	1623
1	0	0	2222	2196	1047	2479	1624
3	0	1	2225	2200	1051	2482	1625
0	0	2	2227	2204	1049	2476	1621
2	2	0	2227	2202	1051	2482	1625
2	0	0	2227	2201	1050	2483	1624
0	0	5	2227	2203	1051	2482	1623
0	1	6	2222	2197	1045	2473	1619
0	1	0	2225	2202	1049	2483	1626
0	0	0	2227	2204	1052	2483	1624
0	0	2	2228	2203	1051	2482	1624
1	0	1	2225	2202	1050	2480	1622
0	0	4	2219	2198	1048	2481	1619
1	1	0	2227	2202	1042	2476	1622
1	0	2	2227	2203	1051	2481	1624
0	0	0	2226	2202	1051	2481	1626
0	1	0	2222	2198	1048	2477	1620
1	3	0	2227	2202	1048	2481	1624
1	1	0	2226	2202	1049	2482	1624
1	1	0	2227	2202	1052	2481	1624
0	1	0	2226	2202	1052	2482	1625
0	1	4	2220	2194	1045	2473	1618
0	0	1	2226	2202	1049	2483	1625
0	0	1	2224	2202	1050	2481	1624
0	0	4	2224	2201	1051	2481	1625
0	0	3	2225	2203	1052	2484	1625
0	0	0	2227	2201	1047	2475	1619
1	0	3	2228	2205	1052	2482	1625
1	2	2	2225	2203	1050	2480	1624
1	2	1	2223	2202	1050	2481	1624
0	0	3	2224	2202	1050	2482	1619
0	1	0	2226	2204	1053	2484	1625
0	1	0	2225	2203	1050	2482	1624
0	0	5	2224	2202	1049	2483	1624
0	0	0	2219	2196	1042	2469	1619
2	0	2	2224	2204	1050	2482	1624
0	1	0	2223	2202	1048	2481	1624
3	0	3	2223	2202	1051	2484	1625
2	0	2	2226	2205	1050	2482	1623
0	0	4	2224	2199	1046	2473	1618
2	2	1	2225	2203	1051	2481	1622
0	0	2	2224	2200	1049	2481	1622
2	0	1	2224	2202	1050	2479	1624
0	0	2	2216	2197	1047	2479	1622
1	4	0	2223	2204	1052	2480	1624
0	0	5	2223	2203	1050	2480	1624
0	0	5	2224	2206	1050	2483	1624
0	0	0	2226	2205	1050	2477	1623
0	1	0	2224	2204	1049	2481	1623
1	0	0	2219	2197	1046	2472	1614
1	1	0	2224	2202	1050	2479	1623
2	0	2	2223	2202	1050	2479	1623
0	0	2	2223	2202	1051	2481	1622
1	3	0	2221	2202	1054	2485	1626
0	2	5	2225	2203	1049	2481	1619
0	1	1	2224	2203	1050	2481	1624
0	0	1	2220	2201	1050	2481	1623
0	0	1	2223	2202	1049	2481	1623
1	2	0	2218	2197	1042	2472	1619
0	0	3	2224	2203	1051	2480	1624
1	2	0	2224	2204	1050	2481	1625
0	0	3	2226	2205	1049	2481	1625
1	2	2	2224	2204	1050	2480	1624
0	0	2	2220	2200	1047	2475	1618
1	1	0	2223	2198	1047	2476	1618
0	0	0	2223	2205	1052	2483	1626
0	0	0	2225	2207	1050	2482	1625
0	0	0	2223	2203	1049	2480	1624
1	0	2	2216	2197	1046	2479	1624
2	0	2	2222	2202	1049	2477	1621
0	0	5	2225	2203	1050	2480	1622
1	0	3	2223	2202	1046	2476	1628
1	4	2	2224	2206	1052	2482	1626
1	0	2	2220	2198	1045	2474	1616
0	0	4	2223	2203	1049	2481	1622
1	0	4	2224	2204	1050	2480	1624
1	1	5	2224	2204	1045	2481	1624
1	4	3	2223	2202	1050	2481	1625
1	2	1	2221	2202	1048	2478	1620
1	2	0	2225	2208	1051	2483	1624
3	0	1	2223	2202	1050	2482	1625
1	0	3	2223	2204	1049	2480	1623
0	0	0	2223	2204	1050	2482	1624
0	1	0	2219	2196	1044	2473	1618
0	0	0	2223	2205	1051	2482	1625
0	1	0	2225	2206	1051	2484	1626
1	4	0	2225	2207	1051	2481	1623
2	0	1	2224	2205	1048	2481	1624
1	2	0	2221	2198	1045	2476	1616
0	1	0	2223	2203	1049	2480	1624
0	0	2	2222	2204	1049	2479	1623
1	1	0	2221	2203	1048	2480	1623
1	3	0	2217	2199	1050	2481	1624
2	0	1	2225	2207	1043	2476	1623
1	3	2	2223	2205	1051	2479	1623
0	0	0	2224	2205	1044	2476	1623
2	0	2	2224	2205	1050	2480	1624
0	0	3	2218	2198	1042	2474	1618
0	0	0	2222	2203	1049	2482	1625
0	1	0	2224	2206	1053	2481	1624
2	0	3	2224	2195	1050	2480	1624
2	0	5	2223	2205	1050	2480	1623
1	3	2	2221	2203	1049	2480	1623
1	1	0	2219	2204	1051	2482	1622
0	0	5	2224	2204	1049	2481	1624
0	1	0	2218	2202	1047	2480	1624
0	0	0	2227	2205	1049	2481	1623
0	0	1	2218	2199	1043	2474	1618
0	0	5	2223	2205	1048	2481	1622
1	1	0	2223	2206	1050	2482	1625
1	0	2	2224	2207	1052	2482	1624
1	2	1	2225	2206	1049	2480	1623
0	0	4	2218	2200	1041	2473	1615
1	2	0	2222	2204	1048	2478	1622
0	0	2	2222	2203	1051	2479	1624
0	0	6	2223	2206	1049	2481	1617
1	1	5	2215	2200	1052	2481	1623
1	2	0	2223	2208	1044	2476	1622
1	0	3	2223	2204	1044	2473	1621
1	0	2	2222	2205	1050	2481	1623
0	0	5	2222	2205	1042	2474	1623
0	0	0	2223	2207	1049	2482	1625
0	0	1	2220	2200	1045	2474	1618
2	3	0	2222	2205	1051	2480	1625
0	0	5	2223	2208	1049	2483	1625
0	0	2	2224	2207	1052	2481	1624
1	2	0	2220	2202	1044	2475	1617
1	2	0	2222	2206	1050	2480	1623
0	0	0	2221	2204	1049	2479	1624
1	4	0	2222	2206	1048	2478	1624
2	1	0	2217	2202	1048	2479	1625
1	0	0	2221	2208	1051	2482	1623
1	3	0	2218	2207	1048	2481	1626
0	0	3	2224	2208	1049	2479	1624
0	0	0	2221	2205	1047	2478	1624
0	0	2	2213	2197	1043	2472	1618
0	2	0	2221	2206	1051	2480	1623
1	0	0	2222	2206	1050	2479	1623
1	3	0	2221	2206	1049	2480	1624
0	1	0	2220	2207	1051	2482	1624
2	0	0	2223	2207	1047	2474	1619
0	0	2	2223	2206	1050	2481	1624
3	0	1	2222	2207	1056	2480	1625
0	0	1	2221	2208	1053	2482	1627
1	4	0	2224	2209	1049	2478	1624
0	0	0	2216	2200	1045	2473	1621
0	0	2	2222	2207	1052	2479	1623
1	0	0	2218	2207	1050	2479	1624
0	0	2	2222	2208	1049	2481	1622
0	0	1	2221	2207	1050	2481	1627
1	1	5	2221	2205	1047	2476	1620
1	0	0	2223	2209	1052	2481	1623
1	1	2	2220	2208	1048	2480	1624
0	0	5	2221	2207	1048	2479	1623
0	1	4	2217	2205	1046	2479	1623
1	3	0	2222	2206	1044	2479	1622
0	2	1	2222	2209	1052	2481	1626
0	0	2	2223	2205	1050	2480	1624
0	0	2	2222	2209	1050	2481	1624
0	0	2	2220	2203	1044	2472	1616
2	3	1	2218	2201	1045	2472	1619
0	0	2	2223	2210	1048	2481	1624
1	1	0	2222	2207	1051	2480	1624
2	0	2	2221	2209	1050	2480	1625
0	1	5	2222	2207	1050	2481	1623
1	1	0	2220	2207	1047	2472	1618
2	0	2	2222	2209	1049	2479	1623
0	1	0	2222	2209	1051	2480	1623
1	2	0	2220	2209	1050	2480	1623
2	3	0	2214	2202	1044	2476	1621
3	0	1	2222	2210	1048	2483	1623
0	0	3	2223	2210	1051	2481	1624
1	1	2	2221	2208	1050	2481	1620
3	0	1	2221	2209	1050	2481	1623
0	0	3	2218	2204	1043	2472	1617
0	1	0	2221	2208	1052	2481	1623
3	0	2	2220	2210	1044	2479	1623
1	0	1	2221	2208	1048	2480	1623
0	2	0	2222	2210	1049	2480	1624
2	0	3	2217	2206	1048	2479	1622
0	2	1	2220	2202	1047	2477	1623
0	0	6	2223	2209	1050	2480	1624
1	0	0	2221	2202	1046	2478	1621
0	1	0	2221	2209	1053	2480	1626
1	4	0	2217	2203	1047	2475	1619
0	0	2	2222	2209	1046	2480	1623
0	0	0	2221	2208	1049	2479	1623
2	0	0	2222	2209	1050	2480	1623
1	1	0	2221	2209	1050	2479	1623
0	0	3	2220	2209	1046	2474	1618
0	0	0	2222	2210	1050	2482	1624
0	0	2	2221	2210	1052	2481	1624
1	3	0	2222	2210	1050	2481	1624
2	0	0	2213	2202	1044	2475	1620
0	2	0	2221	2210	1049	2480	1617
0	1	1	2221	2210	1049	2479	1624
0	0	5	2221	2211	1051	2481	1625
0	1	5	2223	2210	1046	2480	1620
1	1	0	2221	2209	1050	2480	1622
0	2	0	2219	2203	1046	2474	1617
2	4	3	2221	2210	1050	2480	1624
1	4	0	2220	2210	1049	2480	1624
1	3	2	2220	2210	1050	2481	1624
1	1	0	2219	2210	1051	2481	1624
0	0	0	2222	2205	1045	2478	1622
0	0	0	2220	2211	1050	2480	1625
0	0	3	2220	2202	1044	2476	1621
0	0	3	2221	2210	1050	2479	1624
0	0	1	2216	2199	1045	2470	1617
0	0	1	2221	2208	1049	2481	1625
0	2	2	2222	2213	1052	2482	1624
0	2	0	2222	2211	1050	2480	1624
0	0	0	2220	2210	1050	2481	1623
0	0	3	2219	2208	1050	2477	1618
1	1	1	2218	2208	1050	2476	1621
0	0	3	2222	2211	1048	2480	1623
0	0	1	2218	2210	1051	2482	1626
2	0	1	2223	2212	1050	2481	1624
0	0	0	2211	2202	1042	2473	1619
0	0	2	2220	2213	1051	2480	1624
0	1	0	2221	2212	1049	2480	1624
1	1	4	2221	2212	1050	2481	1623
1	2	0	2215	2205	1044	2474	1618
0	1	0	2221	2211	1050	2479	1626
1	2	0	2222	2213	1052	2484	1626
0	1	1	2222	2211	1050	2480	1624
1	3	1	2220	2210	1048	2477	1624
0	0	0	2221	2212	1047	2475	1619
0	2	1	2220	2211	1044	2481	1624
0	0	6	2221	2211	1047	2480	1624
0	0	0	2221	2211	1050	2481	1625
0	0	2	2213	2208	1046	2479	1622
0	1	0	2224	2212	1051	2481	1623
1	3	0	2220	2213	1049	2478	1624
2	0	0	2221	2212	1048	2479	1621
1	2	0	2221	2211	1047	2479	1624
1	3	0	2217	2205	1042	2471	1614
1	2	0	2221	2212	1052	2481	1625
0	0	5	2222	2214	1049	2481	1623
0	1	0	2220	2212	1049	2479	1622
3	0	0	2220	2214	1049	2480	1623
0	0	2	2219	2209	1049	2480	1623
1	1	1	2221	2209	1047	2478	1624
2	1	0	2222	2213	1052	2481	1625
1	3	0	2221	2209	1049	2480	1624
0	0	4	2222	2210	1049	2481	1623
0	0	2	2214	2199	1044	2473	1617
0	0	1	2220	2207	1049	2481	1623
0	0	1	2221	2205	1048	2480	1623
1	2	0	2221	2206	1049	2482	1625
0	0	2	2222	2208	1052	2482	1624
0	0	2	2222	2206	1047	2476	1619
0	0	2	2220	2205	1049	2480	1623
0	0	3	2219	2203	1048	2479	1624
1	3	1	2220	2204	1049	2480	1623
0	0	0	2218	2198	1044	2477	1621
2	3	0	2216	2197	1045	2477	1623
1	3	0	2220	2200	1047	2480	1619
0	1	4	2220	2200	1048	2480	1623
0	1	1	2221	2201	1048	2481	1621
0	1	0	2219	2199	1045	2479	1624
0	1	0	2216	2193	1045	2473	1621
0	0	3	2221	2198	1047	2479	1622
2	0	1	2220	2201	1049	2483	1624
1	0	2	2221	2200	1047	2480	1623
1	1	2	2217	2196	1049	2478	1623
0	0	0	2221	2194	1046	2480	1624
0	0	0	2219	2199	1050	2480	1624
1	2	0	2221	2192	1047	2478	1623
1	2	0	2219	2198	1049	2481	1625
0	0	3	2216	2192	1044	2474	1618
1	3	0	2220	2198	1048	2481	1623
2	0	2	2220	2198	1050	2479	1624
3	0	2	2219	2197	1050	2479	1622
0	0	0	2219	2197	1051	2482	1625
0	0	2	2221	2197	1050	2479	1624
0	0	1	2218	2195	1046	2474	1618
0	1	0	2218	2195	1048	2478	1623
0	0	1	2218	2194	1048	2479	1622
3	0	2	2218	2196	1050	2479	1623
0	0	1	2210	2189	1044	2475	1623
0	2	0	2219	2198	1050	2482	1622
0	1	0	2221	2197	1050	2479	1623
0	0	4	2220	2195	1047	2479	1621
0	0	0	2218	2191	1048	2480	1622
0	0	2	2213	2191	1044	2472	1616
0	0	0	2218	2194	1050	2479	1622
1	2	0	2216	2194	1050	2481	1626
0	1	0	2220	2196	1051	2478	1624
2	0	2	2217	2193	1048	2478	1623
0	0	3	2218	2191	1044	2476	1620
0	1	0	2218	2194	1050	2478	1623
1	3	1	2219	2195	1051	2481	1625
0	0	0	2220	2190	1045	2477	1622
0	0	3	2220	2194	1051	2478	1623
1	2	0	2214	2187	1043	2472	1618
0	1	6	2218	2194	1050	2479	1623
0	0	4	2218	2194	1050	2479	1624
2	0	1	2219	2194	1050	2480	1625
0	0	2	2219	2195	1051	2482	1625
0	1	5	2218	2193	1048	2474	1619
0	0	0	2219	2193	1048	2480	1622
0	0	2	2216	2190	1048	2478	1623
0	0	6	2219	2194	1048	2479	1622
0	1	2	2213	2185	1043	2471	1621
0	0	2	2219	2194	1049	2478	1620
1	0	0	2219	2193	1049	2479	1623
3	0	2	2219	2194	1048	2481	1620
1	0	1	2218	2193	1048	2479	1622
1	1	0	2215	2185	1045	2473	1617
0	0	2	2216	2187	1045	2472	1617
0	0	0	2219	2192	1051	2480	1623
0	0	0	2217	2191	1050	2479	1623
1	3	2	2219	2192	1050	2480	1625
0	0	1	2216	2188	1049	2481	1625
0	2	5	2220	2189	1049	2480	1624
1	4	0	2221	2189	1050	2479	1624
1	1	2	2220	2189	1047	2480	1622
1	2	0	2214	2183	1043	2477	1622
1	1	3	2219	2188	1047	2479	1622
1	0	2	2219	2189	1048	2480	1624
1	1	1	2220	2189	1053	2482	1624
0	0	0	2222	2188	1051	2480	1624
0	1	0	2214	2181	1045	2472	1618
0	0	5	2219	2187	1049	2477	1622
1	4	0	2220	2189	1049	2478	1624
1	2	0	2219	2188	1049	2479	1623
0	2	0	2219	2187	1048	2480	1624
0	1	0	2220	2191	1049	2481	1621
1	1	1	2221	2189	1049	2480	1624
0	2	0	2219	2189	1050	2479	1623
0	0	0	2219	2188	1047	2480	1623
0	1	0	2212	2181	1041	2475	1618
0	1	0	2219	2188	1049	2479	1624
2	0	4	2221	2188	1050	2479	1623
0	0	0	2220	2187	1046	2480	1623
1	0	3	2219	2187	1048	2478	1623
0	0	0	2218	2192	1050	2480	1625
0	0	3	2218	2185	1046	2473	1619
1	0	3	2220	2190	1051	2481	1625
2	0	7	2221	2191	1049	2480	1624
1	2	0	2220	2189	1049	2480	1623
3	0	2	2215	2182	1047	2478	1622
0	0	1	2220	2188	1047	2478	1622
1	2	0	2219	2187	1049	2479	1623
1	3	0	2219	2187	1049	2476	1624
0	0	3	2221	2190	1051	2482	1625
1	0	1	2216	2183	1040	2471	1616
2	0	0	2219	2190	1049	2479	1623
1	0	0	2219	2187	1048	2478	1623
2	0	1	2219	2187	1049	2478	1622
1	1	0	2218	2186	1047	2479	1622
1	1	3	2217	2187	1048	2479	1623
0	0	1	2217	2184	1048	2478	1617
0	1	0	2219	2188	1051	2482	1625
0	0	3	2217	2186	1050	2479	1624
0	0	3	2220	2187	1047	2479	1623
1	4	2	2214	2180	1043	2472	1617
0	2	0	2219	2186	1050	2478	1623
0	0	5	2219	2187	1049	2479	1623
0	1	0	2220	2188	1047	2475	1623
1	1	0	2219	2189	1051	2481	1624
0	1	1	2221	2185	1046	2475	1618
0	0	2	2219	2188	1048	2480	1623
1	4	2	2219	2187	1050	2480	1623
1	0	2	2219	2188	1048	2479	1621
1	2	2	2216	2181	1046	2477	1623
2	4	2	2218	2188	1046	2474	1622
1	0	3	2220	2189	1051	2480	1626
1	2	2	2221	2188	1046	2472	1621
0	0	4	2219	2186	1046	2473	1622
0	0	0	2219	2186	1049	2479	1623
2	0	2	2213	2179	1044	2470	1617
0	0	2	2219	2188	1050	2482	1624
0	0	2	2221	2187	1050	2479	1623
1	4	0	2219	2189	1050	2479	1625
0	0	2	2218	2186	1049	2479	1624
0	0	2	2215	2184	1047	2479	1622
0	0	2	2219	2188	1048	2481	1623
1	1	0	2214	2185	1048	2479	1625
1	0	2	2220	2188	1053	2481	1626
1	0	3	2215	2182	1042	2473	1616
2	0	0	2219	2187	1051	2480	1625
0	1	0	2220	2188	1050	2479	1623
2	2	2	2220	2186	1049	2480	1624
0	0	0	2225	2187	1048	2480	1623
0	0	5	2219	2180	1045	2474	1620
1	2	0	2221	2190	1051	2482	1625
0	1	0	2222	2188	1048	2480	1623
1	4	0	2220	2187	1049	2479	1623
1	4	0	2220	2188	1049	2480	1623
0	1	0	2213	2180	1047	2479	1624
0	1	6	2216	2187	1047	2469	1618
1	2	0	2219	2187	1048	2482	1625
0	2	0	2220	2188	1046	2471	1620
1	1	0	2220	2187	1049	2478	1623
1	1	0	2216	2180	1045	2472	1618
1	3	0	2220	2187	1048	2480	1623
0	0	0	2220	2187	1047	2479	1622
2	0	1	2217	2187	1050	2477	1625
0	0	3	2218	2185	1051	2482	1625
0	0	1	2215	2186	1047	2479	1617
1	1	5	2219	2186	1046	2478	1624
0	0	4	2213	2183	1047	2476	1623
0	0	1	2220	2185	1048	2479	1624
0	1	6	2215	2179	1042	2472	1617
0	0	2	2214	2179	1041	2472	1615
3	0	0	2219	2187	1049	2478	1623
1	1	5	2219	2187	1051	2477	1624
0	0	2	2219	2188	1049	2479	1620
0	0	3	2219	2186	1050	2480	1624
0	0	4	2216	2186	1049	2478	1625
1	1	2	2218	2186	1048	2478	1625
0	0	3	2218	2188	1051	2481	1625
0	0	0	2219	2187	1047	2476	1626
3	0	2	2218	2186	1050	2475	1620
0	0	0	2219	2186	1050	2479	1623
1	2	0	2218	2186	1048	2479	1623
1	2	2	2218	2185	1048	2478	1624
2	0	0	2214	2178	1040	2474	1623
1	1	0	2221	2186	1050	2483	1625
0	0	3	2219	2187	1050	2478	1623
1	1	6	2219	2186	1047	2479	1623
1	3	0	2218	2185	1049	2478	1624
0	1	0	2214	2180	1041	2473	1616
0	1	6	2219	2185	1049	2478	1625
1	1	0	2218	2185	1047	2481	1625
1	1	0	2220	2188	1049	2478	1623
0	0	0	2215	2183	1047	2479	1623
0	1	0	2218	2184	1045	2478	1623
0	1	0	2218	2185	1048	2477	1623
3	3	0	2218	2186	1049	2480	1626
1	1	0	2220	2187	1048	2480	1623
0	0	2	2219	2187	1048	2480	1623
1	2	0	2213	2180	1043	2473	1616
0	0	2	2218	2184	1049	2480	1624
1	3	0	2219	2187	1048	2479	1624
2	0	1	2218	2187	1049	2478	1624
0	1	5	2216	2185	1048	2482	1625
1	4	0	2219	2188	1046	2474	1621
0	0	0	2219	2187	1049	2479	1625
0	0	5	2217	2186	1048	2478	1623
1	4	0	2217	2185	1048	2479	1622
0	1	0	2211	2180	1043	2473	1622
1	2	0	2218	2186	1049	2478	1623
0	0	6	2217	2185	1047	2479	1623
1	2	0	2218	2185	1048	2480	1624
0	0	2	2218	2188	1052	2481	1625
0	3	0	2216	2186	1048	2478	1622
1	3	0	2212	2181	1043	2473	1617
0	0	0	2218	2185	1048	2477	1624
1	1	4	2217	2186	1051	2481	1626
0	0	0	2219	2187	1049	2480	1625
0	0	0	2214	2183	1047	2477	1622
1	2	2	2218	2184	1042	2475	1622
0	0	2	2218	2186	1050	2479	1623
0	0	1	2218	2183	1045	2478	1623
0	1	5	2218	2186	1050	2478	1624
0	3	0	2212	2182	1046	2475	1619
0	0	0	2219	2188	1050	2480	1624
0	0	0	2218	2186	1047	2480	1624
0	0	0	2213	2185	1049	2479	1623
2	2	0	2216	2184	1050	2479	1620
3	0	0	2218	2184	1050	2475	1619
0	1	2	2216	2187	1050	2480	1625
2	3	0	2217	2188	1051	2481	1625
0	0	2	2216	2184	1047	2479	1624
0	0	0	2218	2186	1049	2479	1624
0	0	0	2211	2179	1041	2472	1619
0	0	0	2217	2187	1051	2481	1626
0	0	0	2219	2189	1051	2480	1625
3	0	0	2218	2188	1048	2481	1622
1	1	0	2219	2186	1049	2479	1624
1	0	1	2214	2183	1044	2472	1617
1	1	0	2217	2187	1047	2478	1622
0	0	0	2218	2186	1049	2478	1624
0	0	0	2218	2189	1051	2483	1626
0	0	0	2214	2185	1049	2478	1623
0	0	2	2218	2188	1045	2476	1624
1	2	1	2217	2188	1049	2479	1624
0	1	5	2217	2183	1044	2476	1619
0	0	2	2217	2186	1048	2479	1622
0	0	1	2209	2179	1038	2470	1618
0	1	0	2219	2190	1051	2483	1627
0	0	2	2218	2188	1049	2482	1626
0	1	4	2218	2187	1051	2481	1624
0	1	1	2218	2187	1049	2478	1624
3	0	0	2215	2185	1049	2478	1622
0	0	2	2213	2183	1047	2476	1617
0	1	6	2218	2187	1050	2479	1625
0	1	5	2214	2186	1048	2479	1624
1	2	0	2217	2187	1048	2481	1626
0	2	0	2214	2182	1045	2474	1622
1	1	0	2218	2188	1049	2479	1625
0	0	3	2217	2186	1048	2480	1624
1	3	0	2217	2187	1047	2479	1620
0	0	4	2217	2186	1049	2477	1623
0	2	0	2214	2181	1044	2471	1617
0	0	2	2217	2186	1048	2481	1625
0	0	2	2218	2189	1051	2482	1625
1	1	0	2218	2186	1050	2480	1623
2	0	0	2213	2184	1048	2480	1624
1	1	1	2212	2183	1048	2477	1622
2	0	0	2217	2188	1042	2478	1625
0	0	2	2217	2188	1052	2482	1624
1	1	3	2217	2185	1036	2474	1623
1	4	0	2216	2187	1048	2479	1623
0	0	2	2216	2187	1049	2477	1624
0	0	3	2215	2185	1048	2479	1623
0	1	7	2216	2185	1048	2479	1625
0	0	2	2217	2189	1051	2481	1625
0	0	2	2212	2181	1044	2471	1617
1	1	0	2216	2186	1049	2479	1623
2	0	2	2215	2186	1048	2478	1624
1	1	2	2216	2187	1047	2479	1624
0	1	0	2213	2185	1047	2478	1623
0	2	0	2215	2186	1050	2482	1626
0	1	0	2218	2189	1049	2478	1625
0	0	2	2216	2185	1047	2478	1622
0	1	0	2214	2185	1050	2479	1623
1	2	0	2206	2176	1041	2473	1616
0	0	2	2215	2186	1048	2479	1625
0	2	0	2215	2187	1050	2480	1627
2	0	2	2217	2187	1049	2478	1623
0	0	0	2215	2186	1048	2475	1622
0	2	0	2215	2185	1047	2472	1620
0	0	0	2214	2186	1046	2476	1620
0	1	2	2215	2188	1052	2482	1625
0	2	1	2215	2187	1049	2478	1623
0	0	2	2214	2186	1050	2478	1626
0	0	3	2210	2179	1043	2471	1619
0	0	2	2216	2186	1048	2477	1622
1	0	0	2216	2188	1049	2479	1624
1	4	6	2216	2187	1049	2479	1622
0	1	2	2215	2187	1049	2479	1625
2	3	0	2211	2180	1041	2471	1618
1	1	2	2213	2186	1049	2477	1623
0	1	3	2214	2186	1048	2479	1623
1	1	6	2214	2186	1049	2480	1627
0	0	0	2214	2186	1050	2479	1622
1	1	5	2215	2184	1046	2478	1623
0	0	2	2212	2185	1049	2478	1624
0	0	1	2210	2183	1047	2478	1624
2	4	0	2215	2187	1048	2479	1622
0	0	2	2217	2189	1050	2480	1623
1	0	0	2208	2179	1040	2470	1614
0	0	3	2214	2186	1047	2478	1623
0	0	2	2216	2191	1049	2478	1624
2	0	0	2215	2187	1048	2479	1624
1	4	0	2215	2190	1049	2479	1625
0	1	6	2215	2187	1046	2477	1620
0	0	2	2217	2190	1049	2481	1624
2	1	0	2217	2187	1049	2479	1625
0	0	3	2215	2187	1048	2480	1624
0	0	0	2210	2181	1044	2475	1621
1	4	0	2214	2183	1047	2479	1620
0	1	0	2215	2187	1047	2477	1621
0	1	0	2214	2188	1049	2476	1620
1	1	4	2217	2190	1049	2479	1625
0	0	5	2211	2182	1041	2471	1617
1	2	2	2214	2187	1049	2479	1623
0	0	3	2215	2187	1049	2480	1622
0	0	0	2214	2189	1050	2482	1625
2	4	0	2214	2189	1049	2481	1625
2	1	2	2212	2186	1048	2478	1624
0	0	1	2215	2182	1047	2479	1623
0	0	3	2212	2188	1049	2480	1624
2	0	0	2213	2182	1045	2477	1624
0	0	5	2215	2186	1047	2479	1624
0	0	3	2210	2180	1042	2471	1620
0	0	4	2217	2188	1047	2479	1623
1	2	0	2215	2187	1047	2479	1624
1	3	2	2214	2186	1047	2479	1623
0	0	2	2214	2186	1048	2479	1624
0	0	1	2213	2185	1044	2473	1618
0	0	1	2214	2186	1048	2478	1623
0	1	4	2213	2186	1047	2479	1624
2	0	2	2214	2188	1050	2481	1625
1	0	2	2210	2182	1039	2475	1622
0	0	2	2214	2186	1049	2475	1616
0	0	0	2213	2186	1046	2479	1621
0	1	0	2213	2186	1055	2479	1625
0	0	5	2215	2189	1049	2478	1618
0	0	1	2215	2188	1048	2478	1623
2	4	0	2210	2182	1042	2472	1616
0	0	1	2214	2187	1047	2478	1623
0	2	0	2214	2187	1049	2477	1623
0	0	2	2214	2187	1049	2479	1623
0	2	0	2211	2185	1048	2480	1626
0	0	3	2214	2182	1046	2478	1623
1	0	2	2215	2187	1046	2479	1623
0	0	4	2210	2179	1045	2477	1622
3	0	0	2214	2185	1048	2479	1623
1	0	1	2207	2177	1045	2470	1617
1	1	1	2214	2185	1049	2479	1623
0	0	3	2214	2186	1051	2480	1626
0	0	2	2216	2188	1049	2480	1625
1	2	0	2214	2193	1048	2479	1624
3	2	1	2214	2185	1047	2479	1623
0	0	4	2213	2184	1044	2474	1620
0	1	0	2215	2188	1050	2480	1625
1	0	2	2214	2183	1049	2477	1625
0	0	3	2214	2185	1048	2478	1625
1	1	0	2210	2183	1049	2479	1625
2	2	1	2213	2183	1047	2479	1624
0	3	0	2213	2183	1049	2477	1624
0	1	4	2215	2184	1047	2479	1622
1	1	1	2207	2177	1038	2472	1619
1	0	0	2213	2184	1047	2480	1626
0	0	7	2214	2187	1048	2481	1622
2	0	2	2213	2183	1049	2480	1625
0	0	2	2213	2184	1047	2479	1623
0	1	5	2211	2179	1042	2472	1616
1	2	0	2213	2183	1047	2477	1623
0	0	0	2212	2183	1049	2478	1625
1	0	0	2213	2184	1048	2481	1625
1	3	0	2207	2183	1047	2478	1622
0	0	1	2214	2184	1047	2478	1624
0	0	0	2214	2183	1048	2479	1623
1	3	3	2213	2183	1044	2477	1623
0	0	0	2212	2183	1049	2478	1624
0	0	2	2205	2176	1040	2467	1617
2	0	0	2208	2178	1045	2473	1618
2	1	0	2214	2185	1047	2479	1623
1	4	0	2213	2184	1047	2479	1623
1	1	0	2213	2184	1048	2478	1623
0	1	1	2211	2183	1048	2478	1623
1	1	1	2214	2183	1048	2475	1620
0	0	0	2213	2183	1049	2479	1625
2	1	0	2214	2184	1049	2482	1625
1	1	5	2215	2184	1049	2473	1624
0	0	0	2206	2175	1041	2473	1621
0	0	0	2200	2183	1047	2477	1622
1	0	0	2214	2184	1048	2480	1623
1	2	0	2213	2183	1047	2478	1620
1	2	0	2201	2184	1049	2481	1625
1	0	0	2208	2178	1045	2471	1619
3	4	6	2213	2184	1049	2477	1626
0	0	2	2214	2184	1049	2479	1624
1	2	3	2212	2185	1047	2479	1624
0	0	0	2215	2186	1050	2480	1627
0	0	3	2208	2183	1048	2478	1623
0	0	0	2213	2179	1046	2476	1624
1	1	0	2212	2183	1050	2479	1624
0	0	1	2213	2178	1045	2478	1623
0	2	0	2213	2184	1048	2477	1624
1	1	3	2206	2179	1045	2474	1620
0	0	1	2215	2186	1048	2479	1621
0	0	1	2213	2183	1045	2479	1622
0	1	2	2212	2184	1047	2477	1623
1	1	0	2212	2182	1048	2478	1623
0	0	0	2213	2183	1045	2473	1618
0	0	0	2213	2183	1048	2479	1624
0	0	2	2213	2185	1050	2482	1625
1	3	0	2214	2185	1049	2479	1623
1	1	2	2206	2179	1041	2474	1623
0	2	5	2214	2185	1049	2478	1618
1	1	5	2214	2184	1047	2478	1624
1	4	0	2214	2186	1046	2478	1624
0	0	0	2213	2184	1047	2475	1617
0	0	1	2213	2183	1047	2478	1624
0	2	4	2208	2177	1043	2471	1617
0	0	0	2214	2184	1047	2478	1623
0	0	1	2213	2182	1048	2478	1623
0	0	3	2213	2183	1047	2478	1623
1	0	2	2211	2182	1046	2478	1622
0	0	1	2211	2175	1045	2477	1623
0	0	2	2212	2183	1049	2476	1624
1	1	0	2206	2180	1047	2478	1624
1	1	2	2215	2183	1050	2479	1623
0	0	3	2207	2176	1042	2470	1618
2	0	2	2213	2183	1046	2478	1625
2	0	3	2212	2183	1048	2476	1625
1	2	0	2212	2182	1046	2478	1624
0	1	0	2211	2183	1045	2477	1624
0	0	0	2213	2183	1045	2475	1619
0	0	1	2212	2182	1044	2473	1619
0	0	1	2213	2182	1049	2476	1624
0	0	0	2212	2183	1046	2478	1623
0	0	0	2212	2184	1047	2480	1626
0	0	3	2210	2179	1042	2476	1622
0	2	0	2213	2184	1047	2473	1618
0	2	0	2213	2184	1046	2479	1625
1	2	0	2213	2184	1047	2472	1617
0	1	2	2213	2184	1041	2478	1624
0	0	4	2207	2177	1041	2469	1617
1	3	0	2213	2181	1050	2480	1627
3	0	5	2215	2186	1049	2480	1624
0	1	5	2214	2184	1047	2477	1626
0	0	3	2211	2181	1048	2478	1623
0	1	0	2210	2172	1046	2477	1623
0	0	1	2213	2183	1046	2478	1622
1	3	0	2206	2176	1047	2476	1623
2	0	2	2212	2184	1050	2480	1627
0	0	2	2213	2183	1047	2475	1622
0	0	3	2208	2175	1041	2471	1620
1	1	0	2213	2183	1048	2478	1620
1	1	2	2213	2184	1048	2479	1624
0	0	0	2213	2183	1050	2480	1627
1	0	0	2213	2182	1049	2477	1624
0	1	0	2213	2182	1047	2481	1625
1	2	5	2215	2183	1049	2479	1624
2	2	0	2213	2181	1048	2477	1623
0	0	1	2212	2180	1048	2478	1623
1	1	3	2213	2180	1047	2477	1621
1	1	5	2212	2181	1048	2478	1621
0	1	5	2212	2181	1048	2478	1624
0	0	4	2214	2181	1049	2480	1623
1	1	0	2209	2177	1040	2472	1614
3	2	0	2213	2182	1047	2478	1623
0	0	2	2213	2181	1048	2477	1623
2	0	2	2213	2180	1048	2477	1623
1	2	1	2213	2178	1048	2477	1623
1	3	0	2212	2176	1039	2472	1618
0	1	0	2214	2184	1050	2480	1624
0	0	2	2213	2181	1048	2478	1624
0	0	2	2214	2182	1046	2478	1623
1	2	5	2209	2177	1046	2479	1624
1	2	6	2208	2176	1046	2476	1622
0	0	1	2213	2181	1045	2476	1623
1	1	0	2214	2180	1046	2476	1621
0	0	0	2213	2180	1047	2475	1622
2	3	0	2213	2180	1047	2478	1624
1	1	1	2213	2175	1043	2470	1617
2	0	0	2214	2183	1047	2477	1621
0	0	2	2212	2182	1047	2477	1624
2	3	0	2212	2180	1047	2478	1623
0	0	0	2212	2179	1047	2477	1622
0	0	0	2211	2178	1047	2473	1616
1	5	6	2212	2180	1048	2479	1624
1	1	2	2213	2182	1049	2478	1623
1	1	3	2214	2180	1048	2477	1622
0	0	0	2208	2171	1042	2472	1620
0	1	2	2213	2176	1046	2477	1622
0	0	3	2213	2179	1047	2477	1622
1	2	0	2212	2179	1047	2478	1623
0	1	0	2214	2180	1048	2477	1624
0	0	3	2213	2179	1047	2477	1623
2	0	0	2210	2175	1041	2469	1617
2	3	0	2213	2181	1048	2476	1623
0	0	3	2214	2180	1048	2477	1623
1	2	0	2213	2180	1049	2478	1625
1	0	2	2209	2177	1046	2476	1622
0	0	2	2213	2179	1044	2477	1620
0	0	5	2213	2172	1046	2478	1623
0	0	2	2213	2178	1042	2476	1623
0	1	0	2213	2179	1047	2476	1623
1	0	2	2210	2173	1041	2467	1618
1	0	1	2214	2181	1049	2479	1623
0	0	0	2215	2181	1049	2478	1624
1	3	1	2213	2179	1047	2475	1623
0	0	3	2213	2180	1046	2479	1622
1	1	0	2212	2177	1045	2473	1619
1	3	2	2212	2180	1048	2477	1624
0	1	0	2214	2179	1049	2480	1625
0	0	0	2213	2180	1051	2478	1622
1	0	0	2211	2180	1050	2476	1623
0	0	1	2205	2171	1042	2471	1620
1	0	2	2212	2180	1049	2476	1622
1	1	6	2213	2179	1049	2477	1622
0	1	2	2212	2177	1047	2475	1619
1	2	2	2213	2180	1049	2479	1625
0	1	2	2210	2174	1042	2472	1618
2	2	2	2213	2180	1048	2477	1623
0	1	2	2213	2186	1049	2478	1623
1	1	2	2213	2179	1045	2475	1623
0	0	0	2211	2176	1046	2477	1623
0	0	0	2213	2167	1045	2476	1625
0	0	6	2214	2183	1049	2478	1624
2	4	0	2214	2173	1045	2475	1623
0	0	0	2213	2179	1047	2477	1624
0	0	0	2209	2173	1041	2470	1616
1	2	0	2208	2172	1045	2471	1617
0	0	3	2215	2180	1047	2479	1623
1	3	0	2211	2180	1048	2477	1622
0	0	1	2213	2178	1048	2477	1623
0	1	5	2213	2179	1047	2477	1624
0	3	0	2212	2179	1048	2472	1619
2	3	0	2214	2177	1049	2478	1625
0	0	1	2212	2179	1050	2479	1624
