# Supplementary material for: Assisting hand gesture classification and rehabilitation assessment via sEMG and finger motion data
Source: Front Bioeng Biotechnol. 2026 Jan 8;13:1751763. doi: 10.3389/fbioe.2025.1751763 (PMC12823985; doi:10.3389/fbioe.2025.1751763)
Supplement: Supplementary file 1 [file DataSheet1.zip › dataset/function 0/0/0/2.csv]

channel_2	channel_3	channel_6	pinky	ring finger	middle finger	forefinger	thumb
0	2	0	2262	2240	1015	2467	1624
1	2	1	2257	2234	1011	2461	1621
2	1	0	2261	2241	1016	2469	1626
0	1	0	2263	2243	1017	2466	1625
0	1	0	2263	2242	1015	2468	1625
1	1	2	2276	2210	1005	2453	1616
0	0	2	2276	2212	1010	2459	1622
0	0	6	2276	2213	1009	2459	1622
2	4	0	2275	2213	1010	2459	1622
2	1	2	2266	2205	1009	2460	1624
0	0	2	2277	2214	1007	2459	1623
1	2	0	2275	2210	1009	2459	1624
0	0	1	2276	2211	1009	2459	1622
0	0	3	2275	2212	1010	2459	1622
0	0	1	2271	2208	1003	2451	1616
0	0	2	2275	2211	1009	2456	1622
1	4	1	2274	2211	1008	2460	1625
0	0	3	2276	2214	1013	2463	1624
0	0	3	2276	2213	1009	2459	1622
0	2	0	2275	2210	1008	2459	1619
0	0	0	2275	2213	1009	2459	1623
1	3	0	2275	2212	1006	2458	1621
2	0	2	2274	2212	1010	2460	1623
1	2	0	2274	2213	1010	2458	1623
0	0	3	2269	2206	1000	2456	1617
0	0	0	2275	2212	1009	2459	1622
1	3	0	2274	2213	1008	2458	1623
0	1	1	2275	2212	1007	2459	1619
2	4	3	2274	2212	1010	2461	1625
0	2	5	2276	2211	1006	2454	1617
1	2	0	2275	2212	1010	2460	1623
1	1	0	2275	2210	1009	2459	1621
0	0	2	2275	2211	1010	2459	1623
3	4	0	2270	2205	1007	2457	1621
1	2	2	2274	2213	1002	2457	1625
1	0	0	2277	2215	1012	2461	1624
1	2	1	2276	2213	1008	2459	1619
0	0	2	2276	2212	1010	2459	1622
0	0	4	2270	2204	1005	2453	1617
0	0	2	2275	2211	1010	2460	1621
0	0	2	2272	2212	1007	2459	1623
0	1	0	2275	2212	1007	2460	1622
1	4	2	2274	2213	1008	2459	1623
1	2	0	2272	2211	1009	2459	1623
0	1	1	2271	2211	1008	2455	1619
1	1	0	2274	2213	1009	2459	1624
0	2	0	2271	2208	1008	2460	1624
1	2	0	2275	2212	1004	2460	1623
0	0	0	2270	2206	1005	2454	1618
1	0	2	2274	2210	1010	2460	1622
1	2	0	2274	2211	1010	2460	1622
1	1	0	2274	2211	1008	2458	1624
0	1	0	2272	2211	1011	2461	1625
0	1	0	2275	2210	1005	2452	1615
0	0	5	2272	2211	1008	2459	1623
0	0	2	2273	2210	1007	2458	1622
1	1	3	2274	2213	1011	2462	1626
0	1	0	2271	2209	1007	2459	1622
1	1	2	2275	2212	1006	2455	1619
1	0	0	2273	2212	1006	2450	1621
1	2	0	2273	2211	1010	2459	1623
1	2	0	2274	2214	1012	2461	1621
1	2	0	2276	2212	1011	2458	1623
1	2	0	2265	2204	1003	2450	1616
0	1	0	2274	2212	1007	2458	1623
1	1	2	2273	2212	1010	2459	1622
0	0	0	2272	2211	1009	2457	1622
2	0	0	2273	2211	1010	2459	1624
3	0	2	2271	2211	1009	2457	1621
0	0	1	2275	2213	1010	2459	1623
1	2	0	2273	2206	1006	2457	1621
1	2	0	2272	2211	1009	2459	1621
2	0	3	2267	2204	1004	2452	1620
0	0	2	2273	2211	1008	2459	1623
2	2	0	2273	2211	1010	2460	1619
0	0	2	2273	2214	1012	2461	1624
1	4	0	2274	2213	1010	2458	1623
0	2	0	2272	2211	1008	2459	1622
0	0	0	2273	2206	1004	2452	1615
2	0	3	2272	2211	1010	2460	1625
0	0	2	2271	2212	1011	2461	1623
1	2	0	2273	2213	1010	2460	1622
2	0	2	2268	2208	1007	2458	1621
0	0	6	2272	2211	1004	2456	1621
1	1	0	2271	2212	1009	2458	1623
0	1	1	2271	2210	1010	2457	1617
0	0	2	2271	2211	1009	2459	1625
2	0	0	2267	2207	1002	2453	1618
1	2	0	2273	2212	1007	2459	1622
2	4	0	2271	2211	1008	2459	1623
0	0	6	2272	2212	1008	2459	1623
2	0	2	2271	2208	1008	2459	1623
0	3	1	2269	2209	1006	2454	1618
0	0	0	2271	2211	1010	2460	1625
1	2	0	2269	2204	1007	2457	1623
0	0	2	2267	2203	1007	2456	1622
0	0	2	2271	2213	1007	2459	1623
1	1	6	2265	2204	1005	2450	1619
0	0	0	2271	2211	1004	2458	1617
0	0	0	2271	2211	1011	2461	1624
0	0	0	2261	2204	1004	2452	1617
2	4	0	2266	2206	1005	2448	1618
0	0	3	2268	2210	1009	2459	1622
1	2	1	2268	2211	1008	2459	1623
0	0	0	2267	2209	1007	2459	1621
0	0	2	2267	2209	1009	2458	1623
0	0	5	2268	2210	1008	2452	1618
0	1	0	2268	2212	1009	2461	1625
1	2	0	2269	2211	1009	2458	1622
1	1	6	2268	2208	1009	2459	1622
0	0	4	2263	2202	1004	2455	1619
1	3	0	2268	2211	1009	2459	1620
1	1	0	2267	2210	1009	2459	1622
2	0	2	2267	2209	1008	2459	1624
1	2	0	2268	2212	1010	2461	1624
0	0	2	2265	2205	1000	2451	1617
1	1	6	2268	2212	1009	2459	1624
2	0	0	2267	2210	1008	2459	1621
0	2	1	2267	2210	1010	2459	1622
0	0	1	2269	2212	1009	2461	1624
0	1	6	2266	2209	1009	2459	1621
0	2	0	2268	2209	1007	2459	1622
0	0	2	2267	2210	1011	2458	1622
0	1	0	2267	2210	1009	2454	1620
0	0	0	2269	2210	1009	2458	1622
0	0	7	2258	2201	1002	2451	1618
0	0	2	2268	2213	1010	2460	1625
2	0	0	2268	2210	1010	2459	1622
2	0	4	2267	2210	1008	2459	1622
1	1	0	2268	2209	1008	2459	1621
1	0	1	2267	2210	1001	2453	1617
0	0	4	2267	2210	1010	2461	1623
0	2	0	2265	2208	1008	2459	1624
1	2	0	2268	2212	1012	2461	1625
1	3	0	2263	2205	1006	2456	1621
3	0	2	2265	2209	1009	2458	1619
0	0	3	2267	2210	1007	2458	1622
0	0	0	2267	2210	1009	2459	1625
0	0	5	2268	2212	1007	2461	1623
2	0	1	2268	2211	1010	2459	1620
2	2	2	2262	2204	1004	2453	1617
3	0	0	2267	2210	1008	2459	1621
0	0	3	2266	2209	1007	2458	1623
0	0	3	2267	2209	1009	2459	1621
0	0	4	2264	2207	1009	2458	1621
0	1	0	2267	2205	1006	2460	1623
0	0	4	2269	2212	1011	2460	1623
2	0	0	2269	2209	1008	2454	1620
0	1	0	2267	2210	1009	2458	1623
1	3	3	2263	2202	1006	2449	1617
0	1	0	2267	2210	1009	2458	1621
2	0	2	2268	2210	1009	2457	1622
2	4	0	2267	2210	1010	2461	1625
1	1	0	2269	2212	1011	2460	1623
1	1	6	2268	2210	1005	2454	1616
0	0	0	2267	2210	1005	2454	1617
0	0	2	2268	2210	1008	2460	1623
1	2	0	2261	2210	1010	2459	1623
0	1	0	2270	2210	1009	2459	1624
0	1	0	2263	2203	1003	2456	1621
0	0	6	2269	2211	1007	2460	1619
2	1	7	2268	2210	1009	2455	1623
1	1	0	2270	2210	1008	2459	1621
1	1	0	2269	2210	1011	2460	1625
0	0	0	2268	2207	1002	2454	1616
0	0	2	2268	2210	1009	2459	1623
1	3	0	2267	2209	1010	2459	1622
1	0	5	2268	2210	1008	2459	1623
0	0	0	2266	2209	1008	2458	1622
0	1	0	2265	2203	1007	2457	1623
1	3	2	2269	2212	1011	2462	1625
2	0	2	2271	2212	1005	2454	1618
1	0	0	2269	2211	1009	2460	1623
1	4	2	2269	2208	1009	2460	1623
1	3	2	2261	2203	1003	2455	1617
1	3	1	2271	2211	1011	2460	1623
0	2	0	2269	2211	1010	2458	1623
2	0	1	2270	2209	1009	2458	1623
0	0	4	2269	2211	1009	2459	1622
0	0	1	2268	2208	1005	2453	1616
0	1	0	2269	2210	1008	2460	1623
1	0	5	2266	2208	1010	2462	1623
2	0	1	2271	2211	1009	2459	1622
1	0	3	2266	2204	1007	2457	1621
1	0	2	2269	2211	1009	2454	1621
0	0	2	2270	2212	1010	2461	1624
0	0	1	2270	2210	1009	2459	1623
0	0	0	2269	2209	1010	2458	1622
0	0	3	2265	2204	1003	2450	1616
2	4	0	2269	2210	1009	2459	1622
0	1	6	2269	2210	1010	2459	1622
2	1	2	2269	2210	1011	2459	1623
2	0	2	2270	2211	1007	2458	1623
1	1	0	2270	2209	1009	2459	1623
0	0	0	2262	2206	1007	2458	1618
0	2	6	2270	2209	1009	2459	1623
2	0	1	2268	2206	1007	2457	1622
0	1	2	2269	2207	1004	2457	1622
0	1	0	2274	2212	1010	2458	1622
0	0	3	2273	2211	1009	2458	1623
1	0	1	2273	2210	1009	2458	1621
0	0	2	2273	2209	1009	2458	1623
2	0	2	2269	2204	1002	2451	1618
0	2	0	2274	2214	1010	2461	1624
1	2	0	2275	2211	1009	2459	1622
0	0	1	2273	2210	1010	2459	1622
0	0	0	2273	2210	1008	2459	1622
2	4	0	2273	2211	1008	2460	1621
3	0	4	2274	2210	1008	2460	1623
0	0	3	2275	2209	1010	2460	1625
1	4	0	2275	2213	1012	2461	1622
0	0	0	2267	2203	1000	2452	1616
1	4	0	2274	2210	1008	2458	1622
1	2	0	2273	2213	1008	2459	1623
0	2	0	2273	2210	1009	2459	1622
0	2	6	2275	2212	1009	2459	1622
0	0	6	2274	2211	1009	2459	1622
0	0	2	2274	2206	1004	2451	1616
0	0	0	2272	2211	1009	2459	1623
0	2	0	2273	2210	1009	2459	1625
0	0	0	2274	2211	1007	2461	1623
0	1	0	2270	2206	1006	2459	1623
0	3	3	2274	2213	1009	2458	1622
0	0	0	2274	2211	1010	2459	1623
0	1	0	2271	2210	1009	2459	1623
0	1	1	2272	2210	1010	2459	1622
1	0	0	2270	2206	1007	2452	1615
3	0	5	2275	2211	1011	2460	1625
0	0	2	2276	2213	1011	2458	1622
1	0	0	2274	2212	1008	2459	1621
0	0	0	2272	2211	1008	2459	1621
1	3	5	2270	2211	1008	2459	1622
2	0	0	2274	2212	1008	2460	1622
0	2	0	2274	2210	1009	2458	1622
2	0	2	2274	2211	1008	2457	1622
0	1	2	2274	2211	1008	2461	1624
0	0	0	2270	2207	1005	2455	1619
1	0	3	2275	2212	1009	2459	1623
0	1	1	2274	2211	1009	2458	1621
0	1	0	2272	2210	1010	2459	1623
1	4	5	2272	2210	1007	2458	1624
1	3	0	2273	2208	1003	2453	1614
0	0	2	2274	2211	1010	2460	1625
1	0	0	2273	2213	1010	2461	1624
1	0	0	2277	2212	1009	2459	1624
0	1	4	2270	2205	1006	2457	1622
1	3	0	2275	2212	1008	2456	1620
1	0	0	2274	2212	1008	2459	1622
0	1	5	2275	2211	1010	2460	1622
1	0	0	2274	2212	1009	2461	1625
1	0	0	2269	2205	1006	2454	1619
0	0	0	2270	2206	1005	2452	1617
0	1	0	2273	2212	1009	2459	1623
1	0	6	2273	2210	1010	2459	1623
0	0	0	2274	2211	1010	2461	1626
2	0	2	2273	2212	1011	2461	1623
0	2	3	2272	2209	1007	2458	1622
0	1	0	2273	2211	1008	2459	1623
0	0	0	2273	2211	1008	2451	1621
3	0	0	2275	2212	1009	2458	1621
1	0	0	2269	2205	1005	2453	1616
0	0	0	2274	2212	1008	2461	1624
0	0	5	2275	2213	1011	2460	1624
2	0	3	2274	2212	1009	2459	1623
1	0	2	2273	2212	1008	2459	1622
0	2	0	2270	2210	1006	2454	1619
0	2	0	2273	2212	1009	2458	1622
0	0	6	2268	2206	1008	2459	1622
0	1	0	2273	2211	1008	2459	1625
1	4	3	2273	2210	1009	2458	1624
1	2	0	2268	2206	1003	2453	1621
1	2	0	2275	2212	1009	2460	1617
1	4	5	2273	2211	1010	2460	1622
1	0	0	2273	2212	1010	2459	1623
3	0	1	2274	2208	1009	2460	1623
0	0	5	2271	2207	1002	2453	1617
1	2	1	2273	2209	1009	2456	1623
0	1	0	2271	2210	1008	2458	1621
0	0	3	2272	2210	1007	2458	1621
0	0	4	2269	2207	1009	2457	1620
0	0	3	2272	2203	1005	2454	1621
1	0	2	2272	2213	1009	2459	1625
2	0	3	2273	2213	1010	2453	1617
0	0	3	2273	2211	1008	2458	1621
1	2	3	2267	2203	1000	2451	1615
1	2	2	2273	2212	1008	2459	1622
0	0	0	2272	2211	1008	2458	1621
2	3	0	2271	2211	1009	2458	1623
1	2	2	2272	2210	1010	2457	1622
0	2	0	2271	2210	1009	2458	1622
1	0	2	2269	2209	1006	2454	1615
1	2	0	2272	2211	1009	2457	1622
1	3	0	2270	2209	1008	2458	1623
0	4	0	2270	2208	1008	2458	1624
0	2	0	2273	2210	1009	2460	1622
0	0	0	2273	2210	1011	2459	1621
1	1	2	2272	2210	1006	2456	1620
0	1	0	2271	2209	1009	2458	1621
0	2	3	2266	2204	1003	2451	1615
1	0	2	2272	2210	1009	2458	1621
0	3	3	2271	2210	1009	2459	1623
0	0	0	2273	2213	1007	2461	1624
0	0	0	2274	2211	1008	2459	1621
0	0	5	2271	2206	1006	2453	1615
0	1	0	2271	2209	1008	2459	1622
0	1	1	2270	2210	1009	2458	1623
0	0	0	2271	2210	1008	2457	1622
0	0	5	2266	2204	1004	2456	1623
0	3	2	2272	2212	1010	2458	1621
0	0	2	2271	2211	1009	2458	1622
0	2	0	2270	2210	1007	2458	1621
1	3	0	2270	2209	1007	2457	1621
0	0	1	2271	2210	1007	2459	1623
0	0	0	2273	2207	1006	2452	1617
0	0	2	2271	2210	1007	2459	1622
0	1	0	2270	2210	1007	2458	1622
1	3	1	2271	2210	1009	2456	1622
0	1	1	2267	2207	1008	2457	1622
1	4	2	2269	2204	1007	2459	1623
0	1	0	2270	2210	1011	2460	1624
0	0	0	2271	2212	1006	2455	1622
1	2	1	2270	2209	1007	2458	1621
0	0	0	2265	2200	1004	2450	1616
0	0	0	2270	2210	1008	2458	1620
1	0	3	2269	2209	1009	2458	1622
0	1	2	2270	2210	1007	2458	1619
1	0	0	2269	2210	1010	2457	1620
0	1	0	2268	2207	1006	2456	1619
0	0	2	2271	2212	1009	2459	1622
0	1	2	2269	2209	1007	2457	1622
0	0	1	2266	2209	1006	2456	1618
3	0	0	2268	2210	1007	2458	1621
0	1	2	2264	2204	1007	2457	1626
0	0	2	2269	2209	1009	2454	1620
2	0	0	2269	2210	1008	2458	1621
0	0	2	2268	2209	1007	2458	1622
0	0	4	2267	2209	1007	2458	1621
2	0	0	2263	2204	1002	2450	1613
0	0	2	2268	2210	1008	2460	1623
0	1	2	2269	2211	1011	2459	1623
1	2	5	2268	2209	1009	2458	1621
1	1	2	2267	2209	1008	2457	1622
0	1	0	2264	2206	1007	2456	1618
0	0	2	2267	2209	1007	2458	1623
2	0	0	2269	2209	1005	2454	1620
1	1	2	2268	2210	1010	2461	1624
1	1	5	2263	2203	1006	2450	1615
0	1	0	2260	2202	1002	2450	1616
0	0	0	2266	2210	1009	2458	1622
0	2	0	2266	2209	1009	2459	1625
1	4	2	2268	2211	1009	2461	1623
1	2	0	2267	2209	1008	2457	1622
1	1	0	2266	2206	1003	2452	1616
1	1	0	2266	2210	1008	2458	1622
1	2	0	2263	2207	1008	2457	1622
0	0	2	2265	2209	1009	2459	1623
0	0	5	2258	2202	1008	2459	1623
0	0	5	2268	2212	1008	2454	1621
1	2	0	2266	2210	1007	2458	1623
0	0	2	2266	2208	1009	2457	1618
1	2	0	2265	2209	1009	2458	1622
1	2	0	2260	2203	1003	2450	1614
2	0	0	2263	2208	1008	2458	1623
0	0	1	2266	2211	1010	2461	1625
0	1	4	2266	2210	1010	2459	1622
1	1	5	2267	2212	1010	2459	1623
0	1	5	2263	2208	1009	2458	1623
0	0	0	2258	2207	1006	2457	1619
0	0	0	2263	2209	1009	2458	1621
1	0	1	2263	2207	1001	2450	1621
1	1	3	2263	2209	1007	2458	1620
2	3	0	2257	2202	1005	2453	1619
1	1	3	2265	2212	1010	2459	1623
0	0	0	2263	2210	1007	2458	1621
0	1	2	2263	2209	1010	2458	1621
0	0	1	2263	2209	1008	2458	1621
1	1	0	2261	2205	1003	2451	1615
0	0	2	2261	2210	1009	2457	1623
1	1	6	2258	2208	1008	2459	1623
1	3	0	2264	2209	1007	2459	1623
0	0	1	2256	2206	1004	2456	1622
1	4	0	2261	2210	1003	2453	1619
0	0	3	2255	2207	1010	2457	1623
0	0	0	2260	2211	1011	2461	1625
0	2	0	2263	2211	1009	2459	1617
0	0	2	2262	2208	1009	2458	1623
0	0	2	2255	2204	1004	2452	1616
0	1	2	2260	2209	1008	2458	1620
0	1	0	2249	2212	1009	2458	1624
0	0	5	2256	2212	1011	2461	1623
2	0	1	2253	2208	1002	2453	1616
0	0	2	2256	2212	1009	2458	1622
1	1	5	2255	2211	1008	2458	1621
1	1	5	2255	2210	1009	2459	1622
0	1	2	2253	2209	1006	2457	1620
0	1	3	2255	2210	1008	2460	1624
1	1	0	2258	2214	1010	2460	1621
1	2	0	2256	2211	1007	2459	1621
0	1	2	2253	2212	1008	2459	1621
0	0	3	2250	2202	1001	2449	1614
0	2	2	2254	2211	1008	2457	1623
0	0	2	2255	2211	1007	2458	1622
0	0	0	2255	2212	1010	2461	1623
0	0	1	2256	2213	1009	2459	1622
1	2	0	2252	2211	1006	2452	1617
1	0	1	2255	2211	1008	2458	1620
0	0	2	2254	2210	1008	2457	1621
1	0	1	2257	2210	1010	2460	1623
0	0	1	2256	2211	1007	2459	1622
0	1	4	2249	2206	1001	2454	1620
0	0	0	2255	2210	1007	2458	1619
1	1	6	2257	2212	1006	2459	1621
0	0	2	2254	2211	1008	2459	1622
1	1	1	2254	2209	1007	2459	1622
1	2	6	2250	2204	1004	2452	1614
0	0	3	2254	2210	1007	2459	1621
0	1	6	2254	2209	1007	2457	1623
0	0	2	2255	2212	1012	2460	1624
0	0	2	2254	2210	1009	2459	1622
1	1	0	2257	2209	1009	2459	1622
0	0	2	2256	2210	1008	2458	1622
0	0	2	2254	2210	1008	2458	1620
0	0	6	2255	2209	1007	2459	1622
0	2	0	2249	2203	1003	2449	1618
0	0	1	2255	2208	1006	2460	1622
0	0	2	2256	2210	1009	2459	1622
1	1	0	2256	2209	1009	2457	1622
0	1	3	2254	2209	1009	2458	1622
2	1	0	2255	2209	1008	2457	1623
1	2	0	2255	2210	1004	2453	1616
3	0	0	2256	2210	1009	2461	1625
0	1	0	2258	2207	1009	2459	1622
1	3	0	2257	2210	1010	2461	1622
0	0	3	2250	2204	1003	2455	1619
0	0	2	2255	2210	1007	2459	1617
1	0	6	2256	2209	1007	2458	1620
0	0	1	2255	2209	1009	2457	1622
0	0	2	2255	2210	1011	2462	1625
2	0	1	2254	2206	1005	2454	1617
0	2	0	2256	2210	1008	2458	1622
0	0	2	2258	2209	1007	2459	1622
0	0	2	2255	2207	1009	2458	1622
1	2	1	2253	2207	1009	2458	1623
1	0	4	2255	2210	1009	2459	1623
1	2	2	2251	2205	1007	2457	1622
0	1	0	2257	2209	1006	2459	1621
2	0	0	2258	2209	1009	2455	1617
0	1	2	2256	2210	1008	2459	1622
0	2	1	2252	2202	1004	2452	1615
1	2	2	2257	2210	1010	2462	1624
0	0	2	2258	2210	1008	2458	1622
2	0	2	2256	2209	1009	2458	1622
0	1	4	2256	2210	1009	2457	1622
0	1	0	2256	2204	1004	2452	1615
0	1	0	2257	2209	1009	2459	1621
0	0	5	2252	2206	1009	2459	1624
1	3	0	2259	2210	1010	2459	1623
2	0	6	2252	2204	1005	2455	1621
1	0	2	2257	2209	1008	2452	1619
2	0	1	2256	2208	1008	2459	1622
1	0	2	2257	2208	999	2455	1621
1	2	0	2259	2210	1009	2459	1621
1	1	6	2256	2209	1008	2459	1621
1	1	1	2253	2202	1004	2451	1611
1	0	0	2255	2208	1009	2457	1622
3	0	0	2257	2207	1008	2458	1622
0	0	0	2255	2209	1007	2460	1623
0	0	0	2256	2210	1008	2459	1622
0	0	0	2256	2201	1008	2457	1621
0	0	0	2257	2208	1008	2457	1622
1	3	0	2258	2209	1008	2454	1608
0	0	0	2256	2208	1008	2459	1622
0	0	0	2251	2200	1001	2451	1616
0	0	0	2258	2209	1008	2459	1624
0	2	2	2260	2211	1009	2459	1622
1	2	0	2260	2210	1009	2459	1623
1	1	0	2258	2208	1008	2458	1620
3	2	0	2257	2208	1003	2453	1617
0	0	4	2258	2209	1009	2458	1622
0	2	0	2262	2211	1008	2459	1620
0	0	0	2261	2201	1003	2456	1621
0	0	0	2261	2210	1007	2458	1620
1	1	1	2255	2202	1002	2454	1620
0	0	2	2260	2209	1009	2458	1614
0	0	2	2266	2208	1009	2458	1623
0	0	2	2266	2209	1010	2458	1622
0	0	5	2260	2202	1002	2450	1616
0	0	0	2265	2210	1009	2458	1622
0	2	0	2265	2210	1014	2458	1622
0	0	5	2265	2209	1008	2458	1622
1	0	2	2265	2209	1011	2458	1624
0	0	6	2267	2212	1007	2455	1614
1	0	5	2266	2210	1010	2458	1623
3	0	0	2264	2208	1008	2457	1622
0	1	1	2266	2209	1009	2458	1623
2	0	2	2262	2202	1001	2455	1621
2	0	2	2264	2209	1008	2458	1623
1	2	0	2264	2208	1009	2461	1626
1	4	2	2267	2211	1010	2459	1622
0	0	0	2266	2209	1008	2458	1622
0	1	0	2261	2203	1003	2450	1617
0	0	0	2266	2212	1010	2462	1623
1	3	0	2266	2210	1010	2458	1623
2	0	0	2264	2209	1012	2458	1622
0	1	1	2265	2209	1009	2458	1622
0	0	2	2262	2207	1007	2458	1621
1	0	2	2265	2207	1007	2458	1624
0	0	3	2266	2212	1009	2460	1622
2	0	0	2266	2210	1008	2459	1620
1	1	0	2266	2210	1009	2458	1622
0	0	0	2260	2202	999	2450	1617
0	1	3	2265	2209	1007	2457	1621
3	1	2	2265	2209	1008	2458	1622
0	2	0	2265	2210	1008	2461	1625
3	0	2	2267	2210	1010	2460	1622
1	1	4	2265	2209	1009	2455	1615
1	1	2	2266	2209	1009	2457	1622
1	1	0	2264	2208	1005	2457	1621
0	1	5	2265	2209	1007	2458	1621
0	0	0	2260	2203	1002	2453	1621
0	1	0	2265	2211	1011	2461	1620
1	0	1	2266	2210	1007	2458	1620
0	0	1	2267	2208	1009	2458	1622
0	0	0	2266	2209	1008	2459	1621
0	1	0	2265	2209	1010	2461	1623
0	0	0	2264	2208	1004	2454	1615
2	3	2	2266	2209	1009	2458	1621
0	0	3	2264	2208	1007	2458	1622
1	2	0	2263	2209	1008	2458	1622
0	0	2	2260	2205	1009	2455	1621
0	0	0	2262	2208	1004	2456	1620
0	0	4	2264	2209	1011	2460	1623
1	0	0	2267	2212	1009	2458	1621
0	0	0	2266	2209	1009	2456	1622
1	2	0	2260	2202	1002	2450	1613
0	1	0	2264	2209	1008	2458	1624
1	2	2	2265	2209	1008	2458	1621
2	0	0	2265	2209	1009	2457	1624
0	1	0	2264	2211	1011	2460	1623
0	1	0	2263	2205	1006	2457	1622
2	0	0	2261	2208	1007	2455	1615
2	3	0	2266	2208	1009	2458	1621
0	1	0	2266	2207	1007	2455	1621
0	1	0	2265	2207	1009	2456	1623
2	0	1	2259	2198	1003	2452	1618
0	0	2	2265	2209	1006	2458	1622
0	0	4	2265	2210	1010	2461	1624
0	0	2	2267	2212	1008	2458	1622
0	0	2	2262	2210	1009	2458	1621
0	1	0	2263	2205	1003	2451	1614
1	3	2	2265	2211	1007	2458	1622
0	0	2	2264	2208	1007	2458	1621
0	0	2	2265	2209	1010	2459	1622
1	0	0	2258	2207	1009	2459	1624
0	1	3	2266	2209	1002	2454	1621
1	1	0	2266	2208	1009	2458	1623
0	1	5	2267	2210	1008	2457	1617
1	2	0	2263	2208	1009	2458	1619
0	1	3	2266	2209	1009	2460	1624
1	3	0	2263	2204	1002	2449	1613
1	0	2	2266	2209	1009	2458	1622
0	0	0	2264	2208	1008	2459	1622
0	0	2	2265	2210	1010	2459	1622
0	0	2	2264	2208	1007	2458	1621
0	0	4	2264	2207	1008	2454	1619
0	0	1	2267	2210	1009	2460	1623
0	0	0	2265	2206	1003	2456	1621
0	0	3	2266	2209	1009	2458	1621
0	1	4	2261	2202	1001	2451	1619
2	0	0	2266	2209	1008	2457	1619
1	2	5	2266	2209	1008	2459	1623
1	3	0	2266	2209	1008	2459	1624
0	0	0	2266	2212	1010	2460	1624
1	4	0	2265	2206	1003	2449	1623
1	1	0	2264	2210	1008	2458	1622
1	3	0	2266	2209	1009	2458	1623
0	3	0	2263	2205	1007	2459	1620
0	1	6	2266	2208	1006	2457	1621
0	0	7	2262	2206	1007	2457	1622
1	1	5	2267	2206	1005	2457	1623
2	0	0	2268	2210	1008	2460	1622
0	1	6	2268	2209	1006	2457	1621
0	1	0	2262	2202	1004	2455	1621
0	0	2	2268	2210	1008	2458	1622
2	0	1	2268	2209	1008	2459	1624
2	4	0	2270	2211	1010	2460	1623
0	0	0	2269	2209	1009	2458	1622
0	0	2	2263	2205	1004	2451	1616
0	0	3	2268	2209	1009	2459	1623
1	2	0	2268	2211	1009	2457	1621
0	0	1	2267	2209	1009	2458	1622
1	1	2	2266	2203	1009	2458	1625
0	0	0	2271	2210	1008	2459	1620
2	3	0	2270	2211	1010	2458	1622
0	1	0	2268	2216	1007	2457	1621
0	0	0	2269	2210	1009	2459	1622
0	0	0	2261	2202	1003	2452	1617
0	0	2	2268	2210	1008	2458	1622
1	2	1	2266	2211	1009	2458	1624
0	0	2	2269	2210	1006	2458	1621
0	0	2	2269	2209	1008	2458	1622
1	0	0	2269	2210	1009	2458	1623
2	0	0	2269	2210	1005	2453	1617
0	0	2	2270	2210	1008	2459	1623
2	3	0	2269	2210	1008	2461	1619
0	2	0	2267	2213	1010	2458	1623
2	0	2	2264	2204	1005	2453	1622
0	0	3	2270	2210	1008	2459	1620
0	0	1	2270	2210	1008	2459	1622
0	1	6	2270	2210	1008	2457	1623
0	0	2	2271	2210	1008	2458	1621
1	1	4	2267	2206	1001	2455	1618
1	4	0	2272	2212	1009	2459	1623
1	1	0	2270	2211	1009	2458	1622
0	0	1	2271	2211	1009	2459	1622
1	2	3	2268	2209	1007	2458	1621
1	4	0	2271	2204	1006	2458	1621
0	2	0	2270	2203	1008	2458	1620
1	1	6	2271	2212	1009	2458	1622
1	1	0	2271	2210	1007	2453	1620
1	2	2	2270	2209	1009	2458	1623
1	1	3	2262	2204	1000	2453	1617
0	0	2	2270	2211	1013	2459	1625
0	0	1	2271	2212	1011	2461	1623
1	1	4	2269	2212	1010	2459	1623
0	0	3	2270	2210	1008	2457	1622
0	1	4	2271	2209	1001	2450	1614
0	1	5	2271	2212	1008	2458	1621
0	2	1	2269	2209	1008	2458	1622
0	1	2	2270	2211	1009	2460	1625
0	1	6	2269	2207	1007	2457	1623
2	3	0	2272	2212	1010	2453	1620
0	0	0	2271	2210	1009	2457	1623
0	0	1	2269	2209	1010	2459	1622
0	0	4	2270	2211	1012	2458	1623
2	4	0	2270	2212	1010	2460	1624
0	0	2	2270	2208	1005	2452	1616
0	0	2	2272	2210	1009	2459	1622
1	1	0	2270	2210	1008	2458	1621
1	2	0	2270	2210	1008	2458	1622
2	2	0	2270	2206	1009	2457	1621
1	2	0	2268	2207	1007	2457	1618
1	2	6	2271	2214	1009	2461	1623
1	1	6	2273	2210	1005	2456	1620
1	1	0	2271	2210	1008	2458	1620
0	0	3	2266	2204	1003	2451	1616
1	2	0	2272	2210	1010	2458	1621
0	0	6	2271	2211	1009	2458	1621
1	2	4	2270	2210	1010	2459	1625
0	0	2	2273	2213	1010	2460	1623
1	4	0	2271	2206	1002	2453	1616
0	0	5	2270	2211	1009	2458	1623
2	0	2	2267	2207	1008	2457	1622
0	0	0	2267	2211	1009	2463	1624
0	0	1	2270	2211	1010	2459	1623
0	1	0	2264	2204	1006	2456	1622
0	0	0	2270	2211	1009	2451	1619
1	0	1	2269	2211	1008	2459	1622
0	1	4	2270	2209	1007	2458	1618
1	2	6	2271	2210	1007	2459	1622
1	2	0	2267	2206	1004	2451	1618
0	0	2	2271	2210	1009	2458	1622
0	1	0	2268	2209	1008	2458	1622
0	0	3	2270	2210	1008	2458	1621
0	1	0	2269	2209	1007	2458	1621
0	3	0	2264	2207	1007	2458	1617
1	3	0	2269	2209	1010	2460	1624
0	0	2	2271	2207	1004	2455	1620
3	1	0	2270	2210	1009	2458	1623
2	3	0	2264	2201	1002	2452	1616
1	2	0	2270	2210	1008	2458	1621
0	0	3	2270	2210	1007	2458	1621
0	0	3	2268	2209	1009	2457	1623
0	0	0	2269	2210	1009	2457	1622
0	1	5	2269	2210	1009	2460	1624
2	3	1	2270	2208	1007	2455	1618
