# Supplementary material for: Assisting hand gesture classification and rehabilitation assessment via sEMG and finger motion data
Source: Front Bioeng Biotechnol. 2026 Jan 8;13:1751763. doi: 10.3389/fbioe.2025.1751763 (PMC12823985; doi:10.3389/fbioe.2025.1751763)
Supplement: Supplementary file 1 [file DataSheet1.zip › dataset/function 0/0/0/3.csv]

channel_2	channel_3	channel_6	pinky	ring finger	middle finger	forefinger	thumb
1	2	1	2276	2209	1010	2455	1623
0	0	2	2273	2206	1009	2458	1621
2	2	0	2273	2206	1007	2458	1623
0	1	0	2271	2205	1009	2458	1623
0	2	0	2248	2241	1036	2375	2052
0	0	0	2252	2238	1033	2368	2055
0	1	0	2251	2239	1042	2376	2057
0	0	0	2252	2240	1036	2374	2057
0	1	0	2246	2233	1029	2371	2051
0	0	0	2250	2238	1036	2375	2057
1	0	0	2252	2238	1036	2375	2058
1	0	0	2253	2239	1035	2377	2057
0	1	0	2251	2238	1037	2375	2057
0	1	0	2252	2238	1037	2376	2056
0	0	3	2251	2236	1032	2371	2053
0	1	3	2252	2226	1033	2375	2058
0	0	0	2254	2240	1037	2378	2058
0	1	0	2254	2240	1037	2377	2057
0	1	0	2249	2231	1026	2373	2054
1	0	2	2253	2238	1033	2368	2051
2	0	0	2253	2238	1035	2376	2056
0	1	0	2253	2238	1037	2376	2058
0	0	1	2253	2237	1036	2376	2059
0	1	0	2251	2232	1031	2372	2052
0	4	0	2252	2236	1036	2375	2057
0	0	5	2254	2237	1036	2375	2057
0	1	0	2254	2239	1037	2375	2057
0	0	1	2250	2235	1033	2375	2057
0	0	1	2250	2235	1034	2375	2059
1	2	0	2254	2235	1032	2373	2056
0	0	1	2255	2240	1036	2376	2051
1	0	0	2254	2237	1035	2374	2056
1	0	1	2254	2237	1035	2376	2056
0	1	2	2248	2231	1029	2362	2050
1	3	2	2256	2236	1036	2376	2059
1	3	2	2257	2236	1036	2375	2052
1	2	2	2256	2237	1037	2377	2057
0	0	3	2253	2230	1028	2367	2051
0	2	0	2255	2236	1036	2375	2054
0	0	0	2256	2235	1035	2375	2053
0	0	0	2255	2233	1036	2372	2055
0	3	2	2252	2234	1035	2374	2053
0	0	2	2256	2235	1035	2374	2051
1	0	2	2256	2236	1038	2377	2052
2	0	3	2258	2238	1037	2376	2053
0	1	0	2256	2236	1037	2374	2053
1	1	0	2251	2230	1029	2369	2048
2	0	2	2256	2236	1036	2375	2054
0	1	0	2255	2234	1035	2374	2053
0	1	0	2256	2238	1036	2374	2053
1	4	0	2252	2236	1037	2377	2055
0	1	4	2258	2238	1033	2370	2049
0	0	6	2255	2233	1034	2374	2053
0	0	2	2253	2233	1036	2375	2054
0	0	0	2257	2237	1039	2377	2055
0	0	2	2256	2238	1036	2376	2053
0	0	2	2251	2228	1029	2371	2051
0	0	3	2256	2235	1036	2371	2050
0	0	1	2256	2235	1036	2374	2051
1	0	0	2256	2235	1037	2374	2052
1	2	0	2256	2236	1036	2376	2054
0	0	3	2252	2232	1031	2371	2049
0	1	0	2258	2235	1037	2375	2053
0	0	3	2257	2235	1036	2375	2053
0	2	0	2256	2233	1037	2375	2052
1	2	0	2253	2234	1034	2375	2052
0	0	0	2256	2233	1035	2375	2053
0	1	0	2256	2237	1038	2374	2052
0	1	0	2255	2237	1038	2378	2054
0	0	0	2258	2237	1037	2374	2053
0	0	2	2250	2230	1031	2370	2048
1	2	0	2252	2229	1028	2369	2046
0	0	3	2256	2235	1037	2374	2054
0	0	6	2258	2237	1035	2375	2052
0	0	2	2256	2235	1036	2375	2052
0	0	5	2256	2234	1036	2374	2052
1	3	0	2256	2235	1035	2371	2047
0	1	0	2257	2230	1032	2372	2050
0	0	1	2257	2235	1036	2375	2054
0	0	0	2258	2238	1039	2376	2054
0	0	3	2251	2230	1030	2369	2049
0	0	1	2258	2235	1032	2375	2046
2	0	2	2258	2235	1036	2374	2051
0	1	2	2257	2235	1037	2374	2051
1	0	1	2256	2235	1037	2375	2052
2	0	3	2254	2229	1028	2369	2048
0	2	0	2257	2237	1036	2369	2052
0	0	4	2258	2235	1036	2374	2048
1	1	0	2258	2236	1033	2375	2051
0	1	0	2265	2245	1044	2385	2062
1	1	0	2256	2236	1035	2376	2051
2	0	2	2258	2232	1034	2372	2050
1	3	0	2256	2235	1035	2373	2046
0	0	5	2257	2236	1034	2374	2050
1	3	0	2257	2235	1037	2374	2051
0	0	4	2252	2229	1033	2366	2044
0	0	3	2258	2235	1036	2376	2053
0	0	4	2259	2238	1039	2375	2051
1	1	0	2259	2237	1038	2373	2050
1	2	0	2257	2235	1037	2374	2051
0	0	5	2256	2235	1034	2369	2045
1	1	5	2259	2230	1033	2372	2049
1	1	0	2258	2235	1037	2374	2050
0	0	6	2258	2238	1038	2376	2052
1	2	0	2252	2230	1032	2371	2049
2	0	2	2258	2235	1035	2372	2043
1	2	0	2258	2234	1037	2374	2049
1	0	2	2257	2235	1037	2375	2051
0	0	6	2260	2238	1037	2376	2049
1	0	2	2258	2235	1035	2373	2049
2	1	0	2254	2227	1030	2367	2044
0	0	0	2257	2233	1037	2373	2050
1	2	2	2257	2234	1039	2373	2049
0	1	0	2258	2235	1035	2373	2048
0	1	1	2256	2234	1045	2374	2051
2	0	0	2254	2230	1035	2373	2044
0	0	1	2260	2234	1036	2371	2039
2	1	0	2258	2234	1037	2374	2048
0	0	0	2258	2235	1038	2374	2048
0	1	7	2254	2228	1032	2368	2042
0	0	0	2258	2234	1037	2375	2051
0	0	2	2260	2237	1037	2376	2050
0	1	0	2261	2236	1038	2374	2050
0	1	2	2257	2235	1035	2374	2049
0	0	2	2256	2232	1031	2369	2044
0	0	4	2256	2233	1033	2371	2045
0	1	1	2260	2228	1029	2374	2048
1	2	0	2257	2235	1037	2374	2049
0	0	2	2258	2235	1035	2374	2048
0	0	2	2251	2234	1031	2371	2048
1	2	0	2266	2241	1041	2384	2056
2	3	0	2257	2231	1035	2374	2046
1	4	0	2259	2231	1036	2376	2048
0	2	0	2252	2226	1032	2364	2039
3	0	2	2258	2231	1035	2373	2044
1	2	0	2258	2231	1036	2373	2045
1	1	0	2258	2232	1035	2374	2045
0	2	0	2258	2231	1036	2371	2046
1	3	2	2255	2226	1030	2368	2042
1	3	0	2259	2233	1035	2376	2046
2	0	2	2259	2230	1036	2373	2046
1	2	2	2257	2231	1035	2374	2045
1	1	5	2253	2226	1032	2372	2045
0	1	0	2260	2231	1035	2374	2046
0	1	0	2258	2232	1036	2374	2047
1	1	6	2255	2232	1037	2376	2048
0	1	1	2259	2233	1036	2374	2046
0	0	0	2254	2223	1029	2368	2039
1	3	0	2258	2230	1037	2373	2045
0	0	0	2259	2230	1034	2373	2049
0	0	2	2260	2232	1037	2373	2046
0	0	3	2259	2230	1034	2373	2045
1	4	0	2256	2230	1034	2373	2044
1	3	0	2257	2229	1034	2371	2041
2	0	2	2260	2221	1034	2371	2044
2	0	1	2259	2230	1034	2373	2044
0	1	0	2262	2230	1037	2375	2048
0	2	0	2257	2227	1033	2367	2042
0	2	0	2259	2230	1036	2374	2046
2	0	0	2258	2230	1035	2373	2045
0	0	2	2259	2229	1032	2374	2044
0	0	2	2259	2229	1035	2374	2045
0	2	0	2255	2225	1029	2367	2040
0	1	1	2257	2229	1032	2377	2048
2	0	2	2261	2231	1035	2373	2045
0	1	0	2259	2230	1035	2373	2046
0	2	1	2254	2226	1033	2372	2047
0	0	2	2254	2225	1034	2371	2045
1	2	0	2259	2227	1034	2369	2044
1	3	0	2259	2227	1036	2373	2044
0	0	0	2260	2229	1035	2373	2045
1	0	3	2260	2229	1037	2376	2048
0	0	3	2257	2227	1033	2367	2040
1	3	0	2262	2228	1035	2374	2045
1	0	2	2256	2228	1034	2374	2047
0	1	0	2259	2229	1034	2373	2044
1	1	0	2257	2228	1033	2373	2043
0	0	0	2258	2227	1034	2369	2042
1	4	0	2259	2229	1031	2371	2044
0	2	5	2261	2231	1038	2375	2045
1	2	0	2260	2229	1031	2373	2045
0	0	2	2254	2222	1031	2367	2042
3	0	1	2258	2228	1036	2373	2046
1	2	0	2259	2224	1033	2373	2044
2	0	3	2256	2228	1034	2373	2045
0	1	5	2259	2228	1036	2373	2044
0	0	0	2258	2228	1045	2372	2044
1	1	0	2254	2224	1030	2366	2038
2	0	1	2257	2227	1033	2373	2043
1	3	0	2260	2228	1036	2373	2045
1	0	2	2257	2228	1037	2376	2048
0	0	0	2255	2226	1035	2373	2043
0	0	0	2258	2227	1029	2371	2041
0	1	0	2259	2228	1035	2373	2046
0	0	0	2258	2229	1034	2373	2045
1	0	0	2258	2228	1034	2373	2043
0	0	0	2254	2221	1030	2366	2039
0	0	2	2257	2228	1036	2375	2047
1	2	0	2261	2229	1035	2374	2044
3	0	2	2260	2227	1036	2372	2045
0	0	0	2258	2227	1035	2373	2043
0	0	2	2255	2226	1032	2368	2039
0	0	6	2258	2227	1029	2364	2043
0	2	0	2260	2230	1030	2368	2043
0	0	3	2259	2229	1036	2373	2044
0	0	1	2257	2228	1030	2372	2044
0	1	6	2251	2223	1031	2365	2040
3	0	4	2256	2228	1034	2373	2043
1	3	2	2258	2227	1033	2373	2043
1	1	2	2256	2228	1035	2373	2046
1	0	3	2257	2228	1037	2376	2048
0	1	3	2254	2224	1027	2364	2036
1	3	2	2254	2225	1034	2373	2042
0	0	0	2255	2227	1033	2373	2044
3	0	6	2256	2227	1035	2372	2044
1	4	1	2250	2224	1031	2372	2041
1	2	0	2257	2221	1029	2371	2043
1	1	0	2259	2230	1036	2374	2042
0	1	0	2254	2228	1034	2374	2045
0	0	0	2257	2228	1035	2372	2045
0	1	6	2251	2221	1030	2366	2037
1	3	0	2253	2224	1030	2370	2038
0	0	4	2255	2228	1033	2372	2043
0	0	1	2255	2227	1033	2373	2043
0	0	0	2256	2227	1036	2372	2043
0	0	4	2254	2225	1035	2372	2043
0	0	2	2262	2239	1040	2382	2053
0	1	0	2252	2228	1035	2372	2041
0	0	5	2252	2227	1035	2372	2040
2	0	4	2250	2226	1035	2374	2044
1	0	1	2253	2230	1037	2370	2042
3	0	2	2254	2229	1034	2372	2041
0	0	2	2251	2229	1035	2371	2043
0	0	2	2252	2228	1035	2371	2042
1	0	2	2247	2218	1030	2364	2036
0	0	2	2253	2226	1035	2371	2043
1	3	0	2252	2228	1037	2374	2045
2	0	2	2254	2229	1036	2373	2042
0	1	0	2252	2229	1035	2373	2042
1	1	1	2252	2228	1029	2367	2029
0	2	3	2251	2226	1035	2373	2041
1	1	2	2250	2228	1033	2373	2043
0	0	0	2252	2227	1035	2371	2044
2	0	5	2247	2223	1035	2369	2042
2	0	1	2254	2231	1035	2372	2041
0	0	3	2249	2228	1034	2372	2040
0	0	2	2249	2228	1035	2369	2041
0	1	2	2252	2227	1032	2371	2042
1	1	0	2253	2229	1037	2375	2043
0	1	0	2246	2224	1031	2366	2036
1	0	2	2250	2227	1034	2373	2041
0	2	0	2251	2228	1032	2372	2042
0	0	3	2252	2228	1034	2371	2042
1	2	0	2250	2226	1033	2373	2041
1	1	6	2250	2226	1028	2373	2042
0	0	0	2252	2229	1036	2372	2040
0	0	0	2249	2230	1035	2374	2043
1	3	0	2253	2229	1034	2373	2041
0	0	6	2248	2220	1029	2365	2036
0	1	2	2251	2226	1050	2373	2042
0	1	0	2252	2227	1034	2373	2041
0	0	1	2252	2226	1031	2372	2041
2	3	0	2251	2226	1034	2373	2041
0	1	5	2252	2226	1033	2372	2040
2	3	0	2251	2223	1028	2367	2036
0	2	0	2249	2224	1032	2371	2040
1	3	0	2252	2227	1035	2371	2042
0	1	0	2253	2227	1034	2375	2042
1	1	0	2248	2222	1032	2370	2041
0	0	3	2254	2227	1034	2368	2039
1	1	0	2253	2226	1034	2372	2042
0	0	3	2252	2226	1034	2372	2041
2	0	2	2252	2226	1035	2370	2042
1	4	0	2248	2220	1027	2367	2036
3	0	2	2253	2228	1035	2375	2041
2	0	1	2253	2225	1032	2372	2040
0	1	1	2253	2226	1036	2381	2041
0	0	0	2251	2224	1035	2372	2040
2	0	0	2250	2223	1033	2372	2038
1	0	0	2254	2225	1033	2365	2037
0	0	2	2253	2226	1035	2374	2044
0	0	2	2254	2225	1034	2371	2041
0	0	3	2254	2225	1035	2372	2039
1	3	0	2249	2221	1029	2364	2035
0	0	3	2253	2225	1034	2373	2042
1	4	1	2252	2227	1035	2375	2043
1	0	2	2256	2226	1034	2373	2041
1	1	0	2253	2224	1034	2372	2039
1	0	0	2249	2220	1029	2366	2033
1	0	3	2249	2222	1032	2372	2041
1	3	0	2254	2226	1034	2372	2040
1	2	1	2254	2226	1036	2375	2042
0	4	0	2250	2220	1037	2373	2041
1	0	2	2255	2224	1029	2366	2037
0	1	7	2254	2225	1033	2371	2040
0	1	0	2255	2224	1035	2371	2040
0	1	2	2254	2223	1034	2373	2040
1	2	0	2250	2221	1030	2365	2035
0	0	5	2254	2224	1036	2375	2042
0	2	0	2254	2223	1036	2371	2041
0	2	0	2256	2226	1037	2374	2040
0	0	6	2257	2225	1034	2371	2039
0	0	0	2254	2223	1031	2371	2039
1	0	3	2250	2220	1031	2371	2036
1	1	0	2255	2223	1035	2365	2034
1	1	2	2252	2225	1035	2372	2040
2	0	1	2256	2223	1034	2373	2041
0	1	0	2246	2221	1038	2368	2034
1	2	0	2257	2226	1035	2372	2040
0	0	2	2255	2225	1035	2373	2039
0	0	0	2257	2224	1035	2372	2040
0	0	2	2255	2225	1036	2372	2040
0	0	5	2254	2217	1027	2363	2035
1	4	65	2249	2218	1032	2370	2038
0	0	77	2258	2226	1036	2374	2039
0	0	76	2257	2224	1034	2372	2039
3	0	69	2254	2224	1032	2371	2038
0	1	54	2255	2222	1035	2374	2042
0	0	52	2246	2226	1030	2368	2034
2	0	50	2249	2218	1032	2371	2038
0	0	50	2256	2225	1035	2371	2039
0	1	53	2258	2223	1037	2372	2039
0	0	24	2260	2224	1034	2372	2039
1	1	0	2261	2226	1035	2373	2038
3	0	0	2260	2227	1033	2373	2036
0	0	0	2261	2224	1036	2372	2038
1	1	0	2253	2220	1033	2371	2037
0	0	0	2259	2225	1032	2370	2038
1	1	0	2259	2224	1035	2374	2040
0	0	1	2261	2226	1036	2374	2038
0	0	1	2260	2225	1034	2373	2038
0	0	2	2254	2219	1028	2365	2032
2	1	0	2259	2224	1036	2372	2036
0	0	1	2260	2225	1034	2372	2036
0	0	0	2259	2224	1033	2372	2037
0	2	0	2259	2225	1034	2374	2039
0	0	0	2261	2226	1037	2370	2034
2	0	0	2259	2225	1035	2371	2037
0	0	0	2259	2224	1036	2373	2037
2	0	0	2259	2224	1035	2372	2038
0	4	5	2254	2219	1025	2366	2031
1	0	0	2256	2215	1029	2366	2032
0	0	0	2259	2224	1034	2372	2036
0	0	0	2260	2225	1035	2372	2036
1	3	1	2261	2228	1037	2374	2036
0	0	3	2260	2224	1034	2373	2038
1	2	0	2259	2217	1031	2366	2031
0	0	1	2257	2223	1033	2369	2036
1	1	0	2259	2225	1033	2371	2037
1	3	0	2260	2225	1034	2372	2037
1	2	0	2253	2221	1034	2375	2039
0	0	2	2263	2228	1034	2373	2037
2	0	0	2261	2225	1037	2372	2037
1	0	0	2261	2225	1034	2372	2037
0	0	2	2260	2224	1035	2375	2036
0	0	2	2256	2219	1027	2366	2031
0	1	0	2260	2225	1034	2372	2036
0	0	2	2260	2226	1036	2375	2039
2	0	1	2261	2227	1036	2372	2037
1	3	0	2262	2225	1032	2372	2035
1	4	0	2260	2224	1033	2372	2037
0	1	5	2259	2225	1033	2369	2033
3	0	0	2262	2227	1034	2373	2039
0	0	1	2263	2227	1037	2373	2038
0	0	2	2262	2226	1035	2373	2037
1	2	0	2254	2218	1029	2365	2033
0	0	1	2263	2224	1036	2373	2034
1	1	4	2261	2226	1036	2373	2035
0	1	4	2261	2225	1037	2373	2037
1	0	1	2261	2227	1037	2375	2038
0	1	5	2260	2222	1029	2366	2028
0	0	2	2251	2223	1034	2372	2036
1	3	0	2259	2225	1032	2373	2036
0	0	5	2262	2223	1033	2372	2035
1	1	0	2257	2222	1034	2372	2034
0	1	0	2261	2218	1031	2371	2037
0	0	3	2261	2225	1034	2372	2032
3	0	1	2262	2226	1034	2372	2032
0	0	4	2265	2227	1036	2374	2037
0	1	0	2262	2226	1034	2372	2036
2	2	0	2259	2220	1044	2366	2031
3	0	1	2261	2222	1035	2372	2036
2	0	0	2261	2225	1033	2372	2035
1	3	2	2261	2225	1033	2371	2036
0	2	0	2261	2224	1034	2373	2037
1	4	0	2261	2225	1035	2369	2033
0	1	6	2262	2217	1032	2371	2035
0	0	1	2262	2225	1035	2373	2036
1	4	0	2261	2223	1033	2374	2037
1	4	2	2257	2220	1032	2371	2035
1	4	0	2263	2225	1034	2371	2030
0	1	2	2261	2224	1034	2372	2035
0	1	5	2262	2224	1035	2373	2036
2	0	0	2261	2225	1034	2373	2036
0	3	4	2261	2217	1028	2366	2030
0	0	5	2258	2219	1029	2365	2027
0	0	2	2261	2224	1034	2371	2035
0	1	1	2262	2227	1034	2372	2036
1	1	0	2262	2225	1036	2373	2037
1	0	2	2261	2226	1037	2375	2034
2	0	2	2258	2218	1033	2371	2035
0	1	0	2263	2226	1033	2370	2029
1	3	0	2263	2225	1036	2372	2036
0	0	6	2262	2225	1035	2373	2035
0	0	0	2259	2218	1031	2366	2029
2	0	3	2263	2224	1035	2375	2039
0	2	0	2264	2228	1034	2374	2035
1	0	2	2263	2227	1035	2373	2035
2	0	0	2263	2226	1032	2373	2035
0	4	0	2262	2225	1030	2366	2029
0	0	2	2261	2219	1031	2369	2034
1	2	1	2260	2225	1035	2371	2036
0	0	1	2261	2227	1035	2376	2038
0	0	0	2264	2226	1033	2372	2036
0	0	1	2259	2216	1028	2369	2032
1	2	0	2264	2226	1038	2365	2026
1	2	0	2264	2227	1035	2374	2037
0	0	2	2266	2229	1037	2374	2035
0	0	0	2266	2227	1035	2374	2034
1	4	0	2265	2225	1034	2371	2033
0	0	2	2264	2224	1034	2372	2032
0	0	0	2264	2224	1034	2372	2034
0	1	2	2264	2224	1034	2374	2036
0	1	4	2266	2224	1034	2369	2029
0	0	2	2266	2226	1033	2373	2033
1	1	2	2265	2226	1034	2372	2033
0	0	0	2265	2224	1033	2373	2033
0	1	4	2258	2218	1032	2371	2033
0	0	0	2264	2226	1036	2370	2033
0	1	2	2264	2225	1035	2374	2038
3	1	0	2266	2228	1037	2373	2034
0	0	0	2265	2227	1034	2373	2033
0	0	0	2261	2218	1030	2367	2026
0	0	0	2265	2226	1031	2370	2033
0	1	6	2264	2226	1034	2372	2034
1	1	3	2265	2226	1034	2372	2031
1	0	2	2263	2224	1030	2373	2035
0	0	5	2264	2225	1032	2373	2033
0	1	0	2264	2224	1033	2371	2030
0	0	3	2263	2225	1034	2370	2033
0	0	0	2265	2225	1033	2372	2031
1	2	0	2265	2225	1032	2373	2034
0	0	2	2260	2217	1031	2368	2030
0	0	6	2267	2228	1036	2373	2033
0	0	2	2265	2226	1034	2373	2033
0	0	3	2265	2225	1035	2373	2034
0	1	0	2265	2224	1035	2371	2033
1	2	0	2265	2220	1032	2367	2027
3	0	0	2263	2222	1042	2372	2034
2	0	0	2266	2225	1037	2374	2034
0	0	2	2266	2225	1034	2373	2032
1	0	0	2260	2218	1032	2371	2033
0	0	0	2264	2225	1035	2370	2030
0	0	6	2266	2225	1034	2372	2032
0	0	2	2266	2225	1034	2372	2033
0	0	2	2265	2224	1035	2372	2029
0	2	0	2266	2224	1034	2371	2032
0	0	0	2259	2219	1030	2365	2026
0	0	1	2263	2225	1034	2372	2032
0	0	0	2265	2223	1034	2372	2032
1	2	1	2265	2226	1037	2374	2034
0	0	0	2265	2223	1033	2371	2032
0	0	0	2262	2223	1034	2372	2027
0	0	0	2263	2224	1034	2368	2029
1	2	2	2264	2225	1035	2372	2033
1	2	2	2263	2224	1035	2373	2031
1	2	6	2259	2218	1027	2368	2027
0	0	2	2266	2226	1037	2374	2032
0	1	1	2265	2226	1037	2372	2033
0	0	1	2265	2223	1035	2372	2033
0	0	0	2265	2225	1034	2372	2033
0	0	0	2264	2218	1027	2367	2027
1	2	0	2260	2221	1032	2372	2031
0	0	2	2259	2222	1034	2370	2030
1	1	5	2262	2221	1033	2370	2033
0	0	2	2265	2225	1037	2373	2033
0	0	0	2260	2215	1031	2370	2031
0	1	3	2264	2222	1033	2365	2030
2	3	0	2263	2223	1034	2371	2031
1	0	3	2263	2223	1034	2372	2030
0	0	0	2264	2224	1035	2372	2031
0	0	0	2260	2219	1029	2367	2029
1	2	2	2264	2225	1037	2374	2032
0	0	0	2264	2225	1034	2373	2032
0	0	2	2263	2223	1033	2371	2031
1	1	3	2261	2222	1034	2373	2030
0	0	3	2259	2222	1032	2370	2028
1	1	2	2262	2221	1031	2365	2028
2	4	0	2263	2223	1034	2374	2032
1	2	0	2266	2226	1034	2373	2033
0	0	1	2260	2218	1030	2363	2027
0	0	0	2260	2218	1029	2364	2027
1	0	0	2263	2223	1035	2372	2031
0	1	7	2263	2225	1039	2374	2035
2	0	2	2265	2226	1037	2373	2032
0	0	6	2265	2224	1035	2371	2032
0	0	3	2263	2219	1029	2367	2025
0	0	1	2255	2220	1033	2372	2031
0	1	0	2263	2223	1042	2373	2032
0	1	0	2265	2223	1036	2373	2030
0	1	4	2259	2216	1033	2372	2033
1	2	0	2267	2226	1033	2364	2030
2	0	0	2265	2224	1034	2372	2031
1	2	0	2265	2223	1035	2371	2031
1	4	0	2265	2221	1035	2373	2031
0	0	1	2260	2216	1028	2368	2026
0	0	6	2263	2223	1034	2370	2032
1	2	0	2264	2222	1034	2374	2034
0	1	2	2266	2226	1036	2374	2033
0	0	0	2265	2222	1033	2372	2030
0	1	0	2264	2221	1033	2371	2030
2	2	0	2261	2219	1033	2369	2027
2	3	0	2266	2222	1027	2363	2031
1	2	0	2268	2225	1037	2373	2031
1	2	2	2265	2220	1034	2372	2034
2	1	3	2267	2222	1030	2373	2030
2	0	0	2263	2219	1034	2372	2030
0	0	2	2264	2221	1033	2371	2030
1	2	6	2264	2221	1031	2371	2031
0	0	0	2261	2215	1026	2364	2021
0	0	1	2265	2219	1035	2372	2032
1	2	0	2266	2222	1034	2372	2030
0	0	2	2262	2220	1035	2372	2030
0	1	5	2263	2219	1030	2372	2029
1	2	6	2263	2217	1029	2363	2022
2	4	0	2262	2219	1033	2370	2030
0	0	1	2264	2218	1030	2367	2026
0	0	0	2263	2222	1037	2375	2033
3	4	1	2260	2216	1033	2370	2030
1	2	3	2264	2221	1034	2371	2030
0	0	0	2262	2220	1033	2372	2030
1	1	2	2263	2220	1033	2372	2031
0	0	3	2263	2220	1032	2372	2031
1	1	5	2265	2222	1035	2372	2030
0	0	0	2258	2215	1026	2366	2023
0	1	2	2263	2220	1031	2371	2031
0	0	1	2262	2220	1033	2371	2031
0	0	1	2262	2223	1033	2372	2030
0	3	2	2260	2220	1033	2370	2031
0	0	0	2261	2222	1035	2374	2030
3	0	2	2265	2222	1034	2370	2028
0	0	0	2262	2221	1034	2371	2031
0	1	0	2262	2220	1034	2370	2031
0	0	1	2255	2213	1029	2365	2024
0	0	0	2262	2219	1034	2371	2031
0	0	0	2262	2220	1034	2370	2032
1	1	0	2261	2221	1035	2374	2033
1	4	0	2264	2222	1034	2372	2030
0	0	2	2262	2218	1029	2366	2025
0	2	0	2259	2217	1033	2371	2029
2	0	2	2262	2220	1034	2372	2030
1	2	0	2263	2222	1035	2373	2032
0	0	3	2264	2221	1035	2372	2030
1	3	0	2257	2214	1029	2367	2026
0	0	5	2262	2220	1034	2366	2027
0	0	3	2261	2220	1034	2372	2029
0	0	0	2261	2218	1033	2372	2030
1	3	0	2263	2221	1034	2371	2031
2	0	0	2258	2218	1031	2368	2027
0	0	0	2262	2221	1035	2372	2030
0	0	2	2261	2220	1031	2370	2029
0	0	0	2262	2220	1033	2372	2029
1	1	3	2259	2219	1032	2371	2029
1	1	3	2259	2217	1033	2371	2028
0	1	0	2261	2220	1034	2369	2028
1	2	0	2262	2223	1038	2374	2033
0	1	1	2262	2221	1033	2373	2031
0	1	3	2255	2214	1027	2366	2023
0	0	0	2260	2220	1032	2371	2030
1	2	5	2261	2219	1033	2371	2030
0	1	0	2261	2219	1034	2373	2033
1	1	0	2262	2223	1036	2373	2030
1	1	2	2261	2220	1035	2372	2029
1	3	0	2260	2214	1029	2365	2024
0	0	0	2255	2217	1032	2370	2030
0	0	0	2261	2218	1034	2371	2027
0	0	0	2262	2221	1032	2371	2031
0	1	1	2257	2214	1033	2372	2031
2	2	5	2262	2222	1034	2367	2027
0	1	5	2260	2220	1034	2373	2025
0	1	4	2260	2220	1034	2371	2030
0	2	0	2261	2219	1034	2372	2030
1	1	4	2254	2214	1028	2365	2022
1	1	3	2261	2219	1033	2371	2031
0	0	1	2262	2222	1035	2374	2031
1	4	0	2263	2218	1034	2371	2030
0	0	1	2258	2219	1033	2371	2030
3	0	2	2260	2218	1033	2371	2029
0	0	0	2256	2217	1032	2373	2028
0	2	4	2263	2220	1027	2364	2027
0	1	3	2261	2219	1032	2370	2028
1	1	0	2262	2218	1033	2370	2030
0	1	0	2256	2214	1028	2363	2025
0	0	2	2262	2219	1034	2372	2029
0	0	2	2261	2219	1033	2371	2030
0	0	3	2263	2222	1036	2374	2031
0	4	2	2264	2221	1035	2372	2030
0	2	0	2260	2214	1030	2366	2025
0	1	0	2253	2216	1031	2371	2029
0	0	2	2262	2217	1033	2372	2028
0	0	2	2262	2219	1034	2372	2030
0	0	0	2255	2212	1029	2372	2030
1	0	1	2263	2221	1033	2366	2027
0	0	2	2264	2221	1034	2371	2030
0	1	6	2263	2219	1035	2372	2029
0	0	0	2262	2221	1031	2372	2029
1	2	0	2263	2220	1033	2371	2030
0	1	0	2260	2214	1031	2364	2022
0	0	2	2263	2220	1031	2372	2028
2	1	2	2264	2220	1037	2370	2031
1	2	0	2274	2226	1033	2376	2032
1	0	2	2265	2213	1026	2365	2021
1	4	1	2269	2220	1034	2371	2027
1	2	0	2269	2227	1034	2372	2028
0	1	3	2269	2221	1033	2370	2028
0	0	2	2264	2212	1032	2370	2026
0	0	2	2269	2219	1034	2372	2029
0	0	0	2270	2223	1035	2373	2028
1	1	2	2270	2221	1032	2370	2027
2	1	6	2269	2221	1034	2370	2027
0	1	2	2261	2215	1028	2365	2023
0	1	2	2268	2220	1034	2370	2028
1	2	0	2269	2220	1033	2371	2027
0	0	2	2269	2220	1034	2373	2029
0	0	2	2271	2223	1035	2372	2027
1	1	1	2270	2219	1033	2365	2022
1	2	0	2270	2218	1033	2370	2029
1	2	0	2269	2220	1034	2371	2028
1	3	0	2270	2220	1034	2371	2024
1	2	0	2271	2220	1033	2371	2028
1	4	2	2264	2211	1029	2366	2025
0	0	2	2270	2217	1034	2370	2026
1	2	0	2270	2220	1034	2371	2026
0	0	4	2269	2219	1033	2370	2028
0	0	2	2270	2222	1037	2373	2030
1	2	2	2267	2218	1025	2362	2023
2	3	0	2270	2220	1032	2370	2026
1	2	0	2270	2220	1033	2367	2028
0	0	0	2269	2220	1034	2372	2026
0	0	3	2267	2219	1035	2371	2028
2	2	0	2268	2218	1033	2372	2026
0	0	5	2271	2222	1035	2371	2026
0	1	2	2271	2223	1033	2372	2026
0	1	6	2269	2220	1033	2370	2027
1	2	7	2262	2213	1028	2363	2020
1	1	2	2270	2220	1032	2371	2028
0	0	0	2270	2221	1033	2371	2027
1	0	0	2271	2220	1033	2371	2027
1	0	0	2270	2220	1032	2369	2027
1	2	0	2270	2219	1032	2370	2028
0	0	0	2270	2215	1030	2365	2021
1	2	0	2265	2217	1034	2373	2029
0	0	0	2271	2222	1032	2373	2027
1	1	0	2270	2221	1032	2372	2026
1	1	0	2263	2213	1031	2370	2025
2	0	0	2270	2219	1031	2367	2025
0	0	2	2272	2221	1034	2370	2027
1	1	2	2271	2220	1034	2370	2027
0	1	5	2270	2219	1035	2371	2028
3	0	1	2266	2215	1028	2364	2020
2	0	0	2270	2219	1032	2371	2027
0	0	6	2270	2219	1034	2371	2027
0	0	0	2268	2221	1034	2374	2028
0	0	2	2270	2221	1033	2372	2027
0	1	0	2266	2215	1033	2371	2024
0	0	1	2265	2217	1034	2371	2022
1	1	0	2270	2219	1033	2365	2024
2	4	0	2270	2221	1036	2372	2030
0	1	5	2273	2221	1035	2370	2027
0	1	0	2266	2213	1029	2365	2021
0	2	1	2270	2219	1034	2371	2027
1	2	0	2271	2219	1032	2372	2025
0	0	2	2270	2220	1033	2371	2026
0	0	2	2267	2220	1034	2372	2027
0	0	0	2271	2217	1031	2368	2025
