# Supplementary material for: Assisting hand gesture classification and rehabilitation assessment via sEMG and finger motion data
Source: Front Bioeng Biotechnol. 2026 Jan 8;13:1751763. doi: 10.3389/fbioe.2025.1751763 (PMC12823985; doi:10.3389/fbioe.2025.1751763)
Supplement: Supplementary file 1 [file DataSheet1.zip › dataset/function 0/0/0/4.csv]

channel_2	channel_3	channel_6	pinky	ring finger	middle finger	forefinger	thumb
0	1	2	2293	2215	1026	2366	1636
1	4	2	2290	2212	1027	2366	1637
1	2	1	2301	2224	1037	2379	1647
1	0	3	2299	2203	1030	2364	1636
1	0	0	2296	2199	1023	2359	1629
0	0	1	2296	2205	1029	2364	1636
1	2	0	2298	2205	1026	2365	1637
1	1	0	2298	2206	1031	2367	1639
0	0	0	2296	2204	1029	2362	1637
0	0	1	2299	2204	1028	2362	1636
0	0	3	2299	2205	1028	2363	1635
1	3	0	2299	2205	1028	2363	1635
0	0	1	2299	2206	1027	2364	1636
2	2	0	2294	2198	1022	2357	1631
3	0	0	2300	2208	1031	2367	1637
1	1	0	2299	2206	1027	2365	1637
1	2	3	2299	2205	1029	2364	1636
0	0	0	2298	2205	1024	2364	1636
0	0	1	2298	2204	1026	2360	1632
0	2	0	2299	2206	1029	2364	1636
0	0	3	2298	2205	1028	2363	1637
0	0	2	2297	2205	1028	2364	1638
0	0	2	2300	2206	1028	2364	1636
2	0	0	2292	2198	1021	2359	1635
0	1	2	2299	2205	1028	2364	1635
0	2	0	2299	2205	1028	2364	1636
3	4	5	2298	2205	1028	2365	1637
0	1	0	2298	2203	1027	2367	1637
0	0	1	2296	2203	1027	2360	1631
0	0	0	2299	2205	1028	2365	1636
0	1	0	2298	2207	1028	2364	1636
0	0	1	2299	2204	1028	2365	1637
1	2	0	2294	2202	1027	2362	1636
1	3	0	2298	2203	1026	2362	1636
0	0	0	2299	2207	1029	2373	1638
0	0	0	2301	2208	1028	2367	1637
0	0	0	2300	2206	1028	2365	1636
0	2	5	2293	2199	1020	2358	1629
3	3	0	2299	2205	1027	2365	1634
0	2	5	2298	2204	1028	2367	1638
1	1	2	2299	2207	1029	2366	1638
0	0	0	2301	2206	1027	2364	1636
0	1	1	2297	2203	1028	2365	1637
1	0	1	2297	2203	1026	2360	1632
4	4	6	2299	2205	1028	2364	1638
0	0	0	2297	2204	1026	2365	1637
1	1	0	2300	2206	1028	2366	1639
0	1	4	2293	2201	1025	2362	1634
2	0	0	2299	2204	1028	2362	1634
0	1	1	2297	2204	1028	2365	1636
2	0	0	2299	2205	1028	2364	1636
0	0	1	2298	2205	1028	2363	1637
0	0	0	2294	2199	1019	2355	1630
2	0	0	2298	2205	1027	2365	1638
0	1	0	2300	2207	1030	2365	1637
1	0	0	2299	2207	1026	2353	1637
1	0	1	2295	2203	1026	2364	1635
1	1	0	2296	2204	1028	2367	1640
2	0	0	2298	2202	1028	2360	1636
1	3	1	2299	2205	1028	2364	1636
2	0	0	2298	2200	1025	2361	1635
0	1	0	2298	2204	1030	2364	1639
1	0	0	2294	2199	1024	2358	1631
1	4	0	2299	2206	1027	2364	1636
0	0	6	2297	2205	1028	2363	1637
0	0	3	2299	2206	1028	2362	1638
1	1	0	2296	2204	1028	2364	1635
0	1	0	2297	2201	1023	2360	1630
0	2	2	2297	2206	1029	2367	1638
0	1	0	2299	2205	1028	2363	1637
0	1	0	2299	2206	1029	2363	1637
0	0	2	2293	2197	1021	2361	1635
1	1	1	2298	2205	1029	2361	1630
0	0	2	2299	2206	1029	2364	1635
2	0	0	2299	2206	1027	2364	1632
0	0	5	2299	2205	1027	2365	1629
1	1	0	2299	2205	1027	2365	1636
0	1	0	2295	2199	1024	2357	1628
0	2	1	2298	2205	1028	2365	1636
0	0	3	2297	2204	1029	2367	1640
0	1	0	2300	2207	1029	2366	1636
0	0	3	2298	2203	1027	2363	1638
0	0	3	2295	2196	1026	2363	1635
0	0	2	2298	2205	1027	2364	1639
2	4	0	2298	2202	1020	2361	1635
1	3	0	2298	2203	1029	2364	1637
0	1	0	2294	2199	1025	2358	1630
1	4	1	2300	2199	1029	2365	1637
1	2	0	2299	2205	1026	2364	1636
0	0	0	2295	2206	1025	2365	1637
1	0	1	2298	2212	1029	2365	1635
1	1	0	2297	2203	1024	2361	1633
0	0	2	2299	2205	1027	2365	1639
1	0	0	2298	2205	1027	2365	1637
1	1	0	2295	2200	1028	2362	1637
0	0	2	2298	2205	1028	2363	1637
0	0	1	2293	2198	1020	2361	1635
0	1	0	2298	2204	1029	2361	1629
0	0	3	2299	2206	1028	2364	1636
1	3	0	2301	2207	1029	2366	1636
1	2	0	2293	2197	1023	2357	1631
2	3	3	2294	2206	1026	2365	1637
0	1	2	2298	2205	1027	2365	1636
1	1	3	2298	2205	1028	2363	1635
2	1	0	2298	2205	1028	2365	1638
2	0	0	2295	2202	1026	2360	1631
0	2	0	2300	2206	1029	2364	1633
0	0	2	2298	2206	1027	2365	1636
0	0	2	2298	2205	1028	2363	1636
3	0	4	2293	2201	1027	2363	1637
0	1	0	2297	2203	1030	2364	1637
2	2	0	2298	2204	1027	2364	1635
2	4	0	2298	2207	1024	2364	1637
0	0	0	2299	2207	1030	2366	1638
0	0	4	2295	2199	1019	2356	1629
2	1	1	2299	2204	1024	2365	1636
2	0	0	2298	2207	1028	2365	1637
0	0	3	2299	2205	1028	2367	1637
2	1	2	2300	2206	1029	2365	1637
1	2	1	2297	2204	1027	2363	1638
1	1	3	2297	2205	1025	2358	1630
1	1	4	2298	2206	1027	2365	1636
1	1	0	2295	2205	1027	2364	1637
0	0	1	2300	2205	1027	2366	1638
1	1	0	2293	2201	1024	2362	1637
3	0	0	2299	2206	1029	2364	1636
0	0	0	2298	2205	1028	2364	1638
1	2	0	2297	2204	1028	2363	1637
0	0	2	2297	2205	1026	2366	1635
0	0	2	2294	2198	1024	2357	1630
0	0	5	2296	2205	1029	2366	1639
1	2	0	2299	2208	1032	2366	1637
0	0	0	2298	2206	1029	2365	1637
1	1	2	2295	2203	1028	2365	1637
0	0	1	2299	2202	1025	2364	1636
0	1	2	2298	2203	1027	2367	1638
0	0	3	2299	2205	1030	2365	1636
2	4	0	2296	2205	1025	2363	1636
0	0	1	2297	2205	1029	2364	1637
0	1	5	2293	2198	1020	2354	1628
2	0	1	2298	2205	1028	2364	1637
1	1	6	2296	2205	1029	2365	1639
2	0	3	2300	2208	1029	2367	1638
1	2	0	2298	2206	1028	2365	1636
3	0	2	2295	2205	1024	2360	1633
3	0	2	2298	2205	1028	2366	1635
1	1	0	2297	2203	1028	2364	1636
0	0	2	2299	2205	1027	2364	1635
0	1	0	2291	2198	1026	2370	1637
0	1	5	2300	2207	1030	2362	1633
0	0	2	2297	2206	1028	2363	1634
0	1	2	2298	2204	1029	2366	1635
1	2	0	2299	2206	1030	2366	1638
0	1	2	2298	2206	1028	2365	1636
0	0	0	2293	2197	1024	2357	1630
2	2	4	2298	2204	1027	2364	1636
0	0	0	2297	2203	1026	2365	1637
0	2	7	2298	2209	1031	2366	1639
1	1	3	2297	2204	1027	2364	1637
3	4	0	2294	2200	1027	2363	1633
0	0	0	2298	2204	1030	2363	1637
0	0	0	2292	2199	1024	2363	1635
1	2	0	2298	2205	1029	2364	1637
0	1	0	2292	2199	1022	2359	1632
2	0	2	2300	2208	1030	2367	1637
0	0	2	2299	2206	1028	2365	1637
0	0	4	2297	2205	1028	2365	1637
1	1	5	2298	2203	1027	2365	1637
0	0	0	2297	2200	1023	2358	1630
0	0	2	2297	2205	1027	2363	1637
0	0	4	2296	2203	1026	2366	1638
0	0	5	2296	2204	1026	2363	1637
0	0	2	2298	2203	1019	2364	1636
2	0	2	2292	2198	1023	2362	1634
2	0	1	2297	2205	1028	2356	1631
0	0	2	2298	2206	1028	2366	1639
0	1	0	2298	2208	1030	2366	1628
1	4	0	2298	2205	1028	2364	1636
0	1	0	2293	2198	1022	2356	1629
1	1	0	2298	2204	1031	2363	1637
0	1	0	2297	2204	1029	2364	1636
0	0	2	2298	2204	1028	2364	1636
2	3	2	2295	2203	1028	2365	1638
0	0	0	2295	2204	1030	2365	1634
0	0	0	2299	2206	1028	2365	1637
1	2	0	2296	2196	1025	2362	1636
0	0	0	2298	2205	1026	2364	1638
2	1	0	2292	2198	1020	2356	1631
0	0	1	2297	2205	1027	2364	1636
1	1	2	2299	2208	1030	2365	1638
0	1	4	2298	2206	1027	2366	1636
0	1	0	2298	2207	1028	2363	1636
0	1	0	2298	2204	1028	2364	1636
1	0	0	2297	2201	1024	2359	1631
2	2	1	2297	2204	1028	2366	1639
1	1	3	2298	2204	1027	2365	1634
0	0	0	2299	2206	1030	2368	1639
1	1	4	2298	2205	1028	2360	1634
0	0	0	2297	2204	1028	2365	1637
0	0	2	2297	2205	1028	2365	1636
2	0	0	2297	2203	1029	2364	1637
0	0	1	2292	2198	1023	2354	1633
0	0	0	2297	2205	1028	2365	1637
0	1	3	2299	2206	1029	2365	1638
1	1	2	2299	2207	1028	2365	1636
0	0	2	2297	2205	1028	2364	1637
1	1	2	2292	2202	1023	2357	1629
0	0	3	2297	2205	1028	2364	1637
0	0	2	2297	2204	1028	2364	1637
1	1	0	2297	2206	1028	2365	1639
2	3	0	2293	2204	1029	2366	1638
0	2	1	2301	2205	1025	2365	1636
0	0	0	2298	2204	1026	2365	1636
0	0	2	2298	2205	1028	2365	1636
0	0	2	2299	2204	1028	2362	1638
0	0	0	2299	2207	1030	2367	1639
0	0	1	2295	2198	1021	2357	1627
1	3	0	2296	2202	1027	2364	1637
0	1	3	2298	2205	1028	2365	1637
1	3	0	2298	2206	1027	2366	1636
0	0	0	2296	2205	1027	2365	1637
2	4	6	2297	2205	1028	2364	1635
1	3	0	2298	2208	1028	2368	1638
0	0	1	2295	2204	1024	2364	1635
0	0	2	2297	2204	1028	2364	1636
2	1	0	2291	2196	1025	2356	1634
0	0	2	2297	2204	1028	2364	1633
1	3	0	2297	2204	1025	2364	1636
0	0	6	2297	2204	1028	2366	1639
1	0	1	2299	2207	1029	2366	1637
2	0	0	2295	2200	1022	2358	1630
0	0	2	2294	2200	1024	2358	1630
0	0	3	2297	2204	1026	2365	1637
1	2	0	2297	2204	1027	2365	1636
2	0	0	2296	2204	1029	2364	1636
2	0	0	2292	2202	1026	2363	1639
1	3	0	2299	2205	1023	2363	1637
0	2	0	2297	2204	1027	2364	1635
2	4	0	2296	2203	1022	2360	1636
3	3	0	2297	2204	1028	2365	1636
0	0	5	2289	2198	1021	2357	1626
2	1	2	2297	2203	1028	2368	1639
1	4	0	2299	2207	1028	2365	1637
1	1	0	2298	2205	1028	2365	1637
1	4	0	2297	2204	1028	2363	1635
1	4	0	2296	2204	1024	2360	1631
1	2	1	2299	2205	1028	2365	1636
1	2	0	2295	2202	1026	2365	1637
1	2	0	2297	2205	1028	2366	1639
1	2	0	2296	2204	1028	2364	1638
0	1	2	2291	2198	1023	2360	1633
1	4	0	2296	2205	1028	2361	1631
0	0	2	2297	2205	1028	2367	1637
2	0	2	2299	2207	1029	2367	1635
1	1	2	2297	2205	1028	2365	1637
0	0	1	2292	2199	1020	2358	1629
1	2	6	2296	2205	1026	2365	1637
0	5	1	2296	2205	1028	2364	1638
0	1	1	2297	2204	1028	2363	1636
1	0	5	2295	2205	1029	2366	1639
3	0	1	2295	2202	1027	2364	1634
0	0	3	2298	2205	1028	2365	1636
1	4	0	2295	2197	1025	2362	1636
1	2	1	2298	2203	1028	2366	1636
2	4	0	2292	2195	1021	2356	1628
1	4	0	2299	2203	1028	2366	1639
0	2	0	2299	2208	1029	2367	1637
1	4	1	2295	2203	1027	2365	1636
0	1	0	2297	2204	1026	2365	1636
0	2	6	2296	2202	1028	2364	1637
3	0	0	2295	2200	1024	2361	1632
1	1	0	2300	2207	1024	2366	1637
0	1	0	2295	2204	1026	2364	1636
2	0	0	2296	2204	1027	2365	1636
0	1	0	2289	2198	1028	2362	1636
1	1	0	2295	2205	1028	2358	1633
0	0	2	2297	2203	1027	2364	1637
1	1	0	2298	2205	1030	2362	1631
0	0	0	2298	2205	1029	2364	1636
0	0	1	2292	2198	1023	2357	1629
0	0	2	2292	2201	1026	2367	1639
2	0	2	2299	2207	1029	2364	1636
2	0	3	2299	2205	1028	2365	1636
1	3	0	2295	2204	1027	2364	1635
1	0	2	2290	2200	1027	2363	1634
0	0	7	2291	2200	1027	2368	1634
0	1	0	2297	2207	1028	2366	1637
0	2	0	2291	2193	1023	2363	1635
1	2	0	2297	2204	1027	2364	1636
2	0	4	2291	2197	1020	2357	1630
0	0	0	2297	2205	1027	2365	1637
1	2	0	2295	2203	1026	2364	1637
0	0	2	2297	2203	1028	2367	1639
0	1	1	2291	2199	1024	2357	1629
0	0	2	2296	2203	1027	2364	1635
0	1	6	2296	2204	1027	2365	1636
1	0	2	2296	2198	1028	2364	1633
1	2	0	2295	2202	1027	2363	1636
0	0	2	2295	2203	1030	2362	1635
0	0	0	2297	2206	1028	2367	1638
2	3	0	2296	2205	1024	2364	1635
0	0	1	2295	2204	1027	2364	1636
1	0	0	2291	2194	1020	2358	1631
1	4	0	2295	2203	1028	2364	1637
1	2	6	2295	2203	1027	2364	1636
0	0	1	2295	2194	1029	2365	1640
0	1	3	2297	2205	1031	2366	1637
2	1	0	2291	2200	1022	2356	1629
0	0	2	2296	2205	1026	2365	1636
1	0	0	2295	2204	1027	2364	1635
3	0	0	2295	2203	1024	2365	1636
0	0	2	2295	2203	1028	2364	1636
0	0	2	2291	2200	1021	2363	1635
0	0	0	2295	2203	1025	2365	1637
1	1	2	2299	2207	1038	2365	1637
0	1	2	2296	2205	1028	2361	1636
3	1	0	2291	2201	1027	2363	1637
1	1	0	2295	2204	1026	2365	1639
0	0	1	2297	2206	1030	2365	1637
0	0	2	2297	2205	1028	2359	1636
1	1	3	2296	2203	1026	2365	1635
0	0	2	2291	2197	1020	2357	1629
0	0	4	2295	2205	1027	2365	1637
0	0	0	2295	2203	1028	2364	1636
0	0	0	2296	2206	1029	2367	1639
0	0	2	2297	2205	1026	2365	1636
0	0	0	2295	2203	1027	2364	1636
0	0	5	2294	2203	1027	2362	1632
0	0	6	2295	2204	1028	2364	1636
1	4	0	2293	2204	1027	2367	1638
1	2	0	2298	2207	1027	2365	1636
0	0	1	2291	2196	1022	2359	1634
1	2	0	2297	2204	1028	2363	1637
1	1	4	2296	2201	1027	2363	1634
0	0	2	2296	2205	1027	2364	1637
1	1	5	2295	2202	1028	2365	1637
0	0	1	2294	2203	1025	2362	1631
1	1	0	2299	2205	1027	2366	1636
0	0	0	2295	2204	1026	2366	1636
0	0	4	2295	2204	1029	2365	1635
2	1	0	2291	2201	1027	2363	1637
1	2	0	2296	2203	1024	2364	1637
2	0	0	2294	2201	1027	2364	1639
0	0	1	2297	2207	1028	2362	1638
0	2	5	2296	2204	1026	2362	1638
0	0	0	2293	2204	1028	2365	1637
1	2	0	2293	2198	1023	2358	1632
0	1	4	2295	2205	1028	2365	1639
1	1	2	2298	2206	1029	2364	1635
0	0	0	2297	2205	1029	2364	1636
1	2	6	2295	2203	1028	2365	1636
0	0	4	2295	2203	1024	2360	1632
0	1	2	2295	2204	1026	2365	1636
1	2	0	2294	2204	1026	2365	1637
0	0	2	2295	2204	1027	2366	1639
0	0	2	2292	2201	1023	2364	1637
0	0	2	2296	2205	1022	2364	1633
0	0	2	2293	2202	1025	2356	1634
1	1	5	2296	2204	1024	2364	1636
0	1	1	2296	2203	1028	2365	1636
0	0	3	2292	2200	1024	2359	1631
0	1	0	2295	2202	1028	2363	1640
1	2	0	2296	2202	1028	2365	1636
1	0	1	2295	2203	1026	2365	1636
1	1	2	2298	2204	1027	2365	1636
1	1	1	2295	2202	1026	2365	1636
1	2	0	2295	2203	1029	2366	1637
0	0	2	2294	2203	1028	2366	1639
3	4	2	2299	2203	1026	2365	1635
0	0	1	2295	2204	1027	2365	1638
2	1	0	2291	2199	1021	2358	1632
1	1	2	2296	2204	1027	2365	1635
1	0	1	2297	2199	1023	2363	1632
0	2	0	2294	2204	1025	2364	1637
0	0	1	2296	2205	1029	2368	1638
0	0	0	2298	2202	1025	2360	1637
0	1	5	2296	2203	1028	2365	1637
2	4	0	2295	2204	1026	2365	1637
1	2	1	2296	2203	1028	2364	1637
0	0	0	2290	2199	1026	2362	1633
2	0	2	2291	2200	1028	2363	1636
0	0	2	2296	2204	1024	2363	1636
2	3	0	2295	2197	1024	2363	1634
1	3	0	2296	2205	1027	2361	1634
0	0	0	2296	2201	1028	2365	1638
0	1	0	2289	2200	1021	2358	1633
0	0	0	2296	2205	1027	2364	1638
0	0	0	2298	2206	1026	2366	1638
0	0	0	2297	2204	1028	2365	1635
0	4	3	2293	2199	1022	2359	1631
0	0	0	2295	2203	1027	2364	1636
2	3	0	2295	2204	1028	2364	1637
0	0	0	2297	2204	1027	2364	1637
1	1	1	2294	2202	1029	2364	1639
0	0	0	2297	2206	1030	2364	1636
0	0	2	2296	2204	1027	2364	1636
0	0	5	2297	2204	1028	2365	1637
0	1	2	2296	2203	1026	2365	1636
2	2	0	2291	2198	1022	2359	1633
0	0	2	2295	2203	1027	2363	1636
1	3	0	2297	2204	1029	2366	1639
0	1	4	2298	2206	1027	2365	1637
0	0	2	2296	2201	1029	2365	1637
1	1	2	2296	2203	1023	2357	1631
0	0	0	2295	2203	1028	2364	1636
1	2	0	2296	2205	1030	2367	1640
1	0	3	2296	2206	1028	2365	1637
1	1	1	2297	2204	1028	2364	1637
0	0	0	2292	2195	1025	2363	1635
0	0	0	2296	2204	1026	2363	1637
2	4	0	2296	2200	1025	2363	1636
0	0	0	2296	2203	1027	2366	1638
0	0	0	2295	2205	1030	2368	1640
1	1	5	2294	2199	1024	2360	1630
0	0	2	2296	2202	1026	2365	1635
0	0	0	2296	2204	1027	2364	1636
0	0	0	2297	2204	1027	2365	1637
0	0	2	2294	2203	1029	2364	1636
1	1	1	2297	2203	1028	2365	1635
0	0	2	2294	2202	1028	2363	1638
1	0	0	2296	2205	1030	2367	1638
0	1	5	2299	2205	1029	2363	1637
0	1	4	2288	2199	1021	2360	1632
0	0	1	2292	2197	1023	2356	1633
1	3	0	2297	2205	1029	2367	1637
0	0	1	2297	2203	1024	2363	1635
0	0	0	2296	2203	1028	2365	1636
0	0	3	2294	2203	1026	2363	1636
2	2	0	2295	2201	1023	2358	1630
0	0	1	2295	2204	1026	2363	1636
0	1	0	2295	2203	1029	2366	1639
0	0	1	2298	2206	1030	2366	1637
1	1	2	2293	2198	1025	2363	1635
0	0	0	2295	2203	1027	2365	1636
0	0	0	2294	2202	1024	2361	1635
0	0	1	2295	2204	1027	2363	1636
0	0	0	2295	2204	1028	2365	1636
1	1	2	2292	2198	1022	2361	1631
1	1	0	2298	2205	1028	2365	1637
0	1	2	2296	2202	1027	2364	1635
1	2	5	2295	2205	1028	2364	1637
0	0	0	2296	2203	1029	2366	1637
0	0	0	2296	2206	1029	2366	1639
3	4	0	2296	2203	1028	2365	1633
3	3	0	2293	2201	1027	2363	1636
0	0	0	2295	2204	1027	2364	1636
0	0	2	2296	2203	1027	2363	1636
0	0	0	2291	2198	1021	2358	1632
1	1	0	2296	2204	1028	2367	1638
0	0	3	2298	2202	1026	2365	1629
1	0	0	2296	2203	1028	2365	1637
0	0	0	2295	2203	1027	2364	1637
0	0	0	2296	2199	1024	2358	1632
0	0	1	2296	2203	1028	2364	1636
0	0	0	2295	2203	1025	2364	1638
0	0	0	2294	2205	1031	2366	1638
1	1	0	2292	2195	1025	2363	1635
0	0	0	2295	2203	1026	2370	1637
2	0	0	2295	2201	1023	2363	1637
3	0	0	2295	2198	1022	2361	1635
0	0	2	2296	2203	1028	2365	1636
1	2	0	2295	2203	1028	2365	1637
1	0	0	2288	2198	1022	2358	1631
0	0	1	2295	2204	1026	2364	1638
0	0	0	2295	2205	1026	2367	1634
0	0	0	2298	2206	1028	2366	1637
1	0	0	2294	2203	1027	2363	1637
0	0	0	2296	2201	1028	2364	1633
1	0	0	2294	2199	1022	2365	1635
0	0	2	2296	2203	1026	2363	1636
0	1	2	2295	2203	1027	2364	1640
0	0	1	2291	2197	1022	2362	1633
0	0	4	2298	2206	1029	2366	1635
0	0	0	2295	2198	1021	2362	1631
0	3	0	2296	2203	1028	2364	1636
0	0	2	2300	2203	1027	2365	1637
0	0	2	2295	2199	1024	2358	1630
0	1	0	2297	2203	1023	2360	1632
1	2	4	2297	2202	1025	2365	1635
1	2	5	2296	2203	1028	2365	1636
1	1	5	2296	2203	1028	2365	1636
0	0	6	2291	2198	1029	2362	1637
0	0	0	2295	2203	1028	2365	1637
1	1	5	2298	2205	1028	2366	1637
0	0	1	2296	2204	1027	2365	1636
0	1	2	2291	2199	1023	2360	1635
0	1	4	2295	2203	1026	2363	1635
2	4	0	2295	2203	1026	2364	1636
2	0	0	2296	2201	1028	2366	1637
1	1	4	2298	2205	1029	2364	1637
2	2	2	2290	2199	1022	2359	1631
0	0	2	2296	2203	1027	2362	1636
1	2	0	2295	2204	1027	2364	1636
3	0	0	2297	2204	1026	2365	1637
2	4	0	2293	2202	1027	2364	1636
0	0	0	2296	2205	1029	2367	1635
1	3	0	2296	2204	1029	2365	1636
0	0	0	2297	2204	1029	2365	1637
2	0	2	2295	2203	1028	2364	1636
0	0	0	2292	2198	1022	2359	1622
1	2	2	2295	2204	1026	2365	1637
0	1	4	2296	2204	1027	2364	1637
1	1	2	2295	2201	1026	2370	1635
1	2	0	2296	2203	1027	2364	1637
0	1	3	2296	2204	1028	2365	1636
1	2	1	2295	2200	1024	2358	1631
0	1	5	2295	2205	1030	2368	1638
1	1	0	2296	2203	1028	2363	1636
0	1	2	2295	2203	1027	2365	1634
1	2	0	2291	2200	1025	2364	1636
0	0	0	2298	2206	1039	2365	1638
0	0	1	2296	2202	1027	2364	1635
1	0	0	2297	2201	1025	2365	1635
0	0	0	2298	2204	1027	2365	1637
0	0	0	2292	2197	1024	2359	1632
3	0	0	2295	2202	1028	2365	1635
0	0	2	2295	2202	1028	2366	1635
2	3	0	2297	2205	1029	2367	1637
2	1	0	2295	2205	1028	2365	1635
0	1	4	2295	2203	1030	2363	1635
0	0	4	2296	2203	1028	2361	1632
0	0	1	2296	2204	1028	2367	1639
0	0	0	2296	2203	1030	2366	1637
3	0	0	2297	2204	1027	2365	1636
0	1	2	2292	2199	1021	2355	1633
0	1	4	2295	2204	1028	2366	1637
1	2	5	2293	2201	1019	2361	1633
1	1	3	2296	2204	1028	2365	1638
2	2	1	2296	2203	1029	2367	1639
0	0	0	2294	2201	1025	2360	1630
0	0	0	2297	2204	1027	2365	1636
0	0	0	2295	2203	1028	2363	1636
1	0	0	2296	2204	1026	2365	1635
0	0	2	2293	2201	1027	2365	1635
0	0	0	2296	2203	1027	2365	1634
2	1	0	2292	2200	1027	2366	1637
1	2	6	2295	2206	1029	2365	1636
3	0	2	2295	2204	1027	2365	1636
0	0	2	2296	2203	1028	2365	1637
1	2	0	2291	2198	1022	2357	1633
1	2	5	2296	2205	1029	2368	1639
2	0	0	2299	2206	1026	2360	1636
3	4	0	2297	2205	1028	2366	1636
2	2	3	2296	2203	1027	2365	1636
0	0	1	2296	2202	1022	2361	1630
1	2	0	2295	2203	1025	2365	1636
1	1	0	2296	2203	1027	2365	1637
0	0	0	2297	2205	1031	2368	1639
1	1	3	2293	2199	1025	2362	1635
0	0	2	2298	2205	1027	2366	1636
1	1	4	2293	2202	1024	2358	1635
1	1	0	2297	2205	1028	2365	1636
2	3	3	2296	2204	1028	2365	1636
2	4	0	2289	2197	1025	2359	1633
0	0	0	2297	2204	1028	2365	1638
1	2	2	2296	2203	1027	2364	1637
0	0	0	2295	2203	1027	2365	1631
2	3	3	2297	2202	1029	2365	1636
0	0	0	2294	2203	1029	2364	1637
1	1	3	2296	2205	1031	2365	1638
0	0	5	2296	2204	1029	2365	1637
0	0	0	2296	2203	1028	2365	1636
1	1	0	2296	2202	1027	2364	1635
0	0	0	2290	2198	1025	2359	1634
0	0	0	2296	2204	1029	2363	1635
3	5	3	2296	2195	1024	2363	1629
0	0	0	2297	2206	1030	2368	1638
0	1	0	2297	2204	1027	2365	1637
0	0	1	2295	2199	1023	2356	1633
1	1	2	2299	2203	1026	2363	1636
1	4	0	2296	2204	1026	2365	1637
1	1	5	2295	2203	1026	2365	1637
0	1	0	2291	2202	1029	2366	1639
0	0	1	2293	2201	1027	2364	1635
0	0	0	2296	2202	1028	2363	1637
0	0	2	2291	2193	1026	2363	1636
0	0	2	2296	2203	1028	2366	1638
0	0	0	2296	2205	1030	2367	1638
0	0	0	2296	2203	1027	2365	1636
0	0	0	2296	2204	1028	2363	1636
0	0	0	2295	2203	1036	2363	1637
1	1	4	2295	2202	1027	2364	1636
1	2	3	2292	2198	1024	2358	1631
1	1	1	2295	2202	1028	2364	1637
0	0	2	2295	2202	1029	2367	1637
0	0	0	2297	2205	1029	2364	1637
0	0	2	2294	2201	1027	2363	1635
1	1	0	2295	2202	1027	2363	1634
0	0	0	2294	2203	1028	2364	1638
0	0	2	2295	2202	1028	2363	1637
1	1	0	2295	2203	1028	2363	1637
0	0	0	2287	2198	1026	2362	1633
0	0	0	2297	2205	1028	2366	1636
0	0	0	2295	2203	1026	2365	1635
1	1	2	2295	2202	1027	2363	1636
0	0	0	2295	2203	1029	2365	1636
1	2	1	2295	2200	1021	2359	1627
0	0	0	2296	2197	1024	2357	1632
1	2	3	2295	2203	1028	2362	1635
0	0	0	2295	2203	1028	2363	1636
2	2	2	2295	2203	1026	2364	1636
0	0	6	2290	2197	1024	2363	1636
1	1	0	2296	2205	1029	2367	1638
0	0	0	2296	2202	1027	2364	1636
1	1	0	2295	2203	1026	2365	1637
1	1	2	2295	2203	1027	2365	1635
2	2	2	2289	2198	1022	2358	1631
0	0	0	2295	2203	1027	2364	1637
0	0	3	2295	2202	1031	2365	1636
2	2	1	2297	2205	1028	2365	1638
1	2	0	2295	2202	1027	2366	1637
0	0	0	2295	2203	1027	2361	1631
0	0	2	2294	2202	1026	2362	1636
1	1	0	2294	2204	1026	2365	1636
1	1	2	2295	2202	1028	2364	1635
2	0	0	2295	2204	1028	2365	1636
0	0	2	2292	2197	1019	2358	1633
0	1	2	2294	2203	1027	2361	1637
2	3	0	2293	2200	1026	2363	1632
0	0	4	2298	2202	1029	2367	1638
1	2	0	2297	2206	1030	2365	1636
2	0	0	2292	2200	1025	2360	1631
0	0	0	2294	2203	1027	2365	1636
1	1	3	2294	2203	1026	2365	1636
0	0	0	2295	2204	1026	2364	1636
1	3	0	2290	2200	1026	2363	1636
1	2	0	2295	2205	1028	2368	1637
0	0	0	2294	2202	1026	2364	1636
0	0	2	2295	2203	1026	2365	1636
0	0	0	2295	2204	1027	2366	1635
0	0	2	2291	2198	1022	2357	1633
0	0	3	2295	2203	1026	2365	1636
0	2	6	2296	2204	1027	2359	1634
1	0	0	2295	2205	1026	2357	1633
1	2	2	2294	2204	1026	2365	1637
1	4	5	2294	2203	1027	2364	1635
2	4	0	2295	2203	1023	2360	1631
1	1	6	2295	2205	1027	2366	1636
2	0	0	2293	2205	1028	2364	1637
0	1	2	2297	2205	1027	2365	1637
0	0	0	2290	2198	1023	2361	1635
0	0	0	2295	2203	1028	2363	1636
0	2	3	2290	2202	1024	2352	1631
2	2	2	2295	2204	1026	2366	1637
1	0	0	2297	2207	1027	2366	1636
3	2	0	2293	2200	1024	2361	1630
0	0	0	2295	2204	1027	2365	1636
0	0	0	2295	2203	1026	2367	1638
0	0	2	2295	2204	1027	2365	1636
0	1	0	2292	2202	1026	2363	1637
0	0	3	2295	2204	1028	2366	1638
2	1	0	2294	2205	1027	2364	1635
0	0	1	2290	2201	1027	2363	1637
1	1	3	2293	2204	1027	2365	1637
0	0	0	2295	2205	1028	2366	1635
1	1	0	2287	2199	1025	2361	1634
0	0	1	2297	2206	1032	2365	1637
0	1	5	2296	2202	1020	2361	1635
1	1	2	2295	2203	1028	2365	1635
0	0	0	2294	2202	1027	2364	1637
1	0	0	2294	2202	1024	2359	1631
0	2	5	2295	2204	1028	2365	1637
0	0	0	2294	2205	1029	2367	1639
2	2	3	2297	2207	1027	2366	1637
0	0	0	2291	2200	1024	2364	1635
0	0	0	2294	2203	1027	2365	1635
0	1	2	2291	2203	1021	2359	1633
0	0	2	2294	2203	1028	2364	1636
0	1	2	2294	2205	1029	2366	1639
0	0	2	2294	2204	1027	2364	1636
0	0	0	2291	2198	1021	2359	1629
1	1	4	2294	2204	1017	2365	1636
0	0	0	2294	2204	1027	2363	1631
0	0	0	2292	2202	1028	2367	1638
0	1	6	2293	2204	1028	2363	1636
0	1	1	2291	2204	1026	2364	1636
1	2	0	2294	2206	1028	2368	1639
0	0	0	2295	2205	1030	2366	1637
0	1	5	2289	2202	1026	2364	1635
0	0	0	2294	2204	1027	2365	1637
0	3	0	2293	2204	1027	2364	1636
0	1	5	2291	2204	1027	2364	1636
0	0	2	2292	2202	1028	2364	1636
0	0	0	2288	2201	1024	2361	1630
0	0	2	2293	2205	1026	2365	1636
1	1	4	2293	2203	1027	2362	1636
0	0	2	2293	2204	1026	2365	1635
