# Supplementary material for: Assisting hand gesture classification and rehabilitation assessment via sEMG and finger motion data
Source: Front Bioeng Biotechnol. 2026 Jan 8;13:1751763. doi: 10.3389/fbioe.2025.1751763 (PMC12823985; doi:10.3389/fbioe.2025.1751763)
Supplement: Supplementary file 1 [file DataSheet1.zip › dataset/function 0/0/0/5.csv]

channel_2	channel_3	channel_6	pinky	ring finger	middle finger	forefinger	thumb
70	73	72	2150	2319	1032	2505	1620
67	71	63	2144	2312	1024	2502	1622
63	67	62	2148	2318	1031	2503	1621
64	70	74	2148	2319	1031	2504	1623
62	65	64	2150	2319	1031	2499	1623
62	62	70	2149	2319	1033	2506	1626
60	58	68	2148	2317	1035	2504	1623
59	60	63	2149	2317	1032	2502	1623
55	58	59	2146	2314	1031	2502	1624
55	62	57	2148	2317	1031	2503	1618
53	57	54	2149	2316	1031	2503	1621
53	53	54	2151	2319	1033	2505	1624
52	54	60	2148	2316	1020	2503	1622
50	50	45	2148	2317	1031	2503	1623
48	53	50	2150	2319	1034	2504	1624
44	52	58	2143	2312	1028	2497	1621
41	36	74	2150	2318	1031	2504	1622
35	40	63	2145	2312	1026	2497	1617
35	38	66	2150	2318	1034	2504	1623
37	35	69	2150	2318	1033	2503	1623
38	38	70	2149	2317	1030	2503	1623
35	32	65	2150	2318	1031	2503	1625
35	36	61	2147	2318	1032	2506	1624
33	32	61	2147	2316	1032	2503	1623
32	32	51	2147	2312	1027	2495	1616
29	33	55	2150	2319	1034	2505	1625
31	33	57	2149	2318	1031	2503	1622
29	35	54	2149	2316	1033	2503	1623
28	32	53	2151	2320	1035	2505	1624
28	34	57	2150	2317	1031	2503	1622
31	27	45	2147	2314	1030	2502	1622
27	23	46	2150	2314	1030	2498	1615
21	23	34	2143	2313	1024	2496	1615
21	19	39	2154	2318	1032	2505	1623
22	21	42	2157	2317	1032	2502	1624
23	20	38	2153	2321	1031	2502	1624
16	21	42	2156	2322	1034	2499	1621
18	16	37	2154	2320	1033	2503	1624
18	15	34	2154	2319	1031	2501	1623
17	20	31	2151	2312	1030	2497	1618
20	17	34	2155	2319	1029	2500	1623
15	19	31	2155	2318	1031	2501	1622
17	17	31	2156	2321	1032	2502	1623
15	11	30	2155	2319	1033	2503	1619
14	11	29	2153	2321	1034	2503	1623
15	15	29	2156	2321	1032	2501	1623
16	18	21	2152	2313	1024	2494	1616
15	16	20	2156	2319	1030	2499	1622
12	14	18	2157	2317	1028	2495	1617
16	14	18	2159	2317	1032	2501	1623
13	16	17	2159	2319	1032	2501	1624
16	18	27	2156	2316	1030	2500	1625
15	11	24	2160	2317	1032	2500	1623
18	18	18	2160	2318	1031	2502	1624
15	17	22	2157	2308	1028	2500	1620
17	16	19	2161	2317	1030	2496	1617
10	17	17	2161	2318	1032	2503	1625
14	14	25	2164	2317	1030	2500	1622
8	12	19	2160	2313	1030	2498	1623
1	9	19	2163	2319	1031	2502	1625
1	10	25	2165	2321	1031	2502	1624
0	2	21	2164	2313	1027	2492	1618
0	1	17	2166	2319	1031	2501	1624
0	0	20	2165	2317	1031	2502	1625
0	1	14	2167	2318	1031	2498	1624
0	0	0	2170	2317	1030	2500	1623
0	0	0	2170	2317	1030	2500	1623
1	0	1	2167	2313	1027	2494	1619
0	0	0	2171	2317	1031	2498	1624
0	0	0	2169	2317	1030	2500	1623
1	0	0	2170	2316	1032	2500	1624
0	0	0	2168	2314	1030	2498	1624
1	0	0	2170	2309	1028	2497	1622
0	0	0	2170	2315	1030	2501	1625
0	0	0	2170	2316	1032	2496	1620
0	0	2	2171	2315	1031	2500	1623
0	3	0	2163	2310	1025	2493	1619
0	1	0	2171	2314	1029	2501	1624
0	0	0	2170	2313	1028	2500	1624
0	0	0	2170	2314	1029	2500	1623
0	0	2	2169	2313	1029	2500	1625
0	1	0	2167	2314	1032	2499	1618
0	0	0	2171	2313	1031	2500	1624
0	1	0	2169	2311	1028	2500	1622
0	1	0	2169	2305	1029	2495	1621
0	1	0	2170	2311	1031	2500	1627
0	0	3	2165	2308	1023	2494	1618
0	1	1	2170	2311	1031	2501	1623
0	0	2	2168	2312	1030	2499	1622
0	0	2	2169	2311	1031	2499	1624
0	0	1	2168	2310	1030	2500	1623
0	0	1	2168	2304	1027	2493	1618
0	0	1	2169	2311	1030	2501	1624
0	0	0	2165	2309	1032	2500	1624
0	0	4	2169	2309	1030	2500	1625
0	1	0	2167	2309	1031	2499	1624
2	0	5	2167	2306	1031	2498	1624
1	3	2	2167	2305	1028	2496	1624
0	2	3	2167	2307	1031	2497	1623
0	1	2	2163	2299	1024	2491	1618
0	1	2	2170	2308	1029	2499	1623
2	0	6	2169	2307	1029	2498	1624
1	2	2	2168	2307	1030	2500	1624
0	4	3	2168	2307	1031	2500	1625
0	1	3	2165	2303	1024	2492	1618
2	0	3	2167	2308	1031	2499	1627
0	0	5	2168	2309	1031	2501	1626
0	0	0	2169	2308	1030	2500	1624
0	1	0	2161	2301	1029	2497	1621
2	0	2	2167	2307	1029	2498	1623
0	1	0	2168	2306	1030	2497	1623
0	0	5	2165	2305	1028	2497	1623
0	1	0	2166	2307	1032	2499	1625
1	3	0	2162	2302	1028	2494	1617
0	0	2	2158	2299	1022	2489	1618
1	4	0	2162	2307	1029	2498	1625
1	1	1	2164	2307	1033	2499	1623
0	1	0	2164	2308	1031	2497	1625
2	0	2	2162	2306	1030	2498	1623
0	0	1	2162	2307	1030	2493	1616
1	1	0	2162	2307	1029	2498	1623
0	2	2	2161	2304	1028	2497	1621
1	2	0	2161	2307	1031	2500	1625
1	0	3	2157	2301	1026	2488	1621
0	0	2	2161	2308	1030	2497	1624
0	0	0	2160	2307	1031	2496	1624
1	0	0	2160	2307	1029	2495	1623
1	1	0	2160	2308	1031	2498	1624
0	0	6	2158	2303	1025	2491	1617
1	2	0	2160	2309	1033	2499	1626
0	1	0	2161	2304	1032	2499	1625
1	3	2	2160	2306	1031	2498	1623
0	0	2	2161	2308	1028	2497	1624
2	0	4	2152	2304	1031	2497	1625
0	2	0	2158	2307	1030	2498	1624
0	1	2	2157	2307	1029	2496	1623
1	4	2	2156	2306	1029	2496	1618
1	2	2	2156	2308	1031	2497	1624
0	1	3	2154	2301	1026	2487	1618
0	0	0	2157	2308	1030	2498	1623
1	0	5	2157	2308	1034	2501	1627
0	2	1	2158	2310	1031	2499	1623
0	1	0	2155	2307	1029	2496	1623
1	0	3	2155	2306	1028	2489	1619
0	1	0	2155	2306	1030	2496	1623
0	1	0	2150	2302	1029	2496	1622
1	4	0	2158	2306	1031	2497	1623
1	0	2	2150	2301	1024	2493	1623
0	0	2	2157	2309	1030	2496	1622
0	0	2	2154	2307	1031	2497	1623
2	0	2	2155	2307	1029	2498	1624
1	0	3	2154	2308	1025	2499	1626
0	1	0	2156	2308	1032	2496	1624
0	1	0	2151	2301	1026	2491	1618
2	0	4	2154	2309	1029	2497	1624
1	3	1	2154	2304	1030	2497	1623
1	2	1	2140	2306	1030	2497	1622
0	1	0	2151	2308	1029	2498	1625
1	4	2	2154	2304	1029	2497	1624
0	0	0	2155	2307	1029	2498	1624
0	0	4	2154	2308	1026	2488	1622
0	2	2	2154	2307	1031	2495	1624
1	0	3	2148	2299	1025	2490	1615
0	1	1	2154	2305	1030	2496	1623
1	2	0	2156	2304	1032	2499	1625
0	1	0	2156	2308	1032	2499	1622
1	2	4	2154	2306	1030	2497	1625
2	3	0	2154	2304	1026	2492	1619
0	1	0	2151	2305	1028	2492	1618
1	2	0	2153	2308	1031	2499	1626
1	0	2	2149	2306	1031	2497	1625
3	0	2	2153	2307	1030	2497	1624
0	0	0	2149	2300	1026	2493	1622
3	0	2	2153	2308	1029	2491	1614
0	1	5	2153	2307	1029	2496	1622
1	0	3	2153	2307	1031	2498	1625
0	0	5	2155	2308	1032	2499	1624
0	0	2	2149	2302	1026	2491	1617
0	1	0	2152	2306	1032	2497	1623
1	2	0	2153	2307	1031	2494	1625
0	1	0	2153	2308	1031	2497	1623
0	0	0	2151	2306	1031	2497	1623
1	3	3	2145	2301	1029	2498	1621
0	0	3	2150	2310	1032	2497	1621
0	1	0	2152	2307	1023	2491	1620
0	0	0	2152	2307	1030	2497	1622
2	0	1	2152	2306	1030	2496	1624
0	0	0	2147	2299	1027	2492	1618
0	0	2	2154	2309	1031	2496	1623
0	1	1	2152	2306	1030	2496	1622
1	1	5	2152	2306	1029	2497	1623
1	2	2	2153	2305	1031	2497	1625
0	0	3	2155	2306	1029	2496	1622
2	0	3	2153	2305	1030	2497	1625
0	0	0	2154	2307	1032	2497	1624
1	2	1	2153	2297	1029	2497	1623
2	0	0	2153	2305	1031	2496	1620
0	1	0	2153	2304	1030	2497	1623
1	2	2	2153	2305	1030	2495	1624
0	0	0	2153	2304	1029	2494	1623
0	0	0	2147	2296	1026	2491	1619
1	0	0	2155	2308	1030	2496	1624
1	1	5	2154	2304	1030	2495	1622
1	0	5	2154	2304	1029	2495	1622
0	1	2	2153	2304	1032	2495	1623
0	1	2	2152	2299	1027	2490	1620
1	4	2	2155	2306	1028	2497	1624
0	1	0	2154	2304	1030	2495	1623
0	1	2	2154	2303	1030	2495	1622
1	3	3	2148	2297	1030	2494	1622
0	0	2	2152	2300	1027	2493	1624
0	0	5	2156	2305	1029	2493	1624
0	1	6	2156	2304	1027	2497	1623
1	0	0	2155	2305	1029	2495	1621
0	0	0	2155	2304	1028	2496	1623
0	0	0	2150	2299	1022	2488	1614
0	1	0	2155	2302	1029	2495	1625
0	1	0	2157	2306	1032	2497	1625
0	3	0	2157	2304	1030	2496	1624
0	0	0	2154	2303	1029	2494	1623
0	1	0	2154	2302	1028	2494	1621
0	2	0	2156	2305	1029	2496	1624
0	1	0	2156	2304	1027	2492	1623
2	0	5	2154	2304	1030	2497	1624
2	0	2	2152	2298	1023	2491	1617
0	0	0	2157	2304	1030	2496	1622
1	0	5	2155	2304	1031	2494	1623
3	0	0	2155	2304	1028	2495	1623
2	0	2	2155	2304	1029	2497	1625
0	1	2	2157	2304	1030	2493	1623
0	4	2	2154	2299	1025	2489	1616
0	0	0	2155	2302	1030	2495	1622
1	3	1	2153	2301	1028	2495	1625
1	0	0	2155	2303	1029	2495	1622
1	1	2	2150	2298	1026	2493	1623
3	0	0	2156	2304	1030	2493	1623
0	0	0	2157	2304	1028	2496	1624
0	0	0	2155	2303	1030	2492	1624
0	1	0	2156	2303	1030	2496	1624
0	1	0	2151	2298	1023	2489	1616
0	1	2	2156	2304	1030	2496	1621
0	2	5	2153	2303	1029	2497	1626
0	0	0	2158	2305	1032	2497	1623
0	0	0	2154	2304	1030	2495	1623
1	0	2	2156	2302	1026	2496	1623
0	4	6	2157	2304	1031	2498	1627
1	0	0	2157	2305	1031	2496	1624
0	2	2	2158	2304	1029	2496	1624
3	0	0	2155	2302	1028	2494	1624
0	2	1	2152	2300	1028	2494	1621
1	3	2	2155	2303	1030	2495	1624
0	1	1	2156	2304	1022	2493	1622
0	3	2	2156	2304	1029	2498	1625
0	1	2	2152	2298	1022	2491	1618
0	1	1	2157	2304	1030	2493	1624
0	1	2	2156	2304	1029	2496	1622
1	0	0	2157	2303	1030	2495	1623
1	0	0	2153	2301	1029	2495	1623
0	1	6	2155	2300	1026	2490	1619
1	0	1	2156	2303	1031	2498	1625
2	0	0	2156	2304	1029	2496	1623
0	0	2	2157	2304	1029	2496	1624
1	2	2	2150	2296	1026	2494	1621
0	0	6	2152	2295	1027	2492	1623
0	0	0	2156	2302	1028	2487	1622
0	1	0	2157	2304	1029	2493	1623
0	0	5	2156	2301	1029	2493	1620
1	4	3	2156	2302	1029	2495	1623
2	0	0	2152	2297	1025	2489	1618
0	2	2	2155	2301	1032	2494	1623
0	0	0	2157	2302	1029	2496	1625
3	0	5	2157	2303	1031	2496	1625
0	0	0	2156	2302	1030	2495	1623
1	0	4	2148	2299	1029	2495	1619
0	0	4	2156	2302	1026	2491	1622
0	2	2	2156	2298	1024	2491	1622
0	1	0	2155	2301	1028	2495	1624
1	0	3	2153	2295	1025	2487	1617
0	1	1	2156	2302	1030	2494	1623
1	2	1	2156	2301	1029	2495	1621
0	1	0	2156	2302	1029	2495	1624
0	0	0	2156	2304	1031	2497	1625
1	1	2	2158	2304	1030	2495	1624
0	1	0	2154	2297	1025	2487	1617
0	3	2	2152	2300	1028	2494	1622
0	0	0	2155	2302	1029	2495	1622
0	1	0	2156	2302	1028	2494	1624
0	0	0	2154	2302	1029	2495	1625
1	3	0	2155	2303	1031	2496	1624
1	4	1	2156	2301	1028	2496	1623
0	1	0	2156	2304	1030	2498	1625
1	2	0	2151	2295	1024	2489	1621
2	0	1	2157	2303	1032	2497	1624
2	1	0	2156	2302	1028	2495	1624
0	1	0	2155	2302	1028	2495	1624
0	0	2	2155	2302	1027	2495	1624
0	2	2	2149	2296	1023	2488	1618
2	0	3	2152	2300	1028	2494	1623
0	0	0	2155	2301	1030	2496	1627
0	0	0	2157	2305	1031	2495	1624
1	3	0	2151	2299	1029	2493	1624
0	1	0	2154	2300	1027	2493	1623
1	2	1	2155	2301	1030	2496	1624
1	1	0	2155	2301	1028	2494	1624
0	0	0	2154	2301	1027	2494	1623
0	1	0	2149	2294	1025	2489	1619
0	1	0	2155	2295	1022	2488	1617
0	0	0	2154	2300	1028	2493	1623
2	0	3	2154	2301	1028	2495	1625
1	3	1	2154	2302	1030	2494	1625
2	0	0	2154	2300	1029	2495	1625
0	1	0	2154	2301	1028	2489	1618
1	2	2	2153	2300	1028	2492	1624
1	3	2	2154	2301	1029	2494	1622
0	2	0	2154	2302	1030	2494	1625
1	1	0	2150	2294	1025	2492	1622
0	1	2	2154	2300	1028	2493	1620
0	0	2	2154	2300	1030	2495	1626
0	0	2	2156	2304	1031	2496	1624
0	0	2	2155	2300	1029	2495	1624
1	3	0	2151	2295	1024	2487	1618
0	0	0	2153	2300	1028	2494	1622
0	0	2	2154	2308	1028	2495	1623
0	0	2	2153	2300	1030	2494	1622
1	4	0	2153	2300	1027	2495	1624
2	1	0	2152	2299	1028	2493	1623
3	0	2	2151	2294	1026	2492	1621
0	1	5	2153	2300	1027	2493	1619
0	0	0	2153	2299	1029	2493	1623
0	0	0	2153	2301	1030	2497	1626
0	0	1	2151	2296	1026	2489	1619
3	0	2	2154	2301	1027	2494	1623
1	4	0	2154	2301	1028	2495	1623
1	2	0	2153	2300	1029	2494	1622
0	0	1	2152	2299	1030	2492	1621
1	1	0	2152	2298	1021	2489	1618
1	3	0	2148	2294	1025	2494	1631
0	2	0	2154	2304	1029	2496	1626
0	1	0	2156	2302	1031	2495	1624
1	1	0	2151	2295	1024	2492	1622
1	4	2	2155	2301	1028	2490	1620
2	0	0	2153	2300	1028	2493	1623
1	1	0	2154	2302	1029	2497	1626
1	1	6	2154	2300	1028	2494	1621
1	2	0	2153	2300	1029	2493	1623
0	1	0	2150	2292	1026	2488	1618
0	1	1	2153	2299	1030	2495	1623
4	0	2	2154	2299	1029	2494	1623
1	2	0	2153	2300	1030	2494	1625
3	0	2	2154	2302	1029	2496	1625
0	0	5	2150	2297	1029	2493	1620
2	0	2	2154	2300	1029	2488	1619
1	3	0	2153	2299	1029	2493	1623
1	3	1	2152	2300	1029	2495	1622
2	2	0	2148	2295	1025	2486	1618
0	0	0	2154	2300	1029	2495	1625
0	1	0	2156	2302	1031	2496	1624
0	1	0	2154	2301	1027	2495	1622
1	0	3	2155	2301	1029	2494	1625
0	1	0	2152	2296	1024	2488	1617
1	2	0	2153	2298	1026	2492	1620
0	0	0	2149	2297	1029	2493	1624
1	2	1	2154	2300	1028	2495	1623
0	1	0	2155	2300	1029	2495	1624
0	0	1	2147	2293	1026	2493	1624
1	1	0	2154	2300	1027	2485	1620
1	1	2	2154	2300	1031	2494	1624
1	2	0	2155	2302	1031	2496	1624
0	0	0	2154	2300	1027	2494	1623
0	1	0	2149	2294	1020	2486	1618
2	2	0	2153	2300	1025	2493	1624
1	2	1	2154	2300	1028	2494	1624
0	2	0	2153	2302	1029	2494	1623
0	1	0	2153	2298	1029	2496	1625
0	0	0	2146	2299	1027	2493	1620
2	0	0	2154	2293	1026	2485	1620
0	1	1	2154	2299	1029	2493	1623
1	2	1	2153	2299	1028	2492	1623
1	4	0	2153	2299	1014	2493	1623
1	1	0	2150	2291	1024	2489	1619
0	0	1	2155	2302	1031	2497	1625
0	0	1	2155	2306	1029	2495	1624
0	0	0	2154	2300	1029	2493	1625
0	1	0	2154	2301	1029	2494	1625
0	0	0	2154	2299	1028	2493	1622
0	1	0	2154	2299	1030	2494	1623
0	1	0	2153	2299	1028	2493	1623
1	3	0	2152	2300	1029	2497	1625
0	1	0	2154	2301	1029	2490	1619
0	1	0	2153	2299	1027	2492	1623
0	1	1	2154	2300	1029	2494	1623
0	1	0	2154	2299	1029	2492	1624
3	0	1	2148	2292	1025	2484	1620
0	0	3	2153	2299	1027	2495	1626
1	1	0	2155	2301	1030	2497	1625
0	0	2	2155	2299	1031	2495	1624
2	3	1	2153	2299	1029	2493	1622
0	0	0	2149	2296	1024	2487	1617
1	3	0	2152	2299	1029	2493	1623
0	2	0	2153	2300	1030	2494	1624
0	0	1	2153	2299	1030	2494	1626
0	1	4	2149	2298	1029	2493	1624
1	0	0	2147	2295	1027	2492	1622
0	1	0	2153	2299	1026	2493	1624
0	1	2	2153	2299	1027	2493	1625
2	0	0	2150	2300	1029	2496	1624
1	2	0	2153	2300	1037	2494	1623
4	0	0	2149	2291	1019	2486	1617
0	0	1	2153	2300	1028	2494	1625
0	0	0	2154	2300	1029	2496	1625
0	1	6	2153	2299	1029	2494	1624
0	0	2	2152	2298	1028	2494	1623
1	2	0	2152	2300	1032	2492	1620
2	0	1	2154	2297	1025	2492	1622
0	1	5	2152	2299	1029	2491	1623
1	1	0	2152	2298	1030	2492	1622
0	0	2	2148	2292	1022	2489	1621
0	0	1	2153	2299	1031	2491	1622
0	0	0	2154	2299	1030	2495	1625
1	3	0	2154	2300	1030	2495	1624
0	1	0	2152	2299	1030	2494	1622
1	4	1	2153	2299	1029	2493	1623
0	1	0	2145	2294	1025	2487	1618
0	0	5	2150	2297	1029	2493	1623
0	0	1	2151	2297	1029	2493	1624
3	0	2	2152	2299	1033	2496	1626
0	1	2	2149	2297	1028	2492	1623
0	0	5	2152	2296	1025	2491	1622
0	1	1	2151	2300	1029	2493	1622
0	0	1	2150	2299	1029	2493	1624
1	0	5	2151	2300	1030	2493	1625
0	0	5	2148	2292	1023	2490	1620
0	0	1	2151	2301	1030	2496	1624
1	3	0	2152	2302	1030	2493	1625
0	0	0	2150	2299	1027	2495	1623
0	1	0	2149	2299	1029	2494	1625
0	0	2	2149	2300	1026	2489	1621
0	2	0	2150	2297	1022	2489	1623
1	2	0	2151	2297	1022	2485	1622
0	0	1	2147	2300	1028	2493	1623
0	1	5	2150	2300	1027	2493	1622
0	1	0	2143	2294	1024	2487	1620
1	3	3	2150	2301	1030	2493	1619
0	0	5	2149	2300	1029	2492	1626
0	0	0	2151	2302	1031	2496	1624
0	1	0	2149	2300	1029	2492	1624
1	2	2	2144	2295	1023	2487	1618
2	0	0	2148	2298	1029	2492	1624
1	2	1	2149	2300	1029	2491	1625
0	0	0	2153	2301	1029	2493	1624
1	0	0	2147	2300	1031	2493	1625
1	0	3	2152	2297	1025	2491	1625
1	2	0	2148	2301	1027	2493	1619
0	2	1	2147	2300	1029	2492	1623
0	0	0	2148	2299	1029	2491	1623
1	1	0	2145	2293	1024	2487	1617
2	1	2	2145	2295	1024	2486	1619
1	0	2	2149	2300	1029	2493	1623
2	0	0	2147	2301	1030	2494	1624
0	1	2	2149	2300	1028	2493	1624
0	0	0	2149	2301	1028	2493	1624
1	4	1	2148	2299	1026	2489	1620
0	1	1	2150	2298	1027	2491	1624
1	3	2	2150	2302	1028	2493	1623
2	0	2	2150	2301	1030	2490	1623
0	1	0	2145	2294	1024	2491	1623
0	1	0	2150	2299	1029	2493	1616
0	1	0	2149	2301	1027	2494	1625
1	2	0	2150	2304	1031	2495	1624
1	3	2	2149	2301	1030	2493	1623
0	0	4	2145	2290	1021	2489	1618
0	0	0	2147	2299	1028	2493	1623
0	1	0	2149	2299	1028	2493	1624
2	0	2	2149	2300	1029	2492	1624
0	0	0	2150	2299	1028	2493	1623
2	0	1	2145	2297	1026	2491	1622
0	1	0	2148	2294	1023	2488	1623
2	0	4	2149	2301	1029	2493	1618
0	0	3	2148	2299	1030	2493	1623
2	0	2	2149	2304	1031	2493	1625
1	2	0	2149	2299	1030	2492	1624
0	0	7	2148	2299	1027	2493	1623
0	0	3	2151	2301	1030	2493	1624
0	4	1	2148	2300	1030	2495	1626
1	2	2	2147	2297	1026	2487	1619
0	0	0	2149	2301	1026	2493	1622
0	0	1	2147	2298	1029	2493	1626
0	1	1	2149	2299	1029	2493	1623
3	0	5	2145	2295	1027	2493	1622
0	2	0	2147	2298	1028	2492	1624
1	3	0	2147	2299	1030	2494	1624
1	1	0	2156	2301	1030	2492	1623
1	4	2	2148	2299	1029	2493	1623
1	4	0	2145	2293	1022	2487	1616
0	1	0	2151	2299	1029	2494	1623
1	3	2	2149	2299	1028	2494	1623
1	3	2	2147	2300	1029	2493	1625
0	0	2	2150	2302	1030	2496	1624
0	1	5	2148	2299	1028	2493	1621
0	1	0	2150	2295	1021	2487	1617
0	1	6	2147	2297	1027	2493	1623
1	2	2	2150	2300	1028	2494	1625
2	0	0	2148	2302	1030	2497	1624
1	0	5	2145	2294	1028	2491	1623
0	0	0	2150	2299	1029	2490	1622
0	1	0	2149	2299	1028	2492	1622
0	0	0	2149	2297	1029	2492	1623
1	0	0	2148	2299	1028	2494	1624
1	0	1	2145	2289	1021	2486	1617
0	0	5	2148	2299	1030	2495	1624
0	0	0	2150	2299	1029	2492	1621
0	0	0	2149	2299	1029	2491	1623
0	0	3	2148	2298	1028	2493	1622
1	1	0	2146	2296	1029	2493	1621
0	0	1	2149	2300	1027	2489	1621
1	0	2	2148	2299	1030	2492	1625
0	0	2	2150	2301	1029	2493	1624
0	1	6	2149	2299	1029	2493	1624
0	1	1	2140	2293	1021	2487	1618
2	0	2	2149	2298	1028	2492	1623
1	2	0	2149	2298	1028	2491	1623
0	0	2	2148	2298	1028	2492	1623
0	1	0	2148	2299	1031	2494	1625
3	0	0	2151	2296	1026	2489	1619
3	0	2	2147	2298	1029	2493	1622
1	1	3	2149	2298	1030	2493	1624
0	0	2	2150	2298	1030	2493	1624
0	2	0	2143	2294	1027	2492	1623
0	0	2	2150	2300	1024	2490	1623
1	4	0	2150	2298	1030	2494	1624
0	1	5	2150	2298	1030	2492	1623
0	1	1	2149	2298	1027	2493	1623
0	1	6	2143	2291	1020	2487	1618
0	0	1	2149	2297	1027	2493	1622
0	0	0	2151	2298	1029	2494	1623
0	1	0	2150	2297	1027	2492	1624
0	1	1	2149	2298	1028	2492	1625
1	2	0	2149	2298	1029	2493	1624
1	0	2	2147	2297	1027	2486	1619
0	0	2	2152	2292	1024	2489	1622
0	0	6	2151	2300	1030	2495	1626
0	1	0	2152	2299	1028	2493	1623
0	0	1	2146	2293	1024	2487	1619
1	1	2	2150	2298	1033	2493	1624
2	1	0	2147	2297	1030	2493	1621
1	2	0	2150	2299	1025	2493	1622
0	3	0	2149	2298	1028	2494	1625
0	1	0	2149	2296	1025	2488	1616
0	0	4	2142	2297	1030	2491	1621
0	0	3	2153	2298	1028	2492	1622
1	1	1	2149	2298	1028	2493	1623
0	0	0	2147	2295	1028	2491	1624
0	0	2	2146	2294	1028	2491	1622
1	4	0	2149	2297	1024	2486	1619
0	0	1	2149	2297	1028	2494	1622
0	1	0	2148	2300	1022	2493	1623
0	0	1	2149	2297	1028	2492	1624
2	4	0	2145	2291	1019	2482	1619
0	1	3	2148	2296	1028	2489	1624
1	3	0	2148	2297	1028	2493	1624
2	4	1	2150	2299	1031	2496	1625
2	4	3	2151	2298	1030	2492	1625
0	0	0	2147	2296	1029	2487	1618
2	1	0	2150	2298	1020	2490	1623
1	1	0	2149	2296	1028	2493	1623
0	0	2	2149	2297	1028	2492	1622
1	3	0	2145	2291	1024	2485	1620
0	1	2	2151	2299	1031	2494	1620
2	0	0	2150	2297	1029	2492	1623
1	2	0	2150	2297	1029	2492	1624
0	1	1	2149	2297	1028	2492	1622
0	2	0	2149	2297	1028	2494	1626
2	2	2	2148	2294	1026	2488	1617
1	2	0	2148	2295	1027	2493	1619
0	0	3	2151	2298	1030	2493	1624
2	2	0	2151	2296	1028	2485	1619
0	0	0	2149	2294	1026	2483	1617
0	0	0	2149	2296	1026	2490	1621
0	2	6	2149	2297	1029	2492	1625
2	0	0	2150	2297	1030	2492	1620
0	0	0	2146	2289	1023	2490	1622
0	1	5	2150	2296	1027	2491	1622
2	0	0	2149	2296	1028	2492	1623
0	0	0	2149	2296	1028	2491	1624
0	1	0	2151	2297	1029	2492	1622
1	2	0	2146	2291	1022	2485	1618
1	4	1	2149	2292	1029	2492	1621
0	0	0	2149	2295	1027	2492	1623
0	1	4	2151	2295	1028	2490	1623
1	2	0	2148	2295	1030	2493	1624
1	4	0	2151	2296	1028	2492	1621
1	1	0	2148	2298	1028	2491	1623
0	0	0	2149	2296	1028	2492	1622
3	0	1	2147	2296	1028	2491	1624
0	0	4	2150	2299	1031	2495	1625
2	1	1	2144	2292	1026	2489	1618
2	0	0	2148	2297	1032	2492	1623
1	0	2	2150	2297	1027	2492	1623
0	0	2	2144	2296	1029	2492	1623
1	1	3	2147	2295	1028	2491	1622
1	2	0	2150	2292	1024	2486	1621
0	0	6	2149	2298	1030	2492	1624
2	0	0	2151	2297	1028	2492	1624
0	1	0	2149	2294	1027	2491	1623
0	1	0	2145	2291	1024	2490	1623
0	1	0	2149	2296	1027	2488	1623
0	0	0	2149	2295	1029	2490	1622
0	0	0	2148	2297	1028	2493	1623
0	1	2	2149	2296	1028	2490	1624
0	0	3	2146	2289	1028	2486	1619
2	0	2	2150	2295	1029	2490	1624
0	2	0	2149	2296	1029	2491	1624
3	0	0	2149	2296	1030	2490	1623
0	0	0	2149	2296	1029	2493	1626
0	1	2	2149	2298	1031	2492	1624
2	0	2	2147	2293	1027	2490	1621
0	0	0	2150	2297	1027	2488	1619
0	0	0	2149	2295	1024	2491	1622
2	0	2	2154	2296	1028	2491	1623
0	0	3	2143	2292	1023	2486	1618
0	0	0	2149	2298	1029	2495	1626
0	0	3	2151	2298	1029	2491	1623
1	2	2	2151	2295	1029	2492	1623
0	0	0	2149	2295	1028	2491	1623
1	0	1	2149	2294	1026	2486	1620
1	2	1	2148	2294	1027	2492	1623
2	0	0	2150	2296	1030	2492	1625
1	2	1	2150	2298	1031	2495	1626
2	0	5	2146	2291	1027	2490	1622
1	3	2	2151	2298	1026	2487	1623
1	0	2	2150	2296	1022	2486	1621
0	0	2	2149	2296	1028	2493	1624
1	3	0	2151	2297	1030	2493	1625
1	1	4	2151	2297	1029	2493	1623
0	0	1	2147	2291	1023	2486	1618
0	1	2	2148	2296	1028	2491	1625
1	1	0	2149	2295	1027	2490	1623
1	2	3	2147	2294	1029	2491	1621
1	1	5	2147	2295	1027	2490	1625
0	0	2	2148	2297	1029	2487	1619
0	1	2	2150	2296	1021	2488	1621
0	0	2	2148	2295	1028	2490	1623
1	2	0	2149	2295	1027	2491	1621
1	1	0	2144	2288	1022	2480	1620
3	0	1	2146	2294	1030	2490	1620
1	3	5	2150	2295	1032	2491	1623
1	4	0	2149	2297	1028	2490	1624
0	0	5	2149	2296	1026	2490	1620
1	2	0	2148	2295	1029	2487	1622
0	1	3	2145	2289	1024	2484	1614
2	4	0	2147	2293	1027	2489	1622
0	1	0	2149	2295	1029	2490	1624
0	0	2	2147	2293	1026	2491	1623
0	0	0	2143	2292	1026	2491	1624
0	1	2	2150	2295	1024	2490	1621
0	1	0	2150	2295	1028	2490	1623
2	0	0	2149	2294	1028	2490	1623
1	0	5	2149	2295	1029	2491	1622
0	0	2	2148	2288	1021	2482	1617
1	3	0	2149	2295	1027	2491	1623
0	0	2	2150	2295	1029	2492	1624
0	0	2	2150	2298	1030	2493	1623
2	0	1	2149	2293	1028	2491	1623
1	2	0	2145	2293	1023	2485	1617
1	2	0	2149	2289	1027	2488	1622
0	0	2	2148	2295	1028	2489	1623
0	0	1	2150	2298	1031	2492	1625
0	0	2	2149	2296	1029	2491	1624
0	0	4	2145	2286	1024	2484	1620
0	0	5	2149	2296	1030	2492	1619
1	1	3	2150	2294	1028	2487	1622
2	3	0	2145	2290	1023	2482	1615
0	0	1	2142	2288	1023	2487	1617
2	0	0	2150	2295	1028	2489	1624
0	1	0	2149	2295	1027	2490	1621
1	0	0	2149	2295	1028	2489	1623
3	0	0	2149	2296	1029	2491	1626
0	0	2	2152	2295	1026	2487	1618
1	3	0	2149	2294	1027	2489	1622
0	0	2	2149	2293	1029	2491	1622
0	0	6	2148	2296	1027	2491	1620
2	0	2	2145	2287	1021	2487	1621
1	4	0	2149	2294	1027	2489	1623
0	4	2	2150	2296	1031	2491	1624
1	2	0	2148	2295	1027	2490	1622
3	3	0	2150	2294	1026	2491	1623
0	1	0	2142	2287	1021	2481	1617
0	1	0	2149	2295	1027	2490	1621
1	2	0	2150	2295	1027	2490	1622
0	1	0	2150	2296	1029	2492	1626
1	3	0	2151	2296	1029	2491	1623
0	2	0	2150	2294	1026	2489	1623
2	0	3	2148	2293	1027	2490	1621
