# Supplementary material for: Assisting hand gesture classification and rehabilitation assessment via sEMG and finger motion data
Source: Front Bioeng Biotechnol. 2026 Jan 8;13:1751763. doi: 10.3389/fbioe.2025.1751763 (PMC12823985; doi:10.3389/fbioe.2025.1751763)
Supplement: Supplementary file 1 [file DataSheet1.zip › dataset/function 0/0/0/6.csv]

channel_2	channel_3	channel_6	pinky	ring finger	middle finger	forefinger	thumb
94	0	0	2336	2335	1038	2482	1627
90	2	1	2338	2337	1039	2486	1630
92	0	0	2337	2335	1038	2484	1629
87	0	2	2337	2335	1036	2483	1629
85	0	5	2331	2331	1037	2482	1626
80	1	1	2337	2335	1038	2482	1629
0	1	0	2272	2322	1030	2457	1621
0	0	0	2276	2327	1035	2462	1628
2	0	2	2276	2327	1037	2463	1628
1	0	5	2277	2326	1034	2465	1629
1	3	0	2277	2330	1035	2466	1629
1	2	2	2277	2327	1035	2462	1625
0	2	0	2278	2327	1034	2464	1627
0	1	0	2277	2326	1032	2464	1626
3	0	0	2276	2325	1034	2462	1627
0	4	5	2271	2320	1027	2458	1622
1	0	0	2276	2326	1035	2463	1630
0	1	2	2277	2327	1035	2463	1627
0	0	0	2277	2325	1035	2464	1629
0	2	1	2277	2323	1035	2464	1627
0	1	5	2275	2321	1029	2458	1623
0	1	0	2276	2323	1037	2465	1627
0	0	1	2275	2321	1029	2463	1628
0	1	0	2276	2322	1033	2466	1629
0	0	2	2275	2320	1035	2463	1626
3	0	1	2269	2312	1033	2462	1627
0	0	4	2275	2321	1035	2458	1628
1	2	0	2275	2320	1033	2463	1629
2	0	1	2275	2320	1035	2463	1627
0	0	0	2276	2319	1035	2464	1630
0	0	1	2273	2315	1031	2458	1623
0	1	0	2276	2320	1034	2463	1627
1	3	0	2273	2320	1033	2462	1629
1	4	0	2275	2319	1032	2463	1627
1	4	2	2274	2317	1034	2461	1629
0	1	0	2274	2317	1032	2458	1622
0	0	2	2275	2318	1034	2464	1630
1	2	0	2277	2317	1037	2464	1630
0	1	0	2276	2319	1034	2463	1629
0	0	1	2272	2309	1030	2456	1626
2	0	2	2275	2318	1034	2463	1628
0	0	4	2275	2316	1034	2462	1628
0	0	0	2278	2317	1034	2464	1627
0	3	2	2276	2315	1034	2463	1628
1	3	0	2276	2314	1032	2463	1628
1	0	0	2274	2310	1028	2456	1621
0	0	2	2276	2314	1034	2463	1628
1	2	0	2275	2311	1034	2463	1629
0	0	5	2278	2316	1035	2464	1629
0	1	0	2274	2309	1032	2461	1627
2	1	3	2277	2312	1032	2457	1626
0	0	4	2276	2311	1034	2463	1627
0	0	4	2277	2313	1030	2463	1625
2	0	1	2275	2312	1033	2463	1629
0	1	0	2272	2303	1026	2459	1625
0	2	0	2279	2314	1033	2463	1629
0	1	0	2278	2311	1035	2463	1628
3	0	3	2278	2312	1034	2463	1629
1	0	0	2275	2312	1036	2463	1629
1	1	6	2276	2309	1033	2457	1623
1	1	0	2275	2306	1032	2459	1624
3	0	1	2278	2311	1035	2461	1626
0	1	5	2278	2305	1033	2463	1629
0	0	1	2280	2310	1035	2462	1627
1	2	0	2272	2298	1028	2455	1626
0	1	3	2277	2307	1034	2462	1628
0	0	2	2277	2307	1034	2462	1628
0	0	2	2278	2308	1034	2460	1627
0	1	2	2277	2308	1036	2461	1629
0	0	0	2275	2298	1029	2458	1620
1	3	0	2280	2310	1035	2462	1630
2	0	2	2278	2307	1033	2462	1628
1	1	0	2276	2307	1034	2462	1629
0	0	2	2274	2304	1033	2460	1628
2	0	2	2278	2302	1026	2458	1627
0	0	3	2277	2306	1034	2459	1627
1	4	2	2278	2307	1035	2459	1622
0	0	5	2281	2307	1034	2462	1628
0	1	1	2278	2306	1035	2461	1627
0	1	1	2270	2299	1027	2452	1622
0	0	0	2274	2304	1034	2461	1629
1	0	0	2277	2306	1043	2463	1627
0	0	0	2279	2308	1035	2460	1628
0	0	0	2277	2307	1034	2462	1630
0	0	0	2274	2304	1032	2456	1624
0	1	2	2277	2305	1032	2462	1627
1	4	0	2272	2297	1031	2459	1627
0	3	3	2279	2306	1034	2459	1627
0	1	0	2269	2299	1027	2457	1629
0	1	1	2278	2308	1032	2461	1624
0	0	0	2280	2306	1035	2462	1627
0	3	2	2276	2306	1033	2461	1628
0	2	4	2275	2306	1034	2461	1628
1	0	0	2272	2302	1029	2452	1623
0	0	0	2276	2307	1033	2459	1629
1	2	2	2274	2305	1036	2464	1631
0	0	1	2273	2304	1034	2460	1629
1	1	1	2276	2307	1036	2461	1627
1	3	3	2271	2304	1032	2460	1629
1	4	2	2276	2301	1027	2457	1626
1	1	3	2276	2309	1035	2464	1630
0	0	2	2269	2300	1031	2461	1629
2	2	5	2271	2301	1030	2458	1626
0	0	2	2274	2308	1032	2461	1627
2	4	0	2273	2306	1035	2458	1629
1	1	0	2274	2308	1032	2463	1630
1	3	0	2275	2307	1035	2464	1628
1	2	0	2268	2299	1027	2454	1622
2	3	3	2274	2307	1034	2462	1628
1	2	0	2272	2306	1033	2463	1627
0	0	1	2274	2306	1033	2463	1629
0	0	0	2272	2305	1032	2462	1627
0	0	2	2272	2307	1037	2464	1628
2	0	0	2275	2306	1034	2464	1626
0	0	0	2273	2304	1032	2462	1629
1	1	0	2273	2307	1036	2461	1628
2	2	1	2267	2297	1030	2454	1619
0	1	0	2273	2307	1039	2462	1627
0	1	0	2273	2306	1041	2462	1629
1	2	0	2275	2307	1046	2464	1629
0	0	1	2276	2280	1049	2462	1646
3	0	0	2277	2278	1049	2465	1651
0	0	2	2278	2271	1045	2457	1646
0	0	5	2276	2267	1048	2462	1659
1	2	0	2278	2269	1046	2463	1665
2	0	1	2278	2268	1049	2463	1671
0	1	5	2270	2263	1046	2461	1677
0	3	0	2279	2269	1043	2462	1683
0	0	0	2281	2270	1046	2464	1689
0	0	0	2281	2270	1047	2465	1693
0	0	6	2279	2268	1047	2464	1701
0	0	5	2276	2261	1042	2455	1697
1	0	2	2281	2265	1047	2463	1711
3	0	2	2281	2265	1047	2463	1714
0	0	0	2280	2262	1051	2464	1719
1	4	0	2283	2264	1048	2465	1721
0	0	2	2281	2261	1051	2462	1718
3	0	0	2281	2263	1053	2465	1725
1	0	1	2282	2265	1047	2474	1730
0	0	2	2283	2265	1046	2480	1732
2	1	3	2284	2269	1051	2485	1730
1	2	0	2279	2262	1043	2481	1726
1	3	2	2283	2269	1048	2502	1726
2	0	0	2284	2269	1049	2500	1729
2	0	0	2284	2267	1050	2506	1726
0	1	0	2282	2268	1049	2511	1726
1	3	1	2280	2264	1045	2513	1719
1	2	2	2286	2270	1054	2525	1724
0	1	4	2287	2268	1053	2529	1721
0	0	3	2285	2268	1053	2533	1720
0	0	2	2282	2267	1051	2536	1718
0	2	0	2286	2269	1050	2536	1718
2	1	0	2287	2270	1056	2542	1718
0	0	3	2287	2269	1058	2543	1710
0	2	0	2288	2271	1060	2546	1714
1	0	2	2283	2261	1052	2538	1706
1	1	0	2289	2258	1065	2544	1692
1	1	0	2293	2265	1071	2552	1697
0	1	0	2294	2264	1073	2552	1695
0	2	2	2295	2261	1075	2553	1694
1	5	0	2296	2262	1076	2553	1690
1	2	0	2295	2256	1071	2547	1682
1	3	0	2298	2255	1069	2552	1687
0	0	5	2295	2249	1070	2548	1684
0	0	3	2298	2251	1071	2548	1682
1	2	0	2294	2244	1064	2542	1679
2	0	0	2301	2251	1069	2547	1676
0	1	3	2304	2256	1069	2548	1675
0	0	5	2303	2259	1066	2545	1677
1	4	0	2304	2262	1067	2542	1676
0	0	2	2299	2262	1059	2530	1667
0	0	2	2302	2279	1063	2540	1670
0	0	3	2301	2286	1065	2538	1671
0	0	2	2306	2297	1065	2541	1670
0	0	0	2309	2349	1068	2534	1665
0	0	5	2307	2351	1068	2535	1662
0	0	3	2307	2352	1066	2533	1661
0	0	2	2306	2363	1071	2536	1665
1	1	3	2306	2367	1071	2529	1658
0	0	2	2301	2368	1071	2536	1661
0	0	2	2294	2361	1059	2532	1654
0	0	0	2294	2371	1070	2536	1660
1	4	0	2291	2373	1070	2536	1660
2	0	2	2287	2375	1071	2539	1659
0	0	2	2282	2376	1073	2542	1661
1	2	0	2279	2376	1069	2539	1653
0	0	0	2277	2371	1070	2544	1655
1	4	0	2263	2371	1071	2545	1657
0	0	0	2267	2374	1072	2545	1657
2	1	2	2255	2368	1067	2545	1655
1	1	5	2258	2376	1077	2546	1651
3	0	0	2256	2379	1075	2553	1657
1	2	0	2227	2360	1075	2558	1655
0	0	2	2224	2357	1075	2555	1654
1	2	0	2222	2354	1074	2556	1653
0	0	0	2215	2347	1070	2551	1647
0	0	0	2219	2350	1075	2557	1655
0	2	4	2249	2373	1082	2597	1651
2	0	2	2277	2389	1080	2589	1647
0	0	0	2280	2388	1076	2583	1642
0	0	2	2285	2395	1078	2589	1646
2	4	0	2291	2398	1081	2589	1646
1	3	0	2295	2400	1081	2587	1647
0	0	2	2293	2390	1075	2585	1644
1	1	3	2301	2399	1081	2585	1643
2	0	0	2305	2402	1083	2585	1644
1	1	0	2308	2403	1081	2586	1642
1	2	0	2309	2405	1082	2586	1644
1	2	0	2311	2401	1077	2581	1635
2	0	1	2316	2409	1084	2591	1643
1	2	0	2317	2410	1084	2598	1641
0	0	5	2319	2410	1083	2598	1641
0	1	0	2321	2410	1084	2602	1640
0	0	4	2323	2413	1083	2608	1638
1	2	0	2329	2416	1086	2608	1641
3	0	2	2328	2415	1085	2611	1640
0	0	3	2336	2416	1087	2646	1635
0	0	2	2341	2418	1087	2655	1635
1	4	2	2338	2411	1086	2657	1631
3	0	2	2343	2418	1090	2663	1634
2	0	2	2342	2419	1089	2667	1634
0	1	0	2343	2418	1089	2670	1634
1	0	1	2343	2418	1090	2672	1633
0	0	0	2342	2415	1086	2665	1629
0	1	0	2343	2421	1090	2676	1634
1	2	0	2341	2421	1089	2675	1635
0	0	2	2341	2421	1090	2675	1631
1	3	0	2335	2415	1088	2671	1632
1	1	2	2338	2418	1088	2672	1631
1	1	0	2337	2421	1091	2675	1633
3	4	0	2335	2423	1090	2676	1634
0	0	0	2337	2426	1092	2681	1634
0	0	0	2329	2414	1085	2674	1624
0	0	2	2331	2421	1091	2683	1634
0	1	4	2324	2423	1094	2712	1645
0	1	2	2324	2424	1096	2718	1634
0	0	0	2327	2425	1095	2722	1631
0	0	0	2324	2423	1095	2724	1631
1	1	3	2319	2422	1093	2728	1627
1	1	0	2322	2425	1094	2732	1630
2	0	0	2322	2422	1092	2733	1630
0	0	2	2322	2426	1095	2737	1628
2	3	1	2316	2420	1091	2735	1627
0	1	1	2322	2426	1097	2744	1630
0	0	0	2320	2426	1095	2745	1631
0	2	1	2319	2424	1096	2748	1630
3	0	0	2316	2424	1096	2753	1631
1	0	2	2317	2421	1092	2755	1625
1	2	0	2317	2423	1097	2759	1633
3	0	0	2317	2425	1098	2763	1631
0	0	2	2317	2420	1097	2765	1631
0	0	0	2310	2418	1096	2767	1629
0	0	0	2312	2419	1099	2800	1632
0	0	2	2319	2424	1099	2798	1631
0	0	2	2319	2423	1103	2808	1633
0	1	0	2321	2424	1104	2812	1629
2	0	0	2321	2424	1103	2816	1636
1	1	5	2317	2418	1098	2812	1630
0	0	4	2324	2426	1104	2823	1634
2	0	0	2323	2426	1106	2823	1635
0	0	1	2323	2425	1102	2825	1636
1	0	0	2323	2425	1105	2829	1634
2	4	0	2318	2421	1106	2829	1632
1	1	3	2324	2424	1106	2830	1635
1	3	0	2324	2418	1102	2833	1635
0	0	0	2325	2428	1109	2837	1638
0	0	3	2320	2420	1101	2832	1630
0	1	3	2326	2427	1108	2840	1637
0	0	0	2325	2428	1106	2843	1638
0	0	0	2324	2429	1108	2849	1639
1	4	3	2326	2434	1111	2866	1643
0	0	2	2326	2435	1112	2867	1643
1	2	0	2324	2430	1109	2864	1636
1	4	3	2325	2435	1113	2870	1643
0	0	0	2323	2434	1111	2871	1643
0	0	2	2326	2436	1111	2874	1645
0	1	2	2319	2433	1112	2875	1646
2	0	3	2327	2438	1109	2873	1642
1	2	0	2324	2435	1113	2877	1645
0	0	0	2325	2438	1113	2881	1639
0	0	1	2324	2437	1114	2883	1648
1	4	2	2322	2427	1111	2881	1643
0	0	0	2326	2437	1117	2886	1647
0	0	0	2326	2437	1115	2888	1648
0	1	0	2325	2435	1112	2889	1648
1	1	0	2325	2434	1114	2890	1647
0	0	2	2322	2433	1117	2887	1641
0	0	2	2327	2436	1117	2893	1652
0	0	0	2331	2437	1119	2908	1655
1	2	1	2332	2431	1115	2906	1655
0	0	5	2335	2439	1120	2912	1656
0	0	1	2330	2433	1115	2907	1651
0	0	6	2336	2439	1119	2916	1655
0	0	2	2391	2454	1133	2975	1687
0	1	5	2406	2457	1136	2983	1694
0	1	4	2401	2450	1131	2978	1691
0	1	2	2408	2455	1135	2985	1696
0	0	0	2409	2457	1137	2987	1700
2	0	0	2413	2458	1136	2987	1697
0	0	5	2413	2456	1136	2986	1699
0	0	3	2412	2455	1135	2980	1694
0	1	3	2414	2456	1135	2988	1699
2	4	0	2415	2455	1135	2987	1702
0	0	6	2417	2455	1137	2988	1701
1	1	0	2414	2454	1130	2984	1699
1	0	2	2419	2457	1135	2987	1701
2	0	0	2419	2456	1136	2988	1701
1	0	0	2419	2457	1135	2989	1701
1	4	0	2417	2457	1137	2989	1704
0	0	0	2418	2450	1125	2986	1697
2	1	0	2422	2458	1136	2995	1706
0	0	0	2424	2460	1137	2993	1703
1	2	0	2427	2460	1136	2996	1705
3	4	0	2428	2460	1136	2997	1707
0	0	2	2425	2459	1137	3000	1706
0	2	5	2429	2459	1138	3001	1710
0	2	0	2432	2463	1138	3001	1706
1	3	0	2430	2462	1135	3000	1709
1	1	0	2431	2461	1138	3003	1711
1	1	0	2426	2455	1132	2994	1706
0	1	4	2431	2463	1138	3003	1711
1	4	2	2433	2463	1139	3004	1712
0	2	0	2433	2466	1141	3008	1713
0	0	2	2436	2466	1141	3008	1713
0	0	6	2435	2465	1134	3002	1708
2	0	0	2435	2465	1140	3008	1713
0	0	5	2436	2466	1140	3009	1713
1	2	0	2437	2466	1139	3009	1717
0	2	3	2432	2461	1134	3007	1715
0	0	2	2438	2467	1142	3015	1715
0	0	2	2442	2470	1140	3015	1718
0	0	4	2441	2471	1144	3017	1720
1	2	0	2442	2471	1144	3018	1722
1	0	1	2443	2471	1140	3018	1723
2	0	1	2442	2467	1140	3012	1718
0	1	6	2447	2474	1142	3021	1723
0	1	5	2444	2475	1145	3019	1725
1	1	5	2447	2474	1143	3020	1726
1	1	2	2448	2473	1142	3021	1725
2	3	0	2446	2472	1140	3020	1723
1	0	2	2449	2476	1144	3022	1725
2	1	0	2449	2473	1141	3021	1725
0	0	0	2450	2478	1143	3021	1729
2	1	0	2444	2468	1132	3014	1722
0	0	1	2451	2477	1144	3022	1729
1	3	0	2454	2478	1143	3019	1727
0	0	0	2452	2475	1143	3020	1727
1	1	6	2451	2475	1141	3018	1729
0	0	3	2453	2475	1143	3016	1730
0	0	2	2453	2469	1137	3009	1722
1	1	6	2453	2475	1142	3014	1727
0	0	2	2452	2473	1144	3012	1726
0	0	0	2453	2473	1142	3011	1727
1	0	2	2448	2465	1139	3013	1727
0	0	0	2454	2474	1139	3005	1725
0	1	6	2453	2475	1143	3016	1729
3	0	1	2455	2475	1139	3011	1723
0	0	5	2453	2474	1141	3013	1725
0	0	2	2448	2465	1138	3005	1721
1	4	0	2452	2473	1142	3015	1729
0	0	0	2454	2473	1141	3015	1726
1	0	0	2452	2472	1141	3015	1728
0	1	0	2452	2473	1144	3015	1729
0	1	6	2449	2470	1142	3013	1725
1	3	0	2451	2473	1140	3015	1729
3	0	1	2449	2468	1141	3013	1728
0	1	2	2444	2465	1137	3010	1730
0	1	1	2450	2470	1139	3010	1728
1	2	3	2444	2457	1131	3002	1724
1	1	2	2447	2467	1139	3008	1728
1	1	0	2447	2469	1139	3005	1730
0	0	1	2446	2465	1138	3003	1727
1	2	1	2444	2464	1138	3002	1731
1	2	3	2439	2459	1133	2995	1723
0	0	0	2443	2460	1135	2998	1728
0	0	0	2441	2458	1137	2994	1728
0	0	2	2438	2457	1135	2991	1727
1	1	0	2432	2451	1134	2991	1728
1	0	0	2434	2451	1127	2983	1727
1	4	2	2431	2450	1135	2989	1731
0	0	0	2432	2447	1129	2977	1725
1	2	0	2427	2447	1132	2978	1729
1	1	0	2421	2440	1129	2971	1724
3	1	0	2425	2443	1132	2976	1727
1	1	2	2401	2426	1124	2949	1723
0	0	2	2397	2423	1123	2944	1722
2	2	0	2395	2422	1125	2942	1722
1	1	0	2393	2421	1124	2937	1720
1	4	0	2387	2416	1121	2927	1714
3	0	0	2274	2352	1086	2691	1667
1	3	0	2257	2344	1079	2643	1659
1	2	0	2253	2343	1075	2637	1658
0	0	6	2251	2342	1075	2633	1657
1	2	0	2251	2338	1075	2629	1656
0	1	2	2248	2338	1074	2622	1655
2	0	2	2246	2337	1075	2619	1657
0	0	5	2241	2331	1068	2607	1646
1	2	0	2243	2336	1075	2612	1657
0	0	2	2243	2336	1073	2610	1654
3	0	2	2242	2334	1073	2606	1654
0	0	1	2240	2334	1071	2602	1653
0	2	0	2241	2327	1064	2595	1643
1	1	0	2239	2331	1073	2598	1650
2	3	0	2238	2330	1066	2596	1652
2	1	0	2240	2332	1072	2589	1652
1	1	1	2235	2322	1068	2592	1650
1	2	6	2238	2325	1070	2589	1650
0	2	0	2238	2327	1068	2589	1649
0	1	2	2235	2321	1068	2579	1650
0	0	2	2236	2323	1068	2581	1648
1	1	0	2236	2320	1067	2578	1649
0	0	2	2230	2315	1062	2570	1642
3	0	0	2234	2320	1067	2575	1648
1	0	3	2233	2318	1067	2573	1646
1	4	5	2234	2319	1066	2571	1647
2	3	0	2232	2317	1065	2570	1648
0	0	0	2234	2318	1067	2568	1643
2	0	1	2234	2317	1066	2567	1645
0	0	1	2234	2317	1064	2563	1646
0	0	2	2233	2318	1065	2564	1646
1	3	0	2227	2309	1060	2555	1640
2	4	4	2233	2317	1066	2563	1646
3	2	2	2233	2316	1066	2560	1648
1	1	1	2235	2319	1067	2562	1647
1	2	2	2233	2318	1066	2559	1646
1	2	6	2230	2313	1057	2554	1640
0	1	3	2232	2322	1062	2548	1639
0	2	0	2233	2328	1068	2564	1649
0	0	1	2232	2326	1065	2554	1645
0	0	2	2236	2331	1071	2557	1646
0	0	6	2233	2328	1068	2554	1644
1	0	3	2235	2327	1065	2554	1642
0	0	0	2235	2327	1071	2556	1642
2	3	0	2235	2327	1069	2553	1640
2	1	0	2236	2328	1070	2558	1642
0	0	0	2232	2322	1066	2553	1639
0	0	2	2238	2329	1074	2563	1642
0	0	2	2238	2327	1075	2561	1642
3	4	0	2237	2327	1074	2563	1643
0	2	0	2235	2326	1077	2565	1643
0	2	0	2236	2325	1073	2562	1636
0	2	0	2237	2327	1074	2569	1643
1	4	0	2238	2323	1074	2572	1659
1	1	0	2240	2332	1079	2577	1643
0	0	1	2238	2331	1082	2603	1642
2	4	0	2230	2324	1068	2598	1639
0	1	2	2236	2330	1085	2609	1645
1	3	0	2238	2330	1086	2614	1647
0	0	4	2238	2328	1084	2615	1647
1	2	0	2236	2325	1085	2620	1649
1	2	0	2231	2318	1081	2617	1645
0	0	2	2234	2322	1084	2631	1653
0	0	2	2233	2319	1084	2634	1655
1	1	5	2231	2319	1087	2643	1659
0	0	0	2232	2318	1088	2651	1660
0	0	1	2238	2312	1083	2654	1661
1	1	4	2231	2315	1086	2662	1662
1	1	2	2230	2313	1089	2669	1659
0	1	2	2230	2314	1087	2677	1669
1	1	6	2223	2306	1084	2674	1667
0	1	0	2229	2313	1091	2693	1675
0	0	2	2227	2311	1091	2695	1678
0	0	2	2218	2304	1094	2740	1693
1	1	4	2218	2304	1093	2749	1694
0	0	0	2219	2304	1095	2759	1698
2	3	2	2219	2306	1093	2762	1691
2	4	0	2219	2304	1097	2775	1700
0	0	2	2217	2297	1093	2780	1699
0	1	0	2219	2302	1097	2789	1702
0	0	2	2214	2298	1095	2791	1704
0	0	2	2219	2301	1098	2797	1698
0	1	0	2218	2302	1100	2803	1706
1	2	0	2220	2302	1101	2810	1707
0	0	4	2220	2302	1101	2817	1709
3	0	5	2217	2295	1094	2813	1704
0	0	2	2222	2304	1105	2828	1713
0	0	3	2222	2304	1104	2831	1713
1	2	0	2223	2303	1103	2833	1716
0	2	0	2221	2301	1103	2838	1716
0	0	2	2221	2291	1101	2839	1716
0	1	0	2230	2295	1105	2865	1722
1	4	0	2231	2305	1110	2869	1722
0	0	6	2232	2304	1109	2870	1716
0	0	2	2233	2300	1107	2874	1723
1	1	0	2229	2296	1099	2870	1719
1	1	5	2285	2327	1117	2931	1751
0	0	3	2291	2333	1119	2922	1748
1	3	0	2293	2335	1117	2921	1754
0	0	0	2290	2330	1113	2908	1748
0	0	3	2293	2334	1117	2915	1753
0	1	0	2292	2336	1117	2914	1753
1	1	0	2295	2336	1117	2910	1754
0	0	1	2294	2336	1117	2910	1753
1	1	0	2295	2335	1117	2909	1755
1	1	0	2296	2339	1120	2911	1755
2	5	1	2298	2337	1118	2904	1753
0	0	2	2297	2338	1115	2904	1751
3	0	0	2293	2329	1113	2895	1746
1	2	6	2298	2336	1116	2902	1753
0	1	0	2298	2338	1117	2901	1753
0	1	6	2299	2337	1118	2903	1754
0	0	2	2301	2340	1118	2899	1752
1	2	0	2299	2338	1113	2893	1745
2	3	0	2301	2340	1118	2896	1751
0	0	2	2303	2342	1118	2891	1750
1	0	0	2304	2343	1120	2893	1752
0	0	2	2305	2343	1119	2890	1748
1	1	0	2299	2337	1115	2887	1747
0	0	5	2304	2342	1118	2887	1744
0	0	5	2304	2341	1119	2888	1748
0	0	1	2303	2342	1116	2887	1748
0	0	2	2302	2341	1117	2886	1746
0	0	2	2301	2337	1112	2877	1740
1	2	0	2306	2340	1117	2885	1746
2	1	0	2304	2341	1117	2887	1744
0	0	5	2303	2340	1129	2883	1747
0	2	0	2304	2339	1117	2881	1745
3	0	2	2302	2339	1116	2883	1744
1	2	0	2304	2339	1119	2885	1746
2	0	1	2304	2337	1113	2879	1744
0	2	0	2303	2338	1118	2879	1743
0	0	4	2297	2328	1109	2872	1736
1	3	0	2293	2321	1106	2865	1732
1	2	0	2299	2328	1113	2870	1737
0	0	0	2299	2325	1112	2869	1736
0	0	0	2296	2325	1117	2867	1736
1	3	0	2300	2322	1114	2867	1736
0	3	2	2297	2321	1109	2863	1731
0	1	0	2299	2322	1112	2863	1733
0	0	0	2295	2318	1111	2863	1734
1	0	2	2297	2318	1112	2861	1732
1	1	2	2289	2310	1107	2858	1732
1	1	5	2295	2313	1110	2852	1730
0	0	2	2294	2312	1111	2856	1732
0	1	0	2293	2312	1112	2855	1727
3	0	3	2295	2309	1111	2852	1729
0	0	4	2286	2301	1103	2842	1721
1	0	2	2292	2305	1108	2847	1727
2	0	2	2290	2306	1108	2844	1726
1	4	0	2290	2305	1108	2846	1726
1	0	3	2287	2299	1107	2835	1722
0	2	2	2286	2295	1107	2835	1721
0	1	0	2282	2295	1104	2833	1719
1	4	2	2285	2296	1106	2833	1721
0	0	4	2285	2295	1102	2829	1718
1	2	0	2286	2295	1103	2832	1719
1	2	0	2279	2289	1103	2824	1714
1	1	1	2286	2296	1106	2828	1719
1	3	2	2285	2295	1106	2827	1720
0	0	4	2284	2292	1106	2825	1718
0	1	0	2283	2291	1102	2823	1718
2	0	1	2281	2285	1102	2814	1712
0	2	2	2284	2293	1105	2822	1721
0	1	0	2282	2290	1105	2817	1718
3	0	2	2284	2289	1105	2818	1717
0	1	0	2278	2281	1101	2816	1709
0	0	4	2282	2285	1102	2809	1713
0	0	4	2282	2287	1105	2811	1717
0	1	0	2280	2285	1102	2806	1715
0	0	7	2280	2286	1107	2808	1716
0	1	0	2280	2286	1103	2808	1717
1	2	0	2274	2278	1098	2798	1708
0	0	0	2280	2288	1104	2807	1706
0	0	1	2278	2283	1105	2805	1717
0	0	0	2279	2283	1104	2806	1721
0	0	2	2277	2282	1103	2806	1724
0	0	2	2276	2281	1104	2807	1726
1	0	0	2280	2286	1104	2806	1731
1	1	5	2279	2284	1098	2800	1735
1	0	1	2278	2283	1105	2806	1741
0	0	2	2273	2277	1098	2796	1742
0	0	2	2278	2286	1104	2805	1750
2	0	0	2279	2286	1103	2808	1756
1	2	0	2281	2290	1105	2808	1760
1	1	0	2279	2289	1105	2808	1764
0	1	1	2278	2285	1097	2801	1763
0	1	0	2283	2294	1105	2803	1783
0	2	0	2285	2302	1112	2814	1793
0	1	0	2285	2300	1108	2811	1791
0	1	0	2286	2303	1110	2814	1792
0	1	0	2282	2298	1105	2812	1794
1	0	0	2313	2330	1116	2848	1817
0	1	0	2310	2323	1113	2836	1816
1	2	0	2309	2320	1113	2835	1814
0	1	0	2301	2314	1107	2828	1810
0	0	3	2309	2319	1112	2833	1817
0	3	0	2310	2320	1114	2833	1815
1	2	1	2309	2318	1113	2830	1814
1	3	0	2308	2315	1111	2828	1813
1	1	0	2306	2310	1106	2821	1809
2	0	3	2307	2314	1112	2832	1814
0	1	0	2306	2316	1111	2823	1812
0	1	0	2305	2310	1112	2824	1814
3	0	5	2300	2306	1112	2820	1810
0	1	0	2306	2308	1107	2818	1809
0	0	5	2305	2308	1111	2819	1811
1	1	0	2305	2302	1110	2816	1808
2	0	0	2303	2302	1104	2815	1807
0	0	3	2297	2289	1101	2802	1802
1	1	0	2300	2297	1106	2809	1805
0	0	0	2294	2287	1105	2789	1797
2	0	4	2290	2285	1103	2786	1795
0	1	0	2289	2281	1101	2781	1794
0	0	4	2287	2279	1099	2777	1793
1	1	0	2286	2277	1099	2772	1787
1	3	0	2285	2277	1100	2769	1791
0	0	2	2285	2274	1098	2764	1790
0	2	1	2285	2277	1098	2763	1789
1	0	0	2276	2269	1095	2750	1783
2	0	1	2281	2273	1100	2753	1785
2	1	0	2279	2271	1097	2747	1781
2	2	5	2277	2271	1097	2742	1782
0	0	0	2276	2271	1097	2737	1779
0	0	2	2275	2269	1091	2726	1769
0	0	0	2273	2270	1094	2729	1772
0	2	5	2272	2270	1095	2723	1770
0	0	2	2270	2268	1093	2718	1765
0	0	6	2265	2263	1091	2711	1760
1	1	4	2251	2263	1082	2670	1726
1	2	0	2254	2268	1082	2665	1724
1	4	2	2252	2268	1085	2663	1722
0	0	2	2251	2267	1085	2659	1717
2	0	0	2250	2268	1085	2653	1715
0	0	5	2246	2264	1078	2644	1707
0	0	2	2248	2274	1087	2650	1711
0	1	0	2247	2275	1079	2644	1708
0	1	0	2245	2276	1083	2639	1705
2	0	5	2245	2276	1081	2635	1702
3	0	2	2242	2277	1078	2627	1695
2	0	5	2242	2281	1080	2630	1699
1	3	2	2240	2276	1076	2625	1698
2	0	2	2242	2284	1081	2623	1695
2	0	2	2235	2274	1073	2609	1689
0	2	0	2238	2282	1077	2615	1689
0	0	5	2237	2284	1075	2613	1689
1	0	2	2235	2284	1080	2611	1686
1	3	2	2236	2286	1075	2597	1679
0	1	5	2237	2288	1075	2596	1678
0	0	0	2234	2284	1071	2586	1672
1	3	1	2237	2288	1075	2593	1675
0	0	0	2236	2287	1075	2591	1681
0	0	5	2236	2289	1074	2590	1676
0	0	3	2233	2288	1073	2591	1674
1	1	0	2240	2288	1070	2585	1673
1	1	0	2241	2287	1073	2588	1671
0	1	0	2241	2287	1074	2584	1667
0	2	0	2240	2288	1073	2586	1671
0	1	0	2238	2279	1067	2578	1664
1	1	3	2242	2287	1074	2586	1672
1	3	0	2245	2290	1067	2583	1670
0	1	0	2244	2289	1074	2581	1670
0	0	2	2244	2288	1074	2580	1670
0	0	1	2242	2287	1071	2573	1660
1	3	0	2246	2292	1075	2579	1668
1	3	0	2249	2308	1072	2572	1664
0	0	3	2250	2307	1068	2568	1664
1	2	0	2250	2311	1072	2571	1664
0	0	5	2245	2308	1064	2565	1664
1	2	3	2253	2317	1072	2570	1663
1	2	0	2252	2317	1072	2569	1663
0	1	1	2253	2317	1072	2568	1663
2	3	0	2252	2317	1071	2569	1664
0	0	5	2247	2313	1065	2562	1657
1	1	0	2254	2319	1071	2567	1663
1	0	2	2251	2321	1073	2566	1665
0	1	0	2253	2323	1072	2566	1662
2	0	3	2251	2322	1069	2565	1659
0	0	5	2259	2317	1066	2562	1660
0	0	2	2254	2326	1070	2564	1661
0	4	0	2255	2327	1071	2558	1655
0	1	0	2255	2329	1069	2563	1662
0	3	2	2252	2324	1067	2560	1659
0	1	5	2251	2326	1065	2553	1655
0	0	7	2254	2327	1071	2561	1660
0	0	5	2254	2317	1069	2561	1658
1	1	0	2254	2330	1068	2558	1662
0	1	0	2253	2330	1071	2562	1660
1	2	0	2226	2353	1081	2592	1677
3	3	0	2228	2353	1084	2603	1688
1	1	0	2227	2352	1084	2600	1690
0	0	5	2226	2350	1083	2606	1692
0	1	0	2229	2351	1085	2608	1695
1	1	0	2229	2362	1087	2614	1700
1	2	3	2234	2352	1085	2613	1698
0	0	3	2234	2352	1087	2614	1703
2	0	2	2229	2343	1082	2611	1700
1	3	0	2235	2348	1087	2618	1708
0	2	0	2235	2348	1087	2619	1710
0	0	3	2236	2350	1082	2624	1713
2	0	1	2238	2348	1091	2627	1717
0	1	5	2238	2344	1087	2621	1713
1	4	0	2238	2344	1090	2629	1719
2	0	5	2237	2345	1088	2631	1721
1	2	0	2240	2347	1091	2633	1724
2	0	2	2234	2340	1089	2633	1724
1	2	0	2239	2344	1092	2638	1728
0	0	1	2244	2344	1095	2653	1736
1	3	0	2245	2346	1094	2656	1740
1	1	0	2247	2347	1097	2658	1741
0	1	7	2245	2347	1095	2660	1742
1	2	0	2241	2340	1092	2655	1738
0	1	0	2246	2347	1098	2665	1746
0	0	2	2246	2347	1098	2667	1746
0	0	1	2249	2347	1098	2671	1747
0	3	1	2247	2349	1099	2676	1749
1	2	0	2247	2348	1102	2674	1746
0	1	0	2247	2348	1099	2678	1749
3	0	2	2247	2350	1102	2677	1749
0	1	4	2246	2351	1099	2686	1751
2	2	0	2236	2342	1093	2681	1743
0	0	0	2247	2351	1102	2693	1754
1	1	0	2247	2355	1102	2696	1753
1	2	0	2245	2356	1102	2697	1753
1	2	0	2246	2353	1102	2700	1751
1	0	1	2240	2355	1104	2717	1754
0	1	0	2236	2352	1102	2715	1752
0	0	3	2239	2358	1107	2722	1757
0	1	0	2232	2356	1104	2723	1756
0	2	0	2238	2358	1105	2726	1756
0	0	0	2233	2352	1103	2725	1756
0	0	2	2237	2360	1100	2724	1746
0	1	0	2237	2358	1104	2731	1757
0	1	0	2236	2362	1106	2735	1758
1	3	0	2238	2360	1105	2734	1754
2	0	2	2229	2351	1097	2728	1750
0	0	5	2236	2361	1106	2737	1756
1	2	2	2235	2359	1106	2738	1757
0	1	3	2234	2358	1119	2738	1756
0	1	2	2235	2355	1106	2740	1756
0	1	0	2232	2360	1105	2737	1752
0	1	0	2237	2357	1106	2740	1756
2	2	5	2233	2356	1103	2736	1753
0	0	6	2231	2356	1101	2729	1755
1	2	0	2230	2354	1102	2732	1756
1	3	0	2226	2350	1101	2727	1753
0	1	0	2232	2354	1101	2731	1756
0	2	2	2230	2353	1105	2728	1755
1	3	2	2230	2352	1104	2728	1755
2	0	6	2230	2351	1105	2727	1754
0	0	0	2227	2349	1097	2719	1744
0	0	1	2229	2352	1103	2725	1756
0	0	0	2227	2349	1102	2723	1753
0	0	5	2229	2351	1101	2722	1754
1	4	2	2222	2345	1101	2716	1754
0	1	0	2228	2347	1097	2714	1753
1	0	2	2228	2347	1099	2716	1753
1	4	1	2228	2347	1101	2715	1754
0	0	0	2229	2347	1100	2710	1752
1	0	4	2223	2340	1092	2700	1746
1	0	2	2227	2344	1099	2705	1753
0	0	0	2222	2342	1095	2682	1751
1	0	5	2222	2344	1096	2681	1747
0	0	0	2221	2342	1092	2676	1746
0	1	0	2218	2341	1093	2673	1744
0	0	1	2214	2341	1091	2667	1741
1	0	2	2218	2343	1092	2669	1744
1	1	1	2217	2344	1086	2660	1739
1	4	3	2217	2348	1089	2665	1745
1	0	1	2213	2341	1081	2656	1737
0	0	0	2214	2346	1089	2656	1738
0	2	0	2213	2345	1091	2653	1737
0	0	0	2213	2347	1088	2650	1737
0	1	5	2212	2348	1086	2647	1735
0	0	3	2208	2343	1082	2638	1729
0	1	0	2211	2349	1088	2640	1734
0	1	3	2207	2348	1085	2638	1730
0	0	3	2209	2348	1086	2636	1731
1	3	0	2204	2346	1083	2630	1729
1	1	4	2203	2349	1078	2611	1721
0	0	0	2211	2358	1071	2604	1719
1	2	1	2210	2353	1080	2604	1719
1	2	0	2210	2355	1079	2603	1717
1	3	0	2210	2355	1079	2599	1717
1	1	2	2259	2364	1074	2560	1669
1	3	0	2270	2359	1072	2557	1659
1	0	94	2270	2357	1074	2554	1657
0	0	85	2271	2357	1071	2554	1656
1	4	92	2266	2352	1063	2547	1649
0	0	87	2274	2356	1072	2553	1653
1	1	82	2266	2357	1074	2554	1654
0	1	85	2276	2357	1073	2553	1651
0	0	80	2275	2356	1072	2551	1649
0	0	75	2272	2349	1067	2543	1640
0	0	68	2276	2355	1073	2548	1644
0	1	73	2276	2356	1074	2551	1644
1	2	71	2277	2357	1074	2549	1641
1	1	69	2277	2354	1073	2548	1638
1	1	74	2274	2348	1079	2543	1633
0	1	72	2279	2355	1074	2546	1636
3	0	62	2276	2353	1073	2545	1632
1	2	69	2277	2353	1073	2544	1633
0	0	53	2276	2350	1072	2543	1619
0	0	49	2276	2349	1072	2542	1617
1	2	51	2271	2344	1067	2536	1606
0	0	46	2276	2347	1071	2542	1614
2	0	45	2275	2347	1072	2539	1607
0	0	42	2274	2347	1072	2539	1612
1	1	45	2266	2336	1061	2532	1603
2	3	73	2273	2344	1069	2541	1610
2	0	107	2274	2345	1072	2540	1610
1	1	106	2272	2343	1071	2537	1606
1	0	107	2271	2344	1069	2538	1610
2	1	99	2266	2338	1067	2537	1613
1	2	98	2272	2345	1071	2539	1615
0	0	90	2270	2344	1070	2537	1617
0	0	95	2269	2343	1067	2535	1620
0	1	97	2269	2342	1070	2539	1621
1	1	75	2266	2335	1069	2539	1630
1	2	75	2263	2326	1068	2535	1628
2	1	73	2267	2331	1068	2534	1630
0	0	71	2264	2330	1070	2535	1631
0	0	67	2264	2328	1067	2533	1630
0	0	69	2264	2327	1071	2535	1633
0	0	56	2260	2322	1068	2533	1631
3	1	65	2263	2323	1072	2532	1630
1	0	61	2262	2321	1071	2534	1634
0	0	57	2262	2319	1071	2529	1633
2	1	62	2261	2317	1070	2534	1635
2	1	65	2256	2311	1069	2529	1633
2	1	49	2262	2315	1070	2532	1631
0	0	56	2259	2313	1070	2531	1635
1	0	57	2259	2314	1071	2533	1631
0	0	52	2258	2311	1069	2532	1633
0	0	52	2252	2305	1066	2528	1632
3	2	45	2253	2306	1065	2523	1633
2	1	32	2259	2311	1070	2532	1630
1	2	47	2259	2311	1073	2531	1638
3	0	39	2260	2312	1073	2533	1633
0	0	35	2262	2310	1069	2530	1639
0	0	31	2257	2302	1064	2527	1631
2	0	33	2260	2310	1070	2530	1638
1	1	28	2261	2308	1069	2531	1637
0	0	38	2263	2307	1068	2529	1635
0	0	28	2262	2306	1069	2531	1637
0	0	34	2257	2302	1063	2524	1635
1	1	32	2264	2308	1071	2530	1638
0	0	29	2262	2308	1068	2530	1636
1	1	34	2262	2310	1069	2530	1637
3	3	31	2262	2312	1070	2530	1638
1	0	28	2256	2307	1065	2525	1634
1	1	28	2263	2317	1070	2535	1637
2	4	25	2260	2320	1068	2529	1637
0	0	27	2260	2319	1070	2528	1639
0	0	18	2259	2318	1070	2530	1640
1	0	14	2260	2319	1071	2530	1638
0	1	15	2254	2309	1064	2523	1631
1	1	15	2258	2316	1069	2531	1639
0	0	18	2258	2315	1069	2531	1638
0	0	24	2258	2315	1069	2531	1638
1	1	14	2259	2316	1072	2530	1639
0	0	24	2255	2307	1061	2526	1631
1	1	23	2256	2311	1070	2532	1638
2	3	23	2255	2310	1071	2534	1637
1	0	23	2255	2310	1069	2533	1639
0	0	19	2255	2309	1071	2536	1641
0	0	20	2251	2301	1064	2526	1633
0	0	9	2254	2307	1066	2537	1639
1	0	11	2253	2306	1069	2538	1639
1	1	0	2249	2304	1071	2547	1641
0	1	0	2251	2305	1071	2544	1638
1	0	1	2248	2301	1064	2547	1639
1	4	0	2246	2301	1067	2538	1634
0	0	2	2247	2302	1071	2547	1639
0	0	0	2240	2294	1067	2546	1638
0	0	0	2246	2301	1068	2548	1638
1	4	0	2241	2296	1063	2547	1638
2	1	0	2248	2305	1069	2551	1631
0	0	0	2246	2302	1069	2551	1639
0	1	4	2245	2302	1069	2551	1637
0	0	0	2233	2313	1069	2544	1639
0	0	0	2234	2330	1069	2536	1641
0	0	0	2235	2333	1071	2537	1640
0	1	2	2235	2332	1068	2535	1638
2	3	0	2233	2332	1067	2534	1639
0	0	0	2234	2333	1064	2529	1632
2	1	5	2234	2333	1069	2534	1638
1	3	2	2232	2332	1071	2533	1640
0	0	0	2234	2332	1068	2535	1640
0	0	0	2229	2328	1064	2529	1637
0	0	2	2234	2333	1067	2533	1639
2	1	0	2235	2333	1066	2532	1638
0	3	0	2233	2333	1069	2535	1640
2	0	0	2235	2335	1073	2530	1639
0	1	3	2231	2327	1062	2526	1633
1	1	3	2234	2333	1066	2531	1639
1	0	0	2232	2332	1065	2530	1639
0	0	0	2234	2333	1069	2532	1638
1	1	6	2232	2331	1067	2530	1638
1	0	0	2232	2330	1066	2529	1639
1	1	0	2234	2327	1066	2529	1636
0	0	2	2234	2330	1066	2531	1637
0	0	2	2234	2329	1065	2528	1637
1	3	2	2234	2329	1068	2528	1639
1	1	0	2225	2320	1065	2524	1633
0	0	7	2235	2328	1066	2529	1638
0	1	2	2234	2327	1067	2526	1638
1	2	2	2234	2326	1066	2527	1638
0	0	0	2232	2325	1063	2527	1638
1	2	0	2233	2323	1062	2523	1632
1	1	3	2231	2324	1066	2526	1637
1	1	1	2232	2325	1068	2530	1639
1	1	0	2234	2325	1067	2529	1638
2	0	0	2228	2319	1066	2526	1637
0	0	2	2233	2324	1066	2522	1637
0	0	0	2233	2322	1066	2527	1637
0	0	2	2232	2323	1064	2527	1636
0	1	3	2233	2324	1067	2526	1637
0	0	0	2233	2323	1066	2526	1638
1	2	4	2225	2316	1061	2520	1631
1	2	0	2231	2322	1063	2524	1638
1	3	1	2232	2322	1064	2526	1638
0	0	0	2231	2322	1065	2527	1639
0	0	1	2232	2322	1067	2527	1639
1	1	0	2230	2321	1066	2525	1634
1	3	1	2232	2322	1066	2526	1638
0	0	5	2233	2317	1062	2524	1638
0	0	3	2231	2323	1067	2526	1637
0	1	5	2228	2316	1060	2519	1633
0	0	0	2231	2321	1064	2526	1639
0	1	0	2232	2325	1067	2528	1640
1	1	0	2233	2322	1061	2527	1637
1	2	0	2232	2322	1064	2526	1637
1	0	3	2229	2316	1060	2519	1632
1	2	1	2233	2321	1067	2525	1637
0	0	2	2232	2323	1066	2526	1637
1	1	4	2233	2323	1068	2527	1640
0	1	0	2233	2320	1067	2525	1638
0	1	5	2229	2320	1065	2525	1638
2	0	0	2231	2317	1061	2522	1638
0	0	3	2231	2322	1066	2525	1639
0	1	1	2231	2323	1063	2524	1632
0	0	1	2232	2324	1067	2526	1640
0	1	6	2231	2319	1063	2517	1630
1	1	5	2234	2325	1067	2526	1638
2	3	2	2231	2324	1065	2525	1638
1	1	3	2232	2324	1065	2525	1637
0	0	0	2231	2324	1063	2524	1637
1	1	1	2229	2323	1065	2521	1632
0	0	0	2231	2322	1066	2523	1635
1	1	3	2226	2317	1062	2524	1637
0	0	1	2233	2325	1071	2524	1638
1	1	2	2223	2317	1060	2519	1632
2	0	0	2228	2319	1059	2521	1635
1	2	0	2232	2325	1066	2525	1631
0	0	4	2232	2328	1068	2528	1640
1	1	0	2234	2328	1065	2526	1637
1	0	0	2232	2325	1066	2525	1638
0	1	5	2228	2321	1057	2519	1631
0	0	0	2232	2325	1063	2526	1638
0	0	0	2231	2324	1065	2526	1638
3	4	0	2228	2326	1066	2527	1639
0	1	4	2230	2326	1066	2527	1639
0	1	0	2234	2320	1063	2524	1637
0	0	0	2233	2327	1066	2527	1637
0	0	0	2232	2327	1064	2517	1632
1	2	0	2233	2327	1065	2527	1638
2	0	2	2227	2321	1059	2519	1633
1	2	0	2233	2328	1068	2529	1641
2	0	2	2234	2330	1065	2529	1639
1	0	1	2232	2327	1065	2526	1638
2	0	1	2232	2326	1064	2525	1637
0	2	0	2231	2328	1063	2527	1637
0	0	2	2231	2326	1062	2521	1632
1	2	3	2230	2326	1065	2526	1637
0	0	1	2224	2324	1065	2528	1639
0	0	0	2230	2329	1066	2524	1636
0	0	0	2230	2325	1065	2525	1633
1	1	0	2230	2325	1065	2523	1638
1	1	1	2231	2324	1064	2525	1636
3	1	4	2229	2325	1062	2524	1634
0	0	0	2217	2319	1059	2515	1632
0	0	0	2230	2327	1064	2526	1638
0	0	0	2231	2327	1063	2526	1636
1	1	2	2231	2325	1061	2525	1636
0	0	0	2227	2326	1063	2524	1636
0	1	0	2231	2321	1062	2517	1632
0	2	4	2230	2325	1065	2524	1637
1	2	3	2229	2323	1061	2525	1636
1	3	0	2230	2326	1066	2525	1639
1	2	2	2227	2322	1061	2524	1636
0	0	0	2231	2326	1061	2523	1636
0	1	5	2230	2325	1063	2525	1636
0	0	0	2230	2326	1063	2524	1631
0	1	3	2229	2327	1063	2525	1637
1	2	1	2230	2325	1062	2525	1637
0	0	0	2226	2320	1059	2516	1632
0	0	0	2231	2326	1063	2522	1635
0	0	0	2227	2325	1065	2524	1636
0	0	2	2231	2325	1063	2522	1639
0	0	0	2229	2326	1063	2525	1637
0	1	2	2230	2327	1063	2524	1633
0	0	2	2229	2326	1063	2523	1637
1	4	2	2231	2323	1062	2522	1636
0	0	3	2231	2326	1064	2525	1636
0	0	0	2226	2318	1061	2518	1632
0	0	2	2231	2325	1066	2525	1638
1	1	0	2232	2328	1065	2526	1636
1	1	3	2231	2324	1063	2525	1635
0	0	1	2232	2325	1064	2525	1638
1	3	0	2225	2319	1059	2518	1633
1	4	0	2230	2325	1064	2525	1636
0	1	2	2230	2326	1063	2524	1636
1	1	0	2230	2326	1064	2524	1637
2	0	2	2230	2326	1063	2524	1637
1	0	1	2225	2323	1064	2523	1637
1	4	2	2230	2324	1061	2523	1636
0	0	0	2231	2325	1063	2525	1636
2	3	0	2232	2330	1065	2523	1634
0	1	0	2232	2327	1064	2525	1636
0	1	0	2228	2319	1058	2514	1629
1	4	1	2231	2327	1065	2526	1638
0	2	1	2233	2328	1068	2524	1639
2	0	2	2233	2327	1063	2522	1637
0	0	7	2231	2323	1064	2519	1637
1	2	2	2231	2325	1062	2519	1631
0	0	6	2231	2326	1064	2523	1636
1	0	2	2227	2322	1063	2522	1635
2	0	2	2231	2326	1066	2525	1639
0	1	7	2227	2322	1062	2521	1635
3	0	3	2234	2325	1065	2523	1632
0	0	3	2231	2324	1063	2523	1631
0	1	0	2231	2324	1064	2523	1637
1	3	0	2232	2321	1066	2525	1639
1	2	0	2233	2327	1064	2525	1637
2	0	0	2228	2320	1062	2517	1632
1	1	0	2230	2325	1066	2523	1638
0	0	3	2231	2326	1065	2523	1636
1	0	1	2232	2325	1064	2524	1637
0	0	0	2228	2323	1064	2522	1637
1	2	0	2230	2319	1064	2523	1639
2	3	0	2234	2323	1065	2523	1637
0	2	0	2232	2324	1061	2516	1633
0	1	2	2232	2323	1064	2523	1635
1	0	4	2223	2318	1059	2517	1630
0	1	3	2233	2324	1065	2522	1636
2	0	2	2231	2323	1065	2523	1637
0	0	2	2233	2325	1069	2526	1639
1	1	2	2233	2322	1064	2524	1637
