# Supplementary material for: Assisting hand gesture classification and rehabilitation assessment via sEMG and finger motion data
Source: Front Bioeng Biotechnol. 2026 Jan 8;13:1751763. doi: 10.3389/fbioe.2025.1751763 (PMC12823985; doi:10.3389/fbioe.2025.1751763)
Supplement: Supplementary file 1 [file DataSheet1.zip › dataset/function 0/0/0/7.csv]

channel_2	channel_3	channel_6	pinky	ring finger	middle finger	forefinger	thumb
0	0	0	2211	2176	1045	2479	1625
1	0	0	2209	2173	1047	2477	1624
2	2	2	2213	2177	1047	2477	1623
1	2	0	2212	2173	1044	2477	1623
3	4	0	2212	2177	1047	2478	1624
2	3	0	2211	2176	1047	2477	1622
0	0	1	2206	2172	1041	2468	1617
2	3	0	2211	2177	1047	2479	1625
2	4	0	2213	2179	1047	2476	1622
1	3	0	2214	2177	1046	2478	1622
0	0	2	2212	2175	1044	2477	1623
1	2	3	2212	2176	1047	2472	1619
0	0	0	2232	2278	1021	2485	1627
0	0	3	2238	2282	1024	2484	1627
1	3	0	2240	2280	1020	2485	1626
2	5	0	2233	2272	1018	2482	1624
1	1	0	2237	2279	1019	2481	1623
1	3	0	2238	2279	1020	2485	1626
0	0	3	2238	2278	1018	2481	1624
1	1	2	2237	2279	1022	2485	1626
1	3	2	2230	2275	1018	2475	1618
0	0	2	2238	2279	1021	2484	1625
1	4	0	2238	2278	1020	2484	1625
0	0	3	2238	2279	1019	2483	1621
0	0	1	2237	2280	1021	2486	1627
0	1	0	2239	2280	1024	2484	1625
0	1	0	2233	2278	1021	2483	1623
0	4	0	2237	2278	1021	2483	1626
1	1	0	2234	2277	1018	2483	1623
0	1	2	2238	2279	1021	2482	1620
2	0	2	2230	2273	1014	2476	1619
1	1	0	2238	2278	1024	2483	1625
0	0	2	2237	2278	1021	2485	1627
1	0	0	2239	2281	1024	2485	1626
0	1	3	2238	2279	1022	2484	1625
1	1	0	2236	2273	1017	2475	1620
1	1	2	2238	2277	1018	2483	1626
0	0	2	2237	2277	1021	2482	1626
0	0	2	2237	2278	1021	2483	1626
0	0	5	2233	2273	1020	2483	1627
1	2	0	2239	2281	1019	2481	1626
0	0	0	2237	2278	1021	2484	1626
2	2	2	2238	2276	1019	2482	1625
1	4	0	2237	2275	1016	2480	1626
2	3	0	2240	2279	1022	2484	1628
0	0	0	2234	2269	1015	2474	1619
0	1	2	2237	2276	1022	2481	1626
0	0	0	2237	2276	1020	2482	1627
1	1	6	2239	2275	1021	2481	1625
0	0	2	2236	2274	1021	2482	1626
0	1	0	2234	2274	1021	2479	1624
0	2	0	2240	2278	1022	2481	1625
1	3	0	2236	2275	1021	2481	1627
2	0	1	2237	2273	1021	2480	1627
1	2	0	2230	2267	1015	2474	1623
0	1	4	2237	2275	1021	2482	1623
0	0	2	2238	2275	1022	2480	1626
1	1	0	2238	2276	1023	2483	1621
0	0	0	2240	2277	1021	2482	1625
0	1	3	2234	2269	1017	2475	1620
0	0	0	2235	2270	1015	2474	1619
1	1	4	2237	2275	1021	2483	1628
0	0	0	2239	2276	1022	2482	1627
0	0	0	2238	2275	1021	2479	1626
0	0	2	2231	2271	1018	2479	1625
0	1	4	2237	2274	1015	2477	1624
0	1	2	2237	2274	1020	2479	1625
1	0	0	2237	2269	1014	2477	1624
2	0	0	2237	2274	1024	2482	1626
0	1	3	2231	2269	1015	2474	1620
0	0	2	2238	2274	1020	2480	1626
0	0	0	2237	2273	1018	2480	1625
0	0	2	2235	2273	1022	2482	1628
0	0	2	2238	2275	1021	2479	1626
0	0	0	2234	2271	1020	2477	1622
1	0	2	2237	2272	1020	2479	1625
0	0	0	2234	2271	1019	2478	1625
0	0	0	2238	2274	1020	2479	1626
1	2	4	2240	2274	1022	2480	1625
0	1	0	2231	2265	1016	2475	1622
0	0	2	2237	2273	1020	2479	1631
0	0	2	2238	2273	1020	2478	1626
0	0	0	2236	2273	1019	2479	1625
1	2	4	2239	2272	1021	2481	1628
1	4	0	2238	2269	1019	2478	1624
2	1	0	2237	2270	1020	2478	1624
0	0	4	2239	2270	1020	2477	1625
0	0	2	2239	2265	1018	2477	1625
1	1	1	2240	2272	1019	2474	1618
2	4	0	2238	2269	1019	2477	1625
2	4	0	2238	2270	1018	2477	1625
1	1	0	2239	2268	1018	2478	1626
0	0	1	2234	2263	1016	2472	1623
0	2	0	2239	2269	1019	2476	1625
1	1	4	2239	2270	1022	2479	1629
1	0	0	2240	2271	1021	2477	1626
0	0	0	2239	2269	1018	2478	1625
2	2	2	2235	2263	1015	2471	1618
1	2	1	2239	2269	1018	2477	1625
0	0	1	2239	2268	1020	2477	1625
1	4	0	2239	2269	1019	2477	1625
0	0	0	2238	2269	1022	2479	1626
1	1	1	2237	2267	1017	2476	1625
1	0	0	2240	2267	1017	2476	1624
0	1	1	2240	2267	1018	2477	1625
0	0	6	2238	2267	1021	2478	1628
1	2	0	2242	2270	1022	2477	1626
0	0	2	2235	2261	1011	2467	1618
0	1	0	2241	2268	1019	2476	1624
0	0	0	2241	2268	1018	2475	1626
1	4	1	2241	2268	1020	2475	1626
1	2	0	2239	2267	1020	2476	1626
1	3	0	2241	2270	1015	2474	1620
0	0	2	2244	2269	1020	2476	1626
1	2	4	2241	2267	1020	2476	1625
0	0	0	2242	2267	1017	2476	1625
1	2	0	2236	2260	1014	2473	1624
1	1	5	2242	2266	1019	2478	1621
0	0	5	2243	2266	1019	2478	1627
0	0	0	2246	2268	1022	2478	1621
2	2	5	2243	2264	1018	2478	1622
0	0	0	2241	2263	1019	2476	1625
2	2	3	2239	2258	1013	2469	1618
0	0	0	2243	2266	1020	2477	1627
1	2	0	2245	2266	1017	2473	1625
0	0	0	2244	2264	1020	2477	1625
1	2	2	2240	2262	1019	2475	1625
3	3	0	2241	2260	1020	2475	1626
3	4	2	2243	2264	1018	2475	1627
0	0	1	2240	2260	1018	2474	1627
1	1	2	2243	2266	1021	2478	1627
0	0	0	2239	2258	1012	2471	1621
0	0	4	2243	2263	1020	2476	1625
1	1	3	2243	2264	1018	2476	1627
1	1	0	2243	2263	1017	2475	1625
1	0	4	2243	2263	1019	2474	1625
1	2	0	2242	2256	1015	2470	1619
2	1	1	2244	2266	1020	2479	1625
0	0	0	2243	2262	1018	2476	1625
0	0	0	2242	2261	1019	2475	1625
0	0	0	2242	2263	1019	2475	1625
0	1	5	2238	2254	1014	2473	1625
0	0	0	2245	2265	1022	2474	1622
1	0	0	2243	2262	1017	2476	1625
0	0	0	2243	2262	1020	2468	1621
0	4	6	2243	2265	1019	2476	1625
0	0	0	2240	2258	1014	2469	1618
0	0	0	2245	2263	1020	2475	1625
1	1	2	2243	2262	1018	2476	1625
1	2	5	2244	2266	1021	2478	1628
1	0	0	2242	2261	1018	2475	1625
1	1	2	2241	2256	1014	2474	1624
0	0	2	2245	2263	1018	2474	1626
0	2	0	2240	2256	1018	2471	1625
3	1	0	2245	2262	1020	2476	1625
0	0	0	2237	2252	1013	2469	1620
0	0	0	2239	2254	1011	2466	1619
1	1	0	2246	2262	1020	2474	1626
1	2	3	2248	2262	1018	2474	1625
1	1	3	2247	2261	1019	2474	1625
0	0	2	2247	2260	1018	2475	1627
0	0	1	2248	2263	1018	2470	1621
0	0	2	2249	2262	1022	2477	1627
2	0	0	2250	2260	1016	2474	1625
0	0	0	2251	2261	1020	2472	1625
0	0	1	2245	2250	1014	2471	1623
2	2	2	2248	2260	1018	2470	1617
2	4	2	2251	2259	1017	2473	1625
0	1	2	2252	2259	1019	2466	1619
1	1	2	2252	2261	1022	2476	1626
1	3	0	2248	2250	1015	2464	1619
1	2	0	2253	2259	1019	2473	1625
0	2	0	2253	2257	1017	2474	1623
0	1	0	2254	2258	1019	2474	1625
0	1	3	2258	2256	1019	2474	1625
0	0	0	2252	2253	1018	2473	1624
1	2	0	2249	2247	1016	2473	1622
0	0	2	2255	2252	1018	2474	1625
0	1	3	2245	2247	1016	2473	1625
0	0	0	2244	2249	1019	2474	1624
0	0	0	2243	2248	1017	2473	1626
1	1	0	2242	2248	1017	2475	1627
0	0	2	2244	2250	1019	2474	1625
0	0	2	2243	2248	1018	2472	1625
3	4	0	2235	2239	1011	2465	1616
0	1	0	2243	2248	1017	2473	1625
1	2	0	2242	2248	1017	2470	1625
0	1	6	2243	2247	1017	2473	1624
2	0	1	2241	2247	1017	2475	1628
0	0	2	2244	2247	1020	2474	1623
0	0	0	2241	2248	1017	2474	1627
0	0	3	2241	2246	1017	2472	1626
3	0	0	2242	2247	1017	2474	1625
1	1	0	2234	2237	1010	2467	1621
0	2	0	2244	2249	1021	2475	1626
1	4	0	2243	2247	1018	2474	1624
0	1	0	2243	2246	1018	2473	1624
0	1	1	2242	2242	1019	2473	1625
1	1	0	2243	2246	1016	2474	1625
0	0	6	2244	2248	1014	2469	1621
1	0	0	2244	2248	1019	2472	1625
1	3	0	2242	2246	1017	2473	1629
1	3	1	2245	2247	1017	2472	1625
0	2	0	2233	2240	1015	2470	1624
1	0	2	2242	2247	1015	2470	1624
0	0	2	2242	2247	1017	2475	1627
3	0	0	2243	2250	1019	2471	1624
0	0	0	2243	2248	1018	2473	1624
0	1	4	2235	2240	1011	2466	1618
1	4	0	2242	2248	1018	2473	1626
2	4	0	2240	2249	1016	2473	1625
0	0	2	2241	2248	1019	2472	1625
0	2	0	2241	2248	1018	2475	1625
1	4	0	2241	2251	1019	2474	1623
0	0	3	2243	2251	1019	2474	1627
0	1	6	2239	2248	1018	2473	1624
0	1	0	2238	2251	1019	2476	1628
1	1	0	2244	2256	1019	2473	1626
1	2	0	2237	2246	1010	2464	1619
2	2	0	2242	2254	1018	2472	1625
0	0	0	2240	2253	1014	2473	1625
0	0	2	2242	2254	1020	2473	1623
2	0	0	2242	2254	1017	2472	1626
1	3	0	2244	2250	1014	2469	1621
1	2	6	2243	2256	1019	2473	1626
1	1	0	2242	2254	1017	2473	1624
0	0	2	2242	2254	1018	2473	1625
0	1	5	2238	2250	1014	2471	1623
1	2	0	2242	2256	1011	2466	1622
1	1	2	2242	2253	1020	2474	1627
0	0	0	2245	2257	1014	2470	1624
0	0	2	2242	2257	1019	2473	1624
0	0	2	2237	2251	1012	2465	1619
3	0	0	2242	2256	1017	2472	1625
0	1	3	2243	2258	1021	2476	1626
0	0	0	2246	2259	1018	2473	1624
0	0	0	2244	2257	1018	2473	1624
0	2	1	2244	2255	1018	2472	1624
0	0	0	2233	2250	1016	2472	1620
0	0	0	2244	2256	1018	2472	1625
0	1	4	2234	2253	1017	2473	1626
0	2	5	2244	2258	1020	2474	1627
1	2	6	2238	2248	1010	2465	1617
0	0	0	2243	2255	1018	2473	1625
0	1	0	2243	2255	1018	2472	1625
1	1	1	2243	2255	1021	2473	1625
1	1	0	2243	2254	1016	2473	1624
2	3	0	2242	2251	1013	2467	1619
0	0	2	2242	2255	1018	2473	1625
0	0	2	2242	2255	1018	2472	1625
0	0	0	2240	2257	1020	2476	1627
3	0	0	2239	2246	1015	2473	1623
0	0	0	2239	2249	1014	2471	1623
0	0	1	2243	2254	1019	2467	1620
1	2	0	2243	2254	1017	2473	1624
3	4	0	2242	2253	1015	2463	1623
0	0	0	2244	2257	1019	2475	1627
0	0	2	2241	2248	1011	2465	1619
1	1	2	2243	2255	1016	2471	1625
0	0	2	2242	2255	1018	2472	1625
1	2	0	2243	2254	1017	2471	1624
0	1	3	2242	2253	1018	2472	1625
2	3	1	2235	2250	1017	2470	1622
2	0	0	2244	2255	1020	2475	1626
0	0	0	2234	2252	1016	2472	1624
0	2	2	2240	2254	1016	2474	1624
0	0	0	2238	2245	1013	2466	1619
0	0	2	2242	2253	1016	2472	1624
1	2	0	2243	2253	1016	2472	1624
0	0	0	2242	2252	1018	2473	1625
0	1	2	2241	2252	1016	2471	1621
0	0	0	2241	2249	1015	2471	1622
0	0	0	2240	2251	1012	2467	1616
0	0	0	2241	2252	1018	2472	1623
0	0	0	2240	2252	1015	2469	1624
0	1	5	2247	2248	1017	2471	1623
0	1	0	2248	2248	1015	2471	1624
2	0	2	2248	2247	1015	2470	1623
0	1	0	2249	2247	1015	2470	1626
0	1	5	2250	2246	1016	2469	1624
0	0	0	2242	2239	1010	2462	1617
2	1	0	2250	2246	1017	2473	1626
0	0	0	2252	2248	1017	2470	1624
0	0	3	2251	2248	1015	2471	1623
1	1	5	2250	2245	1015	2469	1623
0	1	0	2250	2245	1008	2466	1619
0	1	0	2250	2246	1016	2470	1624
2	0	0	2251	2246	1015	2471	1625
3	1	0	2251	2245	1018	2473	1626
0	0	2	2247	2240	1012	2467	1622
0	0	3	2251	2245	1016	2471	1621
1	2	0	2251	2245	1013	2470	1623
0	1	2	2251	2245	1015	2472	1620
1	4	0	2251	2244	1017	2470	1623
1	3	1	2250	2243	1016	2471	1625
2	1	2	2248	2240	1011	2464	1616
1	2	0	2249	2245	1016	2469	1624
1	1	0	2250	2244	1016	2470	1624
1	0	0	2249	2245	1014	2469	1624
1	1	2	2247	2244	1015	2472	1626
0	0	6	2252	2244	1016	2468	1623
3	0	3	2250	2245	1015	2470	1623
0	0	2	2247	2239	1012	2465	1623
0	0	2	2250	2246	1018	2471	1625
0	0	6	2246	2238	1008	2463	1617
0	0	4	2249	2244	1017	2470	1623
1	1	3	2250	2244	1017	2469	1624
0	0	3	2250	2244	1014	2470	1624
0	3	0	2247	2243	1015	2469	1625
0	0	2	2248	2244	1013	2465	1620
0	0	5	2250	2244	1015	2473	1627
1	0	0	2251	2244	1015	2469	1624
0	0	5	2248	2242	1015	2469	1623
0	0	3	2249	2242	1017	2470	1621
2	3	0	2244	2235	1007	2466	1623
0	0	2	2250	2246	1016	2473	1621
1	4	0	2251	2244	1015	2469	1624
1	0	0	2250	2243	1015	2469	1619
1	1	6	2250	2243	1015	2469	1624
1	0	0	2247	2237	1009	2461	1613
0	2	0	2249	2242	1015	2467	1623
1	1	2	2251	2242	1014	2469	1624
1	2	1	2252	2244	1018	2472	1625
1	4	0	2250	2241	1013	2469	1621
0	0	0	2247	2239	1009	2468	1622
0	0	0	2249	2243	1014	2469	1624
0	0	0	2247	2238	1013	2468	1623
0	0	0	2251	2244	1014	2469	1622
1	1	2	2245	2234	1007	2461	1618
1	4	5	2252	2245	1020	2472	1619
2	0	0	2252	2243	1012	2469	1621
0	0	0	2252	2243	1014	2468	1624
0	0	2	2253	2243	1013	2471	1622
0	0	2	2252	2243	1014	2469	1623
0	0	5	2252	2244	1015	2467	1619
0	0	2	2254	2244	1016	2469	1623
1	4	1	2252	2243	1014	2466	1624
1	1	3	2253	2243	1016	2469	1623
0	0	0	2247	2234	1009	2464	1620
1	1	5	2254	2242	1015	2470	1618
1	1	4	2252	2243	1015	2470	1623
1	0	0	2254	2244	1018	2470	1616
0	1	2	2254	2243	1013	2465	1623
0	1	4	2250	2236	1010	2462	1615
0	0	6	2253	2243	1014	2468	1623
1	0	1	2257	2242	1015	2469	1623
1	0	0	2254	2242	1015	2469	1623
0	0	2	2251	2242	1015	2468	1624
0	3	3	2251	2241	1015	2470	1623
2	3	5	2252	2235	1013	2468	1623
1	2	0	2252	2242	1015	2469	1621
0	0	0	2245	2236	1012	2468	1623
1	1	6	2252	2242	1016	2471	1623
1	1	2	2246	2235	1007	2465	1620
0	0	4	2253	2244	1017	2471	1625
1	4	0	2250	2243	1014	2470	1623
0	1	1	2252	2241	1014	2470	1623
0	0	3	2252	2241	1015	2470	1623
1	1	5	2251	2238	1010	2462	1616
2	4	0	2251	2242	1014	2471	1624
2	3	0	2252	2243	1017	2472	1625
0	0	0	2252	2242	1015	2469	1623
0	0	1	2245	2236	1010	2467	1621
0	1	1	2252	2242	1015	2461	1620
1	2	5	2250	2241	1015	2469	1623
1	1	2	2251	2241	1012	2458	1619
0	0	0	2254	2242	1014	2459	1619
1	1	0	2250	2242	1016	2469	1624
1	1	2	2247	2233	1008	2459	1618
1	1	0	2253	2242	1015	2469	1623
0	0	0	2252	2243	1016	2469	1623
0	0	0	2257	2238	1011	2462	1614
1	64	2	2256	2238	1012	2462	1617
0	62	0	2258	2241	1014	2469	1623
1	61	0	2257	2242	1013	2469	1619
1	59	5	2258	2245	1017	2471	1623
0	58	0	2255	2242	1013	2470	1622
2	61	0	2257	2239	1011	2463	1618
0	56	0	2256	2242	1015	2469	1622
0	54	0	2256	2240	1014	2471	1622
1	50	0	2256	2242	1017	2471	1624
0	47	2	2256	2242	1014	2469	1623
0	49	2	2256	2241	1012	2465	1617
1	53	0	2255	2241	1013	2470	1623
1	52	0	2254	2241	1013	2467	1623
3	50	6	2255	2241	1016	2471	1625
0	44	2	2255	2241	1016	2468	1624
0	43	2	2254	2241	1015	2466	1619
1	41	1	2256	2241	1014	2469	1623
1	73	0	2255	2240	1013	2468	1623
2	80	2	2254	2239	1014	2467	1623
1	73	2	2254	2239	1014	2467	1623
0	70	3	2249	2234	1009	2463	1618
0	72	0	2255	2241	1015	2468	1623
0	67	1	2254	2238	1013	2467	1622
0	66	2	2254	2239	1013	2468	1623
1	68	4	2253	2239	1015	2470	1622
0	62	3	2249	2234	1009	2459	1618
1	60	2	2255	2242	1013	2469	1623
0	59	0	2255	2240	1014	2468	1620
0	53	3	2254	2239	1015	2468	1622
1	56	1	2254	2239	1013	2468	1621
2	58	0	2250	2235	1009	2462	1616
0	53	2	2256	2238	1015	2470	1623
3	57	5	2253	2240	1014	2468	1623
0	48	0	2254	2239	1015	2467	1622
0	37	2	2255	2242	1017	2470	1625
1	40	2	2254	2240	1015	2470	1624
0	36	0	2250	2235	1011	2464	1617
0	39	0	2254	2239	1011	2468	1622
0	38	0	2253	2241	1014	2468	1622
0	37	0	2254	2238	1016	2470	1624
1	36	1	2254	2241	1015	2468	1624
0	35	0	2254	2233	1007	2463	1618
0	29	3	2255	2238	1014	2468	1623
0	30	1	2252	2239	1013	2470	1623
0	31	2	2255	2241	1015	2467	1625
1	29	2	2256	2242	1016	2468	1625
2	34	1	2253	2238	1008	2462	1617
1	32	5	2253	2240	1014	2467	1623
1	28	2	2254	2240	1013	2468	1623
0	25	0	2255	2240	1015	2468	1625
0	22	0	2254	2241	1015	2468	1624
3	23	3	2255	2241	1015	2467	1623
2	25	3	2255	2236	1010	2463	1618
1	21	1	2256	2243	1018	2471	1624
0	19	0	2256	2241	1015	2469	1623
1	20	2	2254	2240	1016	2467	1623
2	21	2	2256	2242	1014	2468	1623
0	18	2	2255	2238	1012	2464	1618
0	16	0	2255	2242	1014	2469	1623
2	18	2	2256	2241	1013	2467	1624
2	19	1	2257	2243	1015	2468	1624
3	18	1	2254	2240	1013	2470	1626
0	14	0	2259	2244	1013	2465	1620
0	11	0	2257	2242	1015	2467	1622
0	14	4	2257	2244	1015	2468	1623
1	15	0	2258	2243	1015	2469	1624
0	8	0	2257	2242	1014	2468	1623
0	14	0	2258	2242	1014	2466	1624
0	15	1	2258	2242	1016	2463	1620
1	19	5	2258	2242	1014	2468	1624
0	16	1	2259	2242	1015	2469	1624
0	18	0	2259	2245	1018	2471	1626
1	13	2	2258	2242	1013	2469	1625
0	9	0	2258	2242	1014	2466	1619
1	6	6	2258	2241	1014	2467	1623
3	2	0	2258	2242	1017	2467	1623
1	1	0	2258	2242	1015	2468	1623
1	0	0	2254	2238	1013	2465	1622
0	0	2	2261	2243	1015	2468	1623
1	0	6	2258	2237	1012	2466	1618
0	0	0	2259	2241	1014	2468	1623
0	0	2	2258	2242	1015	2467	1622
2	0	2	2256	2238	1007	2462	1618
1	0	3	2259	2242	1015	2469	1623
1	2	0	2260	2245	1018	2470	1626
0	0	3	2257	2243	1015	2468	1623
0	0	0	2260	2242	1016	2468	1623
0	0	3	2253	2240	1010	2468	1623
0	0	0	2259	2243	1012	2467	1624
0	0	3	2257	2237	1014	2469	1625
2	4	0	2261	2243	1010	2467	1625
1	2	0	2259	2243	1013	2469	1623
3	0	1	2254	2237	1009	2462	1617
0	0	3	2260	2243	1016	2467	1625
1	0	2	2260	2242	1016	2458	1619
0	1	3	2255	2235	1008	2458	1618
0	0	0	2255	2237	1008	2463	1615
1	2	0	2259	2241	1013	2466	1623
1	0	0	2258	2241	1014	2467	1623
2	4	0	2258	2241	1013	2467	1622
0	0	4	2256	2239	1013	2467	1623
0	0	0	2259	2242	1015	2470	1624
1	1	0	2260	2242	1015	2468	1623
0	0	3	2260	2240	1015	2467	1624
0	0	0	2257	2240	1014	2468	1624
1	1	1	2254	2231	1006	2458	1614
0	1	4	2257	2239	1015	2467	1623
1	1	0	2258	2239	1013	2467	1624
2	1	0	2259	2243	1015	2470	1623
0	0	3	2262	2241	1017	2465	1623
1	2	0	2258	2240	1010	2463	1617
2	0	2	2258	2241	1013	2469	1624
1	0	0	2259	2241	1016	2469	1624
0	0	5	2259	2239	1014	2467	1623
0	0	2	2258	2240	1013	2468	1622
0	1	0	2254	2234	1009	2465	1622
3	1	2	2257	2240	1017	2469	1626
2	0	0	2261	2242	1015	2467	1623
0	0	6	2258	2241	1015	2467	1623
3	0	1	2257	2241	1015	2468	1620
0	0	0	2253	2235	1006	2460	1617
0	0	1	2256	2239	1014	2467	1622
2	3	5	2257	2240	1013	2467	1624
0	0	2	2258	2241	1014	2470	1626
0	0	4	2259	2241	1015	2466	1623
1	4	0	2258	2240	1014	2467	1626
1	0	0	2256	2238	1015	2468	1622
0	0	3	2258	2240	1014	2467	1623
2	0	1	2258	2241	1014	2471	1624
0	0	4	2252	2235	1010	2461	1618
0	0	2	2257	2240	1014	2470	1625
1	1	0	2260	2243	1012	2467	1623
0	0	2	2258	2240	1012	2466	1622
0	0	1	2258	2240	1013	2468	1622
0	0	0	2257	2239	1015	2467	1623
0	0	1	2257	2241	1009	2465	1621
0	0	2	2259	2242	1015	2468	1622
1	2	2	2258	2241	1015	2467	1623
0	0	2	2257	2241	1014	2466	1622
3	4	1	2254	2236	1010	2466	1623
0	0	2	2258	2241	1015	2466	1622
0	0	2	2256	2241	1010	2464	1621
2	2	5	2258	2242	1015	2470	1626
0	0	0	2260	2242	1016	2468	1624
1	2	0	2255	2233	1010	2461	1617
0	0	0	2257	2241	1015	2467	1622
1	1	4	2258	2240	1014	2467	1623
0	0	1	2259	2241	1015	2466	1623
1	1	3	2258	2240	1015	2465	1623
0	0	3	2260	2243	1017	2469	1623
0	0	2	2258	2242	1015	2468	1620
1	3	0	2258	2240	1013	2467	1623
2	0	2	2258	2241	1015	2467	1624
1	3	0	2259	2241	1013	2467	1623
3	0	2	2252	2234	1010	2461	1617
0	0	0	2260	2242	1014	2470	1624
1	1	0	2262	2238	1011	2465	1620
0	0	2	2260	2241	1013	2467	1622
0	0	0	2258	2241	1013	2467	1622
0	1	5	2258	2235	1011	2458	1617
2	0	2	2258	2241	1015	2466	1622
1	1	6	2258	2242	1015	2468	1626
2	0	1	2259	2242	1017	2469	1624
0	0	1	2256	2234	1012	2465	1623
2	3	0	2259	2240	1014	2466	1624
0	0	0	2256	2235	1008	2464	1621
0	1	4	2263	2241	1014	2467	1623
1	0	1	2259	2239	1016	2467	1623
3	1	0	2259	2240	1015	2468	1622
0	0	0	2254	2235	1010	2462	1619
1	2	0	2258	2241	1013	2467	1624
0	0	2	2259	2241	1013	2467	1615
0	0	0	2259	2241	1014	2468	1624
1	1	0	2258	2235	1017	2469	1626
3	4	0	2260	2242	1015	2467	1619
0	2	2	2256	2238	1015	2466	1623
1	4	6	2258	2240	1015	2467	1624
1	0	0	2259	2240	1013	2467	1623
2	1	0	2254	2235	1009	2462	1620
0	0	0	2260	2243	1015	2469	1623
0	0	0	2259	2231	1012	2464	1616
1	3	5	2259	2242	1015	2467	1623
0	1	3	2256	2239	1015	2464	1623
0	1	0	2255	2232	1011	2462	1616
1	1	4	2258	2240	1013	2468	1622
0	0	6	2258	2241	1014	2469	1626
0	1	3	2259	2240	1014	2466	1623
1	1	2	2259	2240	1015	2467	1623
2	3	0	2256	2242	1015	2468	1623
1	2	5	2262	2241	1015	2466	1623
0	1	2	2251	2235	1013	2464	1622
0	1	1	2254	2237	1009	2467	1623
0	0	2	2258	2237	1011	2465	1622
0	1	0	2260	2241	1015	2469	1624
1	2	0	2260	2243	1014	2467	1625
0	0	0	2261	2243	1015	2467	1624
1	4	0	2261	2249	1016	2466	1622
0	1	6	2252	2235	1010	2462	1622
0	1	2	2260	2241	1014	2466	1624
0	1	5	2259	2241	1014	2468	1623
1	0	2	2259	2242	1014	2468	1623
0	1	1	2259	2241	1015	2469	1626
0	0	1	2262	2244	1014	2469	1621
0	0	3	2261	2243	1015	2467	1624
1	2	0	2260	2242	1014	2468	1623
0	0	6	2260	2240	1014	2468	1623
0	0	1	2254	2236	1011	2462	1619
1	0	2	2261	2242	1014	2467	1623
1	1	0	2261	2242	1013	2469	1623
0	0	2	2262	2244	1014	2469	1623
0	0	2	2261	2242	1016	2467	1624
0	3	0	2261	2242	1015	2467	1624
1	3	2	2260	2237	1011	2464	1621
0	1	0	2263	2246	1017	2469	1626
0	0	3	2262	2244	1015	2469	1624
0	0	2	2261	2243	1012	2469	1623
0	2	0	2257	2237	1012	2466	1625
1	2	1	2260	2243	1014	2468	1623
1	1	0	2261	2239	1012	2467	1623
1	2	0	2261	2243	1016	2471	1626
1	2	0	2264	2243	1016	2468	1625
0	0	2	2256	2236	1010	2461	1618
0	1	5	2261	2241	1015	2468	1623
3	0	2	2259	2243	1015	2467	1620
1	0	3	2262	2242	1016	2468	1625
1	2	2	2261	2241	1015	2468	1627
0	1	0	2263	2245	1016	2468	1619
1	0	0	2262	2242	1015	2467	1623
0	0	0	2261	2243	1014	2468	1625
3	0	0	2261	2240	1012	2467	1624
1	1	0	2262	2243	1016	2469	1626
1	3	0	2258	2236	1010	2462	1620
1	2	0	2263	2240	1013	2467	1623
1	2	5	2259	2237	1012	2465	1619
2	1	2	2262	2242	1012	2468	1623
1	1	5	2262	2242	1015	2469	1626
0	0	2	2261	2239	1013	2465	1621
0	1	0	2263	2243	1014	2469	1625
0	0	3	2263	2243	1015	2468	1623
1	1	0	2261	2242	1015	2467	1623
3	0	2	2257	2239	1014	2467	1626
1	2	0	2264	2245	1016	2470	1623
1	2	0	2258	2237	1014	2465	1623
0	0	2	2262	2242	1014	2467	1624
3	0	0	2261	2242	1015	2467	1623
0	0	0	2258	2234	1010	2460	1619
0	4	2	2258	2237	1012	2462	1621
1	2	0	2260	2242	1016	2467	1624
0	1	1	2260	2241	1015	2463	1620
2	1	0	2261	2241	1015	2468	1623
2	0	2	2263	2241	1014	2466	1625
2	4	0	2262	2242	1012	2461	1618
2	2	0	2260	2240	1012	2468	1626
2	2	5	2263	2244	1016	2467	1624
1	1	2	2262	2242	1014	2467	1623
0	0	0	2256	2234	1010	2464	1623
0	0	1	2261	2240	1014	2466	1623
0	1	3	2255	2239	1011	2463	1621
1	2	0	2261	2241	1015	2466	1623
0	1	0	2261	2243	1016	2469	1626
0	0	3	2261	2238	1012	2461	1620
0	0	1	2262	2243	1014	2469	1624
1	1	0	2262	2241	1016	2467	1624
0	0	2	2262	2243	1015	2467	1622
0	0	6	2261	2241	1017	2470	1626
1	2	0	2261	2242	1015	2468	1623
0	0	2	2262	2242	1016	2468	1624
0	0	5	2255	2237	1012	2465	1622
1	1	0	2260	2241	1015	2467	1625
0	0	0	2261	2240	1015	2466	1624
3	0	2	2255	2235	1010	2461	1619
1	2	0	2260	2242	1017	2468	1626
0	0	5	2264	2243	1010	2464	1623
2	0	2	2263	2242	1015	2468	1625
1	2	0	2261	2241	1015	2468	1625
0	0	4	2261	2239	1012	2462	1619
1	2	0	2261	2241	1015	2467	1625
1	1	0	2269	2242	1015	2466	1627
2	3	0	2263	2244	1015	2468	1623
2	0	2	2257	2237	1012	2466	1622
0	1	6	2262	2242	1014	2469	1625
0	0	2	2258	2237	1007	2464	1622
0	0	2	2260	2239	1007	2463	1622
1	4	0	2261	2241	1014	2466	1624
0	0	0	2261	2240	1015	2467	1623
1	2	0	2255	2236	1010	2459	1618
0	0	2	2261	2240	1015	2466	1623
0	0	0	2263	2243	1015	2468	1625
1	2	0	2261	2239	1013	2468	1622
1	2	0	2256	2237	1009	2461	1617
0	0	2	2261	2241	1014	2466	1625
0	0	0	2262	2242	1015	2471	1624
0	0	2	2262	2243	1016	2468	1623
0	1	0	2257	2237	1014	2466	1623
2	0	0	2259	2241	1014	2467	1623
0	0	2	2261	2239	1014	2467	1624
0	0	2	2261	2240	1014	2467	1622
1	4	0	2262	2240	1014	2465	1624
0	1	0	2257	2236	1011	2465	1620
1	4	0	2262	2241	1016	2468	1623
0	2	1	2261	2240	1014	2464	1621
1	1	1	2261	2241	1012	2466	1621
1	4	2	2261	2240	1015	2466	1624
1	0	3	2261	2239	1012	2462	1620
0	0	0	2260	2239	1012	2468	1625
2	0	0	2261	2243	1017	2470	1625
