# Supplementary material for: Assisting hand gesture classification and rehabilitation assessment via sEMG and finger motion data
Source: Front Bioeng Biotechnol. 2026 Jan 8;13:1751763. doi: 10.3389/fbioe.2025.1751763 (PMC12823985; doi:10.3389/fbioe.2025.1751763)
Supplement: Supplementary file 1 [file DataSheet1.zip › dataset/function 0/0/0/8.csv]

channel_2	channel_3	channel_6	pinky	ring finger	middle finger	forefinger	thumb
0	0	0	2266	2207	1009	2459	1623
1	2	2	2281	2214	1008	2458	1623
2	0	2	2282	2215	1011	2460	1622
0	0	0	2280	2212	1010	2458	1622
1	1	1	2275	2206	1002	2450	1617
0	0	2	2279	2211	1009	2458	1622
1	3	0	2279	2211	1008	2460	1625
1	4	0	2282	2214	1010	2461	1619
1	2	1	2279	2211	1009	2456	1620
1	3	1	2281	2210	1009	2457	1623
0	1	0	2279	2211	1009	2454	1618
1	2	0	2279	2211	1008	2458	1623
2	0	2	2279	2209	1007	2458	1621
1	3	0	2279	2212	1011	2460	1625
1	2	0	2275	2205	1004	2450	1620
0	0	3	2280	2212	1007	2457	1622
0	2	0	2280	2212	1008	2458	1622
0	1	0	2279	2212	1008	2458	1622
0	1	0	2280	2211	1009	2458	1623
1	2	0	2277	2209	1005	2453	1617
0	0	5	2281	2212	1010	2459	1622
0	0	0	2279	2211	1009	2458	1622
0	1	0	2279	2212	1008	2458	1622
0	0	4	2275	2208	1007	2457	1622
3	0	2	2276	2209	1009	2457	1622
0	1	0	2280	2211	1007	2457	1620
0	0	2	2279	2212	1009	2458	1622
0	0	5	2277	2212	1008	2457	1622
1	0	1	2277	2212	1007	2458	1622
1	1	0	2273	2206	1004	2451	1617
0	0	2	2279	2212	1011	2458	1625
0	0	2	2281	2213	1009	2458	1622
1	3	0	2279	2211	1009	2458	1623
1	1	6	2278	2211	1009	2458	1622
0	1	0	2277	2210	1008	2453	1618
0	2	0	2279	2211	1009	2457	1622
2	0	1	2278	2211	1006	2455	1623
1	0	0	2280	2213	1011	2459	1624
0	1	1	2275	2204	1003	2450	1618
0	0	5	2279	2211	1007	2457	1620
0	0	2	2278	2211	1009	2457	1622
0	1	0	2279	2211	1009	2457	1623
2	0	2	2281	2214	1008	2457	1622
1	2	1	2278	2212	1008	2457	1623
2	2	0	2272	2206	1003	2451	1617
0	0	4	2278	2211	1009	2458	1623
0	0	0	2275	2210	1008	2458	1622
0	0	1	2279	2211	1010	2459	1624
1	2	1	2274	2210	1009	2460	1622
0	0	2	2280	2211	1003	2455	1621
0	0	0	2277	2211	1008	2458	1622
0	0	2	2278	2210	1007	2458	1623
0	1	2	2278	2211	1009	2458	1622
0	1	3	2273	2204	1001	2450	1616
1	3	7	2279	2210	1009	2459	1625
1	0	2	2280	2212	1010	2458	1624
2	4	0	2279	2212	1008	2458	1621
1	2	1	2277	2210	1010	2458	1623
0	0	2	2277	2209	1008	2455	1618
2	0	0	2281	2212	1011	2458	1623
1	1	2	2279	2210	1009	2456	1623
0	0	0	2277	2204	1005	2455	1621
0	0	2	2275	2207	1010	2456	1622
1	2	2	2271	2204	1005	2454	1621
0	0	0	2278	2211	1007	2458	1616
1	1	3	2276	2210	1008	2457	1621
0	1	3	2275	2205	1006	2457	1621
1	0	0	2275	2209	1007	2457	1621
2	1	0	2273	2200	1004	2449	1613
0	0	0	2276	2209	1009	2457	1622
0	4	1	2275	2209	1010	2459	1621
0	1	0	2277	2209	1009	2457	1621
0	0	0	2273	2207	1006	2456	1621
0	1	3	2275	2203	1003	2453	1620
0	0	0	2275	2209	1009	2457	1621
1	0	3	2276	2209	1007	2456	1617
0	0	0	2275	2209	1008	2456	1623
1	1	3	2271	2203	1005	2453	1617
1	0	0	2270	2202	1002	2450	1615
0	0	3	2275	2209	1009	2456	1620
1	4	2	2274	2208	1008	2455	1621
0	0	0	2273	2209	1009	2458	1623
1	0	2	2275	2209	1009	2460	1623
0	0	0	2273	2210	1010	2459	1625
0	0	2	2271	2209	1006	2457	1622
2	0	0	2270	2207	1007	2456	1622
1	4	0	2266	2204	1007	2453	1622
1	3	2	2271	2207	1008	2457	1624
1	4	2	2275	2211	1009	2458	1623
0	0	0	2272	2208	1008	2457	1620
0	1	0	2271	2210	1009	2457	1621
0	0	2	2265	2201	1003	2451	1613
0	1	0	2270	2208	1009	2457	1621
1	0	2	2272	2203	1007	2457	1620
1	2	0	2271	2209	1010	2460	1623
0	1	0	2272	2209	1009	2457	1622
0	0	0	2270	2207	1006	2451	1617
0	1	1	2271	2207	1009	2458	1621
1	2	1	2270	2207	1005	2456	1622
0	1	0	2270	2207	1008	2458	1621
0	0	5	2266	2200	1003	2450	1621
0	0	3	2272	2209	1010	2458	1621
1	2	2	2271	2209	1004	2459	1622
2	0	2	2272	2210	1009	2459	1622
1	3	1	2270	2208	1010	2457	1622
0	1	0	2271	2209	1006	2457	1621
0	0	0	2265	2204	1005	2451	1617
2	0	2	2273	2210	1010	2458	1624
0	0	2	2271	2209	1011	2457	1622
0	1	1	2270	2208	1008	2457	1621
0	0	5	2267	2201	1003	2451	1617
0	1	0	2267	2208	1007	2456	1623
2	0	0	2269	2207	1007	2457	1622
1	2	0	2270	2206	1009	2458	1624
0	0	3	2267	2208	1008	2458	1623
0	0	2	2270	2205	1006	2456	1621
1	0	2	2270	2208	1008	2455	1622
0	1	0	2270	2207	1011	2456	1621
0	2	2	2270	2207	1008	2456	1622
2	0	2	2272	2210	1010	2458	1623
0	0	4	2266	2202	1004	2451	1616
2	0	1	2269	2208	1006	2458	1622
1	3	0	2269	2206	1008	2457	1621
1	0	2	2269	2207	1007	2456	1622
0	1	3	2267	2206	1008	2457	1622
0	1	1	2269	2208	1008	2452	1617
0	0	5	2271	2206	1008	2457	1623
1	4	0	2270	2207	1007	2456	1621
0	1	0	2270	2207	1007	2457	1622
0	0	0	2264	2199	1003	2452	1620
0	0	0	2270	2207	1003	2457	1618
2	0	2	2269	2207	1008	2457	1621
3	0	2	2269	2207	1011	2457	1624
1	3	0	2271	2210	1008	2458	1622
1	0	0	2266	2202	1002	2450	1615
1	2	2	2270	2207	1007	2457	1621
1	2	0	2268	2206	1010	2457	1622
2	0	4	2270	2208	1008	2460	1624
1	2	1	2271	2210	1009	2457	1622
0	0	0	2268	2208	1005	2457	1621
0	1	0	2271	2202	1007	2457	1621
1	5	2	2271	2209	1007	2458	1619
1	3	1	2271	2207	1008	2457	1618
0	0	2	2271	2208	1009	2457	1621
3	0	0	2266	2202	1000	2449	1614
0	0	6	2270	2208	1009	2459	1625
2	2	2	2272	2210	1009	2458	1623
0	0	0	2269	2208	1009	2457	1623
0	0	5	2270	2208	1009	2456	1621
1	2	0	2271	2208	1005	2451	1617
3	0	0	2270	2202	1007	2456	1623
1	1	0	2271	2205	1007	2456	1623
1	2	2	2271	2209	1009	2460	1624
0	0	5	2268	2203	1002	2454	1619
1	1	0	2271	2208	1009	2455	1613
0	0	0	2271	2207	1008	2455	1614
0	0	2	2271	2207	1009	2459	1623
1	3	0	2273	2210	1010	2458	1622
2	2	0	2271	2208	1009	2457	1623
1	1	3	2267	2203	1003	2450	1616
2	0	0	2270	2207	1007	2456	1621
0	0	0	2271	2206	1009	2457	1621
0	0	1	2271	2207	1005	2457	1624
1	0	3	2269	2208	1008	2459	1623
2	3	0	2267	2202	1008	2456	1621
1	3	3	2273	2208	1008	2453	1616
1	2	0	2271	2207	1011	2456	1621
2	4	0	2271	2208	1009	2457	1620
0	0	2	2265	2200	998	2450	1615
0	2	1	2271	2209	1007	2458	1622
1	5	0	2272	2210	1011	2459	1624
0	0	5	2273	2207	1003	2457	1621
1	2	0	2271	2208	1009	2457	1623
2	0	0	2271	2207	1007	2457	1621
2	0	2	2270	2208	1007	2454	1619
0	0	0	2274	2202	1005	2455	1621
2	1	0	2271	2204	1008	2457	1622
0	0	5	2271	2206	1006	2458	1622
0	0	2	2266	2199	1002	2454	1621
0	2	3	2275	2211	1010	2460	1623
0	1	3	2273	2207	1009	2457	1622
1	1	4	2273	2208	1008	2456	1622
0	0	2	2266	2203	1001	2449	1615
2	4	3	2272	2208	1010	2461	1624
0	0	0	2276	2211	1009	2457	1623
0	0	0	2273	2208	1008	2458	1621
0	0	2	2273	2206	1006	2456	1620
0	1	0	2272	2205	1003	2451	1614
0	1	0	2274	2207	1007	2456	1621
0	1	0	2274	2208	1010	2457	1621
0	2	3	2273	2208	1009	2459	1623
0	0	2	2270	2204	1005	2455	1621
1	1	3	2272	2207	1008	2455	1620
1	0	1	2274	2209	1007	2455	1618
1	3	0	2273	2208	1008	2457	1623
0	0	5	2273	2208	1011	2457	1622
1	3	0	2268	2202	1002	2450	1615
0	0	2	2275	2208	999	2457	1620
0	0	0	2273	2208	1007	2456	1621
1	2	0	2274	2208	1009	2457	1622
1	4	0	2274	2209	1009	2460	1623
2	3	0	2272	2208	1009	2457	1623
1	2	0	2275	2207	1008	2456	1622
1	1	0	2274	2208	1008	2457	1619
1	3	2	2273	2207	1009	2456	1622
0	0	2	2274	2209	1008	2457	1622
0	4	0	2269	2201	1003	2450	1617
2	0	0	2275	2211	1011	2459	1622
1	2	0	2276	2211	1008	2457	1620
0	0	0	2274	2208	1008	2457	1623
0	0	1	2274	2209	1006	2458	1622
0	0	4	2272	2208	1007	2451	1615
0	0	2	2273	2207	1006	2456	1620
1	3	0	2275	2209	1008	2459	1624
1	3	0	2276	2212	1009	2457	1624
1	2	4	2269	2204	1002	2455	1618
2	0	2	2268	2199	1004	2454	1618
2	0	1	2275	2208	1008	2454	1620
0	0	3	2276	2211	1010	2459	1624
1	1	0	2277	2210	1009	2459	1622
0	0	0	2274	2207	1008	2456	1622
1	2	0	2269	2201	1002	2451	1616
1	3	0	2275	2208	1008	2457	1623
0	0	0	2274	2208	1008	2457	1621
0	0	0	2275	2208	1007	2459	1621
1	2	0	2275	2211	1010	2457	1622
0	1	2	2275	2206	1007	2456	1621
1	2	0	2274	2209	1008	2453	1617
0	0	2	2274	2209	1007	2457	1623
0	0	2	2276	2209	1007	2458	1620
0	2	2	2269	2201	999	2451	1616
2	2	1	2273	2207	1009	2459	1626
0	1	3	2276	2211	1009	2458	1623
1	2	5	2276	2209	1009	2456	1621
3	0	0	2275	2207	1007	2456	1621
0	0	0	2275	2207	1008	2456	1620
3	0	3	2273	2207	1004	2452	1617
0	1	0	2280	2204	1005	2454	1620
1	2	0	2275	2208	1008	2458	1624
0	0	1	2275	2211	1010	2458	1622
0	0	0	2270	2202	1003	2451	1621
0	0	3	2275	2208	1008	2457	1615
0	1	0	2274	2208	1008	2456	1622
1	4	2	2273	2209	1008	2457	1620
3	0	2	2274	2208	1008	2457	1621
0	1	0	2271	2204	1005	2451	1617
0	0	5	2275	2209	1006	2457	1620
0	1	0	2275	2210	1008	2457	1620
1	1	0	2274	2209	1007	2457	1622
1	2	0	2271	2206	1008	2455	1622
1	3	0	2274	2201	1004	2455	1621
3	3	0	2276	2208	1009	2457	1617
1	4	0	2275	2210	1008	2457	1617
3	0	2	2274	2208	1009	2456	1622
0	1	4	2276	2209	1008	2458	1621
3	0	0	2267	2201	1003	2449	1616
1	2	0	2275	2210	1008	2459	1623
0	0	0	2278	2211	1009	2457	1623
0	0	0	2276	2210	1006	2456	1622
0	0	0	2273	2209	1008	2456	1622
1	1	1	2274	2208	1008	2451	1618
0	0	2	2275	2202	1002	2454	1620
3	0	0	2276	2209	1009	2456	1622
0	0	0	2276	2211	1011	2460	1625
0	1	3	2272	2206	1002	2452	1621
1	2	0	2277	2210	1008	2458	1616
1	2	7	2276	2210	1009	2454	1622
0	0	0	2277	2208	1009	2456	1624
0	1	0	2276	2210	1009	2457	1622
1	1	0	2271	2203	1002	2452	1618
0	0	0	2272	2206	1005	2450	1616
0	0	0	2274	2208	1007	2457	1621
0	0	3	2277	2210	1006	2454	1620
1	1	2	2276	2212	1009	2458	1622
0	0	2	2272	2209	1009	2459	1625
0	0	2	2281	2213	1011	2460	1625
0	0	0	2280	2210	1007	2457	1620
0	0	0	2279	2211	1007	2457	1622
1	2	0	2276	2205	1002	2451	1618
0	0	2	2279	2211	1007	2457	1622
1	0	0	2280	2212	1010	2458	1624
1	0	0	2282	2212	1008	2458	1622
0	0	0	2281	2211	1007	2457	1621
0	0	0	2278	2206	1004	2450	1617
0	0	3	2278	2211	1009	2457	1622
1	4	0	2279	2212	1007	2457	1624
0	0	1	2279	2211	1007	2456	1622
0	1	0	2275	2208	1006	2456	1621
0	0	2	2280	2213	1009	2460	1622
1	0	3	2282	2213	1010	2458	1622
0	0	0	2282	2211	1009	2457	1622
0	0	0	2279	2210	1009	2457	1622
0	0	6	2275	2206	1003	2448	1617
0	1	6	2280	2211	1007	2457	1622
0	0	3	2282	2210	1009	2456	1623
0	0	2	2281	2211	1008	2457	1620
0	1	2	2280	2211	1009	2457	1623
1	4	0	2280	2209	1007	2459	1621
0	2	0	2281	2208	1008	2452	1617
1	1	5	2281	2212	1006	2458	1624
1	2	0	2282	2214	1010	2456	1623
0	0	2	2281	2211	1010	2457	1621
1	2	0	2276	2203	1003	2452	1620
1	1	0	2281	2211	1008	2458	1618
0	0	2	2281	2212	1009	2456	1622
0	0	2	2280	2211	1009	2456	1623
1	0	4	2282	2213	1009	2460	1623
1	2	0	2278	2207	1002	2453	1616
1	4	0	2278	2208	1009	2457	1621
0	1	6	2280	2210	1009	2456	1622
1	0	0	2280	2211	1007	2457	1621
0	0	0	2278	2209	1007	2457	1623
2	0	3	2277	2208	1007	2457	1621
1	2	0	2281	2210	1008	2459	1623
1	2	0	2282	2212	1008	2458	1619
2	0	0	2281	2211	1007	2456	1622
1	2	0	2281	2210	1006	2457	1620
0	0	2	2274	2203	1003	2449	1616
0	0	3	2278	2210	1008	2457	1623
0	0	2	2280	2210	1008	2458	1623
0	0	2	2281	2212	1011	2456	1621
0	1	2	2280	2211	1008	2457	1620
1	3	0	2280	2209	1006	2452	1618
3	1	4	2280	2206	1004	2455	1621
0	0	5	2281	2210	1009	2458	1621
0	1	3	2281	2211	1007	2457	1622
0	0	2	2275	2203	1002	2457	1623
1	1	0	2280	2211	1011	2461	1620
0	0	0	2282	2212	1009	2457	1622
3	4	0	2281	2211	1008	2456	1621
2	1	0	2280	2212	1012	2460	1623
0	0	1	2283	2213	1009	2456	1621
0	5	0	2277	2204	1004	2451	1618
1	1	0	2279	2210	1010	2456	1622
0	0	0	2279	2210	1006	2457	1621
0	0	0	2280	2210	1001	2456	1621
0	0	0	2276	2209	1010	2455	1621
0	3	3	2280	2207	1007	2463	1623
0	0	0	2282	2213	1008	2458	1615
0	0	0	2281	2211	1008	2457	1622
0	1	2	2281	2210	1008	2458	1621
0	0	0	2276	2204	1005	2450	1616
1	2	2	2280	2210	1007	2457	1623
0	0	0	2281	2210	1010	2458	1622
0	0	0	2280	2211	1010	2460	1624
0	0	0	2281	2212	1010	2458	1623
2	0	0	2277	2208	1009	2453	1616
0	0	0	2280	2209	997	2454	1619
0	0	0	2279	2210	1008	2448	1619
0	0	2	2279	2210	1009	2459	1624
0	1	1	2281	2214	1010	2460	1623
3	1	2	2273	2205	1003	2451	1615
1	2	2	2280	2210	1008	2456	1622
1	3	0	2280	2210	1009	2455	1621
0	0	0	2280	2211	1008	2457	1622
0	0	0	2280	2208	1008	2457	1620
2	0	0	2279	2207	1006	2452	1620
3	4	0	2273	2207	1009	2456	1622
1	3	0	2281	2210	1008	2457	1620
0	0	0	2277	2211	1009	2458	1623
1	1	2	2273	2203	1007	2455	1620
0	0	0	2280	2210	1005	2447	1618
0	0	0	2279	2210	1006	2457	1620
1	2	3	2279	2209	1009	2459	1624
0	1	4	2281	2211	1010	2458	1621
2	0	1	2275	2204	1004	2451	1616
0	0	0	2273	2203	1003	2450	1614
3	3	2	2276	2208	1011	2457	1623
0	0	0	2279	2212	1011	2461	1624
0	0	0	2280	2210	1011	2458	1622
1	2	5	2277	2209	1007	2457	1621
0	1	0	2269	2207	1008	2456	1623
0	0	2	2268	2209	1008	2459	1622
0	0	0	2268	2207	1009	2457	1620
0	0	0	2262	2203	1006	2455	1621
0	0	2	2267	2206	1006	2457	1621
1	3	0	2263	2207	1008	2458	1622
1	2	5	2267	2207	1009	2456	1622
0	1	4	2267	2208	1012	2459	1625
0	0	0	2264	2201	1004	2451	1615
0	0	2	2267	2207	1007	2457	1621
0	0	0	2266	2207	1007	2457	1622
1	5	1	2266	2207	1007	2456	1622
1	0	0	2265	2207	1010	2455	1623
1	2	0	2266	2207	1008	2453	1619
2	4	5	2266	2209	1008	2459	1623
1	2	2	2266	2210	1009	2458	1623
1	2	0	2265	2208	1008	2458	1621
0	0	4	2257	2200	1000	2450	1619
0	1	2	2265	2206	1010	2457	1619
1	1	1	2264	2209	1008	2459	1623
0	0	0	2266	2209	1006	2458	1622
0	0	0	2263	2207	1008	2456	1621
1	1	2	2264	2207	1007	2458	1622
0	0	2	2261	2205	1003	2452	1614
0	0	2	2262	2207	1007	2457	1622
0	0	3	2262	2207	1008	2459	1623
0	4	0	2264	2210	1010	2460	1623
0	1	2	2258	2205	1007	2457	1620
3	1	0	2263	2207	1003	2455	1622
0	0	4	2262	2207	1009	2458	1621
0	0	0	2263	2208	1008	2457	1621
1	0	1	2263	2207	1009	2457	1623
0	4	4	2258	2200	1003	2451	1617
0	0	0	2263	2210	1011	2458	1623
1	3	0	2263	2209	1008	2457	1622
1	1	1	2262	2207	1009	2457	1622
0	0	0	2262	2207	1009	2458	1623
0	0	1	2261	2207	1008	2458	1623
0	0	0	2261	2208	1010	2455	1619
1	1	1	2264	2208	1005	2455	1621
1	1	0	2261	2207	1008	2456	1622
0	0	3	2261	2206	1007	2458	1621
2	0	2	2256	2200	1003	2450	1619
0	0	0	2262	2206	1008	2458	1620
0	0	1	2260	2207	1008	2458	1623
0	2	3	2259	2205	1007	2456	1621
0	0	2	2263	2209	1011	2460	1622
3	1	0	2259	2202	1002	2450	1615
0	0	2	2257	2206	1005	2454	1621
0	0	0	2261	2206	1008	2458	1621
1	1	0	2260	2207	1008	2457	1621
2	3	0	2255	2204	1007	2456	1621
0	1	0	2261	2204	1005	2457	1623
0	1	0	2263	2210	1009	2460	1621
0	0	3	2260	2207	1010	2458	1622
1	4	0	2262	2207	1008	2457	1622
2	2	6	2260	2206	1009	2457	1623
2	5	0	2258	2203	1005	2453	1617
1	2	3	2261	2207	1008	2456	1622
0	0	0	2260	2206	1007	2458	1622
1	1	2	2260	2205	1009	2458	1622
0	2	5	2260	2206	1009	2457	1621
0	0	2	2259	2205	1005	2452	1617
1	1	0	2261	2200	1003	2456	1621
3	3	0	2262	2210	1010	2458	1623
0	0	0	2262	2207	1007	2458	1620
0	0	0	2256	2201	1001	2453	1617
2	4	0	2260	2206	1006	2457	1618
0	0	0	2259	2205	1009	2457	1621
1	1	0	2261	2207	1009	2456	1622
1	1	2	2260	2208	1008	2460	1625
1	1	4	2259	2202	1003	2449	1617
2	4	0	2260	2206	1008	2456	1621
0	0	0	2260	2205	1008	2457	1621
1	3	0	2261	2206	1009	2459	1623
0	0	2	2266	2209	1010	2458	1623
1	2	6	2260	2205	1009	2457	1622
0	0	1	2254	2198	1005	2456	1621
0	0	3	2262	2205	1008	2454	1615
0	0	5	2262	2206	1007	2458	1621
0	0	2	2261	2207	1008	2457	1621
0	0	0	2257	2200	1003	2454	1619
1	1	0	2263	2207	1012	2459	1621
0	0	0	2263	2208	1009	2456	1623
0	0	5	2262	2207	1008	2457	1623
1	0	0	2262	2205	1007	2455	1622
0	1	5	2260	2204	1004	2452	1616
0	0	1	2261	2197	1002	2454	1620
3	0	0	2261	2206	1007	2456	1623
0	0	1	2262	2206	1009	2457	1623
1	2	0	2256	2201	1003	2453	1621
0	0	0	2255	2200	1003	2454	1621
2	5	2	2262	2207	1006	2457	1615
0	0	0	2262	2203	1007	2458	1621
1	4	2	2259	2206	1004	2454	1622
0	0	2	2262	2205	1007	2457	1621
0	0	0	2264	2205	1008	2457	1622
2	0	0	2266	2208	1009	2459	1621
0	0	0	2264	2205	1007	2458	1622
0	1	4	2265	2204	1007	2457	1620
0	0	2	2263	2204	1002	2450	1617
1	0	0	2264	2204	1007	2458	1621
3	0	0	2263	2205	1009	2457	1621
0	1	5	2262	2205	1009	2459	1623
1	1	1	2261	2201	1006	2455	1621
0	0	0	2265	2205	1006	2455	1622
0	0	7	2264	2205	1007	2458	1621
0	0	0	2261	2205	1007	2457	1621
0	0	0	2265	2204	1007	2458	1622
1	1	1	2258	2198	1004	2447	1619
1	2	1	2265	2207	1011	2458	1623
1	2	1	2264	2205	1009	2457	1622
0	0	0	2263	2205	1007	2457	1621
1	1	3	2263	2203	1007	2457	1623
0	0	0	2262	2204	1006	2456	1617
1	1	3	2264	2206	1006	2457	1619
0	0	2	2265	2205	1007	2454	1621
1	5	0	2264	2205	1009	2457	1621
1	3	0	2264	2206	1009	2457	1622
0	0	0	2261	2200	1003	2451	1618
1	2	0	2265	2204	1009	2459	1623
1	1	3	2265	2208	1011	2458	1623
0	0	0	2265	2206	1008	2456	1622
2	4	2	2264	2206	1009	2457	1622
1	1	2	2260	2199	1003	2450	1616
0	1	5	2263	2204	1007	2457	1620
3	0	0	2262	2205	1008	2457	1620
1	1	3	2265	2206	1011	2460	1623
0	0	0	2263	2204	1009	2455	1622
0	0	2	2265	2203	1005	2454	1621
0	0	0	2264	2205	1008	2457	1622
0	0	0	2265	2206	1007	2457	1620
0	0	2	2264	2204	1007	2457	1621
2	0	0	2266	2205	1012	2457	1622
1	1	1	2261	2199	1002	2451	1613
1	1	0	2265	2208	1009	2460	1625
0	0	0	2267	2208	1007	2458	1622
2	4	5	2266	2206	1009	2456	1622
0	0	1	2271	2204	1007	2455	1622
0	0	0	2264	2203	1007	2453	1618
0	0	0	2265	2204	1003	2455	1620
2	2	3	2265	2204	1008	2457	1623
2	4	0	2265	2206	1010	2459	1624
2	2	1	2262	2200	1001	2452	1619
0	1	2	2265	2205	1009	2457	1618
1	4	0	2265	2204	1007	2458	1621
0	1	2	2266	2205	1008	2456	1621
2	2	2	2266	2205	1009	2457	1621
0	0	0	2262	2198	1003	2448	1619
2	4	0	2264	2207	1010	2460	1624
1	2	5	2268	2206	1010	2457	1622
0	1	5	2266	2206	1008	2457	1622
0	0	4	2266	2206	1009	2457	1624
2	5	5	2263	2204	1008	2457	1623
1	0	5	2264	2202	1007	2458	1620
0	0	0	2266	2206	1009	2453	1614
0	1	2	2266	2205	1008	2455	1622
1	3	2	2266	2205	1006	2457	1622
1	1	3	2260	2198	1003	2451	1616
0	0	0	2266	2205	1008	2457	1621
1	2	3	2266	2205	1007	2458	1624
2	2	0	2264	2207	1011	2463	1623
2	3	0	2266	2205	1009	2456	1622
0	1	3	2265	2202	1005	2450	1615
1	2	3	2260	2201	1005	2456	1621
2	4	1	2266	2205	1007	2458	1622
0	1	1	2265	2205	1008	2458	1621
0	0	1	2260	2198	1005	2458	1623
2	2	0	2268	2209	1009	2452	1619
0	0	0	2265	2205	1005	2449	1619
1	2	5	2266	2206	1008	2457	1621
0	0	0	2267	2205	1006	2456	1623
0	0	0	2266	2205	1009	2458	1624
2	4	0	2264	2201	1002	2451	1617
2	2	4	2267	2205	1008	2457	1621
0	0	3	2267	2206	1009	2456	1622
0	0	0	2267	2206	1008	2457	1620
0	1	6	2264	2204	1008	2457	1621
0	0	0	2261	2202	1007	2454	1618
0	0	0	2266	2205	1008	2450	1618
0	1	2	2266	2205	1010	2460	1625
0	2	4	2268	2208	1010	2458	1623
0	0	4	2260	2199	998	2449	1615
1	2	3	2266	2205	1010	2457	1619
1	0	0	2265	2205	1009	2456	1622
0	0	0	2266	2204	1008	2457	1621
0	0	1	2265	2205	1008	2457	1622
0	0	0	2264	2204	1010	2456	1622
2	3	3	2261	2203	1003	2452	1611
0	0	1	2265	2196	1002	2451	1621
1	1	2	2266	2206	1008	2458	1622
2	3	0	2266	2205	1008	2458	1625
0	0	0	2266	2205	1008	2457	1623
3	3	0	2266	2207	1010	2459	1624
0	2	0	2266	2206	1009	2457	1622
0	1	4	2266	2207	1008	2457	1622
2	1	0	2260	2198	1000	2448	1616
1	0	2	2265	2205	1007	2455	1622
0	1	5	2266	2205	1008	2457	1622
1	1	4	2266	2205	1009	2458	1624
0	1	5	2268	2206	1011	2457	1622
0	2	0	2263	2200	1003	2451	1618
0	0	3	2265	2204	1007	2456	1622
0	2	0	2266	2205	1007	2458	1621
1	2	0	2265	2205	1007	2458	1621
0	1	1	2260	2201	1005	2456	1621
2	3	1	2265	2204	1008	2458	1623
0	1	3	2267	2207	1010	2459	1623
3	0	0	2266	2205	1009	2458	1621
1	5	0	2266	2205	1007	2457	1622
1	1	1	2261	2198	1003	2449	1615
1	3	5	2259	2200	1004	2450	1617
0	0	5	2267	2208	1010	2457	1623
0	1	0	2266	2203	1007	2458	1623
3	0	1	2265	2205	1008	2458	1622
2	0	2	2264	2204	1007	2457	1620
1	0	2	2264	2204	1009	2453	1617
0	1	0	2266	2205	1007	2460	1620
0	1	6	2265	2205	1008	2460	1624
1	2	0	2267	2206	1008	2460	1623
1	2	0	2257	2198	1000	2450	1619
0	0	3	2266	2203	1007	2457	1617
0	1	6	2265	2204	1009	2457	1622
0	0	2	2266	2204	1008	2458	1621
3	0	0	2266	2204	1009	2458	1622
1	2	0	2263	2202	1004	2454	1619
0	0	5	2266	2205	1009	2456	1622
1	2	0	2267	2206	1009	2459	1622
0	0	3	2266	2204	1009	2457	1621
2	0	4	2266	2205	1008	2456	1622
0	0	1	2261	2201	1006	2454	1622
0	0	0	2266	2204	1006	2459	1625
1	0	3	2268	2207	1009	2456	1622
1	4	0	2266	2204	1007	2457	1621
0	0	0	2266	2204	1008	2456	1622
1	2	0	2262	2198	1002	2447	1615
0	1	0	2264	2204	1008	2458	1621
0	1	0	2265	2203	1008	2457	1623
0	3	0	2267	2206	1010	2458	1621
0	0	5	2266	2204	1004	2457	1621
0	1	0	2264	2202	1007	2450	1617
0	1	0	2262	2201	1004	2455	1620
0	0	5	2265	2204	1008	2457	1621
0	0	4	2265	2204	1010	2456	1621
0	0	2	2260	2199	1000	2452	1620
0	1	0	2267	2206	1010	2458	1619
0	1	0	2266	2205	1008	2455	1621
0	1	0	2266	2204	1008	2456	1621
0	0	2	2265	2205	1008	2458	1623
0	1	0	2267	2205	1011	2458	1624
0	0	6	2264	2201	1003	2452	1615
0	0	2	2262	2202	1009	2456	1621
0	0	2	2265	2207	1007	2457	1621
2	0	2	2265	2205	1008	2456	1622
1	2	0	2259	2202	1006	2456	1620
0	0	2	2265	2202	1001	2456	1622
0	0	0	2269	2207	1009	2457	1620
0	0	2	2267	2205	1007	2457	1623
0	0	0	2266	2205	1008	2456	1621
0	0	0	2261	2197	1005	2450	1613
0	0	2	2266	2204	1008	2457	1619
2	3	0	2265	2205	1007	2457	1621
1	1	0	2265	2205	1010	2460	1624
0	0	6	2267	2207	1007	2455	1620
1	3	0	2263	2204	1007	2454	1616
0	0	2	2264	2204	1006	2449	1618
0	0	1	2266	2204	1002	2453	1620
1	3	0	2265	2205	1008	2456	1621
1	2	0	2265	2204	1009	2457	1622
1	2	0	2261	2196	1003	2448	1616
1	2	0	2266	2204	1010	2458	1619
0	1	0	2269	2207	1009	2458	1622
1	2	0	2266	2206	1007	2457	1621
0	0	2	2266	2206	1006	2456	1622
1	1	0	2264	2201	1004	2451	1615
2	0	0	2264	2204	1006	2457	1622
1	2	6	2267	2207	1007	2458	1621
1	1	0	2267	2206	1010	2460	1623
0	1	1	2266	2204	1008	2457	1622
0	0	5	2267	2197	1003	2455	1621
0	1	0	2265	2206	1008	2456	1614
0	2	0	2267	2205	1008	2455	1621
1	1	5	2267	2205	1008	2455	1621
0	0	2	2269	2208	1010	2458	1625
0	0	1	2263	2197	1001	2451	1616
1	2	0	2267	2205	1007	2457	1622
2	0	1	2268	2205	1007	2457	1623
0	0	2	2268	2205	1009	2457	1622
