# Supplementary material for: Assisting hand gesture classification and rehabilitation assessment via sEMG and finger motion data
Source: Front Bioeng Biotechnol. 2026 Jan 8;13:1751763. doi: 10.3389/fbioe.2025.1751763 (PMC12823985; doi:10.3389/fbioe.2025.1751763)
Supplement: Supplementary file 1 [file DataSheet1.zip › dataset/function 0/0/0/9.csv]

channel_2	channel_3	channel_6	pinky	ring finger	middle finger	forefinger	thumb
0	0	3	2263	2214	1032	2370	2017
0	0	2	2265	2215	1032	2371	2018
0	0	2	2260	2209	1030	2370	2020
0	1	3	2267	2218	1034	2363	2013
0	1	4	2265	2215	1031	2371	2018
1	2	0	2265	2215	1031	2371	2017
1	0	2	2265	2215	1033	2371	2011
0	0	2	2264	2215	1033	2373	2020
2	1	0	2306	2219	1033	2375	1641
0	0	0	2308	2218	1033	2372	1641
0	1	1	2305	2218	1033	2372	1640
0	0	0	2306	2218	1034	2373	1642
0	0	1	2302	2210	1025	2366	1635
0	1	0	2307	2220	1036	2376	1641
0	0	2	2304	2219	1032	2372	1641
0	3	0	2306	2218	1025	2373	1639
1	0	1	2302	2209	1031	2371	1639
2	0	2	2306	2219	1032	2366	1638
0	0	2	2306	2219	1033	2373	1640
0	0	1	2305	2218	1033	2374	1640
0	1	1	2308	2220	1034	2374	1641
1	2	0	2304	2213	1028	2368	1633
0	0	2	2307	2219	1031	2373	1639
1	1	0	2306	2218	1032	2373	1639
1	2	0	2305	2218	1033	2373	1641
0	1	3	2306	2218	1032	2372	1639
0	1	5	2305	2218	1034	2372	1639
0	1	2	2302	2218	1034	2375	1639
1	3	0	2309	2220	1034	2374	1640
0	0	0	2306	2218	1029	2363	1637
0	1	0	2306	2218	1033	2373	1640
0	1	0	2300	2211	1027	2366	1632
1	3	0	2306	2218	1032	2372	1639
0	1	4	2305	2217	1033	2372	1642
0	0	1	2307	2219	1037	2375	1642
0	0	0	2307	2219	1034	2373	1640
1	1	3	2305	2213	1032	2365	1633
3	1	0	2305	2218	1033	2373	1639
0	0	4	2299	2215	1030	2371	1639
2	0	0	2306	2218	1032	2371	1640
0	0	5	2299	2211	1031	2373	1641
0	0	0	2308	2220	1028	2367	1638
0	0	2	2306	2218	1032	2374	1639
0	0	0	2306	2218	1030	2372	1641
0	0	1	2306	2219	1033	2373	1639
0	0	0	2305	2218	1034	2376	1642
0	0	1	2301	2213	1030	2365	1636
0	0	4	2307	2218	1032	2372	1640
0	0	0	2305	2216	1032	2371	1639
1	1	6	2306	2218	1033	2372	1640
2	3	4	2303	2216	1032	2373	1639
0	0	0	2299	2212	1031	2370	1636
0	0	0	2306	2218	1033	2374	1643
1	1	2	2307	2220	1033	2367	1636
0	0	3	2306	2218	1034	2373	1641
0	0	0	2299	2207	1028	2367	1635
0	0	0	2305	2216	1032	2374	1640
1	0	0	2305	2217	1032	2373	1640
0	0	0	2304	2217	1032	2370	1640
0	0	0	2305	2217	1031	2374	1642
2	4	0	2307	2216	1031	2368	1635
0	4	4	2307	2218	1032	2372	1642
0	0	0	2305	2220	1035	2375	1643
0	0	1	2307	2219	1034	2373	1641
0	0	1	2305	2217	1033	2374	1638
0	0	0	2302	2215	1030	2368	1635
1	1	0	2305	2216	1033	2371	1639
0	0	0	2305	2218	1032	2371	1639
0	1	3	2304	2218	1033	2373	1639
0	3	2	2306	2220	1037	2371	1635
3	3	2	2306	2219	1030	2371	1638
0	0	5	2305	2217	1033	2372	1639
0	0	0	2305	2219	1034	2372	1640
2	2	2	2300	2210	1028	2364	1635
0	0	3	2305	2217	1032	2375	1639
0	0	2	2307	2221	1034	2373	1641
0	0	6	2306	2219	1033	2371	1640
0	0	2	2305	2218	1033	2371	1640
0	0	6	2304	2210	1026	2367	1633
0	1	1	2306	2217	1031	2370	1639
0	0	0	2305	2218	1032	2371	1640
0	1	3	2306	2218	1033	2373	1641
0	3	2	2303	2217	1032	2371	1639
0	0	3	2307	2219	1032	2370	1639
1	1	0	2307	2217	1034	2371	1639
2	3	1	2306	2218	1034	2372	1641
3	0	0	2308	2219	1035	2373	1639
0	0	1	2308	2219	1033	2372	1639
0	0	1	2303	2212	1021	2364	1634
2	4	0	2307	2217	1032	2372	1638
0	0	0	2308	2219	1033	2372	1640
1	1	0	2308	2216	1034	2372	1639
0	0	2	2306	2218	1031	2373	1641
1	3	0	2308	2221	1034	2368	1635
1	1	5	2308	2220	1028	2370	1638
1	1	0	2308	2218	1034	2372	1639
1	3	0	2308	2220	1032	2372	1638
1	1	1	2304	2212	1028	2366	1637
2	2	6	2308	2218	1031	2372	1638
0	0	0	2307	2217	1033	2372	1640
0	0	2	2307	2219	1031	2376	1640
1	3	6	2308	2218	1033	2371	1639
2	3	0	2305	2212	1028	2366	1634
0	0	3	2304	2211	1027	2363	1631
1	0	0	2305	2216	1032	2372	1639
0	0	5	2306	2217	1031	2370	1640
2	4	1	2306	2216	1032	2374	1639
0	1	2	2303	2214	1031	2372	1641
0	1	1	2306	2216	1032	2372	1640
1	3	0	2307	2217	1033	2370	1635
0	1	0	2304	2215	1031	2372	1638
3	0	0	2305	2217	1030	2372	1639
0	0	3	2299	2210	1025	2365	1629
2	0	0	2304	2217	1033	2372	1639
0	0	4	2305	2216	1032	2374	1641
0	0	0	2306	2220	1035	2372	1640
0	0	3	2305	2216	1033	2369	1640
2	0	3	2304	2215	1026	2365	1634
0	0	1	2304	2210	1030	2371	1639
0	0	3	2303	2215	1030	2371	1638
1	1	0	2303	2216	1032	2371	1639
2	0	0	2303	2217	1033	2372	1639
2	3	0	2297	2209	1025	2369	1636
1	1	6	2302	2216	1033	2366	1634
2	0	0	2302	2216	1032	2372	1638
0	0	0	2302	2214	1033	2370	1639
1	4	0	2302	2215	1031	2374	1641
0	0	0	2299	2212	1028	2368	1635
2	4	0	2301	2215	1031	2371	1639
0	1	5	2302	2217	1033	2371	1639
0	0	2	2302	2216	1033	2371	1639
0	0	2	2301	2215	1029	2371	1638
1	1	2	2297	2213	1030	2370	1634
0	0	0	2301	2218	1034	2369	1637
0	0	0	2304	2220	1035	2373	1640
2	0	0	2302	2217	1033	2372	1638
0	0	0	2295	2210	1027	2365	1633
0	0	2	2302	2218	1032	2371	1640
0	0	2	2299	2217	1031	2373	1638
0	1	0	2302	2215	1033	2374	1642
0	1	1	2302	2218	1035	2372	1639
1	1	0	2301	2215	1033	2370	1639
0	1	6	2301	2214	1027	2365	1633
0	1	2	2296	2210	1029	2369	1638
0	2	3	2301	2215	1030	2371	1639
0	0	2	2301	2216	1032	2371	1641
1	2	0	2297	2211	1032	2371	1641
1	2	0	2301	2217	1032	2366	1636
2	0	2	2300	2216	1032	2371	1639
0	0	0	2302	2216	1032	2372	1638
0	0	2	2300	2216	1032	2371	1637
2	2	0	2297	2209	1028	2365	1633
2	4	0	2300	2214	1034	2373	1640
0	1	1	2304	2219	1034	2373	1640
0	1	1	2302	2215	1034	2372	1639
0	0	2	2299	2213	1032	2370	1638
0	2	0	2292	2213	1028	2370	1632
0	0	0	2294	2213	1031	2372	1636
0	0	2	2302	2216	1031	2361	1635
3	0	3	2300	2215	1030	2372	1639
2	3	5	2302	2215	1033	2370	1638
0	1	4	2295	2208	1027	2364	1634
0	1	0	2302	2218	1032	2371	1637
1	2	0	2301	2220	1030	2370	1636
0	1	1	2300	2219	1032	2370	1639
0	1	0	2296	2212	1026	2366	1634
1	0	5	2302	2222	1034	2372	1640
0	0	0	2302	2219	1033	2372	1638
1	2	2	2301	2219	1031	2371	1639
0	0	0	2299	2219	1029	2372	1637
1	4	3	2298	2218	1030	2364	1634
0	0	0	2301	2219	1030	2370	1640
0	0	7	2300	2219	1032	2372	1640
0	1	4	2302	2222	1032	2373	1639
0	0	0	2295	2213	1027	2363	1635
2	0	0	2301	2219	1032	2370	1638
0	0	0	2301	2219	1032	2371	1637
0	1	0	2300	2220	1032	2370	1638
1	0	0	2300	2218	1032	2369	1637
0	2	2	2295	2216	1028	2365	1635
0	0	0	2302	2222	1033	2371	1638
3	0	5	2300	2220	1030	2370	1638
1	2	0	2301	2220	1031	2372	1637
0	0	0	2299	2221	1032	2368	1639
0	0	0	2295	2216	1032	2369	1636
0	0	0	2301	2220	1032	2371	1640
1	2	1	2303	2223	1033	2372	1640
0	1	0	2301	2221	1033	2367	1639
0	0	5	2300	2220	1030	2370	1639
0	1	1	2296	2214	1025	2362	1631
0	0	2	2299	2220	1031	2369	1638
0	0	0	2301	2221	1031	2370	1636
0	0	2	2299	2221	1032	2372	1641
0	0	2	2300	2223	1032	2371	1639
0	0	2	2300	2220	1033	2367	1634
3	0	2	2301	2221	1029	2367	1636
3	0	2	2300	2222	1031	2370	1638
0	0	2	2301	2221	1031	2370	1638
2	2	0	2295	2216	1027	2363	1634
0	2	4	2295	2217	1026	2363	1633
1	3	0	2299	2222	1032	2371	1637
2	3	0	2300	2222	1030	2370	1638
2	0	2	2300	2222	1032	2370	1639
2	0	0	2299	2222	1032	2371	1641
1	0	0	2299	2219	1030	2365	1631
0	0	1	2298	2222	1032	2369	1639
0	0	2	2301	2223	1033	2371	1638
0	2	6	2300	2224	1032	2369	1638
1	2	2	2292	2220	1027	2369	1637
0	1	0	2300	2220	1028	2367	1639
2	0	0	2300	2226	1035	2372	1636
0	1	0	2300	2225	1034	2370	1638
1	2	1	2300	2224	1033	2369	1638
0	0	3	2295	2215	1028	2363	1632
0	0	2	2297	2222	1033	2369	1637
1	4	0	2300	2223	1033	2370	1638
0	1	0	2298	2224	1031	2372	1640
0	0	0	2298	2227	1033	2369	1639
1	1	5	2296	2224	1033	2369	1637
1	4	0	2298	2224	1027	2371	1632
2	2	5	2298	2221	1028	2370	1638
0	0	4	2300	2227	1034	2373	1640
1	1	4	2301	2228	1032	2370	1640
0	0	0	2293	2220	1026	2366	1635
0	0	2	2299	2226	1030	2368	1633
0	0	0	2299	2225	1033	2370	1638
2	4	6	2300	2225	1033	2370	1640
1	0	0	2298	2226	1031	2370	1638
0	0	0	2295	2220	1027	2363	1633
0	0	1	2297	2225	1032	2370	1638
1	1	5	2298	2226	1030	2369	1638
0	0	0	2299	2226	1035	2372	1640
0	0	0	2297	2225	1033	2370	1638
0	0	3	2299	2220	1029	2368	1637
0	0	2	2299	2226	1033	2370	1632
0	0	2	2296	2226	1034	2368	1635
1	2	0	2298	2227	1033	2372	1639
1	3	0	2300	2228	1035	2371	1639
1	2	0	2292	2221	1028	2364	1632
1	2	1	2297	2225	1032	2370	1638
1	2	0	2298	2226	1033	2367	1637
1	1	0	2298	2226	1033	2370	1638
2	0	6	2297	2226	1032	2370	1639
0	1	0	2297	2226	1030	2367	1633
0	0	0	2300	2220	1030	2367	1636
3	0	5	2299	2227	1034	2369	1638
0	1	0	2295	2226	1033	2370	1638
0	0	6	2293	2220	1028	2365	1635
1	4	0	2297	2226	1033	2370	1628
2	0	0	2298	2226	1032	2368	1639
0	0	2	2298	2227	1032	2371	1640
1	2	0	2300	2228	1033	2370	1638
2	0	2	2294	2220	1029	2367	1631
0	0	3	2294	2220	1026	2362	1632
0	0	1	2297	2225	1031	2368	1639
0	0	2	2298	2227	1033	2373	1641
1	3	1	2300	2228	1033	2370	1637
0	0	0	2293	2223	1033	2368	1638
1	2	0	2307	2231	1037	2378	1646
0	0	2	2298	2220	1031	2369	1637
0	1	0	2297	2220	1032	2370	1638
0	0	0	2291	2214	1028	2368	1638
0	0	1	2299	2220	1030	2366	1637
1	2	0	2298	2220	1031	2368	1637
1	1	3	2298	2219	1032	2368	1636
1	1	0	2298	2220	1031	2368	1637
0	0	1	2294	2216	1026	2359	1633
0	1	3	2297	2221	1033	2370	1640
2	2	0	2298	2222	1033	2369	1637
1	2	0	2298	2220	1031	2368	1638
1	1	0	2297	2218	1030	2368	1638
2	3	0	2297	2219	1032	2366	1634
0	0	0	2298	2220	1029	2367	1637
0	1	7	2298	2218	1032	2369	1638
0	0	2	2298	2222	1034	2371	1639
0	0	2	2295	2212	1028	2361	1632
0	0	3	2298	2219	1030	2368	1637
1	1	0	2298	2220	1031	2368	1639
0	1	0	2298	2219	1031	2369	1638
1	2	0	2297	2217	1032	2368	1638
0	2	0	2298	2219	1031	2368	1637
0	1	0	2297	2216	1028	2362	1632
1	2	0	2295	2220	1030	2371	1641
2	1	0	2299	2221	1032	2370	1637
1	2	0	2298	2220	1031	2369	1637
1	2	1	2291	2214	1030	2367	1636
1	2	0	2298	2218	1029	2365	1637
0	1	6	2297	2219	1030	2369	1637
1	3	0	2297	2219	1033	2368	1637
0	0	2	2298	2219	1032	2370	1640
0	1	0	2295	2214	1028	2362	1631
1	2	0	2298	2219	1032	2367	1637
1	2	0	2297	2218	1033	2364	1638
3	1	0	2299	2218	1031	2369	1636
1	2	0	2299	2216	1032	2369	1637
0	1	6	2298	2220	1032	2369	1638
1	3	0	2298	2218	1029	2363	1631
3	0	1	2298	2216	1029	2367	1636
1	3	0	2298	2219	1032	2368	1638
0	0	0	2298	2217	1030	2367	1637
0	0	0	2293	2212	1026	2359	1635
0	2	2	2298	2220	1034	2370	1636
1	2	0	2299	2220	1032	2370	1638
0	1	5	2294	2219	1032	2367	1638
0	0	0	2297	2218	1031	2369	1637
0	1	1	2295	2211	1027	2362	1632
1	2	0	2298	2217	1032	2368	1638
0	1	0	2296	2218	1032	2368	1639
2	0	0	2299	2220	1035	2371	1638
0	0	0	2297	2216	1030	2368	1637
1	4	1	2298	2213	1029	2367	1637
0	0	5	2299	2215	1032	2367	1634
0	1	0	2299	2218	1031	2368	1638
0	2	2	2297	2219	1034	2371	1640
1	2	1	2299	2220	1034	2370	1640
0	0	0	2295	2212	1027	2363	1632
1	0	3	2300	2217	1032	2368	1637
0	3	2	2300	2218	1030	2369	1638
0	0	5	2300	2216	1031	2368	1637
0	2	2	2300	2215	1032	2368	1638
1	0	5	2298	2216	1028	2364	1634
0	1	2	2301	2215	1030	2368	1638
0	4	2	2302	2218	1032	2368	1638
1	2	0	2301	2217	1031	2368	1637
0	1	2	2296	2211	1026	2363	1634
0	2	2	2300	2216	1031	2368	1631
1	0	1	2300	2216	1031	2369	1637
0	0	0	2300	2215	1034	2370	1639
1	2	2	2301	2219	1032	2369	1639
2	0	2	2297	2205	1026	2361	1632
0	1	0	2300	2215	1031	2368	1638
3	0	0	2299	2214	1031	2368	1639
1	2	0	2302	2218	1034	2369	1638
1	2	0	2302	2217	1032	2369	1639
0	0	2	2298	2214	1032	2367	1638
0	0	0	2299	2207	1028	2367	1638
0	0	0	2301	2216	1030	2369	1630
0	0	0	2300	2215	1031	2368	1637
0	1	0	2301	2216	1032	2369	1641
0	0	2	2296	2210	1028	2363	1633
0	0	1	2302	2206	1029	2368	1637
0	0	1	2301	2215	1031	2368	1637
2	4	0	2299	2216	1032	2370	1637
2	0	0	2300	2216	1030	2369	1638
1	4	0	2299	2214	1027	2362	1633
1	1	1	2300	2208	1029	2369	1638
0	1	0	2304	2217	1031	2370	1638
2	1	2	2301	2216	1031	2368	1635
0	0	3	2296	2207	1027	2366	1637
0	0	5	2297	2209	1026	2365	1638
0	0	2	2302	2219	1034	2366	1630
0	1	0	2302	2216	1032	2368	1638
3	0	2	2301	2215	1031	2368	1638
1	2	2	2301	2215	1030	2368	1638
2	1	2	2303	2218	1032	2370	1640
0	1	0	2301	2216	1032	2368	1638
1	1	0	2301	2215	1030	2369	1638
1	0	1	2300	2217	1031	2369	1637
0	0	5	2300	2211	1026	2363	1633
0	0	0	2303	2218	1034	2370	1640
0	0	1	2303	2217	1030	2366	1637
2	0	2	2302	2215	1031	2368	1638
1	1	0	2294	2212	1032	2367	1637
1	1	0	2302	2216	1030	2368	1636
3	0	6	2304	2214	1028	2369	1637
0	1	6	2302	2215	1033	2371	1642
0	0	3	2301	2213	1029	2370	1640
1	4	0	2299	2211	1029	2361	1632
0	0	1	2303	2216	1029	2369	1636
1	0	1	2302	2216	1030	2368	1637
2	4	1	2302	2214	1032	2369	1639
1	3	0	2300	2216	1030	2369	1637
2	4	0	2301	2217	1029	2364	1634
0	0	5	2302	2215	1031	2363	1635
0	0	3	2302	2214	1030	2367	1637
0	1	0	2302	2214	1031	2368	1638
0	1	0	2302	2215	1030	2362	1638
1	1	2	2299	2209	1022	2362	1635
0	0	0	2304	2218	1031	2371	1638
0	2	1	2303	2216	1030	2369	1638
1	2	0	2302	2216	1032	2368	1638
0	0	0	2302	2215	1030	2369	1637
0	1	0	2296	2210	1023	2363	1631
0	0	0	2300	2217	1030	2369	1636
0	0	1	2301	2215	1031	2370	1639
0	0	5	2302	2218	1033	2370	1638
0	2	0	2293	2212	1031	2367	1638
0	0	2	2301	2215	1028	2367	1637
0	0	3	2302	2216	1030	2369	1638
0	1	6	2300	2213	1030	2369	1638
2	0	0	2303	2215	1031	2368	1637
0	0	58	2303	2216	1031	2367	1639
0	2	58	2296	2209	1027	2363	1633
2	3	57	2304	2223	1032	2367	1637
0	1	57	2304	2216	1032	2368	1639
0	0	54	2304	2218	1033	2370	1639
3	1	45	2304	2216	1035	2369	1637
0	0	50	2298	2210	1026	2360	1632
0	1	51	2304	2216	1031	2368	1636
0	0	50	2304	2216	1030	2365	1636
0	1	45	2302	2217	1031	2369	1639
0	1	46	2304	2217	1031	2369	1639
2	0	36	2299	2210	1025	2361	1629
1	2	35	2303	2216	1030	2367	1638
0	1	40	2302	2216	1031	2368	1638
0	1	42	2305	2217	1032	2371	1641
0	0	40	2305	2217	1033	2368	1639
1	2	35	2299	2209	1026	2360	1631
0	0	33	2298	2210	1025	2360	1633
3	1	30	2303	2215	1031	2367	1638
1	0	24	2304	2217	1032	2368	1638
0	0	30	2303	2214	1032	2367	1638
1	4	27	2304	2218	1032	2370	1638
1	1	31	2303	2210	1024	2361	1630
0	0	18	2303	2214	1033	2369	1637
0	0	18	2303	2215	1031	2368	1637
0	1	25	2303	2215	1032	2368	1637
2	4	30	2302	2216	1031	2370	1641
0	0	18	2301	2211	1027	2361	1634
1	4	20	2303	2215	1031	2369	1637
1	1	28	2304	2215	1026	2369	1636
0	0	19	2303	2215	1031	2367	1636
1	1	24	2304	2214	1031	2368	1638
2	2	22	2302	2212	1028	2362	1632
1	1	15	2303	2214	1029	2367	1638
0	0	24	2303	2215	1031	2367	1638
0	0	22	2304	2215	1032	2369	1639
1	1	22	2306	2218	1031	2369	1638
2	4	16	2304	2215	1031	2367	1636
2	0	6	2301	2209	1027	2363	1631
0	0	4	2301	2213	1030	2368	1639
1	1	3	2304	2214	1031	2366	1638
1	2	0	2304	2217	1031	2369	1641
1	1	0	2302	2215	1032	2368	1638
0	0	0	2306	2211	1026	2367	1638
0	0	0	2304	2215	1031	2368	1634
0	1	0	2305	2215	1030	2368	1635
0	0	0	2304	2213	1031	2368	1637
2	0	0	2302	2206	1024	2361	1631
0	1	0	2304	2215	1030	2370	1639
1	3	0	2306	2219	1033	2371	1640
1	3	0	2306	2215	1033	2367	1638
1	1	0	2305	2214	1031	2368	1637
0	0	0	2304	2214	1029	2368	1637
0	0	0	2302	2212	1027	2360	1633
0	2	0	2307	2212	1025	2365	1639
1	0	1	2307	2216	1037	2367	1638
0	1	3	2306	2215	1028	2366	1638
1	3	0	2299	2208	1025	2361	1636
0	0	0	2305	2213	1031	2366	1632
1	2	0	2310	2223	1036	2376	1646
2	0	0	2302	2212	1031	2367	1636
1	0	3	2293	2207	1024	2362	1631
0	0	0	2300	2212	1030	2370	1638
1	1	3	2302	2213	1030	2367	1637
0	3	2	2302	2214	1029	2368	1636
0	2	2	2299	2211	1030	2367	1639
0	0	0	2301	2211	1024	2361	1631
0	2	1	2300	2212	1029	2366	1638
0	0	0	2300	2211	1028	2368	1638
1	1	4	2300	2213	1031	2369	1638
1	0	0	2298	2207	1024	2366	1637
1	0	0	2300	2211	1031	2367	1637
1	0	5	2300	2212	1030	2367	1637
0	3	0	2300	2214	1028	2367	1636
1	0	0	2299	2213	1030	2367	1638
1	2	4	2295	2207	1024	2361	1632
0	0	6	2298	2214	1031	2370	1640
2	0	0	2300	2213	1028	2368	1636
0	1	0	2298	2213	1029	2367	1636
1	0	2	2299	2213	1030	2367	1637
1	0	3	2295	2210	1028	2365	1640
0	2	0	2297	2212	1031	2369	1637
1	2	0	2298	2213	1031	2364	1635
0	1	0	2297	2212	1030	2367	1637
0	0	2	2296	2213	1030	2367	1637
1	1	0	2292	2206	1024	2361	1631
0	0	4	2297	2212	1030	2367	1637
0	0	2	2296	2213	1027	2368	1639
1	2	0	2296	2214	1032	2369	1639
2	3	0	2297	2213	1029	2366	1637
0	0	2	2296	2210	1024	2359	1627
0	1	0	2294	2210	1028	2365	1635
1	1	0	2296	2214	1029	2366	1638
0	2	0	2296	2214	1030	2365	1638
1	0	0	2291	2207	1027	2365	1639
1	3	2	2297	2216	1030	2366	1636
0	1	0	2295	2215	1030	2364	1635
0	0	3	2295	2214	1030	2366	1636
0	0	1	2294	2213	1031	2367	1637
0	1	0	2294	2216	1028	2369	1641
0	1	0	2291	2210	1026	2361	1634
0	1	0	2295	2215	1029	2366	1637
1	3	0	2295	2214	1032	2367	1637
0	0	4	2295	2215	1031	2367	1638
0	1	0	2291	2213	1028	2366	1636
1	3	0	2291	2212	1028	2366	1634
0	0	2	2295	2214	1028	2363	1634
0	2	0	2292	2215	1029	2369	1640
0	1	0	2296	2215	1033	2367	1639
0	0	1	2290	2210	1025	2362	1632
0	0	0	2294	2215	1030	2367	1637
1	1	3	2294	2215	1029	2367	1638
0	0	2	2294	2215	1029	2364	1635
0	0	2	2293	2214	1027	2367	1638
1	2	0	2291	2216	1030	2367	1637
1	1	2	2292	2212	1026	2362	1631
0	1	0	2291	2211	1027	2365	1636
2	3	0	2295	2217	1028	2367	1635
2	0	3	2292	2217	1028	2367	1639
1	2	0	2290	2212	1029	2366	1639
1	2	3	2295	2216	1029	2361	1633
0	0	3	2293	2217	1030	2366	1638
0	0	2	2293	2216	1028	2367	1637
2	0	2	2292	2216	1030	2366	1637
1	2	0	2289	2210	1021	2356	1631
0	0	1	2292	2216	1030	2369	1639
2	0	1	2295	2220	1030	2369	1638
0	1	0	2294	2217	1031	2366	1638
0	1	3	2291	2216	1029	2367	1637
1	0	5	2287	2214	1027	2366	1632
0	0	0	2292	2217	1028	2357	1636
0	0	1	2291	2217	1029	2366	1638
1	1	0	2292	2217	1030	2367	1638
1	1	0	2291	2218	1030	2366	1637
1	3	0	2287	2211	1019	2360	1632
2	0	0	2292	2217	1031	2366	1638
0	0	2	2293	2217	1031	2369	1639
1	1	0	2294	2221	1031	2369	1638
2	1	2	2294	2219	1030	2368	1635
0	0	2	2289	2213	1025	2358	1630
2	0	0	2287	2215	1028	2365	1638
0	0	1	2292	2215	1030	2366	1637
1	3	0	2291	2218	1029	2368	1635
2	0	0	2287	2215	1029	2368	1639
1	1	3	2295	2220	1026	2362	1633
0	1	3	2293	2218	1030	2367	1637
3	0	2	2291	2219	1031	2366	1637
1	0	0	2292	2221	1032	2370	1636
0	0	5	2286	2211	1025	2359	1633
0	1	0	2292	2218	1030	2365	1635
0	2	0	2299	2227	1035	2376	1647
0	1	0	2292	2218	1029	2368	1637
0	0	2	2293	2221	1042	2368	1637
0	0	0	2293	2218	1028	2367	1637
1	3	0	2287	2216	1028	2363	1628
