# Supplementary material for: Assisting hand gesture classification and rehabilitation assessment via sEMG and finger motion data
Source: Front Bioeng Biotechnol. 2026 Jan 8;13:1751763. doi: 10.3389/fbioe.2025.1751763 (PMC12823985; doi:10.3389/fbioe.2025.1751763)
Supplement: Supplementary file 1 [file DataSheet1.zip › dataset/function 0/0/1/0.csv]

channel_2	channel_3	channel_6	pinky	ring finger	middle finger	forefinger	thumb
0	1	0	2170	2163	1013	2132	1907
1	1	0	2174	2165	1012	2128	1904
0	0	3	2167	2154	1002	2125	1902
0	0	1	2171	2162	1011	2124	1892
1	1	0	2171	2163	1009	2128	1904
1	1	0	2173	2163	1011	2128	1903
1	2	0	2174	2164	1011	2129	1903
1	1	0	2172	2164	1010	2128	1904
0	1	0	2168	2156	1005	2121	1897
0	0	3	2154	2149	1007	2131	1891
0	0	3	2150	2144	997	2122	1885
3	0	1	2153	2149	1006	2132	1891
1	3	0	2150	2147	1004	2129	1890
0	0	3	2155	2149	1010	2132	1894
0	1	3	2152	2149	1005	2132	1891
0	0	0	2154	2147	1002	2129	1889
1	3	0	2154	2149	1006	2131	1891
0	0	2	2155	2148	1007	2131	1892
0	2	0	2157	2150	1009	2134	1892
0	0	1	2157	2149	1010	2132	1891
3	0	3	2148	2143	1000	2123	1886
1	3	3	2156	2150	1007	2132	1891
0	1	0	2154	2149	1006	2131	1890
0	1	2	2156	2152	1006	2130	1891
1	4	0	2155	2148	1007	2134	1893
0	0	0	2156	2150	1006	2129	1886
0	0	2	2157	2150	1004	2132	1892
3	0	2	2155	2149	1002	2126	1888
0	0	4	2155	2150	1006	2131	1892
1	1	1	2149	2140	1001	2127	1889
1	4	0	2155	2149	1006	2129	1886
0	0	0	2156	2151	1007	2134	1893
1	0	2	2157	2151	1006	2132	1892
1	1	2	2157	2149	1007	2132	1891
0	1	1	2151	2143	1002	2125	1885
0	2	0	2150	2141	1000	2126	1888
1	0	2	2157	2150	1006	2132	1892
0	1	0	2153	2148	1006	2129	1892
2	0	2	2155	2147	1006	2132	1892
2	0	3	2153	2146	1004	2131	1889
1	1	0	2147	2143	1005	2130	1888
1	0	2	2155	2149	1007	2132	1892
1	3	0	2155	2149	1009	2134	1887
0	0	0	2157	2151	1008	2132	1891
1	1	2	2150	2141	1002	2126	1884
2	0	0	2155	2147	1006	2131	1890
0	3	0	2154	2149	1006	2131	1890
1	1	0	2156	2149	1006	2132	1892
0	0	0	2155	2149	1007	2131	1893
0	0	3	2156	2149	1004	2127	1885
2	4	0	2157	2150	1007	2132	1891
0	1	0	2152	2136	1004	2128	1890
0	1	2	2156	2147	1005	2132	1891
1	2	3	2157	2150	1008	2134	1893
0	0	0	2154	2145	1007	2131	1890
0	0	0	2158	2150	1001	2122	1887
1	3	0	2157	2150	1008	2131	1890
0	0	2	2158	2149	1007	2130	1891
0	2	0	2160	2148	1007	2131	1891
1	0	0	2160	2149	1006	2132	1892
0	0	2	2162	2152	1010	2134	1892
0	0	0	2162	2151	1007	2132	1891
0	1	2	2160	2151	1006	2131	1889
0	1	3	2156	2145	999	2125	1886
0	0	0	2159	2151	1007	2131	1891
1	2	3	2159	2150	1007	2131	1891
0	0	0	2160	2150	1005	2133	1891
1	4	0	2156	2148	1008	2134	1892
0	0	0	2162	2151	1007	2131	1890
1	1	0	2161	2151	1008	2131	1891
1	2	0	2160	2149	1007	2132	1890
0	0	5	2161	2150	1007	2130	1890
1	2	0	2153	2144	1001	2125	1883
2	3	0	2159	2151	1007	2133	1892
0	0	1	2161	2154	1007	2137	1893
0	0	2	2161	2150	1007	2131	1892
0	0	0	2160	2150	1007	2132	1891
0	1	0	2161	2150	1005	2130	1889
0	1	0	2161	2151	1006	2130	1889
2	1	0	2162	2152	1008	2133	1891
0	0	2	2161	2151	1004	2130	1889
1	1	1	2161	2150	1008	2132	1891
0	0	3	2154	2145	1000	2128	1888
0	1	5	2162	2151	1006	2132	1889
1	4	0	2161	2150	1009	2132	1892
2	0	2	2162	2153	1009	2134	1893
1	3	0	2163	2151	1007	2131	1890
2	3	0	2158	2142	1002	2125	1885
0	0	0	2162	2150	1006	2132	1882
2	4	0	2160	2149	1006	2132	1891
0	2	0	2163	2151	1006	2132	1891
0	1	4	2159	2148	1008	2134	1892
1	2	0	2161	2150	1008	2133	1892
3	0	0	2163	2152	1008	2133	1891
2	4	0	2163	2150	1009	2131	1890
0	1	2	2162	2151	1006	2132	1888
1	1	0	2163	2153	1009	2135	1890
0	0	0	2161	2146	1001	2126	1885
1	3	0	2163	2151	1005	2132	1890
0	0	0	2163	2151	1009	2132	1888
1	1	5	2164	2149	1007	2131	1890
1	4	0	2163	2152	1007	2132	1890
0	0	0	2163	2151	1004	2129	1886
0	0	0	2164	2151	1007	2133	1890
1	1	0	2164	2148	999	2131	1889
0	0	0	2164	2151	1006	2132	1890
0	0	3	2160	2145	1003	2127	1891
2	2	0	2166	2154	1008	2135	1889
1	3	0	2166	2153	1007	2133	1890
0	0	3	2164	2152	1007	2133	1890
1	2	4	2166	2150	1008	2132	1890
1	2	3	2161	2141	1001	2126	1884
0	0	2	2164	2151	1006	2133	1891
0	0	0	2166	2152	1008	2131	1891
0	1	1	2161	2150	1007	2131	1891
1	2	6	2165	2152	1008	2131	1890
1	3	0	2164	2149	1006	2132	1891
2	3	0	2165	2146	1006	2131	1891
3	2	0	2165	2152	1007	2134	1894
0	0	1	2169	2154	1009	2135	1888
0	0	0	2165	2152	1009	2134	1890
1	0	2	2161	2144	1000	2125	1884
0	0	2	2166	2152	1007	2132	1891
0	2	2	2164	2151	1006	2133	1891
0	0	2	2167	2153	1008	2133	1892
1	0	0	2166	2151	1006	2136	1894
1	2	0	2166	2151	1005	2128	1886
0	0	0	2166	2152	1009	2132	1891
1	1	0	2167	2146	1003	2131	1889
1	1	0	2166	2151	1007	2133	1890
0	0	2	2161	2145	1004	2131	1889
1	2	0	2162	2147	1007	2134	1891
3	0	0	2168	2153	1007	2125	1888
0	0	2	2168	2152	1008	2134	1892
0	0	0	2167	2152	1007	2133	1891
2	3	0	2167	2149	1008	2133	1891
0	0	0	2164	2145	1002	2124	1884
2	0	0	2168	2153	1009	2137	1893
0	0	0	2169	2153	1010	2134	1891
2	0	0	2169	2153	1008	2134	1891
0	1	3	2167	2153	1007	2133	1891
0	1	3	2162	2147	1005	2133	1884
0	0	4	2169	2152	1008	2133	1892
0	0	2	2170	2152	1006	2134	1883
0	0	2	2170	2151	1007	2133	1892
0	1	6	2163	2146	1002	2131	1888
0	0	0	2171	2154	1010	2133	1892
0	0	0	2169	2152	1008	2132	1891
0	1	3	2169	2153	1007	2134	1891
1	1	0	2169	2151	1005	2133	1892
1	1	2	2174	2153	1008	2135	1892
1	3	0	2169	2149	1004	2127	1885
0	0	2	2169	2151	1007	2132	1891
0	0	1	2148	2143	1005	2130	1889
1	2	0	2168	2150	1004	2129	1886
1	1	0	2168	2148	1003	2128	1884
0	0	5	2168	2149	1007	2132	1891
0	1	0	2167	2152	1009	2135	1894
0	0	2	2169	2151	1009	2133	1891
0	0	4	2163	2145	1002	2131	1890
0	0	5	2167	2150	1008	2132	1891
1	2	0	2168	2150	1008	2132	1891
1	2	0	2167	2149	1007	2133	1890
0	0	5	2167	2151	1007	2133	1893
1	1	5	2162	2145	998	2127	1885
1	4	2	2168	2152	1008	2133	1891
1	0	5	2166	2150	1008	2133	1890
2	1	0	2167	2150	1007	2133	1890
0	1	1	2164	2149	1002	2133	1891
1	0	2	2167	2149	1007	2133	1890
0	0	2	2167	2149	1007	2134	1892
1	0	0	2169	2153	1009	2136	1890
0	1	0	2168	2151	1008	2134	1891
1	3	0	2166	2151	1007	2136	1891
1	0	1	2162	2146	1004	2129	1885
1	3	0	2165	2150	1006	2133	1891
0	0	0	2163	2149	1007	2133	1890
0	0	2	2164	2149	1005	2132	1890
1	1	2	2164	2148	1007	2131	1890
0	0	0	2164	2147	1001	2122	1887
0	0	2	2165	2152	1009	2136	1892
0	0	0	2166	2146	1006	2133	1891
0	0	1	2164	2150	1006	2131	1890
3	0	3	2157	2143	1004	2130	1889
1	1	6	2163	2150	1007	2128	1890
1	2	0	2163	2148	1004	2132	1891
1	1	1	2163	2149	1007	2133	1892
0	1	0	2165	2151	1009	2134	1892
0	0	2	2159	2143	1003	2126	1885
2	0	1	2159	2150	1006	2133	1891
0	0	4	2161	2148	1000	2132	1891
0	1	3	2161	2148	1005	2133	1890
0	0	2	2161	2148	1008	2135	1891
0	0	0	2162	2151	1007	2134	1890
1	1	1	2160	2148	1006	2129	1886
2	0	1	2160	2150	1005	2133	1891
0	0	2	2161	2149	1007	2127	1889
0	0	1	2161	2148	1009	2132	1891
2	0	0	2153	2142	1000	2126	1885
1	1	4	2160	2149	1007	2135	1891
0	0	2	2161	2148	1006	2133	1890
1	3	0	2160	2149	1007	2132	1890
0	0	0	2159	2149	1007	2132	1890
1	1	0	2157	2144	1002	2123	1882
0	1	3	2158	2149	1006	2131	1891
0	1	0	2154	2143	1006	2130	1891
1	1	4	2160	2150	1008	2134	1893
0	0	1	2156	2148	1005	2132	1891
1	0	2	2159	2144	1005	2131	1889
0	0	1	2155	2143	1004	2131	1890
0	0	2	2157	2149	1007	2135	1892
0	1	4	2159	2152	1008	2134	1891
0	0	2	2158	2149	1007	2134	1892
0	1	0	2152	2142	1000	2121	1885
2	3	1	2155	2149	1005	2132	1891
1	1	5	2157	2149	1006	2133	1891
0	1	4	2156	2151	1005	2133	1892
0	0	2	2156	2150	1008	2135	1892
0	0	0	2154	2151	1001	2129	1881
2	2	0	2154	2149	1008	2134	1891
1	4	0	2155	2145	999	2130	1889
3	0	0	2156	2149	1007	2131	1891
1	2	6	2149	2142	1001	2127	1889
3	3	0	2156	2149	1004	2133	1885
0	0	2	2156	2151	1008	2134	1893
0	0	0	2156	2150	1006	2132	1890
0	0	5	2156	2149	1006	2131	1891
1	1	0	2154	2149	1004	2132	1890
0	0	2	2150	2146	1003	2127	1888
0	2	0	2156	2153	1007	2133	1891
3	0	2	2152	2150	1006	2131	1891
0	0	4	2153	2151	1007	2131	1891
1	1	4	2148	2148	1007	2131	1890
0	0	0	2150	2141	1002	2131	1890
0	0	0	2153	2150	1006	2131	1890
1	1	1	2153	2149	1007	2133	1891
0	0	2	2152	2150	1005	2130	1891
0	0	2	2147	2144	1002	2129	1886
0	0	0	2153	2153	1009	2134	1892
1	1	0	2152	2151	1006	2132	1890
1	0	0	2153	2151	1005	2133	1891
0	0	2	2148	2150	1007	2132	1891
0	0	0	2148	2149	1003	2127	1887
0	0	0	2151	2153	1005	2133	1891
0	3	2	2151	2149	996	2130	1891
0	2	2	2150	2151	1004	2119	1887
3	3	0	2150	2152	1007	2131	1890
2	3	1	2146	2145	1001	2126	1889
1	1	0	2150	2151	1006	2132	1882
0	0	2	2150	2153	1009	2135	1893
1	2	1	2142	2146	1001	2125	1887
1	3	0	2139	2143	999	2122	1888
1	1	2	2144	2151	1006	2131	1891
1	1	0	2146	2152	1009	2132	1892
1	3	0	2146	2153	1007	2132	1891
0	4	1	2146	2152	1005	2131	1891
1	3	0	2145	2147	1000	2123	1886
0	0	2	2145	2150	1006	2131	1891
2	4	0	2145	2150	1006	2130	1891
0	0	2	2145	2151	1005	2132	1892
1	1	0	2142	2149	1006	2131	1892
0	0	2	2147	2153	1006	2131	1891
1	1	1	2145	2151	1006	2131	1891
1	0	3	2145	2151	1005	2130	1891
0	0	1	2145	2150	1006	2132	1890
0	0	0	2139	2143	999	2124	1884
0	0	2	2145	2150	1005	2132	1890
1	2	0	2144	2151	1009	2133	1894
0	2	2	2148	2151	1007	2131	1892
2	1	0	2145	2150	1006	2131	1892
0	1	2	2144	2150	1005	2131	1891
0	0	0	2144	2149	1005	2130	1886
2	0	0	2146	2152	1006	2135	1894
1	1	2	2148	2153	1006	2130	1888
1	1	2	2146	2149	1006	2131	1891
1	0	0	2141	2144	998	2125	1887
0	0	1	2146	2149	1006	2131	1890
0	0	2	2145	2150	1004	2131	1891
0	0	1	2145	2150	1006	2130	1891
1	1	5	2146	2148	1007	2133	1894
1	1	3	2148	2148	1002	2126	1883
0	0	0	2147	2150	1006	2132	1891
2	1	0	2146	2147	1004	2131	1891
0	1	2	2145	2149	1004	2132	1891
1	0	4	2141	2144	1003	2130	1888
0	0	0	2145	2149	1005	2128	1890
1	2	0	2145	2150	1006	2134	1892
0	0	5	2146	2150	1005	2131	1891
0	0	0	2143	2148	1007	2131	1890
0	0	4	2146	2149	1007	2131	1890
0	1	4	2142	2144	999	2123	1885
1	1	0	2145	2148	1005	2132	1891
0	0	0	2145	2149	1008	2134	1892
0	0	0	2147	2151	1005	2132	1891
0	0	0	2143	2146	1006	2132	1891
0	0	0	2143	2147	1004	2131	1889
1	0	0	2146	2148	1006	2131	1892
0	0	0	2145	2149	1005	2132	1885
1	0	2	2146	2150	1005	2133	1892
1	2	2	2143	2146	1002	2126	1886
2	0	0	2144	2150	1005	2132	1891
0	1	0	2145	2149	1004	2131	1890
0	0	0	2145	2150	1006	2131	1892
2	2	0	2145	2149	1007	2131	1890
1	2	0	2145	2147	1003	2126	1885
0	0	1	2145	2144	1002	2125	1885
0	0	3	2145	2149	1004	2132	1890
0	2	0	2145	2144	1004	2129	1890
0	1	3	2145	2148	1006	2131	1891
0	1	2	2140	2139	1003	2131	1892
0	0	4	2146	2151	1010	2127	1890
0	1	0	2146	2151	1006	2131	1891
0	0	3	2144	2147	1004	2132	1891
1	2	0	2145	2149	1005	2132	1890
0	0	2	2139	2143	999	2124	1885
0	0	4	2146	2159	1005	2132	1891
0	0	1	2143	2147	1004	2132	1893
1	2	1	2146	2151	1009	2133	1892
1	0	1	2143	2148	1005	2131	1890
0	0	2	2140	2144	1002	2130	1888
0	0	6	2145	2149	1007	2132	1891
1	4	0	2145	2148	1007	2130	1886
1	0	0	2144	2149	1004	2133	1890
0	0	0	2145	2150	1005	2132	1891
0	0	0	2141	2143	1000	2125	1885
1	1	0	2145	2150	1005	2132	1890
0	0	0	2145	2149	1006	2132	1890
0	1	1	2145	2149	1006	2133	1892
0	0	2	2147	2152	1007	2134	1892
3	0	1	2145	2147	998	2127	1884
2	0	0	2145	2150	1004	2131	1891
1	3	0	2145	2150	1003	2125	1888
0	0	2	2145	2149	1006	2132	1891
1	2	4	2136	2144	1000	2127	1889
0	0	0	2142	2149	1006	2132	1885
0	0	0	2145	2150	1007	2134	1893
0	0	0	2146	2151	1006	2132	1892
1	1	5	2145	2148	1005	2132	1891
3	1	2	2140	2142	999	2124	1884
0	1	6	2145	2149	1004	2131	1890
1	1	3	2139	2144	1005	2129	1891
0	0	2	2134	2147	1004	2131	1890
1	2	0	2146	2149	1007	2131	1891
0	1	0	2141	2146	1004	2130	1891
1	2	0	2142	2146	997	2128	1889
0	0	0	2146	2149	1006	2131	1889
1	1	4	2140	2142	1001	2129	1890
1	3	0	2144	2144	1002	2129	1890
0	0	0	2147	2149	1006	2132	1891
1	1	2	2146	2149	1004	2132	1891
1	1	3	2145	2150	1005	2132	1891
2	2	0	2146	2148	1004	2132	1890
0	0	0	2141	2141	999	2124	1883
0	0	6	2146	2149	1006	2134	1893
1	3	0	2148	2151	1008	2134	1890
0	1	1	2147	2149	1003	2132	1890
0	0	2	2143	2148	1005	2130	1891
3	1	0	2146	2146	1005	2132	1891
0	0	2	2145	2148	1008	2133	1891
0	0	0	2146	2149	1005	2132	1892
0	0	2	2148	2151	1005	2134	1893
0	0	0	2142	2142	1001	2124	1885
2	0	0	2147	2149	1005	2132	1891
0	0	0	2146	2149	1008	2131	1887
0	1	0	2146	2149	1005	2131	1890
1	1	2	2151	2152	1007	2132	1891
1	1	2	2146	2149	1006	2130	1891
1	1	2	2146	2149	1001	2128	1884
1	2	2	2147	2148	1003	2131	1891
0	0	0	2146	2146	1002	2130	1890
0	0	0	2146	2148	1006	2131	1890
2	4	0	2142	2145	1003	2132	1891
0	0	0	2149	2152	1005	2131	1889
1	0	5	2146	2147	1006	2132	1891
0	0	0	2147	2145	1003	2131	1890
1	2	4	2147	2151	1008	2134	1892
0	0	0	2143	2144	1001	2125	1885
1	1	2	2146	2149	1006	2131	1890
0	0	4	2146	2147	1005	2131	1891
0	0	0	2146	2148	1002	2133	1890
0	2	3	2145	2148	1004	2130	1890
2	4	0	2144	2148	1006	2135	1889
0	0	0	2149	2148	1007	2134	1890
0	0	2	2146	2148	1006	2130	1890
1	3	0	2147	2148	1003	2132	1888
0	0	0	2147	2149	1004	2133	1894
3	4	2	2141	2145	1002	2126	1885
1	1	4	2148	2149	1007	2132	1891
1	0	4	2147	2149	1007	2132	1891
2	2	2	2147	2148	1005	2132	1890
0	0	0	2146	2149	1005	2132	1891
0	0	0	2145	2145	1001	2125	1884
1	0	0	2146	2149	1006	2135	1893
1	3	0	2146	2147	1005	2132	1889
0	0	0	2148	2149	1009	2132	1890
0	0	0	2142	2144	1003	2131	1890
0	0	0	2147	2149	1001	2128	1889
0	0	1	2145	2148	1005	2131	1891
1	1	2	2146	2148	1004	2132	1889
0	0	0	2146	2150	1007	2134	1893
0	0	1	2139	2144	1002	2126	1883
1	1	2	2143	2143	997	2125	1884
3	1	0	2147	2148	1005	2131	1891
1	1	3	2146	2148	1006	2130	1892
1	2	1	2147	2151	1008	2133	1892
1	2	5	2147	2148	1006	2132	1891
0	0	0	2140	2144	1004	2131	1888
0	1	0	2147	2149	1007	2131	1890
2	3	3	2146	2149	1005	2132	1885
2	2	4	2146	2149	1004	2132	1890
2	3	3	2141	2143	1002	2127	1888
0	0	0	2148	2152	1008	2133	1892
1	2	1	2148	2149	1007	2132	1891
0	0	0	2147	2149	1005	2132	1892
1	1	3	2146	2149	1005	2131	1890
1	2	0	2144	2144	1001	2124	1884
0	0	0	2146	2150	1006	2133	1891
0	0	1	2142	2145	1006	2132	1892
0	0	1	2151	2150	1006	2133	1890
0	1	2	2147	2149	1007	2133	1891
1	2	0	2140	2146	1005	2131	1890
0	0	0	2146	2142	999	2128	1889
2	4	6	2147	2149	1006	2131	1887
1	1	2	2146	2149	1006	2132	1891
2	0	0	2146	2149	1007	2135	1893
1	1	7	2142	2143	1003	2127	1885
0	1	5	2147	2148	1006	2131	1892
0	0	2	2146	2148	1006	2131	1889
0	0	2	2146	2148	1006	2132	1891
1	4	0	2145	2148	1005	2132	1891
1	1	2	2143	2146	1004	2129	1886
3	4	0	2148	2150	1009	2134	1892
0	0	0	2149	2150	1004	2124	1887
0	0	0	2146	2149	1004	2132	1890
0	0	0	2141	2143	1000	2122	1887
2	4	0	2146	2148	1006	2130	1891
0	0	0	2146	2149	1005	2131	1891
0	1	0	2148	2149	1005	2132	1890
2	0	1	2147	2148	1006	2132	1890
1	1	0	2147	2150	1006	2132	1890
0	0	0	2144	2145	1000	2126	1885
0	2	0	2147	2149	1006	2131	1891
0	0	0	2140	2151	1007	2133	1892
0	0	0	2145	2148	1005	2132	1890
0	0	0	2145	2144	1001	2125	1883
0	0	0	2146	2148	1004	2132	1890
0	0	0	2146	2147	1004	2131	1891
1	0	0	2148	2151	1002	2136	1892
2	0	0	2143	2143	1002	2130	1889
0	0	2	2146	2148	1005	2131	1900
1	2	0	2146	2147	1006	2132	1890
0	0	5	2145	2148	1005	2131	1890
0	1	0	2145	2148	1004	2134	1890
0	2	0	2141	2141	997	2122	1886
1	3	0	2146	2149	1007	2134	1892
1	0	1	2148	2150	1007	2132	1891
1	0	0	2149	2148	1005	2133	1890
1	1	1	2143	2147	1004	2132	1890
0	0	3	2146	2146	1004	2131	1891
0	0	1	2146	2147	1006	2132	1890
3	1	0	2147	2148	1005	2131	1889
0	0	0	2145	2148	1007	2130	1891
1	2	5	2145	2148	1006	2132	1890
1	1	1	2141	2140	1001	2124	1880
1	1	0	2145	2147	1004	2132	1890
1	3	0	2145	2149	1005	2132	1891
1	1	5	2146	2148	1004	2134	1892
0	0	2	2147	2150	1008	2135	1892
0	0	2	2147	2143	1004	2123	1885
1	0	0	2145	2148	1005	2131	1890
0	0	1	2141	2143	1005	2131	1890
0	1	2	2145	2147	1005	2131	1889
2	3	0	2141	2142	1002	2130	1888
2	4	4	2145	2148	1003	2132	1891
1	1	2	2148	2149	1008	2134	1891
0	0	2	2146	2149	1004	2132	1891
0	0	0	2146	2148	1004	2131	1891
0	0	0	2139	2141	997	2125	1885
0	0	0	2145	2147	1005	2131	1890
1	1	0	2147	2150	1005	2133	1890
0	0	0	2144	2147	1004	2132	1887
0	2	6	2146	2147	1004	2132	1890
2	2	2	2144	2148	1004	2130	1890
0	0	0	2143	2146	1005	2131	1887
0	0	0	2145	2147	1006	2132	1892
1	2	5	2148	2150	1006	2135	1888
1	1	1	2146	2149	1005	2133	1891
0	0	0	2141	2140	1000	2124	1884
1	0	0	2145	2147	1005	2131	1889
0	0	0	2145	2147	1005	2131	1890
0	0	1	2144	2146	1005	2132	1891
1	3	0	2143	2148	1006	2133	1892
3	4	0	2146	2148	1003	2127	1885
1	1	2	2146	2147	1005	2133	1890
0	1	4	2139	2143	1004	2131	1889
0	0	4	2145	2147	1004	2132	1889
2	0	0	2140	2143	1002	2130	1889
0	0	0	2142	2144	1004	2131	1889
1	1	2	2143	2148	1001	2126	1888
3	3	4	2145	2148	1006	2131	1890
1	1	2	2146	2147	1005	2131	1890
0	0	0	2146	2146	1003	2132	1893
1	2	5	2141	2140	1000	2125	1887
0	1	0	2147	2149	1006	2134	1890
2	3	4	2145	2147	1006	2132	1889
0	0	2	2146	2146	1005	2131	1890
0	0	3	2145	2148	1005	2133	1891
0	0	3	2143	2146	1001	2127	1884
0	0	2	2146	2148	1008	2133	1891
1	4	3	2146	2150	1006	2127	1887
0	1	0	2146	2150	1008	2132	1891
1	1	5	2140	2140	999	2125	1888
1	3	0	2145	2148	1003	2131	1890
1	1	5	2147	2148	1005	2132	1890
0	0	0	2146	2147	1006	2132	1890
1	2	4	2147	2148	1006	2133	1891
0	0	0	2145	2148	1006	2131	1890
0	0	0	2143	2141	998	2126	1883
1	1	2	2144	2148	1005	2131	1891
0	0	0	2145	2139	1003	2129	1890
1	1	0	2145	2148	1005	2131	1890
0	0	6	2140	2142	1004	2132	1893
0	0	0	2148	2149	1007	2126	1886
0	0	0	2146	2147	1004	2132	1890
0	0	0	2147	2147	1004	2131	1890
1	1	0	2145	2147	1005	2132	1890
0	0	0	2140	2139	994	2125	1882
1	2	2	2145	2148	1004	2132	1889
0	0	2	2141	2146	1005	2131	1892
0	1	1	2147	2149	1007	2134	1891
1	3	5	2145	2147	1004	2133	1889
0	0	0	2140	2139	1002	2131	1890
1	1	0	2145	2147	1004	2132	1890
0	0	0	2146	2147	1006	2134	1893
0	0	0	2147	2149	1007	2134	1888
3	2	0	2147	2150	1005	2132	1889
1	2	3	2140	2140	998	2125	1884
0	0	2	2145	2148	1004	2132	1889
1	2	5	2145	2146	1004	2132	1889
0	1	6	2145	2149	1006	2133	1893
0	0	0	2141	2142	998	2126	1885
0	0	3	2146	2147	1004	2131	1888
1	0	0	2145	2147	1004	2132	1891
3	3	5	2145	2147	1005	2132	1890
1	0	0	2145	2147	1006	2131	1890
0	1	3	2145	2147	1006	2132	1887
2	0	2	2147	2147	1000	2135	1892
0	0	1	2147	2147	1007	2132	1887
0	0	6	2147	2147	1006	2132	1889
1	3	0	2141	2142	998	2126	1884
0	0	6	2146	2147	1006	2132	1889
1	3	0	2145	2147	1004	2131	1891
0	1	5	2146	2147	1005	2129	1892
0	0	2	2145	2149	1005	2135	1892
0	1	0	2147	2148	1001	2126	1884
0	0	0	2146	2148	1005	2129	1890
0	1	0	2145	2145	1003	2131	1890
2	0	0	2145	2146	1005	2131	1890
1	1	0	2145	2147	1005	2132	1889
2	4	0	2141	2143	1001	2130	1889
0	0	2	2145	2147	1004	2130	1890
0	0	3	2146	2148	1006	2135	1891
0	0	1	2148	2148	1006	2133	1890
0	0	2	2145	2147	1005	2131	1887
0	0	2	2141	2143	1000	2124	1882
0	0	2	2145	2147	1005	2132	1890
0	0	2	2145	2146	1003	2132	1889
0	0	3	2146	2147	1006	2131	1892
1	4	0	2142	2149	1007	2134	1893
1	3	0	2142	2146	1004	2132	1887
0	4	0	2146	2148	1006	2132	1891
0	0	2	2145	2147	1015	2132	1887
0	0	5	2146	2146	1005	2132	1889
0	1	1	2138	2141	998	2125	1884
0	0	4	2146	2147	1006	2134	1891
0	0	4	2146	2146	1007	2131	1889
0	0	2	2146	2148	1004	2132	1885
1	1	0	2146	2148	1007	2131	1890
2	0	0	2144	2146	1005	2132	1890
2	0	1	2139	2147	1005	2130	1887
1	0	1	2148	2148	1008	2133	1890
0	1	5	2146	2146	1001	2129	1889
0	0	2	2145	2147	1004	2131	1890
0	1	6	2141	2141	1002	2129	1889
1	4	0	2144	2147	1005	2122	1887
0	2	0	2144	2146	1006	2132	1892
1	0	2	2146	2149	1009	2134	1892
1	1	0	2145	2148	1004	2131	1891
1	0	0	2139	2140	999	2126	1880
0	1	5	2145	2148	1005	2131	1889
0	0	2	2142	2144	1005	2131	1889
0	0	0	2145	2148	1005	2131	1890
1	1	2	2140	2146	1001	2132	1890
0	0	1	2142	2154	1004	2130	1890
1	2	0	2145	2142	1002	2130	1889
1	1	0	2145	2148	1005	2133	1890
3	1	0	2145	2148	1005	2131	1890
0	0	1	2143	2147	1004	2135	1892
0	1	2	2142	2141	1011	2125	1884
0	0	0	2145	2146	1005	2132	1892
1	1	2	2146	2149	1007	2130	1891
0	0	2	2147	2147	1005	2132	1891
2	4	0	2146	2148	1006	2131	1889
0	2	0	2145	2146	1003	2126	1882
0	0	2	2145	2149	1003	2132	1890
1	2	0	2152	2147	1001	2128	1888
1	1	1	2145	2147	1006	2134	1893
0	0	2	2142	2141	999	2131	1890
0	0	2	2147	2149	1004	2132	1886
0	0	2	2145	2147	1006	2131	1891
0	0	2	2144	2147	1005	2132	1890
