# Supplementary material for: Assisting hand gesture classification and rehabilitation assessment via sEMG and finger motion data
Source: Front Bioeng Biotechnol. 2026 Jan 8;13:1751763. doi: 10.3389/fbioe.2025.1751763 (PMC12823985; doi:10.3389/fbioe.2025.1751763)
Supplement: Supplementary file 1 [file DataSheet1.zip › dataset/function 0/0/1/1.csv]

channel_2	channel_3	channel_6	pinky	ring finger	middle finger	forefinger	thumb
1	2	0	2164	2175	1000	2143	1881
2	0	0	2157	2174	1002	2148	1889
0	0	0	2161	2176	1003	2149	1889
1	2	0	2162	2177	1003	2150	1889
0	1	3	2164	2180	1004	2151	1889
1	1	0	2158	2173	1000	2147	1888
0	0	0	2162	2176	997	2143	1887
0	0	0	2162	2178	1003	2149	1888
1	2	6	2163	2178	1002	2149	1888
0	0	2	2162	2178	1004	2149	1890
2	3	0	2155	2173	998	2145	1885
2	0	1	2162	2178	1005	2150	1890
0	1	0	2108	2154	996	2147	1869
0	2	0	2107	2153	996	2147	1868
0	1	0	2110	2153	994	2146	1867
3	0	1	2100	2147	988	2138	1859
0	0	2	2110	2154	996	2148	1867
0	0	2	2105	2154	996	2150	1867
1	3	0	2107	2154	997	2147	1868
0	0	2	2100	2149	995	2149	1869
1	2	0	2107	2156	998	2148	1869
1	1	5	2109	2155	996	2148	1869
1	1	1	2107	2154	996	2148	1869
0	0	2	2107	2154	996	2148	1868
2	4	0	2105	2153	992	2144	1860
0	0	1	2107	2153	995	2147	1868
1	0	2	2107	2153	995	2146	1868
0	0	1	2107	2153	996	2149	1868
0	1	5	2101	2144	988	2140	1859
2	0	1	2107	2152	996	2143	1869
2	1	0	2107	2153	996	2147	1867
1	1	1	2106	2151	995	2148	1869
1	1	6	2107	2154	995	2148	1867
0	1	4	2103	2150	994	2147	1868
1	1	0	2107	2152	995	2145	1868
1	1	1	2106	2153	995	2149	1869
1	1	0	2108	2154	998	2150	1869
2	0	0	2107	2154	996	2149	1869
0	0	0	2106	2153	990	2141	1862
0	0	0	2107	2153	995	2147	1868
2	0	1	2107	2154	995	2148	1863
0	0	0	2107	2154	995	2147	1868
0	1	2	2102	2146	989	2141	1861
0	2	0	2108	2153	995	2147	1868
2	4	0	2106	2153	994	2149	1868
0	0	0	2107	2155	998	2149	1870
2	1	0	2104	2154	994	2147	1867
3	0	0	2109	2154	996	2146	1866
1	0	3	2108	2153	996	2148	1865
0	2	0	2108	2153	997	2147	1868
0	2	5	2108	2154	996	2149	1869
0	1	1	2108	2155	999	2150	1868
0	1	2	2109	2155	993	2141	1863
0	0	0	2109	2153	994	2148	1868
0	0	2	2107	2153	995	2147	1865
1	2	2	2107	2154	995	2148	1868
1	1	2	2099	2145	990	2142	1861
0	0	0	2108	2152	997	2148	1868
0	0	6	2105	2151	994	2147	1867
1	1	2	2109	2154	995	2149	1870
3	0	0	2103	2145	994	2150	1869
0	0	2	2110	2155	996	2147	1864
1	3	0	2107	2153	996	2147	1868
0	0	0	2110	2154	994	2148	1868
1	3	2	2109	2154	995	2147	1868
0	1	1	2107	2152	995	2143	1862
3	1	0	2107	2151	995	2144	1863
0	1	0	2108	2153	996	2148	1868
2	1	1	2110	2153	995	2148	1868
0	2	0	2109	2152	995	2147	1869
0	1	0	2105	2147	991	2142	1863
0	0	0	2111	2156	999	2150	1869
0	1	6	2105	2151	996	2145	1868
1	2	0	2109	2154	996	2147	1868
2	2	0	2103	2146	990	2145	1866
1	1	0	2109	2153	996	2148	1863
3	0	0	2109	2153	995	2147	1868
0	1	0	2109	2150	996	2147	1869
1	2	0	2109	2152	997	2147	1867
1	1	3	2107	2150	992	2146	1865
2	3	0	2112	2155	999	2149	1869
0	0	0	2113	2154	986	2147	1868
1	1	5	2110	2152	996	2147	1870
2	3	1	2106	2146	990	2140	1861
2	0	2	2102	2144	986	2138	1859
0	0	2	2110	2151	997	2148	1871
0	0	0	2107	2150	994	2148	1867
1	0	0	2112	2152	996	2148	1868
0	1	1	2104	2142	988	2145	1868
3	0	0	2112	2151	995	2145	1869
0	0	2	2110	2152	994	2147	1867
0	1	0	2111	2150	996	2147	1868
0	0	1	2109	2150	994	2149	1868
2	0	0	2101	2146	994	2147	1862
0	0	0	2110	2151	996	2149	1871
0	1	3	2112	2154	998	2150	1869
0	0	4	2111	2153	995	2149	1868
2	2	0	2107	2143	989	2141	1861
1	1	6	2111	2151	995	2146	1867
0	1	5	2104	2145	994	2146	1867
0	0	0	2110	2151	995	2149	1868
0	0	2	2105	2144	991	2143	1866
1	4	0	2107	2143	988	2141	1866
0	0	0	2110	2151	994	2146	1869
0	0	0	2110	2150	993	2147	1869
1	4	0	2110	2150	995	2147	1869
1	4	0	2109	2149	994	2148	1869
0	0	0	2107	2146	994	2147	1867
0	0	0	2106	2147	993	2147	1870
0	0	2	2106	2147	996	2150	1870
0	0	1	2102	2141	991	2144	1868
3	3	2	2107	2147	994	2146	1868
0	0	1	2106	2147	994	2147	1868
3	0	1	2103	2148	994	2145	1869
1	3	0	2105	2147	992	2145	1867
0	0	2	2106	2146	993	2140	1864
1	4	2	2106	2145	993	2146	1865
3	0	0	2105	2149	992	2147	1867
0	0	0	2106	2147	996	2149	1870
1	1	4	2102	2143	989	2141	1861
2	0	0	2106	2147	996	2146	1865
0	0	1	2104	2145	993	2147	1868
2	2	0	2105	2147	995	2145	1868
1	1	5	2102	2140	991	2144	1866
1	2	0	2105	2146	999	2146	1866
0	0	4	2104	2147	990	2147	1867
1	1	5	2106	2147	995	2145	1868
0	0	0	2104	2146	993	2145	1866
2	0	2	2103	2146	996	2147	1867
0	2	5	2100	2145	993	2147	1865
1	4	0	2104	2146	995	2146	1869
0	1	2	2103	2147	993	2147	1869
0	0	0	2104	2145	994	2147	1869
0	0	0	2099	2138	989	2144	1863
3	3	0	2105	2147	996	2148	1869
0	0	0	2104	2145	994	2146	1869
0	0	2	2105	2147	993	2146	1868
2	3	0	2098	2139	989	2143	1866
0	0	2	2104	2146	995	2146	1869
0	0	0	2103	2145	994	2147	1867
2	0	1	2104	2145	991	2147	1867
0	2	0	2103	2145	993	2147	1867
0	0	0	2101	2145	991	2147	1863
1	2	3	2103	2147	994	2148	1870
2	0	1	2102	2145	994	2146	1867
0	0	1	2103	2147	993	2146	1868
1	0	2	2103	2146	994	2146	1869
1	0	1	2099	2139	987	2140	1861
0	0	4	2103	2146	993	2147	1868
0	1	4	2101	2142	993	2147	1870
0	0	3	2103	2148	996	2156	1870
2	0	1	2099	2141	989	2141	1865
2	0	3	2104	2147	993	2146	1868
0	1	0	2102	2146	995	2147	1869
0	1	0	2103	2145	993	2147	1868
0	0	5	2102	2144	993	2145	1868
0	1	0	2100	2143	993	2145	1864
0	0	0	2103	2143	995	2147	1868
1	3	1	2103	2146	993	2146	1870
0	1	0	2102	2148	994	2149	1871
0	0	2	2101	2141	991	2140	1859
0	0	5	2104	2148	994	2147	1868
0	1	0	2100	2146	994	2147	1867
0	0	0	2102	2143	986	2143	1867
0	0	2	2102	2146	993	2147	1865
0	4	0	2097	2146	990	2138	1863
0	1	0	2103	2145	995	2148	1871
1	0	2	2102	2146	995	2150	1870
0	0	0	2103	2148	994	2150	1868
0	0	0	2102	2144	993	2147	1867
0	0	0	2103	2141	989	2145	1868
0	2	0	2103	2146	993	2147	1867
1	4	1	2103	2145	993	2147	1867
1	1	0	2103	2145	993	2146	1868
1	4	0	2099	2141	989	2141	1862
0	1	2	2102	2146	995	2150	1870
1	1	0	2104	2146	990	2146	1867
1	1	3	2105	2145	994	2148	1865
0	0	2	2097	2139	989	2140	1864
0	0	2	2103	2145	994	2147	1868
0	0	0	2102	2146	994	2146	1869
0	0	0	2101	2143	994	2148	1871
1	4	0	2105	2147	996	2149	1869
0	1	5	2099	2143	993	2147	1868
1	0	0	2104	2145	987	2142	1866
1	1	0	2103	2144	995	2147	1868
3	0	1	2103	2144	994	2147	1868
0	1	5	2103	2144	993	2146	1867
0	0	5	2103	2141	989	2139	1858
0	0	2	2103	2145	992	2148	1868
1	4	0	2104	2145	994	2142	1866
0	1	0	2105	2147	995	2149	1868
2	2	0	2101	2140	987	2140	1859
0	0	5	2105	2144	994	2143	1868
0	0	2	2103	2143	992	2147	1868
1	2	0	2104	2143	994	2148	1868
0	0	2	2100	2142	993	2145	1868
0	0	1	2100	2145	985	2142	1865
0	0	0	2106	2146	995	2141	1863
0	0	0	2104	2144	994	2147	1868
0	1	0	2104	2145	992	2148	1868
1	0	0	2103	2142	997	2148	1871
0	0	2	2103	2145	994	2139	1864
1	4	0	2111	2146	993	2147	1868
0	0	0	2112	2143	994	2147	1868
0	0	0	2107	2140	992	2147	1868
0	0	0	2111	2144	993	2147	1871
2	3	0	2111	2145	997	2148	1871
0	0	1	2114	2146	995	2147	1869
1	3	3	2112	2145	993	2146	1869
0	1	0	2112	2145	991	2142	1862
0	0	0	2114	2147	995	2148	1869
0	0	2	2112	2144	995	2148	1868
0	0	5	2111	2144	995	2146	1869
1	0	0	2105	2137	987	2140	1859
3	0	0	2112	2144	995	2149	1868
0	0	2	2108	2143	995	2146	1868
0	0	2	2109	2142	994	2147	1867
0	0	2	2107	2137	991	2145	1869
3	0	2	2112	2144	996	2149	1868
2	2	0	2114	2146	996	2148	1870
0	0	3	2114	2145	994	2148	1869
0	0	4	2113	2144	995	2148	1868
0	1	0	2113	2146	993	2145	1869
0	0	4	2112	2144	994	2145	1864
0	1	0	2113	2144	994	2149	1871
2	0	2	2115	2148	995	2147	1870
2	0	2	2114	2144	995	2147	1869
0	0	0	2110	2135	989	2138	1860
1	0	0	2114	2143	994	2148	1869
0	1	0	2114	2143	993	2146	1868
0	0	0	2113	2144	995	2147	1868
1	3	0	2108	2136	989	2142	1867
1	2	0	2113	2143	995	2150	1867
0	0	0	2114	2144	995	2149	1870
2	0	0	2115	2145	997	2148	1870
0	0	0	2117	2144	995	2148	1869
0	1	0	2114	2143	994	2147	1866
2	0	0	2115	2143	990	2147	1868
1	0	0	2114	2144	995	2147	1869
0	0	0	2116	2143	994	2148	1870
1	3	0	2115	2143	997	2149	1871
0	0	0	2112	2138	988	2139	1863
1	0	0	2115	2143	993	2145	1869
0	1	0	2115	2140	991	2144	1868
0	0	0	2115	2142	994	2147	1869
1	1	6	2110	2137	989	2139	1865
1	1	0	2115	2142	993	2148	1867
0	0	3	2115	2142	994	2145	1869
1	0	0	2115	2141	995	2148	1870
0	0	2	2115	2143	997	2149	1870
1	0	0	2113	2139	994	2147	1868
1	1	4	2116	2143	995	2147	1869
1	1	5	2116	2142	994	2147	1869
0	0	4	2115	2141	995	2147	1869
0	1	7	2111	2136	988	2137	1862
1	0	3	2115	2141	994	2146	1869
0	0	3	2116	2138	989	2145	1867
1	1	0	2116	2143	990	2143	1868
0	0	0	2115	2142	994	2147	1869
0	0	1	2110	2133	988	2140	1861
1	1	2	2115	2140	994	2147	1868
2	3	0	2114	2141	995	2146	1868
0	0	1	2114	2141	995	2148	1868
0	0	2	2113	2140	993	2146	1870
0	1	0	2115	2139	992	2149	1869
1	1	2	2116	2143	996	2147	1870
0	0	6	2114	2143	995	2146	1869
1	3	0	2115	2142	994	2148	1869
1	0	1	2112	2138	990	2141	1861
0	0	0	2115	2143	994	2145	1868
0	1	2	2114	2140	987	2142	1866
1	1	0	2111	2141	994	2147	1867
2	0	0	2112	2134	988	2140	1862
1	4	0	2115	2141	995	2150	1871
1	3	0	2113	2145	996	2149	1869
2	1	0	2114	2141	992	2147	1867
2	0	2	2115	2142	993	2146	1868
0	0	3	2111	2140	993	2143	1869
0	1	2	2114	2142	990	2142	1866
2	0	1	2114	2142	993	2147	1870
0	1	6	2114	2142	994	2148	1871
0	2	0	2117	2144	997	2148	1871
1	0	0	2115	2139	990	2140	1862
0	0	0	2114	2142	993	2147	1869
0	1	0	2114	2143	991	2138	1864
1	2	0	2115	2142	993	2148	1870
0	0	0	2108	2134	989	2140	1860
2	0	0	2115	2142	994	2147	1871
2	1	0	2112	2142	994	2147	1868
0	0	0	2114	2142	995	2148	1872
3	0	0	2112	2142	996	2149	1870
0	1	0	2116	2144	988	2144	1868
1	1	0	2114	2141	994	2146	1870
0	0	4	2114	2143	993	2146	1870
0	1	0	2115	2142	994	2146	1870
0	0	0	2114	2142	994	2147	1871
0	2	3	2113	2142	990	2144	1864
2	0	0	2114	2143	995	2149	1872
2	0	5	2112	2142	994	2150	1873
0	0	3	2109	2140	991	2146	1869
1	0	0	2115	2145	992	2147	1869
0	1	6	2114	2144	993	2147	1868
0	0	0	2113	2143	996	2149	1871
0	2	6	2114	2146	997	2149	1871
0	2	4	2114	2144	990	2141	1861
1	2	2	2114	2143	994	2147	1868
2	0	0	2113	2143	995	2145	1870
0	0	0	2113	2143	991	2147	1870
1	2	0	2109	2134	985	2136	1861
0	0	0	2113	2144	992	2146	1868
0	2	0	2112	2145	994	2147	1869
0	0	2	2113	2143	995	2148	1871
0	0	4	2106	2142	994	2147	1870
0	0	4	2115	2144	994	2142	1869
0	0	2	2115	2144	992	2146	1868
0	0	2	2112	2143	993	2147	1869
2	4	0	2113	2144	994	2145	1869
0	0	3	2112	2144	993	2149	1871
0	0	0	2113	2143	994	2146	1863
1	1	5	2115	2145	994	2147	1868
2	0	2	2112	2143	995	2147	1868
3	0	0	2113	2143	995	2147	1868
3	0	2	2108	2137	986	2141	1862
0	0	2	2113	2144	994	2146	1869
0	0	0	2111	2142	992	2147	1869
1	4	1	2112	2141	993	2147	1867
1	4	0	2106	2136	992	2146	1871
0	0	0	2114	2146	995	2147	1866
0	1	0	2112	2145	994	2148	1869
1	1	0	2113	2144	995	2146	1869
1	1	6	2112	2144	993	2146	1868
1	1	0	2111	2143	989	2140	1861
0	0	2	2113	2145	994	2147	1868
0	0	2	2112	2145	994	2147	1868
1	3	0	2111	2145	993	2147	1867
2	0	1	2112	2144	995	2147	1868
0	1	0	2108	2139	985	2137	1862
2	0	2	2112	2145	993	2146	1868
0	1	0	2110	2143	991	2147	1868
0	0	0	2112	2145	993	2147	1867
0	0	0	2105	2136	988	2145	1867
0	0	3	2112	2144	992	2149	1868
2	0	1	2112	2147	995	2149	1871
3	0	0	2114	2148	994	2148	1869
0	1	5	2113	2145	993	2147	1869
0	0	3	2108	2142	994	2142	1865
1	3	0	2109	2145	993	2147	1869
0	0	2	2113	2146	993	2147	1867
2	1	0	2112	2145	994	2147	1867
1	3	0	2107	2137	985	2137	1862
1	0	2	2112	2146	996	2149	1871
0	0	2	2111	2145	995	2146	1869
0	0	0	2112	2145	993	2147	1867
3	0	1	2113	2144	992	2145	1869
0	0	2	2106	2138	987	2141	1864
0	0	0	2113	2146	994	2146	1869
0	0	0	2112	2146	996	2148	1870
1	4	0	2115	2152	995	2148	1869
2	0	0	2110	2145	991	2147	1867
2	2	0	2111	2140	992	2145	1865
1	4	0	2112	2147	994	2146	1867
1	2	3	2112	2146	994	2146	1868
1	2	3	2111	2144	994	2147	1868
0	0	2	2113	2137	989	2137	1861
0	1	0	2113	2146	992	2147	1868
0	0	1	2109	2141	994	2149	1870
1	0	0	2114	2149	995	2146	1868
0	0	2	2108	2139	987	2142	1866
0	2	0	2114	2145	993	2145	1869
0	0	1	2110	2144	992	2147	1868
0	0	2	2112	2145	993	2145	1867
0	0	2	2112	2145	995	2149	1868
0	0	0	2112	2148	994	2147	1869
1	3	0	2112	2140	990	2145	1866
0	1	2	2111	2145	994	2146	1868
1	2	1	2110	2146	992	2147	1868
0	2	0	2110	2146	992	2146	1868
2	0	2	2106	2140	989	2140	1862
0	1	2	2110	2144	993	2146	1868
1	2	0	2111	2139	988	2145	1867
0	0	0	2111	2146	995	2149	1869
0	0	3	2107	2139	989	2139	1865
1	4	0	2111	2145	994	2147	1869
0	0	6	2110	2144	993	2146	1867
1	0	1	2110	2145	991	2147	1868
2	0	1	2109	2146	992	2146	1868
2	4	0	2104	2138	991	2144	1866
2	0	0	2104	2145	992	2147	1867
0	1	3	2110	2144	994	2146	1869
0	0	3	2110	2144	993	2146	1868
0	0	2	2111	2145	994	2146	1868
0	0	1	2107	2141	989	2139	1862
0	0	1	2109	2144	994	2146	1868
0	0	2	2109	2144	986	2140	1867
2	0	0	2110	2148	996	2151	1869
0	0	2	2107	2143	993	2145	1867
0	0	2	2107	2144	992	2144	1868
1	1	2	2106	2143	992	2147	1868
0	0	1	2107	2142	993	2147	1868
0	0	0	2104	2134	987	2142	1863
0	0	2	2109	2145	995	2148	1869
1	1	5	2109	2144	993	2147	1867
0	0	0	2107	2143	993	2147	1868
0	0	0	2101	2134	986	2138	1865
0	0	0	2106	2142	992	2145	1868
0	1	1	2106	2142	992	2146	1868
0	0	0	2107	2141	992	2147	1867
0	0	0	2103	2142	990	2145	1868
2	3	0	2104	2142	993	2147	1871
0	0	2	2108	2145	995	2148	1868
0	0	2	2107	2142	993	2146	1868
1	2	2	2107	2143	993	2146	1868
0	0	0	2103	2137	988	2139	1860
1	1	0	2103	2138	985	2138	1860
0	0	0	2104	2142	994	2147	1871
2	3	0	2105	2145	990	2146	1868
0	0	1	2106	2145	995	2147	1869
0	1	6	2097	2137	985	2138	1861
1	0	2	2103	2143	991	2146	1866
0	0	2	2103	2142	992	2144	1869
0	0	0	2104	2142	991	2146	1868
3	4	5	2101	2140	992	2146	1867
0	0	2	2103	2142	989	2146	1866
0	1	0	2103	2143	994	2148	1870
1	4	0	2104	2145	995	2147	1869
1	1	0	2104	2145	991	2148	1867
0	0	0	2099	2138	985	2140	1861
1	4	0	2101	2139	991	2146	1868
0	0	6	2101	2144	990	2144	1867
1	4	2	2099	2142	994	2146	1869
0	0	2	2097	2136	985	2138	1860
2	2	0	2095	2137	987	2140	1862
0	0	0	2100	2141	994	2146	1867
0	0	2	2099	2142	989	2146	1866
2	3	0	2099	2143	992	2145	1868
0	0	0	2097	2140	991	2141	1867
1	1	3	2099	2141	989	2144	1866
2	4	2	2097	2141	991	2145	1867
0	0	0	2099	2143	992	2148	1868
1	3	0	2100	2145	990	2148	1868
1	2	5	2099	2134	987	2141	1863
1	2	0	2100	2143	990	2146	1866
0	1	2	2099	2141	988	2142	1866
1	2	2	2099	2143	992	2146	1868
1	2	0	2093	2136	986	2139	1863
1	3	0	2098	2142	991	2146	1867
0	0	2	2098	2143	990	2146	1867
0	1	5	2098	2143	992	2149	1870
0	0	2	2096	2143	992	2147	1869
0	1	0	2093	2140	991	2144	1866
2	0	0	2097	2143	988	2141	1866
2	2	0	2098	2143	993	2146	1866
0	0	4	2097	2143	992	2146	1868
0	0	0	2096	2144	993	2146	1870
1	4	0	2098	2141	989	2141	1863
0	0	2	2097	2144	992	2144	1865
0	2	0	2095	2143	991	2140	1864
1	1	0	2096	2144	991	2147	1869
1	1	0	2091	2134	985	2140	1861
1	3	0	2096	2143	991	2145	1867
0	1	3	2094	2142	991	2145	1868
0	1	2	2096	2149	992	2146	1869
0	0	2	2090	2141	993	2148	1869
0	0	2	2097	2145	987	2144	1867
0	0	0	2096	2143	993	2147	1867
1	0	0	2095	2144	990	2146	1867
0	0	0	2095	2143	992	2145	1867
0	0	4	2094	2143	991	2146	1867
0	2	0	2093	2143	989	2144	1863
0	0	0	2097	2145	992	2148	1868
1	3	0	2095	2145	991	2145	1862
0	0	2	2094	2141	992	2145	1867
0	1	5	2090	2134	986	2137	1860
1	1	6	2094	2143	992	2146	1868
1	2	4	2091	2141	991	2145	1866
1	1	0	2093	2143	990	2148	1867
0	2	0	2088	2140	990	2145	1868
0	1	5	2091	2144	990	2141	1865
0	0	2	2095	2145	994	2147	1867
0	0	2	2094	2144	992	2146	1868
0	0	4	2093	2143	992	2147	1867
0	0	1	2092	2142	987	2143	1863
1	3	0	2094	2145	993	2147	1868
0	0	3	2094	2144	991	2142	1860
1	1	2	2093	2144	991	2147	1868
0	0	0	2091	2144	992	2146	1868
1	0	2	2087	2135	985	2138	1862
0	1	4	2093	2145	985	2149	1869
0	0	2	2089	2143	989	2147	1867
0	0	5	2093	2145	994	2147	1867
0	0	3	2101	2150	997	2155	1876
0	0	2	2091	2140	991	2146	1867
0	0	1	2092	2141	989	2146	1866
0	0	2	2091	2141	991	2147	1865
1	2	1	2086	2134	985	2138	1860
2	0	0	2091	2140	990	2146	1868
2	4	0	2091	2142	993	2148	1869
0	1	1	2094	2143	992	2147	1866
0	0	2	2088	2138	985	2145	1866
0	2	0	2090	2139	992	2145	1867
0	1	0	2092	2140	991	2145	1866
0	0	2	2092	2140	991	2145	1867
2	0	2	2092	2139	992	2146	1867
0	2	0	2091	2141	988	2141	1861
0	1	3	2092	2140	991	2147	1869
0	0	2	2089	2142	991	2149	1868
1	2	1	2093	2143	992	2147	1868
1	4	0	2087	2134	986	2138	1861
0	1	0	2092	2140	989	2146	1866
0	0	0	2093	2149	998	2156	1875
0	0	2	2090	2137	989	2146	1868
2	0	0	2090	2140	992	2144	1870
0	1	1	2086	2132	989	2145	1866
0	1	2	2094	2139	991	2145	1866
0	0	1	2092	2140	990	2144	1866
0	0	1	2093	2138	992	2147	1866
0	3	0	2092	2139	991	2145	1866
0	0	0	2093	2138	989	2139	1863
1	0	2	2093	2139	990	2145	1867
1	4	0	2092	2139	990	2146	1867
0	0	2	2093	2140	992	2149	1869
1	1	1	2090	2135	987	2141	1861
0	0	2	2093	2141	991	2145	1867
1	2	7	2092	2138	990	2145	1866
1	3	0	2093	2138	991	2146	1867
0	0	1	2086	2134	989	2143	1866
1	1	6	2093	2139	991	2144	1865
1	1	0	2095	2141	993	2146	1865
1	3	0	2094	2139	992	2146	1867
0	1	6	2092	2139	991	2146	1866
0	0	2	2094	2139	990	2146	1867
0	1	0	2096	2138	989	2143	1861
1	1	2	2093	2140	989	2146	1867
3	3	5	2093	2138	992	2146	1867
0	2	5	2093	2139	993	2147	1870
0	0	2	2089	2137	989	2140	1862
1	1	6	2095	2140	991	2147	1867
0	0	2	2091	2136	989	2143	1867
0	0	0	2094	2139	990	2145	1866
0	0	0	2089	2133	987	2144	1864
1	1	3	2093	2138	991	2146	1862
0	0	1	2093	2138	990	2146	1867
0	0	0	2093	2139	991	2144	1867
1	0	2	2094	2138	991	2147	1869
3	0	0	2092	2137	993	2143	1862
0	1	1	2090	2136	991	2143	1862
0	1	0	2094	2137	991	2146	1866
1	1	2	2094	2139	991	2145	1866
0	0	1	2092	2137	991	2146	1867
0	1	5	2090	2131	987	2138	1858
1	2	4	2093	2138	991	2145	1869
0	0	0	2089	2137	992	2146	1868
0	0	2	2095	2140	992	2147	1868
1	1	3	2089	2133	986	2143	1865
1	4	0	2094	2139	991	2147	1860
1	1	3	2093	2139	994	2146	1866
0	0	0	2094	2138	991	2146	1867
0	1	1	2094	2138	990	2146	1867
0	0	0	2091	2137	990	2141	1862
0	0	0	2094	2139	992	2148	1870
2	3	0	2095	2140	993	2148	1870
1	1	1	2096	2141	992	2148	1868
1	1	2	2092	2133	985	2140	1861
0	0	0	2089	2132	984	2139	1861
0	0	0	2094	2138	991	2146	1866
0	0	0	2091	2131	988	2143	1865
0	1	3	2093	2138	992	2148	1869
2	2	0	2090	2135	989	2144	1867
2	0	0	2096	2139	992	2145	1866
0	1	0	2094	2138	992	2145	1867
2	0	0	2093	2139	992	2146	1867
0	1	2	2093	2138	992	2145	1867
0	0	0	2088	2135	990	2144	1863
0	0	0	2094	2138	991	2147	1867
0	0	0	2094	2137	992	2147	1866
0	0	2	2092	2139	991	2145	1866
0	0	0	2092	2131	986	2139	1863
0	0	2	2093	2140	993	2149	1870
1	2	2	2092	2134	989	2145	1865
2	3	0	2095	2139	992	2147	1867
0	0	2	2085	2134	987	2142	1866
0	0	0	2088	2131	986	2140	1865
0	0	2	2093	2139	990	2146	1866
0	0	0	2092	2140	993	2148	1869
1	1	1	2096	2141	994	2148	1867
1	2	5	2094	2139	990	2146	1865
1	2	6	2100	2146	996	2155	1877
1	1	3	2092	2139	990	2147	1866
0	0	2	2092	2138	993	2146	1866
2	2	2	2088	2132	987	2143	1864
0	0	0	2092	2137	991	2145	1866
1	1	5	2091	2137	991	2145	1866
0	2	3	2093	2138	993	2147	1868
1	1	0	2091	2138	993	2148	1868
2	1	0	2094	2138	990	2143	1862
1	2	2	2099	2139	992	2146	1867
0	2	2	2093	2138	991	2147	1864
0	0	0	2092	2138	991	2147	1866
1	2	1	2087	2129	985	2139	1859
0	0	0	2093	2138	990	2146	1867
0	1	2	2092	2138	990	2146	1865
0	0	0	2093	2138	992	2148	1868
0	0	0	2088	2134	991	2146	1868
1	1	3	2095	2141	991	2146	1865
3	3	2	2094	2139	991	2144	1867
2	3	0	2093	2138	991	2146	1866
1	2	4	2093	2138	991	2146	1866
0	0	1	2091	2138	991	2147	1869
1	1	2	2094	2140	992	2146	1863
1	2	2	2094	2142	991	2147	1867
1	1	0	2094	2138	989	2146	1867
0	1	3	2093	2139	992	2146	1867
2	4	0	2089	2132	985	2141	1859
0	1	0	2093	2139	990	2145	1866
0	0	0	2091	2137	992	2146	1866
0	1	5	2093	2138	992	2145	1865
0	0	2	2090	2134	989	2144	1868
1	1	2	2095	2140	994	2145	1865
1	1	2	2095	2141	991	2145	1867
0	0	2	2093	2139	993	2146	1867
0	0	0	2093	2138	991	2147	1867
0	0	0	2093	2137	991	2143	1863
0	0	0	2094	2139	991	2147	1867
0	0	6	2095	2139	990	2146	1865
1	3	0	2094	2139	991	2146	1865
1	3	0	2094	2139	992	2148	1868
1	1	3	2090	2135	988	2141	1862
0	1	4	2097	2140	993	2147	1866
