# Supplementary material for: Assisting hand gesture classification and rehabilitation assessment via sEMG and finger motion data
Source: Front Bioeng Biotechnol. 2026 Jan 8;13:1751763. doi: 10.3389/fbioe.2025.1751763 (PMC12823985; doi:10.3389/fbioe.2025.1751763)
Supplement: Supplementary file 1 [file DataSheet1.zip › dataset/function 0/0/1/2.csv]

channel_2	channel_3	channel_6	pinky	ring finger	middle finger	forefinger	thumb
1	2	0	2093	2138	993	2147	1869
1	0	0	2093	2139	991	2144	1865
2	0	0	2091	2137	993	2146	1870
3	0	1	2093	2138	993	2147	1869
1	0	2	2254	2121	1020	2123	1928
0	0	2	2253	2119	1017	2125	1927
1	0	0	2254	2119	1018	2123	1926
0	0	2	2252	2120	1015	2124	1927
0	1	0	2247	2116	1014	2124	1923
0	0	1	2254	2118	1017	2125	1927
1	1	0	2253	2120	1019	2122	1922
1	3	2	2255	2120	1016	2124	1928
1	1	1	2245	2112	1011	2117	1922
0	0	0	2253	2119	1016	2124	1927
2	0	2	2252	2119	1015	2124	1926
0	0	0	2254	2119	1015	2123	1928
1	3	0	2253	2118	1018	2126	1930
0	1	0	2253	2118	1017	2122	1928
3	0	2	2249	2114	1013	2118	1920
0	0	2	2252	2119	1015	2123	1927
3	0	0	2248	2114	1014	2123	1927
0	0	5	2253	2120	1019	2126	1930
2	0	2	2247	2119	1017	2125	1925
0	0	5	2253	2120	1011	2120	1926
3	0	3	2249	2116	1016	2124	1927
0	0	0	2250	2119	1017	2125	1926
0	0	3	2251	2118	1017	2124	1927
1	1	3	2246	2111	1012	2115	1919
1	2	0	2252	2119	1015	2126	1929
0	0	0	2254	2121	1018	2125	1927
1	3	2	2253	2120	1017	2124	1927
3	0	0	2251	2118	1017	2124	1928
1	1	2	2249	2116	1014	2119	1922
0	1	3	2251	2119	1016	2124	1927
1	4	0	2251	2118	1008	2116	1923
0	0	0	2250	2119	1012	2117	1924
0	0	1	2249	2119	1016	2124	1927
1	3	1	2246	2112	1010	2120	1925
0	0	5	2251	2118	1016	2124	1916
3	0	2	2250	2117	1018	2122	1927
1	0	5	2242	2110	1010	2113	1925
0	0	3	2241	2109	1018	2116	1924
2	0	2	2251	2118	1017	2123	1928
1	3	1	2247	2118	1016	2124	1924
2	0	1	2247	2119	1015	2124	1926
0	1	0	2248	2118	1016	2125	1928
3	0	2	2245	2109	1014	2120	1922
2	0	2	2249	2119	1018	2124	1927
0	1	0	2247	2118	1015	2124	1926
0	0	3	2246	2119	1016	2122	1927
0	1	1	2244	2115	1015	2121	1926
0	0	2	2247	2118	1015	2123	1926
1	3	2	2247	2119	1017	2126	1929
1	2	2	2252	2120	1017	2124	1927
2	4	0	2248	2119	1014	2125	1927
0	2	0	2241	2111	1011	2116	1923
0	1	0	2247	2119	1016	2124	1927
1	1	0	2247	2118	1019	2124	1926
0	0	4	2247	2118	1017	2123	1927
0	0	0	2246	2119	1015	2124	1926
0	1	5	2246	2118	1016	2126	1928
1	2	0	2247	2118	1015	2119	1922
2	2	0	2246	2117	1014	2124	1925
0	0	4	2248	2116	1014	2124	1926
1	0	2	2246	2119	1017	2124	1927
0	0	0	2241	2109	1014	2121	1926
0	0	6	2245	2117	1013	2121	1927
0	0	2	2247	2119	1018	2126	1930
1	1	2	2249	2119	1017	2122	1928
1	1	1	2246	2118	1016	2125	1927
0	0	0	2241	2112	1010	2116	1921
0	0	2	2247	2115	1015	2122	1927
0	0	2	2246	2118	1017	2124	1929
3	0	0	2246	2118	1015	2126	1929
2	1	2	2248	2119	1017	2126	1928
0	0	2	2245	2118	1011	2120	1923
1	3	6	2248	2118	1016	2125	1928
1	1	3	2246	2117	1018	2124	1927
1	0	2	2247	2120	1014	2120	1927
1	2	0	2248	2120	1018	2124	1927
0	1	2	2241	2110	1010	2118	1924
2	0	3	2246	2117	1015	2124	1925
0	1	5	2247	2118	1018	2124	1926
0	0	0	2246	2116	1015	2124	1927
1	2	1	2246	2118	1018	2125	1929
0	0	0	2245	2113	1013	2115	1919
2	2	0	2247	2119	1016	2123	1928
2	4	0	2245	2116	1016	2121	1927
2	4	0	2246	2118	1015	2124	1927
0	0	2	2243	2114	1013	2122	1927
0	0	0	2246	2113	1016	2123	1927
2	0	0	2246	2117	1017	2125	1931
0	1	5	2249	2119	1018	2124	1927
1	0	5	2247	2118	1016	2122	1928
1	1	0	2241	2112	1010	2116	1921
1	1	1	2240	2109	1010	2116	1923
0	1	2	2248	2119	1019	2126	1928
0	0	0	2248	2118	1017	2124	1928
0	0	2	2247	2117	1018	2123	1927
2	0	0	2246	2116	1017	2122	1926
1	2	0	2247	2114	1011	2118	1920
0	0	2	2248	2118	1017	2124	1928
0	0	2	2247	2113	1012	2122	1927
0	0	2	2247	2117	1017	2124	1926
1	3	0	2242	2106	1013	2122	1926
0	0	2	2248	2118	1014	2118	1926
0	2	0	2248	2118	1016	2124	1927
1	2	0	2248	2117	1015	2124	1927
2	2	0	2248	2118	1017	2121	1927
0	0	3	2242	2109	1011	2117	1919
0	0	2	2248	2118	1015	2122	1927
0	0	2	2246	2117	1017	2124	1930
1	2	0	2249	2121	1019	2123	1928
0	0	4	2248	2117	1016	2121	1927
0	2	1	2247	2116	1016	2122	1927
1	2	5	2245	2114	1015	2120	1922
2	2	0	2249	2118	1019	2125	1930
2	0	0	2251	2120	1017	2116	1923
2	2	3	2249	2117	1017	2123	1928
2	0	0	2244	2109	1011	2118	1923
1	1	2	2249	2117	1015	2123	1921
0	0	0	2250	2117	1017	2124	1926
1	1	2	2248	2117	1017	2124	1929
2	4	0	2251	2119	1018	2125	1926
0	0	2	2247	2110	1011	2117	1920
1	2	2	2250	2118	1016	2123	1925
0	1	0	2246	2116	1016	2123	1926
0	0	2	2249	2118	1016	2124	1927
2	3	3	2246	2114	1015	2121	1926
1	1	2	2246	2109	1013	2124	1929
1	1	1	2253	2120	1018	2124	1927
0	0	1	2250	2118	1017	2124	1930
0	0	0	2252	2122	1020	2124	1919
1	1	2	2251	2119	1015	2123	1926
0	0	0	2246	2110	1006	2117	1921
1	1	6	2251	2115	1017	2123	1927
0	1	0	2257	2120	1016	2122	1927
0	0	2	2256	2119	1017	2123	1927
3	0	2	2250	2112	1011	2116	1921
1	0	2	2258	2122	1020	2126	1928
1	3	0	2255	2120	1018	2123	1927
1	0	5	2256	2119	1009	2123	1927
0	0	0	2256	2117	1018	2123	1918
1	1	1	2255	2118	1012	2117	1920
1	1	0	2257	2119	1017	2123	1927
1	4	2	2257	2119	1014	2123	1925
0	1	0	2258	2122	1020	2125	1929
1	2	0	2252	2113	1013	2122	1926
2	1	1	2256	2120	1013	2123	1925
1	1	0	2257	2119	1017	2123	1929
1	0	0	2257	2121	1019	2126	1928
0	1	0	2259	2122	1017	2124	1926
0	0	2	2251	2112	1009	2113	1919
1	3	0	2256	2119	1018	2123	1927
0	3	0	2257	2121	1018	2124	1927
0	0	0	2258	2119	1016	2123	1926
1	4	2	2255	2120	1019	2124	1926
2	1	2	2257	2118	1017	2123	1926
0	0	0	2256	2120	1019	2120	1925
0	0	0	2260	2121	1016	2125	1928
1	1	2	2258	2120	1016	2122	1922
0	0	3	2257	2121	1017	2124	1926
1	4	0	2248	2110	1010	2117	1922
0	0	5	2258	2119	1019	2123	1926
3	0	0	2257	2119	1017	2124	1931
0	2	0	2260	2122	1017	2126	1928
1	0	3	2259	2120	1016	2123	1925
0	0	0	2254	2116	1012	2116	1919
0	0	2	2259	2120	1015	2124	1927
0	0	3	2255	2118	1016	2123	1927
1	1	0	2258	2120	1016	2123	1928
0	2	0	2254	2117	1016	2124	1929
0	0	7	2261	2121	1014	2124	1926
0	0	2	2259	2117	1011	2121	1926
0	0	3	2258	2120	1016	2123	1924
1	0	0	2259	2121	1015	2124	1927
1	1	0	2260	2121	1019	2126	1927
0	0	2	2255	2113	1009	2116	1920
0	2	1	2260	2120	1016	2124	1926
0	1	0	2258	2119	1015	2124	1926
0	0	2	2257	2120	1015	2123	1926
1	1	0	2259	2119	1016	2123	1926
0	0	0	2258	2120	1015	2121	1924
0	0	5	2260	2123	1018	2125	1928
1	2	1	2260	2121	1012	2120	1925
0	1	0	2260	2121	1015	2124	1927
1	2	4	2253	2113	1012	2119	1924
1	3	0	2258	2120	1013	2123	1921
1	0	0	2259	2119	1016	2122	1925
0	0	2	2259	2121	1017	2126	1929
2	0	2	2259	2122	1018	2126	1928
1	1	0	2259	2117	1017	2123	1927
0	2	0	2254	2113	1010	2118	1918
0	0	3	2259	2120	1020	2126	1929
0	0	1	2259	2122	1018	2125	1927
0	0	3	2260	2121	1016	2124	1925
0	1	6	2257	2118	1015	2122	1926
2	2	0	2256	2114	1014	2122	1925
0	0	2	2259	2120	1017	2122	1926
1	3	0	2260	2119	1017	2121	1921
0	1	0	2261	2121	1018	2126	1929
2	0	0	2256	2115	1010	2116	1920
0	0	1	2259	2121	1016	2125	1927
0	0	2	2260	2121	1017	2122	1927
0	2	1	2258	2120	1014	2124	1927
3	0	0	2260	2119	1016	2124	1926
0	1	5	2259	2116	1011	2117	1922
0	4	0	2260	2119	1018	2125	1929
0	1	0	2262	2117	1013	2124	1925
1	4	0	2261	2116	1012	2120	1923
1	1	0	2261	2121	1016	2123	1926
0	0	0	2256	2114	1016	2121	1925
0	0	0	2261	2121	1018	2119	1925
0	2	0	2263	2123	1018	2125	1927
0	0	3	2261	2122	1016	2123	1927
1	1	0	2259	2121	1016	2123	1925
0	1	1	2254	2115	1010	2115	1918
1	2	1	2261	2120	1018	2124	1926
1	0	3	2260	2120	1017	2123	1926
0	0	3	2261	2121	1018	2127	1930
3	0	0	2262	2122	1018	2124	1926
0	0	5	2255	2119	1016	2120	1922
0	0	0	2262	2121	1015	2124	1926
1	3	0	2261	2122	1018	2116	1921
1	3	0	2259	2121	1018	2123	1927
0	1	0	2255	2112	1005	2117	1923
1	2	0	2262	2120	1018	2126	1928
0	0	0	2261	2121	1008	2124	1925
0	0	0	2261	2120	1016	2123	1926
1	2	0	2257	2120	1017	2123	1927
0	1	0	2262	2121	1018	2123	1927
0	0	0	2258	2116	1010	2120	1923
0	0	0	2264	2124	1019	2126	1929
0	0	0	2263	2121	1017	2124	1927
2	4	0	2262	2120	1016	2124	1927
0	0	5	2261	2115	1009	2119	1919
1	1	0	2260	2121	1017	2127	1930
2	0	0	2262	2122	1017	2125	1925
1	1	0	2263	2121	1017	2125	1926
0	0	2	2256	2115	1016	2122	1926
3	0	2	2262	2120	1016	2124	1926
1	1	0	2262	2120	1015	2124	1927
0	0	2	2262	2120	1015	2124	1926
2	1	0	2259	2120	1016	2125	1927
0	1	0	2257	2113	1009	2115	1919
0	1	0	2263	2118	1016	2125	1925
0	1	4	2262	2119	1018	2127	1929
2	0	2	2263	2123	1015	2124	1927
1	4	0	2261	2120	1017	2123	1926
0	0	0	2261	2119	1015	2117	1922
0	1	0	2262	2120	1015	2123	1926
3	0	1	2263	2123	1018	2126	1928
0	0	3	2263	2121	1015	2122	1926
0	0	2	2261	2120	1018	2124	1927
1	1	0	2257	2113	1011	2120	1924
0	0	1	2261	2119	1016	2124	1924
1	2	4	2261	2119	1017	2123	1926
0	0	0	2261	2119	1014	2126	1928
1	1	2	2261	2123	1019	2123	1927
2	3	0	2259	2115	1009	2117	1919
0	0	0	2261	2120	1017	2123	1926
2	0	0	2261	2120	1016	2123	1926
0	0	2	2261	2121	1015	2124	1927
0	1	0	2259	2114	1016	2124	1925
0	0	4	2261	2118	1014	2126	1927
1	1	1	2263	2122	1019	2125	1927
0	0	2	2262	2119	1023	2124	1923
0	0	0	2261	2120	1016	2125	1926
0	0	0	2257	2114	1011	2118	1917
0	0	2	2257	2115	1013	2119	1921
0	1	2	2262	2121	1016	2125	1927
0	1	2	2261	2118	1013	2125	1926
0	0	0	2260	2119	1015	2125	1926
1	1	4	2260	2118	1016	2124	1926
0	1	2	2261	2114	1011	2119	1922
0	0	2	2261	2120	1018	2124	1928
0	0	0	2264	2119	1015	2124	1925
0	1	0	2262	2120	1018	2124	1926
1	2	5	2255	2112	1014	2122	1926
0	0	3	2261	2120	1013	2118	1923
0	1	2	2260	2119	1016	2124	1926
1	1	6	2261	2120	1016	2124	1926
2	3	0	2261	2123	1018	2126	1929
0	0	0	2256	2110	1009	2118	1920
0	0	0	2260	2121	1016	2125	1926
1	1	0	2261	2120	1016	2124	1925
1	2	0	2261	2120	1016	2123	1926
1	0	0	2260	2119	1016	2124	1926
2	0	1	2259	2119	1015	2124	1927
0	2	0	2259	2121	1018	2123	1923
1	0	2	2262	2120	1019	2123	1926
1	1	5	2261	2120	1015	2120	1922
0	1	0	2261	2120	1016	2125	1925
1	2	0	2256	2112	1012	2116	1923
0	0	0	2261	2119	1015	2124	1924
0	2	0	2261	2120	1017	2126	1928
1	0	0	2262	2122	1018	2126	1926
1	0	2	2261	2121	1017	2126	1926
1	2	0	2257	2115	1010	2120	1918
3	0	1	2261	2120	1015	2125	1926
0	0	0	2254	2117	1014	2124	1926
1	1	3	2260	2120	1014	2125	1927
1	3	0	2256	2118	1015	2126	1927
0	0	2	2263	2118	1013	2123	1925
1	1	2	2261	2119	1015	2125	1925
0	1	0	2261	2120	1016	2123	1926
3	0	1	2261	2120	1015	2126	1927
1	0	0	2262	2121	1018	2128	1928
1	2	2	2256	2112	1011	2119	1922
0	0	1	2262	2122	1018	2127	1927
2	0	0	2261	2120	1017	2124	1927
2	0	0	2260	2119	1017	2125	1926
0	1	3	2260	2120	1015	2125	1927
0	0	0	2257	2118	1011	2120	1920
2	3	0	2260	2120	1015	2125	1926
0	0	2	2260	2124	1011	2123	1927
0	2	0	2263	2122	1018	2127	1927
0	1	0	2256	2113	1011	2119	1925
0	0	1	2260	2120	1018	2126	1920
0	2	0	2259	2119	1015	2125	1926
0	1	0	2260	2119	1017	2124	1925
0	0	5	2259	2120	1017	2125	1929
0	0	3	2257	2116	1013	2119	1920
0	0	0	2256	2114	1011	2118	1918
2	0	0	2261	2118	1015	2124	1926
2	0	0	2259	2116	1015	2124	1926
2	0	5	2259	2119	1016	2126	1926
2	3	2	2256	2117	1016	2123	1926
1	1	0	2260	2120	1015	2126	1929
0	1	5	2258	2117	1016	2125	1929
2	0	0	2260	2118	1017	2124	1926
0	0	5	2255	2115	1015	2123	1926
0	1	1	2259	2119	1018	2126	1928
0	0	0	2260	2120	1018	2126	1926
0	0	2	2257	2114	1015	2122	1927
0	0	0	2260	2120	1017	2126	1927
1	3	0	2254	2108	1009	2116	1922
2	0	0	2259	2117	1016	2125	1926
0	1	0	2259	2118	1015	2125	1925
0	0	2	2259	2117	1017	2124	1925
0	1	2	2258	2118	1015	2125	1926
0	0	0	2259	2118	1013	2122	1925
0	0	1	2260	2120	1018	2127	1928
1	2	0	2259	2118	1016	2124	1926
0	0	0	2260	2118	1016	2125	1925
0	0	2	2250	2110	1009	2121	1924
0	0	1	2258	2118	1015	2124	1925
0	0	2	2261	2119	1018	2126	1926
0	0	5	2259	2119	1017	2125	1926
1	0	5	2258	2117	1016	2125	1926
0	1	0	2258	2117	1015	2123	1925
0	1	1	2252	2111	1008	2116	1916
0	0	0	2257	2118	1016	2124	1926
1	0	0	2255	2115	1016	2126	1929
0	0	3	2258	2119	1017	2127	1928
0	1	0	2255	2117	1017	2123	1926
1	0	3	2254	2115	1016	2123	1924
1	0	4	2257	2117	1016	2124	1926
0	0	1	2257	2117	1014	2125	1924
1	4	2	2258	2116	1014	2125	1925
1	1	0	2250	2111	1010	2120	1922
1	1	0	2259	2119	1017	2126	1926
0	0	1	2257	2118	1017	2124	1926
0	0	0	2257	2117	1017	2123	1925
0	0	1	2257	2117	1015	2124	1926
2	0	2	2255	2117	1017	2125	1929
0	0	3	2257	2117	1015	2119	1922
0	1	0	2256	2118	1017	2124	1926
0	0	0	2251	2112	1013	2123	1926
2	0	4	2255	2116	1015	2124	1926
0	0	0	2248	2110	1013	2121	1924
1	1	4	2256	2117	1013	2120	1923
0	0	0	2255	2117	1016	2126	1927
0	1	0	2257	2119	1018	2125	1927
0	1	0	2257	2118	1016	2124	1927
0	0	0	2250	2111	1008	2116	1919
0	0	1	2256	2118	1015	2125	1927
2	1	0	2256	2118	1017	2125	1927
1	2	0	2257	2119	1017	2125	1927
0	0	3	2255	2117	1016	2125	1928
1	2	0	2252	2116	1015	2125	1925
2	0	2	2257	2119	1017	2126	1926
1	4	0	2257	2118	1017	2120	1923
0	1	0	2256	2118	1017	2118	1925
0	2	0	2255	2115	1017	2127	1930
0	0	1	2250	2112	1009	2122	1926
0	0	4	2257	2118	1016	2125	1925
1	1	3	2255	2118	1016	2126	1926
1	2	1	2257	2117	1016	2126	1926
0	1	0	2253	2117	1017	2124	1928
0	1	0	2250	2113	1010	2117	1921
0	0	3	2254	2118	1017	2126	1930
1	0	1	2253	2118	1015	2125	1927
0	0	3	2254	2117	1017	2122	1927
1	4	1	2251	2115	1015	2123	1927
0	0	0	2254	2113	1013	2124	1925
0	4	2	2254	2118	1015	2125	1926
0	0	0	2252	2117	1016	2125	1927
0	1	0	2252	2119	1017	2128	1929
0	4	0	2250	2111	1002	2115	1919
0	0	2	2254	2117	1014	2124	1927
2	0	0	2253	2118	1015	2124	1928
1	1	0	2253	2117	1017	2127	1929
1	0	1	2255	2120	1012	2127	1928
0	1	0	2254	2119	1015	2125	1928
0	0	4	2253	2116	1010	2119	1922
0	1	0	2252	2118	1017	2124	1927
0	1	0	2252	2115	1005	2120	1925
1	0	1	2252	2117	1015	2124	1925
2	0	3	2247	2110	1012	2122	1928
2	0	2	2254	2119	1018	2118	1919
0	1	1	2253	2117	1017	2123	1927
1	2	1	2253	2117	1017	2124	1927
0	0	0	2252	2117	1016	2124	1928
0	1	2	2248	2113	1010	2117	1916
0	1	1	2252	2117	1016	2125	1928
0	1	0	2252	2118	1018	2126	1929
1	0	6	2255	2119	1019	2126	1927
0	0	3	2253	2115	1017	2125	1927
0	0	0	2252	2117	1016	2125	1926
0	2	2	2245	2114	1013	2124	1925
0	0	0	2251	2118	1015	2125	1928
0	1	1	2252	2118	1015	2125	1921
0	0	3	2252	2119	1016	2124	1927
3	0	1	2252	2120	1018	2126	1929
0	3	0	2251	2118	1016	2124	1928
3	0	0	2250	2118	1016	2123	1927
1	2	2	2249	2118	1016	2124	1928
1	3	5	2241	2109	1010	2117	1918
0	1	2	2249	2117	1013	2124	1927
1	2	0	2249	2117	1018	2126	1930
0	1	0	2251	2117	1018	2125	1928
1	1	0	2250	2116	1014	2124	1927
1	1	0	2249	2114	1011	2118	1920
0	0	0	2246	2117	1017	2125	1927
1	1	0	2248	2116	1016	2124	1928
2	0	2	2249	2116	1014	2124	1928
1	1	0	2243	2113	1015	2125	1930
0	0	1	2251	2119	1010	2123	1927
2	4	0	2249	2117	1015	2123	1927
0	0	2	2249	2115	1016	2124	1926
0	0	2	2250	2117	1017	2124	1928
0	0	0	2244	2110	1007	2117	1920
2	4	0	2246	2112	1012	2116	1920
0	0	0	2249	2117	1013	2123	1926
0	0	0	2248	2116	1015	2122	1928
0	0	0	2250	2116	1016	2124	1927
0	0	0	2249	2116	1012	2123	1927
1	2	2	2248	2116	1016	2126	1927
0	0	1	2252	2118	1016	2125	1928
0	0	2	2250	2117	1015	2123	1927
0	0	2	2251	2117	1017	2126	1928
0	1	0	2244	2107	1009	2116	1923
1	0	1	2250	2116	1015	2124	1926
0	0	0	2247	2115	1016	2124	1928
1	2	0	2250	2117	1018	2126	1930
0	0	6	2252	2118	1017	2124	1928
1	2	0	2245	2111	1011	2117	1921
0	3	3	2249	2115	1016	2123	1927
0	0	0	2247	2114	1016	2123	1927
1	1	0	2250	2116	1014	2125	1926
2	3	0	2250	2114	1017	2125	1926
1	1	1	2244	2113	1013	2122	1926
3	3	0	2250	2115	1013	2122	1927
2	2	0	2249	2115	1017	2124	1927
0	0	1	2250	2115	1015	2124	1927
0	0	0	2249	2116	1017	2125	1929
0	0	0	2245	2109	1010	2115	1921
0	1	0	2251	2115	1017	2124	1927
1	1	0	2250	2116	1015	2124	1927
1	2	0	2249	2115	1016	2123	1927
1	2	4	2249	2116	1016	2124	1928
0	0	0	2250	2113	1010	2120	1924
0	0	2	2252	2118	1016	2124	1926
1	4	0	2251	2113	1012	2121	1926
1	1	1	2250	2115	1014	2123	1927
1	1	6	2245	2108	1012	2121	1925
1	4	0	2250	2115	1015	2120	1924
2	0	0	2250	2116	1016	2124	1927
1	1	0	2252	2117	1015	2124	1927
0	0	2	2251	2116	1015	2124	1926
1	0	2	2250	2115	1015	2124	1928
1	4	0	2246	2108	1011	2118	1919
0	1	0	2251	2115	1014	2124	1927
0	0	0	2250	2116	1018	2126	1930
1	2	0	2252	2119	1016	2124	1928
0	0	3	2251	2116	1015	2123	1927
0	0	3	2250	2115	1015	2120	1923
2	2	0	2251	2117	1015	2123	1927
0	1	0	2251	2116	1015	2117	1923
