# Supplementary material for: Assisting hand gesture classification and rehabilitation assessment via sEMG and finger motion data
Source: Front Bioeng Biotechnol. 2026 Jan 8;13:1751763. doi: 10.3389/fbioe.2025.1751763 (PMC12823985; doi:10.3389/fbioe.2025.1751763)
Supplement: Supplementary file 1 [file DataSheet1.zip › dataset/function 0/0/1/3.csv]

channel_2	channel_3	channel_6	pinky	ring finger	middle finger	forefinger	thumb
0	0	1	2303	2066	1005	2116	1917
0	2	7	2302	2066	1005	2114	1917
2	0	2	2300	2063	999	2111	1911
1	1	0	2302	2066	1005	2116	1917
0	0	2	2298	2066	1005	2115	1917
0	0	5	2302	2066	1003	2116	1917
0	1	0	2298	2059	1001	2113	1917
0	1	0	2304	2068	1004	2116	1915
0	0	3	2276	2057	1002	2115	1914
0	1	2	2275	2058	1000	2110	1908
0	0	0	2276	2059	1003	2119	1917
1	3	0	2279	2060	1000	2114	1913
1	2	0	2277	2058	1003	2115	1914
1	0	0	2269	2048	996	2111	1912
2	0	1	2276	2057	1001	2113	1912
0	0	1	2278	2058	1002	2113	1913
2	1	6	2277	2058	1002	2116	1914
2	4	0	2276	2059	1004	2118	1916
0	0	1	2273	2053	996	2107	1907
0	0	0	2277	2055	1001	2114	1915
0	0	2	2275	2053	999	2113	1914
0	4	0	2276	2058	1002	2115	1913
1	3	0	2269	2050	998	2112	1913
3	0	0	2276	2057	1001	2116	1910
1	2	0	2274	2058	1002	2118	1917
0	0	1	2275	2058	1001	2116	1913
0	3	0	2275	2056	1002	2112	1914
0	1	3	2274	2058	1002	2115	1914
0	0	3	2272	2053	997	2107	1907
0	1	4	2275	2058	1002	2117	1916
1	1	0	2270	2058	1002	2116	1915
0	1	5	2275	2058	1003	2117	1915
1	1	0	2269	2053	999	2115	1915
0	1	5	2275	2059	1001	2111	1914
1	1	3	2276	2059	1002	2115	1914
0	2	0	2277	2060	1004	2114	1914
1	2	0	2275	2058	1002	2115	1913
0	0	2	2268	2048	995	2109	1906
0	1	0	2275	2057	1002	2114	1913
0	0	5	2274	2057	1001	2114	1915
1	0	2	2276	2059	1005	2118	1917
0	0	3	2275	2058	1002	2115	1915
0	0	1	2267	2055	999	2114	1909
0	1	0	2270	2050	999	2113	1913
2	4	0	2275	2059	1001	2115	1914
1	4	2	2273	2057	1002	2114	1914
2	0	2	2274	2058	1004	2119	1916
0	0	6	2270	2051	996	2109	1905
1	1	0	2274	2058	1001	2115	1913
0	0	5	2274	2057	1000	2115	1911
0	0	0	2274	2057	1000	2117	1915
1	1	0	2272	2056	1001	2115	1914
2	0	0	2272	2056	999	2112	1910
0	0	5	2273	2056	1003	2116	1915
1	0	1	2275	2059	1000	2114	1903
2	4	0	2275	2057	1002	2115	1913
3	0	0	2267	2050	996	2108	1909
1	0	0	2274	2057	1002	2115	1913
0	0	0	2273	2057	1001	2115	1913
1	3	0	2273	2057	1004	2116	1914
0	0	2	2273	2056	1002	2117	1915
1	1	0	2274	2058	1002	2112	1914
0	0	2	2273	2053	999	2110	1907
0	0	3	2275	2058	1001	2115	1913
3	0	2	2272	2057	994	2110	1911
1	1	0	2275	2056	1002	2116	1916
1	2	5	2277	2058	1002	2116	1914
0	1	0	2276	2057	1001	2116	1914
0	0	3	2277	2057	1000	2115	1915
0	0	2	2277	2060	1003	2116	1915
3	0	4	2272	2052	997	2109	1911
0	1	0	2276	2058	993	2115	1914
0	0	2	2277	2059	1001	2115	1914
1	4	2	2275	2057	1002	2114	1914
0	0	0	2276	2058	1004	2117	1916
0	0	5	2279	2058	998	2111	1907
0	2	0	2278	2058	1003	2116	1913
1	1	1	2277	2057	1001	2114	1913
1	2	0	2277	2058	1000	2115	1914
0	1	0	2270	2050	995	2112	1913
0	0	5	2277	2056	1003	2115	1912
1	2	0	2277	2058	1002	2117	1915
0	1	0	2278	2060	1004	2118	1916
0	0	2	2277	2057	1002	2114	1914
0	0	3	2273	2048	996	2107	1906
1	1	6	2274	2053	997	2109	1907
0	2	0	2278	2059	1003	2117	1914
0	0	2	2279	2056	1002	2114	1914
0	0	3	2277	2057	1001	2115	1914
1	4	0	2271	2052	998	2114	1913
0	0	3	2277	2057	1001	2114	1911
0	1	6	2276	2055	1002	2115	1914
1	1	0	2277	2058	1002	2116	1914
0	0	5	2279	2060	1006	2115	1915
0	0	0	2277	2052	994	2107	1904
0	0	0	2278	2058	1003	2114	1913
0	1	0	2275	2056	1002	2115	1913
1	2	0	2276	2057	1002	2115	1912
2	0	1	2272	2055	1000	2114	1914
0	0	0	2277	2055	999	2114	1914
0	0	2	2278	2059	1003	2118	1916
0	2	3	2279	2060	1003	2115	1914
0	0	2	2279	2059	1002	2115	1912
0	4	1	2278	2059	1001	2115	1913
0	1	0	2274	2051	996	2111	1908
0	1	0	2280	2060	1004	2118	1914
0	0	2	2280	2057	1002	2114	1914
0	1	0	2280	2058	1003	2115	1913
2	0	5	2277	2057	1001	2114	1913
1	0	5	2277	2057	1001	2114	1910
0	1	0	2279	2059	1003	2115	1914
1	3	0	2278	2058	1003	2116	1912
1	3	1	2282	2062	1003	2117	1915
1	2	2	2275	2052	995	2105	1908
0	0	0	2280	2059	1001	2115	1913
0	0	0	2280	2059	1002	2114	1913
2	0	3	2280	2058	1003	2115	1914
3	2	2	2280	2058	1001	2114	1913
1	1	0	2279	2057	999	2112	1911
1	3	1	2282	2061	1006	2116	1915
0	0	3	2282	2059	999	2112	1913
1	2	0	2280	2057	1002	2109	1911
0	0	1	2280	2057	1004	2115	1914
0	1	3	2271	2048	992	2108	1912
0	2	2	2280	2058	1005	2117	1915
0	4	2	2281	2059	1003	2115	1914
0	0	0	2281	2059	1001	2115	1913
0	2	0	2280	2058	1003	2115	1911
0	2	2	2278	2054	998	2109	1906
1	3	0	2281	2058	1004	2115	1913
2	0	1	2282	2054	997	2113	1915
0	0	5	2279	2058	1002	2118	1915
0	0	2	2278	2055	998	2111	1913
0	0	0	2282	2059	1002	2115	1914
0	0	0	2280	2057	1002	2115	1914
1	4	4	2280	2058	1002	2116	1915
0	1	0	2281	2058	1002	2115	1914
0	1	0	2276	2055	997	2108	1905
0	2	1	2280	2058	1001	2117	1916
0	0	0	2282	2059	1001	2115	1914
2	0	2	2280	2053	999	2114	1913
1	2	2	2281	2059	1002	2114	1914
0	0	0	2275	2051	996	2111	1911
0	0	0	2281	2058	1004	2116	1913
0	1	1	2281	2059	1006	2118	1916
3	0	4	2283	2060	1002	2117	1914
0	0	0	2281	2059	1002	2115	1914
2	2	2	2277	2053	997	2109	1907
0	0	3	2281	2058	998	2115	1912
0	1	0	2280	2051	997	2110	1912
2	0	1	2280	2060	1001	2116	1914
0	1	0	2274	2052	999	2113	1914
0	0	1	2278	2059	1003	2116	1916
1	0	0	2281	2059	1003	2116	1914
1	4	2	2281	2059	1001	2115	1914
0	1	1	2280	2059	1001	2116	1914
0	1	1	2278	2053	995	2109	1905
0	0	5	2278	2053	995	2110	1906
0	0	5	2282	2060	1002	2117	1915
1	2	0	2281	2049	996	2112	1912
1	1	0	2281	2058	1003	2116	1913
0	0	2	2272	2051	996	2108	1912
0	0	0	2280	2057	998	2115	1913
0	1	0	2279	2057	1003	2116	1916
0	1	0	2281	2062	1003	2113	1915
0	0	2	2275	2050	995	2106	1905
0	0	1	2280	2057	1002	2114	1913
1	2	0	2279	2057	1002	2114	1913
0	0	5	2279	2058	1002	2115	1912
3	0	2	2278	2056	1002	2113	1914
0	1	0	2279	2057	998	2110	1908
0	0	1	2280	2060	1003	2116	1915
1	2	0	2281	2058	1002	2115	1912
0	0	5	2279	2058	1003	2115	1914
1	3	0	2272	2052	994	2108	1909
2	0	0	2278	2057	1001	2112	1913
1	2	0	2280	2058	1002	2114	1911
0	0	1	2279	2057	1002	2114	1914
0	0	2	2278	2057	1002	2114	1913
0	1	0	2278	2052	994	2109	1908
0	1	2	2280	2058	1005	2117	1916
0	0	6	2278	2057	1001	2115	1914
0	0	3	2279	2056	1002	2112	1911
0	1	2	2278	2056	1000	2114	1912
1	5	2	2272	2049	996	2109	1913
1	1	0	2279	2058	1001	2117	1912
1	0	5	2279	2058	1002	2115	1913
0	2	2	2278	2054	1002	2112	1913
3	0	0	2277	2057	1001	2114	1913
1	3	0	2275	2050	995	2108	1905
0	0	3	2278	2055	1002	2114	1912
0	0	0	2277	2054	1001	2114	1912
1	3	2	2279	2059	1004	2116	1913
0	0	0	2274	2052	999	2114	1912
0	2	3	2278	2056	1001	2111	1911
1	0	1	2276	2056	1003	2114	1912
1	1	5	2278	2056	1000	2115	1911
0	0	0	2277	2056	1001	2114	1912
1	3	2	2273	2050	994	2111	1908
0	0	6	2272	2051	996	2107	1905
2	0	2	2278	2055	1001	2115	1913
0	1	0	2274	2054	999	2114	1914
0	1	1	2277	2055	1003	2114	1911
1	2	0	2272	2051	999	2113	1912
0	1	0	2277	2058	1002	2110	1913
0	2	1	2279	2059	1003	2116	1912
0	0	3	2278	2055	1003	2116	1913
2	0	3	2277	2056	1001	2114	1912
1	3	1	2272	2049	996	2107	1905
0	1	0	2277	2058	1003	2114	1912
2	0	6	2276	2055	1000	2114	1912
1	0	6	2278	2058	1005	2116	1914
1	2	0	2276	2056	1002	2114	1912
0	0	3	2273	2054	999	2114	1906
0	1	0	2278	2056	1001	2115	1912
0	0	0	2276	2054	1003	2114	1912
0	0	0	2277	2055	1001	2115	1911
1	3	0	2276	2056	1001	2113	1913
0	0	0	2269	2049	994	2100	1904
0	0	0	2276	2056	1001	2114	1913
0	2	2	2276	2057	1005	2107	1915
1	2	2	2279	2058	1003	2115	1913
0	3	5	2276	2055	999	2114	1913
1	0	3	2269	2052	1001	2115	1912
0	0	0	2279	2059	1001	2116	1913
0	0	0	2277	2056	1001	2111	1905
1	1	0	2277	2055	1001	2114	1914
0	0	4	2270	2048	996	2106	1908
1	1	0	2277	2054	1002	2114	1914
0	0	6	2275	2054	1001	2114	1913
0	0	0	2276	2055	1002	2116	1914
0	0	2	2278	2058	1003	2117	1914
1	2	0	2277	2055	997	2106	1904
2	0	3	2277	2056	1002	2115	1914
0	0	2	2277	2056	995	2109	1910
0	0	6	2277	2056	1002	2106	1910
0	0	0	2276	2057	1004	2118	1916
0	1	2	2272	2053	997	2109	1911
1	1	0	2278	2056	1002	2115	1913
3	0	1	2277	2057	1001	2115	1913
1	0	2	2276	2056	1002	2115	1914
1	3	0	2276	2055	1001	2114	1913
1	0	5	2274	2051	999	2103	1906
0	1	0	2277	2057	1001	2116	1914
1	2	0	2278	2052	999	2115	1913
1	0	2	2276	2058	1000	2117	1913
1	3	0	2273	2049	995	2111	1910
0	0	2	2276	2057	1002	2115	1910
0	0	4	2276	2057	1002	2116	1914
0	0	5	2277	2057	1000	2116	1913
3	0	2	2277	2056	1003	2115	1913
0	0	6	2273	2051	997	2110	1911
0	0	0	2275	2059	1002	2117	1915
0	0	0	2275	2053	1001	2114	1914
0	1	0	2270	2046	999	2112	1912
0	1	0	2276	2056	1001	2114	1913
0	1	0	2271	2049	999	2113	1919
1	0	2	2276	2056	1002	2116	1906
0	0	5	2273	2056	1001	2113	1913
0	0	4	2275	2059	1004	2116	1914
0	1	1	2270	2050	998	2109	1911
2	0	1	2274	2057	1000	2115	1913
3	0	1	2274	2056	1002	2115	1913
3	0	3	2275	2057	1000	2116	1911
0	0	5	2273	2056	1002	2114	1913
0	0	0	2272	2050	996	2110	1907
1	0	2	2274	2057	1002	2114	1914
1	2	0	2273	2056	1000	2116	1914
1	4	1	2272	2056	1000	2115	1914
3	0	2	2267	2051	1001	2116	1914
0	1	0	2276	2059	1001	2114	1913
1	2	0	2273	2058	1000	2115	1911
0	2	0	2271	2057	1002	2115	1913
1	0	0	2273	2058	1002	2114	1913
0	0	6	2264	2052	993	2109	1906
0	0	0	2272	2058	1002	2114	1914
3	0	2	2271	2056	1003	2118	1918
1	1	1	2271	2058	1001	2114	1913
1	2	0	2273	2060	1001	2116	1913
0	1	4	2270	2057	997	2114	1913
0	0	0	2271	2055	1001	2115	1913
0	0	1	2272	2059	1003	2117	1916
3	0	0	2273	2061	1004	2116	1915
0	1	0	2273	2061	1001	2115	1912
0	2	0	2265	2053	995	2105	1906
1	2	0	2271	2058	1001	2114	1911
0	0	1	2271	2059	1003	2114	1914
0	0	2	2270	2058	1001	2113	1913
0	1	3	2269	2060	1003	2115	1915
0	0	0	2272	2061	1003	2112	1911
0	0	2	2272	2061	1002	2115	1913
3	0	1	2271	2060	998	2111	1910
0	0	1	2270	2060	1002	2115	1913
0	0	1	2265	2053	992	2108	1908
0	0	0	2268	2061	1001	2114	1914
0	0	2	2272	2063	1003	2116	1914
0	1	5	2270	2060	1002	2115	1913
0	1	2	2270	2061	1001	2114	1912
2	0	0	2269	2060	1001	2116	1914
0	0	0	2269	2057	997	2108	1905
0	1	3	2269	2061	1002	2114	1914
0	0	2	2268	2059	998	2115	1915
1	1	5	2270	2063	1004	2117	1916
1	2	0	2267	2056	996	2110	1910
1	2	0	2269	2062	1002	2115	1914
0	2	4	2268	2060	1002	2115	1914
0	0	0	2267	2060	1002	2113	1914
1	1	3	2268	2060	1002	2115	1913
0	0	2	2264	2055	996	2108	1907
0	0	4	2268	2060	1002	2115	1916
1	3	0	2268	2058	1002	2116	1915
0	0	3	2270	2062	1002	2117	1913
0	1	1	2263	2054	996	2112	1913
1	1	5	2261	2054	998	2112	1911
0	0	2	2267	2061	1001	2114	1910
1	2	5	2267	2064	1003	2118	1915
1	1	0	2270	2062	1002	2114	1916
1	2	2	2268	2062	1001	2115	1913
0	0	0	2263	2055	997	2106	1905
1	0	0	2265	2061	1001	2115	1913
0	0	0	2260	2058	999	2112	1913
0	1	3	2266	2062	1003	2115	1914
1	4	0	2259	2056	1002	2116	1915
0	0	0	2270	2063	999	2111	1911
1	0	3	2265	2061	1002	2116	1915
0	1	0	2268	2062	1002	2115	1912
0	0	0	2267	2061	1002	2115	1913
0	1	0	2263	2055	996	2108	1907
0	0	2	2267	2061	1003	2114	1914
1	4	0	2263	2059	1001	2117	1915
0	1	6	2269	2064	1003	2117	1913
1	1	0	2266	2061	1001	2115	1913
0	0	2	2263	2060	1001	2114	1913
2	1	2	2264	2052	999	2113	1914
1	1	0	2267	2063	1002	2118	1916
0	0	0	2269	2062	1004	2114	1914
0	0	0	2266	2060	1002	2114	1913
1	3	0	2261	2054	996	2108	1905
1	2	5	2266	2061	1000	2116	1913
0	2	0	2264	2059	1001	2113	1913
0	0	2	2266	2060	999	2114	1914
0	0	2	2263	2059	1003	2116	1916
1	0	0	2261	2057	1001	2114	1913
3	0	0	2272	2061	1002	2116	1913
1	2	6	2266	2061	1003	2115	1909
0	0	2	2267	2061	1002	2116	1913
0	0	2	2255	2053	996	2108	1905
1	2	0	2266	2060	1012	2115	1914
0	0	2	2265	2061	1002	2118	1916
0	2	0	2265	2060	1001	2116	1915
1	0	2	2268	2062	1004	2116	1914
0	0	2	2266	2060	1001	2115	1914
0	1	4	2264	2060	997	2112	1907
0	0	6	2266	2060	1003	2113	1914
1	0	2	2266	2058	1001	2116	1914
0	1	2	2264	2055	996	2112	1914
2	0	0	2267	2060	993	2118	1915
3	0	2	2269	2061	1001	2116	1915
0	0	3	2268	2059	1005	2115	1914
0	1	5	2267	2058	1001	2115	1914
2	1	0	2259	2052	995	2109	1907
0	0	2	2266	2057	999	2115	1910
1	1	0	2267	2057	1002	2114	1912
0	1	0	2267	2059	1001	2117	1916
1	1	3	2268	2060	1003	2117	1914
1	1	0	2268	2058	1001	2110	1908
0	0	0	2267	2058	999	2114	1913
0	1	0	2267	2058	1001	2113	1912
1	1	5	2267	2058	1001	2115	1912
0	0	2	2261	2050	993	2108	1909
1	2	0	2267	2059	1002	2115	1913
0	0	4	2267	2060	1003	2117	1917
1	2	0	2268	2060	1000	2114	1914
0	0	0	2268	2059	1001	2115	1913
0	0	2	2267	2058	1001	2113	1913
2	0	0	2268	2051	998	2109	1907
0	0	0	2267	2058	1001	2117	1915
1	4	0	2268	2060	1002	2115	1914
0	1	4	2268	2060	1003	2114	1914
0	0	7	2261	2051	994	2109	1911
0	0	0	2268	2057	1002	2113	1912
0	0	2	2268	2058	1000	2115	1912
1	3	0	2267	2058	1000	2115	1911
1	1	4	2268	2058	1002	2116	1915
0	1	0	2265	2053	996	2110	1910
0	0	0	2270	2060	1001	2114	1913
3	1	0	2267	2055	1000	2114	1914
0	1	2	2268	2058	1002	2114	1913
0	0	0	2262	2051	1000	2113	1911
0	1	2	2269	2057	1001	2111	1912
0	0	0	2267	2058	1002	2114	1914
0	1	0	2271	2057	1003	2116	1913
1	4	0	2269	2057	1001	2114	1913
1	2	0	2268	2058	1001	2116	1913
0	1	3	2263	2049	995	2108	1905
2	1	0	2268	2055	1000	2114	1913
0	0	3	2267	2057	1002	2117	1915
1	0	3	2271	2060	1003	2117	1913
0	0	0	2269	2059	1000	2115	1913
1	2	0	2267	2055	1001	2114	1908
0	1	0	2268	2055	1000	2114	1914
0	0	0	2268	2057	1001	2115	1909
0	1	1	2269	2058	1001	2111	1914
3	0	2	2262	2051	996	2105	1907
0	1	0	2269	2059	1004	2119	1917
0	0	1	2271	2061	1004	2115	1914
1	1	0	2269	2058	1002	2115	1916
2	0	2	2268	2058	1002	2114	1914
1	3	2	2268	2054	999	2110	1906
0	0	6	2270	2059	1002	2111	1910
0	1	0	2270	2060	1003	2116	1914
0	0	1	2269	2058	996	2112	1912
2	0	1	2269	2059	1002	2116	1914
0	4	2	2263	2051	995	2109	1910
0	0	2	2269	2058	1002	2115	1913
2	0	2	2269	2058	1003	2115	1913
1	2	1	2269	2060	1004	2116	1916
0	0	1	2271	2059	1002	2115	1914
3	0	1	2270	2056	997	2111	1907
0	0	6	2269	2058	1004	2115	1915
2	2	0	2269	2054	994	2112	1913
0	3	0	2270	2060	1003	2116	1914
2	0	2	2263	2051	995	2109	1911
0	0	0	2270	2058	1001	2118	1916
0	3	3	2271	2062	1003	2118	1914
1	2	2	2271	2060	1002	2116	1913
1	0	0	2269	2059	1003	2117	1915
0	0	0	2269	2057	1003	2115	1913
0	1	0	2267	2055	998	2111	1908
1	3	2	2271	2061	1003	2117	1914
0	1	0	2267	2049	999	2113	1914
0	0	4	2269	2058	1002	2115	1913
3	1	0	2264	2050	997	2112	1911
1	2	0	2270	2058	1001	2115	1906
0	1	0	2270	2058	1001	2114	1913
0	0	3	2267	2057	1002	2118	1915
0	1	1	2271	2061	1005	2116	1915
1	3	2	2265	2053	997	2109	1905
0	3	2	2269	2058	999	2115	1913
2	0	3	2268	2044	999	2112	1913
0	0	3	2271	2061	1003	2117	1912
3	1	1	2266	2051	997	2113	1912
0	1	0	2267	2060	1002	2115	1906
3	0	1	2268	2058	1002	2115	1913
0	0	2	2269	2058	999	2115	1912
2	0	2	2271	2061	1004	2117	1914
1	3	0	2270	2059	1002	2117	1913
0	0	0	2263	2052	997	2107	1906
0	0	0	2270	2058	1000	2117	1914
0	0	0	2270	2050	999	2112	1913
0	0	0	2269	2058	999	2108	1907
0	0	0	2268	2056	1001	2113	1910
1	2	0	2271	2058	1004	2116	1915
0	0	2	2272	2058	1000	2116	1912
0	0	4	2269	2058	1002	2114	1913
0	0	4	2264	2050	994	2107	1909
1	2	0	2269	2056	1000	2115	1912
1	2	0	2269	2057	1002	2113	1913
1	2	0	2268	2056	1001	2114	1914
0	1	0	2269	2058	1004	2117	1916
0	1	0	2270	2056	997	2110	1906
3	0	4	2271	2057	1001	2115	1914
0	0	0	2269	2057	999	2115	1912
0	1	3	2269	2057	1001	2114	1913
2	1	2	2263	2049	997	2108	1910
1	0	2	2270	2058	1002	2116	1913
0	0	0	2268	2056	1001	2115	1914
0	0	3	2270	2058	1003	2117	1914
0	1	0	2270	2058	1002	2115	1913
0	0	0	2269	2058	1001	2115	1913
0	0	3	2267	2051	995	2109	1906
1	3	0	2269	2057	1000	2113	1914
0	1	3	2267	2056	1002	2118	1914
0	0	2	2272	2058	1003	2115	1913
0	0	1	2265	2052	999	2113	1912
1	1	0	2268	2058	1001	2113	1911
0	2	0	2268	2059	1001	2115	1911
0	0	0	2269	2057	1002	2114	1913
0	0	2	2268	2056	1003	2114	1913
1	2	0	2265	2051	997	2109	1908
1	1	0	2271	2060	1003	2116	1914
0	0	1	2269	2057	1002	2115	1913
0	2	0	2267	2057	1001	2116	1913
0	1	0	2268	2056	1000	2114	1913
0	2	0	2268	2054	1000	2114	1912
0	0	0	2270	2056	1002	2114	1912
0	1	0	2269	2056	1003	2118	1914
1	0	1	2273	2059	1001	2115	1911
0	1	0	2270	2057	1001	2115	1913
0	1	0	2261	2050	995	2109	1906
0	2	2	2270	2057	1000	2116	1912
1	2	0	2269	2056	1002	2113	1913
0	2	1	2271	2056	1003	2118	1915
0	3	2	2270	2057	1001	2116	1913
0	0	2	2269	2057	999	2112	1911
0	0	0	2273	2059	1004	2117	1913
0	1	1	2270	2057	1002	2108	1911
1	1	0	2270	2056	1002	2114	1912
1	4	1	2264	2048	995	2109	1911
0	2	0	2270	2058	1002	2115	1912
0	0	0	2270	2058	1002	2116	1914
1	4	2	2271	2058	1002	2118	1916
1	4	0	2272	2061	1005	2116	1915
1	3	0	2271	2055	996	2108	1906
0	1	0	2271	2057	1002	2115	1913
0	0	2	2272	2058	1002	2115	1913
0	1	1	2269	2051	1000	2115	1915
