# Supplementary material for: Assisting hand gesture classification and rehabilitation assessment via sEMG and finger motion data
Source: Front Bioeng Biotechnol. 2026 Jan 8;13:1751763. doi: 10.3389/fbioe.2025.1751763 (PMC12823985; doi:10.3389/fbioe.2025.1751763)
Supplement: Supplementary file 1 [file DataSheet1.zip › dataset/function 0/0/1/4.csv]

channel_2	channel_3	channel_6	pinky	ring finger	middle finger	forefinger	thumb
0	1	0	2265	2143	1014	2189	1949
1	0	0	2269	2143	1015	2189	1950
0	1	0	2263	2142	1014	2190	1952
2	0	0	2271	2146	1009	2185	1950
0	4	0	2269	2145	1014	2188	1950
0	0	0	2269	2145	1015	2189	1945
1	4	0	2269	2145	1013	2191	1949
0	0	0	2259	2138	1012	2181	1944
1	2	2	2261	2141	1014	2184	1944
1	2	0	2263	2142	1014	2184	1945
0	1	1	2262	2139	1014	2183	1944
1	2	0	2261	2139	1013	2183	1947
1	2	4	2254	2136	1009	2179	1938
2	0	0	2262	2140	1013	2184	1945
0	1	0	2262	2140	1013	2183	1946
0	0	0	2262	2139	1012	2184	1944
1	2	2	2261	2140	1013	2183	1945
0	0	0	2259	2134	1005	2177	1938
2	0	1	2261	2138	1013	2181	1947
2	0	0	2262	2141	1014	2186	1946
0	1	0	2263	2141	1013	2183	1945
2	0	2	2257	2135	1010	2180	1944
0	0	0	2261	2139	1012	2182	1945
0	1	5	2262	2139	1013	2182	1945
2	0	5	2261	2139	1013	2184	1944
0	0	0	2263	2140	1014	2182	1943
0	0	5	2262	2139	1014	2183	1944
3	0	0	2257	2131	1007	2174	1937
0	0	0	2261	2140	1014	2182	1943
1	0	1	2261	2139	1012	2182	1946
1	4	2	2261	2139	1014	2184	1947
1	3	2	2261	2141	1015	2186	1947
1	3	0	2261	2141	1009	2179	1938
0	0	0	2261	2139	1011	2184	1945
1	3	0	2261	2139	1013	2182	1944
2	0	5	2261	2139	1011	2182	1945
0	0	0	2254	2135	1007	2179	1943
0	1	0	2260	2140	1012	2185	1944
0	0	0	2262	2141	1015	2186	1947
0	0	0	2262	2141	1010	2184	1944
0	0	0	2261	2139	1012	2184	1945
2	0	5	2257	2133	1005	2176	1939
0	2	2	2261	2141	1011	2184	1943
0	3	3	2261	2142	1015	2185	1947
0	1	0	2261	2141	1013	2184	1946
1	0	2	2262	2141	1012	2182	1945
0	0	1	2258	2139	1010	2184	1944
0	0	3	2260	2134	1012	2182	1944
1	0	5	2259	2142	1013	2182	1944
1	0	1	2261	2140	1013	2183	1945
2	0	5	2262	2143	1015	2186	1946
0	1	0	2256	2135	1010	2177	1938
0	0	1	2262	2141	1012	2183	1945
0	0	0	2260	2140	1010	2183	1945
0	2	0	2260	2139	1012	2182	1944
0	1	0	2261	2138	1012	2183	1943
0	0	0	2260	2139	1010	2178	1937
0	0	0	2259	2141	1015	2186	1948
1	3	0	2262	2140	1012	2179	1942
0	0	0	2261	2142	1013	2182	1945
2	0	2	2257	2134	1009	2181	1944
1	1	0	2251	2135	1008	2181	1945
1	3	2	2262	2144	1014	2178	1944
1	3	2	2261	2145	1013	2184	1946
0	3	2	2261	2143	1014	2183	1945
0	1	0	2261	2143	1013	2184	1945
0	0	6	2255	2137	1007	2177	1937
0	1	0	2260	2144	1013	2184	1944
0	0	0	2259	2142	1011	2184	1947
2	0	3	2263	2146	1015	2184	1945
0	0	0	2260	2142	1012	2184	1945
3	0	2	2255	2143	1012	2180	1940
1	4	0	2260	2143	1012	2185	1944
1	3	3	2261	2140	1014	2176	1941
0	1	0	2261	2144	1014	2184	1945
0	0	0	2255	2138	1008	2178	1944
0	0	0	2263	2147	1014	2185	1947
1	0	6	2259	2144	1012	2182	1945
2	1	3	2261	2144	1013	2182	1945
0	2	1	2261	2145	1014	2185	1947
1	0	6	2263	2148	1016	2186	1946
0	0	0	2255	2142	1009	2175	1939
0	0	0	2258	2145	1013	2182	1946
0	2	2	2255	2143	1013	2181	1945
0	0	2	2258	2145	1012	2186	1945
0	1	0	2257	2142	1012	2183	1944
0	2	1	2260	2139	1010	2183	1946
1	1	1	2263	2148	1014	2185	1945
1	0	2	2260	2146	1013	2184	1946
0	2	0	2261	2143	1013	2181	1945
3	0	0	2255	2138	1008	2176	1939
0	0	0	2261	2145	1014	2183	1945
0	1	0	2260	2145	1014	2183	1946
1	0	0	2262	2147	1016	2186	1948
0	0	0	2262	2147	1015	2184	1947
1	0	0	2261	2143	1007	2178	1939
0	1	0	2261	2146	1013	2185	1948
0	0	6	2261	2145	1013	2184	1945
0	1	0	2260	2136	1008	2181	1943
1	0	0	2261	2143	1014	2183	1946
0	0	5	2255	2140	1011	2182	1944
2	0	1	2259	2147	1016	2176	1942
0	1	3	2261	2144	1015	2183	1946
0	0	0	2261	2135	1013	2183	1945
2	0	3	2254	2136	1009	2183	1944
0	0	2	2261	2143	1014	2182	1945
0	0	0	2261	2142	1012	2182	1951
0	1	0	2261	2142	1013	2187	1946
1	1	5	2262	2145	1015	2185	1944
1	2	0	2255	2136	1007	2176	1939
2	0	1	2261	2142	1013	2183	1946
1	2	0	2260	2143	1013	2184	1946
1	2	0	2260	2142	1012	2184	1945
0	0	1	2260	2140	1011	2182	1946
1	2	0	2261	2143	1014	2180	1942
0	1	0	2260	2143	1014	2184	1944
2	4	2	2262	2140	1013	2181	1944
1	1	0	2261	2141	1012	2184	1944
0	1	5	2256	2134	1006	2175	1941
1	0	2	2260	2142	1013	2183	1945
2	0	4	2261	2141	1012	2183	1947
1	3	0	2260	2141	1013	2182	1945
0	0	5	2261	2141	1013	2183	1946
1	1	0	2260	2140	1012	2182	1944
1	2	1	2254	2135	1005	2175	1936
1	0	3	2261	2142	1016	2186	1947
2	3	0	2262	2142	1012	2184	1944
3	0	1	2262	2141	1014	2184	1944
0	0	1	2258	2139	1012	2181	1945
0	0	0	2261	2143	1016	2185	1948
0	0	0	2261	2141	1014	2183	1945
1	4	1	2261	2140	1011	2183	1945
2	0	2	2260	2139	1011	2182	1944
1	2	1	2259	2137	1011	2183	1941
0	1	0	2259	2141	1013	2182	1945
2	0	0	2260	2139	1012	2184	1944
0	1	0	2262	2142	1014	2187	1946
0	0	1	2253	2134	1010	2175	1938
0	0	0	2255	2132	1005	2176	1940
0	0	2	2261	2140	1012	2183	1945
1	1	0	2261	2140	1014	2187	1947
2	0	2	2263	2143	1013	2185	1945
0	1	0	2262	2139	1019	2182	1945
1	0	2	2261	2137	1008	2178	1938
0	1	0	2260	2139	1013	2183	1945
0	1	0	2260	2138	1012	2183	1944
0	0	3	2262	2140	1012	2185	1946
0	0	2	2257	2137	1012	2184	1944
2	0	2	2262	2140	1010	2178	1943
1	1	0	2261	2141	1014	2182	1944
2	0	2	2258	2139	1014	2184	1944
1	3	2	2261	2139	1013	2183	1946
1	1	3	2256	2133	1007	2176	1937
0	0	5	2260	2141	1013	2184	1946
1	2	0	2262	2142	1013	2185	1946
1	2	0	2263	2140	1013	2183	1944
0	1	0	2261	2139	1013	2183	1944
0	0	2	2260	2139	1013	2182	1945
0	0	4	2261	2139	1010	2178	1937
0	1	3	2263	2141	1013	2184	1944
1	2	0	2262	2140	1010	2182	1945
2	0	4	2262	2139	1011	2184	1946
1	0	3	2255	2130	1007	2179	1943
0	0	5	2261	2139	1013	2178	1938
0	0	3	2261	2138	1013	2184	1943
0	0	0	2262	2139	1014	2185	1947
0	2	1	2263	2143	1014	2185	1946
0	1	1	2257	2136	1002	2177	1940
1	4	0	2260	2139	1011	2182	1945
0	1	0	2260	2139	1011	2183	1944
0	0	2	2261	2140	1012	2183	1945
0	4	2	2260	2139	1011	2183	1943
1	1	2	2259	2139	1011	2185	1943
2	0	2	2263	2143	1015	2180	1943
0	0	2	2262	2141	1012	2178	1942
0	0	0	2261	2140	1013	2183	1943
0	0	0	2262	2139	1013	2182	1944
3	0	3	2258	2141	1006	2180	1940
0	1	0	2264	2142	1015	2183	1945
0	1	0	2263	2140	1013	2185	1943
1	4	2	2262	2140	1013	2183	1944
1	4	2	2261	2139	1013	2183	1945
0	0	5	2261	2135	1007	2177	1939
0	0	4	2257	2137	1008	2181	1945
0	0	0	2259	2137	1012	2181	1944
0	0	0	2262	2142	1013	2186	1946
1	2	3	2259	2137	1014	2182	1943
1	2	0	2264	2141	1007	2178	1941
2	0	0	2262	2139	1014	2183	1945
0	1	0	2262	2140	1012	2184	1945
0	1	0	2263	2140	1007	2182	1945
1	3	0	2258	2134	1006	2176	1939
0	1	0	2258	2133	1005	2178	1939
0	1	0	2263	2140	1013	2183	1944
0	0	6	2263	2140	1013	2185	1943
2	4	1	2263	2139	1014	2183	1944
2	0	5	2262	2139	1017	2185	1948
2	0	2	2263	2141	1014	2180	1940
1	2	0	2264	2140	1014	2184	1946
1	2	1	2264	2140	1013	2183	1942
0	0	0	2264	2139	1012	2183	1944
0	0	3	2264	2139	1011	2177	1938
0	0	4	2265	2139	1013	2182	1944
2	2	0	2264	2141	1013	2178	1946
0	0	0	2267	2143	1016	2185	1946
0	2	2	2261	2135	1009	2178	1943
0	0	1	2263	2138	1012	2183	1945
0	1	0	2263	2139	1013	2185	1945
0	1	0	2265	2139	1012	2183	1941
2	0	0	2263	2139	1013	2182	1943
0	1	6	2261	2135	1009	2176	1939
0	1	0	2265	2142	1015	2185	1944
2	0	0	2264	2140	1013	2182	1945
2	0	1	2263	2139	1009	2183	1944
0	0	0	2260	2138	1013	2182	1942
2	0	1	2263	2136	1013	2182	1943
3	0	6	2265	2139	1013	2183	1943
1	0	0	2265	2139	1013	2179	1942
2	0	5	2264	2139	1012	2184	1944
1	0	4	2264	2139	1013	2180	1943
0	0	0	2259	2133	1007	2174	1937
0	2	2	2263	2140	1012	2185	1946
0	0	0	2265	2143	1013	2186	1945
0	1	0	2265	2140	1012	2183	1945
0	1	0	2263	2138	1013	2183	1943
0	1	0	2264	2137	1007	2179	1937
1	2	1	2263	2136	1014	2182	1943
1	0	3	2264	2140	1011	2182	1944
0	0	4	2264	2139	1012	2185	1947
0	0	1	2262	2135	1012	2182	1944
1	0	5	2265	2139	1009	2181	1943
0	0	0	2264	2140	1010	2181	1943
0	1	1	2265	2139	1012	2183	1944
0	1	0	2264	2140	1013	2183	1943
1	0	4	2259	2134	1006	2176	1935
2	0	2	2260	2135	1009	2178	1940
0	0	0	2266	2141	1017	2184	1945
0	2	2	2265	2140	1012	2183	1944
0	2	0	2264	2140	1011	2183	1944
0	2	0	2264	2139	1014	2182	1944
1	0	0	2263	2138	1011	2181	1939
0	1	0	2266	2141	1010	2179	1943
0	1	0	2266	2141	1015	2186	1946
1	0	4	2267	2141	1014	2184	1944
0	2	1	2259	2134	1009	2176	1941
0	5	1	2264	2139	1013	2182	1945
1	0	1	2264	2140	1011	2183	1943
0	2	5	2265	2140	1014	2182	1944
0	1	1	2265	2140	1013	2184	1945
0	0	0	2262	2139	1011	2179	1937
1	0	0	2264	2139	1013	2182	1944
2	0	0	2263	2139	1014	2184	1944
0	0	1	2265	2138	1013	2183	1944
0	3	2	2265	2140	1014	2185	1945
2	0	2	2264	2138	1013	2183	1944
0	0	0	2266	2134	1010	2182	1942
4	0	0	2265	2138	1012	2184	1939
0	4	3	2265	2140	1014	2180	1944
0	0	0	2264	2140	1014	2184	1944
0	2	2	2258	2135	1007	2177	1940
0	1	0	2266	2141	1015	2187	1946
0	0	5	2265	2140	1014	2183	1944
2	0	0	2266	2140	1013	2183	1943
0	1	0	2264	2139	1013	2184	1943
1	2	1	2264	2137	1009	2178	1937
0	2	1	2263	2131	1010	2182	1942
0	0	0	2265	2141	1014	2184	1947
0	0	2	2268	2141	1014	2182	1943
0	2	2	2260	2132	1007	2181	1943
0	0	0	2266	2139	1014	2179	1942
0	0	0	2265	2140	1012	2184	1944
2	0	5	2267	2140	1014	2185	1944
2	0	0	2266	2141	1012	2184	1945
0	1	0	2266	2141	1013	2184	1944
0	0	0	2261	2135	1007	2178	1937
1	2	1	2266	2141	1014	2185	1946
0	0	1	2266	2139	1013	2185	1944
0	1	0	2267	2142	1013	2186	1948
2	0	0	2267	2150	1013	2185	1945
2	0	0	2264	2134	1011	2182	1942
1	1	0	2268	2141	1013	2178	1937
1	0	2	2267	2141	1011	2184	1943
0	0	2	2267	2141	1014	2184	1945
1	1	0	2258	2135	1007	2179	1939
1	3	2	2267	2141	1007	2185	1948
1	0	1	2269	2145	1015	2185	1943
1	0	0	2268	2143	1013	2183	1944
1	1	2	2268	2141	1010	2183	1944
0	0	0	2267	2137	1007	2177	1935
0	2	1	2266	2134	1009	2181	1942
0	0	0	2264	2141	1014	2182	1945
0	0	0	2269	2143	1014	2184	1945
0	1	0	2270	2142	1012	2183	1944
2	0	1	2263	2135	1012	2184	1944
1	1	6	2269	2141	1014	2184	1944
0	0	0	2269	2140	1013	2185	1945
0	0	0	2270	2142	1015	2185	1945
1	0	1	2264	2135	1011	2181	1942
0	1	1	2269	2140	1013	2182	1941
1	3	1	2269	2141	1012	2183	1943
1	0	3	2270	2139	1012	2184	1942
1	0	5	2267	2140	1014	2184	1943
0	2	4	2265	2134	1009	2180	1939
0	1	2	2270	2145	1008	2185	1942
1	0	5	2271	2142	1012	2184	1943
2	0	0	2271	2141	1013	2182	1943
2	0	0	2269	2142	1012	2184	1942
0	0	0	2269	2142	1012	2178	1938
0	1	0	2270	2143	1012	2182	1943
2	0	4	2271	2145	1016	2186	1945
1	1	3	2273	2146	1014	2184	1943
0	1	2	2267	2137	1009	2175	1938
0	0	0	2271	2143	1013	2183	1943
0	1	0	2274	2142	1011	2185	1944
1	0	0	2277	2146	1016	2185	1943
0	0	0	2275	2144	1014	2184	1944
2	0	0	2275	2143	1013	2183	1942
0	1	0	2271	2138	1009	2175	1936
1	0	0	2274	2142	1012	2181	1942
0	2	2	2274	2141	1015	2185	1946
0	0	0	2276	2144	1014	2183	1942
2	0	5	2271	2140	1012	2181	1942
1	1	2	2274	2140	1011	2181	1943
1	4	2	2275	2143	1014	2183	1940
1	0	2	2275	2141	1014	2184	1942
1	1	5	2274	2142	1012	2184	1945
0	0	0	2271	2139	1008	2177	1937
1	2	2	2274	2143	1015	2184	1943
1	1	2	2275	2143	1013	2183	1942
0	0	0	2274	2142	1012	2186	1943
0	0	0	2275	2141	1015	2185	1943
0	1	0	2275	2141	1012	2184	1941
0	1	0	2275	2138	1010	2177	1936
2	0	2	2272	2139	1013	2183	1942
1	2	0	2275	2142	1010	2182	1942
0	0	0	2275	2140	1015	2187	1945
2	0	0	2273	2136	1012	2182	1942
0	0	5	2276	2144	1011	2178	1941
0	0	0	2274	2142	1013	2182	1943
0	0	0	2276	2143	1013	2183	1944
1	2	0	2276	2143	1013	2184	1942
1	4	0	2271	2137	1009	2177	1936
0	0	2	2276	2143	1015	2187	1944
0	0	0	2276	2146	1013	2185	1943
0	0	0	2277	2143	1014	2183	1942
0	0	0	2275	2141	1012	2185	1942
0	0	0	2273	2141	1014	2180	1938
0	1	0	2276	2143	1010	2178	1939
0	1	0	2277	2143	1012	2184	1942
1	1	0	2280	2143	1015	2184	1942
0	0	0	2278	2142	1014	2183	1943
1	0	5	2273	2135	1008	2176	1938
0	0	6	2278	2143	1013	2184	1942
2	0	2	2276	2142	1014	2183	1941
0	1	0	2278	2143	1014	2184	1945
4	0	0	2282	2146	1015	2185	1943
0	0	2	2276	2139	1006	2177	1937
2	0	0	2276	2142	1011	2183	1941
0	0	2	2279	2144	1013	2184	1941
2	0	6	2278	2144	1013	2183	1942
0	2	3	2274	2141	1012	2183	1940
3	0	0	2279	2138	1009	2183	1943
0	0	0	2282	2146	1014	2185	1943
0	1	1	2280	2144	1014	2184	1941
0	2	2	2280	2144	1014	2183	1942
0	2	0	2276	2137	1007	2177	1936
1	0	0	2278	2143	1012	2184	1942
0	0	2	2280	2144	1015	2186	1944
3	0	2	2283	2145	1015	2185	1943
0	1	0	2281	2144	1014	2184	1942
0	0	5	2280	2144	1011	2184	1940
0	0	6	2279	2140	1009	2178	1936
2	0	2	2282	2137	1009	2180	1941
1	0	2	2282	2144	1014	2183	1943
1	3	2	2282	2146	1017	2186	1944
1	1	0	2277	2138	1007	2182	1941
0	1	0	2282	2145	1013	2179	1932
0	1	0	2282	2144	1013	2183	1942
1	0	1	2283	2143	1014	2182	1941
0	1	1	2283	2144	1014	2184	1941
0	0	4	2279	2139	1009	2177	1937
1	0	6	2283	2145	1015	2184	1943
1	2	1	2284	2143	1014	2183	1942
0	1	0	2283	2143	1013	2183	1942
2	0	2	2281	2142	1013	2182	1942
1	4	1	2283	2145	1013	2186	1944
0	1	0	2278	2142	1012	2182	1938
0	0	0	2283	2143	1018	2173	1938
0	2	0	2284	2143	1014	2183	1941
1	2	2	2283	2144	1014	2184	1942
2	1	1	2286	2145	1014	2184	1942
0	1	0	2284	2141	1013	2183	1942
0	0	0	2284	2141	1014	2183	1942
0	0	0	2285	2143	1016	2187	1944
1	1	1	2280	2135	1007	2177	1935
0	1	3	2285	2142	1012	2184	1943
3	0	0	2282	2142	1015	2187	1944
0	0	0	2286	2144	1014	2182	1942
0	1	0	2284	2141	1010	2184	1942
2	0	0	2279	2135	1009	2177	1935
1	0	5	2283	2141	1014	2183	1941
0	0	2	2284	2141	1013	2183	1942
0	0	0	2284	2141	1012	2182	1942
4	0	5	2281	2137	1013	2185	1943
1	2	2	2285	2147	1013	2184	1942
0	1	0	2282	2142	1012	2184	1942
0	0	0	2284	2141	1013	2182	1941
1	0	0	2284	2141	1013	2184	1941
0	0	0	2279	2134	1006	2177	1934
1	3	1	2278	2135	1008	2179	1937
2	0	0	2283	2140	1013	2184	1941
2	0	0	2283	2140	1013	2183	1941
0	0	0	2281	2141	1013	2183	1941
0	0	0	2281	2140	1013	2182	1941
0	1	0	2283	2140	1011	2179	1936
0	0	3	2282	2138	1008	2181	1940
0	1	5	2282	2141	1013	2183	1942
1	3	1	2282	2141	1013	2182	1942
0	1	2	2277	2134	1007	2178	1939
0	1	0	2282	2140	1013	2185	1941
1	2	2	2283	2142	1014	2185	1944
1	2	4	2283	2140	1011	2184	1941
1	1	0	2282	2140	1011	2183	1941
1	0	0	2275	2135	1008	2180	1935
1	1	0	2286	2139	1013	2182	1941
2	0	0	2280	2138	1012	2182	1942
1	2	0	2281	2139	1013	2184	1944
0	1	2	2281	2139	1011	2182	1941
0	1	1	2278	2137	1013	2182	1942
0	1	0	2278	2137	1012	2181	1937
0	0	0	2284	2139	1012	2179	1943
0	1	0	2281	2141	1014	2184	1941
1	0	6	2281	2139	1013	2181	1942
2	0	0	2274	2129	1007	2176	1937
1	0	0	2280	2139	1012	2183	1941
0	0	1	2279	2139	1010	2182	1941
3	0	2	2280	2139	1014	2183	1942
2	0	0	2280	2139	1011	2186	1944
0	0	0	2280	2136	1010	2172	1935
0	1	2	2276	2136	1011	2182	1942
0	2	4	2280	2137	1012	2183	1941
0	1	1	2280	2140	1011	2182	1941
1	3	0	2272	2136	1010	2181	1942
0	2	3	2280	2139	1010	2180	1941
1	3	3	2278	2141	1013	2185	1944
2	0	0	2278	2139	1013	2182	1940
1	3	3	2278	2139	1011	2183	1941
0	3	3	2278	2138	1013	2183	1942
0	1	0	2273	2131	1006	2178	1938
2	0	0	2279	2141	1013	2184	1942
1	0	0	2278	2139	1012	2183	1942
0	0	0	2278	2139	1012	2183	1942
0	0	0	2276	2138	1013	2184	1941
3	0	0	2277	2139	1008	2178	1935
0	3	5	2278	2133	1010	2181	1942
0	1	0	2277	2140	1014	2185	1944
3	0	0	2281	2139	1012	2185	1941
0	0	0	2272	2132	1005	2179	1940
0	4	0	2277	2139	1012	2181	1936
1	0	0	2278	2139	1012	2183	1940
0	3	5	2277	2138	1012	2183	1940
0	0	0	2277	2139	1014	2184	1943
1	3	0	2274	2136	1007	2178	1937
1	2	2	2272	2131	1007	2175	1936
0	2	0	2276	2137	1009	2183	1941
0	1	0	2276	2138	1012	2183	1942
1	0	2	2277	2140	1014	2185	1945
0	1	0	2278	2140	1011	2183	1941
2	1	0	2272	2135	1010	2183	1939
2	0	3	2277	2139	1013	2174	1937
1	0	0	2277	2139	1011	2183	1942
0	0	0	2274	2139	1011	2184	1941
0	0	0	2270	2130	1007	2176	1937
3	0	2	2274	2139	1013	2186	1945
0	0	0	2276	2139	1013	2184	1942
1	2	0	2277	2138	1011	2183	1941
2	0	0	2276	2138	1013	2182	1943
0	2	3	2275	2134	1004	2178	1934
0	1	1	2270	2134	1009	2181	1941
1	2	1	2277	2138	1012	2184	1944
0	1	2	2277	2141	1007	2186	1943
0	2	0	2276	2138	1012	2182	1942
0	4	1	2270	2131	1012	2180	1941
0	0	0	2276	2137	1007	2177	1939
2	0	0	2276	2138	1014	2185	1943
0	1	0	2277	2140	1013	2186	1942
0	1	0	2275	2138	1012	2183	1944
1	0	2	2273	2137	1013	2182	1941
1	0	2	2273	2138	1012	2182	1942
0	0	1	2274	2137	1012	2183	1942
2	0	2	2273	2138	1012	2183	1942
1	3	0	2269	2132	1008	2176	1937
0	0	2	2277	2140	1014	2185	1943
2	0	2	2275	2138	1012	2183	1942
0	0	2	2275	2138	1011	2183	1942
0	0	0	2274	2137	1012	2182	1943
0	1	0	2273	2137	1010	2180	1937
0	0	0	2275	2136	1011	2181	1943
1	0	5	2274	2140	1015	2185	1945
0	0	0	2275	2139	1011	2183	1943
0	1	0	2271	2130	1006	2173	1938
1	1	0	2274	2138	1012	2182	1941
0	0	1	2273	2138	1011	2183	1942
0	0	0	2274	2136	1013	2183	1941
1	2	1	2273	2137	1012	2183	1943
2	0	6	2274	2139	1014	2185	1944
1	4	0	2272	2132	1008	2176	1936
2	0	2	2274	2137	1012	2183	1942
0	0	3	2274	2137	1011	2182	1942
0	0	0	2274	2137	1011	2182	1942
0	1	0	2270	2135	1011	2181	1941
0	1	0	2273	2135	1011	2182	1944
0	0	0	2275	2139	1013	2184	1939
0	0	0	2276	2136	1014	2182	1942
0	0	2	2275	2137	1012	2183	1942
1	0	3	2269	2131	1008	2174	1935
0	0	0	2274	2137	1011	2182	1942
0	0	0	2274	2137	1011	2182	1943
3	0	0	2274	2137	1011	2182	1944
0	0	0	2274	2138	1015	2185	1945
1	4	1	2275	2137	1012	2179	1937
0	1	0	2275	2134	1009	2181	1941
1	0	4	2274	2137	1011	2183	1941
0	0	0	2276	2137	1009	2183	1942
0	1	0	2276	2140	1014	2186	1943
1	3	2	2267	2132	1007	2179	1940
1	0	4	2276	2137	1012	2182	1939
1	0	5	2276	2146	1011	2182	1942
1	1	2	2276	2137	1013	2182	1942
0	0	0	2275	2137	1013	2181	1941
0	0	3	2273	2132	1006	2174	1936
0	1	2	2274	2138	1014	2185	1947
0	1	0	2279	2140	1009	2184	1941
1	3	2	2276	2138	1013	2183	1941
0	0	0	2274	2136	1010	2182	1941
0	1	0	2273	2132	1010	2181	1941
0	1	0	2276	2138	1012	2180	1936
1	0	4	2276	2138	1012	2182	1943
2	0	3	2277	2140	1014	2184	1943
1	2	0	2271	2133	1008	2177	1936
1	2	0	2277	2138	1012	2182	1941
1	3	1	2277	2137	1012	2182	1941
0	1	0	2277	2137	1013	2183	1942
0	0	6	2278	2139	1013	2185	1943
1	3	2	2279	2139	1012	2183	1941
1	0	3	2277	2133	1008	2176	1936
0	0	1	2272	2132	1012	2182	1940
3	0	0	2278	2138	1011	2182	1941
0	2	0	2278	2139	1012	2182	1941
1	2	0	2271	2134	1010	2180	1941
0	0	0	2278	2138	1011	2180	1942
1	2	2	2281	2140	1017	2185	1943
0	0	0	2280	2139	1014	2182	1941
1	0	2	2277	2137	1013	2181	1941
0	0	0	2276	2132	1003	2173	1934
0	1	4	2279	2139	1011	2182	1941
1	3	0	2280	2141	1011	2181	1942
0	1	0	2281	2139	1014	2183	1944
0	0	0	2281	2141	1015	2182	1943
0	2	5	2280	2137	1013	2181	1941
0	1	1	2279	2137	1012	2176	1935
2	0	3	2280	2136	1007	2181	1941
0	0	0	2284	2142	1015	2184	1942
0	1	0	2283	2136	1014	2182	1942
3	1	1	2275	2134	1007	2179	1940
0	1	2	2280	2140	1012	2183	1934
0	4	2	2282	2139	1013	2179	1942
0	0	0	2282	2140	1013	2181	1942
0	1	2	2282	2140	1015	2185	1944
1	0	2	2281	2137	1009	2178	1934
1	0	0	2282	2139	1011	2182	1941
0	0	0	2283	2140	1013	2182	1942
2	0	3	2284	2141	1013	2183	1940
1	1	2	2281	2138	1012	2181	1941
1	3	2	2279	2134	1011	2181	1939
0	0	6	2286	2143	1014	2178	1937
1	2	0	2286	2144	1014	2183	1941
1	3	3	2287	2142	1010	2183	1941
0	0	0	2287	2141	1013	2183	1941
0	2	2	2283	2136	1006	2177	1936
0	0	4	2291	2144	1014	2185	1940
1	1	0	2289	2142	1013	2182	1942
3	0	0	2287	2136	1009	2178	1938
0	2	1	2283	2128	1006	2176	1934
2	0	1	2292	2137	1014	2182	1941
0	2	2	2293	2136	1011	2183	1940
0	0	2	2292	2136	1013	2183	1943
0	1	4	2293	2138	1015	2186	1943
1	0	0	2291	2133	1008	2174	1934
1	0	0	2292	2137	1011	2183	1940
2	0	2	2291	2137	1011	2182	1941
0	1	2	2292	2137	1012	2182	1942
2	0	0	2287	2131	1011	2181	1939
0	3	0	2292	2137	1011	2179	1942
0	5	0	2293	2139	1015	2182	1941
0	1	2	2292	2136	1013	2181	1941
0	0	2	2292	2136	1012	2182	1931
2	0	0	2286	2129	1007	2175	1933
2	0	0	2291	2135	1012	2181	1940
0	1	2	2291	2136	1013	2183	1942
1	4	5	2291	2136	1015	2184	1942
2	0	0	2293	2139	1015	2182	1941
0	1	1	2291	2135	1011	2182	1942
2	0	0	2288	2135	1010	2177	1935
1	3	0	2292	2135	1011	2181	1940
0	1	0	2291	2137	1013	2181	1941
2	0	1	2290	2137	1012	2182	1941
0	2	4	2287	2132	1007	2181	1939
3	0	0	2292	2136	1012	2183	1938
1	3	2	2291	2136	1012	2183	1941
1	4	0	2291	2136	1013	2182	1941
1	0	2	2290	2135	1013	2182	1940
1	1	6	2287	2131	1006	2176	1934
0	2	3	2288	2135	1011	2181	1942
2	0	3	2292	2138	1014	2186	1941
0	1	0	2292	2136	1015	2181	1940
0	2	2	2289	2134	1013	2181	1939
0	0	0	2289	2134	1011	2181	1936
0	3	2	2290	2136	1013	2180	1937
0	0	1	2292	2137	1010	2180	1938
0	0	0	2291	2135	1013	2181	1940
0	1	0	2290	2135	1013	2181	1941
0	2	2	2285	2128	1007	2175	1935
0	0	0	2289	2136	1013	2181	1940
1	0	2	2291	2137	1012	2183	1942
0	2	0	2291	2137	1015	2184	1942
0	1	0	2292	2136	1015	2182	1940
1	0	0	2289	2130	1008	2173	1935
