# Supplementary material for: Assisting hand gesture classification and rehabilitation assessment via sEMG and finger motion data
Source: Front Bioeng Biotechnol. 2026 Jan 8;13:1751763. doi: 10.3389/fbioe.2025.1751763 (PMC12823985; doi:10.3389/fbioe.2025.1751763)
Supplement: Supplementary file 1 [file DataSheet1.zip › dataset/function 0/0/1/5.csv]

channel_2	channel_3	channel_6	pinky	ring finger	middle finger	forefinger	thumb
0	2	0	2292	2122	1005	2179	1917
1	1	0	2289	2120	1006	2178	1918
0	1	5	2290	2121	1001	2177	1912
1	4	0	2291	2121	1006	2181	1920
1	4	0	2292	2124	1008	2177	1917
0	0	2	2291	2120	1006	2180	1918
0	2	0	2284	2113	999	2171	1915
0	0	1	2290	2122	1006	2178	1917
0	0	1	2290	2121	1006	2179	1918
0	0	2	2291	2122	1006	2179	1918
1	2	0	2290	2121	1006	2180	1919
2	0	0	2289	2120	1002	2174	1912
0	1	5	2291	2123	1004	2178	1919
1	3	0	2287	2117	1003	2177	1917
1	2	0	2290	2121	1007	2180	1918
0	0	0	2284	2119	1004	2178	1918
1	3	0	2290	2122	1000	2176	1917
0	4	27	2297	2117	1006	2174	1915
0	1	26	2296	2118	1007	2177	1917
1	0	22	2290	2110	998	2169	1908
0	2	24	2296	2116	1006	2174	1915
1	2	21	2295	2116	1006	2175	1913
0	0	31	2296	2116	1006	2174	1915
1	0	32	2296	2116	1007	2176	1917
0	0	22	2297	2117	1006	2175	1916
0	0	20	2294	2113	1001	2166	1908
0	1	18	2297	2118	1005	2175	1914
1	2	21	2295	2119	1005	2177	1908
0	2	18	2300	2120	1007	2176	1917
2	0	22	2298	2117	1007	2175	1915
1	2	21	2296	2110	1001	2169	1910
0	0	26	2298	2117	1005	2175	1914
2	0	16	2295	2117	1006	2175	1916
2	0	25	2299	2119	1010	2176	1917
0	1	18	2301	2118	1006	2174	1915
1	2	22	2297	2112	1000	2168	1908
0	1	26	2298	2117	1005	2175	1914
1	4	23	2294	2117	1006	2173	1915
2	0	28	2297	2118	1007	2175	1917
1	2	12	2299	2119	1009	2178	1917
1	3	4	2297	2118	999	2171	1910
2	0	4	2299	2117	1003	2170	1910
1	0	2	2299	2117	1005	2175	1914
2	0	2	2298	2119	1002	2172	1915
1	4	0	2299	2118	1006	2176	1917
0	0	0	2295	2112	999	2174	1914
0	1	2	2301	2121	1008	2176	1914
3	0	2	2300	2119	1007	2175	1915
0	0	0	2299	2119	1007	2175	1916
0	0	1	2299	2119	1008	2175	1916
1	3	0	2292	2114	1003	2170	1909
0	2	0	2300	2117	1005	2175	1913
0	2	0	2296	2117	998	2177	1917
0	1	0	2302	2122	1009	2176	1917
0	0	0	2296	2115	1005	2173	1914
0	2	0	2300	2120	1000	2173	1912
1	0	2	2300	2119	1007	2176	1914
0	0	1	2300	2119	1006	2176	1915
0	1	1	2300	2125	1004	2176	1915
0	2	1	2301	2119	1009	2177	1917
0	1	0	2299	2114	1002	2168	1910
0	1	0	2302	2119	1007	2176	1916
0	0	0	2300	2119	1006	2174	1916
1	0	0	2301	2117	1006	2176	1915
0	1	0	2300	2118	1007	2176	1914
0	1	0	2299	2115	1004	2172	1910
0	2	4	2304	2121	1008	2176	1917
0	1	0	2303	2120	1003	2167	1912
3	0	1	2301	2120	1007	2176	1914
1	2	0	2293	2112	1001	2171	1913
1	2	1	2301	2119	1004	2176	1909
0	1	0	2300	2117	1007	2176	1915
0	0	2	2301	2118	1008	2177	1918
0	1	0	2303	2121	1008	2178	1917
0	1	0	2298	2112	1001	2169	1908
0	0	5	2302	2119	1003	2176	1914
2	4	0	2297	2115	1004	2175	1915
1	0	0	2301	2119	1007	2177	1917
1	0	3	2301	2119	1009	2178	1915
0	1	0	2298	2115	1005	2174	1914
0	1	0	2298	2108	999	2174	1914
0	1	0	2301	2117	1006	2174	1914
0	0	4	2301	2117	1007	2176	1915
2	0	1	2300	2117	1006	2177	1916
0	0	0	2295	2113	1002	2170	1907
0	1	0	2305	2119	1009	2178	1916
1	0	0	2302	2118	1005	2174	1916
0	0	2	2302	2117	1006	2175	1914
0	1	0	2298	2110	1000	2166	1907
0	2	0	2302	2118	1007	2174	1914
2	0	1	2303	2118	1008	2178	1918
0	0	6	2305	2120	1007	2176	1914
1	4	2	2300	2117	1005	2174	1915
0	0	0	2302	2117	1005	2169	1910
1	2	1	2304	2118	1007	2175	1914
0	2	0	2301	2115	1005	2172	1914
2	0	0	2301	2116	1006	2175	1914
2	0	4	2296	2113	1001	2173	1913
0	0	0	2303	2117	1003	2174	1911
0	0	2	2302	2116	1007	2174	1914
0	2	0	2301	2117	1005	2173	1914
0	0	5	2302	2117	1004	2175	1913
0	0	5	2298	2109	997	2167	1906
1	0	0	2302	2115	1007	2176	1916
0	0	0	2302	2116	1006	2175	1913
0	3	3	2301	2114	1006	2174	1913
1	0	2	2303	2116	1005	2173	1914
2	0	0	2297	2114	1005	2172	1913
0	1	2	2302	2116	1003	2176	1915
0	1	5	2304	2119	1010	2174	1914
1	0	0	2302	2116	1003	2174	1914
0	2	0	2301	2116	1006	2173	1913
1	0	1	2297	2108	1000	2164	1906
0	1	0	2302	2116	1007	2171	1914
2	0	0	2300	2116	1006	2173	1914
1	0	1	2302	2119	1008	2177	1916
2	0	6	2304	2118	1005	2175	1914
0	0	0	2302	2116	1003	2167	1909
0	0	1	2304	2117	1006	2174	1913
0	0	0	2302	2116	1003	2169	1911
0	2	5	2302	2117	1007	2172	1910
1	1	0	2297	2109	997	2171	1911
0	0	2	2298	2109	1003	2167	1909
0	0	5	2302	2113	1006	2173	1914
2	0	1	2304	2118	1008	2176	1915
0	0	2	2303	2116	1007	2173	1914
1	4	1	2302	2116	1004	2174	1914
1	1	0	2300	2110	1001	2168	1907
0	3	2	2302	2117	1005	2173	1914
0	0	0	2296	2115	1006	2173	1914
1	2	0	2304	2118	1007	2177	1915
0	0	0	2300	2115	1004	2172	1913
0	0	0	2305	2115	1004	2173	1913
1	2	1	2304	2116	1005	2174	1914
1	3	0	2303	2115	1003	2176	1914
1	4	0	2302	2116	1005	2173	1914
1	1	0	2296	2105	1005	2167	1908
0	1	0	2302	2116	1006	2174	1916
0	2	2	2303	2118	1008	2176	1913
0	0	4	2303	2118	1006	2173	1913
2	0	0	2302	2116	1004	2173	1914
2	0	1	2302	2115	1005	2174	1914
1	4	0	2301	2115	1003	2172	1911
0	0	2	2304	2117	1008	2175	1914
0	0	2	2302	2115	998	2172	1913
0	0	1	2301	2116	1006	2174	1915
0	1	3	2297	2109	1001	2169	1911
0	0	5	2301	2116	1006	2174	1907
2	0	2	2302	2114	1006	2171	1914
0	1	1	2301	2116	1008	2177	1917
0	0	2	2305	2118	1006	2175	1914
1	4	0	2299	2108	999	2167	1907
0	0	5	2300	2113	1005	2173	1913
0	1	0	2297	2111	1004	2175	1912
1	0	6	2301	2115	1006	2174	1913
0	0	0	2298	2112	1005	2173	1913
0	0	0	2302	2114	1002	2173	1914
1	1	0	2304	2118	1008	2174	1915
0	1	0	2301	2115	1005	2173	1913
0	0	1	2301	2116	1006	2173	1915
1	0	2	2301	2115	1007	2173	1915
1	2	0	2298	2110	1003	2171	1909
1	1	0	2302	2116	1005	2175	1913
1	3	0	2299	2114	1005	2173	1915
1	1	0	2299	2114	1004	2174	1914
0	2	2	2299	2114	1006	2174	1915
0	0	0	2299	2114	1005	2168	1909
1	2	0	2299	2115	1006	2176	1916
1	2	0	2301	2115	998	2169	1913
1	1	0	2299	2114	1005	2174	1914
3	0	2	2294	2107	997	2166	1911
0	0	0	2300	2115	1004	2174	1913
1	2	0	2299	2115	1005	2173	1917
0	0	2	2300	2117	1010	2176	1916
1	2	2	2301	2116	1005	2174	1913
1	2	0	2298	2110	1000	2168	1908
0	0	3	2295	2108	999	2164	1907
0	1	0	2298	2114	1005	2174	1915
1	2	0	2297	2106	1002	2173	1915
0	0	5	2298	2116	1011	2174	1914
2	0	3	2291	2106	1001	2172	1913
1	1	3	2293	2116	1005	2174	1915
1	1	2	2289	2110	1005	2173	1914
1	3	2	2290	2113	1004	2173	1914
0	0	4	2285	2112	1002	2175	1916
0	0	0	2293	2118	1005	2174	1915
2	0	2	2290	2116	1006	2173	1915
0	0	1	2289	2114	999	2172	1914
1	4	0	2290	2112	1003	2173	1913
0	0	0	2285	2107	997	2168	1907
0	1	1	2289	2114	1004	2174	1914
0	0	3	2289	2110	1004	2176	1917
0	0	2	2291	2116	1006	2175	1915
2	4	0	2288	2113	1003	2173	1913
0	0	2	2288	2112	1003	2173	1914
0	0	1	2289	2113	1004	2173	1914
2	0	0	2289	2115	1004	2172	1915
2	4	1	2289	2115	1004	2173	1914
1	1	5	2284	2109	999	2170	1908
1	0	1	2291	2116	1005	2175	1915
0	0	0	2290	2116	1007	2172	1914
1	1	2	2289	2114	1004	2171	1914
1	1	0	2289	2114	1005	2172	1914
0	0	0	2286	2115	1005	2174	1914
3	0	1	2287	2113	1000	2167	1909
2	0	0	2287	2115	1004	2176	1916
1	1	3	2289	2114	1004	2174	1915
0	1	0	2285	2117	1003	2175	1914
2	0	1	2282	2109	1000	2172	1913
0	1	0	2287	2116	1003	2172	1913
0	2	0	2286	2116	1002	2173	1915
1	0	2	2286	2116	1004	2174	1914
1	4	2	2286	2115	1006	2176	1917
0	0	0	2284	2111	999	2166	1908
1	0	2	2288	2117	1003	2174	1914
0	1	0	2286	2115	1003	2173	1914
1	0	4	2287	2116	1007	2173	1915
0	0	4	2284	2113	1003	2171	1914
2	0	1	2283	2118	1008	2174	1916
1	2	1	2284	2115	1003	2173	1909
0	0	2	2284	2115	1004	2174	1915
0	1	2	2285	2116	1005	2173	1911
0	0	0	2285	2115	1004	2174	1915
0	0	1	2277	2109	998	2167	1903
0	0	2	2285	2116	1006	2176	1917
0	2	2	2286	2117	1006	2174	1916
1	2	2	2285	2117	1004	2174	1915
2	0	1	2285	2115	1004	2173	1915
0	0	1	2284	2113	1000	2168	1910
1	1	2	2285	2116	1004	2175	1915
0	0	0	2284	2112	1004	2172	1915
0	0	2	2285	2116	1003	2176	1915
0	0	5	2281	2112	1005	2174	1915
3	0	0	2286	2117	1002	2168	1911
1	2	0	2285	2116	998	2172	1915
1	2	0	2285	2117	1003	2174	1914
1	0	2	2283	2114	1004	2173	1916
0	0	3	2283	2116	1007	2176	1916
0	1	0	2281	2111	999	2166	1907
0	0	3	2285	2117	1006	2173	1915
2	0	2	2280	2114	1002	2173	1915
0	1	0	2293	2116	1005	2175	1916
1	4	1	2281	2115	1001	2173	1915
0	1	1	2282	2110	1004	2173	1915
0	0	5	2284	2118	1010	2176	1917
2	0	0	2287	2119	1006	2175	1913
0	2	2	2284	2117	1005	2174	1914
1	3	3	2278	2112	998	2167	1906
2	0	2	2283	2116	1003	2174	1915
1	0	0	2283	2115	1006	2173	1915
1	1	0	2283	2115	1005	2173	1914
0	1	0	2283	2116	1007	2176	1917
0	0	3	2285	2118	1002	2169	1908
0	0	0	2284	2117	1005	2173	1916
1	0	2	2282	2115	1004	2181	1915
0	2	2	2282	2112	998	2168	1914
0	0	3	2283	2116	1004	2174	1916
1	0	2	2278	2111	1002	2172	1914
0	0	0	2286	2118	1005	2175	1908
3	0	1	2283	2116	1004	2174	1915
0	0	6	2281	2114	1005	2172	1915
0	0	0	2283	2115	1004	2174	1914
1	0	1	2279	2108	999	2165	1909
0	0	1	2283	2116	1003	2174	1915
1	0	0	2273	2110	1004	2175	1916
0	1	0	2285	2118	1005	2175	1913
0	0	0	2277	2113	1003	2173	1914
0	1	2	2283	2116	995	2169	1913
1	1	2	2281	2114	1004	2174	1915
0	1	5	2284	2115	1005	2173	1915
2	0	0	2283	2114	1005	2175	1915
0	0	6	2279	2110	1001	2171	1914
2	4	0	2277	2108	997	2167	1908
0	0	2	2282	2114	1005	2170	1915
0	0	0	2280	2112	1004	2172	1913
0	0	2	2281	2114	1003	2174	1916
1	0	3	2281	2115	1005	2174	1916
1	0	2	2284	2114	1004	2173	1915
1	2	0	2285	2116	1005	2173	1916
0	0	0	2284	2115	1007	2173	1915
0	0	0	2283	2111	1006	2173	1915
1	4	0	2281	2114	1004	2173	1912
0	0	2	2284	2114	1003	2174	1914
1	1	6	2284	2114	1005	2176	1917
1	4	0	2287	2115	1007	2173	1915
0	1	6	2280	2107	996	2167	1909
1	3	0	2285	2115	1004	2174	1914
0	0	5	2284	2114	1003	2172	1915
1	1	0	2284	2113	1004	2170	1914
0	0	0	2285	2113	1003	2173	1914
0	0	2	2284	2109	1002	2170	1911
0	2	4	2286	2115	1006	2172	1915
2	4	3	2285	2113	1005	2173	1915
2	2	4	2274	2112	1004	2173	1913
0	0	0	2280	2108	1000	2172	1913
0	0	0	2285	2112	1003	2170	1914
2	1	0	2286	2114	1002	2173	1913
1	3	0	2285	2113	1002	2173	1914
0	0	1	2285	2114	1004	2174	1914
2	0	0	2286	2117	1004	2173	1915
2	1	3	2281	2107	998	2168	1908
2	1	0	2285	2114	1005	2176	1917
0	0	1	2286	2117	1005	2173	1917
2	0	0	2285	2113	1003	2173	1915
0	0	2	2285	2113	1003	2173	1914
0	0	1	2284	2112	1003	2170	1910
0	0	2	2289	2114	1003	2173	1915
1	1	0	2286	2114	1011	2170	1913
2	0	1	2286	2115	1005	2176	1917
1	1	5	2279	2105	993	2162	1908
2	4	6	2286	2114	1004	2176	1917
1	4	0	2288	2116	1005	2174	1915
1	3	0	2287	2113	1005	2173	1914
3	0	0	2286	2114	1003	2174	1914
0	0	1	2287	2113	1003	2176	1913
1	2	0	2286	2110	1000	2170	1911
0	0	0	2289	2116	1004	2175	1916
0	0	0	2285	2112	1001	2173	1914
1	2	0	2288	2113	1005	2174	1914
1	2	6	2279	2111	1002	2173	1913
1	0	0	2288	2112	1001	2170	1914
0	1	6	2288	2114	1005	2172	1914
0	1	3	2288	2115	1004	2176	1916
1	3	4	2289	2116	1005	2174	1915
0	1	3	2282	2107	1001	2167	1908
0	0	0	2288	2113	1005	2174	1914
0	0	1	2287	2112	1004	2176	1915
1	1	1	2288	2113	1004	2173	1914
0	1	0	2287	2112	1007	2170	1914
1	1	6	2287	2114	1003	2171	1910
0	1	1	2290	2116	1005	2173	1915
0	0	4	2288	2112	999	2171	1912
2	0	1	2288	2115	1005	2170	1912
3	0	0	2287	2113	1005	2173	1915
2	0	0	2283	2106	1002	2173	1915
3	0	2	2291	2115	1007	2173	1910
1	1	3	2287	2114	1006	2173	1914
0	0	0	2288	2113	1005	2175	1914
0	0	0	2288	2115	1004	2173	1915
0	1	0	2285	2108	996	2166	1908
1	1	1	2289	2113	1004	2172	1914
2	3	0	2283	2112	1003	2175	1915
0	0	2	2291	2116	1006	2174	1914
2	3	0	2287	2112	1005	2172	1913
0	0	2	2288	2108	1002	2172	1912
0	1	0	2288	2113	1005	2172	1913
2	0	2	2287	2113	1003	2173	1914
2	0	0	2289	2114	1003	2173	1915
1	1	0	2284	2108	998	2169	1911
1	3	0	2290	2117	1007	2174	1915
2	1	0	2289	2113	1006	2174	1914
0	0	2	2288	2113	1004	2174	1915
1	2	0	2289	2116	1003	2173	1916
0	0	0	2288	2113	1005	2172	1914
0	0	5	2287	2114	1002	2173	1913
0	1	4	2292	2116	1007	2174	1914
0	0	0	2290	2115	997	2169	1913
2	2	1	2289	2114	1004	2174	1915
1	1	4	2283	2105	997	2167	1909
3	0	0	2288	2112	1005	2173	1914
0	0	5	2289	2114	1005	2173	1915
0	0	2	2287	2114	1007	2175	1917
0	0	2	2291	2115	1005	2174	1915
1	0	2	2287	2109	999	2167	1906
1	1	0	2290	2113	1004	2173	1913
0	0	4	2289	2105	1001	2171	1912
2	0	3	2288	2114	1004	2173	1914
0	0	4	2284	2106	1002	2171	1912
0	0	3	2285	2107	1001	2172	1911
0	0	4	2290	2110	999	2164	1911
0	1	1	2291	2114	1004	2172	1914
0	0	0	2290	2113	1005	2173	1914
1	1	0	2291	2113	1005	2173	1915
3	0	0	2291	2114	1006	2174	1914
2	3	0	2292	2116	1007	2174	1915
1	0	1	2292	2113	1004	2176	1914
0	1	5	2292	2113	1005	2173	1914
0	0	2	2287	2105	999	2163	1907
1	4	0	2293	2111	1004	2175	1913
1	2	0	2292	2112	1005	2175	1914
0	0	4	2292	2113	1006	2176	1915
0	1	0	2293	2114	1007	2174	1914
1	2	0	2291	2114	1004	2173	1912
0	1	0	2293	2114	1003	2173	1914
1	3	0	2293	2114	1004	2173	1913
1	0	1	2292	2113	1005	2173	1914
2	0	1	2286	2106	998	2167	1907
1	3	0	2293	2114	1007	2177	1916
2	0	0	2295	2114	1005	2173	1915
0	0	7	2292	2113	1005	2173	1913
0	0	0	2291	2114	1003	2173	1914
1	2	0	2292	2112	1001	2169	1903
0	2	0	2293	2113	1002	2170	1910
1	3	0	2293	2112	1005	2173	1914
0	0	4	2293	2112	1001	2170	1914
0	1	0	2293	2112	1002	2173	1914
1	4	2	2289	2106	1002	2171	1912
1	0	0	2293	2114	1002	2171	1911
0	0	0	2292	2112	1005	2176	1917
0	2	2	2292	2112	1004	2173	1915
2	0	0	2293	2112	1006	2173	1915
0	0	0	2290	2109	999	2167	1907
0	1	0	2294	2114	1006	2172	1914
2	0	0	2293	2112	1005	2173	1913
2	0	2	2292	2113	1005	2173	1913
1	1	0	2291	2110	1003	2173	1915
0	0	3	2290	2110	1005	2169	1912
0	1	5	2293	2112	1003	2175	1916
1	3	0	2295	2116	1006	2175	1915
1	0	1	2294	2114	1005	2173	1915
0	0	0	2294	2114	1006	2172	1915
0	0	3	2288	2105	997	2163	1909
0	0	2	2294	2112	1005	2175	1916
0	0	2	2295	2115	1005	2176	1914
0	1	0	2294	2113	1005	2174	1915
0	0	2	2293	2113	1005	2172	1914
0	1	0	2293	2113	1000	2169	1908
3	0	2	2293	2112	1005	2174	1914
0	0	0	2294	2110	999	2169	1913
0	4	2	2293	2113	1005	2175	1917
2	4	2	2291	2108	1001	2169	1912
0	1	2	2296	2113	1004	2174	1910
0	1	2	2295	2113	1005	2173	1913
1	0	0	2293	2114	1003	2172	1914
1	4	3	2293	2113	1005	2173	1914
0	2	4	2290	2107	999	2160	1906
1	4	5	2294	2115	1004	2173	1914
0	2	1	2287	2111	1004	2175	1915
0	1	3	2292	2112	1005	2173	1914
1	2	2	2294	2113	1003	2174	1914
1	2	0	2290	2111	1004	2172	1914
1	0	3	2293	2106	1003	2172	1914
0	1	0	2293	2113	1004	2172	1913
0	0	0	2294	2113	1005	2176	1916
2	0	0	2295	2116	1008	2173	1915
1	1	0	2289	2107	999	2166	1908
3	0	2	2294	2112	1005	2174	1915
2	0	0	2293	2113	1003	2173	1914
0	1	0	2293	2114	1005	2174	1914
2	0	2	2291	2113	1005	2173	1913
0	0	0	2292	2112	999	2169	1910
1	0	4	2295	2116	1007	2174	1915
1	1	0	2295	2116	1008	2167	1909
0	0	3	2294	2114	1006	2174	1914
1	2	2	2289	2108	1003	2170	1913
0	0	3	2297	2115	1008	2173	1915
0	0	1	2295	2113	1006	2174	1908
0	0	0	2295	2114	1003	2173	1915
0	0	0	2294	2113	1006	2175	1917
0	2	0	2297	2116	1009	2175	1915
0	2	0	2290	2109	999	2164	1906
0	0	0	2294	2113	1006	2174	1914
0	0	0	2288	2103	1002	2172	1913
0	1	0	2293	2110	1001	2173	1914
1	4	0	2289	2107	1003	2171	1915
0	0	0	2295	2112	1001	2167	1914
0	0	0	2297	2115	1009	2176	1915
0	1	0	2296	2114	1005	2173	1915
0	2	0	2295	2113	1005	2173	1914
0	1	0	2289	2107	1000	2166	1908
0	1	0	2294	2114	1004	2174	1915
0	0	5	2293	2112	1003	2173	1914
1	4	1	2295	2111	1005	2176	1917
0	0	0	2294	2115	1007	2174	1915
0	0	0	2294	2112	1005	2173	1912
1	0	0	2290	2111	1003	2170	1907
0	1	0	2294	2112	1006	2172	1915
0	0	0	2294	2114	1007	2170	1908
0	0	0	2296	2114	1005	2174	1914
1	1	0	2294	2113	1004	2174	1914
0	0	0	2294	2112	1003	2173	1913
1	4	1	2293	2111	1002	2175	1917
1	4	0	2294	2113	1006	2174	1915
1	4	0	2288	2105	998	2167	1910
2	0	0	2293	2112	1004	2173	1915
0	0	2	2292	2112	1002	2174	1914
1	3	0	2293	2111	1005	2173	1915
0	0	5	2292	2112	1003	2174	1913
1	2	0	2292	2108	1001	2170	1910
0	0	2	2294	2114	1006	2174	1915
0	1	0	2293	2111	1004	2172	1913
0	0	3	2293	2112	1004	2173	1914
1	2	0	2287	2106	1003	2172	1913
0	1	0	2293	2110	1004	2173	1914
0	0	3	2293	2115	1005	2176	1916
0	0	3	2293	2113	1005	2173	1915
1	4	1	2293	2111	1005	2173	1913
0	0	3	2288	2104	999	2167	1907
1	2	0	2287	2105	995	2167	1908
2	0	2	2292	2108	1006	2174	1914
1	1	3	2291	2109	1003	2173	1914
0	0	6	2291	2111	1003	2172	1912
0	2	0	2289	2109	1005	2172	1914
0	1	0	2290	2108	1002	2172	1910
0	0	2	2292	2111	1004	2174	1913
1	0	2	2290	2112	1005	2176	1915
2	0	5	2293	2113	1006	2174	1914
1	0	3	2285	2104	999	2167	1908
1	0	3	2292	2111	1005	2174	1914
2	0	0	2292	2108	1003	2172	1914
2	0	5	2290	2111	1004	2172	1915
3	0	3	2290	2111	1003	2173	1915
3	0	2	2291	2110	1001	2170	1908
3	0	2	2293	2112	1006	2174	1914
0	0	0	2291	2108	1003	2172	1914
0	0	3	2291	2111	1005	2171	1914
1	1	0	2289	2109	1004	2174	1917
0	0	0	2287	2108	1003	2174	1913
0	1	0	2290	2111	1001	2169	1912
1	3	0	2290	2110	1005	2172	1913
1	0	3	2290	2111	1003	2173	1913
1	0	2	2290	2110	1003	2173	1914
1	3	0	2281	2104	998	2165	1908
1	3	0	2289	2110	1004	2173	1916
0	2	0	2290	2113	1006	2174	1915
0	1	0	2291	2111	1003	2174	1914
1	1	6	2287	2109	1002	2173	1914
0	1	0	2287	2108	1003	2173	1910
2	0	3	2290	2109	1003	2174	1914
0	2	0	2289	2111	1004	2172	1906
2	0	2	2290	2112	1005	2176	1915
0	0	0	2287	2106	1000	2168	1909
0	0	0	2290	2110	1005	2173	1913
2	0	6	2289	2111	1005	2173	1915
0	0	0	2291	2112	1004	2170	1911
2	0	2	2292	2110	1004	2174	1915
0	0	2	2283	2102	1005	2168	1911
1	0	7	2289	2110	1004	2176	1915
0	2	2	2289	2110	1004	2173	1914
1	1	0	2288	2113	1008	2175	1916
2	0	6	2291	2112	1007	2174	1914
0	1	0	2286	2108	998	2167	1909
0	1	0	2289	2111	1002	2173	1914
0	1	0	2287	2104	1002	2172	1912
1	0	1	2289	2109	1005	2172	1915
1	3	2	2284	2108	1007	2174	1916
1	2	0	2292	2112	999	2170	1913
2	0	4	2290	2111	1003	2173	1913
1	3	0	2289	2110	1004	2174	1915
1	4	2	2289	2112	1002	2174	1913
1	0	0	2282	2105	998	2165	1908
0	1	0	2287	2108	999	2169	1909
0	1	0	2290	2108	1006	2173	1914
1	0	0	2285	2108	1004	2170	1912
1	0	6	2288	2111	1004	2172	1915
0	1	4	2285	2109	1002	2172	1911
0	0	0	2288	2106	999	2172	1913
0	2	0	2288	2109	1004	2174	1916
0	0	5	2290	2114	1007	2177	1915
0	1	1	2289	2112	1006	2174	1915
0	0	0	2284	2104	999	2167	1908
1	1	1	2289	2110	1005	2173	1914
0	2	4	2287	2107	1003	2172	1915
1	3	2	2289	2111	1003	2173	1914
3	0	3	2287	2110	1002	2173	1914
0	0	0	2284	2111	1005	2173	1911
0	0	0	2290	2107	1005	2174	1917
0	0	0	2288	2112	1004	2171	1908
0	0	0	2288	2111	1003	2173	1914
1	4	2	2288	2112	1004	2174	1914
0	1	1	2283	2106	1000	2169	1913
3	0	0	2289	2114	1004	2175	1915
0	3	3	2287	2112	1003	2173	1911
0	0	0	2287	2110	1003	2173	1914
0	2	1	2287	2111	1005	2173	1915
0	1	0	2286	2110	1004	2173	1914
2	0	0	2287	2112	1005	2173	1914
3	0	1	2287	2110	1002	2173	1914
1	0	4	2287	2112	1004	2173	1914
1	0	0	2284	2107	1000	2167	1908
0	0	0	2284	2110	1004	2173	1914
0	1	0	2286	2109	1004	2173	1916
1	0	5	2287	2112	1005	2175	1916
1	0	3	2285	2109	1002	2173	1912
1	2	2	2287	2111	1003	2173	1913
0	2	0	2287	2110	1003	2172	1914
0	0	1	2288	2108	1004	2173	1914
1	0	0	2286	2110	1001	2173	1914
0	1	1	2281	2103	996	2165	1910
1	2	0	2287	2112	1004	2174	1915
0	0	0	2288	2110	1005	2173	1914
0	0	0	2287	2110	1003	2173	1913
1	0	1	2286	2109	1004	2172	1914
0	2	0	2286	2111	1003	2168	1910
0	2	6	2287	2109	1002	2169	1908
0	1	0	2287	2109	1004	2171	1914
0	1	0	2287	2111	1004	2172	1915
1	2	2	2288	2112	1006	2175	1916
1	4	3	2285	2103	999	2169	1912
0	1	0	2288	2109	1001	2173	1911
1	2	1	2287	2109	1001	2167	1908
1	2	324	2288	2110	1000	2164	1913
0	1	311	2287	2110	1004	2172	1913
0	0	307	2284	2106	997	2168	1916
0	0	301	2288	2110	1002	2172	1914
1	0	296	2287	2109	997	2170	1912
0	1	289	2288	2110	1005	2173	1911
1	0	283	2288	2109	1003	2173	1915
0	2	276	2285	2106	998	2168	1911
2	0	275	2287	2110	1004	2173	1914
3	0	271	2285	2108	1002	2170	1913
0	0	224	2290	2112	1005	2173	1914
0	0	219	2289	2110	1006	2177	1911
0	0	223	2289	2110	1004	2171	1913
1	1	218	2287	2109	1003	2173	1913
0	1	206	2289	2108	999	2170	1909
0	0	202	2290	2112	1003	2173	1913
0	2	197	2291	2107	1002	2172	1913
3	0	196	2289	2109	1004	2172	1914
0	2	188	2289	2111	1002	2174	1914
0	1	182	2286	2107	999	2168	1909
0	1	179	2289	2110	1004	2173	1912
0	1	180	2287	2109	1003	2173	1914
0	1	175	2289	2109	1004	2173	1915
0	0	168	2289	2110	1006	2175	1915
0	0	169	2286	2105	999	2166	1908
0	1	165	2290	2110	1003	2172	1913
1	2	158	2288	2109	1000	2171	1914
2	0	135	2288	2109	1004	2171	1913
0	1	129	2290	2110	1003	2173	1913
0	0	137	2290	2110	1004	2173	1913
0	0	135	2286	2110	1003	2172	1912
3	0	124	2290	2111	1001	2168	1908
0	1	124	2288	2110	1003	2174	1915
3	0	118	2292	2109	1000	2171	1912
1	4	116	2289	2109	1004	2172	1914
1	3	116	2289	2108	1003	2172	1914
1	2	108	2285	2103	996	2165	1908
1	1	110	2291	2113	1009	2174	1915
0	0	106	2289	2111	1004	2172	1911
0	0	110	2291	2110	1003	2173	1913
0	1	104	2291	2111	1002	2173	1914
1	4	99	2285	2104	994	2167	1910
0	0	100	2293	2113	1005	2173	1914
0	3	93	2290	2110	1001	2165	1912
0	0	82	2291	2104	1002	2169	1913
0	0	79	2292	2113	1006	2174	1915
0	1	76	2289	2111	1005	2173	1914
2	0	76	2283	2104	1001	2167	1910
0	1	72	2291	2110	1004	2173	1914
1	0	72	2291	2108	997	2171	1913
1	1	67	2292	2111	1005	2174	1917
0	1	69	2292	2112	1005	2173	1915
0	0	64	2286	2100	999	2167	1908
1	0	63	2291	2111	1004	2172	1914
2	0	65	2290	2109	1003	2173	1907
0	0	64	2292	2110	1004	2173	1915
1	3	55	2293	2113	1007	2175	1916
0	1	65	2287	2106	999	2164	1910
0	0	64	2291	2111	1003	2173	1914
0	0	55	2287	2108	1003	2172	1914
0	0	58	2291	2110	1005	2173	1911
0	2	46	2291	2111	1004	2173	1915
3	0	44	2292	2111	1006	2173	1914
2	1	37	2289	2105	998	2165	1906
0	1	49	2292	2110	1005	2172	1914
0	0	49	2286	2110	1004	2171	1915
0	0	42	2293	2111	1002	2173	1912
0	0	43	2292	2110	1003	2172	1914
0	0	39	2289	2106	998	2166	1909
1	1	35	2289	2110	1005	2172	1914
1	0	0	2292	2111	1003	2174	1917
0	1	0	2294	2110	1006	2173	1913
0	3	0	2290	2106	1000	2167	1908
1	1	0	2294	2111	1002	2173	1914
1	0	0	2293	2110	1004	2173	1914
1	4	0	2294	2113	1004	2175	1917
0	3	0	2294	2112	1006	2174	1913
0	0	0	2294	2112	1005	2172	1910
1	2	0	2294	2111	1003	2173	1914
0	0	0	2294	2111	1004	2174	1914
1	3	0	2294	2113	1005	2174	1913
0	0	0	2289	2106	1002	2167	1909
1	3	0	2293	2112	1004	2174	1914
0	0	0	2294	2112	1006	2174	1914
0	1	2	2296	2114	1006	2174	1915
0	0	0	2294	2112	1004	2173	1913
1	2	0	2293	2109	1001	2167	1909
0	0	3	2294	2112	1004	2173	1913
1	3	0	2294	2112	1003	2173	1910
1	2	1	2296	2114	1005	2172	1913
0	0	5	2295	2112	1003	2173	1913
2	2	0	2289	2108	1005	2173	1915
0	0	6	2294	2112	1004	2172	1914
0	0	0	2295	2109	1003	2171	1913
1	2	4	2296	2112	1005	2174	1916
0	0	0	2297	2115	1007	2176	1915
0	0	5	2287	2103	999	2165	1909
1	3	0	2295	2112	1004	2174	1915
1	3	0	2296	2111	1004	2172	1914
2	0	3	2295	2113	1005	2172	1913
1	0	1	2294	2112	1005	2173	1913
0	0	0	2295	2113	1006	2171	1913
1	1	0	2297	2115	1006	2175	1915
0	0	1	2296	2113	1004	2174	1912
0	0	0	2296	2114	1005	2163	1915
2	1	0	2291	2106	1002	2164	1911
1	3	0	2295	2115	1004	2173	1913
0	2	0	2299	2114	1005	2174	1915
1	1	0	2291	2113	1006	2170	1913
1	4	2	2295	2110	1002	2174	1914
3	1	1	2295	2113	1004	2173	1914
0	0	3	2292	2108	1000	2167	1910
2	0	2	2296	2113	1005	2175	1915
2	0	0	2298	2115	1002	2173	1913
2	0	5	2297	2113	1005	2174	1915
0	2	1	2294	2111	1004	2172	1914
2	0	0	2295	2113	1005	2173	1913
0	0	2	2293	2112	1003	2173	1914
1	0	3	2297	2113	1005	2172	1914
0	1	0	2298	2114	1006	2176	1916
0	0	1	2293	2110	1002	2167	1908
1	0	2	2295	2116	1005	2174	1915
1	3	0	2295	2113	1002	2173	1915
0	1	0	2297	2114	1005	2173	1914
3	0	3	2297	2113	1006	2173	1913
3	0	2	2296	2112	1005	2173	1910
0	0	2	2294	2108	1000	2169	1910
1	3	0	2297	2114	1007	2174	1916
0	0	2	2299	2115	1005	2171	1908
2	0	0	2298	2113	1006	2174	1914
2	1	0	2292	2109	1000	2173	1914
0	1	5	2299	2112	1005	2174	1914
0	0	0	2295	2104	1003	2172	1914
0	0	3	2297	2113	1005	2173	1916
2	0	0	2299	2116	1007	2176	1914
0	0	3	2294	2106	998	2167	1908
1	0	0	2297	2113	1005	2173	1914
0	0	0	2297	2107	1002	2170	1913
0	0	2	2297	2113	1002	2174	1914
1	4	0	2296	2110	1005	2172	1913
0	0	0	2296	2111	1003	2173	1914
0	0	2	2296	2114	1005	2175	1915
2	1	0	2297	2113	1005	2173	1914
1	1	1	2297	2112	1005	2173	1913
2	0	0	2297	2114	1005	2174	1913
1	2	3	2289	2110	1002	2169	1913
0	0	0	2298	2115	1003	2173	1914
0	0	2	2299	2112	1005	2167	1904
1	1	3	2299	2113	1005	2173	1914
0	0	0	2298	2113	1000	2173	1913
3	0	0	2294	2107	1000	2168	1907
2	0	0	2297	2114	1005	2173	1916
0	0	4	2299	2115	1006	2167	1908
3	4	3	2298	2114	1006	2175	1913
0	0	6	2295	2111	1004	2172	1914
2	1	0	2298	2113	1006	2173	1913
1	0	0	2288	2110	1002	2172	1912
0	0	4	2298	2112	1004	2173	1914
0	2	0	2297	2113	1007	2176	1916
2	0	1	2293	2110	1002	2169	1909
1	2	0	2299	2114	1005	2173	1915
0	1	3	2296	2115	1005	2173	1915
0	0	1	2306	2111	1003	2173	1912
1	2	0	2298	2115	1004	2174	1913
0	0	1	2298	2114	1005	2173	1915
1	2	0	2298	2111	1002	2172	1910
3	0	3	2299	2114	1006	2174	1917
1	0	0	2299	2114	1005	2173	1915
0	0	2	2299	2113	1005	2173	1914
0	0	1	2297	2108	1001	2165	1907
2	0	2	2298	2113	1004	2174	1916
1	0	0	2299	2111	1004	2170	1916
0	0	0	2301	2116	1007	2175	1915
0	1	0	2295	2111	1004	2173	1915
1	4	0	2299	2114	1004	2173	1911
0	0	4	2298	2112	1005	2172	1914
0	1	3	2298	2113	1005	2172	1914
0	1	1	2295	2112	1006	2173	1914
0	0	0	2295	2107	1000	2168	1913
1	2	0	2300	2115	1006	2175	1915
0	1	0	2298	2113	1005	2172	1914
0	1	3	2298	2111	1002	2173	1914
1	2	6	2297	2111	1004	2171	1914
0	1	3	2300	2111	1002	2167	1908
1	2	0	2299	2112	1003	2172	1913
0	0	1	2298	2112	1004	2173	1913
0	0	0	2298	2113	1005	2173	1914
1	2	0	2297	2110	1003	2172	1914
0	0	0	2294	2103	1000	2169	1912
2	1	0	2299	2113	1004	2174	1914
0	0	0	2299	2115	1003	2173	1914
2	3	0	2299	2113	1005	2173	1913
0	0	2	2297	2112	1005	2174	1913
0	0	3	2292	2103	996	2166	1907
0	0	2	2296	2112	1005	2172	1915
0	1	3	2298	2111	1003	2170	1913
0	0	2	2298	2112	1009	2175	1916
0	1	0	2294	2112	1005	2172	1915
1	2	0	2299	2112	1006	2174	1914
0	0	1	2295	2107	1005	2172	1914
0	0	0	2297	2111	1006	2173	1914
1	2	0	2297	2112	1004	2172	1914
3	3	0	2291	2104	1000	2166	1908
0	0	2	2291	2105	999	2166	1908
1	1	2	2295	2112	1003	2173	1914
0	1	3	2291	2109	1004	2173	1913
1	1	0	2296	2110	1003	2173	1914
1	1	0	2295	2110	1005	2173	1914
0	0	3	2296	2114	1004	2171	1912
0	0	1	2297	2109	1006	2173	1913
0	0	1	2294	2111	1005	2173	1913
0	0	0	2295	2112	1003	2173	1913
0	0	3	2289	2106	999	2168	1913
0	0	3	2295	2111	1005	2172	1915
0	0	2	2295	2111	1006	2171	1907
2	0	0	2296	2111	1005	2172	1915
0	0	3	2295	2109	1005	2172	1914
0	0	0	2293	2106	1000	2167	1907
1	1	0	2295	2110	1005	2176	1917
0	0	0	2295	2113	1007	2169	1912
0	1	5	2296	2112	1005	2175	1915
3	0	0	2295	2111	1004	2173	1914
3	0	1	2292	2108	1004	2172	1915
0	2	4	2295	2113	1006	2176	1916
2	3	7	2291	2109	1004	2173	1914
2	0	0	2294	2109	1004	2172	1914
2	0	0	2293	2110	1003	2174	1913
0	1	0	2289	2104	999	2167	1909
3	0	0	2294	2111	1005	2171	1916
0	0	2	2289	2107	1004	2173	1915
2	2	0	2295	2113	1010	2175	1916
1	2	0	2294	2110	1005	2173	1915
1	3	0	2294	2111	1001	2168	1909
0	0	4	2293	2110	1002	2172	1914
2	0	0	2293	2110	1003	2173	1915
1	3	0	2294	2108	1004	2173	1914
2	0	3	2287	2105	998	2170	1915
2	0	2	2293	2114	1006	2175	1915
1	3	0	2294	2111	1004	2165	1909
2	3	0	2289	2109	1003	2166	1911
1	1	0	2294	2111	1004	2173	1914
0	1	2	2294	2113	1007	2175	1916
0	0	0	2291	2105	1001	2167	1908
0	0	3	2293	2109	1005	2172	1915
1	1	1	2293	2110	995	2168	1912
1	1	2	2293	2110	1003	2173	1915
0	1	0	2289	2108	1004	2174	1914
1	4	0	2293	2109	1004	2174	1914
1	4	0	2285	2106	1002	2171	1914
1	1	0	2291	2110	1004	2173	1916
1	1	0	2293	2113	1007	2172	1918
0	0	0	2288	2104	999	2166	1909
1	3	0	2292	2110	1004	2172	1914
3	0	0	2284	2105	1003	2171	1915
0	0	3	2293	2110	1004	2173	1913
1	0	1	2292	2111	1003	2174	1915
2	0	0	2292	2109	1003	2169	1911
1	4	0	2291	2109	1001	2166	1909
1	2	0	2291	2108	1002	2173	1916
1	0	0	2292	2111	1007	2176	1916
3	0	0	2293	2112	1005	2173	1915
3	3	0	2287	2103	996	2169	1913
0	1	0	2293	2111	1003	2173	1915
0	1	0	2293	2110	1004	2173	1915
1	0	2	2293	2110	1003	2174	1914
0	0	2	2287	2103	999	2171	1916
0	0	7	2292	2110	1006	2175	1916
0	2	2	2294	2111	1004	2170	1915
2	0	2	2292	2109	1005	2173	1914
0	0	4	2293	2107	1003	2173	1915
0	0	2	2290	2105	999	2168	1910
2	0	1	2291	2108	1004	2173	1914
0	0	1	2292	2109	1004	2172	1913
2	0	2	2294	2111	1006	2175	1916
1	3	0	2289	2106	1003	2170	1913
1	3	0	2293	2109	999	2171	1914
0	0	3	2292	2109	1001	2173	1915
1	2	0	2293	2110	1003	2173	1913
1	0	2	2293	2108	1007	2173	1914
2	0	2	2288	2105	998	2168	1910
1	2	0	2291	2111	1007	2175	1916
0	0	2	2292	2110	1003	2173	1915
0	0	2	2294	2108	1002	2173	1915
0	1	0	2293	2110	1004	2173	1915
3	1	0	2294	2110	1005	2175	1917
2	0	0	2294	2113	1006	2174	1912
1	2	0	2294	2110	1003	2173	1915
0	0	1	2293	2110	1002	2173	1914
0	0	2	2293	2110	1004	2171	1915
0	0	1	2290	2105	997	2166	1909
1	1	1	2293	2109	1005	2173	1914
2	4	0	2293	2110	999	2175	1917
0	2	1	2295	2113	1005	2175	1915
1	2	0	2294	2110	1006	2173	1914
1	3	0	2293	2108	1000	2169	1910
1	4	0	2293	2110	1006	2172	1914
1	0	0	2293	2109	1004	2172	1913
0	0	4	2295	2110	1003	2173	1914
0	0	2	2289	2105	1001	2174	1915
0	1	0	2289	2103	1001	2171	1912
0	0	5	2294	2109	1005	2172	1914
0	2	0	2294	2108	1000	2170	1914
2	0	0	2294	2109	1002	2173	1917
0	0	5	2293	2110	1004	2173	1914
0	0	1	2290	2103	1000	2166	1908
0	1	0	2294	2110	1003	2173	1914
0	0	2	2293	2107	1006	2173	1916
1	2	0	2296	2111	1005	2175	1914
0	0	0	2292	2108	1005	2172	1914
0	0	3	2294	2110	1004	2172	1911
0	0	4	2293	2109	1003	2172	1915
0	0	5	2294	2109	1004	2173	1914
0	2	0	2295	2110	1003	2173	1916
1	1	1	2292	2106	1001	2169	1911
0	0	2	2295	2110	1007	2173	1914
0	1	0	2293	2109	1006	2171	1910
0	2	0	2294	2109	1004	2173	1913
1	3	0	2293	2110	1006	2175	1917
0	0	1	2297	2112	1007	2173	1915
2	0	0	2292	2107	998	2169	1909
1	2	0	2294	2110	1005	2172	1913
0	1	3	2294	2110	1005	2167	1906
0	1	4	2293	2110	1003	2172	1914
0	0	0	2290	2106	1002	2171	1915
0	0	1	2295	2109	1006	2176	1917
0	1	0	2297	2106	999	2172	1914
3	0	1	2296	2111	1004	2173	1914
2	0	2	2295	2110	1005	2172	1915
2	0	2	2290	2105	1000	2166	1909
0	1	5	2295	2111	1004	2173	1913
0	0	3	2295	2101	1002	2170	1914
1	0	2	2295	2111	1010	2176	1915
3	0	0	2296	2111	1006	2173	1903
0	0	3	2295	2110	1003	2172	1909
0	1	4	2294	2109	1004	2173	1914
1	0	6	2293	2109	1005	2174	1917
0	1	0	2298	2113	1009	2171	1915
2	0	0	2298	2112	1005	2173	1913
1	0	0	2290	2103	1000	2167	1911
1	3	0	2296	2112	1005	2172	1913
1	3	0	2295	2110	1005	2164	1910
0	0	5	2295	2110	1003	2173	1915
0	0	3	2295	2112	1006	2173	1917
0	0	1	2294	2107	1000	2168	1907
3	0	1	2294	2111	1005	2174	1915
0	1	1	2296	2112	997	2167	1912
0	0	0	2297	2110	1005	2174	1914
0	0	5	2289	2107	1003	2171	1914
1	1	2	2295	2111	1003	2174	1915
0	2	1	2291	2103	1002	2171	1912
0	1	0	2296	2113	1005	2173	1914
0	1	0	2296	2110	1007	2176	1916
0	1	0	2294	2108	1001	2168	1910
3	0	0	2291	2103	997	2168	1908
2	2	0	2297	2112	1004	2173	1914
0	0	2	2290	2106	1003	2171	1913
3	0	0	2297	2108	1006	2175	1916
2	1	0	2297	2113	1007	2174	1915
0	0	3	2297	2113	1007	2175	1917
2	4	0	2297	2111	1005	2171	1914
3	0	2	2298	2111	1004	2173	1913
1	3	0	2297	2111	1003	2171	1913
1	3	0	2297	2111	1002	2169	1910
0	0	0	2300	2114	1006	2174	1915
0	1	3	2299	2113	1006	2172	1914
0	0	0	2298	2112	1005	2172	1914
0	0	0	2294	2106	1000	2171	1912
0	1	5	2299	2111	1004	2173	1913
0	0	0	2297	2111	1005	2172	1915
0	4	5	2299	2111	1006	2176	1917
0	0	1	2300	2114	1006	2174	1915
2	1	0	2294	2106	1001	2163	1910
1	1	6	2298	2112	1003	2173	1914
2	0	1	2297	2111	1004	2172	1914
1	1	5	2297	2112	1006	2173	1914
0	1	4	2297	2110	1005	2173	1916
2	0	1	2300	2116	1006	2172	1910
0	0	4	2298	2113	1006	2168	1910
0	1	3	2299	2112	1003	2173	1914
1	3	0	2299	2113	1002	2173	1913
0	0	0	2299	2115	1007	2175	1916
1	2	5	2299	2107	1000	2169	1912
3	2	2	2300	2115	1005	2173	1913
0	1	2	2300	2113	1001	2170	1911
1	0	2	2301	2113	1005	2171	1914
0	0	0	2299	2113	1005	2172	1915
1	1	5	2296	2109	1001	2167	1908
0	0	2	2302	2115	1006	2174	1916
1	3	1	2304	2113	1002	2170	1913
2	0	1	2300	2113	1005	2172	1914
1	2	0	2299	2112	1006	2173	1913
0	0	2	2301	2113	1005	2173	1909
1	4	0	2301	2113	1003	2173	1912
2	3	0	2301	2113	1006	2175	1915
1	1	0	2304	2116	1006	2178	1915
1	2	0	2304	2114	1006	2175	1914
0	0	1	2297	2108	1001	2166	1911
0	0	2	2303	2113	1006	2173	1915
0	0	1	2301	2113	1003	2171	1907
0	0	1	2302	2113	1006	2174	1916
1	0	4	2304	2116	1007	2177	1915
0	0	1	2298	2108	1001	2167	1908
0	0	0	2302	2113	1005	2171	1915
0	0	2	2302	2113	1006	2167	1914
0	1	5	2304	2115	1008	2174	1916
1	2	0	2299	2113	1005	2172	1913
0	0	2	2303	2115	1005	2172	1915
1	1	0	2297	2111	1002	2173	1914
0	0	1	2303	2114	1004	2173	1913
0	0	2	2301	2114	1006	2173	1915
0	0	2	2296	2107	1001	2170	1911
0	0	2	2304	2117	1007	2176	1914
1	4	2	2298	2111	1006	2173	1913
1	1	0	2300	2111	1004	2173	1913
1	2	0	2304	2114	1007	2173	1914
0	0	3	2303	2115	1008	2176	1917
0	0	2	2305	2114	997	2170	1909
1	2	0	2304	2113	1004	2173	1913
0	0	3	2303	2113	1006	2174	1913
0	0	2	2304	2114	1006	2173	1914
1	1	0	2299	2108	998	2169	1912
1	1	5	2304	2114	1004	2172	1914
1	4	0	2302	2115	1006	2171	1909
1	2	2	2306	2116	1007	2174	1915
2	4	3	2303	2113	1003	2173	1914
0	0	4	2297	2107	1000	2167	1908
3	0	0	2304	2113	1003	2175	1914
0	0	0	2303	2113	1002	2165	1911
2	2	0	2303	2114	1002	2173	1915
3	0	1	2301	2113	1007	2174	1914
1	4	0	2306	2115	1006	2173	1914
0	0	0	2304	2114	1006	2172	1915
2	2	1	2299	2111	1004	2171	1913
1	1	5	2304	2115	1008	2176	1917
0	0	0	2305	2116	1006	2173	1915
1	3	0	2299	2109	1001	2168	1909
1	0	3	2304	2114	1004	2174	1913
3	1	0	2301	2112	1001	2173	1911
0	0	0	2303	2113	1005	2173	1914
0	0	0	2304	2112	1007	2176	1916
0	0	5	2305	2111	1004	2169	1911
2	1	1	2304	2114	1005	2174	1914
0	0	0	2304	2113	1006	2172	1906
1	4	2	2303	2113	1005	2171	1914
0	0	0	2298	2109	1004	2173	1915
0	1	3	2304	2116	1009	2175	1918
0	1	6	2304	2106	1002	2172	1912
0	1	3	2302	2113	1005	2173	1914
0	0	1	2303	2113	998	2171	1913
0	1	5	2303	2112	1006	2174	1916
1	1	0	2301	2107	1001	2169	1910
1	3	0	2304	2114	1006	2172	1915
0	0	0	2298	2107	1003	2171	1913
0	1	0	2304	2113	1005	2173	1914
0	0	0	2305	2112	1005	2169	1912
0	0	2	2306	2114	1006	2173	1914
1	1	0	2300	2113	1004	2173	1915
2	3	0	2304	2113	1006	2172	1914
0	0	3	2304	2112	1006	2171	1913
2	0	0	2304	2113	997	2169	1909
1	1	0	2301	2113	1005	2173	1915
1	3	0	2304	2114	1008	2176	1916
0	0	3	2305	2115	1006	2173	1915
0	2	0	2297	2107	1000	2165	1909
2	1	3	2304	2113	1005	2172	1914
1	2	0	2304	2111	1005	2172	1912
0	0	7	2304	2115	1006	2171	1915
1	4	2	2304	2114	1006	2176	1917
0	0	0	2302	2107	1001	2167	1910
0	0	0	2305	2114	1004	2173	1913
1	2	2	2304	2113	1004	2169	1914
0	0	0	2304	2111	1005	2172	1914
2	0	3	2302	2111	1004	2171	1913
1	2	0	2304	2113	1004	2174	1914
0	0	7	2305	2114	1006	2171	1911
2	0	1	2304	2112	1005	2172	1914
1	1	0	2304	2114	1006	2173	1913
0	0	0	2304	2113	1006	2172	1914
1	2	0	2299	2108	999	2167	1907
0	0	5	2304	2113	1005	2173	1914
0	1	0	2302	2113	1006	2173	1916
0	0	2	2306	2116	1007	2175	1916
0	0	5	2306	2113	1008	2175	1914
0	1	0	2304	2114	1002	2169	1909
3	0	5	2305	2114	1006	2174	1913
0	0	0	2305	2114	1004	2174	1914
2	1	0	2305	2113	1006	2172	1915
0	1	2	2299	2106	1001	2170	1914
0	1	6	2307	2116	1006	2173	1916
3	1	2	2305	2114	1004	2169	1913
0	0	3	2305	2113	1005	2173	1914
1	3	0	2306	2113	1007	2174	1915
1	2	0	2305	2114	1004	2172	1913
1	0	0	2301	2108	1000	2164	1910
3	0	0	2305	2114	1001	2172	1913
1	3	0	2304	2109	1005	2173	1913
0	1	0	2305	2113	1005	2174	1916
0	1	5	2306	2115	1007	2174	1916
1	2	0	2306	2115	1005	2171	1909
0	0	0	2304	2113	1005	2173	1913
1	1	2	2304	2114	1005	2172	1915
0	1	2	2302	2115	1005	2173	1914
0	0	0	2299	2105	1000	2163	1911
0	0	0	2306	2114	1007	2176	1917
1	4	0	2305	2115	1006	2170	1909
0	0	1	2305	2114	1006	2173	1914
0	0	2	2305	2113	1006	2173	1914
2	0	0	2302	2110	1000	2168	1907
0	0	6	2305	2115	1003	2173	1913
1	1	2	2306	2116	1008	2173	1914
0	0	0	2306	2114	1002	2169	1912
0	0	2	2305	2113	1005	2173	1914
1	1	3	2301	2111	1005	2172	1913
2	0	2	2303	2114	1004	2172	1914
0	0	0	2298	2111	1003	2172	1914
3	0	0	2305	2114	1006	2175	1917
0	0	6	2308	2116	1006	2174	1913
1	3	0	2301	2108	1001	2167	1909
0	0	0	2304	2114	1006	2173	1914
0	0	2	2303	2113	1006	2172	1913
0	0	1	2305	2113	1005	2173	1914
0	0	2	2305	2113	1005	2173	1914
0	1	3	2304	2113	1003	2171	1912
2	0	1	2306	2115	1000	2173	1915
1	2	0	2305	2114	1008	2172	1911
0	0	1	2304	2114	1005	2172	1913
0	1	6	2301	2105	1003	2171	1913
0	1	0	2299	2106	1002	2172	1915
3	0	0	2306	2115	1007	2174	1915
2	0	1	2307	2098	1001	2171	1912
0	0	2	2304	2115	1003	2173	1914
0	0	3	2305	2113	1005	2173	1914
1	1	6	2301	2109	997	2167	1908
0	0	1	2305	2113	1004	2172	1914
1	2	7	2305	2109	997	2170	1913
1	3	0	2305	2114	1006	2174	1916
0	0	0	2304	2115	1005	2173	1913
2	0	0	2305	2111	1005	2172	1914
0	0	3	2298	2111	1004	2172	1913
2	0	1	2305	2113	1004	2173	1911
2	3	0	2304	2113	1005	2172	1915
0	0	0	2297	2107	997	2169	1911
2	4	0	2305	2116	1007	2174	1916
1	5	0	2300	2110	1009	2172	1914
0	0	1	2304	2114	1003	2172	1915
1	3	0	2304	2114	1005	2172	1914
2	0	4	2304	2113	1007	2175	1917
2	0	1	2307	2112	1003	2168	1907
1	3	0	2303	2113	1005	2170	1914
0	2	0	2305	2113	1006	2173	1905
3	0	5	2307	2112	1003	2168	1909
0	0	7	2304	2105	1002	2165	1908
1	1	0	2304	2113	1004	2172	1914
1	3	3	2301	2113	1007	2175	1916
0	0	0	2306	2115	1006	2174	1912
1	2	0	2300	2110	1003	2171	1914
0	0	0	2304	2113	1004	2173	1913
0	0	0	2304	2111	1003	2173	1914
1	1	3	2305	2113	1002	2173	1914
0	3	0	2304	2113	1004	2172	1915
0	0	1	2301	2110	1000	2168	1907
1	4	0	2307	2114	1007	2173	1913
0	1	0	2305	2112	1005	2173	1912
0	0	4	2305	2113	1006	2172	1915
0	0	2	2303	2112	1005	2173	1914
0	2	5	2304	2112	1003	2169	1909
0	0	2	2304	2112	1005	2172	1915
0	0	0	2305	2115	1007	2174	1916
0	3	0	2306	2114	1007	2173	1915
0	0	3	2304	2113	1006	2172	1914
0	0	0	2300	2106	999	2169	1912
1	1	2	2303	2113	1005	2173	1916
1	2	0	2307	2115	1007	2171	1913
2	2	0	2305	2109	1006	2173	1914
0	0	1	2305	2112	1005	2172	1914
3	0	2	2302	2107	1001	2167	1907
0	0	2	2306	2113	1005	2172	1913
0	0	3	2304	2116	1004	2171	1912
1	2	0	2306	2114	1009	2176	1916
1	1	6	2302	2110	1002	2167	1911
1	4	0	2306	2114	1008	2176	1917
1	2	0	2306	2115	1005	2173	1915
1	2	0	2306	2114	1003	2173	1914
0	2	0	2305	2114	1004	2174	1914
0	0	1	2300	2107	1001	2168	1909
0	0	2	2305	2113	1004	2174	1914
0	0	2	2305	2113	1004	2175	1915
1	1	0	2306	2113	1006	2173	1910
0	0	2	2305	2114	1004	2173	1913
1	2	0	2302	2113	1007	2172	1912
1	2	4	2305	2110	1000	2166	1906
0	0	0	2306	2113	1006	2170	1914
0	1	1	2307	2115	1007	2172	1912
1	2	3	2307	2116	1007	2173	1914
0	1	0	2298	2109	1006	2171	1913
1	0	2	2305	2114	1005	2171	1914
1	4	0	2303	2110	1003	2171	1912
0	0	6	2306	2113	1005	2172	1914
0	0	2	2306	2114	1005	2173	1915
0	0	2	2305	2110	1005	2168	1911
0	0	2	2308	2115	1007	2173	1914
0	0	0	2303	2112	1004	2169	1914
0	1	5	2307	2115	1005	2174	1913
0	1	5	2306	2114	1006	2172	1914
2	0	0	2304	2114	1002	2168	1908
2	0	3	2309	2115	1002	2168	1911
1	0	6	2307	2114	1006	2172	1914
2	0	0	2307	2114	1006	2173	1913
1	0	0	2307	2115	1006	2173	1914
0	0	3	2304	2108	1000	2168	1912
1	1	0	2308	2113	1005	2172	1915
1	2	1	2310	2117	1003	2171	1913
0	0	3	2310	2116	1004	2173	1914
2	0	2	2306	2115	1006	2173	1914
1	2	0	2300	2107	1000	2166	1908
0	0	2	2308	2113	1006	2172	1914
0	0	3	2308	2109	1000	2171	1913
0	0	4	2307	2114	1006	2172	1916
0	1	0	2307	2113	1007	2174	1915
0	1	3	2309	2115	1004	2173	1910
0	1	0	2305	2111	1004	2172	1913
0	1	2	2307	2114	1005	2172	1913
1	1	0	2307	2114	1005	2171	1912
0	1	0	2308	2114	1007	2174	1917
1	0	3	2303	2102	1002	2167	1910
0	1	0	2308	2118	1005	2173	1914
0	0	0	2305	2112	1005	2170	1908
1	2	1	2307	2113	1006	2173	1914
0	0	0	2307	2112	1003	2172	1912
0	0	4	2305	2107	1001	2169	1905
3	0	5	2308	2115	1008	2176	1916
1	3	2	2309	2114	1006	2165	1910
0	0	0	2308	2114	1004	2173	1914
0	0	0	2301	2110	1003	2171	1913
0	0	0	2307	2113	1006	2171	1914
0	1	0	2300	2107	1001	2171	1913
0	1	1	2307	2113	1004	2173	1916
1	3	2	2311	2116	1007	2174	1914
0	1	0	2304	2108	1001	2166	1909
0	1	0	2308	2113	1006	2172	1913
2	2	0	2298	2106	1004	2170	1913
0	2	2	2303	2111	1004	2174	1915
0	0	0	2309	2115	1006	2172	1914
0	2	2	2307	2114	1005	2173	1914
0	4	2	2307	2112	1002	2168	1909
0	0	5	2307	2111	1005	2172	1913
2	0	2	2307	2112	1001	2172	1914
1	3	0	2306	2112	1004	2172	1914
0	2	0	2307	2106	1001	2170	1909
0	1	1	2309	2114	1006	2172	1913
1	2	0	2307	2110	1005	2170	1913
0	0	4	2306	2113	1005	2172	1914
0	0	2	2302	2107	1003	2170	1914
1	3	0	2307	2111	1004	2173	1913
0	0	0	2308	2111	1004	2173	1915
0	0	6	2308	2114	1008	2174	1915
1	2	0	2307	2114	1006	2173	1914
1	1	0	2301	2104	998	2163	1908
1	2	0	2306	2111	1005	2172	1913
0	0	0	2307	2111	1002	2171	1912
0	1	3	2305	2112	1006	2172	1913
2	5	0	2305	2111	1005	2173	1913
0	0	3	2305	2114	1006	2174	1911
1	0	5	2307	2113	1003	2170	1912
1	0	2	2306	2112	1004	2172	1913
1	0	4	2306	2112	1004	2172	1914
0	0	6	2306	2113	1006	2172	1915
0	0	6	2301	2106	998	2168	1911
0	1	0	2306	2113	1005	2171	1914
1	2	0	2307	2114	1007	2172	1912
1	1	0	2306	2113	1004	2171	1913
2	0	1	2306	2112	1005	2172	1913
0	0	5	2301	2109	1002	2167	1910
2	1	1	2307	2112	1005	2173	1913
2	0	2	2307	2112	1005	2169	1912
2	4	2	2306	2111	1006	2172	1916
0	0	4	2305	2113	1004	2172	1912
0	1	0	2307	2112	1005	2172	1914
0	0	0	2303	2109	1003	2170	1911
1	4	2	2306	2112	1007	2173	1913
0	0	4	2304	2112	1003	2172	1914
0	0	2	2303	2106	1001	2166	1909
1	4	0	2306	2110	1006	2175	1915
1	1	0	2307	2111	1005	2172	1913
0	0	6	2305	2111	1003	2173	1913
2	0	0	2306	2113	1004	2172	1914
0	0	3	2304	2111	1005	2172	1914
0	0	0	2306	2112	1003	2170	1910
0	1	0	2308	2115	1005	2173	1914
1	1	0	2306	2111	1005	2171	1911
3	0	3	2306	2113	1005	2172	1914
0	0	0	2303	2105	1000	2170	1912
0	0	5	2306	2111	1004	2172	1912
