# Supplementary material for: Assisting hand gesture classification and rehabilitation assessment via sEMG and finger motion data
Source: Front Bioeng Biotechnol. 2026 Jan 8;13:1751763. doi: 10.3389/fbioe.2025.1751763 (PMC12823985; doi:10.3389/fbioe.2025.1751763)
Supplement: Supplementary file 1 [file DataSheet1.zip › dataset/function 0/0/1/6.csv]

channel_2	channel_3	channel_6	pinky	ring finger	middle finger	forefinger	thumb
0	0	3	2105	2327	1019	2406	1623
1	1	0	2105	2327	1018	2408	1626
0	0	4	2101	2324	1015	2398	1617
2	0	2	2105	2327	1018	2404	1624
1	0	3	2106	2327	1019	2404	1623
0	0	0	2107	2328	1017	2403	1623
0	1	0	2106	2327	1018	2401	1623
0	1	0	2181	2173	1011	2130	1909
3	0	2	2179	2174	1012	2129	1909
3	0	0	2178	2177	1013	2129	1906
2	0	2	2179	2175	1012	2130	1911
0	1	5	2181	2177	1013	2133	1910
3	0	1	2183	2176	1013	2130	1909
0	0	2	2174	2166	1009	2121	1904
1	0	3	2181	2175	1012	2129	1909
1	0	1	2179	2174	1013	2129	1909
3	0	0	2179	2173	1013	2128	1909
0	0	1	2173	2175	1011	2131	1910
1	2	6	2179	2172	1009	2123	1902
3	0	1	2181	2175	1011	2125	1909
0	0	4	2179	2174	1011	2129	1909
1	1	0	2180	2176	1012	2130	1910
1	1	4	2176	2171	1009	2129	1909
0	2	0	2179	2173	1011	2129	1909
0	1	5	2178	2174	1011	2131	1912
0	1	0	2177	2172	1011	2128	1910
1	3	0	2177	2173	1013	2130	1909
0	1	0	2177	2174	1012	2129	1909
2	0	0	2169	2167	1007	2122	1903
1	0	3	2175	2173	1011	2130	1911
0	2	0	2177	2176	1013	2130	1911
0	0	3	2177	2174	1014	2129	1910
0	0	0	2176	2173	1011	2129	1909
0	0	0	2176	2173	1011	2125	1906
0	1	0	2175	2174	1012	2129	1910
0	0	0	2173	2174	1011	2126	1908
0	0	2	2174	2173	1011	2130	1912
0	0	3	2173	2167	1007	2122	1909
0	1	0	2178	2174	1008	2129	1903
1	2	0	2174	2173	1011	2129	1909
0	0	2	2175	2172	1012	2129	1909
1	0	0	2175	2174	1011	2129	1910
0	0	0	2171	2169	1005	2119	1903
1	1	3	2171	2170	1009	2125	1906
2	0	0	2173	2174	1011	2129	1909
2	4	0	2165	2171	1011	2127	1909
0	0	2	2173	2173	1012	2128	1909
0	0	2	2167	2171	1010	2127	1906
0	1	0	2171	2171	1008	2127	1907
0	0	2	2172	2173	1013	2130	1911
2	0	0	2172	2175	1014	2130	1910
0	0	2	2171	2174	1012	2128	1911
0	0	0	2167	2166	1005	2121	1903
0	0	5	2171	2172	1012	2129	1909
3	0	4	2170	2173	1013	2128	1909
3	1	0	2170	2173	1011	2128	1911
0	0	3	2170	2174	1013	2131	1911
0	0	0	2171	2174	1009	2121	1903
1	1	4	2169	2173	1011	2127	1909
2	3	0	2170	2173	1008	2125	1908
0	0	3	2172	2173	1011	2129	1909
0	0	2	2170	2175	1013	2130	1910
2	3	0	2165	2169	1006	2123	1907
0	0	1	2168	2172	1014	2127	1904
0	0	3	2168	2173	1012	2127	1910
1	4	2	2167	2173	1010	2128	1909
1	0	5	2168	2173	1012	2127	1909
2	0	1	2163	2168	1007	2123	1906
1	1	2	2170	2177	1011	2129	1910
0	0	5	2165	2175	1010	2127	1910
0	0	4	2171	2174	1012	2128	1910
1	1	0	2164	2171	1010	2127	1909
1	2	0	2164	2165	1008	2126	1909
1	2	3	2166	2173	1009	2127	1910
0	0	3	2167	2175	1012	2129	1908
0	0	0	2167	2175	1012	2127	1910
0	0	1	2162	2167	1005	2121	1903
0	0	0	2165	2174	1011	2126	1910
0	0	3	2166	2174	1011	2127	1908
0	0	0	2167	2177	1013	2128	1911
2	0	0	2165	2174	1011	2128	1910
1	3	1	2164	2174	1012	2126	1910
2	0	0	2161	2170	1005	2122	1901
2	0	2	2166	2174	1010	2127	1909
2	4	1	2164	2169	1007	2124	1908
0	0	4	2164	2174	1010	2127	1909
2	0	1	2159	2166	1008	2124	1909
1	2	0	2162	2174	1010	2119	1906
2	0	3	2162	2174	1012	2128	1911
1	2	0	2165	2177	1013	2128	1910
1	0	2	2164	2175	1011	2127	1909
2	0	1	2158	2168	1004	2120	1903
0	0	0	2162	2173	1012	2128	1909
0	0	6	2162	2173	1011	2126	1909
1	0	2	2162	2174	1012	2126	1909
1	1	0	2161	2172	1012	2129	1911
0	0	1	2159	2174	1012	2124	1905
1	1	2	2156	2170	1008	2126	1905
1	2	1	2161	2174	1011	2128	1910
1	2	0	2162	2172	1012	2119	1905
0	0	5	2162	2175	1014	2130	1911
0	0	1	2154	2166	1007	2120	1907
1	1	0	2164	2173	1013	2128	1911
1	4	0	2164	2170	1011	2126	1908
0	1	0	2163	2170	1012	2125	1908
2	0	5	2160	2165	1005	2119	1904
3	0	2	2164	2172	1013	2128	1913
1	3	1	2165	2172	1011	2126	1908
0	0	2	2165	2171	1013	2124	1909
0	0	0	2163	2170	1011	2126	1908
1	2	4	2165	2168	1005	2116	1903
1	2	0	2164	2170	1013	2128	1910
2	0	2	2166	2171	1012	2127	1909
0	0	3	2165	2171	1014	2126	1908
2	4	0	2158	2162	1008	2124	1907
1	0	2	2165	2171	1010	2125	1908
0	1	7	2165	2169	1011	2125	1909
0	0	2	2166	2170	1011	2125	1910
2	0	1	2166	2173	1012	2129	1909
1	3	0	2163	2167	1007	2119	1903
0	1	0	2165	2167	1010	2123	1909
1	2	0	2166	2170	1010	2125	1909
0	1	1	2166	2170	1012	2128	1911
0	1	5	2167	2173	1012	2127	1910
1	2	3	2164	2170	1009	2125	1909
0	0	0	2166	2171	1010	2122	1903
0	1	0	2166	2171	1010	2126	1909
0	0	3	2165	2170	1013	2123	1907
0	1	0	2166	2170	1010	2125	1908
1	2	0	2161	2165	1006	2122	1907
0	1	3	2169	2172	1011	2125	1909
0	0	0	2167	2171	1012	2124	1908
0	0	0	2166	2171	1010	2125	1909
1	1	2	2162	2165	1007	2121	1908
1	2	2	2168	2172	1006	2125	1908
2	1	2	2168	2171	1008	2126	1909
0	0	0	2167	2170	1010	2125	1907
1	1	1	2168	2168	1011	2126	1909
0	0	3	2169	2171	1010	2126	1909
2	2	0	2165	2168	1005	2120	1903
1	2	0	2168	2171	1012	2127	1909
0	0	2	2167	2169	1011	2125	1909
0	1	4	2169	2171	1012	2126	1909
0	0	3	2166	2169	1010	2125	1909
0	1	4	2167	2166	1008	2124	1907
0	0	1	2169	2169	1012	2125	1908
0	0	2	2170	2173	1013	2128	1909
0	0	0	2171	2173	1011	2125	1907
1	1	0	2163	2165	1007	2119	1903
0	0	3	2169	2171	1013	2125	1908
1	2	0	2171	2171	1012	2125	1908
0	1	2	2169	2171	1011	2125	1908
1	0	2	2167	2170	1012	2125	1910
0	0	2	2170	2170	1006	2122	1903
0	1	0	2170	2169	1012	2126	1908
0	2	0	2169	2170	1011	2125	1909
0	0	2	2172	2169	1010	2126	1907
0	1	6	2171	2173	1013	2126	1911
0	0	1	2164	2168	1011	2125	1909
1	2	1	2172	2171	1011	2120	1906
1	2	0	2172	2170	1013	2126	1909
3	0	1	2170	2171	1011	2126	1907
1	2	0	2172	2170	1012	2125	1907
0	0	2	2167	2165	1007	2120	1902
1	2	0	2172	2171	1011	2129	1910
1	1	0	2174	2171	1013	2127	1908
2	0	0	2173	2171	1013	2125	1909
0	3	0	2171	2171	1010	2126	1907
0	0	5	2169	2169	1010	2123	1905
0	0	2	2171	2172	1009	2123	1908
0	2	0	2173	2171	1012	2124	1907
1	3	2	2171	2171	1012	2127	1911
0	1	0	2168	2167	1007	2118	1906
0	0	0	2166	2163	1006	2116	1905
0	0	2	2172	2171	1011	2126	1907
1	0	1	2173	2170	1010	2126	1908
1	0	0	2173	2171	1011	2126	1907
1	1	5	2173	2171	1012	2127	1909
0	1	3	2170	2168	1008	2122	1903
1	3	0	2171	2170	1012	2125	1910
0	2	0	2169	2169	1011	2123	1909
0	0	1	2172	2171	1011	2126	1908
0	1	6	2169	2167	1009	2125	1907
0	0	2	2172	2164	1005	2123	1907
2	3	0	2172	2171	1013	2127	1907
1	2	0	2176	2170	1013	2127	1909
0	0	2	2172	2170	1011	2126	1908
0	0	2	2166	2163	1004	2117	1902
0	1	1	2172	2169	1011	2125	1909
0	1	1	2172	2169	1011	2126	1908
0	0	0	2173	2171	1012	2128	1910
0	0	2	2172	2171	1011	2126	1908
2	0	3	2172	2169	1012	2127	1908
2	0	1	2172	2169	1008	2121	1899
0	0	2	2171	2164	1010	2124	1909
1	2	1	2173	2172	1011	2127	1909
2	0	2	2174	2172	1014	2126	1908
2	0	3	2167	2164	1008	2125	1907
0	0	4	2176	2172	1013	2128	1911
1	4	2	2177	2173	1011	2127	1908
0	0	0	2178	2171	1010	2127	1907
0	0	0	2172	2164	1006	2119	1904
2	0	1	2176	2170	1010	2126	1909
2	0	2	2178	2171	1013	2127	1910
1	0	4	2179	2174	1013	2127	1908
1	0	5	2178	2172	1012	2126	1908
0	0	0	2172	2168	1006	2119	1902
0	1	2	2178	2172	1010	2127	1907
0	0	6	2178	2171	1012	2127	1907
2	0	0	2179	2172	1013	2126	1908
0	1	0	2171	2169	1013	2127	1910
1	2	2	2179	2173	1012	2126	1909
0	1	1	2179	2171	1012	2126	1906
0	2	0	2176	2171	1012	2127	1908
0	1	1	2178	2172	1011	2129	1909
0	0	0	2174	2166	1015	2119	1903
3	0	3	2177	2169	1013	2126	1907
0	2	0	2179	2172	1013	2124	1908
0	1	0	2178	2171	1011	2126	1907
1	2	0	2178	2171	1011	2125	1907
0	0	2	2179	2173	1012	2127	1907
0	0	2	2178	2171	1011	2121	1901
0	1	0	2180	2171	1012	2128	1910
0	0	2	2182	2172	1013	2127	1907
1	1	0	2181	2172	1013	2126	1907
0	0	2	2174	2165	1007	2124	1907
0	2	0	2179	2171	1011	2126	1901
1	2	2	2180	2172	1013	2126	1907
0	1	0	2180	2172	1011	2126	1907
1	0	2	2180	2172	1011	2125	1909
0	1	0	2174	2166	1011	2122	1904
0	4	2	2182	2173	1012	2127	1907
0	2	0	2180	2170	1013	2126	1910
1	2	0	2180	2169	1012	2125	1908
1	2	0	2179	2170	1010	2123	1907
1	3	0	2181	2174	1013	2126	1908
0	1	0	2180	2170	1011	2127	1907
0	0	5	2181	2172	1012	2121	1904
1	0	1	2180	2172	1012	2126	1908
0	1	0	2181	2172	1012	2127	1908
0	0	2	2176	2164	1007	2120	1902
0	0	4	2181	2173	1014	2129	1910
0	0	0	2183	2174	1013	2127	1909
0	0	0	2181	2172	1012	2126	1907
0	1	0	2181	2172	1013	2127	1906
0	2	5	2181	2170	1008	2121	1900
1	1	1	2179	2169	1011	2126	1906
0	1	0	2181	2171	1013	2127	1909
1	3	0	2182	2175	1014	2129	1910
1	3	2	2179	2164	1009	2124	1907
0	0	2	2180	2171	1011	2121	1905
0	0	2	2181	2171	1011	2127	1908
0	0	2	2181	2171	1012	2128	1906
1	0	2	2181	2174	1014	2128	1908
1	1	0	2188	2171	1012	2126	1907
0	1	0	2177	2165	1006	2114	1901
0	0	1	2180	2170	1012	2126	1907
0	1	3	2182	2171	1010	2127	1907
0	0	2	2181	2172	1012	2127	1908
1	3	0	2180	2172	1013	2129	1909
0	1	4	2178	2171	1009	2126	1902
1	1	0	2181	2172	1006	2119	1902
1	0	4	2182	2171	1011	2126	1906
0	1	0	2181	2170	1012	2125	1907
0	0	0	2176	2163	1006	2117	1903
2	0	3	2182	2171	1012	2128	1909
0	0	4	2184	2175	1015	2129	1909
0	0	5	2183	2172	1018	2128	1907
1	2	2	2180	2171	1011	2126	1907
0	1	0	2179	2169	1010	2121	1902
0	1	2	2180	2171	1012	2128	1906
1	1	0	2178	2169	1012	2127	1908
2	1	2	2179	2172	1013	2126	1908
0	1	0	2181	2171	1012	2125	1909
1	0	3	2179	2170	1013	2129	1908
1	2	0	2184	2167	1007	2124	1908
0	2	2	2182	2172	1012	2127	1901
0	1	2	2181	2171	1013	2126	1908
1	0	0	2180	2169	1011	2125	1907
1	3	3	2176	2162	1005	2120	1901
3	0	0	2180	2170	1012	2127	1908
1	1	4	2183	2173	1015	2129	1908
0	0	0	2183	2171	1011	2127	1907
0	1	2	2181	2170	1012	2126	1907
0	1	2	2179	2167	1006	2121	1901
1	1	0	2177	2160	1009	2124	1905
0	0	5	2181	2171	1011	2127	1907
0	0	0	2182	2172	1013	2126	1911
0	1	0	2178	2167	1011	2126	1907
0	1	0	2177	2163	1007	2125	1906
0	0	2	2181	2171	1017	2120	1902
2	0	3	2181	2170	1012	2126	1907
0	0	0	2181	2170	1013	2128	1910
0	1	0	2183	2173	1015	2128	1910
3	0	0	2180	2172	1014	2128	1908
0	0	0	2178	2167	1012	2125	1906
1	0	4	2176	2169	1013	2127	1906
0	1	0	2178	2168	1011	2125	1907
0	0	4	2174	2165	1008	2123	1902
3	0	6	2180	2169	1013	2126	1908
0	1	0	2177	2167	1011	2127	1908
0	1	0	2177	2167	1011	2125	1905
1	4	3	2173	2166	1010	2124	1906
0	1	0	2177	2167	1009	2125	1907
0	1	0	2177	2167	1011	2126	1908
0	1	0	2178	2170	1014	2128	1908
2	0	5	2176	2169	1012	2126	1908
0	1	0	2170	2157	1004	2119	1899
0	1	0	2176	2168	1009	2125	1906
0	0	2	2176	2167	1012	2126	1907
0	1	6	2176	2168	1011	2125	1906
0	0	0	2181	2167	1013	2125	1909
0	1	0	2177	2170	1009	2123	1903
3	0	6	2177	2170	1010	2123	1904
0	0	0	2173	2166	1010	2126	1907
1	0	3	2177	2170	1011	2125	1907
0	4	2	2174	2166	1012	2125	1908
0	2	4	2169	2161	1002	2122	1906
0	1	4	2173	2167	1011	2125	1905
0	1	2	2175	2168	1010	2127	1910
0	0	1	2177	2170	1012	2128	1908
0	0	4	2175	2168	1018	2126	1907
1	0	0	2171	2163	1005	2119	1901
0	2	4	2174	2167	1011	2126	1907
3	0	0	2174	2167	1011	2125	1907
0	0	0	2174	2169	1009	2126	1906
1	0	0	2171	2165	1010	2126	1909
0	0	2	2173	2166	1011	2125	1904
2	0	3	2175	2167	1011	2123	1903
1	0	4	2172	2166	1011	2125	1908
0	2	1	2173	2167	1009	2125	1906
0	0	2	2172	2168	1011	2126	1910
0	0	6	2166	2161	1004	2119	1901
1	0	0	2173	2168	1011	2126	1906
2	0	5	2171	2168	1011	2125	1906
0	0	2	2172	2167	1009	2126	1906
0	0	0	2171	2166	1010	2125	1907
0	1	0	2170	2164	1006	2118	1900
1	3	0	2168	2165	1009	2126	1907
2	0	3	2172	2169	1013	2127	1908
1	1	1	2172	2167	1011	2125	1907
1	2	0	2164	2161	1009	2124	1905
0	0	0	2170	2167	1009	2121	1904
1	0	5	2169	2166	1009	2125	1906
0	0	2	2166	2167	1010	2126	1907
0	0	5	2169	2166	1012	2126	1909
1	1	0	2167	2162	1007	2120	1901
0	0	4	2170	2167	1010	2125	1907
0	0	1	2169	2166	1010	2125	1907
0	2	4	2169	2166	998	2125	1906
0	0	6	2169	2166	1010	2126	1908
0	0	0	2166	2166	1012	2130	1908
0	1	2	2169	2163	1011	2125	1906
2	0	4	2168	2166	1010	2125	1901
1	2	1	2169	2166	1010	2126	1907
1	3	2	2168	2166	1011	2124	1906
1	0	0	2162	2160	1004	2119	1900
0	2	6	2167	2166	1011	2125	1907
1	4	0	2165	2166	1009	2127	1909
0	1	2	2168	2169	1014	2127	1907
0	1	2	2167	2164	1011	2125	1905
0	3	6	2166	2163	1004	2120	1901
0	0	0	2162	2163	1008	2123	1906
0	1	3	2164	2166	1010	2125	1906
1	0	3	2166	2167	1011	2124	1906
1	0	2	2162	2158	1008	2123	1907
3	0	2	2167	2169	1013	2122	1904
0	0	0	2166	2167	1009	2120	1902
0	1	2	2166	2166	1011	2125	1907
0	1	0	2163	2165	1009	2126	1907
0	1	0	2166	2168	1012	2129	1909
0	1	0	2162	2160	1006	2118	1901
1	0	5	2164	2165	1010	2125	1906
0	2	0	2165	2167	1011	2125	1907
1	2	0	2164	2166	1011	2125	1907
1	0	2	2164	2165	1008	2126	1905
0	2	0	2159	2162	1010	2125	1903
0	0	1	2166	2170	1013	2119	1903
0	1	0	2168	2167	1011	2126	1907
0	0	0	2165	2166	1011	2125	1907
2	0	7	2159	2159	1004	2118	1900
0	0	0	2164	2167	1009	2125	1906
1	2	1	2164	2168	1010	2124	1908
2	0	3	2164	2166	1013	2128	1909
1	2	2	2165	2169	1012	2125	1908
0	1	1	2161	2166	1011	2126	1907
0	1	1	2162	2160	1006	2120	1901
0	1	1	2155	2163	1008	2126	1908
1	2	5	2164	2168	1011	2127	1909
1	4	0	2165	2169	1011	2125	1908
0	0	0	2163	2165	1013	2126	1909
1	0	0	2163	2165	1010	2125	1905
0	1	2	2165	2165	1010	2124	1906
0	0	0	2163	2164	1011	2126	1906
3	0	0	2160	2159	1001	2121	1904
1	0	1	2164	2165	1011	2126	1908
0	1	3	2164	2166	1008	2126	1906
1	0	0	2164	2165	1011	2125	1906
2	0	0	2163	2165	1009	2128	1905
1	2	4	2159	2160	1004	2119	1898
0	0	0	2164	2165	1011	2123	1906
2	0	5	2163	2165	1010	2125	1907
2	0	2	2163	2166	1011	2128	1909
1	2	0	2162	2165	1011	2126	1905
1	2	1	2164	2163	1011	2125	1906
1	0	6	2163	2164	1010	2124	1904
0	0	0	2164	2164	1009	2126	1905
0	0	0	2162	2164	1009	2125	1906
0	0	0	2159	2157	1005	2119	1901
1	3	0	2157	2160	1005	2120	1903
0	1	0	2165	2167	1012	2125	1907
1	2	1	2164	2165	1013	2125	1906
2	0	2	2161	2164	1018	2126	1907
0	0	2	2163	2164	1013	2125	1907
0	0	0	2164	2164	1006	2121	1902
2	0	2	2163	2161	1009	2126	1907
0	0	3	2165	2167	1012	2127	1908
0	0	0	2166	2165	1012	2124	1906
1	0	0	2160	2157	1007	2123	1905
3	0	2	2163	2164	1009	2121	1904
0	0	0	2164	2164	1010	2125	1906
0	0	2	2164	2165	1011	2125	1905
1	0	2	2164	2164	1008	2127	1908
0	0	0	2162	2160	1008	2119	1901
0	1	0	2165	2165	1009	2125	1906
2	0	3	2164	2163	1009	2126	1907
1	2	0	2165	2165	1009	2125	1907
0	0	3	2165	2166	1011	2128	1908
0	1	0	2163	2165	1013	2125	1907
0	0	0	2162	2162	1009	2125	1904
0	1	0	2164	2165	1010	2122	1903
1	2	0	2163	2164	1013	2125	1907
0	1	6	2165	2164	1011	2126	1905
2	0	1	2157	2158	1004	2121	1902
1	4	1	2166	2166	1013	2128	1909
0	1	0	2165	2166	1012	2126	1907
0	2	0	2164	2165	1011	2126	1907
1	0	3	2165	2165	1009	2126	1907
1	0	4	2165	2160	1006	2120	1901
1	0	3	2162	2163	1008	2124	1905
0	0	0	2165	2165	1012	2127	1909
0	0	3	2165	2167	1011	2127	1906
2	0	0	2161	2157	1006	2124	1906
1	0	0	2164	2164	1007	2120	1905
3	0	2	2165	2165	1010	2125	1906
0	0	0	2165	2167	1013	2128	1908
0	2	2	2166	2165	1010	2124	1907
2	0	0	2165	2165	1008	2125	1907
0	0	3	2161	2157	1003	2116	1900
0	0	0	2165	2164	1010	2125	1905
0	1	0	2166	2164	1012	2127	1907
0	0	0	2165	2162	1012	2129	1909
1	3	2	2166	2166	1012	2126	1905
1	2	2	2163	2163	1008	2123	1901
0	0	0	2166	2165	1004	2120	1904
0	1	2	2165	2165	1010	2125	1907
2	0	0	2166	2164	1010	2125	1905
1	0	0	2158	2158	1004	2117	1903
1	0	5	2165	2165	1010	2129	1908
0	1	0	2168	2166	1011	2127	1907
1	4	2	2166	2165	1010	2125	1906
0	0	0	2166	2164	1009	2125	1905
0	4	1	2165	2159	1006	2117	1900
1	1	2	2162	2160	1006	2122	1902
1	0	1	2165	2165	1010	2127	1907
0	1	2	2165	2165	1009	2126	1906
0	1	0	2166	2165	1010	2124	1907
3	0	2	2149	2159	1009	2125	1905
1	0	6	2165	2157	1002	2123	1904
0	4	5	2165	2164	1011	2125	1906
1	0	4	2166	2165	1012	2128	1909
0	0	5	2167	2167	1013	2126	1908
3	0	3	2161	2157	1005	2119	1900
0	0	0	2165	2163	1007	2125	1905
0	1	0	2165	2164	1012	2125	1904
0	2	2	2164	2165	1008	2126	1907
0	0	0	2165	2163	1011	2126	1907
0	1	0	2163	2163	1010	2122	1904
0	1	6	2167	2161	1003	2124	1905
0	0	2	2166	2164	1010	2126	1906
0	1	0	2166	2165	1010	2126	1906
0	0	3	2166	2164	1009	2127	1906
0	0	0	2160	2161	1007	2123	1907
0	0	2	2167	2167	1012	2128	1901
1	0	2	2166	2165	1011	2126	1907
3	0	2	2165	2166	1012	2125	1907
0	2	2	2166	2165	1011	2126	1908
2	0	2	2165	2165	1008	2125	1905
0	0	1	2167	2165	1010	2126	1905
1	3	0	2167	2165	1010	2125	1907
2	1	2	2167	2165	1011	2126	1905
0	0	3	2166	2161	1008	2120	1904
1	1	0	2168	2167	1009	2127	1907
0	0	2	2167	2165	1010	2125	1906
2	3	0	2166	2165	1011	2125	1905
0	0	3	2162	2160	1006	2124	1903
0	1	5	2168	2165	1010	2125	1905
1	1	6	2165	2165	1011	2126	1906
1	2	0	2168	2167	1012	2127	1905
1	4	2	2167	2165	1008	2126	1905
0	0	0	2162	2158	1004	2119	1898
0	1	0	2167	2165	1009	2125	1904
0	1	4	2167	2165	1009	2126	1903
2	0	2	2167	2165	1010	2126	1907
0	2	0	2166	2164	1006	2128	1908
0	1	0	2167	2164	1009	2125	1904
0	1	0	2167	2163	1010	2125	1902
0	1	0	2167	2164	1008	2125	1905
0	0	1	2167	2164	1011	2126	1905
0	1	0	2168	2165	1012	2127	1908
0	3	1	2165	2161	1004	2119	1902
1	0	0	2168	2165	1011	2126	1905
0	1	0	2168	2165	1008	2126	1905
3	2	6	2169	2165	1012	2126	1905
0	0	2	2168	2165	1011	2126	1905
1	1	0	2165	2158	1004	2120	1895
0	0	2	2168	2166	1012	2129	1907
1	2	0	2171	2167	1011	2126	1906
0	0	1	2169	2165	1011	2126	1905
1	4	0	2165	2163	1010	2125	1905
0	0	1	2169	2163	1010	2126	1906
0	0	3	2168	2163	1011	2126	1902
1	1	0	2169	2165	1010	2127	1907
0	0	0	2170	2165	1010	2126	1906
1	0	0	2170	2166	1009	2127	1905
0	0	1	2164	2159	1002	2119	1899
1	1	0	2169	2165	1010	2126	1906
0	0	2	2170	2165	1011	2126	1906
0	0	3	2168	2165	1011	2129	1907
1	2	0	2171	2166	1011	2126	1906
2	1	1	2169	2165	1007	2122	1899
0	0	0	2168	2157	1007	2126	1904
0	3	2	2170	2166	1006	2128	1905
0	0	1	2169	2165	1008	2127	1906
0	1	0	2162	2158	1004	2124	1906
0	0	1	2169	2167	1012	2125	1904
0	1	1	2171	2167	1011	2127	1906
0	1	0	2169	2165	1011	2127	1906
0	1	0	2169	2164	1011	2126	1905
0	0	1	2162	2159	1004	2122	1899
1	0	2	2168	2164	1010	2126	1905
0	0	2	2169	2166	1012	2129	1907
0	0	4	2172	2165	1011	2126	1906
1	1	0	2170	2165	1010	2127	1907
1	4	0	2167	2163	1010	2125	1905
0	0	0	2166	2162	1007	2126	1900
0	0	2	2170	2164	1011	2120	1901
0	0	0	2169	2165	1009	2129	1908
1	3	0	2172	2167	1013	2128	1906
0	0	5	2164	2160	1005	2120	1900
1	4	0	2168	2165	1010	2125	1906
0	0	4	2170	2163	1009	2127	1906
0	0	0	2170	2164	1010	2127	1905
1	4	2	2169	2164	1009	2126	1906
2	1	0	2170	2164	1008	2123	1901
0	1	0	2166	2162	1010	2125	1905
0	0	5	2170	2165	1009	2127	1905
0	0	2	2170	2166	1005	2127	1906
1	3	0	2162	2159	1007	2126	1903
0	1	0	2164	2160	1010	2125	1904
1	2	0	2170	2165	1008	2120	1903
0	0	0	2170	2164	1010	2127	1905
0	0	2	2169	2165	1009	2127	1905
1	2	0	2170	2164	1009	2125	1904
0	0	3	2166	2159	1003	2120	1899
2	0	1	2168	2165	1011	2129	1908
2	0	2	2171	2167	1011	2128	1906
1	1	0	2170	2165	1007	2126	1905
0	1	0	2168	2163	1011	2126	1903
0	0	4	2165	2162	1010	2125	1899
0	1	0	2170	2164	1006	2117	1900
1	3	0	2170	2165	1011	2126	1906
0	0	3	2171	2167	1013	2129	1906
2	0	2	2166	2159	1005	2120	1900
0	0	1	2169	2164	1009	2129	1905
0	1	0	2167	2165	1010	2125	1905
1	0	0	2170	2165	1010	2128	1905
1	2	3	2170	2167	1014	2127	1905
0	1	2	2166	2163	1008	2128	1905
1	1	3	2168	2158	1005	2120	1901
2	0	0	2164	2163	1011	2128	1907
0	1	2	2171	2157	1011	2128	1906
0	1	1	2173	2166	1011	2123	1901
0	0	0	2170	2165	1007	2124	1901
0	0	0	2171	2165	1009	2127	1905
0	1	2	2170	2164	1009	2128	1907
0	2	0	2170	2165	1010	2124	1907
0	1	0	2167	2159	1005	2126	1905
1	0	2	2173	2166	1011	2127	1905
0	0	0	2170	2164	1010	2126	1906
0	1	0	2170	2165	1010	2126	1906
2	0	1	2170	2164	1011	2126	1905
0	0	0	2165	2158	1004	2121	1897
0	1	0	2170	2164	1007	2126	1906
0	1	0	2171	2166	1013	2130	1907
1	1	0	2172	2166	1012	2128	1906
2	2	0	2166	2162	1010	2126	1904
0	2	0	2170	2164	1010	2127	1906
0	0	4	2171	2164	1010	2128	1904
1	2	0	2170	2165	1009	2127	1905
0	0	0	2170	2165	1010	2128	1908
3	4	0	2170	2164	1009	2127	1905
1	3	0	2165	2158	1005	2120	1899
0	0	2	2169	2165	1009	2127	1905
1	0	0	2170	2163	1010	2126	1906
0	2	0	2173	2166	1013	2129	1907
0	1	0	2171	2166	1011	2126	1902
1	3	1	2167	2163	1007	2123	1899
0	0	5	2171	2161	1010	2126	1905
0	0	0	2170	2164	1009	2126	1906
0	1	0	2170	2164	1010	2126	1904
0	0	0	2165	2158	1006	2126	1905
1	1	0	2169	2163	1013	2129	1903
0	1	1	2171	2164	1010	2127	1904
2	2	0	2171	2162	1010	2126	1905
0	1	0	2170	2164	1010	2128	1906
1	2	0	2165	2159	1005	2120	1899
0	0	5	2171	2163	1011	2127	1904
0	0	0	2170	2165	1011	2129	1908
0	0	1	2169	2164	1011	2127	1906
0	1	0	2170	2164	1009	2128	1904
2	0	6	2167	2162	1010	2126	1905
1	4	3	2169	2158	1009	2126	1907
0	1	0	2170	2166	1010	2127	1901
0	0	0	2172	2165	1011	2127	1906
1	1	2	2170	2165	1009	2127	1904
0	0	0	2165	2158	1004	2120	1898
0	1	0	2169	2164	1009	2119	1905
0	0	0	2170	2165	1011	2128	1903
0	1	0	2171	2164	1010	2127	1905
2	1	2	2171	2164	1011	2127	1905
0	2	1	2170	2161	1007	2119	1900
0	0	0	2167	2159	1008	2130	1905
0	3	1	2170	2165	1012	2130	1908
0	2	2	2172	2167	1012	2128	1905
0	0	4	2164	2155	1008	2125	1904
0	0	0	2170	2164	1009	2123	1902
