# Supplementary material for: Assisting hand gesture classification and rehabilitation assessment via sEMG and finger motion data
Source: Front Bioeng Biotechnol. 2026 Jan 8;13:1751763. doi: 10.3389/fbioe.2025.1751763 (PMC12823985; doi:10.3389/fbioe.2025.1751763)
Supplement: Supplementary file 1 [file DataSheet1.zip › dataset/function 0/0/1/7.csv]

channel_2	channel_3	channel_6	pinky	ring finger	middle finger	forefinger	thumb
0	0	5	2151	2150	1008	2135	1881
2	0	3	2149	2147	1006	2133	1889
1	1	0	2139	2223	1028	2154	1889
1	3	0	2136	2222	1022	2146	1882
0	1	4	2140	2224	1027	2155	1890
0	0	0	2142	2226	1030	2155	1892
0	0	2	2141	2225	1027	2153	1890
0	0	0	2138	2222	1025	2154	1889
0	0	1	2139	2224	1028	2155	1889
1	1	0	2140	2223	1026	2153	1890
1	1	6	2140	2222	1028	2154	1888
1	1	2	2141	2225	1028	2155	1891
0	0	2	2137	2220	1022	2147	1883
0	0	2	2141	2224	1028	2154	1890
0	0	0	2141	2224	1028	2153	1890
1	0	2	2141	2224	1027	2154	1889
1	4	0	2140	2223	1029	2153	1889
1	2	0	2140	2222	1022	2149	1886
0	0	2	2140	2224	1027	2156	1892
0	1	0	2143	2225	1024	2152	1890
0	0	0	2139	2224	1026	2152	1891
0	2	2	2140	2223	1025	2153	1889
2	0	1	2136	2217	1022	2152	1888
1	2	1	2142	2225	1030	2155	1889
0	2	0	2141	2224	1027	2154	1890
1	0	2	2140	2219	1026	2153	1890
0	1	0	2142	2222	1027	2153	1891
0	0	2	2135	2216	1021	2146	1883
1	3	0	2141	2220	1027	2153	1889
1	2	0	2140	2223	1025	2156	1892
1	3	0	2143	2226	1029	2154	1890
2	0	1	2140	2223	1025	2152	1889
0	0	2	2138	2221	1027	2152	1886
1	0	2	2140	2223	1027	2154	1890
0	0	2	2140	2223	1023	2150	1889
1	2	0	2139	2223	1026	2155	1891
0	0	2	2138	2216	1024	2149	1887
0	0	2	2142	2224	1027	2154	1890
0	0	5	2141	2222	1027	2154	1889
0	1	0	2140	2223	1026	2153	1891
1	1	0	2140	2222	1026	2154	1890
0	0	3	2141	2222	1026	2154	1890
1	1	2	2139	2218	1023	2146	1881
0	0	0	2142	2225	1030	2156	1891
2	1	2	2138	2223	1026	2154	1891
1	0	3	2141	2223	1027	2154	1889
1	1	0	2133	2219	1025	2153	1888
0	0	3	2140	2220	1024	2152	1890
3	0	0	2140	2222	1024	2152	1890
1	3	0	2140	2223	1026	2156	1888
0	0	5	2142	2226	1028	2154	1888
1	4	0	2137	2216	1022	2146	1883
0	0	2	2141	2224	1026	2154	1889
0	0	2	2140	2223	1026	2153	1890
0	0	0	2142	2223	1027	2153	1890
1	2	0	2137	2221	1027	2154	1890
1	0	2	2141	2220	1027	2154	1890
0	0	0	2140	2220	1021	2156	1888
2	0	2	2140	2222	1026	2153	1890
0	0	2	2141	2219	1022	2151	1888
0	1	2	2141	2222	1027	2153	1892
0	0	2	2137	2218	1023	2150	1889
0	0	1	2143	2223	1028	2154	1885
2	3	0	2142	2222	1028	2154	1890
0	0	1	2141	2222	1027	2153	1890
2	0	0	2141	2220	1027	2154	1889
0	1	2	2138	2215	1021	2145	1885
2	0	2	2142	2223	1027	2156	1892
0	2	0	2142	2225	1027	2155	1891
1	0	1	2143	2225	1026	2155	1889
1	0	0	2139	2221	1025	2152	1889
1	2	0	2142	2216	1024	2152	1889
0	1	0	2141	2223	1025	2154	1890
1	2	0	2141	2221	1024	2153	1884
1	2	0	2142	2223	1027	2153	1883
0	1	6	2142	2223	1027	2153	1890
1	3	0	2135	2214	1020	2147	1884
0	0	2	2143	2221	1026	2153	1890
2	0	3	2142	2221	1027	2154	1892
0	1	3	2142	2225	1030	2155	1892
0	1	1	2143	2222	1026	2155	1891
3	0	2	2141	2222	1023	2146	1883
1	0	2	2143	2221	1026	2154	1891
0	1	5	2136	2212	1024	2153	1888
0	1	0	2142	2218	1026	2153	1890
2	0	2	2139	2214	1024	2153	1891
1	4	0	2144	2224	1028	2147	1886
0	1	0	2143	2222	1028	2154	1890
1	3	0	2142	2222	1026	2154	1890
0	0	1	2142	2221	1021	2153	1891
2	3	0	2137	2213	1020	2147	1884
0	1	0	2142	2221	1027	2152	1892
0	0	2	2143	2222	1025	2154	1890
0	0	6	2141	2221	1026	2153	1890
0	1	0	2143	2221	1027	2155	1890
1	2	0	2140	2222	1026	2154	1890
0	0	3	2135	2215	1024	2152	1885
1	1	5	2144	2220	1025	2154	1891
0	0	0	2145	2219	1024	2154	1890
0	0	1	2136	2219	1025	2153	1890
0	0	3	2143	2220	1024	2154	1890
1	1	0	2144	2220	1024	2152	1891
0	0	3	2144	2219	1025	2153	1889
0	0	0	2142	2220	1026	2155	1892
1	2	1	2140	2215	1021	2147	1885
0	1	1	2144	2220	1026	2152	1889
0	0	2	2143	2219	1026	2154	1890
1	2	5	2144	2219	1026	2153	1889
0	1	2	2143	2220	1025	2153	1889
0	0	0	2144	2215	1024	2149	1886
1	1	3	2145	2222	1027	2155	1891
1	4	4	2143	2221	1026	2153	1890
0	0	0	2144	2219	1025	2154	1890
0	0	0	2139	2213	1022	2151	1888
0	0	0	2142	2218	1026	2153	1888
0	0	0	2145	2220	1026	2154	1890
0	1	5	2144	2219	1025	2153	1888
0	0	0	2144	2219	1024	2155	1887
2	3	0	2143	2218	1026	2154	1890
0	0	1	2138	2212	1018	2147	1881
0	0	0	2143	2219	1025	2154	1887
0	0	0	2142	2221	1028	2155	1890
0	0	2	2144	2221	1026	2155	1888
0	0	0	2141	2218	1025	2152	1887
1	1	0	2140	2217	1026	2153	1885
1	1	2	2143	2218	1025	2154	1887
1	2	4	2141	2217	1025	2150	1887
0	0	0	2143	2218	1024	2153	1889
0	0	0	2137	2213	1021	2149	1883
2	4	0	2143	2221	1025	2154	1887
0	0	2	2143	2218	1024	2154	1886
0	0	2	2143	2219	1023	2154	1886
2	4	0	2143	2218	1026	2152	1885
1	4	0	2143	2214	1019	2147	1882
0	0	2	2142	2212	1022	2146	1879
1	1	3	2142	2217	1025	2154	1890
0	0	0	2140	2216	1025	2152	1887
1	1	5	2142	2219	1024	2153	1888
0	1	1	2138	2214	1022	2153	1889
2	0	0	2145	2219	1024	2154	1888
1	2	0	2144	2220	1024	2153	1889
1	4	0	2143	2217	1025	2153	1888
2	3	0	2142	2215	1025	2153	1888
1	1	6	2138	2212	1018	2145	1881
1	1	4	2144	2218	1024	2153	1887
0	0	1	2144	2218	1025	2155	1890
1	2	0	2146	2220	1027	2153	1890
3	3	1	2140	2217	1026	2154	1889
1	0	0	2142	2216	1021	2146	1883
0	1	1	2143	2216	1022	2153	1890
1	1	3	2143	2213	1022	2152	1887
0	0	1	2143	2222	1025	2153	1890
0	0	0	2144	2218	1024	2153	1889
2	3	0	2139	2210	1019	2149	1887
1	3	0	2144	2214	1019	2154	1884
1	1	0	2144	2216	1022	2153	1889
0	0	1	2144	2215	1026	2155	1890
0	1	5	2147	2218	1027	2151	1889
0	1	3	2137	2210	1020	2146	1881
0	0	0	2143	2217	1025	2153	1890
2	4	2	2143	2215	1027	2153	1889
1	1	0	2144	2216	1025	2153	1889
1	2	0	2142	2215	1022	2151	1889
0	0	6	2141	2213	1025	2155	1889
3	0	2	2147	2218	1026	2152	1889
0	1	0	2144	2216	1025	2147	1884
1	0	2	2144	2217	1024	2153	1889
1	2	0	2140	2209	1020	2147	1883
1	3	0	2144	2215	1022	2153	1889
1	1	0	2144	2215	1024	2154	1888
0	0	0	2144	2215	1024	2154	1889
0	0	0	2144	2216	1024	2154	1890
1	1	6	2146	2219	1024	2154	1889
0	0	1	2146	2212	1020	2147	1883
0	0	0	2145	2215	1024	2153	1889
0	0	0	2138	2211	1023	2149	1889
0	0	0	2144	2215	1024	2153	1889
0	0	0	2138	2205	1021	2153	1891
1	1	2	2145	2217	1024	2147	1888
2	2	0	2145	2216	1025	2153	1889
1	1	5	2144	2215	1025	2153	1890
2	4	0	2144	2215	1025	2153	1888
0	0	0	2137	2207	1019	2144	1882
1	1	3	2143	2214	1024	2153	1889
0	0	2	2143	2215	1026	2153	1893
0	0	1	2145	2217	1026	2152	1891
0	0	0	2143	2215	1025	2152	1889
1	0	0	2140	2212	1023	2150	1884
0	0	1	2141	2211	1024	2149	1885
1	1	2	2146	2216	1028	2155	1891
0	2	6	2146	2213	1016	2149	1888
1	2	0	2145	2214	1024	2152	1889
0	0	2	2140	2208	1020	2146	1887
2	2	1	2146	2216	1024	2153	1889
1	1	2	2145	2215	1024	2151	1889
1	2	2	2146	2217	1025	2156	1892
0	0	0	2141	2210	1018	2143	1887
1	1	3	2145	2215	1024	2153	1891
1	2	2	2145	2215	1024	2152	1891
1	1	2	2146	2216	1024	2152	1890
0	2	0	2145	2216	1024	2152	1891
0	0	0	2141	2208	1017	2148	1885
0	0	0	2148	2215	1022	2155	1890
0	0	1	2144	2216	1021	2152	1889
1	2	2	2145	2215	1023	2152	1888
0	0	1	2142	2213	1022	2152	1888
0	1	4	2146	2215	1023	2150	1889
0	1	0	2145	2216	1024	2153	1890
2	3	0	2145	2216	1025	2155	1891
2	4	1	2146	2218	1027	2154	1889
1	1	5	2142	2208	1017	2143	1883
1	1	2	2146	2214	1026	2152	1889
0	1	3	2145	2215	1024	2152	1891
0	0	0	2146	2215	1027	2155	1891
1	1	6	2146	2216	1022	2148	1889
1	1	5	2144	2214	1024	2152	1889
0	0	0	2144	2214	1019	2147	1883
0	0	5	2145	2215	1022	2153	1889
1	1	4	2142	2213	1024	2150	1889
1	3	6	2145	2215	1025	2154	1891
0	0	0	2142	2210	1022	2148	1887
0	0	0	2146	2213	1022	2147	1886
1	4	4	2145	2214	1022	2153	1890
1	1	2	2144	2214	1022	2151	1889
0	0	0	2145	2215	1024	2153	1889
0	0	0	2141	2208	1019	2146	1881
0	0	2	2144	2228	1025	2154	1891
0	0	0	2145	2214	1022	2152	1888
1	3	0	2145	2215	1023	2151	1889
1	3	0	2142	2213	1024	2152	1887
0	0	0	2144	2214	1024	2155	1892
1	2	4	2144	2216	1025	2150	1886
1	2	0	2147	2216	1022	2153	1888
1	2	1	2145	2213	1021	2150	1888
1	2	1	2145	2215	1022	2154	1889
2	4	1	2138	2206	1019	2141	1886
0	1	3	2145	2214	1024	2153	1889
0	0	0	2144	2215	1025	2154	1892
3	0	3	2146	2217	1024	2154	1888
0	0	0	2145	2215	1024	2153	1889
0	0	3	2142	2210	1018	2144	1881
2	0	1	2145	2214	1022	2153	1889
0	0	1	2143	2214	1024	2149	1889
0	0	2	2146	2215	1023	2153	1889
2	0	5	2141	2212	1023	2154	1891
1	0	6	2147	2216	1022	2153	1889
0	1	0	2147	2215	1024	2153	1890
1	0	1	2146	2215	1024	2153	1889
0	0	2	2146	2215	1024	2152	1887
1	0	3	2145	2215	1025	2155	1891
0	1	5	2140	2211	1019	2146	1885
1	2	0	2147	2215	1024	2152	1889
1	1	0	2145	2215	1024	2153	1889
1	1	1	2145	2214	1024	2151	1889
0	0	5	2145	2214	1024	2152	1888
0	1	6	2145	2213	1021	2146	1884
0	0	1	2146	2216	1025	2154	1891
1	1	5	2148	2211	1022	2153	1890
1	2	0	2146	2215	1024	2153	1889
1	1	5	2141	2208	1019	2149	1887
0	0	0	2146	2215	1024	2146	1885
2	0	0	2147	2215	1022	2154	1889
1	1	3	2148	2215	1024	2152	1889
0	0	0	2146	2217	1026	2154	1893
1	3	0	2144	2212	1020	2146	1883
1	0	0	2146	2215	1024	2152	1890
2	0	0	2146	2215	1024	2153	1889
0	0	0	2145	2215	1023	2151	1889
1	0	1	2146	2215	1018	2153	1890
0	1	3	2145	2217	1026	2154	1893
0	0	2	2139	2213	1024	2150	1888
2	0	0	2147	2217	1023	2153	1889
1	2	3	2143	2216	1024	2148	1884
1	0	0	2146	2215	1023	2152	1888
1	1	0	2140	2209	1018	2148	1883
0	1	5	2146	2213	1021	2153	1891
3	1	0	2148	2218	1024	2154	1890
0	0	0	2147	2216	1023	2154	1889
0	0	0	2146	2215	1022	2153	1889
0	0	2	2145	2212	1020	2146	1882
2	3	4	2145	2215	1024	2153	1891
0	1	3	2138	2211	1020	2151	1889
2	4	0	2145	2216	1025	2155	1892
2	0	0	2140	2213	1022	2152	1889
0	3	0	2139	2211	1022	2151	1889
0	1	0	2145	2216	1017	2147	1887
1	1	5	2145	2216	1024	2153	1892
0	0	0	2147	2217	1024	2155	1889
0	0	0	2146	2216	1024	2153	1890
0	0	3	2145	2213	1021	2154	1890
0	0	0	2144	2214	1021	2152	1888
0	1	2	2145	2214	1022	2151	1888
1	1	1	2145	2213	1021	2150	1887
1	1	5	2141	2208	1015	2145	1883
0	0	0	2145	2216	1025	2153	1890
0	2	5	2147	2216	1023	2152	1888
1	3	0	2143	2214	1022	2151	1886
0	0	1	2144	2213	1021	2150	1888
0	0	0	2143	2213	1020	2150	1883
1	0	0	2144	2214	1020	2152	1887
0	0	3	2145	2215	1020	2150	1888
0	0	2	2145	2216	1024	2152	1890
1	0	0	2142	2209	1017	2145	1877
0	0	0	2145	2215	1021	2150	1888
0	0	1	2145	2213	1022	2151	1886
0	0	0	2145	2214	1023	2151	1887
0	2	0	2145	2214	1020	2151	1887
0	2	3	2145	2210	1015	2147	1884
0	0	2	2145	2210	1014	2143	1883
0	0	2	2145	2214	1021	2151	1887
2	4	0	2142	2210	1021	2151	1887
0	1	2	2145	2213	1021	2152	1887
1	1	6	2139	2209	1023	2150	1887
0	0	0	2148	2215	1021	2150	1887
1	1	5	2146	2214	1022	2152	1887
0	1	0	2144	2214	1021	2150	1888
1	2	1	2145	2214	1022	2150	1887
0	0	2	2141	2208	1016	2144	1882
3	0	3	2146	2217	1021	2150	1886
3	2	0	2145	2214	1020	2150	1888
1	2	0	2145	2214	1023	2151	1888
0	1	6	2145	2215	1022	2154	1889
2	0	0	2146	2214	1021	2146	1882
0	0	0	2145	2214	1020	2152	1887
1	4	0	2146	2216	1013	2149	1887
3	0	0	2142	2214	1023	2149	1887
0	0	0	2146	2217	1024	2154	1889
0	1	2	2141	2209	1016	2146	1885
0	0	2	2146	2214	1022	2150	1886
2	3	0	2145	2215	1021	2150	1888
0	0	0	2146	2214	1022	2152	1887
0	1	4	2145	2215	1020	2151	1888
0	0	0	2139	2209	1018	2148	1886
0	0	0	2148	2217	1022	2151	1888
0	0	2	2144	2215	1021	2152	1888
1	1	2	2145	2214	1022	2151	1887
0	0	0	2142	2212	1020	2149	1887
0	0	2	2145	2212	1016	2148	1887
0	0	1	2144	2214	1019	2151	1888
0	0	2	2146	2215	1023	2154	1886
1	1	0	2148	2217	1021	2152	1887
0	0	1	2141	2208	1018	2145	1882
2	0	0	2145	2215	1019	2151	1888
0	0	1	2144	2213	1022	2152	1887
0	0	1	2147	2217	1022	2155	1889
0	0	1	2150	2217	1021	2152	1887
0	0	0	2145	2214	1020	2152	1888
0	0	2	2144	2216	1020	2146	1883
0	0	0	2146	2215	1020	2152	1888
0	0	0	2146	2212	1016	2149	1886
1	1	1	2146	2216	1021	2154	1890
3	4	0	2143	2211	1015	2148	1887
2	3	5	2147	2217	1022	2151	1883
0	0	0	2146	2214	1021	2151	1889
0	0	0	2143	2216	1021	2151	1887
2	0	1	2145	2215	1021	2151	1887
0	0	0	2142	2211	1012	2142	1882
0	0	0	2146	2217	1023	2152	1891
0	0	6	2146	2217	1022	2151	1888
1	2	2	2146	2216	1019	2151	1888
0	1	0	2143	2214	1018	2148	1888
0	0	2	2146	2210	1017	2149	1887
0	0	0	2149	2211	1021	2152	1888
1	2	3	2147	2217	1022	2151	1889
0	0	0	2149	2215	1021	2152	1878
0	0	1	2147	2215	1021	2151	1888
1	1	4	2142	2209	1015	2143	1882
0	0	0	2148	2215	1020	2150	1889
0	0	0	2147	2216	1021	2153	1891
1	1	0	2150	2218	1022	2153	1891
0	0	0	2149	2215	1021	2152	1889
0	0	0	2147	2215	1017	2142	1883
0	2	3	2148	2216	1020	2150	1887
0	0	2	2148	2206	1016	2149	1885
0	0	0	2148	2214	1021	2152	1888
0	0	0	2142	2211	1015	2150	1888
2	3	6	2150	2217	1022	2154	1878
1	1	3	2150	2215	1020	2151	1889
1	2	0	2146	2216	1019	2152	1887
2	0	0	2145	2214	1019	2151	1888
0	0	2	2148	2216	1020	2154	1890
2	4	0	2147	2212	1016	2146	1882
2	1	0	2150	2215	1020	2151	1889
0	0	0	2148	2213	1020	2151	1889
0	1	2	2149	2212	1018	2152	1887
0	0	4	2151	2213	1019	2152	1888
1	0	1	2149	2211	1017	2153	1891
0	0	4	2152	2213	1020	2151	1888
1	0	2	2151	2213	1018	2152	1888
0	1	4	2147	2210	1018	2149	1888
0	0	1	2148	2211	1018	2151	1888
1	2	0	2151	2211	1019	2151	1888
0	0	5	2150	2212	1020	2151	1888
0	0	4	2150	2213	1020	2155	1889
2	3	0	2148	2206	1012	2147	1879
0	0	1	2151	2211	1017	2152	1887
2	0	2	2151	2212	1018	2151	1887
2	2	0	2152	2211	1018	2152	1887
1	4	0	2150	2210	1017	2151	1887
2	0	2	2151	2210	1017	2148	1885
0	2	0	2151	2212	1021	2153	1889
0	0	3	2151	2208	1018	2151	1888
0	1	3	2151	2211	1019	2151	1889
0	0	5	2146	2205	1016	2147	1887
1	0	2	2146	2204	1014	2151	1890
0	0	0	2154	2211	1020	2151	1888
0	0	0	2150	2210	1018	2152	1889
0	0	4	2149	2220	1017	2151	1890
0	0	2	2154	2213	1021	2154	1890
0	0	4	2147	2205	1013	2145	1882
2	0	0	2150	2206	1017	2151	1888
1	1	1	2151	2207	1020	2151	1889
0	0	2	2152	2209	1019	2151	1889
0	1	0	2151	2206	1018	2150	1889
0	1	0	2150	2207	1017	2153	1888
0	2	2	2155	2211	1020	2152	1890
1	1	2	2153	2196	1018	2149	1887
0	1	4	2153	2208	1018	2152	1889
0	0	0	2145	2202	1014	2145	1881
0	0	0	2155	2208	1017	2153	1888
0	1	4	2154	2208	1018	2151	1888
1	0	0	2153	2207	1016	2151	1889
0	0	2	2153	2207	1018	2152	1891
0	0	2	2155	2208	1017	2152	1888
0	1	0	2154	2199	1014	2144	1884
0	0	0	2152	2206	1017	2151	1890
0	0	2	2149	2204	1017	2151	1889
0	0	3	2154	2206	1017	2152	1889
2	3	0	2144	2197	1013	2151	1888
1	3	0	2152	2206	1015	2149	1888
2	0	1	2153	2207	1019	2151	1890
0	1	0	2152	2206	1018	2151	1890
1	0	5	2152	2205	1018	2152	1888
0	0	0	2147	2199	1010	2144	1882
0	0	3	2148	2205	1016	2151	1889
1	3	0	2150	2204	1017	2151	1890
0	1	0	2151	2207	1018	2153	1893
0	1	0	2150	2205	1016	2150	1888
1	3	0	2148	2204	1016	2150	1884
2	0	1	2151	2202	1017	2149	1890
1	3	2	2150	2204	1017	2154	1891
2	2	0	2152	2203	1014	2150	1888
1	4	0	2150	2203	1018	2149	1889
0	0	3	2145	2195	1009	2145	1887
0	0	5	2150	2203	1016	2150	1884
0	1	2	2150	2204	1014	2150	1889
0	0	0	2150	2202	1009	2151	1890
1	2	0	2149	2206	1019	2153	1891
0	1	0	2147	2198	1011	2145	1884
0	0	2	2149	2203	1018	2152	1890
0	0	2	2147	2203	1017	2153	1890
0	0	0	2150	2204	1016	2152	1889
0	0	6	2144	2201	1015	2150	1888
0	0	0	2148	2199	1010	2148	1885
0	2	0	2148	2202	1010	2149	1888
0	0	2	2150	2204	1017	2151	1887
0	1	0	2148	2203	1015	2153	1890
0	0	2	2144	2199	1013	2146	1884
0	0	2	2142	2193	1009	2146	1884
0	0	5	2146	2201	1015	2150	1890
2	0	1	2146	2202	1016	2151	1890
0	1	0	2148	2204	1019	2153	1893
0	0	3	2148	2203	1016	2151	1890
0	0	0	2145	2201	1014	2144	1886
1	3	0	2146	2202	1017	2150	1889
0	0	0	2146	2197	1009	2148	1889
0	0	0	2145	2201	1019	2150	1891
0	0	1	2140	2194	1010	2143	1889
2	2	0	2147	2203	1017	2153	1886
0	0	1	2148	2203	1017	2151	1890
3	2	0	2146	2202	1017	2151	1892
3	0	1	2144	2201	1017	2151	1891
1	3	0	2142	2193	1006	2143	1883
2	3	0	2145	2200	1017	2151	1890
0	0	2	2144	2201	1015	2152	1892
1	0	0	2146	2204	1019	2152	1892
0	1	4	2146	2201	1017	2152	1894
1	1	6	2143	2196	1012	2144	1886
0	0	2	2146	2201	1015	2152	1891
0	2	0	2144	2199	1016	2150	1890
1	3	6	2145	2201	1014	2151	1891
0	0	0	2142	2197	1015	2150	1892
1	1	2	2141	2200	1016	2150	1893
2	1	0	2144	2202	1015	2152	1892
0	0	1	2144	2200	1015	2150	1890
0	0	1	2140	2197	1014	2148	1891
0	1	0	2143	2197	1013	2150	1890
1	4	0	2143	2199	1014	2151	1890
0	1	3	2140	2199	1015	2150	1892
0	0	3	2143	2198	1014	2153	1894
0	2	0	2139	2193	1010	2144	1886
2	0	1	2144	2198	1015	2149	1891
1	1	0	2143	2199	1015	2150	1890
2	0	1	2143	2198	1015	2150	1891
3	0	2	2143	2198	1014	2149	1891
1	3	0	2141	2197	1012	2144	1887
0	0	0	2143	2196	1013	2151	1893
3	0	0	2144	2198	1015	2151	1892
0	0	0	2143	2198	1015	2149	1891
0	1	0	2135	2193	1008	2145	1889
0	0	6	2138	2191	1010	2150	1892
0	1	0	2145	2200	1017	2150	1889
1	1	0	2143	2198	1015	2150	1892
2	3	0	2142	2198	1013	2150	1891
1	2	0	2144	2188	1015	2149	1891
1	3	0	2137	2190	1006	2142	1886
1	1	1	2142	2197	1014	2148	1890
2	1	0	2143	2196	1017	2152	1893
3	3	0	2146	2201	1015	2150	1891
1	4	0	2141	2197	1012	2150	1891
0	0	0	2137	2196	1014	2149	1887
0	0	0	2142	2198	1013	2146	1890
1	1	0	2142	2197	1014	2148	1891
1	0	1	2141	2197	1013	2149	1890
1	0	0	2137	2190	1009	2144	1887
2	0	2	2145	2200	1015	2151	1891
0	1	0	2143	2198	1014	2150	1891
1	3	0	2142	2197	1015	2150	1891
3	0	2	2139	2196	1013	2150	1892
0	0	0	2143	2198	1015	2151	1892
0	0	0	2142	2193	1010	2143	1884
0	0	0	2140	2197	1013	2149	1890
0	0	1	2143	2196	1013	2149	1890
1	4	0	2142	2197	1017	2148	1889
1	2	0	2134	2190	1012	2147	1890
0	0	2	2140	2197	1011	2148	1890
2	0	1	2143	2198	1015	2152	1892
0	0	1	2144	2199	1016	2150	1891
0	0	4	2143	2196	1014	2150	1890
0	0	1	2137	2190	1008	2143	1884
1	1	0	2142	2196	1013	2149	1890
2	0	2	2143	2196	1015	2149	1890
0	0	5	2142	2196	1015	2149	1890
0	1	3	2141	2197	1015	2153	1893
1	1	6	2142	2197	1015	2146	1887
0	0	1	2142	2191	1009	2147	1889
1	3	0	2142	2192	1008	2146	1887
3	0	0	2143	2197	1013	2149	1891
0	1	6	2143	2193	1012	2148	1891
1	1	4	2140	2191	1012	2147	1890
0	0	2	2143	2197	1014	2149	1887
1	2	0	2142	2196	1014	2149	1887
0	0	4	2143	2205	1013	2149	1890
2	2	0	2142	2196	1014	2148	1891
1	1	6	2139	2190	1007	2142	1885
2	3	3	2142	2193	1013	2151	1891
2	2	5	2144	2198	1017	2150	1892
0	0	2	2143	2197	1015	2149	1890
1	0	1	2141	2194	1014	2149	1889
1	2	0	2138	2193	1012	2148	1886
2	0	0	2141	2194	1013	2141	1886
0	0	5	2142	2195	1015	2149	1892
2	0	2	2144	2198	1015	2152	1891
2	0	0	2138	2187	1009	2142	1885
0	0	0	2138	2186	1007	2146	1882
1	2	6	2144	2195	1021	2148	1891
0	1	4	2144	2196	1014	2149	1890
2	2	0	2146	2195	1015	2149	1890
1	1	3	2146	2195	1014	2149	1891
1	2	5	2144	2191	1009	2146	1887
0	1	3	2142	2195	1012	2150	1889
0	0	2	2147	2196	1016	2148	1891
1	1	0	2146	2194	1015	2150	1890
0	0	0	2142	2192	1012	2149	1889
0	2	2	2146	2196	1007	2145	1887
0	0	2	2147	2196	1013	2150	1890
1	4	5	2146	2197	1016	2152	1893
0	0	3	2148	2197	1014	2149	1891
0	0	6	2141	2188	1009	2141	1883
0	3	6	2147	2195	1013	2148	1890
1	1	5	2148	2196	1012	2150	1889
0	1	3	2145	2194	1013	2150	1891
1	1	2	2150	2194	1014	2147	1889
0	0	2	2147	2196	1013	2150	1890
1	1	5	2146	2194	1010	2143	1884
0	1	1	2147	2186	1009	2147	1888
1	1	0	2149	2194	1011	2150	1891
0	0	2	2150	2192	1010	2145	1886
1	1	6	2150	2193	1012	2144	1885
1	2	5	2152	2193	1012	2149	1889
1	0	1	2151	2193	1013	2149	1890
1	2	0	2152	2193	1013	2148	1890
1	2	0	2141	2187	1007	2145	1889
0	2	1	2151	2194	1013	2152	1890
2	0	2	2154	2194	1013	2149	1889
0	0	0	2150	2193	1012	2149	1890
0	1	0	2150	2192	1013	2149	1890
0	2	1	2148	2186	1009	2141	1881
3	0	4	2150	2192	1013	2149	1890
2	0	1	2150	2193	1012	2149	1890
0	1	1	2152	2191	1012	2148	1889
1	2	0	2149	2193	1015	2150	1891
1	0	1	2151	2192	1013	2148	1888
0	0	0	2153	2192	1013	2147	1888
0	2	2	2150	2192	1012	2149	1889
1	0	0	2151	2193	1012	2148	1892
0	1	0	2152	2193	1014	2150	1890
0	0	0	2147	2186	1007	2141	1884
1	2	0	2151	2193	1012	2149	1889
2	0	2	2151	2192	1013	2149	1889
1	4	2	2150	2192	1012	2149	1888
0	2	2	2149	2191	1013	2148	1890
0	0	4	2150	2191	1003	2146	1886
0	0	2	2151	2191	1010	2150	1890
1	0	4	2151	2193	1012	2151	1889
2	0	0	2150	2192	1013	2149	1890
1	2	0	2146	2186	1009	2148	1888
1	1	0	2149	2191	1013	2146	1888
1	0	2	2150	2192	1013	2149	1890
1	2	0	2151	2195	1014	2151	1891
1	1	0	2152	2192	1013	2149	1890
1	4	2	2147	2187	1006	2141	1883
0	1	0	2151	2192	1011	2150	1889
1	2	1	2151	2193	1013	2148	1890
1	0	2	2154	2194	1014	2150	1889
0	0	6	2151	2192	1013	2148	1891
0	0	0	2150	2191	1012	2148	1887
0	0	4	2149	2191	1012	2147	1884
3	0	2	2151	2191	1011	2145	1887
1	2	0	2149	2190	1012	2149	1889
1	2	0	2152	2193	1015	2152	1891
1	3	0	2148	2187	1010	2143	1887
0	1	0	2150	2191	1013	2147	1890
1	4	0	2150	2192	1011	2149	1889
0	0	3	2150	2192	1012	2148	1888
2	0	5	2150	2192	1012	2148	1889
2	0	0	2147	2187	1007	2144	1886
1	1	0	2150	2192	1014	2151	1889
0	0	2	2150	2193	1012	2150	1890
