# Supplementary material for: Assisting hand gesture classification and rehabilitation assessment via sEMG and finger motion data
Source: Front Bioeng Biotechnol. 2026 Jan 8;13:1751763. doi: 10.3389/fbioe.2025.1751763 (PMC12823985; doi:10.3389/fbioe.2025.1751763)
Supplement: Supplementary file 1 [file DataSheet1.zip › dataset/function 0/0/1/8.csv]

channel_2	channel_3	channel_6	pinky	ring finger	middle finger	forefinger	thumb
1	2	0	2099	2130	988	2146	1866
0	0	0	2106	2140	995	2150	1867
0	0	0	2108	2145	997	2152	1875
1	0	5	2107	2141	993	2153	1873
0	0	0	2105	2139	991	2148	1868
0	0	2	2105	2135	990	2146	1867
0	0	0	2109	2145	997	2154	1870
0	1	3	2103	2137	990	2147	1870
0	0	0	2111	2147	1000	2157	1877
1	1	2	2109	2146	998	2158	1877
1	1	2	2104	2136	990	2143	1863
0	0	0	2110	2147	995	2156	1875
0	1	0	2087	2140	993	2147	1869
1	3	0	2084	2140	989	2147	1867
0	0	0	2087	2138	991	2147	1868
1	3	2	2086	2142	994	2149	1871
1	2	0	2089	2138	989	2142	1864
1	0	2	2088	2140	993	2147	1868
0	0	0	2087	2140	992	2147	1868
0	1	2	2086	2140	990	2147	1868
0	0	2	2081	2133	985	2141	1862
1	1	0	2086	2139	992	2146	1869
0	1	4	2087	2140	990	2147	1869
2	0	0	2089	2139	993	2147	1870
0	2	0	2084	2139	993	2148	1871
0	1	6	2088	2141	989	2147	1867
1	1	0	2087	2140	993	2148	1867
0	0	4	2085	2140	991	2147	1867
0	0	5	2086	2138	993	2146	1869
0	0	2	2085	2137	989	2141	1860
2	0	0	2087	2140	992	2147	1868
0	0	1	2087	2138	988	2147	1866
0	0	2	2087	2138	992	2148	1867
1	1	4	2087	2140	994	2149	1871
2	3	0	2081	2133	989	2141	1863
0	0	0	2088	2139	993	2147	1868
0	1	3	2087	2139	992	2148	1868
0	0	0	2087	2140	992	2148	1868
0	0	2	2083	2135	992	2146	1868
1	1	3	2087	2138	991	2144	1867
0	1	2	2086	2137	992	2147	1868
0	3	0	2087	2139	993	2148	1871
0	0	3	2086	2141	993	2150	1871
0	0	0	2089	2140	988	2141	1863
0	0	0	2088	2140	992	2147	1869
0	0	0	2086	2139	993	2143	1866
1	2	4	2087	2139	992	2146	1869
0	1	3	2078	2131	986	2141	1863
0	0	0	2087	2138	992	2147	1870
0	0	1	2087	2139	993	2147	1867
0	1	0	2086	2139	992	2148	1870
2	0	2	2085	2139	993	2149	1872
1	2	0	2083	2135	991	2148	1869
1	2	0	2089	2142	995	2145	1866
1	2	0	2088	2139	993	2147	1869
0	2	0	2086	2139	992	2147	1868
0	1	0	2087	2139	994	2145	1870
1	0	0	2086	2139	990	2141	1863
2	0	3	2088	2140	992	2148	1868
1	2	5	2099	2138	991	2147	1865
1	4	0	2088	2138	992	2149	1871
0	2	0	2082	2136	989	2143	1864
1	4	4	2090	2142	993	2149	1870
1	2	2	2087	2138	991	2146	1868
0	0	0	2088	2140	993	2148	1869
0	1	0	2084	2137	990	2146	1868
1	1	0	2088	2140	991	2142	1867
2	0	2	2090	2141	995	2147	1866
0	0	2	2091	2141	993	2148	1869
0	2	0	2090	2139	996	2148	1869
1	0	0	2090	2140	993	2144	1870
0	2	0	2087	2139	994	2142	1867
0	0	0	2091	2141	994	2148	1870
1	1	2	2092	2139	993	2148	1868
0	4	2	2090	2140	993	2148	1870
0	1	0	2084	2131	984	2136	1861
0	0	1	2089	2140	992	2146	1867
1	3	0	2086	2140	994	2145	1870
0	0	0	2090	2140	993	2147	1869
0	0	6	2085	2131	987	2144	1869
2	0	1	2091	2140	993	2143	1863
0	1	0	2092	2142	996	2149	1871
0	0	3	2091	2139	994	2148	1869
2	4	0	2091	2140	992	2147	1869
0	1	0	2089	2139	990	2142	1863
1	0	1	2091	2139	991	2141	1864
0	0	2	2093	2141	992	2147	1870
0	1	4	2093	2140	993	2150	1870
1	2	3	2095	2143	995	2148	1870
1	0	0	2089	2134	988	2141	1862
2	1	5	2094	2140	992	2146	1868
0	0	0	2090	2138	991	2147	1869
0	0	1	2094	2142	994	2146	1869
2	4	0	2090	2135	991	2145	1869
0	0	1	2091	2141	992	2145	1862
0	0	1	2094	2140	992	2147	1869
2	0	0	2094	2141	993	2148	1870
1	2	0	2095	2143	995	2148	1871
0	0	2	2095	2141	992	2143	1863
2	0	0	2097	2142	993	2148	1870
1	2	2	2096	2140	994	2147	1866
0	0	0	2103	2142	992	2147	1870
0	0	2	2089	2133	986	2139	1863
0	1	0	2092	2133	983	2138	1862
1	0	0	2097	2143	996	2151	1871
0	0	0	2091	2137	992	2146	1868
0	0	0	2096	2141	993	2147	1870
0	0	0	2089	2132	988	2143	1868
3	3	5	2099	2142	993	2148	1871
0	1	4	2100	2143	995	2147	1870
1	2	2	2100	2142	994	2151	1874
0	0	0	2097	2139	987	2142	1863
2	3	0	2103	2145	995	2148	1869
0	0	0	2101	2143	995	2147	1870
0	0	0	2097	2143	995	2149	1870
2	4	0	2095	2136	991	2146	1870
0	0	1	2101	2144	994	2149	1869
0	1	2	2101	2145	992	2149	1871
0	0	1	2101	2144	994	2149	1870
1	0	0	2101	2143	994	2151	1873
0	0	2	2099	2145	994	2144	1866
1	4	0	2103	2146	993	2149	1868
3	0	0	2102	2144	994	2148	1870
3	0	0	2101	2144	995	2148	1871
3	3	5	2096	2138	988	2144	1866
2	4	0	2102	2146	995	2148	1871
1	1	1	2101	2144	991	2148	1869
0	1	3	2101	2143	992	2147	1868
2	4	5	2101	2143	994	2149	1870
0	0	0	2097	2136	992	2147	1871
1	0	0	2101	2144	995	2150	1870
0	1	2	2104	2145	997	2150	1870
3	3	0	2103	2145	994	2148	1869
1	1	2	2101	2142	992	2146	1870
0	0	0	2102	2143	993	2143	1865
1	2	0	2102	2144	996	2148	1870
0	0	2	2099	2144	995	2149	1867
2	4	2	2099	2143	993	2146	1871
1	1	3	2098	2139	978	2140	1862
1	1	5	2102	2144	993	2148	1870
0	0	0	2101	2142	993	2148	1868
0	1	1	2101	2145	994	2149	1871
2	0	0	2098	2143	995	2147	1870
0	2	0	2105	2146	995	2147	1868
0	0	2	2103	2144	998	2148	1870
0	0	1	2103	2145	994	2147	1870
1	4	0	2103	2145	994	2148	1870
0	0	0	2103	2146	995	2149	1873
0	0	1	2101	2145	995	2147	1868
1	1	2	2104	2146	996	2149	1870
0	0	0	2103	2143	995	2148	1867
0	1	3	2102	2144	995	2148	1871
0	0	0	2098	2138	988	2142	1865
2	2	0	2104	2144	994	2147	1870
3	0	0	2100	2142	992	2147	1869
1	1	5	2102	2144	994	2147	1870
0	0	2	2099	2138	995	2147	1871
3	1	0	2102	2145	995	2150	1865
1	1	4	2105	2146	994	2149	1870
1	4	0	2103	2143	993	2148	1869
0	1	1	2102	2145	994	2147	1871
0	0	2	2101	2142	990	2143	1864
1	3	0	2102	2144	991	2148	1870
0	0	0	2102	2144	995	2148	1871
1	0	1	2101	2143	995	2148	1869
0	0	0	2102	2144	994	2147	1870
2	1	5	2099	2138	986	2141	1863
0	0	2	2102	2145	993	2147	1869
0	0	2	2097	2142	994	2148	1872
1	2	0	2104	2146	997	2149	1870
1	1	2	2099	2140	992	2146	1868
2	2	3	2103	2145	994	2149	1863
0	0	0	2102	2143	994	2147	1870
0	0	0	2102	2143	994	2147	1870
3	2	2	2101	2143	994	2147	1870
1	1	3	2100	2143	993	2144	1866
1	2	6	2102	2144	994	2147	1869
1	1	2	2103	2144	994	2148	1870
1	3	4	2103	2146	996	2150	1872
1	1	1	2099	2140	988	2141	1865
1	1	6	2103	2145	994	2147	1869
1	0	1	2102	2143	994	2150	1869
1	1	4	2096	2141	993	2147	1869
0	1	2	2101	2144	994	2146	1869
2	1	0	2096	2137	991	2148	1871
1	1	4	2100	2145	997	2149	1862
0	1	3	2102	2146	994	2148	1869
1	4	0	2102	2144	993	2148	1870
0	0	1	2100	2138	994	2146	1869
0	0	0	2099	2142	990	2142	1863
0	1	3	2101	2144	992	2147	1869
0	0	2	2101	2143	995	2148	1863
0	0	2	2101	2144	994	2148	1869
1	1	1	2095	2135	989	2143	1865
0	1	2	2102	2145	997	2150	1870
0	0	0	2099	2144	994	2147	1871
0	0	6	2102	2144	995	2147	1869
3	0	0	2095	2139	991	2146	1869
0	1	4	2102	2143	993	2143	1863
0	0	0	2101	2143	993	2147	1864
1	0	2	2101	2143	994	2149	1873
1	4	0	2102	2146	999	2150	1873
0	0	0	2102	2144	994	2147	1870
0	0	0	2098	2142	994	2146	1865
0	1	2	2103	2143	994	2148	1870
0	0	0	2102	2143	994	2146	1870
3	2	1	2098	2138	991	2145	1873
1	1	3	2103	2144	996	2150	1871
2	3	1	2105	2146	996	2146	1870
1	1	0	2105	2144	993	2147	1869
0	0	0	2104	2144	993	2151	1869
0	0	1	2103	2130	990	2143	1863
1	1	0	2103	2144	993	2145	1870
2	2	5	2103	2144	994	2148	1870
0	0	0	2105	2143	994	2147	1870
0	0	2	2098	2135	986	2140	1861
3	4	0	2103	2143	992	2147	1869
2	2	0	2103	2143	996	2148	1869
0	0	2	2103	2143	995	2147	1869
2	3	5	2098	2141	991	2146	1870
0	0	2	2104	2144	994	2147	1871
0	0	1	2103	2146	995	2150	1870
0	0	0	2105	2144	992	2148	1869
1	1	0	2103	2143	992	2147	1870
1	2	4	2104	2143	993	2146	1869
1	2	6	2106	2144	990	2144	1865
0	1	2	2104	2144	994	2150	1871
1	2	1	2103	2145	996	2147	1867
2	4	0	2103	2145	993	2147	1870
1	0	1	2100	2135	988	2139	1864
1	2	0	2105	2144	993	2147	1870
0	0	0	2105	2143	994	2146	1870
0	0	0	2105	2144	994	2147	1870
0	0	0	2098	2141	992	2146	1870
0	0	0	2104	2143	991	2145	1869
1	1	4	2104	2145	996	2149	1873
0	0	2	2107	2146	994	2149	1868
1	1	3	2106	2144	995	2148	1871
1	1	3	2104	2141	988	2141	1863
0	0	1	2105	2144	993	2147	1870
0	0	2	2105	2143	993	2143	1868
1	2	0	2105	2143	994	2146	1865
1	0	0	2105	2144	994	2146	1870
1	4	0	2099	2137	989	2142	1866
1	1	0	2106	2145	995	2149	1870
1	2	0	2106	2144	994	2147	1870
0	0	2	2105	2144	992	2148	1870
0	0	0	2100	2140	992	2147	1869
0	0	5	2105	2143	992	2143	1868
0	2	0	2105	2143	993	2148	1871
0	0	4	2104	2143	992	2148	1869
1	1	2	2105	2143	994	2148	1870
0	0	2	2105	2143	991	2146	1865
0	0	1	2107	2145	997	2151	1871
0	0	5	2108	2147	994	2145	1864
0	0	2	2107	2145	994	2148	1870
1	3	0	2100	2137	987	2139	1863
0	0	2	2106	2140	991	2142	1867
3	0	0	2104	2143	993	2149	1873
1	2	0	2104	2141	993	2147	1869
0	0	0	2105	2142	994	2146	1870
1	0	0	2100	2137	998	2146	1869
0	0	0	2105	2142	993	2144	1862
1	1	0	2106	2143	993	2147	1870
1	1	2	2106	2143	993	2147	1870
1	3	0	2105	2141	995	2149	1872
2	0	1	2105	2143	995	2143	1864
1	4	0	2107	2143	995	2147	1870
1	0	1	2106	2145	991	2147	1864
1	1	3	2105	2142	994	2146	1870
0	1	3	2103	2136	999	2138	1864
0	1	3	2105	2142	994	2147	1869
2	0	0	2104	2141	993	2145	1869
0	1	4	2106	2142	992	2147	1869
0	1	2	2101	2140	993	2147	1871
3	2	0	2108	2145	996	2143	1868
0	0	2	2108	2144	993	2149	1870
0	0	6	2107	2142	994	2147	1870
0	0	5	2106	2141	994	2145	1870
0	0	3	2106	2142	1002	2147	1869
0	0	5	2107	2143	991	2143	1867
0	1	4	2107	2144	996	2150	1872
1	1	0	2108	2145	994	2142	1864
1	2	0	2107	2143	995	2147	1870
0	2	0	2102	2135	986	2138	1864
1	0	2	2107	2143	993	2148	1869
0	0	0	2105	2141	994	2147	1869
0	0	2	2107	2140	994	2146	1869
3	4	0	2101	2139	992	2145	1870
2	0	0	2104	2142	989	2140	1867
2	4	0	2107	2142	994	2149	1872
0	0	2	2109	2144	996	2148	1871
1	1	5	2108	2143	995	2146	1869
0	0	0	2104	2139	987	2139	1862
1	2	1	2108	2142	993	2146	1870
2	0	0	2107	2144	994	2147	1870
0	1	1	2107	2142	994	2144	1862
2	2	0	2107	2142	995	2148	1873
0	0	3	2102	2137	991	2143	1866
2	2	0	2108	2144	996	2149	1872
0	0	0	2105	2140	993	2146	1870
1	1	5	2103	2140	998	2147	1871
1	4	0	2100	2136	985	2141	1866
0	0	3	2103	2141	995	2149	1872
0	0	1	2105	2141	993	2147	1869
1	2	0	2103	2140	994	2147	1870
0	0	0	2095	2133	986	2140	1865
0	1	2	2103	2140	991	2146	1869
1	1	2	2102	2140	991	2147	1870
0	0	2	2102	2140	991	2148	1870
0	2	2	2100	2138	991	2144	1870
1	4	0	2102	2138	993	2148	1871
0	0	0	2103	2143	994	2150	1871
1	2	4	2103	2140	994	2148	1872
2	3	0	2103	2138	993	2147	1869
0	0	1	2101	2137	978	2143	1863
0	0	1	2102	2140	994	2147	1868
1	2	0	2101	2139	996	2145	1870
0	2	0	2100	2140	993	2146	1870
2	3	1	2101	2142	996	2148	1870
3	0	0	2096	2133	987	2142	1863
0	1	2	2101	2139	994	2147	1869
2	5	2	2101	2140	991	2146	1870
0	1	0	2101	2139	994	2146	1870
0	0	1	2100	2136	992	2146	1870
0	0	0	2100	2137	991	2147	1869
1	3	0	2101	2140	992	2147	1869
0	0	5	2101	2139	991	2148	1872
1	3	0	2102	2141	995	2149	1871
1	3	0	2096	2135	989	2139	1863
0	0	2	2100	2140	993	2148	1870
0	0	1	2101	2139	989	2146	1868
1	2	0	2099	2139	992	2146	1870
0	1	2	2095	2132	987	2139	1866
0	1	0	2100	2139	990	2148	1869
0	0	5	2096	2139	993	2147	1869
1	2	0	2100	2139	994	2148	1871
0	0	0	2100	2127	994	2146	1870
0	0	2	2098	2137	990	2147	1869
1	2	3	2098	2136	990	2144	1869
1	3	0	2100	2138	994	2147	1869
0	1	4	2098	2139	993	2147	1871
0	0	0	2099	2138	993	2147	1868
2	0	2	2100	2137	988	2143	1866
0	0	5	2100	2141	994	2150	1871
1	4	0	2100	2139	987	2145	1868
3	0	0	2097	2139	994	2147	1869
0	0	2	2094	2134	986	2141	1863
2	0	2	2099	2140	992	2147	1869
1	3	0	2098	2137	996	2147	1869
0	0	0	2098	2139	992	2146	1869
0	0	6	2096	2136	993	2146	1870
0	1	0	2099	2133	989	2146	1869
0	0	2	2098	2139	991	2147	1871
1	1	0	2099	2140	994	2150	1872
1	2	0	2097	2138	993	2146	1870
0	1	0	2098	2139	991	2146	1868
2	0	2	2098	2134	988	2140	1860
0	1	4	2096	2138	992	2147	1870
0	2	0	2098	2139	987	2141	1870
2	0	2	2098	2139	994	2150	1873
1	3	0	2093	2133	989	2139	1864
0	1	0	2099	2139	993	2146	1869
1	4	0	2098	2139	991	2147	1870
0	0	0	2098	2137	993	2147	1870
0	2	1	2096	2136	992	2145	1870
2	0	0	2098	2136	988	2143	1868
2	0	2	2098	2138	992	2146	1869
0	1	0	2099	2138	991	2148	1871
1	0	1	2099	2135	995	2150	1873
1	0	5	2099	2137	988	2141	1864
1	3	1	2100	2137	993	2147	1869
0	0	0	2099	2139	989	2142	1869
2	0	5	2099	2139	994	2136	1864
2	2	0	2097	2139	993	2148	1871
0	0	0	2094	2133	988	2139	1866
2	0	5	2101	2141	994	2148	1869
1	1	0	2099	2138	993	2147	1870
0	0	2	2095	2139	994	2147	1869
0	4	0	2095	2133	993	2146	1871
2	1	0	2099	2140	987	2141	1864
1	1	0	2100	2139	991	2148	1870
0	0	6	2098	2139	994	2147	1870
2	4	2	2101	2139	994	2148	1872
0	0	3	2101	2138	990	2142	1865
0	1	0	2104	2142	995	2148	1869
1	2	0	2103	2140	994	2138	1866
1	0	1	2102	2140	993	2147	1870
0	0	0	2096	2133	985	2140	1863
1	3	2	2103	2141	993	2147	1870
0	0	4	2103	2141	994	2148	1870
2	0	0	2103	2140	993	2146	1869
0	0	2	2106	2142	992	2148	1871
0	0	1	2102	2139	992	2146	1869
0	0	2	2106	2141	995	2141	1861
0	0	3	2107	2144	995	2150	1871
1	1	0	2103	2134	988	2142	1865
0	1	3	2102	2134	988	2139	1862
1	0	0	2107	2141	994	2148	1870
1	0	0	2107	2141	993	2146	1870
1	2	0	2107	2140	994	2148	1870
0	0	1	2104	2139	994	2147	1869
0	0	2	2106	2141	994	2146	1870
0	0	0	2106	2141	994	2149	1873
1	1	0	2108	2143	996	2149	1871
0	0	2	2111	2143	995	2145	1871
0	0	2	2107	2138	991	2141	1867
0	2	3	2108	2141	994	2147	1870
0	1	0	2107	2142	994	2145	1869
0	2	0	2107	2142	992	2147	1871
0	0	3	2102	2134	984	2139	1863
0	0	2	2107	2141	994	2148	1870
0	2	0	2106	2141	993	2148	1872
0	0	5	2108	2142	996	2150	1873
0	1	2	2105	2141	994	2147	1871
0	0	0	2100	2136	993	2145	1870
2	0	2	2107	2142	994	2147	1869
0	1	5	2108	2142	995	2146	1870
1	4	1	2108	2142	994	2147	1870
1	4	0	2107	2143	996	2150	1872
1	2	0	2109	2142	993	2141	1861
0	1	0	2110	2143	995	2148	1870
0	0	2	2108	2142	996	2146	1870
0	0	2	2108	2140	995	2148	1870
3	0	1	2103	2135	988	2141	1863
0	0	1	2108	2141	994	2147	1870
0	1	7	2108	2142	994	2147	1870
0	1	0	2109	2143	994	2147	1869
4	1	0	2106	2138	995	2148	1872
0	0	0	2110	2144	993	2149	1872
0	0	2	2111	2144	996	2148	1873
0	0	2	2111	2143	996	2148	1871
0	0	2	2106	2143	995	2147	1870
0	1	0	2098	2143	995	2147	1870
0	1	1	2109	2142	990	2142	1866
0	0	2	2108	2143	995	2149	1873
0	0	2	2111	2146	995	2149	1866
2	0	2	2112	2146	994	2149	1871
0	0	5	2107	2139	991	2138	1864
0	0	6	2110	2145	995	2147	1871
1	2	0	2108	2142	994	2146	1870
1	0	1	2109	2143	994	2147	1870
0	1	1	2106	2140	993	2146	1869
1	2	0	2110	2142	997	2144	1867
0	2	0	2109	2143	994	2148	1870
0	0	2	2109	2142	994	2147	1871
1	4	0	2109	2145	997	2149	1873
0	0	2	2111	2144	993	2143	1865
0	1	0	2110	2143	995	2147	1871
0	1	3	2109	2144	994	2144	1864
1	3	0	2110	2142	995	2147	1870
2	0	0	2109	2142	995	2147	1871
0	0	4	2104	2138	992	2143	1865
1	1	0	2112	2145	995	2148	1871
0	0	0	2109	2142	996	2148	1869
0	0	1	2109	2143	994	2145	1870
1	2	1	2104	2136	992	2145	1868
0	0	0	2109	2143	993	2144	1865
0	0	2	2108	2143	995	2148	1870
0	1	2	2109	2143	993	2148	1870
0	1	5	2110	2143	994	2148	1870
0	3	0	2108	2143	995	2145	1867
1	4	0	2112	2145	996	2149	1868
2	0	0	2111	2146	993	2148	1863
3	3	0	2110	2142	995	2148	1869
0	1	0	2102	2136	990	2138	1860
0	0	2	2109	2143	995	2147	1871
0	0	0	2107	2142	994	2146	1870
0	0	2	2109	2144	993	2148	1870
0	0	2	2106	2143	995	2148	1869
0	0	1	2105	2137	991	2141	1869
3	0	0	2110	2143	993	2147	1865
2	0	0	2110	2144	993	2147	1869
2	0	0	2110	2143	992	2148	1869
0	0	2	2111	2143	995	2147	1869
0	1	0	2107	2141	995	2144	1865
1	3	0	2109	2144	996	2150	1873
0	0	0	2112	2146	998	2149	1866
0	0	2	2110	2143	997	2147	1870
1	1	2	2105	2137	988	2140	1863
0	1	3	2107	2143	994	2147	1869
0	1	6	2106	2143	995	2148	1871
0	0	2	2112	2144	996	2148	1871
0	1	0	2105	2136	992	2146	1868
0	0	6	2110	2142	995	2145	1862
0	1	0	2111	2142	994	2147	1870
1	3	0	2111	2143	995	2148	1871
0	0	2	2110	2145	998	2150	1872
3	0	2	2113	2145	997	2149	1871
1	0	0	2108	2143	994	2145	1866
2	0	0	2110	2144	996	2146	1871
1	1	0	2117	2144	994	2148	1871
0	0	0	2112	2144	994	2147	1869
0	0	0	2112	2144	993	2147	1869
2	0	5	2112	2143	994	2147	1872
0	1	0	2112	2146	995	2149	1872
0	0	2	2112	2147	995	2148	1871
0	4	0	2113	2144	992	2142	1863
0	1	0	2113	2144	995	2147	1869
0	2	0	2113	2143	996	2146	1869
0	1	0	2113	2143	995	2147	1869
1	1	0	2108	2138	991	2140	1863
0	1	0	2112	2144	997	2147	1870
0	0	6	2112	2144	993	2147	1871
0	1	0	2112	2146	996	2144	1872
1	1	2	2110	2142	992	2147	1869
0	0	4	2113	2145	995	2145	1869
0	1	0	2118	2143	994	2147	1870
0	1	0	2113	2144	994	2147	1870
0	0	6	2112	2146	993	2147	1869
1	0	2	2112	2144	991	2142	1865
2	0	1	2114	2147	996	2145	1866
0	0	2	2113	2144	994	2147	1871
0	0	2	2113	2144	995	2146	1871
0	0	2	2115	2145	995	2147	1870
0	1	5	2110	2139	989	2139	1859
1	2	1	2113	2145	994	2147	1871
1	2	0	2110	2143	994	2147	1870
1	1	0	2113	2144	993	2147	1870
0	1	0	2109	2138	991	2146	1870
2	0	0	2113	2145	995	2147	1867
0	0	0	2113	2144	996	2149	1873
0	0	2	2115	2147	997	2148	1872
0	0	1	2114	2145	995	2147	1869
0	1	5	2113	2146	994	2141	1866
0	0	0	2113	2144	995	2148	1869
0	1	2	2114	2145	995	2147	1870
1	1	3	2114	2144	993	2146	1870
1	2	5	2112	2138	989	2139	1861
1	3	0	2112	2141	990	2140	1862
1	4	0	2113	2148	997	2149	1872
1	2	0	2111	2143	996	2148	1870
2	0	0	2113	2146	995	2147	1870
0	1	2	2109	2138	990	2145	1869
0	1	3	2114	2145	993	2149	1866
0	0	2	2114	2143	993	2147	1871
0	0	2	2114	2144	996	2147	1871
1	2	0	2112	2144	996	2146	1870
0	0	2	2112	2144	995	2144	1867
1	2	0	2116	2147	995	2150	1872
1	0	1	2115	2147	994	2148	1870
0	0	3	2114	2145	995	2148	1869
0	0	0	2109	2139	990	2141	1862
1	2	0	2114	2145	995	2147	1871
0	0	3	2111	2141	993	2146	1870
0	0	2	2114	2146	988	2147	1869
0	0	4	2108	2138	990	2145	1869
0	0	0	2110	2139	988	2143	1868
1	4	0	2113	2144	994	2148	1870
1	0	0	2115	2143	994	2147	1868
0	0	0	2114	2144	994	2148	1869
0	0	0	2113	2145	994	2147	1870
3	3	0	2108	2142	994	2146	1868
3	0	2	2114	2144	995	2149	1872
1	1	3	2116	2148	996	2150	1872
1	1	0	2116	2145	996	2147	1870
0	1	2	2110	2137	989	2139	1864
2	1	0	2114	2144	994	2146	1870
0	0	2	2109	2140	992	2147	1869
1	2	0	2112	2145	995	2147	1870
1	0	4	2109	2139	990	2144	1868
0	0	7	2112	2144	994	2146	1867
2	0	0	2113	2143	996	2149	1873
2	0	0	2115	2146	994	2149	1871
0	0	2	2113	2145	996	2148	1870
0	2	0	2113	2144	995	2147	1870
0	0	0	2106	2141	993	2147	1864
1	2	0	2117	2141	996	2150	1871
0	0	0	2113	2143	996	2148	1872
0	1	3	2115	2146	997	2148	1872
0	0	2	2111	2140	991	2141	1864
0	0	1	2113	2145	994	2145	1871
1	1	0	2107	2132	991	2145	1869
0	1	0	2114	2144	995	2147	1870
3	0	0	2108	2138	990	2142	1867
1	2	2	2113	2142	996	2148	1870
1	4	1	2111	2143	995	2147	1870
0	1	0	2114	2144	996	2147	1870
0	0	6	2113	2143	995	2147	1869
1	1	5	2106	2139	991	2146	1865
1	2	0	2112	2143	993	2148	1871
2	0	0	2114	2146	996	2148	1870
1	1	1	2112	2144	997	2146	1868
0	0	4	2113	2144	994	2147	1869
0	0	2	2109	2138	989	2140	1862
0	1	0	2112	2143	996	2146	1868
0	1	1	2112	2135	991	2145	1870
1	3	2	2113	2146	997	2149	1871
0	0	2	2112	2141	993	2146	1870
0	2	0	2111	2141	994	2146	1869
