# Supplementary material for: Assisting hand gesture classification and rehabilitation assessment via sEMG and finger motion data
Source: Front Bioeng Biotechnol. 2026 Jan 8;13:1751763. doi: 10.3389/fbioe.2025.1751763 (PMC12823985; doi:10.3389/fbioe.2025.1751763)
Supplement: Supplementary file 1 [file DataSheet1.zip › dataset/function 0/0/1/9.csv]

channel_2	channel_3	channel_6	pinky	ring finger	middle finger	forefinger	thumb
2	0	1	2253	2111	1015	2124	1927
0	0	0	2247	2104	1011	2119	1924
1	1	2	2251	2111	1016	2123	1929
0	0	0	2251	2110	1014	2121	1921
0	0	2	2253	2111	1015	2124	1930
0	0	2	2253	2112	1018	2126	1929
2	0	0	2251	2106	1011	2118	1923
2	3	0	2254	2110	1015	2123	1928
0	1	0	2253	2111	1014	2124	1927
1	1	0	2301	2063	1005	2114	1915
0	0	2	2301	2066	1002	2115	1918
0	0	1	2300	2066	1004	2114	1918
0	1	1	2301	2064	1004	2114	1918
3	0	0	2297	2061	999	2107	1910
1	2	0	2300	2066	1003	2117	1921
0	1	2	2303	2059	997	2112	1916
0	0	0	2301	2066	1004	2113	1918
2	2	5	2296	2060	1002	2111	1915
0	0	0	2295	2058	1002	2111	1917
3	4	0	2299	2064	1004	2108	1916
0	0	0	2302	2067	1004	2115	1917
0	0	1	2300	2066	1004	2113	1918
0	0	0	2299	2066	1001	2114	1918
1	3	0	2302	2067	1007	2116	1918
0	2	2	2302	2065	1005	2114	1917
1	3	0	2300	2066	1003	2114	1916
2	0	2	2301	2065	1005	2114	1917
0	1	0	2298	2060	997	2109	1913
1	1	0	2302	2067	1003	2117	1920
1	4	2	2302	2067	1004	2114	1916
0	0	0	2301	2064	1005	2115	1917
1	2	1	2298	2064	1003	2115	1918
1	5	0	2301	2065	1003	2115	1913
0	1	0	2301	2064	1004	2114	1917
0	1	0	2298	2065	1002	2116	1919
0	0	2	2302	2068	1005	2117	1920
1	2	0	2297	2059	997	2102	1909
2	0	1	2301	2064	1005	2114	1917
0	1	0	2302	2068	1004	2114	1918
0	3	0	2301	2065	1005	2114	1918
2	0	0	2298	2065	1003	2114	1918
0	1	4	2301	2064	998	2105	1914
0	3	2	2303	2067	1003	2109	1913
0	1	0	2301	2065	1005	2114	1918
1	2	0	2301	2065	1005	2116	1916
1	3	0	2301	2067	1004	2115	1917
0	0	2	2296	2059	997	2111	1916
0	0	1	2301	2065	1002	2113	1918
0	0	2	2301	2067	1005	2117	1921
0	0	2	2302	2067	1005	2114	1917
0	1	0	2301	2065	1008	2115	1918
0	1	3	2298	2057	1000	2108	1914
3	0	1	2301	2065	1004	2114	1917
0	0	1	2299	2061	1004	2112	1915
1	0	2	2300	2065	1003	2117	1919
0	0	3	2298	2066	1006	2115	1918
1	3	0	2301	2064	1003	2114	1916
0	0	2	2301	2067	1003	2114	1917
0	0	3	2301	2065	1006	2114	1917
2	3	0	2300	2065	1003	2115	1917
1	1	0	2303	2068	1005	2115	1918
0	0	2	2297	2061	996	2107	1911
2	4	0	2301	2065	1004	2115	1919
1	0	5	2300	2063	1004	2115	1918
2	1	0	2300	2064	1004	2113	1916
0	0	0	2299	2064	1002	2114	1918
0	1	2	2300	2065	1005	2111	1914
2	3	0	2303	2066	1004	2114	1917
2	3	0	2301	2065	1004	2110	1914
1	0	0	2299	2064	1003	2113	1917
0	3	0	2296	2059	1000	2111	1916
2	0	2	2299	2065	1005	2110	1914
0	1	4	2301	2066	1004	2116	1920
1	3	0	2303	2068	1008	2116	1918
0	0	4	2302	2065	1004	2115	1917
2	4	91	2295	2058	998	2106	1911
1	0	87	2301	2065	1003	2114	1916
0	0	91	2300	2064	1004	2114	1917
1	0	68	2301	2065	1004	2114	1918
0	0	68	2301	2066	1004	2114	1918
0	0	67	2301	2065	1004	2115	1916
0	0	64	2296	2060	1000	2108	1911
1	1	70	2299	2067	1007	2116	1920
0	0	60	2299	2064	1003	2114	1916
2	1	53	2301	2066	1003	2114	1918
2	4	55	2302	2068	1006	2114	1919
3	2	52	2297	2060	999	2106	1911
0	2	62	2302	2066	1004	2114	1916
1	1	56	2299	2065	1004	2113	1917
2	0	51	2301	2066	1005	2114	1918
1	2	50	2301	2067	1005	2117	1920
0	2	49	2303	2063	1001	2110	1913
0	1	52	2299	2067	1008	2115	1917
0	0	51	2295	2061	1002	2114	1917
1	1	50	2301	2065	1003	2115	1917
0	0	30	2301	2066	1005	2114	1918
1	1	34	2300	2065	1004	2114	1917
2	4	41	2297	2060	999	2109	1911
3	4	37	2301	2066	1006	2115	1917
0	0	33	2295	2064	1006	2115	1920
2	3	39	2302	2066	1000	2114	1917
2	3	35	2300	2065	1004	2114	1917
1	1	29	2300	2058	999	2109	1913
3	1	28	2301	2066	1005	2114	1917
1	1	29	2299	2054	1002	2113	1918
0	0	22	2304	2067	1007	2116	1916
0	0	27	2300	2065	1004	2114	1918
0	0	29	2298	2064	1001	2108	1911
0	3	27	2301	2066	1003	2114	1916
0	1	30	2302	2058	999	2112	1917
1	1	25	2302	2067	1007	2117	1919
0	0	21	2299	2064	1004	2115	1917
1	2	17	2300	2065	1005	2113	1917
0	1	18	2298	2063	1004	2110	1915
1	2	20	2304	2067	1005	2116	1919
2	2	19	2303	2061	997	2112	1915
0	0	27	2301	2066	1005	2111	1917
3	4	24	2297	2064	1001	2114	1917
0	0	25	2292	2061	1004	2117	1915
1	1	4	2301	2066	1003	2115	1917
2	0	0	2303	2068	1006	2117	1919
0	0	2	2302	2068	1004	2115	1918
1	3	0	2301	2067	1005	2111	1914
0	1	0	2299	2062	1004	2115	1918
0	0	4	2302	2066	1005	2114	1918
0	1	0	2301	2064	1003	2114	1917
0	0	0	2297	2058	999	2109	1916
0	1	0	2302	2067	1006	2117	1919
2	0	0	2304	2068	1007	2115	1919
0	2	0	2302	2067	1005	2114	1918
0	0	2	2302	2065	1003	2115	1918
1	3	0	2300	2061	997	2107	1910
0	0	1	2301	2067	1004	2114	1919
1	3	0	2301	2067	1003	2112	1917
0	0	6	2302	2065	1006	2116	1919
1	2	0	2298	2061	1002	2113	1917
0	0	2	2304	2068	1004	2114	1916
0	0	2	2302	2066	1004	2115	1917
0	2	0	2303	2064	1005	2114	1916
0	1	2	2303	2066	1004	2114	1918
0	1	0	2303	2067	1006	2117	1921
2	0	0	2300	2062	999	2107	1911
3	0	1	2302	2066	1005	2114	1918
1	4	0	2301	2066	1004	2113	1917
0	1	0	2303	2066	1005	2115	1917
0	0	0	2300	2064	1005	2114	1917
0	0	2	2302	2064	1003	2114	1918
0	0	3	2304	2067	1004	2118	1919
0	0	3	2304	2067	1005	2115	1917
1	0	1	2303	2066	1005	2114	1918
2	1	0	2298	2060	1000	2109	1910
0	2	0	2303	2066	1004	2115	1916
1	0	0	2304	2066	1005	2114	1918
2	0	1	2302	2066	1004	2116	1919
0	0	2	2306	2068	1007	2118	1918
1	1	0	2304	2066	1000	2110	1909
0	0	2	2301	2058	999	2108	1911
0	1	0	2303	2066	1003	2116	1917
0	0	0	2302	2067	1006	2113	1914
2	0	0	2306	2069	1005	2117	1917
0	0	3	2299	2061	999	2112	1916
0	0	3	2303	2065	1003	2115	1917
1	2	0	2301	2066	1004	2115	1917
0	0	0	2303	2066	1005	2115	1917
0	0	4	2302	2066	1005	2114	1916
0	0	2	2296	2062	1001	2111	1915
2	3	0	2305	2068	1006	2116	1918
1	1	0	2303	2061	1001	2113	1916
0	1	0	2302	2066	1004	2115	1918
0	0	2	2295	2062	1004	2114	1916
0	2	5	2303	2065	996	2114	1916
0	0	5	2303	2066	1006	2115	1918
2	3	0	2302	2067	1005	2117	1920
1	1	0	2305	2067	1007	2115	1918
0	1	0	2302	2068	1006	2117	1920
0	0	2	2296	2059	995	2106	1910
1	2	3	2302	2066	1004	2116	1918
0	0	2	2301	2066	1002	2114	1918
0	0	2	2302	2065	1002	2115	1917
1	0	0	2301	2064	1004	2115	1917
3	0	4	2299	2063	1002	2117	1916
1	3	0	2304	2068	1008	2115	1918
1	1	0	2304	2066	1004	2115	1917
3	0	1	2302	2067	1003	2116	1917
1	3	0	2298	2061	1000	2106	1913
0	1	1	2301	2067	1005	2115	1917
1	3	0	2303	2065	1004	2115	1918
3	0	0	2304	2067	1006	2117	1920
1	2	0	2305	2067	1005	2115	1916
0	2	0	2299	2061	1000	2109	1911
0	0	0	2303	2065	1005	2115	1918
1	1	0	2301	2057	1001	2113	1917
1	4	0	2300	2063	1004	2116	1918
0	1	6	2303	2067	1005	2116	1918
0	0	0	2300	2064	1002	2114	1917
2	0	0	2303	2060	1000	2113	1916
0	0	0	2302	2066	1005	2115	1918
1	0	0	2301	2065	1005	2114	1917
3	0	0	2301	2066	1005	2119	1920
0	0	3	2300	2061	1000	2108	1911
0	0	2	2303	2067	1004	2116	1918
0	0	2	2300	2065	1004	2114	1917
0	1	0	2302	2066	1005	2115	1918
0	2	0	2301	2066	1003	2115	1918
0	0	2	2300	2066	1000	2110	1911
0	1	4	2302	2070	1006	2117	1921
1	0	2	2304	2068	1005	2107	1914
0	1	0	2301	2067	1006	2116	1918
2	0	2	2297	2060	1001	2111	1916
2	0	2	2303	2067	1004	2110	1911
0	1	0	2305	2071	1007	2109	1913
0	0	1	2303	2066	1005	2115	1918
0	0	4	2302	2066	1005	2114	1918
0	0	4	2302	2067	1004	2115	1918
2	0	2	2297	2060	997	2107	1909
1	0	5	2303	2068	1002	2115	1918
0	0	2	2301	2065	1005	2115	1918
0	0	5	2301	2066	1004	2117	1921
1	0	3	2300	2062	999	2110	1913
0	0	0	2305	2066	1004	2116	1918
1	2	1	2304	2065	1005	2115	1917
0	1	0	2302	2066	1005	2115	1917
3	0	2	2297	2062	1002	2114	1915
1	1	2	2302	2066	1004	2114	1917
0	1	4	2302	2067	1004	2116	1920
0	0	3	2301	2063	1004	2117	1919
0	0	2	2304	2068	1005	2117	1919
0	1	0	2297	2061	997	2108	1911
0	0	2	2302	2066	1005	2115	1918
1	4	0	2302	2065	1004	2115	1918
0	0	2	2303	2066	1004	2115	1918
0	0	3	2298	2066	1004	2115	1918
0	1	5	2302	2063	1001	2112	1915
0	0	0	2304	2069	1006	2113	1919
1	4	0	2303	2065	1004	2115	1916
0	2	0	2303	2066	1004	2113	1916
0	1	6	2302	2067	1005	2115	1917
0	0	0	2298	2061	999	2113	1917
3	0	1	2305	2069	1006	2116	1919
0	0	0	2304	2067	1003	2115	1919
1	4	0	2302	2066	1005	2115	1918
2	0	0	2302	2066	1004	2115	1915
0	0	0	2300	2061	997	2108	1910
0	0	2	2303	2066	1005	2115	1917
1	3	0	2302	2066	1002	2116	1920
0	1	2	2303	2069	1006	2116	1917
0	0	1	2294	2058	1001	2114	1917
1	2	4	2303	2064	1005	2110	1915
0	0	1	2303	2066	1005	2115	1917
0	0	0	2303	2066	1003	2115	1918
0	1	2	2303	2066	1005	2113	1918
0	1	2	2297	2061	1001	2111	1913
0	0	0	2298	2061	1000	2107	1908
0	0	0	2302	2066	1003	2117	1918
1	2	5	2301	2066	1004	2114	1917
1	1	2	2303	2067	1005	2117	1921
0	0	0	2305	2069	1005	2117	1917
2	0	0	2302	2066	1003	2111	1913
1	2	0	2302	2066	1004	2115	1918
1	2	0	2302	2066	1004	2111	1912
0	0	0	2302	2066	1003	2115	1917
0	0	0	2297	2058	996	2111	1915
0	0	6	2304	2068	1006	2117	1921
1	0	0	2305	2068	1007	2116	1918
0	0	0	2304	2068	1005	2116	1919
0	0	0	2302	2066	1004	2115	1918
0	0	2	2302	2062	1000	2110	1913
0	0	0	2303	2066	1003	2109	1917
0	0	6	2302	2065	1001	2112	1917
0	0	0	2303	2067	1004	2115	1917
1	2	0	2303	2067	1005	2118	1921
0	0	0	2298	2065	1006	2115	1918
2	2	5	2303	2068	1001	2113	1916
1	3	0	2304	2067	1005	2116	1917
1	1	6	2304	2066	1004	2116	1919
0	0	3	2302	2065	1003	2114	1917
0	0	0	2298	2058	997	2108	1911
0	0	0	2303	2067	1006	2117	1919
0	0	0	2302	2067	1007	2115	1918
1	3	0	2304	2067	1005	2113	1917
0	0	0	2301	2065	1004	2116	1918
1	0	0	2299	2063	1005	2115	1913
0	0	0	2304	2067	1005	2115	1918
0	0	0	2304	2066	1004	2115	1918
2	0	0	2303	2067	1005	2119	1919
0	0	0	2299	2062	1002	2109	1910
1	2	1	2304	2067	1005	2115	1917
2	2	1	2303	2068	1004	2115	1918
0	0	0	2301	2065	1005	2113	1919
2	0	0	2304	2068	1005	2117	1919
2	4	0	2304	2067	1004	2115	1917
1	2	3	2299	2058	999	2108	1911
0	0	2	2303	2067	1002	2115	1916
0	1	0	2303	2066	997	2109	1915
0	0	0	2304	2067	1004	2115	1917
0	0	1	2298	2059	998	2111	1917
1	0	1	2302	2068	1005	2118	1919
0	0	1	2305	2068	1008	2115	1917
0	0	0	2302	2066	1004	2114	1918
1	0	1	2302	2066	1004	2114	1917
0	0	0	2298	2061	998	2109	1911
2	2	4	2304	2067	1003	2115	1917
0	1	2	2302	2062	991	2111	1916
0	0	2	2302	2066	1006	2117	1920
0	0	0	2299	2063	1000	2114	1915
1	1	2	2303	2067	1004	2110	1910
1	0	0	2302	2067	1005	2108	1913
0	0	0	2302	2066	1005	2114	1918
0	0	0	2302	2067	1005	2115	1918
0	0	0	2302	2065	1006	2115	1917
0	0	0	2297	2060	1000	2109	1911
1	2	1	2304	2068	1006	2114	1918
0	0	0	2303	2067	1005	2115	1917
2	2	0	2302	2066	1004	2115	1917
0	0	0	2295	2062	1001	2111	1913
1	2	2	2305	2067	1005	2117	1917
0	0	1	2303	2066	1004	2116	1918
0	0	2	2303	2066	1006	2115	1918
0	0	0	2301	2065	1004	2115	1916
0	0	0	2302	2066	1003	2115	1915
0	1	2	2302	2066	1005	2117	1921
0	0	2	2305	2068	1006	2118	1919
3	0	2	2304	2066	1006	2115	1917
0	1	0	2298	2060	997	2106	1911
0	0	2	2303	2066	1004	2115	1917
0	0	3	2302	2065	1005	2116	1919
1	3	0	2304	2064	1001	2115	1916
0	0	0	2303	2067	1004	2116	1918
1	2	0	2303	2067	1002	2109	1910
0	0	1	2305	2068	1003	2116	1917
0	0	3	2303	2066	1004	2113	1917
0	0	0	2302	2066	1005	2114	1916
0	1	2	2302	2067	1004	2117	1919
0	1	2	2299	2062	1003	2115	1918
0	0	1	2305	2068	1003	2113	1916
1	1	6	2303	2066	1005	2115	1917
0	0	2	2302	2067	1004	2116	1917
0	0	6	2304	2066	1005	2116	1918
0	1	0	2298	2061	998	2109	1911
0	2	0	2302	2067	1006	2116	1918
0	0	1	2296	2064	1007	2117	1920
1	2	2	2304	2067	1004	2116	1918
0	1	0	2301	2066	1004	2114	1918
0	1	5	2300	2064	1003	2113	1914
2	0	3	2303	2066	1004	2114	1917
0	1	0	2303	2066	1005	2116	1917
0	0	3	2298	2066	1003	2116	1917
1	1	0	2295	2062	1000	2109	1913
0	1	0	2295	2058	997	2106	1911
0	0	0	2301	2065	1005	2115	1917
0	0	5	2301	2064	1003	2114	1915
0	1	0	2304	2065	1004	2115	1917
0	1	5	2302	2068	1005	2117	1920
0	1	0	2304	2069	1004	2111	1913
0	2	0	2303	2067	1005	2114	1916
0	1	0	2301	2064	1002	2111	1915
2	0	3	2302	2066	1004	2114	1916
1	3	3	2297	2059	997	2112	1915
0	0	3	2303	2066	1002	2115	1913
3	0	2	2304	2065	1005	2115	1918
1	2	1	2302	2068	1004	2117	1918
2	0	2	2304	2068	1005	2117	1917
0	0	0	2299	2061	999	2110	1911
1	1	0	2301	2065	1004	2114	1917
1	3	0	2303	2060	1001	2114	1917
1	4	0	2302	2066	1005	2118	1919
0	1	5	2302	2066	1005	2114	1918
0	1	4	2299	2063	1003	2114	1916
1	1	0	2301	2063	1001	2113	1917
0	1	2	2303	2065	1001	2115	1918
2	0	5	2302	2067	1008	2117	1919
0	1	0	2304	2067	1005	2117	1918
1	2	0	2296	2059	995	2106	1911
0	3	2	2302	2065	1004	2114	1917
2	0	2	2300	2065	1002	2115	1916
1	0	0	2302	2066	1005	2115	1917
1	4	1	2300	2063	1004	2115	1918
1	1	6	2302	2066	1004	2112	1912
1	4	2	2304	2068	1004	2115	1918
0	0	0	2303	2066	1005	2109	1913
1	1	0	2303	2066	1002	2116	1917
0	1	0	2296	2059	1001	2112	1917
1	0	2	2301	2066	1003	2113	1908
2	1	0	2302	2066	1004	2116	1919
0	0	0	2302	2066	1006	2115	1917
1	0	6	2300	2067	1005	2115	1917
0	2	0	2301	2066	1005	2114	1918
2	0	0	2297	2060	999	2110	1914
1	4	2	2301	2067	1005	2115	1920
0	0	0	2298	2062	1002	2114	1917
2	0	0	2302	2066	1005	2115	1918
0	2	2	2298	2064	1004	2114	1917
1	1	0	2302	2058	1000	2110	1916
0	1	2	2301	2066	1004	2113	1918
1	1	0	2301	2066	1004	2116	1918
0	2	0	2303	2069	1005	2118	1920
0	0	0	2299	2060	1000	2109	1912
2	0	5	2302	2066	1005	2115	1915
1	0	2	2302	2065	1005	2114	1916
0	0	1	2303	2066	1005	2115	1917
1	5	0	2302	2066	1003	2116	1917
0	0	2	2300	2066	999	2108	1908
0	0	0	2301	2065	1003	2111	1913
0	0	3	2302	2066	1004	2117	1916
2	4	0	2301	2065	1005	2112	1907
1	2	1	2303	2067	1005	2115	1918
1	1	5	2298	2060	998	2111	1915
1	0	0	2302	2067	1004	2115	1916
1	2	2	2303	2068	1005	2116	1918
1	3	3	2302	2066	1003	2115	1917
0	0	2	2297	2060	996	2110	1914
1	3	0	2302	2066	1005	2115	1917
0	0	0	2303	2066	1005	2115	1918
0	1	1	2302	2065	1005	2114	1918
1	0	0	2301	2066	1003	2116	1918
0	0	0	2301	2065	997	2112	1912
0	0	4	2304	2068	1005	2115	1918
0	0	0	2302	2065	1004	2113	1917
2	4	0	2302	2065	1003	2115	1916
0	1	0	2296	2059	1000	2113	1916
0	1	5	2302	2066	1005	2114	1918
0	0	0	2301	2066	1004	2116	1919
2	2	0	2304	2069	1004	2116	1919
0	0	0	2302	2066	1004	2115	1916
0	1	3	2297	2059	999	2107	1910
1	1	2	2302	2066	1004	2116	1918
3	2	2	2302	2066	1006	2117	1919
2	2	0	2303	2066	1005	2115	1918
2	2	2	2303	2065	1004	2115	1917
1	3	3	2300	2064	1003	2114	1915
1	2	2	2301	2065	1005	2112	1911
0	0	0	2303	2066	1004	2114	1915
0	0	0	2301	2066	1005	2115	1919
1	3	0	2303	2068	1006	2118	1918
0	0	0	2298	2059	1000	2108	1913
1	0	0	2301	2065	1005	2114	1917
1	1	2	2302	2063	1005	2115	1918
1	1	2	2302	2063	1003	2115	1916
0	0	0	2301	2065	1003	2115	1917
1	2	2	2299	2062	1001	2113	1914
0	0	2	2304	2068	1003	2116	1917
1	1	2	2298	2061	1002	2115	1917
1	1	0	2301	2067	1004	2115	1917
2	2	1	2298	2064	1003	2114	1916
1	1	0	2301	2066	1005	2116	1918
0	0	2	2298	2063	1003	2114	1918
0	0	1	2301	2065	1004	2115	1917
0	0	2	2302	2066	999	2116	1920
0	2	2	2303	2068	1004	2116	1918
0	2	2	2298	2058	999	2109	1912
1	1	2	2302	2064	1003	2115	1917
0	0	2	2301	2065	1004	2115	1917
2	5	6	2302	2066	1002	2115	1914
1	2	2	2297	2065	1005	2114	1917
1	1	2	2301	2065	1004	2106	1915
0	0	0	2304	2068	1006	2116	1918
1	0	1	2302	2066	1004	2112	1912
1	0	0	2302	2066	1005	2116	1917
1	0	0	2297	2060	1000	2112	1915
2	1	0	2301	2066	1004	2115	1912
0	0	1	2301	2065	1004	2114	1919
0	0	2	2303	2068	1006	2117	1918
0	0	5	2302	2065	1005	2116	1917
0	1	0	2301	2065	1004	2115	1917
0	0	2	2298	2060	998	2110	1911
1	3	0	2302	2066	1005	2117	1919
1	1	0	2301	2061	1004	2116	1919
0	1	5	2304	2065	1005	2114	1918
0	1	2	2296	2063	1004	2114	1916
0	0	0	2301	2058	1001	2114	1916
0	0	1	2302	2065	1005	2114	1917
0	0	0	2301	2066	1004	2115	1918
2	3	0	2301	2066	1006	2117	1919
1	1	2	2297	2062	999	2109	1911
0	0	0	2304	2066	1005	2116	1919
1	1	2	2300	2064	1002	2115	1917
1	0	1	2302	2066	1003	2115	1916
0	0	3	2301	2064	1004	2116	1917
2	1	0	2299	2064	1005	2110	1912
1	1	0	2301	2066	1005	2118	1919
0	0	2	2302	2066	1005	2114	1918
1	1	2	2302	2066	1002	2108	1911
0	0	1	2301	2066	1005	2115	1917
0	0	0	2293	2061	990	2114	1917
0	0	0	2303	2068	1007	2119	1920
0	0	0	2303	2067	1002	2116	1917
0	0	0	2301	2066	1006	2116	1917
0	0	0	2302	2066	1005	2114	1918
0	0	0	2297	2059	999	2107	1912
0	0	1	2302	2065	1004	2114	1916
0	1	0	2303	2066	999	2107	1914
1	1	3	2300	2066	1005	2115	1917
3	0	0	2295	2060	997	2111	1915
1	1	2	2301	2063	1004	2115	1917
2	4	0	2302	2067	1006	2118	1919
3	0	0	2304	2067	1006	2116	1917
2	4	0	2301	2066	1005	2115	1918
0	0	0	2300	2059	999	2111	1909
1	1	2	2299	2062	1000	2110	1914
0	0	0	2304	2068	1008	2115	1918
1	3	0	2304	2065	998	2111	1916
1	3	2	2305	2066	1005	2115	1917
0	0	0	2298	2057	1001	2114	1916
0	0	3	2296	2066	1005	2115	1918
0	1	0	2304	2066	1005	2114	1916
0	0	3	2301	2065	1004	2115	1916
1	1	1	2297	2060	999	2112	1915
2	1	0	2304	2066	1002	2117	1915
0	0	0	2301	2065	1005	2116	1915
0	1	0	2297	2064	1004	2116	1919
0	0	3	2302	2068	1006	2117	1918
1	3	0	2301	2061	997	2105	1908
1	0	1	2302	2065	1004	2115	1917
0	0	1	2302	2063	1004	2114	1917
0	0	3	2302	2067	1003	2115	1916
0	1	0	2295	2062	1004	2113	1916
1	0	0	2302	2067	1002	2115	1916
0	1	1	2302	2068	1017	2118	1919
0	1	6	2304	2068	1001	2116	1916
0	0	2	2302	2066	1004	2116	1917
0	0	0	2297	2059	1000	2108	1910
1	0	1	2302	2070	1004	2115	1915
2	3	2	2302	2067	1007	2118	1918
2	2	0	2304	2066	1002	2116	1917
2	3	0	2302	2067	1004	2115	1917
0	0	0	2301	2066	1003	2115	1915
1	0	0	2301	2066	1000	2111	1911
0	1	2	2302	2066	1005	2115	1917
0	1	0	2302	2065	1004	2111	1917
0	0	5	2302	2067	1005	2117	1919
0	0	0	2298	2061	1000	2112	1915
0	0	1	2302	2064	1003	2114	1913
3	0	0	2302	2066	1002	2112	1916
0	0	2	2301	2066	1006	2117	1920
0	1	0	2299	2061	999	2113	1915
1	2	3	2303	2067	1005	2115	1915
0	1	3	2302	2065	1005	2115	1916
1	1	0	2302	2066	1005	2115	1917
2	0	0	2302	2065	1004	2114	1917
0	0	2	2301	2067	1005	2117	1919
0	1	1	2301	2062	1000	2110	1910
0	0	2	2301	2067	999	2114	1917
0	1	3	2302	2064	1002	2114	1917
0	0	2	2302	2067	1004	2114	1917
0	1	2	2296	2060	1002	2113	1916
0	1	5	2302	2064	999	2112	1916
1	1	3	2302	2065	1005	2116	1918
3	2	0	2304	2068	1005	2118	1918
1	2	0	2304	2067	1005	2116	1917
2	4	0	2296	2062	999	2108	1910
0	0	2	2304	2066	1005	2114	1917
2	1	0	2300	2064	1004	2114	1916
0	1	0	2302	2066	1003	2116	1917
0	1	3	2300	2065	1005	2117	1919
0	0	0	2297	2066	1004	2116	1917
0	1	2	2302	2067	1005	2113	1916
0	0	1	2300	2067	1004	2115	1917
1	2	0	2301	2065	1005	2114	1918
0	0	1	2304	2068	1007	2116	1918
0	0	1	2297	2058	999	2108	1912
1	0	2	2301	2066	1005	2114	1917
0	0	2	2301	2065	1003	2115	1917
1	1	5	2303	2065	1005	2112	1917
0	1	4	2301	2065	1005	2114	1916
0	0	0	2301	2063	999	2112	1913
1	1	0	2304	2064	1006	2116	1917
0	0	2	2303	2067	1005	2112	1916
1	2	0	2302	2066	1006	2114	1919
0	0	2	2296	2059	998	2110	1915
1	2	0	2301	2065	1000	2116	1912
0	0	2	2302	2066	1004	2115	1916
1	3	0	2301	2065	1005	2116	1919
0	0	1	2302	2069	1007	2118	1917
1	1	3	2297	2062	1001	2109	1911
1	0	2	2300	2065	1004	2115	1916
0	0	3	2300	2065	1004	2116	1916
2	0	2	2302	2065	1004	2118	1917
0	0	2	2304	2069	1006	2116	1917
0	1	5	2299	2063	1005	2115	1917
1	3	0	2299	2057	1001	2114	1918
0	1	0	2304	2067	1007	2117	1912
0	0	1	2303	2068	1003	2116	1916
3	0	0	2301	2067	1004	2115	1916
0	1	4	2293	2057	996	2109	1910
0	1	2	2302	2065	1005	2114	1917
0	0	0	2300	2066	1004	2114	1917
1	0	0	2301	2066	1004	2114	1918
0	0	2	2300	2067	1006	2118	1918
0	0	0	2301	2065	1004	2108	1908
1	1	1	2302	2062	999	2113	1915
0	0	2	2301	2065	1005	2115	1916
3	0	2	2300	2066	1004	2116	1916
0	1	3	2289	2059	998	2115	1913
0	0	2	2293	2059	1000	2106	1909
1	1	0	2304	2066	1005	2115	1916
0	0	0	2299	2065	1006	2114	1917
1	1	3	2300	2066	1004	2115	1918
0	0	2	2300	2066	1004	2115	1916
0	0	1	2302	2063	999	2109	1910
