# Supplementary material for: Assisting hand gesture classification and rehabilitation assessment via sEMG and finger motion data
Source: Front Bioeng Biotechnol. 2026 Jan 8;13:1751763. doi: 10.3389/fbioe.2025.1751763 (PMC12823985; doi:10.3389/fbioe.2025.1751763)
Supplement: Supplementary file 1 [file DataSheet1.zip › dataset/function 0/0/2/0.csv]

channel_2	channel_3	channel_6	pinky	ring finger	middle finger	forefinger	thumb
0	4	0	2188	2068	947	2139	1699
1	0	0	2188	2068	944	2139	1700
1	0	0	2188	2063	940	2133	1693
0	2	5	2188	2067	948	2138	1698
1	0	0	2188	2068	948	2139	1699
0	2	0	2187	2068	947	2140	1700
2	0	0	2182	2061	943	2133	1697
0	2	2	2190	2071	951	2141	1701
1	0	0	2190	2070	949	2139	1699
1	0	0	2189	2069	946	2140	1699
0	0	0	2183	2066	947	2139	1699
1	0	0	2186	2067	947	2138	1698
0	1	2	2188	2067	947	2137	1699
0	3	5	2188	2068	947	2137	1701
0	0	0	2188	2067	943	2139	1699
1	3	1	2193	2063	946	2140	1700
1	4	2	2188	2056	940	2133	1695
0	0	0	2192	2064	947	2142	1701
1	1	2	2193	2062	947	2140	1700
0	0	0	2193	2063	945	2139	1701
0	0	7	2189	2061	947	2139	1702
1	0	2	2195	2066	950	2140	1700
1	3	0	2194	2064	948	2140	1701
0	0	0	2193	2062	946	2138	1701
0	1	0	2193	2063	947	2139	1701
1	3	2	2193	2060	943	2133	1693
1	0	2	2194	2063	946	2140	1699
2	0	1	2194	2060	946	2140	1699
2	0	1	2193	2063	947	2140	1700
3	0	2	2186	2058	943	2136	1696
0	1	0	2193	2065	948	2141	1703
0	0	0	2194	2065	946	2141	1700
1	0	3	2196	2064	947	2139	1702
0	0	0	2194	2063	949	2140	1701
0	1	0	2188	2060	942	2139	1698
0	0	0	2192	2062	947	2136	1700
0	0	0	2193	2062	947	2140	1702
1	0	0	2194	2065	948	2143	1701
1	0	0	2195	2065	948	2141	1701
1	0	0	2193	2064	943	2134	1695
0	1	2	2194	2063	943	2139	1700
2	0	1	2194	2063	945	2137	1699
0	1	2	2193	2063	948	2140	1699
0	2	2	2185	2055	936	2134	1693
0	0	0	2192	2061	946	2140	1700
2	0	6	2193	2062	946	2140	1701
0	0	4	2190	2063	947	2140	1702
0	0	0	2189	2061	948	2139	1701
0	1	1	2195	2065	949	2138	1699
1	4	0	2194	2063	947	2141	1700
2	0	0	2191	2064	944	2141	1700
0	0	0	2193	2063	947	2140	1700
2	0	0	2194	2063	946	2142	1701
3	0	0	2193	2063	944	2138	1696
0	0	3	2195	2063	948	2141	1701
1	4	2	2194	2064	945	2135	1699
0	0	0	2194	2064	946	2140	1700
1	0	2	2188	2057	941	2133	1695
0	1	1	2193	2063	947	2141	1700
0	0	0	2193	2063	945	2140	1700
0	0	5	2194	2064	945	2140	1700
0	0	2	2188	2059	946	2139	1702
0	1	0	2198	2063	949	2138	1700
2	0	0	2196	2064	947	2139	1699
2	0	0	2194	2063	947	2139	1700
3	0	2	2194	2063	946	2140	1701
1	0	0	2192	2062	942	2133	1695
3	0	2	2193	2063	947	2138	1701
1	3	6	2193	2062	945	2135	1697
1	2	0	2195	2065	948	2135	1698
0	0	0	2195	2064	948	2141	1701
0	0	0	2189	2056	940	2133	1693
0	0	2	2193	2062	947	2139	1701
0	0	0	2191	2062	946	2140	1699
0	0	0	2194	2063	946	2142	1702
0	1	0	2189	2057	944	2138	1700
0	2	0	2194	2063	946	2137	1692
0	0	0	2193	2063	946	2142	1702
0	1	0	2196	2066	951	2142	1701
0	1	1	2194	2063	948	2140	1701
0	2	4	2192	2060	944	2134	1695
0	1	0	2194	2063	948	2139	1701
1	2	2	2194	2062	947	2132	1697
1	0	0	2193	2063	949	2141	1700
1	4	1	2188	2055	943	2134	1694
0	2	0	2194	2062	946	2141	1701
0	2	1	2192	2062	947	2140	1701
1	2	2	2192	2062	946	2140	1702
0	0	0	2191	2065	950	2143	1703
1	1	2	2190	2054	945	2140	1701
0	2	1	2194	2063	947	2136	1694
1	2	6	2193	2062	946	2141	1700
0	1	0	2192	2062	947	2139	1702
0	0	0	2192	2062	944	2140	1700
1	3	2	2192	2061	944	2133	1695
1	0	2	2194	2062	947	2140	1700
0	0	1	2192	2063	939	2132	1698
0	1	2	2192	2062	949	2142	1702
3	0	0	2189	2060	943	2135	1695
3	0	4	2195	2065	944	2141	1699
2	0	4	2193	2063	946	2140	1699
1	1	0	2194	2063	946	2140	1701
3	0	2	2187	2059	944	2139	1699
0	0	2	2193	2064	938	2131	1698
3	0	5	2193	2062	946	2140	1700
0	0	3	2196	2067	949	2141	1701
0	1	0	2195	2064	946	2142	1701
1	1	0	2194	2064	947	2141	1699
0	0	3	2192	2062	944	2134	1696
1	2	0	2193	2064	947	2139	1702
1	4	2	2191	2055	941	2134	1694
0	1	0	2190	2056	941	2133	1694
0	2	0	2193	2063	948	2141	1701
1	1	0	2190	2061	950	2140	1701
0	0	0	2192	2063	947	2140	1701
0	1	0	2186	2057	942	2138	1698
1	2	0	2193	2062	946	2141	1701
1	0	2	2192	2064	948	2143	1704
0	1	0	2195	2066	948	2142	1702
0	1	0	2194	2064	946	2141	1700
0	0	0	2193	2062	946	2136	1695
3	0	5	2193	2063	947	2141	1701
0	1	1	2192	2064	948	2138	1701
0	1	2	2192	2062	947	2139	1700
1	0	3	2187	2056	942	2134	1695
3	0	0	2193	2063	946	2140	1701
1	2	4	2193	2062	947	2142	1702
2	0	3	2195	2065	949	2141	1702
1	0	0	2187	2056	946	2139	1700
1	4	2	2188	2058	943	2138	1700
1	3	0	2192	2062	947	2141	1699
3	0	2	2193	2065	948	2139	1701
0	0	6	2193	2064	949	2143	1702
0	0	0	2193	2062	946	2139	1700
0	0	0	2192	2060	947	2137	1696
0	0	0	2193	2062	946	2139	1701
3	1	0	2193	2063	945	2142	1703
1	0	6	2195	2065	948	2142	1702
0	1	3	2191	2059	942	2133	1696
0	1	2	2194	2062	948	2140	1700
1	0	3	2192	2060	946	2140	1700
1	3	2	2193	2063	944	2142	1700
0	0	0	2188	2058	942	2135	1700
2	0	5	2193	2063	945	2138	1697
0	1	1	2193	2063	948	2141	1701
0	0	0	2193	2062	948	2142	1704
0	0	0	2195	2065	950	2142	1702
0	1	0	2192	2063	947	2140	1701
0	0	0	2192	2062	946	2134	1698
1	3	0	2193	2062	946	2139	1697
0	0	0	2193	2064	947	2140	1701
0	1	0	2193	2063	947	2142	1703
2	0	1	2188	2059	943	2134	1697
0	0	0	2195	2065	948	2141	1701
2	0	3	2190	2060	946	2140	1699
0	1	0	2194	2064	947	2140	1701
1	4	3	2188	2055	944	2139	1699
1	0	4	2193	2064	946	2135	1696
0	0	6	2193	2064	948	2140	1700
2	0	3	2193	2063	945	2140	1700
1	0	1	2193	2062	947	2142	1703
1	0	5	2194	2064	947	2136	1697
2	0	4	2194	2066	948	2140	1701
1	2	1	2193	2062	947	2139	1701
0	0	0	2193	2062	947	2140	1701
2	0	0	2193	2063	948	2139	1700
2	0	0	2189	2057	941	2135	1697
2	0	0	2195	2065	948	2142	1703
3	0	0	2189	2059	946	2138	1700
0	0	0	2194	2063	947	2140	1700
1	0	5	2187	2058	943	2137	1699
0	1	2	2192	2063	946	2139	1697
0	1	0	2194	2063	946	2139	1701
2	0	1	2194	2062	946	2141	1700
0	2	3	2193	2062	947	2139	1702
1	4	3	2191	2062	944	2137	1699
0	0	0	2194	2066	949	2142	1701
0	0	3	2197	2065	947	2141	1700
0	0	0	2194	2063	948	2142	1703
0	1	0	2190	2057	943	2137	1697
0	0	0	2195	2064	948	2140	1701
1	2	0	2189	2057	945	2138	1701
1	1	4	2194	2062	946	2141	1700
2	0	2	2193	2062	949	2140	1701
0	0	0	2188	2056	942	2137	1699
1	3	3	2193	2063	950	2143	1699
0	1	0	2194	2065	953	2142	1702
1	0	0	2194	2063	947	2139	1701
1	1	4	2192	2062	946	2140	1700
0	2	4	2190	2062	944	2136	1696
1	0	0	2193	2063	947	2140	1701
0	2	0	2192	2063	947	2139	1700
0	1	4	2193	2063	947	2140	1701
0	0	2	2188	2057	943	2134	1696
0	2	5	2193	2063	946	2142	1702
0	2	0	2190	2057	947	2141	1702
0	0	1	2196	2065	947	2141	1700
1	0	0	2189	2058	942	2138	1699
1	0	2	2192	2063	947	2139	1694
0	1	0	2193	2062	945	2140	1700
1	1	0	2193	2063	945	2140	1700
1	0	2	2193	2063	946	2142	1703
0	3	3	2194	2066	948	2143	1701
0	3	1	2189	2063	947	2137	1700
1	0	0	2194	2063	948	2140	1701
0	3	0	2193	2062	946	2140	1701
1	0	5	2194	2063	946	2140	1702
0	1	4	2192	2061	948	2141	1701
0	1	1	2193	2063	947	2140	1702
1	2	4	2193	2065	948	2143	1703
1	0	0	2195	2065	948	2142	1701
0	2	3	2195	2061	943	2135	1694
2	0	0	2193	2064	948	2140	1700
0	0	5	2192	2063	947	2141	1701
0	1	0	2193	2063	947	2141	1700
0	3	1	2188	2057	940	2134	1695
0	2	2	2193	2062	947	2141	1701
0	1	3	2193	2063	947	2141	1703
0	1	2	2193	2064	949	2143	1702
0	1	2	2193	2064	947	2140	1701
0	1	2	2196	2062	945	2139	1701
0	0	0	2194	2063	947	2140	1703
0	0	1	2193	2062	948	2141	1701
0	0	2	2194	2063	948	2141	1700
0	2	3	2192	2057	940	2131	1695
1	0	0	2193	2060	941	2135	1695
1	0	0	2193	2064	947	2140	1701
0	1	2	2190	2063	947	2140	1700
2	0	0	2194	2063	946	2141	1703
0	0	0	2190	2058	943	2133	1697
1	0	0	2195	2064	948	2141	1701
1	0	0	2193	2062	947	2140	1700
0	1	2	2193	2063	945	2143	1700
0	1	1	2189	2059	945	2138	1700
0	0	0	2193	2063	942	2140	1700
0	2	5	2193	2062	947	2139	1699
2	0	0	2193	2063	946	2140	1701
0	1	2	2192	2063	947	2142	1702
0	1	3	2195	2062	944	2138	1696
0	0	0	2195	2065	948	2142	1701
0	1	0	2193	2063	948	2141	1699
2	0	0	2193	2064	949	2140	1701
2	0	0	2187	2056	941	2133	1695
2	0	0	2188	2055	944	2137	1697
0	1	2	2194	2065	949	2143	1703
0	1	0	2193	2063	946	2141	1701
0	0	0	2193	2063	945	2141	1700
0	4	0	2188	2060	945	2139	1701
1	4	0	2193	2064	946	2137	1698
0	2	3	2194	2064	946	2141	1701
0	2	0	2193	2061	945	2141	1699
1	0	0	2193	2063	947	2141	1700
3	0	0	2189	2061	943	2135	1698
0	0	0	2195	2065	950	2141	1703
0	1	0	2195	2065	948	2140	1699
1	2	2	2194	2063	945	2140	1699
0	1	2	2188	2055	939	2132	1696
1	2	5	2194	2062	947	2139	1702
1	1	6	2191	2061	946	2140	1701
1	0	5	2193	2063	947	2141	1701
2	0	0	2190	2061	943	2140	1700
0	0	0	2190	2061	946	2139	1699
0	1	2	2193	2061	947	2135	1698
1	2	2	2193	2062	946	2139	1700
0	2	0	2194	2062	948	2139	1701
1	3	0	2194	2063	946	2141	1702
1	3	2	2193	2062	943	2135	1696
1	0	0	2193	2062	947	2142	1702
0	4	5	2195	2065	951	2143	1698
1	4	4	2195	2063	946	2141	1701
0	0	0	2184	2055	939	2135	1696
0	0	0	2195	2066	949	2143	1701
0	0	0	2193	2064	945	2141	1701
1	2	2	2194	2064	948	2141	1701
0	0	1	2190	2061	946	2138	1701
1	1	3	2194	2063	941	2135	1699
0	0	1	2193	2063	946	2141	1699
0	0	0	2194	2062	947	2141	1700
0	0	0	2193	2063	946	2141	1700
1	2	2	2195	2064	948	2141	1701
1	4	2	2192	2059	944	2135	1695
1	0	2	2192	2063	946	2141	1700
0	1	0	2193	2063	948	2140	1694
0	0	0	2194	2062	947	2140	1701
0	0	0	2189	2056	938	2135	1695
0	1	5	2192	2064	946	2141	1701
0	0	0	2190	2061	945	2141	1703
0	0	0	2194	2066	950	2142	1703
0	1	0	2189	2062	947	2140	1701
0	2	2	2194	2065	941	2132	1698
1	3	2	2194	2064	946	2139	1701
1	0	3	2193	2069	946	2141	1701
2	0	4	2194	2064	946	2141	1700
0	2	2	2192	2059	943	2133	1695
0	2	2	2193	2064	947	2140	1701
1	0	0	2194	2063	947	2140	1693
0	1	0	2194	2065	949	2143	1703
1	2	2	2194	2063	948	2140	1700
1	4	2	2184	2057	941	2132	1695
1	3	2	2193	2063	945	2139	1700
0	0	0	2189	2061	946	2139	1700
1	0	5	2193	2064	947	2140	1701
0	2	2	2189	2065	947	2139	1700
0	1	0	2193	2069	947	2139	1699
0	0	5	2192	2068	947	2139	1700
1	1	3	2193	2069	947	2140	1699
1	1	5	2186	2061	941	2131	1693
0	1	0	2192	2067	947	2138	1698
0	2	0	2192	2069	948	2140	1700
2	0	4	2192	2070	947	2141	1703
1	4	3	2192	2069	947	2142	1698
3	0	0	2194	2070	948	2141	1697
3	0	0	2192	2069	947	2139	1701
0	1	1	2191	2068	946	2139	1700
0	2	0	2192	2069	947	2139	1699
2	0	2	2189	2063	943	2134	1693
0	0	0	2192	2069	947	2140	1699
0	0	0	2191	2067	947	2138	1700
0	0	0	2191	2068	947	2141	1701
1	0	4	2188	2064	944	2137	1700
0	1	2	2193	2070	947	2139	1700
0	1	0	2194	2072	948	2142	1701
1	0	0	2192	2070	947	2140	1699
1	0	1	2193	2070	947	2139	1700
0	0	6	2191	2069	947	2139	1700
0	1	0	2191	2067	943	2139	1698
0	2	2	2192	2070	945	2139	1698
1	4	2	2193	2071	946	2141	1700
1	0	2	2193	2070	947	2140	1700
0	0	0	2188	2064	945	2136	1695
0	1	0	2194	2072	949	2140	1700
2	0	3	2193	2071	945	2138	1697
0	0	0	2192	2071	946	2139	1698
1	0	0	2187	2064	941	2131	1692
0	0	0	2193	2070	946	2140	1699
0	3	2	2191	2070	947	2139	1699
0	3	2	2190	2071	946	2139	1700
0	2	2	2190	2070	946	2138	1701
0	0	1	2187	2069	947	2140	1699
2	0	0	2193	2068	945	2138	1699
1	3	3	2192	2071	948	2139	1700
2	0	3	2192	2070	947	2139	1699
0	1	0	2191	2070	947	2140	1700
0	2	4	2185	2064	944	2132	1696
0	2	2	2192	2071	948	2143	1700
1	1	3	2194	2074	946	2138	1699
0	1	1	2194	2071	948	2141	1700
0	2	5	2187	2064	942	2133	1697
3	0	0	2192	2071	947	2140	1699
1	0	0	2192	2069	948	2139	1699
0	0	2	2193	2072	946	2141	1699
0	1	3	2190	2069	946	2140	1699
1	2	2	2188	2067	946	2140	1700
0	0	0	2191	2072	949	2144	1703
1	0	3	2193	2073	949	2141	1700
0	1	0	2193	2071	948	2139	1700
2	0	5	2189	2065	941	2134	1695
2	0	5	2189	2063	942	2133	1693
0	0	1	2191	2069	946	2140	1701
1	2	0	2193	2072	942	2140	1701
2	0	0	2192	2068	948	2139	1701
0	1	2	2188	2060	939	2135	1699
1	0	0	2192	2071	945	2143	1701
1	4	2	2194	2072	949	2141	1700
1	3	4	2192	2071	947	2141	1699
1	2	3	2191	2069	946	2139	1700
0	2	0	2185	2067	946	2139	1697
0	2	0	2191	2071	947	2141	1701
1	0	3	2192	2069	946	2140	1700
1	1	0	2193	2070	947	2140	1699
2	0	0	2188	2064	943	2134	1694
0	3	4	2192	2070	948	2140	1702
0	0	0	2194	2069	946	2140	1700
0	0	0	2195	2072	947	2141	1699
2	0	1	2185	2065	941	2134	1698
1	0	0	2187	2061	942	2132	1698
1	0	0	2192	2068	947	2141	1700
0	0	0	2192	2069	945	2141	1699
0	0	0	2191	2069	946	2142	1700
2	0	3	2191	2067	947	2140	1699
1	2	1	2187	2062	944	2140	1699
0	0	0	2194	2071	948	2144	1701
0	2	2	2194	2072	949	2141	1700
2	0	5	2192	2067	947	2140	1701
1	1	6	2185	2064	943	2133	1693
0	0	0	2192	2067	948	2140	1699
0	1	0	2193	2069	941	2137	1698
0	4	5	2191	2067	947	2137	1700
1	4	6	2187	2063	940	2129	1696
0	0	3	2193	2068	947	2141	1700
0	1	2	2190	2067	948	2142	1702
0	2	0	2192	2070	948	2142	1702
1	4	2	2192	2068	948	2140	1700
1	5	2	2190	2067	946	2139	1700
0	2	0	2184	2057	944	2134	1698
0	1	0	2191	2066	947	2140	1699
1	0	5	2191	2067	947	2140	1701
0	2	2	2191	2069	947	2143	1701
1	0	6	2194	2066	947	2140	1700
2	0	3	2193	2065	947	2140	1700
0	2	0	2193	2065	947	2140	1701
0	1	2	2192	2065	948	2143	1703
0	2	0	2195	2067	947	2137	1697
2	0	2	2194	2066	947	2141	1701
1	2	6	2193	2065	949	2142	1699
0	0	2	2193	2065	946	2140	1700
3	0	1	2189	2057	943	2133	1692
0	4	3	2193	2066	947	2139	1699
1	4	0	2190	2064	949	2141	1701
1	1	3	2192	2065	948	2139	1701
0	2	0	2188	2063	946	2142	1701
0	1	3	2195	2068	949	2138	1701
0	4	0	2194	2065	946	2141	1699
0	1	2	2192	2065	942	2141	1699
1	0	0	2192	2064	945	2141	1703
1	0	0	2194	2066	942	2136	1699
1	0	0	2194	2066	949	2140	1701
0	3	0	2193	2065	946	2141	1701
1	0	0	2193	2066	944	2140	1700
1	2	2	2192	2065	945	2136	1698
0	0	2	2187	2059	939	2135	1697
1	0	0	2192	2067	949	2143	1701
0	2	3	2193	2066	947	2140	1700
0	1	0	2193	2065	947	2141	1701
0	1	3	2190	2061	945	2137	1700
0	1	0	2192	2065	947	2139	1699
0	3	0	2189	2064	946	2140	1701
0	0	1	2192	2064	947	2138	1700
1	0	1	2192	2064	947	2140	1701
2	0	0	2194	2063	943	2135	1698
0	1	0	2193	2067	948	2143	1702
0	1	0	2195	2067	947	2140	1700
0	0	0	2193	2065	948	2141	1701
1	0	0	2187	2056	940	2133	1695
2	0	0	2193	2065	947	2140	1700
1	2	2	2190	2064	947	2141	1703
1	4	4	2191	2065	946	2142	1702
1	0	0	2194	2067	948	2140	1701
0	0	0	2190	2062	945	2138	1700
0	0	1	2191	2064	946	2136	1698
0	0	0	2193	2064	947	2140	1699
0	1	0	2190	2065	945	2140	1700
0	1	0	2193	2065	945	2140	1701
0	1	0	2192	2061	944	2135	1694
0	1	1	2192	2065	948	2141	1702
1	4	3	2194	2068	948	2143	1697
3	0	6	2194	2066	946	2141	1702
0	1	2	2188	2058	942	2133	1692
0	0	0	2192	2065	947	2139	1700
1	0	4	2191	2063	947	2140	1700
1	2	5	2192	2064	946	2140	1700
0	1	1	2190	2062	946	2139	1700
3	0	4	2193	2065	942	2137	1698
0	0	0	2192	2065	945	2136	1701
0	1	0	2194	2068	947	2143	1702
2	0	4	2194	2068	949	2142	1701
1	4	0	2192	2062	948	2141	1700
1	0	0	2192	2062	942	2133	1694
0	1	2	2192	2065	947	2140	1700
1	2	2	2193	2065	947	2140	1694
0	0	0	2193	2064	946	2140	1699
0	1	0	2187	2058	941	2133	1696
1	2	0	2193	2065	948	2141	1701
1	0	0	2191	2064	948	2144	1703
1	0	0	2195	2067	947	2141	1700
1	4	1	2190	2063	946	2140	1701
0	2	2	2193	2064	942	2137	1699
0	1	0	2192	2063	947	2141	1701
0	1	2	2192	2063	947	2139	1700
2	0	0	2192	2064	946	2141	1700
1	2	0	2193	2063	944	2135	1695
0	3	3	2190	2062	943	2133	1695
0	1	1	2193	2064	948	2141	1700
0	1	0	2191	2065	947	2140	1694
1	4	5	2192	2064	947	2140	1700
0	1	1	2186	2059	943	2134	1697
0	0	0	2194	2067	951	2143	1702
1	0	0	2192	2064	945	2140	1702
0	0	0	2193	2066	947	2140	1701
0	0	1	2189	2063	946	2138	1700
0	0	0	2192	2064	940	2136	1698
2	0	0	2192	2065	946	2139	1701
1	4	3	2192	2064	946	2139	1700
1	0	0	2192	2065	946	2141	1699
0	0	0	2188	2059	941	2136	1698
1	1	1	2192	2061	948	2142	1703
1	0	0	2194	2066	948	2136	1694
0	0	0	2194	2067	947	2140	1701
0	0	0	2188	2058	939	2134	1695
0	1	0	2186	2056	943	2134	1692
3	1	0	2192	2065	946	2140	1701
0	2	2	2189	2063	945	2140	1702
0	1	0	2193	2066	950	2144	1701
1	2	2	2191	2065	946	2141	1704
0	1	0	2192	2064	948	2140	1701
0	0	0	2192	2063	946	2141	1701
0	0	0	2192	2065	947	2140	1700
1	0	0	2186	2056	941	2134	1697
0	1	2	2193	2064	946	2140	1700
1	0	0	2191	2065	948	2140	1700
0	2	0	2191	2063	947	2139	1701
1	0	0	2191	2064	947	2142	1701
2	0	0	2193	2067	948	2143	1702
3	0	0	2194	2067	947	2141	1701
1	3	0	2191	2063	946	2141	1700
1	0	0	2191	2063	946	2141	1701
0	1	3	2189	2059	944	2136	1696
0	1	3	2194	2066	949	2142	1702
0	2	6	2192	2066	947	2140	1701
2	0	0	2192	2065	946	2140	1698
0	2	2	2185	2059	943	2135	1698
0	2	5	2190	2064	947	2141	1700
2	0	0	2191	2065	945	2141	1699
1	4	0	2194	2068	947	2142	1701
0	0	2	2193	2069	947	2141	1701
1	2	0	2192	2065	947	2140	1700
2	0	0	2191	2064	944	2141	1695
0	1	0	2193	2065	946	2141	1700
0	0	0	2192	2064	946	2141	1701
3	0	0	2191	2064	946	2141	1701
2	0	0	2188	2058	942	2134	1695
1	0	0	2192	2066	948	2143	1704
2	0	0	2193	2068	945	2141	1698
0	0	2	2194	2066	948	2142	1700
1	0	0	2187	2059	941	2135	1699
1	4	2	2192	2065	946	2140	1701
0	1	3	2192	2064	947	2140	1701
0	0	2	2191	2064	947	2141	1701
2	0	3	2191	2064	947	2140	1700
2	0	0	2189	2063	945	2141	1697
0	1	5	2193	2066	948	2143	1702
2	0	0	2194	2065	946	2142	1700
1	0	0	2193	2066	946	2141	1701
0	0	0	2192	2060	946	2140	1701
0	1	1	2187	2059	940	2134	1695
2	0	2	2193	2066	946	2141	1700
0	3	4	2193	2067	942	2142	1702
1	3	5	2194	2068	948	2142	1701
1	2	4	2187	2061	942	2138	1696
1	0	0	2193	2066	946	2140	1700
0	1	2	2193	2064	948	2141	1700
1	0	2	2192	2064	947	2140	1700
0	0	4	2193	2066	945	2141	1700
2	0	0	2187	2063	945	2139	1694
0	4	2	2192	2064	947	2140	1702
2	0	2	2193	2067	948	2143	1703
0	1	0	2195	2068	947	2142	1701
2	3	1	2189	2059	941	2135	1695
0	0	2	2194	2066	945	2141	1700
2	1	5	2194	2067	947	2142	1702
1	0	4	2194	2064	943	2138	1700
0	1	0	2194	2066	946	2141	1701
0	1	0	2191	2061	939	2135	1699
1	2	3	2195	2067	947	2142	1701
2	0	2	2193	2064	948	2140	1703
1	2	0	2196	2069	950	2142	1700
1	2	3	2196	2068	949	2140	1702
1	0	2	2192	2065	946	2138	1696
1	4	2	2195	2067	949	2141	1701
2	0	0	2195	2067	946	2142	1701
2	0	3	2196	2067	945	2141	1701
1	0	5	2193	2060	942	2133	1692
1	0	6	2196	2067	940	2141	1701
0	1	0	2192	2061	945	2141	1704
0	1	0	2197	2068	949	2144	1703
0	0	0	2194	2063	945	2140	1699
0	1	2	2195	2068	948	2141	1694
1	0	1	2195	2066	948	2140	1700
1	0	0	2196	2067	948	2141	1701
0	1	2	2197	2067	948	2141	1701
0	0	0	2194	2067	948	2142	1705
0	2	1	2193	2067	949	2140	1698
0	1	0	2199	2069	947	2142	1703
0	0	0	2197	2067	948	2141	1702
0	1	0	2197	2067	946	2140	1701
0	2	2	2190	2061	947	2135	1695
0	0	3	2197	2066	945	2140	1701
0	1	0	2194	2059	943	2139	1702
1	3	3	2197	2066	947	2140	1702
0	1	0	2189	2058	943	2139	1702
1	3	2	2194	2066	947	2143	1697
0	1	0	2199	2069	948	2142	1702
0	2	3	2197	2068	946	2142	1700
1	1	4	2194	2066	948	2141	1701
1	0	4	2194	2065	943	2136	1693
0	2	2	2193	2065	947	2136	1697
1	0	0	2195	2066	945	2142	1701
0	0	5	2195	2066	949	2143	1704
0	1	5	2198	2069	948	2144	1702
0	0	0	2193	2063	944	2136	1696
0	0	0	2197	2066	947	2142	1702
