# Supplementary material for: Assisting hand gesture classification and rehabilitation assessment via sEMG and finger motion data
Source: Front Bioeng Biotechnol. 2026 Jan 8;13:1751763. doi: 10.3389/fbioe.2025.1751763 (PMC12823985; doi:10.3389/fbioe.2025.1751763)
Supplement: Supplementary file 1 [file DataSheet1.zip › dataset/function 0/0/2/1.csv]

channel_2	channel_3	channel_6	pinky	ring finger	middle finger	forefinger	thumb
0	0	0	2191	2067	947	2142	1698
0	0	1	2192	2068	948	2141	1697
0	1	0	2188	2066	947	2140	1698
1	0	0	2192	2069	947	2141	1700
1	3	5	2193	2071	949	2144	1700
1	0	0	2192	2068	948	2142	1698
0	2	4	2192	2067	948	2143	1698
2	0	0	2191	2064	942	2135	1690
0	1	0	2193	2058	939	2135	1694
2	4	1	2192	2060	944	2142	1701
1	2	0	2197	2067	949	2144	1700
0	0	1	2197	2067	947	2144	1701
0	0	2	2192	2059	942	2134	1697
2	3	2	2197	2066	947	2143	1700
0	0	2	2196	2066	947	2139	1699
1	2	0	2196	2068	950	2144	1700
3	0	0	2196	2068	948	2145	1702
1	3	0	2196	2068	949	2143	1701
0	0	2	2193	2065	945	2142	1698
0	1	0	2197	2070	948	2141	1700
0	0	2	2196	2067	946	2143	1700
1	4	1	2196	2068	950	2142	1700
1	1	0	2190	2061	942	2136	1694
0	1	0	2188	2064	946	2141	1699
0	0	0	2196	2069	946	2143	1700
0	0	5	2196	2069	946	2143	1701
0	2	0	2190	2064	941	2136	1698
1	0	2	2198	2072	949	2144	1700
0	0	5	2197	2072	947	2142	1700
2	0	4	2196	2070	949	2142	1699
0	1	0	2194	2069	947	2142	1699
0	1	0	2190	2064	946	2140	1698
0	1	0	2195	2062	943	2140	1700
0	0	6	2196	2071	950	2144	1702
3	0	4	2198	2073	949	2144	1700
0	1	0	2196	2071	948	2142	1700
1	0	2	2190	2066	943	2136	1693
1	2	0	2195	2075	948	2142	1700
0	1	0	2193	2074	948	2141	1698
0	0	0	2196	2074	946	2142	1700
1	2	0	2196	2078	950	2142	1696
1	2	0	2198	2075	949	2142	1699
1	0	2	2195	2075	947	2142	1699
0	0	0	2194	2075	946	2142	1699
1	2	0	2190	2070	941	2136	1692
0	0	4	2194	2074	946	2143	1697
1	3	0	2195	2074	945	2141	1699
0	1	0	2195	2074	945	2140	1698
0	1	0	2190	2067	943	2141	1699
1	3	1	2195	2076	950	2145	1700
2	0	1	2196	2076	947	2142	1699
0	1	0	2195	2076	947	2141	1699
0	0	0	2194	2074	946	2142	1699
3	0	4	2194	2073	947	2138	1693
0	0	3	2194	2077	949	2142	1696
0	1	0	2195	2076	947	2142	1697
1	4	2	2194	2074	946	2141	1698
1	2	0	2194	2075	946	2141	1699
2	0	0	2190	2069	942	2137	1694
0	2	0	2193	2075	949	2144	1700
0	0	6	2196	2077	952	2142	1699
3	0	2	2195	2075	948	2141	1698
1	0	2	2188	2068	943	2139	1697
1	2	0	2194	2071	948	2141	1697
0	1	0	2194	2074	947	2143	1698
0	2	0	2194	2073	947	2141	1698
0	1	0	2194	2073	947	2142	1698
1	0	2	2193	2072	945	2138	1695
1	1	5	2195	2075	949	2143	1695
0	0	2	2197	2075	949	2142	1699
1	0	2	2194	2075	948	2141	1698
1	2	0	2188	2067	942	2134	1692
0	0	4	2192	2073	948	2140	1697
0	1	0	2194	2073	947	2143	1697
2	0	2	2193	2073	948	2144	1700
1	1	0	2195	2076	949	2142	1699
3	0	1	2189	2066	946	2140	1699
1	2	0	2194	2073	947	2140	1693
0	1	6	2193	2073	946	2143	1699
1	1	1	2193	2073	948	2141	1698
0	0	2	2194	2072	946	2142	1698
0	0	2	2193	2072	945	2138	1694
0	0	0	2194	2072	947	2139	1698
1	2	0	2194	2075	948	2145	1700
1	0	4	2195	2074	948	2141	1698
0	0	0	2188	2067	942	2135	1692
0	2	2	2191	2072	946	2142	1698
0	1	0	2191	2076	946	2142	1697
1	4	2	2193	2071	948	2140	1698
0	1	0	2188	2067	945	2141	1697
1	1	0	2194	2072	946	2138	1696
1	4	1	2193	2072	948	2136	1702
0	1	0	2194	2074	950	2144	1700
0	0	4	2195	2073	948	2142	1699
0	1	0	2194	2070	945	2142	1698
0	0	0	2193	2070	943	2138	1691
0	2	0	2194	2071	947	2139	1694
1	2	1	2193	2071	946	2142	1699
1	2	0	2193	2070	947	2142	1699
1	1	6	2189	2064	942	2137	1693
0	1	1	2192	2069	946	2142	1701
0	0	3	2193	2071	950	2144	1700
0	0	3	2195	2071	950	2143	1700
2	0	2	2190	2067	946	2141	1698
1	1	3	2193	2067	946	2136	1696
0	0	1	2194	2070	946	2142	1698
1	3	1	2193	2068	948	2143	1698
0	0	0	2193	2069	948	2140	1700
0	0	0	2192	2066	943	2137	1693
0	0	2	2194	2069	942	2137	1698
1	3	0	2194	2069	948	2136	1695
1	3	0	2193	2068	947	2142	1699
1	1	3	2193	2067	946	2142	1699
2	0	1	2189	2062	943	2136	1693
2	0	0	2192	2067	947	2140	1699
0	0	2	2192	2068	948	2141	1698
1	3	0	2193	2069	947	2143	1700
0	1	1	2187	2066	948	2144	1701
1	2	0	2194	2070	943	2132	1697
0	0	0	2196	2069	947	2141	1697
1	4	0	2194	2069	948	2141	1699
0	1	0	2193	2067	945	2142	1700
0	0	0	2193	2065	943	2132	1692
1	1	0	2192	2068	935	2134	1695
0	0	3	2193	2068	948	2142	1699
0	0	0	2193	2068	948	2141	1699
0	1	0	2187	2060	942	2138	1693
1	3	1	2192	2069	949	2145	1701
0	0	2	2191	2066	950	2142	1699
1	1	0	2193	2066	948	2143	1699
1	0	3	2195	2068	948	2142	1700
1	0	3	2188	2063	947	2139	1698
0	0	0	2193	2068	947	2135	1694
0	0	0	2197	2067	948	2145	1703
0	1	0	2195	2065	948	2141	1699
0	0	6	2191	2058	939	2135	1687
2	4	1	2196	2066	941	2144	1699
0	1	0	2196	2065	948	2141	1699
1	3	0	2195	2064	949	2143	1700
1	3	2	2194	2064	947	2144	1702
0	0	0	2193	2068	949	2146	1700
1	1	0	2198	2067	948	2143	1699
2	3	0	2196	2066	946	2141	1698
0	2	0	2195	2065	948	2143	1699
1	1	0	2192	2061	942	2136	1695
0	0	6	2198	2067	949	2143	1701
2	4	0	2197	2066	947	2144	1700
0	0	2	2196	2064	948	2143	1699
0	1	0	2190	2055	939	2135	1696
0	0	0	2195	2066	948	2142	1700
2	0	2	2197	2064	950	2142	1699
1	2	2	2193	2065	948	2142	1700
0	0	0	2197	2066	948	2143	1699
0	1	0	2195	2066	946	2141	1698
0	0	2	2195	2064	947	2142	1702
0	0	3	2196	2066	949	2143	1700
0	0	5	2196	2065	948	2141	1700
0	0	2	2197	2066	948	2142	1699
1	0	0	2193	2060	941	2137	1694
0	0	0	2196	2064	947	2141	1702
0	0	2	2198	2067	945	2145	1701
1	1	5	2198	2066	947	2143	1699
1	2	0	2193	2057	942	2137	1697
0	0	2	2196	2064	949	2143	1700
1	2	0	2197	2065	946	2143	1699
2	4	0	2196	2065	950	2142	1701
0	2	0	2195	2064	947	2143	1700
3	0	1	2195	2063	947	2142	1697
0	0	2	2196	2066	949	2145	1702
0	0	4	2199	2068	950	2144	1701
1	2	0	2197	2065	948	2142	1700
0	0	0	2197	2065	949	2144	1700
0	0	0	2194	2062	943	2137	1693
1	1	6	2195	2061	946	2142	1701
1	1	5	2197	2068	951	2146	1703
0	0	1	2192	2066	950	2144	1701
0	0	2	2193	2059	943	2137	1697
1	0	5	2195	2065	948	2145	1697
0	0	0	2198	2063	948	2142	1701
2	0	0	2197	2066	946	2140	1700
0	0	2	2196	2065	947	2143	1699
0	0	0	2194	2062	946	2141	1700
0	1	0	2197	2065	948	2143	1701
1	2	0	2197	2066	949	2146	1700
1	1	0	2200	2067	950	2144	1701
0	1	0	2196	2061	941	2135	1693
1	2	0	2195	2063	947	2142	1700
1	3	0	2198	2066	948	2144	1700
1	0	2	2198	2066	947	2142	1699
3	0	4	2198	2066	946	2143	1700
0	0	1	2193	2059	942	2135	1697
0	2	0	2198	2067	945	2141	1702
0	0	0	2199	2067	949	2145	1703
0	0	0	2199	2069	951	2145	1702
1	1	2	2199	2063	949	2143	1700
0	1	5	2195	2063	948	2142	1699
2	0	0	2198	2066	946	2144	1700
1	1	2	2198	2066	948	2143	1701
1	1	3	2196	2066	947	2143	1700
0	0	3	2195	2061	943	2135	1695
0	0	2	2195	2064	946	2142	1699
3	0	0	2198	2066	947	2145	1703
0	0	6	2199	2068	944	2145	1702
0	0	3	2197	2062	942	2139	1698
1	1	2	2200	2067	949	2142	1701
0	1	0	2199	2066	950	2144	1701
1	4	0	2199	2066	957	2145	1701
0	0	2	2199	2065	950	2143	1701
0	0	1	2197	2066	947	2146	1702
0	0	7	2197	2062	949	2144	1699
0	0	4	2201	2068	949	2143	1701
0	0	6	2199	2066	948	2143	1700
3	0	2	2200	2066	949	2142	1701
1	1	0	2192	2058	944	2135	1695
2	0	2	2192	2063	947	2143	1701
0	0	0	2199	2067	948	2143	1700
0	0	5	2199	2066	949	2143	1701
0	1	0	2194	2060	944	2141	1701
0	1	0	2199	2069	963	2145	1702
2	2	0	2201	2070	950	2145	1702
1	3	0	2200	2068	949	2144	1702
0	1	0	2199	2067	949	2143	1701
0	1	0	2195	2065	947	2141	1696
2	0	2	2200	2068	950	2144	1697
0	0	2	2201	2068	950	2146	1703
0	2	0	2203	2070	951	2146	1703
0	0	3	2204	2071	950	2144	1702
3	1	1	2199	2064	946	2139	1695
0	1	0	2192	2063	948	2143	1700
1	0	5	2204	2065	948	2143	1702
0	0	0	2203	2065	947	2142	1700
0	1	5	2206	2065	943	2136	1697
0	0	0	2205	2064	947	2143	1702
3	0	0	2204	2061	948	2142	1701
0	1	2	2205	2064	948	2144	1703
0	0	1	2200	2059	946	2139	1698
0	0	5	2206	2065	949	2142	1701
0	1	4	2204	2065	949	2143	1701
1	2	2	2203	2065	948	2143	1702
2	3	0	2197	2061	947	2141	1700
0	0	0	2203	2064	948	2141	1702
0	0	0	2203	2064	947	2145	1702
0	0	1	2203	2063	948	2143	1702
1	2	0	2202	2064	946	2143	1703
1	0	2	2202	2064	943	2138	1696
0	1	4	2205	2067	949	2143	1701
1	3	0	2204	2065	947	2143	1701
1	2	0	2203	2065	945	2141	1701
0	1	0	2202	2064	946	2143	1701
2	0	3	2197	2057	942	2136	1694
0	0	4	2202	2063	948	2143	1704
1	1	0	2203	2066	948	2146	1702
2	0	3	2205	2067	949	2144	1699
1	0	1	2196	2062	947	2141	1700
0	0	0	2202	2064	947	2140	1700
1	3	0	2201	2064	947	2142	1701
1	0	2	2202	2064	947	2143	1701
1	1	1	2201	2064	946	2143	1700
0	4	0	2201	2062	942	2135	1694
1	1	0	2203	2063	945	2140	1700
0	1	0	2202	2063	949	2144	1703
1	4	0	2203	2067	949	2144	1701
0	0	4	2198	2059	943	2137	1695
0	0	0	2202	2064	947	2143	1701
0	2	1	2199	2063	947	2143	1700
2	0	0	2201	2064	948	2142	1701
1	1	0	2201	2064	945	2142	1700
0	1	0	2195	2062	949	2143	1703
1	4	0	2201	2066	947	2138	1701
0	0	0	2203	2065	947	2142	1701
1	2	1	2201	2065	948	2143	1701
0	0	6	2201	2064	947	2142	1702
3	0	0	2199	2060	941	2136	1694
1	0	2	2200	2064	943	2138	1700
0	1	0	2199	2061	947	2141	1701
0	0	3	2200	2064	945	2142	1701
0	0	2	2195	2055	942	2139	1697
1	0	1	2201	2065	950	2144	1703
0	1	0	2200	2066	949	2143	1702
0	0	2	2201	2066	948	2140	1701
2	0	0	2197	2062	947	2141	1700
0	0	1	2201	2064	944	2139	1698
1	1	1	2199	2064	947	2142	1700
0	0	2	2199	2065	947	2142	1699
0	4	0	2199	2066	948	2143	1702
1	2	3	2197	2065	948	2143	1701
1	2	0	2200	2062	941	2137	1693
0	1	5	2199	2065	942	2139	1698
1	2	0	2198	2065	947	2142	1700
1	2	0	2199	2065	946	2142	1701
0	0	2	2194	2059	939	2137	1693
0	2	0	2197	2065	945	2143	1701
0	1	1	2197	2064	948	2144	1703
1	1	0	2199	2067	950	2145	1702
0	0	2	2196	2066	947	2142	1701
0	0	1	2199	2066	943	2139	1699
0	2	0	2198	2065	952	2142	1700
0	0	2	2198	2066	949	2142	1700
0	2	2	2197	2066	947	2142	1699
1	1	0	2195	2061	942	2136	1692
0	0	2	2198	2062	941	2140	1699
0	0	5	2199	2066	949	2144	1702
2	0	2	2198	2066	947	2141	1700
0	0	5	2197	2066	947	2142	1699
0	0	2	2193	2061	940	2135	1693
0	1	0	2196	2066	946	2144	1700
1	1	2	2196	2067	947	2143	1700
0	0	2	2197	2065	948	2144	1701
1	1	0	2196	2067	946	2144	1700
0	1	0	2199	2060	940	2138	1699
1	2	6	2197	2068	947	2141	1700
0	0	2	2196	2067	946	2144	1698
0	1	2	2197	2068	948	2142	1699
1	1	0	2194	2061	941	2135	1693
1	2	0	2197	2059	942	2138	1699
0	1	0	2198	2067	945	2142	1699
1	3	2	2196	2065	948	2144	1703
0	0	4	2192	2064	940	2138	1695
1	0	6	2198	2068	946	2143	1700
0	0	2	2197	2067	943	2142	1700
0	0	2	2197	2069	947	2141	1700
0	0	2	2196	2068	948	2141	1700
0	0	3	2194	2066	946	2142	1699
0	0	1	2197	2064	942	2139	1698
0	1	0	2197	2068	946	2140	1698
0	1	7	2191	2065	941	2139	1698
0	0	0	2189	2062	941	2141	1699
0	0	5	2197	2072	948	2143	1700
0	1	2	2196	2071	947	2140	1698
1	2	0	2195	2071	946	2141	1699
3	2	1	2194	2068	947	2141	1698
0	0	4	2196	2070	948	2137	1693
1	4	1	2195	2068	947	2141	1698
1	2	0	2194	2071	947	2142	1699
0	2	0	2195	2070	946	2141	1699
1	0	3	2191	2064	941	2136	1694
0	1	3	2196	2072	946	2144	1701
1	3	0	2197	2072	947	2142	1698
0	0	5	2196	2070	946	2142	1698
0	0	0	2190	2063	943	2139	1698
2	0	1	2193	2069	947	2142	1697
2	0	0	2195	2070	946	2141	1697
1	4	0	2193	2070	945	2142	1699
0	1	2	2195	2073	947	2142	1698
0	0	3	2194	2069	947	2139	1698
0	0	0	2193	2069	945	2138	1692
2	3	0	2195	2071	946	2141	1695
1	0	2	2194	2070	947	2141	1699
0	1	0	2195	2069	946	2142	1699
1	2	0	2190	2063	942	2142	1693
0	2	3	2193	2068	949	2144	1701
1	1	0	2196	2071	948	2143	1698
1	2	0	2196	2069	947	2141	1699
1	1	0	2189	2060	944	2137	1697
2	0	1	2195	2068	947	2140	1692
0	1	0	2194	2069	946	2141	1699
0	0	0	2195	2068	945	2141	1698
1	0	5	2194	2067	948	2141	1699
0	0	1	2195	2068	944	2135	1694
0	1	0	2194	2069	948	2140	1698
1	4	0	2197	2069	948	2142	1699
0	0	2	2195	2069	947	2142	1699
1	2	5	2194	2068	946	2142	1699
2	0	2	2190	2061	942	2138	1695
0	1	2	2196	2070	948	2143	1699
2	0	4	2195	2068	948	2141	1699
0	2	0	2195	2067	942	2140	1698
0	0	2	2189	2062	943	2139	1698
1	3	1	2195	2067	947	2138	1695
0	0	0	2195	2073	948	2144	1701
0	1	0	2196	2069	947	2143	1700
0	2	0	2196	2069	948	2142	1700
0	1	0	2195	2067	941	2139	1692
1	4	0	2195	2066	947	2138	1698
1	0	1	2196	2067	948	2141	1699
3	0	6	2196	2068	947	2142	1699
0	1	0	2189	2060	940	2135	1692
1	0	2	2194	2066	947	2141	1698
0	0	6	2197	2068	950	2145	1704
0	4	0	2198	2070	951	2147	1703
1	2	0	2196	2068	947	2144	1701
0	0	0	2192	2062	946	2143	1700
0	2	0	2197	2068	947	2139	1697
0	1	0	2197	2066	945	2144	1700
0	1	1	2196	2067	947	2144	1701
0	0	3	2196	2067	949	2146	1703
0	1	0	2197	2067	947	2140	1693
1	0	2	2200	2069	944	2138	1699
0	1	1	2197	2069	946	2144	1701
0	0	1	2197	2067	948	2142	1701
0	2	0	2192	2060	944	2138	1697
0	0	4	2196	2067	947	2144	1699
3	0	4	2197	2068	948	2144	1701
0	0	2	2195	2067	947	2144	1702
0	0	2	2192	2063	947	2145	1703
0	4	0	2197	2069	945	2141	1702
0	0	2	2199	2069	945	2145	1701
2	0	4	2197	2068	947	2144	1701
0	1	0	2196	2066	948	2144	1701
1	0	2	2198	2066	946	2144	1700
0	0	4	2196	2066	946	2139	1695
0	0	1	2196	2066	947	2138	1700
0	0	0	2196	2068	950	2146	1704
0	1	0	2199	2069	949	2144	1702
2	0	3	2193	2058	941	2138	1694
0	0	0	2195	2065	949	2144	1700
1	4	1	2197	2067	948	2144	1701
2	0	2	2197	2068	948	2143	1702
0	0	1	2190	2063	945	2142	1700
0	0	2	2197	2066	946	2134	1698
0	0	1	2196	2067	947	2145	1703
0	1	0	2195	2065	948	2145	1704
1	1	0	2197	2067	949	2147	1704
1	0	6	2197	2066	945	2139	1694
0	0	0	2197	2067	940	2139	1700
0	0	0	2195	2066	948	2145	1701
1	0	2	2195	2066	946	2144	1701
1	1	0	2196	2065	947	2143	1704
2	0	0	2190	2062	945	2141	1698
0	0	0	2197	2068	950	2145	1701
1	0	3	2195	2067	948	2143	1702
1	2	0	2194	2059	942	2138	1696
0	0	5	2193	2059	941	2137	1698
2	0	1	2198	2068	948	2147	1702
2	4	0	2200	2066	949	2143	1702
0	1	2	2198	2065	949	2142	1701
1	2	0	2193	2059	942	2139	1700
0	0	2	2198	2065	948	2143	1701
1	1	0	2197	2064	946	2144	1701
0	0	0	2198	2064	947	2142	1701
0	0	4	2197	2065	947	2143	1701
1	4	2	2197	2065	949	2144	1699
1	3	0	2198	2066	949	2146	1702
0	0	2	2200	2067	949	2145	1702
1	0	2	2200	2066	948	2143	1701
1	1	0	2193	2058	936	2139	1695
3	0	7	2197	2065	947	2142	1703
0	0	0	2197	2066	947	2144	1702
0	1	2	2199	2064	945	2144	1701
0	1	0	2192	2059	943	2140	1699
0	0	0	2195	2061	944	2139	1700
0	1	0	2200	2064	947	2144	1701
0	0	2	2198	2064	948	2144	1700
1	2	0	2198	2063	947	2144	1702
1	0	4	2196	2063	945	2143	1701
1	2	1	2196	2065	947	2143	1699
0	0	4	2199	2064	947	2143	1701
0	0	3	2198	2065	947	2144	1701
0	0	1	2197	2066	949	2146	1703
2	1	0	2195	2060	946	2140	1696
0	0	3	2199	2064	947	2142	1702
1	3	1	2199	2066	948	2143	1701
0	0	2	2199	2064	948	2142	1699
0	1	0	2194	2057	944	2140	1699
0	0	4	2199	2064	947	2144	1699
0	3	0	2199	2065	954	2143	1702
2	0	1	2198	2064	949	2144	1702
0	0	0	2198	2065	945	2145	1702
0	0	2	2198	2064	945	2144	1701
1	2	2	2197	2063	947	2143	1697
0	0	4	2200	2064	949	2141	1701
1	0	2	2199	2065	948	2142	1701
2	0	5	2199	2065	948	2144	1701
0	1	0	2194	2057	944	2137	1696
0	0	4	2197	2064	947	2143	1702
0	0	6	2199	2066	949	2146	1704
3	0	2	2201	2068	946	2146	1702
0	0	6	2195	2059	943	2142	1699
2	0	0	2199	2064	946	2142	1699
1	2	0	2198	2064	947	2142	1701
1	0	0	2199	2063	948	2141	1700
1	0	0	2198	2062	944	2143	1700
1	2	1	2197	2062	946	2140	1695
3	0	3	2199	2066	949	2142	1697
1	1	0	2198	2065	949	2144	1702
0	0	4	2200	2064	948	2143	1700
0	0	1	2198	2063	948	2142	1701
0	0	5	2194	2056	939	2135	1696
1	2	0	2195	2062	947	2142	1700
0	0	0	2199	2063	948	2141	1701
3	0	0	2199	2065	949	2145	1703
3	0	0	2195	2063	943	2140	1699
1	1	0	2200	2064	947	2143	1700
0	1	4	2199	2064	947	2142	1702
1	4	1	2199	2064	947	2143	1700
1	0	2	2198	2062	947	2142	1701
0	1	7	2196	2062	946	2140	1695
1	2	0	2199	2064	945	2143	1693
0	0	0	2198	2064	946	2142	1702
0	0	3	2199	2065	950	2145	1701
1	0	5	2196	2060	944	2135	1695
3	1	0	2198	2063	946	2142	1700
0	0	1	2199	2064	947	2142	1700
0	0	3	2198	2063	946	2143	1700
1	1	2	2200	2066	948	2144	1703
0	1	0	2196	2059	944	2141	1702
0	0	2	2198	2064	948	2144	1698
1	0	2	2200	2062	948	2143	1701
1	2	0	2199	2063	949	2141	1701
0	1	3	2199	2063	947	2143	1701
1	2	0	2196	2062	947	2139	1695
0	0	2	2199	2064	945	2136	1690
0	1	0	2200	2063	947	2143	1703
1	2	0	2200	2065	949	2147	1703
0	0	2	2196	2060	944	2139	1696
0	0	2	2197	2063	948	2142	1701
0	1	0	2201	2064	948	2143	1702
0	1	0	2200	2064	947	2143	1702
1	1	0	2195	2057	945	2142	1701
1	0	2	2199	2063	947	2143	1694
0	0	2	2200	2064	949	2143	1702
0	0	0	2199	2062	950	2143	1701
0	0	2	2199	2064	944	2143	1701
0	1	0	2198	2062	945	2142	1701
1	1	5	2195	2060	946	2140	1696
1	1	0	2200	2062	947	2142	1694
0	0	4	2198	2063	945	2143	1701
0	0	2	2199	2062	947	2141	1702
2	3	0	2200	2060	948	2142	1701
2	0	3	2197	2062	946	2143	1701
3	0	0	2198	2062	947	2143	1701
0	4	0	2198	2062	947	2143	1700
1	2	6	2201	2058	943	2135	1695
0	0	2	2198	2060	948	2143	1703
0	0	2	2200	2065	948	2145	1702
0	0	0	2201	2064	949	2144	1701
0	0	0	2193	2057	943	2135	1694
2	4	2	2199	2061	947	2142	1700
2	3	0	2198	2062	945	2143	1701
0	0	2	2198	2061	947	2142	1700
0	0	2	2196	2059	946	2141	1708
0	0	1	2198	2061	945	2141	1700
0	0	2	2195	2063	947	2143	1703
1	2	2	2200	2064	949	2145	1700
0	0	0	2199	2062	947	2141	1698
0	2	7	2194	2055	941	2133	1691
1	1	0	2193	2057	943	2136	1695
0	0	0	2196	2060	944	2140	1699
2	0	1	2197	2061	947	2142	1702
2	0	2	2198	2063	949	2144	1701
0	2	0	2193	2057	940	2136	1693
1	0	1	2197	2062	944	2140	1700
3	0	0	2197	2062	946	2142	1698
1	3	0	2197	2062	947	2140	1700
1	1	6	2194	2060	946	2142	1700
0	1	0	2196	2060	945	2139	1699
0	0	0	2196	2060	947	2142	1700
0	1	6	2197	2063	948	2144	1703
1	0	2	2197	2064	948	2144	1701
2	0	1	2195	2058	942	2135	1694
1	2	0	2196	2060	945	2141	1698
1	0	1	2196	2061	946	2142	1699
1	3	1	2196	2061	945	2143	1700
2	1	0	2191	2057	941	2132	1695
0	0	0	2190	2054	941	2136	1693
0	1	0	2194	2061	946	2140	1700
1	4	2	2195	2061	948	2143	1703
0	0	3	2197	2065	948	2144	1701
1	2	0	2195	2062	947	2141	1700
2	1	0	2193	2059	944	2140	1699
1	0	2	2196	2062	945	2142	1699
0	1	5	2195	2062	947	2142	1700
1	2	0	2195	2062	947	2140	1699
1	0	4	2190	2056	942	2136	1695
0	0	1	2195	2057	944	2141	1699
0	2	0	2195	2062	945	2142	1703
1	2	0	2195	2065	949	2142	1702
0	0	5	2192	2059	942	2136	1696
1	0	1	2195	2063	945	2142	1700
1	2	0	2195	2063	944	2142	1699
1	3	0	2195	2063	946	2143	1700
0	0	4	2194	2063	947	2140	1701
0	0	4	2192	2062	947	2143	1701
0	0	3	2196	2060	946	2142	1699
0	0	3	2197	2065	948	2141	1700
1	1	3	2195	2064	946	2140	1699
0	0	2	2194	2064	946	2141	1700
1	2	0	2190	2056	940	2132	1693
0	1	0	2192	2060	945	2140	1698
0	1	0	2195	2064	945	2141	1698
0	1	5	2194	2064	946	2142	1700
1	1	0	2186	2059	940	2134	1698
0	1	6	2195	2065	948	2145	1701
2	0	0	2196	2066	945	2143	1701
0	1	0	2196	2065	947	2142	1699
0	0	5	2194	2063	946	2141	1699
0	0	0	2189	2060	945	2141	1698
0	1	1	2196	2065	947	2141	1701
0	0	5	2194	2064	946	2142	1699
0	0	0	2195	2065	946	2141	1699
1	4	1	2196	2066	948	2142	1699
0	0	0	2190	2060	941	2134	1696
0	1	4	2191	2059	943	2140	1699
2	0	3	2194	2065	947	2141	1699
0	0	0	2195	2064	948	2143	1700
0	0	3	2188	2057	941	2134	1696
1	0	2	2193	2065	946	2141	1700
0	1	0	2195	2065	947	2141	1699
0	1	5	2194	2065	946	2143	1699
1	3	0	2194	2066	947	2144	1701
1	1	2	2192	2063	945	2142	1695
1	0	0	2194	2065	946	2142	1698
0	0	2	2195	2065	948	2141	1699
0	0	2	2194	2065	947	2142	1699
1	2	0	2190	2056	951	2134	1692
1	1	3	2185	2062	943	2142	1699
3	0	5	2194	2066	946	2142	1698
1	2	0	2194	2066	946	2145	1702
1	2	0	2195	2066	947	2143	1699
0	0	7	2190	2058	939	2136	1695
1	0	0	2194	2065	946	2142	1700
1	2	1	2194	2064	947	2142	1699
0	0	0	2194	2064	947	2140	1699
1	4	2	2194	2064	949	2142	1700
1	2	0	2193	2063	946	2142	1700
0	1	2	2194	2064	947	2143	1703
1	2	3	2196	2065	948	2142	1701
0	0	5	2190	2059	946	2142	1699
1	0	0	2193	2061	945	2141	1699
3	0	0	2194	2064	947	2141	1700
1	3	2	2194	2063	945	2142	1699
0	0	0	2193	2064	945	2141	1701
0	0	6	2193	2062	942	2137	1694
2	0	1	2194	2063	946	2140	1699
2	0	3	2194	2063	946	2144	1702
1	4	1	2193	2066	945	2144	1700
1	0	0	2192	2057	943	2136	1692
0	0	0	2194	2064	946	2143	1697
3	0	0	2194	2062	947	2142	1699
0	0	0	2193	2063	947	2145	1700
1	2	2	2189	2061	945	2142	1698
1	0	0	2194	2064	946	2141	1698
1	3	0	2195	2065	949	2141	1700
1	1	0	2195	2063	946	2143	1699
0	1	1	2194	2063	948	2142	1699
0	1	0	2192	2064	946	2143	1699
1	4	0	2193	2060	942	2133	1694
1	1	0	2194	2062	947	2139	1697
0	0	1	2194	2062	946	2142	1699
1	1	0	2192	2061	947	2142	1699
1	3	0	2189	2055	940	2138	1694
1	3	2	2193	2065	950	2144	1701
1	0	0	2196	2063	947	2143	1700
0	0	1	2195	2063	945	2144	1698
0	0	0	2190	2060	944	2141	1699
2	0	0	2195	2061	943	2140	1698
1	2	0	2194	2062	946	2141	1695
0	1	0	2194	2061	945	2143	1699
1	1	2	2194	2062	947	2140	1700
0	0	2	2193	2058	942	2134	1692
0	0	2	2193	2060	942	2137	1691
0	0	2	2193	2060	942	2137	1700
0	0	0	2194	2061	947	2141	1698
0	0	0	2193	2061	945	2142	1699
1	1	1	2188	2055	940	2135	1695
0	0	2	2193	2059	947	2141	1698
1	1	5	2194	2061	946	2143	1701
1	3	0	2195	2063	945	2143	1701
0	0	2	2191	2060	947	2141	1698
0	0	2	2194	2061	942	2136	1697
1	2	0	2194	2061	945	2140	1700
0	0	2	2194	2060	942	2141	1699
1	2	0	2193	2060	947	2140	1699
1	3	0	2193	2055	943	2136	1693
0	0	5	2194	2058	941	2139	1698
0	0	0	2194	2061	945	2142	1701
2	2	0	2194	2063	949	2144	1701
1	1	2	2190	2057	942	2137	1684
0	0	3	2188	2051	941	2134	1694
1	2	0	2193	2062	945	2142	1700
0	1	2	2194	2061	946	2141	1700
0	0	2	2193	2061	947	2143	1702
0	0	0	2191	2061	949	2143	1699
1	3	0	2196	2063	943	2138	1698
2	0	0	2194	2061	947	2141	1700
0	0	4	2195	2061	947	2141	1699
1	2	0	2193	2061	947	2142	1699
1	1	0	2188	2055	943	2136	1694
1	1	0	2194	2055	939	2140	1697
0	1	0	2193	2062	948	2141	1700
0	0	4	2193	2062	947	2144	1702
0	0	3	2189	2057	939	2138	1691
0	0	2	2195	2062	946	2142	1700
1	1	0	2194	2061	946	2142	1700
0	1	5	2194	2062	947	2141	1700
0	0	2	2191	2060	945	2142	1699
0	0	5	2190	2059	946	2140	1700
0	1	0	2193	2060	941	2138	1698
0	1	0	2194	2060	947	2142	1700
0	1	0	2194	2060	947	2141	1700
0	0	3	2193	2060	933	2142	1701
0	0	3	2193	2058	942	2140	1694
2	4	0	2195	2065	937	2139	1698
1	2	0	2194	2063	946	2142	1700
0	0	4	2194	2061	946	2141	1699
1	1	5	2188	2055	941	2134	1695
1	1	0	2192	2060	946	2142	1699
2	0	2	2194	2061	947	2141	1701
0	0	3	2194	2060	947	2142	1700
0	0	2	2191	2059	946	2142	1701
1	1	0	2193	2061	943	2140	1701
0	0	0	2197	2063	948	2144	1701
0	0	0	2195	2061	946	2143	1700
0	1	4	2194	2061	946	2142	1700
0	1	0	2194	2061	946	2143	1699
1	1	1	2193	2057	943	2136	1692
1	1	0	2193	2062	940	2140	1700
