# Supplementary material for: Assisting hand gesture classification and rehabilitation assessment via sEMG and finger motion data
Source: Front Bioeng Biotechnol. 2026 Jan 8;13:1751763. doi: 10.3389/fbioe.2025.1751763 (PMC12823985; doi:10.3389/fbioe.2025.1751763)
Supplement: Supplementary file 1 [file DataSheet1.zip › dataset/function 0/0/2/2.csv]

channel_2	channel_3	channel_6	pinky	ring finger	middle finger	forefinger	thumb
0	1	0	2335	2097	959	2215	1885
1	3	2	2334	2096	959	2214	1884
0	0	3	2338	2097	958	2215	1884
0	0	2	2338	2098	960	2215	1884
1	2	0	2334	2093	951	2209	1878
0	0	2	2338	2099	959	2215	1885
0	0	3	2337	2098	954	2209	1882
2	0	3	2336	2098	962	2217	1887
0	0	5	2304	2078	954	2207	1878
0	0	1	2305	2080	955	2209	1880
1	1	1	2305	2081	956	2209	1879
1	0	2	2306	2081	956	2211	1880
0	0	0	2304	2076	955	2204	1873
2	0	6	2308	2083	958	2210	1879
0	1	0	2305	2082	958	2205	1877
0	0	6	2305	2080	956	2207	1879
0	0	0	2302	2074	953	2203	1872
0	1	0	2305	2080	959	2202	1879
1	0	0	2304	2080	956	2208	1879
2	1	0	2305	2080	958	2209	1879
1	0	0	2303	2078	958	2210	1881
0	0	2	2306	2077	956	2211	1880
0	1	0	2307	2082	958	2209	1880
0	0	0	2307	2081	956	2210	1879
0	1	1	2305	2081	955	2209	1877
0	1	0	2304	2080	957	2207	1879
0	1	0	2300	2075	953	2204	1874
0	0	0	2306	2081	959	2212	1881
0	1	0	2306	2082	958	2204	1876
1	2	2	2305	2081	957	2207	1879
1	4	2	2301	2072	952	2202	1873
1	0	1	2305	2081	956	2209	1878
1	3	2	2304	2079	957	2208	1879
0	0	0	2305	2079	958	2212	1881
0	4	3	2305	2084	959	2211	1879
0	1	0	2307	2074	954	2208	1877
0	0	5	2305	2080	957	2210	1879
0	1	0	2305	2082	955	2209	1877
0	0	0	2304	2080	957	2208	1879
0	0	1	2297	2075	953	2203	1873
0	0	0	2305	2081	957	2208	1879
0	1	0	2305	2081	953	2202	1876
1	1	2	2306	2081	958	2212	1881
1	0	2	2305	2080	956	2210	1878
2	0	0	2299	2075	953	2201	1874
1	0	5	2306	2082	959	2211	1882
3	0	0	2305	2081	956	2210	1878
2	0	0	2306	2079	958	2208	1879
1	4	0	2305	2079	955	2209	1878
0	2	2	2305	2075	952	2207	1878
2	0	4	2306	2081	956	2210	1879
0	1	0	2305	2079	955	2208	1879
0	0	0	2304	2080	957	2209	1879
0	4	0	2302	2075	950	2203	1873
0	0	0	2305	2081	959	2211	1881
0	0	2	2305	2082	958	2204	1877
0	0	0	2306	2081	957	2209	1879
0	1	0	2301	2075	953	2201	1873
0	0	0	2305	2080	956	2210	1878
1	0	0	2304	2078	956	2207	1877
0	0	4	2301	2079	957	2208	1879
0	1	0	2304	2080	958	2210	1881
1	0	1	2299	2078	958	2211	1879
0	0	0	2308	2082	949	2203	1876
0	0	1	2303	2080	955	2209	1880
1	3	2	2305	2080	956	2208	1879
0	0	1	2305	2079	957	2208	1881
1	4	0	2304	2081	956	2209	1879
0	0	3	2305	2080	956	2209	1879
1	0	2	2304	2081	958	2211	1881
1	0	0	2305	2082	955	2209	1879
2	0	0	2305	2080	958	2208	1875
2	0	1	2305	2080	957	2209	1877
0	0	4	2305	2081	958	2209	1878
0	1	0	2306	2080	957	2209	1877
0	2	1	2299	2073	953	2203	1872
0	0	0	2305	2081	955	2207	1878
2	3	0	2306	2080	954	2209	1879
1	4	2	2306	2082	959	2212	1882
0	1	0	2304	2079	951	2205	1876
0	0	0	2308	2082	956	2208	1878
0	0	0	2307	2081	958	2209	1879
2	0	3	2307	2081	957	2208	1879
0	0	0	2306	2081	956	2209	1879
0	2	2	2306	2081	956	2207	1873
2	0	0	2309	2084	959	2211	1877
2	0	1	2311	2082	957	2209	1878
1	0	0	2311	2082	957	2210	1878
1	0	2	2311	2082	958	2210	1878
0	1	0	2305	2077	953	2201	1873
1	0	2	2311	2082	956	2208	1879
3	0	1	2311	2080	956	2208	1880
0	2	1	2311	2081	958	2209	1878
0	0	0	2306	2076	950	2207	1877
2	0	3	2311	2081	957	2209	1878
1	2	1	2312	2082	957	2210	1879
1	0	3	2308	2081	956	2207	1878
3	0	1	2312	2081	958	2211	1880
0	0	0	2313	2083	959	2205	1874
1	0	2	2313	2082	957	2209	1879
0	2	0	2312	2082	954	2209	1878
0	0	0	2312	2082	956	2209	1879
1	0	6	2308	2076	952	2204	1873
2	0	2	2308	2074	949	2203	1875
0	0	5	2314	2082	959	2210	1880
2	0	4	2314	2079	956	2208	1878
1	0	4	2312	2081	957	2208	1879
0	1	0	2308	2073	951	2207	1876
0	0	0	2312	2081	956	2207	1876
1	0	2	2312	2082	957	2209	1878
0	1	0	2311	2080	957	2209	1878
2	0	2	2311	2079	958	2210	1878
1	1	0	2310	2081	956	2208	1876
0	1	3	2312	2083	959	2211	1879
3	0	1	2313	2082	958	2209	1880
1	0	3	2312	2080	958	2207	1879
0	1	0	2305	2073	952	2202	1872
1	0	4	2311	2078	956	2208	1878
0	0	0	2308	2078	955	2208	1878
0	0	0	2311	2081	956	2210	1878
0	2	0	2306	2073	954	2206	1878
0	0	0	2306	2075	951	2205	1876
3	0	2	2310	2080	958	2209	1874
2	4	6	2309	2080	955	2207	1879
1	1	0	2308	2080	956	2208	1878
0	2	0	2309	2080	957	2208	1878
0	0	4	2308	2079	955	2205	1873
0	0	0	2309	2080	957	2212	1881
0	0	0	2311	2082	960	2210	1880
0	0	1	2311	2081	958	2209	1879
1	0	5	2305	2074	951	2202	1871
1	0	6	2309	2080	957	2209	1877
1	2	2	2307	2072	953	2207	1876
0	0	0	2309	2080	955	2209	1878
1	0	0	2304	2074	954	2204	1876
1	2	2	2310	2080	957	2209	1872
1	0	0	2309	2080	956	2209	1878
0	2	5	2309	2080	955	2209	1877
0	0	0	2310	2080	957	2208	1879
1	0	0	2308	2081	954	2209	1878
0	0	0	2305	2077	954	2205	1874
2	0	0	2308	2080	956	2209	1878
0	1	0	2309	2079	958	2208	1879
0	2	2	2310	2080	958	2210	1878
0	0	0	2302	2072	951	2202	1872
1	1	2	2309	2082	957	2208	1879
1	0	3	2309	2073	947	2210	1880
1	0	0	2309	2082	958	2212	1879
1	1	3	2306	2077	951	2207	1875
0	0	0	2309	2079	957	2209	1871
2	0	2	2308	2079	955	2209	1879
0	0	1	2310	2080	956	2209	1878
0	0	0	2308	2080	954	2208	1878
2	4	2	2304	2077	956	2206	1872
0	0	0	2309	2080	956	2210	1878
0	0	4	2308	2080	957	2212	1879
1	4	0	2309	2082	957	2213	1881
0	1	0	2308	2079	957	2209	1878
1	0	94	2303	2071	952	2202	1871
0	1	90	2307	2079	957	2208	1878
2	0	85	2302	2077	955	2209	1877
1	3	83	2308	2082	958	2211	1880
1	1	26	2306	2080	956	2211	1881
1	2	17	2305	2078	955	2210	1877
1	0	26	2305	2078	957	2209	1878
3	0	26	2305	2078	956	2210	1877
2	0	26	2304	2077	955	2210	1881
1	3	21	2306	2082	955	2205	1873
3	0	24	2306	2080	957	2208	1879
1	4	21	2306	2079	956	2209	1877
1	3	21	2304	2081	957	2209	1877
0	1	16	2301	2070	949	2205	1875
1	2	24	2305	2074	956	2208	1877
2	0	27	2306	2081	958	2211	1877
0	0	21	2307	2080	958	2209	1878
0	0	26	2305	2079	955	2209	1877
1	2	28	2301	2071	951	2203	1871
1	0	23	2304	2079	956	2209	1877
0	1	12	2304	2078	958	2210	1880
0	0	11	2307	2081	958	2209	1879
0	0	0	2304	2078	956	2208	1878
2	0	1	2301	2074	958	2211	1880
2	0	0	2308	2079	957	2209	1878
0	2	3	2305	2079	957	2208	1878
3	0	0	2305	2078	957	2209	1879
1	0	2	2305	2079	957	2209	1879
0	1	2	2302	2074	952	2203	1872
2	0	0	2305	2078	957	2208	1878
0	0	0	2306	2078	958	2206	1877
0	1	0	2304	2079	956	2208	1879
0	0	0	2299	2073	950	2204	1874
2	0	0	2307	2083	959	2211	1879
1	2	0	2306	2080	958	2209	1879
0	1	0	2305	2079	955	2208	1877
0	0	0	2307	2077	955	2208	1877
2	1	3	2304	2076	955	2207	1877
0	1	0	2305	2079	955	2210	1878
1	0	1	2305	2079	955	2209	1878
0	0	0	2305	2079	959	2210	1878
1	3	0	2306	2080	957	2209	1878
0	4	2	2304	2071	948	2203	1872
1	2	1	2305	2079	955	2209	1877
1	0	1	2306	2079	955	2207	1874
1	1	1	2304	2078	955	2209	1878
0	1	0	2300	2072	952	2203	1872
1	1	2	2305	2079	957	2210	1878
0	0	0	2303	2078	957	2212	1880
0	1	0	2305	2078	957	2209	1877
2	1	1	2301	2077	954	2209	1877
0	1	0	2304	2075	953	2208	1877
0	0	0	2305	2080	956	2210	1879
0	1	2	2306	2081	958	2211	1879
0	0	0	2308	2081	958	2210	1879
0	1	0	2302	2076	952	2204	1873
0	4	2	2305	2079	957	2209	1878
0	0	0	2305	2079	954	2203	1875
3	0	5	2305	2078	957	2208	1878
1	0	1	2305	2078	957	2211	1880
1	0	3	2301	2075	953	2206	1871
0	1	0	2307	2080	958	2209	1878
1	4	3	2304	2078	955	2210	1877
1	4	1	2305	2078	956	2209	1878
0	1	0	2303	2078	956	2208	1878
1	4	2	2305	2074	954	2208	1877
0	0	3	2306	2080	957	2211	1878
0	1	1	2307	2080	956	2210	1877
1	1	5	2306	2079	956	2210	1878
1	0	0	2300	2072	951	2202	1872
0	3	0	2305	2078	955	2209	1878
0	2	3	2306	2079	951	2205	1876
0	2	2	2304	2078	956	2209	1878
0	0	2	2300	2073	950	2200	1874
0	0	0	2305	2080	957	2210	1880
1	0	0	2305	2080	959	2212	1880
0	3	3	2307	2082	959	2209	1879
0	2	0	2306	2079	957	2209	1878
0	0	0	2303	2076	955	2208	1878
0	1	0	2305	2071	952	2206	1877
0	0	0	2305	2078	957	2211	1880
0	0	3	2306	2081	959	2211	1879
1	3	1	2305	2078	956	2209	1878
0	0	2	2301	2075	953	2204	1872
0	1	2	2303	2078	956	2209	1877
0	0	0	2305	2079	950	2203	1875
0	2	5	2305	2079	957	2210	1879
0	3	2	2300	2077	954	2192	1876
2	0	5	2308	2079	957	2208	1879
0	0	2	2304	2078	955	2209	1879
0	0	0	2306	2080	956	2209	1877
0	2	5	2304	2079	956	2208	1877
0	4	2	2300	2072	953	2207	1875
0	0	0	2305	2078	956	2207	1877
0	1	0	2305	2079	956	2209	1878
1	0	5	2305	2080	958	2209	1878
1	4	5	2305	2079	957	2207	1877
0	0	2	2302	2075	950	2203	1869
0	0	0	2305	2079	957	2210	1879
1	1	4	2306	2079	956	2198	1874
2	0	0	2306	2079	957	2208	1877
0	0	3	2306	2079	957	2203	1873
0	0	0	2307	2080	957	2209	1878
1	1	0	2305	2080	956	2208	1878
0	0	3	2307	2079	957	2208	1878
0	1	1	2303	2073	952	2199	1872
0	2	2	2307	2079	956	2209	1878
0	1	1	2305	2077	957	2210	1881
1	4	2	2308	2082	959	2213	1879
0	2	2	2305	2074	952	2206	1876
0	1	2	2308	2079	957	2210	1877
1	2	2	2307	2079	955	2208	1877
0	2	2	2309	2080	956	2208	1878
0	1	2	2307	2078	956	2208	1879
1	0	5	2306	2079	953	2203	1873
0	0	0	2307	2080	956	2208	1878
1	0	0	2307	2079	957	2210	1880
0	1	3	2308	2081	959	2211	1880
1	0	0	2305	2074	952	2203	1873
0	0	0	2305	2073	953	2203	1870
2	0	0	2308	2080	957	2209	1878
0	1	1	2308	2075	956	2208	1878
0	2	2	2308	2079	956	2208	1878
0	3	1	2303	2073	953	2206	1877
2	0	0	2308	2079	958	2210	1879
0	1	4	2309	2081	958	2210	1878
0	3	5	2309	2080	957	2210	1877
0	0	0	2308	2080	956	2209	1878
0	4	5	2307	2079	956	2203	1874
0	0	0	2308	2079	956	2204	1878
1	2	0	2308	2078	957	2209	1878
0	1	6	2308	2079	955	2209	1877
1	0	0	2304	2074	952	2202	1873
0	0	0	2308	2080	959	2211	1878
0	1	2	2309	2079	956	2210	1877
0	1	1	2310	2081	956	2209	1877
1	4	3	2303	2072	953	2207	1878
2	0	0	2304	2073	952	2206	1875
0	0	1	2308	2079	955	2208	1876
1	0	5	2308	2079	956	2212	1880
2	0	1	2311	2082	959	2210	1879
2	0	6	2309	2080	956	2210	1878
0	1	0	2307	2079	953	2204	1873
1	4	3	2309	2079	956	2209	1877
2	0	0	2309	2080	954	2209	1877
0	1	0	2309	2079	957	2207	1877
0	2	2	2304	2071	952	2198	1872
0	0	0	2308	2080	954	2209	1879
0	0	0	2304	2078	958	2211	1880
0	1	0	2311	2083	959	2210	1878
0	1	0	2304	2072	953	2207	1876
0	0	0	2309	2079	957	2206	1874
0	1	2	2309	2079	956	2209	1877
0	2	2	2309	2079	955	2209	1877
2	0	5	2309	2079	958	2209	1877
0	2	2	2311	2080	958	2210	1878
0	2	0	2308	2079	954	2202	1873
2	0	0	2308	2079	955	2210	1878
0	2	2	2306	2079	956	2212	1879
0	1	2	2310	2082	959	2211	1880
0	0	0	2308	2075	951	2202	1874
1	3	2	2309	2080	957	2208	1879
0	2	0	2302	2076	956	2207	1877
1	2	1	2309	2080	958	2208	1878
0	0	0	2304	2075	957	2207	1878
0	2	2	2308	2079	957	2200	1874
0	1	0	2308	2077	956	2209	1878
1	2	1	2309	2080	957	2211	1880
0	0	0	2311	2082	958	2211	1878
1	1	0	2311	2081	951	2204	1873
2	4	2	2309	2080	957	2209	1878
1	2	1	2308	2079	955	2209	1874
0	1	0	2309	2080	956	2209	1878
1	4	2	2308	2079	958	2211	1879
1	0	6	2306	2075	955	2204	1873
1	2	1	2310	2080	952	2208	1878
0	0	0	2305	2077	956	2208	1876
3	0	0	2310	2077	957	2209	1878
0	1	0	2303	2076	954	2208	1876
1	0	2	2308	2080	955	2201	1875
0	1	2	2308	2079	954	2209	1877
1	0	0	2309	2079	955	2209	1879
0	0	0	2308	2080	957	2211	1881
0	0	0	2309	2080	956	2205	1873
2	0	5	2310	2080	957	2207	1880
1	1	1	2309	2079	956	2208	1873
0	1	0	2308	2079	957	2210	1878
2	0	5	2300	2072	953	2202	1871
1	0	3	2309	2080	957	2209	1878
2	0	4	2308	2078	955	2207	1878
0	0	3	2308	2079	957	2209	1881
0	1	0	2308	2080	956	2209	1877
0	1	0	2304	2075	955	2207	1877
1	2	2	2308	2079	954	2198	1875
0	1	2	2308	2078	956	2209	1877
0	4	3	2309	2079	956	2208	1879
0	1	4	2307	2079	956	2208	1878
0	0	0	2311	2081	959	2211	1879
0	0	4	2312	2082	957	2208	1879
0	1	5	2309	2080	956	2208	1879
1	3	7	2307	2079	955	2208	1878
1	2	4	2309	2079	956	2208	1873
2	0	0	2308	2079	954	2209	1878
0	1	0	2307	2079	957	2208	1878
1	0	6	2311	2078	957	2209	1878
1	0	7	2302	2075	952	2204	1875
1	0	0	2312	2082	958	2211	1880
3	0	0	2311	2082	956	2208	1877
0	0	1	2310	2079	952	2208	1878
1	0	0	2305	2076	949	2205	1877
0	2	0	2310	2079	956	2208	1878
0	0	0	2309	2081	956	2208	1875
3	0	6	2307	2079	954	2209	1878
1	3	2	2309	2079	958	2210	1880
1	0	3	2309	2080	958	2210	1875
0	0	1	2308	2077	956	2209	1875
0	3	0	2310	2079	957	2208	1878
0	0	1	2311	2078	957	2210	1878
1	0	4	2309	2078	956	2208	1876
0	2	4	2306	2074	952	2202	1874
0	0	0	2309	2080	959	2210	1881
1	0	2	2310	2081	955	2209	1878
0	1	0	2311	2080	958	2209	1879
1	3	2	2305	2075	952	2204	1876
1	2	2	2313	2079	956	2207	1878
0	1	2	2309	2079	957	2208	1877
0	0	0	2309	2079	956	2210	1878
0	1	0	2309	2078	955	2209	1878
0	1	0	2307	2078	956	2209	1874
0	2	6	2310	2079	957	2209	1879
0	2	2	2310	2080	959	2210	1880
0	1	0	2311	2082	958	2210	1880
0	0	1	2307	2073	944	2201	1871
1	2	2	2306	2071	951	2202	1868
0	0	6	2309	2078	957	2209	1878
1	2	1	2311	2077	953	2205	1875
0	0	6	2309	2079	958	2211	1881
0	1	0	2305	2075	954	2207	1878
2	1	0	2312	2080	959	2210	1878
0	0	0	2310	2080	956	2208	1877
1	2	2	2309	2080	956	2209	1878
0	0	0	2309	2079	957	2209	1878
0	0	2	2307	2077	956	2208	1872
0	1	1	2308	2079	954	2209	1878
2	0	1	2309	2080	957	2208	1878
0	0	0	2309	2081	957	2209	1880
1	4	0	2307	2072	954	2205	1874
0	1	0	2311	2081	957	2210	1877
1	0	2	2310	2077	954	2208	1878
0	1	0	2310	2079	956	2210	1878
0	0	0	2304	2072	948	2206	1875
2	0	4	2305	2070	951	2202	1876
0	0	0	2311	2078	956	2209	1878
0	0	0	2310	2079	958	2207	1879
0	0	1	2311	2080	957	2212	1880
0	0	5	2311	2080	956	2210	1878
0	0	1	2305	2075	955	2208	1876
0	0	0	2310	2079	957	2210	1878
0	0	2	2311	2079	957	2208	1880
1	3	1	2310	2079	955	2210	1877
0	0	3	2306	2072	951	2203	1873
1	1	2	2310	2079	957	2209	1878
1	0	5	2309	2077	953	2204	1879
0	1	0	2312	2082	959	2211	1878
1	1	3	2307	2076	952	2204	1876
0	0	5	2311	2080	956	2209	1877
0	1	0	2310	2080	955	2208	1877
2	0	0	2311	2080	956	2209	1876
0	0	0	2310	2079	957	2209	1877
0	1	0	2312	2081	960	2212	1878
1	3	2	2308	2076	955	2208	1877
0	0	0	2313	2081	957	2208	1878
0	1	1	2313	2079	957	2209	1878
0	2	0	2311	2080	956	2209	1878
2	0	0	2308	2075	951	2203	1871
0	0	0	2312	2078	957	2209	1878
1	4	2	2313	2080	952	2205	1876
0	0	6	2313	2079	957	2211	1879
0	0	0	2309	2076	954	2206	1876
1	2	2	2315	2080	958	2206	1878
0	2	1	2313	2079	957	2209	1877
0	1	0	2313	2082	957	2210	1878
1	0	0	2313	2081	956	2209	1878
2	0	0	2308	2077	955	2210	1874
1	0	0	2314	2081	956	2209	1877
0	0	1	2313	2081	957	2207	1877
1	4	0	2315	2082	957	2211	1880
0	0	0	2314	2079	957	2207	1877
3	0	0	2310	2075	953	2202	1871
0	0	2	2315	2082	957	2209	1877
0	1	2	2316	2081	947	2204	1874
1	0	1	2316	2082	957	2209	1877
0	1	0	2312	2081	957	2209	1878
1	0	0	2315	2080	956	2209	1878
0	0	0	2315	2080	956	2209	1879
0	4	3	2314	2079	955	2209	1878
1	2	2	2309	2074	952	2206	1874
1	0	6	2315	2082	959	2211	1880
1	3	0	2315	2081	958	2209	1875
1	4	1	2314	2079	957	2209	1878
0	1	2	2305	2075	956	2207	1876
0	2	3	2312	2079	957	2207	1877
1	4	4	2314	2081	959	2210	1879
1	0	0	2314	2080	958	2209	1877
0	1	0	2312	2079	956	2209	1878
1	2	2	2311	2077	953	2203	1870
1	2	3	2312	2079	956	2209	1877
0	4	3	2310	2076	956	2210	1877
0	0	1	2310	2079	957	2209	1877
2	0	0	2307	2073	947	2201	1873
0	1	0	2311	2079	958	2210	1879
1	0	6	2309	2079	955	2209	1877
1	0	2	2309	2077	956	2207	1878
0	1	0	2309	2079	955	2209	1878
0	1	1	2301	2075	956	2208	1878
3	0	0	2309	2079	955	2204	1877
0	1	0	2309	2078	955	2209	1878
1	2	0	2309	2079	957	2211	1880
0	0	0	2310	2080	959	2211	1878
0	1	0	2310	2077	953	2203	1873
0	1	1	2309	2079	957	2209	1878
0	0	0	2308	2079	956	2210	1876
0	1	3	2309	2079	956	2208	1877
0	0	0	2305	2072	952	2203	1871
2	0	4	2310	2078	957	2209	1877
0	0	0	2307	2079	956	2204	1878
2	0	1	2308	2077	955	2210	1879
0	2	2	2306	2078	957	2211	1880
0	1	2	2310	2081	956	2208	1877
0	1	3	2308	2078	951	2205	1875
2	0	2	2308	2078	955	2209	1877
1	0	4	2305	2078	957	2208	1876
0	1	0	2308	2077	958	2209	1877
0	1	0	2307	2075	951	2202	1874
0	1	0	2309	2080	958	2212	1879
1	2	1	2308	2081	958	2209	1875
0	0	2	2307	2079	956	2208	1878
0	0	0	2301	2071	952	2203	1871
1	2	1	2307	2078	957	2209	1877
2	0	2	2307	2077	955	2209	1876
1	0	2	2307	2079	957	2208	1877
0	0	1	2306	2076	958	2207	1877
1	0	4	2306	2078	951	2206	1878
0	1	0	2308	2080	958	2211	1880
1	4	4	2309	2074	958	2210	1878
0	0	0	2309	2080	957	2209	1877
1	0	1	2305	2074	947	2201	1871
0	1	2	2307	2073	946	2203	1872
0	2	3	2306	2079	956	2209	1878
3	0	0	2306	2078	958	2206	1874
1	0	0	2307	2079	959	2210	1881
0	0	0	2304	2075	953	2204	1872
0	1	4	2306	2081	956	2208	1879
0	0	1	2306	2077	956	2208	1878
0	0	2	2307	2078	956	2208	1879
2	0	0	2304	2076	955	2208	1877
0	0	0	2307	2075	953	2204	1876
2	0	2	2306	2078	958	2206	1878
1	3	2	2308	2078	956	2208	1879
0	1	2	2307	2082	958	2213	1880
0	0	0	2309	2078	954	2203	1871
1	4	5	2307	2079	954	2209	1878
1	2	2	2307	2078	957	2205	1872
0	0	0	2307	2080	957	2210	1877
0	2	2	2299	2071	947	2203	1869
1	2	0	2300	2074	952	2204	1875
1	0	0	2309	2081	963	2209	1879
0	1	0	2304	2077	957	2207	1878
0	1	0	2307	2079	957	2207	1878
2	0	0	2300	2075	954	2207	1876
1	2	5	2306	2078	950	2202	1875
1	0	0	2304	2079	957	2207	1877
0	1	3	2306	2078	956	2207	1876
2	0	0	2306	2078	957	2207	1879
1	0	7	2305	2074	954	2201	1874
1	3	2	2307	2079	957	2209	1878
0	0	0	2306	2079	956	2203	1870
0	0	0	2305	2079	957	2209	1878
1	0	5	2296	2072	952	2202	1872
0	1	1	2306	2077	957	2208	1878
1	4	6	2302	2077	954	2208	1877
2	0	0	2302	2079	955	2207	1876
0	1	2	2302	2077	956	2207	1879
1	0	0	2301	2075	956	2207	1877
0	0	0	2304	2080	952	2205	1879
0	0	0	2305	2080	957	2211	1880
1	4	3	2305	2080	958	2208	1878
1	0	2	2304	2079	956	2208	1877
0	2	0	2299	2080	957	2208	1878
0	2	2	2301	2082	957	2208	1880
1	0	2	2301	2081	957	2209	1878
1	3	2	2298	2079	957	2208	1878
0	0	5	2299	2079	955	2206	1874
0	0	3	2299	2082	956	2210	1880
1	3	2	2301	2083	957	2209	1878
1	1	0	2299	2079	957	2208	1878
0	0	1	2295	2074	951	2202	1871
0	2	0	2299	2079	957	2209	1878
2	0	1	2299	2080	955	2208	1878
0	1	0	2298	2079	957	2208	1878
0	2	0	2294	2074	952	2206	1877
1	1	0	2299	2080	957	2208	1878
3	0	6	2298	2080	958	2211	1880
1	4	1	2300	2082	957	2209	1878
0	0	0	2299	2080	957	2208	1878
1	2	0	2298	2079	956	2206	1873
0	0	3	2298	2078	956	2208	1878
1	0	3	2298	2081	956	2209	1879
0	0	3	2298	2082	958	2210	1880
0	0	0	2299	2082	958	2209	1877
0	2	0	2295	2072	947	2201	1872
2	0	2	2296	2079	957	2206	1878
0	1	0	2298	2078	952	2207	1878
0	2	0	2298	2080	956	2207	1878
0	1	0	2292	2071	950	2206	1876
2	0	2	2297	2079	952	2207	1877
0	1	0	2298	2080	958	2208	1879
0	0	2	2297	2082	956	2211	1880
1	2	0	2298	2082	957	2207	1879
0	0	5	2296	2079	957	2204	1874
1	0	2	2296	2080	956	2208	1878
1	0	2	2298	2079	956	2209	1878
0	4	0	2297	2080	957	2208	1877
0	0	4	2291	2075	951	2200	1873
2	0	2	2297	2080	955	2208	1878
0	1	0	2297	2082	956	2209	1879
0	1	0	2295	2076	955	2208	1878
0	0	2	2296	2080	956	2208	1879
0	1	0	2291	2073	950	2205	1877
1	1	2	2296	2079	957	2208	1879
0	1	0	2297	2080	955	2209	1878
0	0	6	2296	2079	957	2208	1880
2	0	2	2296	2081	958	2211	1879
0	3	2	2298	2080	957	2203	1874
0	0	0	2297	2080	957	2208	1878
0	0	5	2298	2079	957	2208	1878
1	0	2	2297	2078	957	2209	1878
1	4	2	2290	2072	952	2202	1872
0	0	0	2296	2080	957	2207	1878
0	0	0	2293	2076	954	2209	1878
1	0	0	2298	2081	959	2211	1880
0	0	0	2294	2075	956	2208	1879
0	0	0	2297	2080	957	2205	1874
0	0	1	2296	2079	953	2207	1875
0	0	5	2295	2079	956	2208	1877
3	0	5	2296	2079	956	2207	1878
0	3	0	2295	2079	956	2207	1879
1	0	1	2294	2081	959	2206	1874
1	3	2	2298	2080	958	2209	1879
1	1	5	2297	2080	958	2207	1877
1	1	5	2297	2079	955	2207	1877
1	0	3	2291	2074	947	2201	1872
2	2	0	2296	2080	956	2207	1879
0	0	0	2290	2076	954	2207	1877
3	0	0	2296	2079	956	2208	1877
0	0	1	2290	2073	953	2207	1878
1	2	0	2295	2078	956	2207	1872
1	0	0	2298	2081	959	2208	1879
1	0	3	2297	2080	957	2208	1880
0	0	0	2296	2079	957	2207	1877
0	0	0	2295	2078	956	2203	1871
