# Supplementary material for: Assisting hand gesture classification and rehabilitation assessment via sEMG and finger motion data
Source: Front Bioeng Biotechnol. 2026 Jan 8;13:1751763. doi: 10.3389/fbioe.2025.1751763 (PMC12823985; doi:10.3389/fbioe.2025.1751763)
Supplement: Supplementary file 1 [file DataSheet1.zip › dataset/function 0/0/2/3.csv]

channel_2	channel_3	channel_6	pinky	ring finger	middle finger	forefinger	thumb
0	0	0	2312	2072	958	2206	1873
2	0	0	2314	2075	957	2206	1872
0	1	0	2308	2066	951	2204	1870
1	3	2	2313	2072	954	2206	1872
0	1	0	2312	2071	956	2206	1871
0	1	0	2313	2072	956	2205	1872
0	0	0	2313	2073	959	2207	1874
1	0	2	2306	2068	955	2202	1867
0	0	3	2299	2061	948	2193	1864
0	1	0	2307	2067	956	2202	1868
0	1	2	2309	2070	958	2205	1869
1	1	3	2309	2070	952	2203	1868
1	0	2	2308	2068	954	2203	1867
1	3	2	2306	2067	954	2201	1869
0	0	4	2307	2066	954	2202	1869
3	0	2	2306	2068	954	2203	1867
3	0	3	2307	2068	955	2202	1870
0	0	5	2307	2069	954	2204	1870
0	2	2	2304	2065	949	2198	1864
1	1	0	2310	2071	955	2204	1869
0	1	0	2308	2069	954	2201	1867
0	1	2	2307	2069	956	2201	1869
0	1	0	2299	2062	950	2195	1865
1	0	3	2308	2070	955	2203	1868
3	0	1	2306	2069	956	2202	1869
0	0	0	2306	2068	955	2201	1869
1	0	0	2305	2069	954	2203	1868
0	0	2	2304	2067	953	2202	1866
0	1	0	2308	2068	955	2203	1869
0	0	3	2307	2069	954	2202	1867
1	4	3	2306	2068	954	2203	1869
0	0	2	2306	2069	956	2203	1868
0	2	0	2302	2064	948	2197	1863
0	3	2	2306	2069	954	2202	1867
0	0	4	2305	2068	952	2200	1868
0	1	0	2306	2069	955	2203	1869
0	0	5	2301	2061	948	2195	1868
0	1	0	2306	2066	956	2206	1870
1	3	2	2308	2071	956	2203	1870
0	1	0	2305	2069	956	2203	1861
2	0	2	2305	2068	956	2201	1868
0	1	0	2302	2066	954	2201	1867
1	1	0	2306	2068	956	2202	1869
0	1	0	2305	2069	954	2201	1869
2	0	5	2306	2068	955	2202	1869
1	1	3	2299	2064	950	2194	1864
0	0	1	2302	2063	950	2195	1861
1	4	0	2305	2068	955	2201	1870
0	0	3	2305	2069	951	2197	1868
1	3	2	2305	2068	955	2202	1869
2	0	5	2300	2060	949	2194	1865
0	0	1	2305	2069	956	2202	1869
0	1	0	2304	2069	954	2204	1869
0	0	5	2305	2070	958	2204	1870
3	0	0	2305	2070	954	2203	1868
0	2	0	2300	2067	954	2201	1863
0	0	3	2304	2068	955	2203	1869
1	2	0	2305	2069	955	2201	1869
2	0	0	2305	2069	955	2201	1868
0	1	5	2301	2063	950	2195	1861
1	2	0	2304	2070	957	2203	1871
1	1	0	2306	2067	951	2200	1868
0	0	2	2306	2070	955	2203	1869
0	0	2	2297	2063	950	2198	1867
0	0	1	2300	2063	950	2197	1866
1	1	3	2304	2069	956	2202	1869
1	4	0	2302	2068	955	2205	1871
1	1	0	2306	2072	956	2203	1869
0	0	3	2305	2070	955	2202	1868
1	0	0	2296	2065	955	2199	1865
0	0	1	2304	2069	956	2202	1869
2	1	0	2304	2069	955	2202	1869
0	0	2	2304	2069	954	2202	1867
0	0	3	2299	2061	950	2197	1861
0	1	3	2304	2069	955	2201	1869
0	0	2	2304	2061	951	2202	1869
3	3	0	2305	2073	955	2204	1869
1	3	1	2300	2063	951	2198	1867
0	0	0	2304	2070	954	2202	1864
3	0	3	2303	2069	954	2202	1868
1	0	0	2304	2067	954	2203	1868
1	2	0	2302	2068	955	2201	1869
0	0	2	2304	2072	958	2203	1869
1	2	1	2294	2065	953	2201	1866
1	0	0	2303	2069	955	2201	1868
1	0	0	2304	2068	954	2202	1867
0	0	0	2304	2068	956	2202	1869
0	1	0	2304	2069	955	2202	1869
0	0	0	2302	2068	956	2202	1867
0	0	5	2303	2068	954	2201	1868
1	1	0	2302	2068	953	2202	1869
0	0	0	2302	2068	954	2199	1868
2	0	2	2304	2072	953	2203	1869
0	1	0	2304	2069	956	2201	1869
1	1	3	2304	2069	960	2203	1869
0	1	0	2297	2061	949	2196	1863
0	1	3	2302	2068	953	2202	1868
0	0	0	2301	2068	953	2202	1868
0	0	1	2302	2070	958	2204	1872
0	0	0	2297	2068	956	2203	1870
0	1	0	2304	2070	956	2199	1868
0	0	0	2303	2069	956	2202	1868
2	0	2	2302	2068	956	2202	1867
0	0	0	2302	2069	954	2202	1868
0	1	0	2302	2068	953	2197	1864
0	0	4	2302	2071	953	2200	1869
0	0	0	2304	2070	957	2203	1869
1	2	0	2302	2069	955	2203	1869
2	0	1	2302	2068	954	2202	1869
2	4	0	2296	2063	950	2195	1864
0	0	0	2304	2072	958	2203	1870
0	0	0	2299	2068	955	2203	1869
1	2	0	2302	2069	955	2202	1869
1	2	0	2297	2064	953	2200	1868
0	0	0	2302	2069	955	2201	1867
0	0	0	2303	2070	955	2203	1869
1	2	0	2301	2068	955	2201	1869
0	0	2	2302	2068	955	2200	1869
0	1	0	2301	2070	952	2199	1865
0	1	0	2304	2070	957	2203	1869
0	0	3	2303	2069	956	2200	1868
0	1	2	2302	2069	954	2202	1869
1	1	2	2298	2062	951	2194	1863
0	0	4	2302	2067	955	2202	1867
2	0	1	2302	2069	957	2205	1870
1	3	0	2301	2071	956	2203	1869
0	0	0	2303	2071	956	2203	1869
3	4	0	2297	2064	954	2200	1868
0	0	3	2301	2068	955	2198	1866
1	2	1	2301	2070	956	2201	1868
0	0	0	2301	2069	955	2202	1868
2	1	2	2301	2069	954	2202	1868
0	0	0	2300	2069	952	2195	1864
1	2	5	2303	2070	956	2206	1871
2	3	1	2304	2072	956	2203	1865
0	0	0	2303	2070	957	2202	1870
2	3	5	2295	2060	950	2195	1863
1	1	6	2302	2072	956	2201	1859
1	2	2	2300	2069	957	2201	1869
0	1	2	2301	2069	953	2202	1867
1	1	2	2297	2067	954	2202	1869
0	0	0	2301	2068	950	2201	1869
0	0	0	2301	2069	952	2197	1866
2	2	1	2301	2069	955	2201	1868
2	4	4	2299	2069	955	2202	1868
0	0	0	2302	2070	954	2201	1869
0	2	2	2301	2065	946	2194	1862
2	3	5	2300	2068	956	2203	1870
0	0	0	2301	2071	958	2199	1862
2	2	2	2304	2070	956	2203	1869
2	3	5	2296	2062	946	2196	1861
1	0	0	2301	2071	955	2201	1869
0	0	0	2299	2068	955	2201	1867
0	0	3	2301	2069	955	2202	1869
0	1	2	2299	2067	954	2202	1869
0	0	5	2301	2063	951	2200	1867
0	0	1	2299	2071	957	2205	1871
0	0	0	2303	2072	958	2203	1869
0	0	0	2302	2068	956	2203	1869
0	0	5	2301	2067	951	2196	1861
0	1	0	2300	2063	949	2195	1858
0	1	0	2300	2069	954	2202	1869
1	2	0	2301	2069	957	2203	1864
0	0	2	2301	2072	955	2204	1871
0	1	2	2291	2065	952	2197	1863
0	0	1	2300	2068	954	2203	1869
0	3	0	2297	2067	953	2202	1868
0	0	1	2301	2069	954	2202	1869
0	0	0	2298	2067	955	2201	1869
2	4	0	2301	2070	950	2200	1866
0	0	0	2300	2069	956	2201	1870
1	3	5	2301	2067	956	2203	1869
0	0	2	2301	2069	958	2204	1871
2	2	0	2299	2065	953	2196	1864
0	0	1	2302	2069	956	2202	1867
0	0	1	2301	2068	956	2195	1860
1	1	1	2302	2069	957	2202	1868
1	1	2	2297	2062	949	2192	1861
3	2	2	2294	2060	951	2197	1864
1	0	2	2300	2069	957	2205	1869
0	0	0	2302	2071	957	2203	1869
1	2	0	2303	2070	956	2204	1868
2	0	0	2298	2067	958	2200	1868
0	0	3	2308	2079	959	2212	1878
0	0	0	2300	2069	956	2202	1868
1	2	0	2300	2069	956	2203	1870
1	0	0	2295	2066	954	2202	1868
0	0	0	2301	2073	957	2202	1868
1	2	0	2299	2070	955	2202	1868
0	2	0	2299	2071	956	2202	1869
0	1	0	2298	2069	956	2199	1868
0	0	0	2298	2071	952	2197	1863
0	4	0	2299	2071	956	2202	1868
1	1	4	2299	2071	955	2202	1868
0	0	1	2299	2070	956	2204	1870
1	0	0	2295	2068	952	2199	1864
0	0	1	2301	2073	957	2202	1869
3	0	1	2298	2071	956	2202	1868
1	2	0	2298	2071	954	2202	1869
0	1	2	2290	2068	955	2201	1867
2	4	0	2298	2072	955	2200	1868
2	0	0	2298	2072	954	2203	1869
2	5	0	2297	2072	956	2202	1871
1	1	3	2297	2072	956	2203	1868
1	1	4	2296	2072	957	2204	1871
0	0	0	2298	2071	952	2198	1864
1	0	0	2299	2075	952	2203	1871
1	1	3	2298	2073	957	2203	1867
0	1	5	2295	2073	955	2203	1868
0	1	3	2291	2065	952	2195	1862
0	0	6	2297	2073	957	2202	1870
0	0	3	2295	2073	956	2202	1869
0	1	2	2304	2073	955	2202	1868
2	4	0	2293	2072	954	2203	1870
0	0	0	2297	2073	954	2203	1871
1	4	0	2298	2074	955	2202	1869
1	4	1	2297	2074	957	2199	1867
0	0	0	2295	2072	957	2202	1870
0	2	0	2294	2069	949	2195	1863
2	0	0	2295	2073	958	2201	1868
1	0	5	2295	2076	960	2205	1871
0	0	5	2297	2075	958	2202	1866
2	0	2	2294	2075	958	2201	1869
2	0	3	2290	2067	951	2195	1862
0	2	1	2292	2075	954	2202	1869
0	0	0	2292	2073	955	2202	1870
0	1	0	2294	2075	956	2202	1868
0	1	2	2290	2072	955	2202	1867
0	1	1	2294	2076	952	2201	1871
0	1	0	2294	2076	959	2205	1872
0	3	0	2296	2074	956	2203	1870
0	0	5	2294	2076	955	2204	1870
2	0	4	2293	2072	950	2197	1863
0	1	0	2293	2075	956	2201	1871
0	0	6	2294	2075	957	2199	1864
0	1	0	2294	2074	957	2202	1869
0	1	4	2289	2069	949	2194	1865
1	1	0	2293	2073	956	2202	1872
1	0	2	2292	2075	957	2201	1870
1	1	0	2289	2074	955	2201	1869
0	1	3	2293	2075	958	2201	1869
0	0	2	2288	2071	955	2201	1868
1	3	0	2292	2075	952	2198	1866
1	3	0	2292	2075	954	2201	1870
0	0	0	2293	2076	957	2202	1869
1	0	1	2292	2075	957	2202	1870
0	1	5	2292	2071	953	2197	1865
0	1	2	2293	2078	958	2205	1870
0	2	0	2294	2078	957	2198	1861
0	1	0	2292	2076	957	2201	1870
0	0	2	2287	2068	951	2193	1863
0	1	0	2289	2076	952	2202	1870
0	1	0	2290	2074	957	2201	1869
1	2	0	2293	2076	957	2203	1870
0	0	5	2289	2075	955	2202	1868
2	0	1	2290	2074	947	2200	1869
0	1	6	2292	2077	952	2195	1868
0	1	0	2289	2077	957	2203	1871
0	0	5	2290	2076	957	2201	1870
0	0	5	2291	2078	954	2203	1869
0	1	0	2290	2072	954	2197	1864
0	0	2	2290	2077	957	2203	1870
0	1	0	2291	2077	957	2201	1864
0	0	0	2289	2078	958	2205	1872
2	0	7	2285	2072	952	2197	1865
0	1	2	2291	2078	957	2201	1871
0	2	4	2287	2074	956	2202	1869
0	2	2	2290	2077	953	2202	1868
0	0	5	2287	2074	956	2202	1869
0	0	0	2290	2076	949	2199	1869
0	1	0	2290	2076	956	2202	1871
2	0	3	2290	2076	957	2201	1869
0	1	1	2289	2078	958	2203	1872
0	4	0	2290	2075	956	2198	1866
2	0	2	2289	2072	953	2198	1862
1	2	2	2290	2076	956	2204	1868
0	1	0	2290	2076	955	2202	1859
0	2	1	2289	2076	957	2199	1869
1	4	4	2285	2068	950	2196	1862
3	0	5	2300	2083	962	2213	1881
0	2	0	2291	2073	956	2201	1867
0	1	0	2291	2073	956	2200	1868
0	0	0	2288	2067	951	2196	1861
0	1	0	2292	2071	956	2201	1868
0	2	0	2292	2073	954	2201	1867
0	2	0	2291	2072	957	2203	1870
1	4	2	2288	2071	953	2201	1869
0	1	0	2294	2074	957	2202	1867
0	0	2	2292	2074	956	2202	1869
2	0	0	2291	2073	953	2201	1869
1	4	2	2289	2072	957	2200	1868
0	1	0	2292	2072	961	2197	1863
3	0	2	2292	2074	956	2200	1868
1	1	0	2293	2074	957	2202	1868
0	1	1	2292	2073	957	2203	1870
1	2	2	2284	2068	952	2195	1864
2	0	2	2293	2073	957	2201	1868
0	0	3	2292	2070	954	2201	1868
0	5	3	2292	2073	956	2202	1870
0	0	6	2293	2073	954	2202	1869
0	1	0	2289	2066	950	2197	1867
0	0	0	2294	2073	956	2202	1868
1	2	2	2293	2074	955	2201	1869
0	0	2	2294	2073	955	2200	1868
0	0	5	2293	2072	957	2202	1869
2	0	2	2292	2074	957	2201	1866
0	0	0	2296	2076	958	2203	1870
0	0	4	2296	2074	956	2203	1869
2	0	2	2295	2074	956	2202	1869
1	2	2	2289	2066	951	2195	1861
0	1	0	2292	2074	954	2203	1870
1	0	2	2292	2070	953	2200	1869
1	0	1	2295	2073	956	2202	1867
0	1	0	2289	2063	953	2200	1870
2	0	2	2295	2075	958	2203	1869
0	0	4	2297	2076	957	2202	1870
0	0	5	2296	2074	944	2204	1868
1	2	2	2296	2073	956	2201	1870
1	0	0	2296	2074	956	2203	1868
0	1	0	2297	2073	955	2199	1866
2	0	2	2298	2076	957	2205	1871
0	0	0	2300	2076	958	2203	1870
1	4	2	2299	2075	956	2202	1869
0	1	1	2293	2068	951	2196	1863
1	3	2	2297	2073	956	2201	1869
0	1	0	2295	2069	954	2200	1868
0	0	4	2299	2074	956	2202	1869
0	1	5	2294	2065	952	2199	1866
0	0	6	2297	2074	955	2202	1867
0	2	0	2299	2074	958	2205	1870
0	0	0	2301	2075	957	2202	1869
0	0	0	2300	2073	959	2201	1869
0	1	0	2296	2072	956	2198	1864
0	1	0	2298	2072	957	2202	1868
0	0	2	2299	2082	954	2203	1869
0	0	3	2298	2073	955	2202	1869
0	0	2	2300	2073	954	2202	1868
0	0	1	2294	2066	951	2195	1862
2	0	0	2299	2074	958	2204	1871
1	0	1	2300	2070	955	2206	1869
0	0	6	2299	2074	955	2202	1869
0	1	2	2295	2066	951	2199	1867
1	1	2	2298	2073	957	2204	1862
1	0	0	2299	2072	959	2202	1868
1	2	0	2298	2073	954	2202	1869
0	0	3	2298	2071	955	2202	1869
1	0	2	2297	2070	955	2196	1864
1	1	0	2299	2073	955	2204	1870
0	2	0	2300	2076	958	2204	1870
1	2	0	2301	2074	957	2201	1869
1	3	0	2294	2067	950	2196	1861
0	0	0	2299	2073	956	2202	1868
1	2	0	2300	2073	956	2202	1868
0	1	0	2297	2066	953	2199	1867
0	0	2	2300	2074	957	2204	1870
0	0	0	2298	2069	953	2202	1871
2	0	1	2296	2075	955	2202	1864
2	0	1	2299	2072	956	2202	1868
0	0	0	2299	2072	955	2202	1868
0	1	0	2298	2073	956	2203	1869
1	0	0	2296	2070	954	2196	1862
0	1	0	2299	2073	955	2200	1868
0	0	2	2299	2073	955	2203	1868
0	0	0	2300	2074	956	2203	1871
1	1	1	2294	2068	952	2198	1863
0	3	0	2300	2074	957	2203	1869
1	0	0	2295	2068	952	2201	1867
1	1	0	2300	2072	956	2201	1869
0	0	2	2294	2067	954	2201	1867
2	0	2	2300	2073	955	2200	1859
0	0	0	2303	2087	957	2206	1863
0	0	2	2305	2090	956	2205	1870
1	1	3	2306	2091	958	2203	1869
0	1	0	2303	2090	955	2202	1869
0	0	1	2300	2090	956	2196	1865
0	0	0	2333	2182	962	2211	1878
1	2	0	2328	2175	956	2204	1868
1	2	0	2325	2172	955	2203	1868
1	0	1	2327	2174	957	2201	1868
1	1	0	2328	2174	955	2203	1869
0	1	0	2328	2175	957	2203	1869
0	0	5	2327	2174	955	2203	1867
0	1	0	2324	2170	953	2196	1863
0	0	2	2327	2176	956	2203	1869
0	1	6	2327	2175	956	2203	1868
1	1	0	2326	2176	957	2205	1871
1	2	2	2321	2169	952	2196	1860
0	0	0	2326	2176	954	2204	1867
0	1	0	2327	2177	956	2203	1868
1	3	2	2327	2179	953	2202	1870
0	0	0	2325	2179	955	2204	1871
2	0	3	2328	2180	952	2202	1869
1	2	0	2327	2176	954	2202	1869
0	0	2	2324	2174	953	2203	1869
0	1	0	2328	2140	953	2203	1868
0	1	0	2328	2134	951	2202	1869
0	0	2	2324	2129	945	2195	1863
0	0	5	2325	2132	948	2202	1867
1	4	0	2326	2129	950	2200	1868
1	1	0	2325	2129	951	2203	1867
0	1	5	2322	2124	944	2195	1861
1	3	0	2325	2127	950	2203	1870
1	0	0	2326	2125	952	2205	1870
1	3	0	2328	2127	952	2204	1867
1	2	0	2324	2122	948	2203	1868
3	0	0	2325	2121	948	2202	1868
1	4	0	2326	2123	945	2203	1868
1	2	0	2325	2122	947	2202	1869
2	2	0	2326	2121	946	2202	1869
0	0	3	2321	2115	940	2193	1862
0	1	6	2325	2120	947	2202	1869
0	0	6	2326	2119	946	2205	1871
3	0	1	2326	2115	940	2201	1865
0	0	1	2326	2118	943	2204	1868
1	0	0	2321	2111	937	2196	1862
0	1	0	2325	2117	943	2204	1868
3	0	1	2324	2115	941	2203	1868
0	0	2	2325	2116	943	2203	1870
1	0	4	2324	2116	943	2206	1868
2	0	2	2328	2114	941	2203	1868
0	0	4	2327	2116	942	2204	1867
0	1	6	2324	2114	941	2204	1867
1	1	0	2326	2115	942	2203	1868
0	0	3	2320	2109	936	2197	1860
2	0	0	2323	2113	940	2203	1868
0	2	0	2325	2110	937	2203	1867
0	0	2	2325	2114	942	2204	1868
1	0	2	2320	2106	936	2199	1865
1	1	0	2326	2116	941	2206	1869
0	1	0	2325	2113	938	2203	1866
0	0	2	2325	2111	943	2205	1870
0	1	3	2327	2114	936	2206	1868
2	0	2	2325	2112	940	2202	1867
0	1	0	2326	2108	938	2201	1866
0	2	3	2323	2111	941	2203	1867
1	1	2	2322	2110	940	2204	1867
0	0	1	2327	2111	940	2204	1866
0	0	2	2324	2104	932	2197	1860
0	0	0	2326	2110	943	2203	1869
0	0	3	2325	2110	937	2203	1867
0	0	3	2328	2111	944	2206	1868
0	2	0	2322	2103	936	2196	1856
0	1	0	2326	2109	937	2203	1865
0	1	0	2325	2109	942	2203	1866
1	1	0	2326	2108	942	2205	1868
0	0	3	2324	2109	940	2206	1869
0	0	2	2328	2106	939	2202	1864
2	0	2	2327	2110	941	2204	1867
0	0	1	2325	2107	944	2204	1866
1	3	0	2326	2108	943	2204	1866
1	0	0	2326	2107	944	2205	1867
0	0	0	2324	2105	942	2201	1863
2	4	0	2327	2110	944	2207	1866
0	0	2	2324	2108	939	2197	1864
0	0	4	2326	2109	943	2203	1867
0	2	5	2319	2101	939	2198	1861
0	2	0	2325	2108	943	2204	1866
2	2	0	2323	2107	945	2203	1863
0	1	2	2325	2108	946	2204	1866
3	0	0	2324	2107	944	2205	1867
1	0	1	2325	2106	938	2204	1866
0	1	3	2327	2112	947	2205	1867
0	0	2	2326	2111	947	2202	1867
1	1	0	2321	2109	948	2204	1866
0	0	3	2317	2104	942	2197	1859
0	0	3	2321	2110	951	2203	1867
0	2	0	2335	2118	961	2214	1877
1	2	0	2325	2107	951	2197	1863
3	0	0	2324	2106	951	2203	1867
0	2	0	2318	2098	948	2195	1860
0	1	0	2325	2105	953	2204	1866
0	2	0	2330	2105	961	2207	1869
0	0	2	2325	2098	960	2204	1868
0	0	0	2319	2090	955	2200	1862
1	1	0	2324	2100	962	2204	1865
0	1	5	2323	2099	959	2203	1866
0	0	3	2323	2098	959	2202	1866
0	1	0	2317	2091	953	2199	1864
0	0	0	2323	2096	959	2202	1866
3	0	0	2322	2097	957	2202	1867
0	0	4	2322	2097	959	2203	1865
0	1	3	2321	2096	958	2202	1866
1	1	0	2321	2097	957	2203	1864
0	0	0	2322	2098	961	2205	1869
0	0	0	2325	2099	960	2204	1867
1	3	2	2323	2096	959	2205	1866
1	1	4	2318	2090	951	2187	1858
0	1	2	2322	2095	957	2203	1866
0	1	0	2320	2092	957	2202	1867
0	1	0	2321	2093	959	2202	1866
0	2	2	2327	2101	966	2209	1871
1	1	0	2316	2091	953	2201	1863
0	0	5	2321	2097	958	2201	1864
1	2	0	2322	2097	959	2199	1865
1	3	2	2320	2096	958	2200	1865
0	2	2	2319	2095	958	2201	1864
3	0	0	2320	2095	957	2198	1860
0	1	0	2322	2098	957	2203	1867
0	0	0	2322	2099	957	2204	1867
1	1	0	2323	2098	956	2203	1864
1	3	2	2317	2089	950	2196	1858
0	0	4	2321	2097	953	2201	1865
2	0	3	2319	2094	953	2202	1864
0	1	0	2321	2097	954	2202	1863
1	2	2	2317	2090	950	2201	1863
2	0	2	2321	2095	951	2202	1860
0	0	3	2321	2097	952	2204	1868
0	0	2	2323	2099	944	2205	1864
2	0	1	2321	2097	945	2202	1865
0	0	1	2320	2095	944	2202	1864
0	3	1	2319	2093	944	2199	1859
0	1	0	2323	2095	943	2201	1865
2	0	2	2322	2095	939	2203	1867
0	0	5	2321	2097	943	2205	1865
2	0	0	2319	2092	936	2197	1859
2	0	3	2322	2095	940	2201	1863
0	1	0	2317	2092	939	2202	1863
0	0	5	2320	2095	938	2200	1863
1	0	0	2317	2090	935	2200	1863
0	0	2	2324	2097	938	2203	1861
0	0	0	2320	2093	922	2203	1864
1	1	0	2319	2094	936	2202	1865
1	1	0	2321	2094	935	2202	1862
1	4	0	2318	2093	932	2199	1860
0	0	0	2320	2094	934	2202	1866
0	1	2	2321	2095	931	2202	1864
0	0	2	2319	2095	926	2202	1864
2	0	0	2321	2095	923	2203	1863
1	4	0	2315	2086	916	2194	1857
3	0	2	2320	2095	923	2202	1863
1	1	0	2317	2090	919	2201	1862
0	2	0	2319	2094	922	2203	1865
0	1	0	2315	2087	919	2201	1865
0	0	0	2322	2095	919	2203	1860
0	1	0	2314	2095	918	2203	1864
0	5	0	2319	2095	917	2203	1863
2	0	3	2318	2092	913	2202	1863
1	2	0	2317	2092	914	2199	1858
2	0	0	2319	2094	917	2201	1862
1	2	0	2319	2094	913	2200	1864
1	0	6	2319	2093	913	2202	1865
0	1	5	2315	2090	908	2198	1860
0	0	1	2321	2096	911	2204	1864
1	2	0	2317	2092	909	2201	1861
0	0	2	2310	2089	900	2200	1862
1	4	0	2320	2092	901	2201	1862
0	0	2	2314	2086	896	2199	1863
0	1	0	2317	2093	901	2204	1861
0	0	6	2321	2095	901	2202	1864
0	0	3	2321	2093	899	2202	1863
1	3	0	2318	2091	897	2202	1863
0	0	1	2315	2089	896	2197	1857
0	0	1	2318	2091	897	2202	1863
0	0	2	2318	2092	895	2201	1864
1	0	6	2318	2091	896	2199	1863
1	3	0	2313	2086	886	2194	1857
1	2	6	2318	2092	894	2204	1866
0	0	1	2315	2089	891	2201	1864
1	3	0	2319	2091	892	2202	1864
2	1	0	2313	2082	886	2200	1861
1	4	1	2318	2089	889	2195	1853
1	2	0	2318	2089	889	2202	1862
0	0	0	2317	2087	885	2200	1863
0	1	4	2318	2087	883	2200	1863
0	0	1	2318	2087	887	2201	1864
1	1	0	2314	2085	883	2197	1861
1	2	0	2320	2089	888	2202	1863
0	0	0	2323	2081	881	2209	1869
1	2	0	2316	2074	879	2197	1857
0	1	0	2317	2075	885	2197	1858
0	0	2	2318	2074	886	2199	1858
0	0	3	2318	2076	887	2198	1859
0	0	2	2319	2077	890	2199	1857
0	0	3	2314	2072	887	2194	1854
2	0	1	2319	2079	897	2202	1861
0	0	2	2320	2083	897	2199	1859
0	0	5	2319	2082	899	2199	1858
0	0	5	2311	2077	897	2192	1855
0	1	0	2318	2083	903	2201	1858
0	0	3	2314	2086	906	2201	1857
0	1	4	2318	2089	909	2201	1857
0	0	1	2316	2089	911	2202	1858
1	4	0	2317	2090	914	2203	1860
2	1	0	2319	2096	919	2202	1861
1	1	0	2320	2096	921	2203	1859
0	1	2	2318	2098	921	2202	1857
2	0	0	2317	2113	938	2205	1860
0	1	0	2314	2113	934	2200	1856
0	2	0	2318	2117	939	2209	1862
0	0	2	2318	2120	940	2206	1861
0	1	5	2319	2122	943	2208	1862
0	0	5	2315	2116	935	2200	1857
1	3	0	2314	2123	938	2207	1859
0	2	0	2318	2123	941	2207	1861
0	0	4	2318	2124	941	2204	1861
0	1	0	2316	2123	940	2207	1862
0	0	0	2318	2120	939	2206	1863
0	0	0	2318	2125	937	2208	1865
2	0	2	2317	2127	942	2208	1864
2	1	0	2320	2128	942	2209	1864
0	0	3	2312	2118	936	2202	1859
0	0	0	2319	2124	941	2209	1864
0	0	3	2318	2121	939	2205	1862
0	0	0	2318	2123	942	2208	1864
2	3	0	2319	2119	941	2211	1867
3	0	1	2316	2112	935	2204	1859
0	1	0	2321	2117	941	2208	1865
1	0	0	2319	2116	939	2207	1866
0	1	0	2319	2117	940	2208	1866
1	0	1	2318	2117	940	2209	1866
1	4	0	2321	2114	939	2207	1864
2	5	0	2320	2116	939	2208	1864
0	0	2	2320	2117	937	2209	1865
0	0	2	2319	2114	941	2207	1866
0	1	0	2317	2110	935	2201	1857
0	0	7	2320	2116	940	2207	1866
2	0	2	2320	2116	936	2206	1864
0	1	2	2319	2115	941	2209	1867
0	0	3	2317	2109	936	2203	1861
0	1	0	2323	2117	939	2209	1865
0	0	2	2321	2111	937	2208	1865
0	1	0	2320	2115	939	2207	1863
0	0	0	2320	2114	938	2208	1865
0	0	2	2317	2111	938	2209	1867
0	1	0	2320	2116	938	2208	1865
1	2	2	2322	2115	942	2208	1866
0	0	6	2322	2114	938	2209	1864
1	1	0	2321	2112	937	2209	1865
1	2	0	2320	2108	932	2202	1858
0	1	0	2321	2112	939	2206	1865
1	1	0	2321	2112	937	2200	1860
0	1	0	2322	2111	939	2204	1866
0	0	2	2318	2103	931	2199	1860
1	2	0	2323	2114	942	2207	1868
0	0	5	2323	2112	939	2204	1865
0	0	3	2322	2112	940	2205	1867
1	0	0	2319	2109	939	2199	1866
0	0	2	2321	2107	936	2199	1864
0	1	0	2322	2111	940	2200	1865
2	1	2	2321	2111	941	2200	1864
0	1	0	2324	2110	945	2192	1865
2	0	2	2322	2106	944	2189	1866
0	0	6	2320	2099	942	2180	1860
1	2	0	2322	2106	945	2184	1865
1	2	0	2322	2105	943	2177	1862
1	1	0	2322	2105	948	2178	1866
0	0	1	2316	2098	942	2169	1858
1	1	0	2321	2104	950	2176	1868
1	1	0	2322	2105	953	2170	1867
1	1	0	2323	2104	953	2170	1866
0	1	0	2320	2102	951	2162	1865
0	1	0	2322	2096	947	2161	1863
1	1	0	2322	2103	953	2160	1866
0	0	2	2321	2101	952	2156	1866
0	0	1	2322	2101	954	2156	1866
1	2	7	2318	2096	949	2145	1858
0	0	2	2321	2101	951	2151	1866
3	0	0	2322	2096	949	2145	1863
0	0	1	2324	2101	949	2134	1863
0	0	2	2323	2098	955	2135	1866
0	0	2	2318	2091	951	2123	1860
1	3	0	2322	2098	956	2129	1866
2	1	6	2320	2096	955	2127	1866
3	1	0	2318	2082	950	2125	1861
3	2	0	2318	2081	952	2138	1861
0	0	2	2322	2085	957	2148	1870
0	0	1	2324	2090	959	2149	1868
2	2	2	2324	2088	957	2150	1866
1	3	2	2317	2082	955	2148	1866
2	0	2	2322	2087	958	2149	1867
1	2	0	2322	2086	957	2152	1867
0	0	2	2322	2087	955	2151	1868
0	3	0	2321	2085	955	2152	1867
2	4	0	2322	2086	954	2149	1861
1	3	0	2322	2087	957	2156	1870
0	0	1	2323	2089	955	2155	1868
1	4	0	2323	2086	957	2156	1867
0	0	2	2317	2077	951	2149	1862
3	0	1	2321	2085	955	2153	1867
0	1	5	2321	2086	954	2156	1867
0	0	4	2322	2087	954	2157	1867
0	1	4	2317	2084	954	2155	1866
0	0	2	2317	2087	948	2155	1865
0	2	2	2321	2092	947	2155	1863
0	0	0	2321	2092	946	2155	1866
0	0	4	2322	2093	944	2155	1864
0	0	4	2321	2093	946	2154	1865
2	0	0	2320	2094	939	2150	1859
0	0	5	2320	2094	941	2154	1866
0	1	0	2322	2095	939	2156	1864
0	1	0	2324	2099	941	2154	1865
0	0	5	2317	2088	931	2148	1860
1	0	0	2322	2096	934	2153	1865
0	2	0	2319	2096	934	2151	1864
0	1	3	2322	2097	933	2152	1864
0	0	2	2314	2095	928	2152	1862
0	1	6	2323	2099	925	2148	1863
1	1	0	2321	2098	928	2151	1866
0	0	1	2321	2099	928	2153	1867
1	4	0	2322	2100	927	2151	1864
0	0	3	2321	2098	912	2146	1861
2	0	3	2321	2098	908	2139	1857
2	0	0	2322	2097	910	2146	1862
0	0	5	2321	2099	911	2146	1861
0	0	0	2324	2102	911	2145	1862
2	4	0	2319	2093	899	2137	1854
0	0	0	2322	2099	907	2143	1862
0	1	1	2319	2097	904	2143	1861
1	0	2	2322	2098	904	2142	1860
0	0	4	2317	2094	901	2140	1861
0	1	0	2322	2098	901	2138	1858
2	3	0	2323	2097	898	2141	1860
1	4	0	2323	2097	899	2142	1864
0	1	0	2323	2098	901	2143	1863
0	0	1	2325	2098	894	2137	1855
0	0	3	2324	2095	895	2139	1861
1	2	0	2324	2093	896	2139	1856
0	0	3	2322	2095	894	2138	1860
1	2	0	2323	2088	887	2136	1859
0	0	3	2317	2086	883	2130	1854
0	0	4	2325	2094	890	2137	1861
0	0	0	2321	2093	886	2135	1860
0	0	3	2323	2090	886	2136	1859
0	1	0	2317	2085	884	2132	1857
0	0	0	2323	2090	884	2129	1854
0	1	0	2324	2090	883	2134	1858
1	1	0	2323	2089	884	2132	1859
1	3	0	2325	2088	883	2133	1859
0	1	0	2322	2089	878	2128	1854
0	1	5	2324	2090	884	2134	1861
1	1	0	2325	2090	884	2134	1857
2	0	0	2325	2089	881	2133	1858
0	0	2	2320	2082	875	2126	1851
0	2	1	2324	2087	879	2131	1858
0	1	0	2322	2085	879	2130	1858
0	1	2	2322	2086	877	2132	1856
0	1	3	2324	2085	877	2133	1860
0	1	1	2322	2081	875	2130	1856
2	0	0	2326	2083	875	2126	1853
1	2	0	2324	2083	873	2130	1858
0	0	0	2325	2082	874	2129	1857
0	1	0	2324	2080	875	2128	1856
0	0	0	2325	2081	869	2125	1853
1	2	0	2325	2081	874	2130	1858
0	1	0	2325	2080	874	2128	1852
0	0	3	2325	2080	874	2130	1857
0	0	0	2319	2076	867	2124	1853
2	0	1	2327	2081	874	2131	1857
0	1	0	2323	2078	869	2128	1856
1	3	2	2325	2079	872	2130	1855
0	1	0	2320	2076	872	2129	1856
0	0	0	2326	2079	869	2118	1854
0	0	0	2326	2078	872	2128	1857
1	3	0	2327	2077	872	2128	1857
1	1	5	2327	2076	872	2128	1857
0	0	2	2326	2077	870	2128	1857
0	0	0	2326	2074	866	2125	1850
1	1	0	2326	2073	870	2129	1856
0	0	4	2325	2075	869	2128	1849
1	1	2	2325	2099	919	2161	1861
2	4	6	2323	2102	923	2166	1861
1	0	0	2324	2104	924	2167	1863
0	0	2	2323	2103	927	2169	1862
0	0	0	2320	2098	927	2166	1862
0	0	0	2326	2103	926	2168	1862
0	1	5	2324	2101	925	2167	1862
0	1	4	2325	2101	924	2170	1863
0	0	2	2323	2100	924	2169	1860
0	0	0	2324	2100	923	2163	1857
1	1	0	2324	2100	926	2168	1862
0	0	0	2324	2100	926	2169	1863
0	1	1	2322	2098	925	2171	1864
0	0	3	2320	2093	924	2167	1857
0	0	0	2326	2100	926	2170	1863
1	1	1	2325	2098	925	2170	1862
0	0	2	2324	2095	922	2170	1862
0	0	0	2320	2091	921	2164	1860
0	0	4	2324	2098	922	2169	1861
2	3	0	2323	2095	920	2171	1861
1	1	2	2324	2097	923	2172	1864
0	0	0	2324	2097	924	2171	1864
1	2	2	2324	2095	922	2170	1863
0	0	0	2324	2095	918	2166	1858
0	0	0	2324	2094	920	2169	1861
0	1	0	2323	2095	920	2168	1862
0	0	0	2323	2093	922	2170	1863
0	0	0	2319	2087	916	2164	1855
0	0	0	2323	2093	921	2170	1862
0	0	2	2323	2094	922	2173	1866
1	1	4	2325	2095	926	2172	1864
0	2	2	2320	2088	920	2170	1862
0	0	0	2322	2094	924	2169	1860
2	2	0	2323	2092	925	2172	1862
0	0	0	2323	2092	924	2169	1863
0	0	0	2322	2092	925	2172	1863
0	0	1	2322	2092	919	2167	1857
1	2	0	2322	2090	933	2169	1859
1	2	0	2325	2091	934	2172	1860
0	0	3	2324	2090	936	2174	1864
1	2	0	2322	2090	939	2174	1863
0	0	2	2316	2084	931	2169	1856
0	0	0	2321	2090	941	2174	1863
2	1	0	2322	2090	942	2176	1863
0	0	2	2322	2091	940	2177	1861
1	2	5	2317	2087	942	2176	1865
0	1	5	2323	2094	945	2175	1862
3	3	1	2323	2092	944	2177	1863
0	0	2	2322	2092	945	2177	1862
1	1	3	2322	2093	948	2179	1863
1	3	0	2320	2088	943	2172	1857
0	0	0	2320	2093	943	2174	1862
0	0	2	2321	2094	950	2179	1864
0	0	0	2319	2094	951	2178	1865
0	2	3	2312	2087	949	2172	1860
0	0	2	2311	2094	957	2174	1858
1	0	3	2318	2100	959	2191	1864
0	0	4	2320	2100	959	2181	1864
2	0	1	2320	2100	962	2180	1864
0	0	6	2312	2098	961	2182	1865
0	0	3	2319	2101	962	2176	1863
2	4	0	2320	2104	965	2183	1865
0	1	0	2321	2103	965	2181	1865
0	1	0	2319	2102	965	2182	1865
1	3	0	2317	2099	959	2173	1858
1	3	2	2319	2099	959	2177	1861
1	2	0	2319	2103	965	2184	1864
0	0	5	2318	2102	966	2182	1865
0	2	0	2313	2096	957	2175	1859
2	0	5	2317	2101	968	2185	1866
1	0	2	2320	2103	968	2184	1864
2	0	4	2319	2102	966	2183	1852
1	1	0	2315	2100	967	2183	1865
0	0	0	2314	2097	967	2183	1863
1	4	0	2317	2099	960	2178	1861
1	2	1	2317	2096	966	2183	1862
0	0	5	2317	2097	966	2182	1865
1	2	2	2316	2096	966	2182	1863
2	0	2	2316	2088	961	2180	1858
1	0	5	2316	2091	959	2183	1863
1	4	4	2319	2097	967	2185	1864
2	0	0	2319	2097	966	2184	1863
0	1	0	2311	2089	959	2174	1855
1	1	0	2316	2094	965	2185	1862
0	1	0	2316	2094	965	2184	1863
0	2	0	2317	2094	966	2184	1863
1	0	5	2314	2093	962	2182	1863
0	1	0	2316	2085	960	2180	1861
1	0	6	2316	2094	966	2185	1863
1	0	0	2315	2093	965	2186	1862
1	2	0	2315	2090	965	2184	1862
2	0	0	2317	2093	965	2186	1861
0	3	2	2314	2087	956	2177	1855
0	1	2	2314	2086	958	2181	1860
1	1	1	2316	2093	964	2186	1860
1	0	0	2315	2093	964	2182	1863
0	1	0	2314	2091	962	2185	1860
0	1	0	2313	2089	963	2185	1860
1	1	0	2312	2088	962	2186	1862
1	3	0	2315	2091	966	2188	1863
0	1	0	2313	2085	959	2180	1856
1	0	2	2316	2089	964	2185	1860
0	0	0	2315	2089	962	2186	1861
2	0	2	2315	2089	963	2185	1861
0	0	0	2309	2081	958	2183	1859
2	0	5	2314	2089	963	2186	1859
0	0	0	2315	2090	964	2185	1861
0	1	6	2315	2089	963	2186	1862
0	0	0	2314	2091	965	2188	1863
0	0	0	2316	2090	965	2183	1858
1	0	0	2315	2090	964	2181	1853
1	2	5	2314	2089	964	2185	1861
1	1	0	2315	2089	962	2185	1860
2	2	0	2310	2083	956	2178	1855
0	0	0	2315	2089	958	2186	1860
0	0	0	2316	2091	965	2185	1861
2	0	0	2315	2088	963	2185	1860
0	0	0	2314	2088	962	2184	1859
0	0	2	2310	2080	956	2183	1857
1	2	0	2314	2088	961	2184	1858
0	0	2	2313	2087	962	2185	1860
1	1	1	2314	2088	962	2185	1859
0	4	0	2314	2086	962	2185	1861
1	2	0	2314	2089	963	2184	1859
1	0	1	2317	2091	962	2184	1859
1	0	0	2315	2089	962	2185	1860
0	0	2	2316	2087	963	2184	1859
1	0	0	2310	2078	957	2178	1853
0	0	0	2313	2087	962	2185	1861
1	3	0	2315	2088	965	2183	1861
0	1	5	2314	2088	961	2186	1859
1	2	0	2309	2080	960	2183	1859
1	3	0	2314	2088	962	2184	1856
2	2	0	2316	2090	965	2186	1858
1	4	0	2315	2088	963	2182	1861
0	1	2	2315	2089	962	2185	1861
0	4	2	2314	2089	962	2184	1861
0	0	0	2315	2087	959	2179	1854
2	4	5	2314	2087	961	2178	1857
2	2	4	2315	2087	962	2184	1861
1	1	3	2315	2087	961	2192	1860
0	1	7	2311	2082	958	2179	1856
1	2	0	2316	2090	964	2186	1858
0	0	2	2317	2087	963	2179	1860
1	4	0	2315	2088	961	2184	1861
1	1	5	2311	2085	961	2184	1860
0	0	2	2315	2087	960	2181	1857
1	1	0	2314	2086	961	2184	1860
1	0	2	2315	2088	962	2184	1861
0	0	0	2314	2086	962	2184	1858
0	0	2	2314	2084	956	2180	1856
0	0	5	2314	2086	958	2180	1855
0	3	2	2314	2088	958	2180	1858
1	2	1	2315	2086	963	2184	1859
0	2	0	2314	2087	951	2184	1860
0	0	5	2309	2082	959	2175	1853
0	0	2	2313	2085	960	2185	1860
0	2	0	2315	2086	962	2185	1862
2	0	3	2315	2089	962	2186	1861
0	0	2	2308	2085	960	2184	1860
0	0	5	2314	2087	962	2179	1857
