# Supplementary material for: Assisting hand gesture classification and rehabilitation assessment via sEMG and finger motion data
Source: Front Bioeng Biotechnol. 2026 Jan 8;13:1751763. doi: 10.3389/fbioe.2025.1751763 (PMC12823985; doi:10.3389/fbioe.2025.1751763)
Supplement: Supplementary file 1 [file DataSheet1.zip › dataset/function 0/0/2/4.csv]

channel_2	channel_3	channel_6	pinky	ring finger	middle finger	forefinger	thumb
1	0	2	2312	2080	949	2186	1856
2	1	2	2316	2083	952	2194	1861
0	0	6	2309	2083	951	2193	1860
2	0	2	2308	2084	950	2193	1861
3	0	0	2303	2079	943	2185	1854
0	1	0	2307	2084	951	2193	1862
1	2	0	2306	2083	950	2196	1862
1	4	1	2308	2087	953	2193	1863
2	0	2	2317	2084	949	2187	1857
1	0	0	2317	2085	949	2191	1858
2	0	1	2316	2083	949	2184	1851
0	1	0	2318	2085	949	2188	1856
0	0	0	2321	2084	947	2185	1847
0	0	4	2318	2084	948	2188	1855
0	1	0	2313	2075	942	2179	1850
1	0	0	2317	2083	949	2188	1857
1	2	0	2321	2085	951	2189	1858
0	0	0	2318	2084	950	2188	1857
0	0	0	2321	2084	949	2189	1856
0	3	1	2314	2077	944	2185	1854
0	0	0	2321	2083	949	2186	1855
0	0	0	2318	2082	949	2189	1857
0	0	0	2317	2082	949	2189	1857
1	4	2	2309	2075	944	2183	1851
2	0	3	2316	2082	949	2190	1859
0	1	0	2318	2083	950	2189	1857
0	0	0	2317	2082	948	2187	1857
0	1	2	2311	2078	948	2186	1857
0	0	0	2315	2081	950	2186	1857
0	0	6	2315	2081	948	2187	1858
0	0	0	2316	2082	949	2188	1856
0	0	0	2315	2079	949	2187	1857
0	0	0	2315	2077	944	2182	1851
1	0	2	2316	2083	952	2188	1859
1	3	3	2317	2084	950	2187	1858
0	1	0	2315	2083	949	2189	1857
1	2	0	2310	2073	943	2181	1849
0	0	3	2315	2081	947	2189	1857
0	0	0	2316	2080	950	2188	1857
0	0	0	2315	2081	947	2187	1857
0	2	0	2316	2083	950	2190	1857
0	3	0	2310	2078	947	2187	1855
0	0	5	2315	2079	948	2184	1855
1	4	2	2314	2081	949	2187	1857
1	2	2	2312	2081	948	2188	1857
1	0	7	2312	2080	949	2186	1857
0	1	1	2313	2076	946	2180	1850
0	1	0	2313	2081	949	2186	1858
0	1	1	2313	2083	948	2189	1858
0	2	0	2314	2082	952	2189	1858
1	2	0	2308	2074	941	2180	1850
0	1	0	2312	2082	946	2188	1857
0	2	0	2312	2080	950	2186	1857
2	0	2	2313	2081	948	2188	1856
0	1	2	2309	2077	946	2187	1855
0	2	0	2311	2082	947	2186	1857
1	0	3	2312	2081	949	2188	1859
0	0	3	2311	2083	951	2190	1859
0	1	0	2309	2081	950	2189	1859
1	2	1	2310	2084	950	2189	1859
1	0	2	2311	2077	946	2182	1851
1	0	1	2316	2080	950	2187	1856
0	0	2	2309	2076	943	2186	1855
0	0	5	2309	2082	950	2187	1856
0	1	0	2300	2074	942	2180	1851
1	4	0	2308	2081	949	2187	1856
0	0	6	2307	2081	948	2185	1858
1	2	0	2308	2083	952	2190	1860
2	0	2	2305	2079	949	2185	1857
0	0	5	2307	2077	943	2184	1857
0	0	0	2307	2083	950	2190	1860
0	0	0	2310	2085	950	2188	1858
0	1	1	2308	2081	951	2188	1858
1	1	0	2306	2077	941	2181	1851
0	0	2	2307	2082	947	2188	1856
0	0	3	2306	2078	946	2185	1854
0	0	1	2304	2083	946	2188	1858
1	2	0	2307	2085	951	2188	1858
0	0	2	2303	2076	942	2181	1850
3	0	0	2305	2079	949	2188	1857
0	2	0	2304	2080	948	2187	1857
2	0	0	2305	2083	948	2187	1856
1	2	0	2301	2080	948	2186	1857
1	4	0	2304	2083	943	2185	1856
0	0	3	2304	2082	949	2187	1858
1	1	0	2304	2083	951	2190	1860
0	0	0	2305	2084	951	2189	1858
0	0	3	2302	2077	943	2181	1849
0	0	6	2304	2082	948	2187	1858
0	0	1	2304	2076	947	2185	1858
0	2	0	2302	2082	949	2188	1857
2	0	3	2296	2075	942	2177	1851
2	1	1	2302	2083	948	2187	1857
1	0	2	2301	2084	950	2188	1859
1	2	0	2300	2083	948	2187	1857
0	1	0	2300	2083	949	2187	1858
0	0	0	2299	2081	948	2186	1858
1	2	0	2299	2077	940	2184	1857
1	2	2	2300	2084	948	2188	1858
1	3	1	2301	2085	948	2188	1858
2	0	2	2300	2083	948	2187	1858
2	0	2	2297	2076	942	2181	1851
1	3	0	2300	2085	955	2186	1858
0	1	0	2293	2075	945	2186	1857
0	1	0	2300	2084	949	2187	1858
1	3	0	2295	2076	945	2181	1854
0	0	2	2301	2087	950	2189	1860
0	0	3	2301	2084	949	2187	1859
0	1	0	2299	2084	950	2187	1857
1	2	3	2301	2083	949	2189	1858
0	0	3	2295	2074	946	2186	1857
2	0	0	2298	2083	945	2187	1858
1	0	2	2297	2086	951	2190	1860
1	2	0	2298	2087	951	2188	1860
1	1	0	2298	2087	949	2186	1859
0	1	0	2294	2081	944	2181	1855
1	2	0	2297	2085	950	2187	1858
0	1	0	2291	2089	950	2187	1859
1	1	0	2290	2090	949	2187	1859
0	0	1	2290	2091	947	2184	1855
1	0	6	2291	2092	950	2189	1861
0	1	0	2292	2093	951	2186	1860
1	0	2	2291	2091	948	2187	1859
0	0	0	2284	2082	943	2179	1853
0	3	2	2289	2090	948	2186	1858
0	4	4	2289	2091	949	2186	1860
0	2	1	2289	2091	949	2186	1860
1	0	1	2284	2083	947	2185	1858
0	0	2	2287	2091	950	2186	1859
0	0	1	2289	2093	953	2190	1861
0	0	3	2291	2094	952	2187	1860
2	0	2	2290	2091	949	2186	1859
1	3	4	2289	2092	946	2181	1853
2	0	1	2288	2091	955	2188	1859
0	1	0	2287	2091	949	2184	1857
0	0	0	2288	2092	950	2188	1859
0	0	6	2289	2096	950	2189	1859
2	0	2	2284	2086	942	2181	1851
1	1	0	2287	2093	950	2188	1859
2	0	2	2288	2092	951	2187	1860
1	2	0	2286	2093	949	2187	1860
2	0	5	2283	2089	948	2185	1858
0	1	0	2288	2094	949	2185	1858
1	2	0	2287	2093	948	2188	1861
1	0	5	2288	2095	952	2189	1860
0	2	0	2289	2096	950	2188	1859
0	2	3	2288	2094	946	2182	1854
1	3	6	2287	2093	950	2184	1860
0	0	0	2287	2093	946	2184	1858
0	0	5	2286	2094	950	2187	1859
0	0	6	2277	2087	944	2181	1854
0	0	1	2287	2094	950	2185	1859
1	2	1	2287	2094	950	2186	1859
0	1	0	2285	2095	948	2186	1860
0	0	2	2287	2095	950	2188	1863
0	1	1	2283	2093	951	2187	1860
1	3	2	2288	2093	950	2183	1858
1	2	2	2286	2094	950	2185	1859
1	0	0	2286	2096	950	2187	1859
1	0	2	2285	2094	950	2186	1859
0	1	0	2285	2091	946	2178	1853
0	0	1	2285	2095	951	2187	1860
1	2	1	2285	2095	946	2183	1859
1	0	0	2286	2094	952	2187	1862
0	1	2	2282	2088	945	2181	1852
1	3	5	2285	2095	949	2187	1859
1	2	0	2283	2095	949	2187	1859
1	3	0	2285	2094	951	2186	1859
1	0	2	2281	2093	950	2186	1859
1	4	2	2285	2095	944	2185	1858
0	0	0	2284	2095	948	2187	1860
1	1	4	2285	2093	950	2187	1860
0	0	0	2285	2095	949	2186	1859
0	0	0	2285	2094	949	2187	1860
2	3	0	2284	2091	946	2180	1853
0	0	0	2285	2095	949	2187	1858
0	1	0	2285	2096	944	2184	1858
2	1	5	2285	2095	950	2186	1862
0	1	1	2280	2087	944	2184	1855
0	0	0	2287	2096	951	2188	1858
0	0	0	2285	2094	949	2188	1860
0	1	0	2285	2094	950	2187	1859
0	0	0	2282	2092	949	2186	1859
0	1	2	2286	2094	942	2182	1858
2	0	0	2284	2094	951	2186	1860
0	2	2	2284	2093	950	2187	1859
0	0	0	2284	2093	950	2186	1861
0	1	0	2283	2090	946	2184	1855
0	0	1	2287	2096	950	2188	1860
2	0	0	2286	2090	945	2183	1858
0	0	0	2286	2093	943	2182	1857
3	0	0	2286	2094	950	2186	1860
0	2	0	2279	2085	946	2180	1853
1	3	0	2285	2092	949	2186	1859
0	1	2	2285	2092	950	2186	1859
0	0	0	2285	2093	947	2187	1860
1	0	0	2281	2090	950	2187	1861
2	0	0	2286	2095	943	2183	1857
0	0	0	2288	2094	950	2187	1860
0	1	2	2285	2093	949	2187	1857
0	1	6	2286	2093	949	2187	1859
0	0	0	2285	2085	945	2182	1853
0	0	0	2285	2092	950	2187	1860
3	0	0	2285	2090	938	2182	1856
1	0	2	2285	2093	947	2186	1859
1	3	2	2279	2082	944	2182	1855
0	0	2	2286	2095	951	2189	1861
0	0	0	2287	2093	949	2187	1859
1	3	2	2286	2091	949	2186	1859
0	1	0	2286	2092	949	2188	1859
0	0	0	2283	2088	948	2186	1857
0	1	0	2285	2093	942	2180	1856
1	2	6	2285	2091	949	2189	1861
0	0	0	2283	2081	943	2184	1858
1	2	0	2286	2081	942	2180	1855
0	1	0	2291	2088	949	2189	1858
2	0	5	2291	2090	951	2190	1861
1	2	0	2293	2089	950	2187	1859
1	4	0	2291	2087	950	2188	1858
0	0	5	2293	2087	948	2187	1855
0	2	0	2292	2085	948	2187	1858
2	0	0	2293	2087	950	2187	1858
0	0	4	2291	2087	950	2188	1858
0	0	5	2287	2079	944	2180	1853
1	3	1	2292	2088	948	2190	1860
0	2	0	2292	2090	952	2190	1859
1	0	0	2294	2089	949	2188	1859
0	1	5	2286	2083	941	2183	1857
1	4	4	2293	2089	949	2186	1858
0	3	2	2292	2088	950	2186	1857
0	0	0	2293	2087	950	2185	1856
1	0	4	2291	2087	947	2188	1858
0	0	0	2295	2089	949	2187	1858
1	2	2	2293	2087	949	2187	1854
0	0	0	2293	2087	948	2187	1858
0	0	2	2291	2087	948	2186	1859
0	2	2	2295	2087	948	2187	1858
0	2	0	2289	2079	944	2179	1853
1	0	5	2293	2087	947	2187	1857
0	0	0	2292	2085	948	2188	1861
0	0	0	2295	2090	950	2190	1858
1	0	4	2291	2083	942	2183	1856
1	2	0	2295	2087	948	2187	1858
0	1	0	2294	2086	949	2187	1858
0	0	1	2294	2087	948	2188	1858
0	0	5	2293	2087	948	2186	1858
0	1	0	2292	2085	949	2187	1854
1	3	0	2294	2088	953	2191	1861
0	1	4	2296	2088	957	2189	1856
3	0	3	2296	2088	950	2188	1858
0	0	2	2295	2084	947	2187	1858
0	2	0	2291	2081	943	2176	1851
2	0	3	2295	2088	947	2188	1858
0	1	0	2292	2085	948	2186	1859
0	0	2	2295	2087	950	2190	1861
1	0	0	2291	2084	945	2184	1857
0	1	1	2295	2088	949	2187	1858
0	1	0	2296	2086	948	2189	1857
0	0	0	2295	2087	949	2187	1859
0	0	0	2295	2085	952	2186	1858
0	0	0	2293	2084	947	2187	1854
0	0	0	2302	2087	949	2186	1858
0	0	6	2296	2086	949	2187	1857
0	1	0	2296	2087	949	2187	1858
0	0	1	2292	2083	946	2182	1855
0	0	0	2299	2090	950	2189	1858
0	1	0	2294	2085	948	2187	1856
1	2	1	2298	2086	950	2187	1858
2	0	0	2300	2085	950	2186	1858
0	1	0	2291	2078	942	2181	1855
1	3	2	2296	2087	949	2188	1860
1	1	1	2299	2088	952	2190	1861
0	0	4	2302	2088	950	2187	1859
0	1	0	2300	2085	949	2186	1857
2	0	3	2295	2085	947	2188	1854
0	1	0	2299	2085	947	2186	1858
1	4	1	2300	2087	950	2187	1855
0	2	3	2299	2087	948	2189	1858
0	0	3	2296	2079	944	2176	1850
1	0	0	2299	2085	950	2187	1858
0	0	3	2297	2085	947	2190	1860
0	1	0	2303	2089	951	2189	1858
0	0	0	2298	2080	943	2184	1855
0	0	0	2301	2085	950	2187	1855
1	0	5	2300	2086	948	2187	1858
0	0	0	2301	2086	948	2187	1857
0	1	0	2302	2086	949	2187	1858
2	0	3	2301	2085	948	2188	1858
0	1	1	2294	2085	949	2188	1857
0	4	3	2304	2088	949	2190	1859
0	0	0	2304	2086	948	2187	1857
0	1	1	2302	2087	949	2187	1857
2	0	0	2296	2080	943	2178	1851
1	4	4	2304	2086	948	2187	1858
1	4	1	2298	2083	946	2186	1857
2	0	4	2303	2086	948	2187	1857
2	0	1	2295	2076	941	2185	1859
2	0	3	2304	2088	950	2189	1854
1	0	5	2304	2086	949	2187	1858
0	1	1	2304	2085	950	2186	1856
0	3	2	2303	2085	959	2186	1858
2	0	7	2300	2084	946	2185	1853
1	0	0	2302	2085	950	2187	1858
3	0	0	2304	2086	948	2184	1847
0	0	2	2305	2087	948	2187	1851
0	0	2	2305	2086	949	2188	1855
0	1	0	2298	2079	943	2180	1851
1	0	2	2304	2085	948	2185	1858
0	1	0	2299	2083	947	2185	1857
81	1	2	2309	2084	942	2180	1851
67	18	1	2306	2080	946	2181	1848
62	21	6	2307	2085	947	2187	1857
59	21	3	2310	2087	950	2190	1858
60	18	0	2309	2086	949	2187	1857
56	20	0	2308	2084	947	2186	1857
60	13	0	2309	2081	946	2180	1850
55	17	3	2309	2084	949	2187	1857
53	17	5	2308	2086	952	2190	1860
55	13	0	2311	2084	937	2187	1856
52	15	3	2308	2084	948	2186	1856
47	17	4	2309	2079	942	2181	1848
47	14	1	2309	2084	947	2187	1856
45	15	1	2309	2082	949	2187	1858
45	18	5	2309	2086	951	2188	1856
47	13	0	2309	2084	948	2185	1856
43	17	3	2309	2082	944	2180	1852
45	15	0	2310	2085	948	2187	1857
31	3	0	2312	2086	951	2188	1857
33	0	0	2309	2085	948	2188	1856
32	0	4	2310	2085	947	2186	1857
32	0	0	2307	2082	946	2186	1857
30	0	1	2311	2080	948	2187	1856
29	0	3	2310	2082	949	2186	1856
28	0	0	2309	2082	947	2183	1856
29	0	6	2312	2086	951	2189	1859
27	0	0	2304	2080	942	2180	1851
26	2	5	2310	2084	949	2187	1857
24	0	1	2308	2084	948	2186	1852
23	0	1	2310	2085	948	2186	1857
25	0	0	2311	2084	950	2187	1856
20	1	0	2310	2081	945	2183	1851
23	2	3	2311	2087	951	2189	1860
18	1	4	2310	2083	948	2186	1856
22	0	0	2311	2085	949	2190	1857
21	3	1	2305	2080	946	2185	1855
18	0	2	2306	2083	950	2188	1858
18	0	1	2313	2084	946	2186	1857
13	1	2	2310	2083	948	2188	1857
14	0	0	2310	2084	949	2187	1854
15	3	3	2310	2085	949	2186	1856
14	0	0	2307	2075	941	2181	1850
14	0	0	2308	2083	948	2187	1858
13	0	1	2311	2086	951	2189	1858
14	2	2	2311	2083	949	2187	1856
13	1	0	2309	2084	948	2185	1854
16	0	3	2310	2084	944	2180	1849
15	1	2	2310	2083	949	2185	1857
15	0	5	2309	2078	945	2185	1855
18	0	2	2310	2084	950	2189	1859
15	0	0	2306	2079	945	2184	1855
19	1	1	2310	2084	947	2183	1852
15	1	0	2310	2084	949	2187	1857
14	0	0	2309	2082	951	2184	1857
0	0	4	2311	2086	951	2188	1858
0	3	2	2311	2085	949	2188	1857
0	0	4	2306	2077	943	2178	1849
0	1	0	2309	2084	947	2187	1857
1	1	2	2305	2080	948	2186	1856
2	0	3	2307	2083	950	2188	1857
0	0	0	2301	2077	941	2178	1854
0	0	6	2308	2083	948	2187	1858
0	1	0	2308	2083	949	2189	1859
0	1	0	2310	2084	950	2188	1859
0	0	4	2309	2084	948	2186	1857
0	0	6	2305	2079	947	2185	1854
0	0	0	2307	2083	948	2187	1855
1	0	6	2309	2085	948	2190	1859
0	1	2	2310	2085	948	2188	1855
0	1	0	2305	2077	942	2180	1848
1	1	2	2308	2083	951	2186	1857
0	0	0	2304	2081	948	2186	1857
0	0	0	2302	2079	948	2186	1858
0	1	0	2306	2086	952	2190	1859
1	4	2	2303	2078	944	2178	1854
0	0	1	2307	2083	949	2186	1858
0	1	0	2307	2085	948	2187	1856
1	0	0	2307	2083	947	2188	1857
0	2	1	2305	2082	948	2185	1858
0	0	0	2301	2078	947	2186	1853
0	0	1	2304	2083	948	2187	1857
0	4	2	2306	2082	949	2188	1860
2	0	0	2307	2086	951	2188	1859
0	4	2	2304	2080	945	2180	1849
1	0	0	2306	2084	949	2187	1858
0	0	0	2301	2080	947	2186	1855
1	1	3	2308	2082	949	2187	1857
0	4	2	2297	2074	943	2183	1856
0	2	1	2306	2083	949	2186	1857
1	0	6	2305	2082	947	2186	1857
0	2	2	2305	2081	948	2182	1857
1	2	2	2305	2082	950	2185	1857
0	1	0	2304	2083	949	2184	1856
0	0	0	2296	2079	946	2185	1854
0	0	1	2304	2082	946	2185	1857
2	0	2	2305	2083	949	2186	1855
0	1	0	2298	2084	948	2186	1858
0	1	0	2295	2084	948	2187	1859
3	0	2	2297	2084	949	2189	1859
2	0	1	2299	2087	950	2187	1849
1	2	0	2292	2079	943	2177	1856
0	1	0	2297	2084	948	2185	1858
2	0	1	2295	2084	948	2185	1858
0	0	0	2295	2081	949	2186	1858
3	0	1	2295	2084	947	2185	1858
0	1	0	2295	2085	949	2185	1856
1	1	0	2295	2084	951	2186	1858
0	0	0	2295	2085	950	2186	1861
0	0	0	2297	2087	948	2186	1858
0	0	0	2296	2082	945	2180	1852
0	0	0	2295	2085	949	2186	1858
0	0	0	2294	2085	949	2186	1857
1	3	2	2294	2085	944	2186	1857
2	0	5	2287	2080	942	2183	1855
2	0	3	2295	2087	948	2185	1858
0	0	0	2294	2087	947	2186	1857
0	2	0	2292	2086	948	2186	1858
2	0	2	2292	2086	946	2186	1857
1	4	2	2292	2086	947	2185	1859
0	0	0	2293	2087	950	2186	1857
1	0	2	2291	2090	949	2189	1860
0	0	2	2295	2090	951	2187	1859
0	0	0	2293	2087	946	2186	1859
1	0	2	2289	2083	943	2180	1854
2	0	0	2292	2088	948	2186	1857
2	0	0	2292	2087	947	2186	1856
0	2	2	2292	2087	949	2186	1859
1	1	0	2285	2081	942	2179	1856
3	0	3	2291	2084	948	2188	1860
0	1	0	2291	2090	951	2187	1860
0	0	0	2292	2088	949	2185	1859
1	2	0	2290	2088	949	2185	1858
0	0	0	2291	2088	948	2186	1853
0	0	1	2288	2088	947	2185	1857
0	1	0	2286	2087	948	2185	1859
1	3	2	2291	2090	953	2188	1860
2	0	2	2291	2090	951	2186	1858
0	0	0	2286	2086	945	2178	1851
1	3	3	2290	2089	948	2185	1859
2	0	3	2288	2089	949	2183	1853
0	2	1	2289	2090	948	2186	1859
2	0	1	2280	2083	945	2182	1856
0	0	0	2288	2088	949	2186	1859
0	1	5	2287	2088	949	2186	1856
0	0	0	2288	2089	949	2185	1859
0	1	0	2287	2088	950	2186	1859
2	0	6	2288	2089	949	2186	1856
1	1	4	2286	2090	949	2188	1861
1	0	0	2289	2091	950	2186	1859
1	2	0	2287	2090	949	2185	1859
0	1	0	2282	2084	944	2179	1851
0	0	0	2282	2086	945	2180	1854
0	0	0	2286	2091	950	2187	1861
0	0	0	2287	2093	952	2187	1855
1	0	5	2287	2093	950	2185	1859
0	1	0	2282	2084	944	2181	1857
0	0	0	2286	2090	948	2186	1858
0	0	0	2284	2090	948	2186	1857
1	2	0	2286	2092	949	2185	1859
0	1	0	2285	2091	948	2186	1859
0	1	1	2283	2090	950	2186	1856
0	1	2	2280	2090	947	2185	1860
1	1	2	2284	2092	949	2184	1860
1	0	0	2285	2093	951	2188	1862
1	4	2	2279	2090	948	2181	1858
1	2	0	2286	2094	948	2187	1859
2	0	4	2285	2092	949	2180	1855
2	0	3	2285	2091	950	2186	1859
1	2	2	2280	2086	945	2182	1858
3	0	4	2279	2086	943	2185	1860
0	1	1	2285	2095	952	2187	1861
2	0	0	2285	2094	950	2185	1855
1	1	2	2284	2092	949	2186	1860
0	1	0	2284	2092	949	2185	1859
1	0	6	2284	2092	952	2181	1853
0	0	0	2281	2091	948	2186	1858
0	0	0	2284	2090	949	2186	1856
0	1	2	2283	2091	949	2186	1858
0	2	3	2278	2086	942	2180	1854
2	0	0	2283	2092	950	2189	1862
0	1	2	2286	2094	949	2173	1857
1	3	6	2285	2092	950	2185	1849
0	1	0	2278	2086	948	2183	1859
1	3	3	2283	2092	948	2176	1861
1	0	0	2283	2091	949	2179	1852
2	0	0	2283	2092	950	2186	1859
0	0	0	2282	2092	949	2183	1859
1	2	3	2285	2093	951	2187	1861
0	2	0	2284	2092	950	2183	1856
1	0	4	2281	2089	948	2186	1858
0	2	2	2283	2091	950	2186	1858
1	2	2	2283	2091	950	2184	1859
0	0	0	2285	2089	948	2186	1859
0	0	0	2287	2090	950	2188	1860
2	0	0	2286	2091	948	2186	1858
2	0	2	2284	2088	949	2186	1859
0	0	0	2283	2084	944	2179	1851
0	1	0	2285	2088	948	2185	1859
0	0	0	2286	2088	949	2185	1858
1	1	2	2286	2088	950	2186	1858
0	1	0	2280	2079	944	2179	1852
0	0	0	2286	2088	949	2187	1860
1	1	2	2286	2089	950	2188	1857
1	0	0	2287	2088	950	2186	1858
0	1	2	2285	2087	948	2186	1859
0	1	6	2286	2087	947	2185	1858
0	0	0	2286	2085	947	2185	1850
1	4	5	2285	2086	949	2186	1859
0	1	2	2286	2087	948	2185	1857
0	2	2	2281	2083	946	2178	1853
0	0	0	2285	2087	948	2174	1859
0	2	6	2289	2087	947	2185	1857
1	4	3	2288	2086	948	2186	1857
0	1	0	2289	2086	949	2186	1858
0	0	2	2278	2080	942	2179	1854
0	0	3	2288	2086	947	2186	1859
3	0	1	2287	2085	948	2185	1859
1	0	5	2289	2086	948	2188	1861
0	0	0	2287	2088	951	2186	1859
0	0	0	2290	2088	950	2184	1863
0	3	2	2286	2084	948	2184	1858
0	2	6	2289	2085	948	2186	1860
2	0	3	2288	2085	948	2185	1859
0	1	0	2285	2081	944	2176	1849
1	3	3	2289	2086	948	2186	1858
1	0	0	2290	2085	950	2186	1856
0	2	0	2289	2087	948	2187	1861
2	0	0	2287	2081	945	2181	1855
0	1	2	2291	2087	948	2186	1858
2	0	0	2290	2086	949	2185	1858
1	0	0	2292	2085	949	2185	1858
1	4	5	2292	2087	948	2187	1860
1	0	2	2289	2085	949	2189	1860
0	4	3	2292	2088	949	2187	1858
1	2	2	2289	2084	944	2185	1858
2	0	3	2289	2085	947	2186	1858
0	1	2	2290	2086	948	2185	1858
2	0	0	2288	2080	945	2177	1850
0	2	2	2290	2086	949	2185	1858
1	0	4	2291	2085	949	2184	1853
1	0	0	2291	2085	948	2186	1859
0	2	0	2288	2081	945	2182	1859
1	0	0	2293	2088	952	2187	1859
0	2	2	2290	2085	949	2185	1856
1	4	3	2293	2085	948	2185	1858
1	0	6	2291	2084	947	2186	1859
0	2	5	2291	2082	948	2185	1853
0	0	0	2293	2085	948	2186	1853
0	0	0	2289	2082	950	2185	1858
0	1	0	2292	2083	949	2186	1860
3	0	0	2294	2085	951	2188	1859
0	1	0	2291	2082	953	2180	1852
0	1	0	2292	2084	949	2186	1858
0	1	1	2287	2084	947	2182	1850
1	0	0	2293	2084	948	2186	1858
2	0	4	2289	2080	943	2182	1855
2	0	0	2292	2084	949	2185	1858
0	1	2	2292	2083	948	2184	1857
1	0	0	2293	2086	951	2187	1860
0	2	1	2291	2085	952	2189	1859
3	0	2	2295	2086	949	2186	1854
1	0	3	2291	2083	947	2185	1857
2	0	0	2293	2085	948	2186	1858
0	1	0	2293	2084	948	2186	1858
0	0	0	2290	2079	940	2179	1852
0	1	0	2291	2080	944	2181	1853
1	0	1	2295	2086	949	2186	1857
0	2	0	2293	2084	948	2179	1854
1	3	2	2295	2084	949	2186	1856
0	0	0	2290	2078	943	2183	1855
0	3	2	2294	2084	948	2187	1858
1	0	2	2293	2082	949	2185	1852
1	3	2	2294	2084	949	2185	1857
1	3	2	2294	2083	949	2187	1860
0	0	0	2297	2087	951	2184	1854
0	0	0	2295	2088	949	2184	1858
1	0	0	2295	2084	938	2187	1855
1	2	2	2295	2083	949	2186	1857
0	0	0	2289	2076	941	2180	1853
1	4	2	2296	2084	947	2184	1857
1	1	6	2294	2084	942	2179	1856
1	4	3	2296	2085	948	2186	1859
0	0	5	2291	2080	949	2187	1859
1	1	0	2293	2075	947	2185	1857
0	0	0	2296	2084	949	2185	1857
0	1	0	2295	2082	947	2176	1849
0	2	7	2296	2084	947	2185	1857
0	0	3	2297	2083	948	2185	1858
0	0	0	2300	2084	949	2186	1857
3	0	1	2301	2082	948	2187	1860
1	0	0	2302	2085	951	2186	1857
0	3	0	2301	2083	944	2186	1857
0	0	0	2301	2083	948	2185	1857
0	1	2	2301	2083	948	2185	1856
0	1	1	2301	2083	948	2190	1857
0	2	1	2301	2082	948	2185	1855
1	0	0	2299	2079	945	2176	1851
0	2	2	2301	2083	948	2186	1857
3	0	0	2302	2083	948	2186	1858
0	0	0	2302	2083	950	2187	1858
0	0	0	2299	2079	947	2178	1853
0	1	2	2305	2083	948	2184	1858
1	0	2	2301	2082	947	2185	1857
0	2	1	2302	2081	949	2185	1856
