# Supplementary material for: Assisting hand gesture classification and rehabilitation assessment via sEMG and finger motion data
Source: Front Bioeng Biotechnol. 2026 Jan 8;13:1751763. doi: 10.3389/fbioe.2025.1751763 (PMC12823985; doi:10.3389/fbioe.2025.1751763)
Supplement: Supplementary file 1 [file DataSheet1.zip › dataset/function 0/0/2/5.csv]

channel_2	channel_3	channel_6	pinky	ring finger	middle finger	forefinger	thumb
0	2	0	2304	2109	1005	2174	1915
1	2	0	2307	2115	1006	2174	1917
3	0	2	2311	2117	1008	2177	1916
1	2	0	2298	2103	998	2166	1908
2	0	2	2306	2111	1003	2172	1914
0	1	0	2304	2109	1004	2169	1914
0	0	5	2307	2113	1005	2173	1913
1	0	3	2304	2108	1004	2171	1912
2	0	5	2190	2077	950	2144	1702
1	0	2	2189	2075	950	2145	1702
0	1	5	2190	2078	953	2147	1704
0	1	0	2190	2075	950	2143	1701
0	0	2	2192	2078	951	2144	1702
0	0	0	2191	2076	951	2144	1702
1	2	0	2190	2075	948	2142	1701
1	3	2	2187	2071	947	2137	1693
0	1	0	2188	2075	951	2144	1704
0	2	0	2190	2076	952	2145	1703
1	0	1	2192	2077	952	2144	1702
0	0	0	2187	2070	947	2138	1696
0	0	0	2190	2076	949	2144	1701
0	0	0	2190	2075	946	2143	1701
0	0	0	2190	2076	948	2144	1702
0	0	5	2188	2075	950	2143	1700
1	0	0	2189	2074	951	2143	1700
0	0	0	2189	2069	948	2141	1702
0	0	0	2189	2075	951	2145	1703
0	0	0	2190	2079	953	2146	1705
0	0	0	2189	2073	945	2136	1696
1	0	4	2189	2076	951	2143	1702
0	0	0	2190	2076	950	2143	1700
3	0	0	2189	2076	949	2142	1702
2	2	0	2190	2075	950	2144	1701
0	1	0	2185	2068	946	2138	1697
2	0	1	2190	2076	949	2145	1705
1	2	0	2192	2078	951	2140	1701
1	0	3	2192	2077	950	2144	1701
2	1	3	2189	2075	950	2143	1702
1	4	2	2188	2076	949	2142	1699
1	0	8	2189	2068	946	2142	1700
1	3	0	2190	2074	948	2142	1700
1	2	2	2189	2075	951	2142	1702
0	0	1	2188	2071	947	2138	1698
0	0	0	2190	2075	950	2144	1704
1	3	0	2191	2077	951	2144	1703
1	0	4	2191	2075	951	2141	1701
3	1	2	2185	2069	944	2136	1697
1	4	0	2190	2074	951	2143	1702
1	0	1	2191	2070	945	2140	1700
0	0	5	2190	2075	949	2143	1702
0	1	0	2191	2075	951	2142	1702
0	1	0	2188	2073	949	2143	1700
0	0	4	2191	2074	949	2143	1700
0	0	3	2185	2067	945	2141	1699
1	0	4	2191	2074	950	2143	1701
0	0	5	2191	2074	951	2142	1701
0	2	3	2185	2069	943	2138	1696
2	0	0	2190	2075	954	2145	1704
1	0	0	2192	2077	949	2145	1702
0	0	2	2191	2075	950	2143	1702
3	0	0	2186	2069	946	2136	1697
0	1	1	2190	2075	950	2143	1702
0	3	3	2190	2073	945	2139	1700
0	1	2	2190	2074	950	2143	1702
3	0	0	2188	2073	950	2141	1702
1	1	0	2190	2074	950	2141	1702
1	0	0	2182	2066	950	2141	1702
1	3	2	2192	2077	952	2145	1702
1	3	2	2189	2073	948	2142	1701
1	0	5	2189	2074	950	2143	1701
0	1	0	2184	2070	946	2136	1695
0	1	0	2189	2073	949	2143	1702
0	1	2	2189	2074	951	2144	1703
1	2	4	2191	2075	948	2138	1696
0	0	1	2190	2073	950	2136	1694
0	2	0	2189	2073	949	2143	1704
0	1	0	2191	2074	952	2145	1703
1	2	2	2193	2076	952	2144	1703
1	4	3	2185	2069	944	2136	1696
0	2	0	2192	2073	948	2136	1700
0	2	2	2190	2073	951	2140	1700
0	0	6	2190	2071	947	2141	1702
1	2	0	2187	2069	947	2141	1701
0	0	0	2190	2074	949	2142	1701
2	0	2	2190	2073	949	2141	1699
0	0	2	2189	2072	950	2141	1703
1	4	2	2189	2075	951	2146	1705
0	1	1	2192	2075	948	2140	1698
0	1	0	2193	2072	951	2142	1703
2	0	0	2190	2074	949	2143	1701
0	1	0	2190	2073	948	2142	1702
0	0	0	2186	2068	945	2138	1696
0	1	0	2187	2068	946	2138	1698
1	0	0	2191	2073	949	2142	1701
0	0	0	2190	2073	950	2143	1698
1	0	0	2188	2072	950	2141	1701
0	1	2	2185	2067	947	2141	1701
1	0	4	2189	2072	949	2142	1700
0	0	0	2188	2071	949	2138	1698
0	2	2	2189	2071	950	2140	1701
0	2	3	2189	2071	951	2142	1703
0	0	0	2191	2074	952	2139	1697
0	0	1	2188	2072	949	2142	1702
0	1	0	2189	2071	949	2141	1700
0	1	0	2189	2072	950	2141	1699
0	0	2	2183	2066	944	2137	1695
0	1	1	2189	2070	949	2138	1700
0	0	0	2189	2071	950	2139	1697
1	1	0	2188	2072	948	2142	1701
2	0	3	2182	2069	949	2143	1702
0	0	1	2184	2069	947	2140	1699
1	0	1	2189	2072	950	2141	1701
1	2	1	2187	2071	947	2136	1697
0	0	0	2189	2072	949	2142	1702
0	1	0	2190	2073	950	2144	1701
1	0	4	2191	2075	948	2137	1696
0	2	1	2188	2073	949	2141	1701
2	0	0	2189	2074	953	2142	1701
0	1	0	2189	2073	949	2142	1701
0	1	0	2181	2062	944	2136	1696
1	3	3	2188	2072	949	2141	1700
0	0	0	2188	2072	949	2133	1696
0	0	0	2188	2072	949	2141	1700
0	1	0	2185	2071	951	2142	1703
0	1	0	2191	2075	950	2142	1701
0	1	0	2189	2069	944	2138	1698
0	0	1	2189	2072	950	2141	1701
1	3	5	2188	2071	949	2140	1701
0	0	1	2187	2073	950	2141	1700
2	0	1	2187	2070	944	2136	1695
1	0	2	2186	2072	948	2143	1703
1	0	6	2189	2075	951	2143	1702
0	0	0	2190	2073	951	2141	1701
0	1	0	2182	2060	942	2136	1692
1	2	0	2188	2073	949	2139	1699
1	2	0	2187	2073	950	2137	1697
1	2	2	2188	2073	949	2141	1700
0	1	5	2185	2070	948	2141	1700
0	0	0	2187	2073	950	2141	1701
1	0	2	2187	2071	943	2138	1700
0	0	0	2189	2073	951	2145	1702
3	0	5	2189	2075	951	2142	1701
3	0	3	2188	2069	945	2136	1696
0	0	1	2187	2071	950	2139	1701
1	3	5	2189	2073	950	2140	1700
0	0	0	2189	2073	950	2141	1701
2	0	2	2188	2073	950	2143	1702
0	0	0	2184	2067	946	2138	1694
1	2	2	2189	2075	951	2141	1701
0	0	1	2188	2074	949	2133	1697
0	1	0	2187	2074	947	2140	1701
0	0	0	2185	2071	947	2141	1699
0	1	0	2188	2074	950	2141	1701
2	0	5	2190	2072	941	2137	1698
0	1	5	2187	2073	949	2140	1701
0	0	0	2187	2074	948	2141	1701
0	1	0	2189	2070	945	2134	1697
2	0	6	2188	2074	951	2142	1700
0	1	0	2188	2074	948	2141	1701
1	4	4	2188	2073	949	2141	1700
0	1	0	2183	2067	946	2137	1695
0	4	4	2187	2073	950	2140	1701
1	3	4	2187	2073	946	2133	1696
0	1	1	2187	2074	950	2141	1700
1	0	0	2188	2074	951	2142	1701
1	2	2	2185	2073	949	2139	1699
0	0	0	2187	2074	950	2141	1700
0	0	1	2185	2074	942	2135	1698
0	0	0	2187	2073	950	2141	1700
0	0	3	2186	2073	949	2141	1702
0	1	0	2189	2075	949	2141	1701
1	2	0	2187	2073	948	2139	1699
1	2	0	2186	2071	948	2141	1699
0	1	0	2185	2070	949	2139	1699
0	1	0	2189	2075	950	2141	1699
1	1	0	2188	2073	950	2140	1701
1	4	0	2187	2072	946	2140	1700
0	0	1	2186	2072	950	2140	1702
1	0	2	2182	2068	944	2134	1694
1	4	1	2187	2073	948	2141	1700
0	1	0	2186	2070	947	2141	1700
0	0	2	2186	2072	948	2140	1700
0	0	1	2180	2066	945	2138	1700
1	2	0	2188	2074	949	2140	1701
0	0	1	2187	2072	949	2140	1699
0	0	0	2187	2072	948	2139	1701
0	1	0	2186	2072	946	2139	1700
0	0	2	2186	2071	949	2140	1693
3	0	1	2186	2071	951	2143	1700
1	0	1	2185	2073	950	2143	1701
1	2	0	2188	2073	949	2141	1700
2	0	2	2187	2072	949	2140	1700
0	1	0	2183	2066	945	2132	1694
0	0	6	2187	2071	949	2141	1699
0	2	3	2187	2072	948	2140	1700
0	0	0	2188	2072	948	2141	1700
0	0	0	2179	2064	943	2137	1699
1	2	0	2190	2071	950	2142	1703
0	1	0	2188	2072	950	2142	1700
0	0	2	2189	2072	949	2142	1700
0	1	0	2185	2070	948	2141	1701
0	0	0	2187	2071	948	2139	1695
0	0	2	2184	2072	948	2140	1700
0	0	4	2187	2071	947	2140	1701
0	0	2	2186	2071	949	2141	1699
2	0	3	2185	2061	946	2133	1695
1	0	2	2184	2068	945	2134	1695
0	1	1	2187	2071	949	2139	1702
1	4	2	2187	2071	949	2140	1698
0	1	0	2188	2072	947	2141	1699
0	0	4	2183	2063	944	2137	1698
0	0	3	2187	2070	948	2139	1701
1	1	0	2183	2067	950	2142	1700
1	1	0	2189	2074	950	2140	1701
0	1	0	2187	2071	948	2141	1700
0	0	0	2187	2072	948	2138	1697
1	3	1	2185	2070	946	2141	1700
1	0	5	2187	2071	949	2141	1700
2	0	4	2187	2070	948	2140	1700
1	3	2	2183	2067	943	2132	1694
2	0	0	2188	2071	949	2141	1700
0	0	2	2188	2070	949	2140	1701
0	2	0	2187	2071	948	2141	1700
1	4	1	2181	2065	942	2138	1699
0	0	1	2184	2066	944	2133	1697
2	0	3	2184	2072	948	2141	1700
0	0	0	2184	2064	947	2139	1697
2	0	0	2188	2071	949	2141	1699
2	0	5	2187	2070	949	2140	1700
0	0	0	2187	2071	948	2141	1696
0	0	0	2183	2068	948	2139	1702
1	0	2	2188	2072	952	2143	1703
1	0	0	2187	2075	952	2142	1701
1	2	2	2185	2067	943	2135	1695
3	0	0	2188	2070	949	2137	1701
2	0	4	2187	2072	948	2141	1702
0	0	0	2187	2069	948	2141	1700
0	1	0	2183	2065	944	2137	1699
2	0	2	2188	2070	949	2141	1701
1	3	3	2182	2066	947	2139	1695
0	1	0	2187	2071	949	2141	1703
2	0	2	2188	2073	951	2143	1701
1	3	2	2186	2069	950	2141	1701
2	0	1	2188	2071	948	2138	1696
3	0	0	2185	2069	947	2139	1701
0	1	0	2189	2072	949	2142	1701
2	0	0	2189	2071	950	2140	1702
0	0	0	2184	2067	948	2137	1695
2	0	0	2190	2073	952	2142	1702
0	1	0	2190	2072	949	2141	1701
2	0	5	2189	2071	946	2141	1700
0	0	0	2183	2063	944	2138	1699
0	0	4	2189	2072	948	2141	1699
0	0	2	2183	2066	947	2139	1696
0	0	3	2189	2071	950	2142	1699
1	1	0	2188	2069	947	2139	1700
0	1	0	2188	2071	949	2139	1698
3	0	0	2186	2070	951	2142	1702
1	0	4	2189	2074	951	2143	1701
0	0	0	2189	2071	948	2142	1700
0	1	2	2190	2070	949	2140	1701
0	1	0	2184	2063	945	2134	1695
0	2	3	2188	2070	949	2141	1700
0	1	0	2189	2070	949	2141	1701
1	4	1	2189	2073	951	2143	1703
1	2	0	2192	2073	948	2142	1701
0	1	0	2191	2073	950	2142	1701
1	0	2	2191	2072	948	2141	1700
0	3	2	2189	2072	948	2141	1701
0	0	6	2184	2064	943	2135	1694
1	2	2	2189	2071	948	2139	1700
1	0	2	2190	2071	947	2140	1699
0	4	3	2189	2071	947	2140	1702
0	0	5	2186	2068	948	2141	1702
2	0	2	2190	2073	950	2142	1703
1	2	0	2191	2072	948	2140	1700
2	0	3	2191	2070	949	2141	1701
0	1	0	2190	2072	950	2140	1701
1	0	0	2189	2067	945	2136	1696
2	0	0	2185	2072	948	2142	1701
0	0	0	2189	2071	947	2141	1699
0	1	0	2189	2071	961	2140	1701
3	0	3	2184	2064	943	2134	1694
1	0	2	2191	2073	950	2144	1702
0	1	0	2190	2071	948	2141	1699
0	1	1	2190	2071	950	2138	1699
1	3	1	2189	2070	948	2141	1700
0	1	1	2186	2069	943	2140	1699
0	2	1	2190	2070	950	2143	1702
0	0	0	2191	2072	948	2142	1701
0	0	0	2192	2073	948	2142	1701
0	2	2	2190	2069	947	2141	1700
0	0	5	2193	2068	945	2135	1696
1	0	5	2190	2070	947	2142	1700
2	0	0	2188	2070	949	2142	1700
0	1	0	2187	2065	947	2141	1701
0	0	4	2184	2064	943	2136	1695
1	3	1	2189	2071	950	2142	1704
0	0	1	2191	2073	948	2138	1701
1	4	2	2191	2073	949	2142	1701
0	0	0	2188	2070	947	2141	1699
0	1	0	2189	2070	948	2140	1701
0	0	0	2190	2071	948	2141	1701
1	2	0	2189	2069	943	2139	1701
1	0	4	2191	2072	951	2143	1703
0	0	0	2192	2071	949	2140	1700
1	0	3	2190	2066	944	2135	1694
0	1	0	2189	2070	949	2141	1700
0	1	0	2190	2071	946	2141	1702
1	1	3	2189	2071	950	2143	1700
1	3	5	2184	2066	945	2136	1696
0	0	0	2189	2072	950	2142	1701
1	0	3	2189	2071	946	2137	1700
0	0	4	2190	2071	949	2141	1700
0	0	7	2187	2069	948	2140	1700
3	5	0	2189	2071	949	2142	1703
2	0	0	2190	2069	949	2142	1700
0	0	5	2192	2073	951	2141	1702
1	0	2	2190	2071	948	2141	1700
0	0	5	2188	2063	944	2136	1697
0	2	0	2190	2067	945	2137	1696
2	4	0	2188	2068	949	2140	1701
1	0	5	2190	2072	951	2143	1703
0	0	0	2191	2074	951	2142	1702
1	1	0	2187	2064	945	2137	1697
0	0	4	2191	2077	949	2141	1700
0	2	0	2190	2071	944	2134	1699
0	3	2	2190	2072	949	2140	1702
0	0	0	2188	2070	948	2140	1700
0	0	6	2192	2070	949	2141	1701
1	2	0	2188	2063	943	2138	1699
0	0	4	2192	2072	948	2143	1702
0	1	2	2192	2074	953	2144	1702
0	3	2	2189	2069	947	2134	1696
2	0	2	2191	2072	949	2140	1699
1	2	2	2191	2072	949	2140	1701
2	0	4	2191	2071	946	2141	1700
1	0	2	2187	2067	942	2136	1697
1	2	0	2188	2068	946	2136	1700
0	1	2	2195	2075	951	2143	1701
1	2	3	2196	2071	938	2137	1700
0	0	3	2194	2074	949	2141	1701
0	1	0	2193	2072	949	2141	1700
1	2	2	2195	2073	947	2141	1702
0	0	0	2187	2066	947	2138	1700
0	0	0	2195	2073	948	2142	1701
0	1	0	2195	2074	950	2140	1701
2	0	5	2191	2066	944	2139	1698
0	1	4	2197	2074	951	2142	1703
1	4	0	2197	2075	951	2142	1701
0	2	0	2197	2073	950	2141	1701
0	1	2	2190	2066	947	2133	1698
0	1	1	2196	2072	949	2140	1701
1	2	0	2197	2066	946	2138	1702
0	0	1	2191	2071	948	2142	1701
0	0	0	2196	2071	950	2140	1701
2	0	3	2199	2071	951	2142	1702
1	3	1	2199	2070	949	2142	1702
1	1	2	2192	2065	946	2139	1700
0	0	5	2198	2071	948	2142	1702
0	0	2	2196	2070	949	2141	1702
0	0	0	2196	2067	949	2142	1703
1	1	2	2196	2068	947	2140	1700
1	4	2	2194	2064	949	2141	1701
0	1	3	2195	2067	950	2142	1704
1	2	0	2196	2070	947	2138	1697
0	1	0	2196	2069	947	2141	1702
1	0	6	2195	2066	948	2140	1702
0	1	0	2195	2068	948	2141	1701
0	1	0	2189	2061	942	2135	1695
0	2	2	2193	2067	950	2141	1701
0	0	0	2194	2067	945	2140	1698
0	1	0	2195	2068	948	2140	1700
1	2	2	2189	2064	945	2141	1702
0	0	0	2196	2070	949	2142	1702
0	1	0	2196	2068	949	2141	1700
1	0	0	2195	2067	947	2141	1700
1	3	2	2195	2067	948	2140	1701
0	1	2	2192	2068	945	2136	1696
0	4	1	2194	2067	947	2140	1700
0	2	0	2196	2069	949	2140	1702
0	1	0	2196	2068	948	2141	1700
1	1	2	2194	2068	948	2142	1701
0	0	0	2190	2059	944	2134	1695
1	2	0	2192	2067	946	2139	1701
0	1	0	2193	2066	946	2141	1700
1	3	0	2195	2066	946	2143	1701
1	2	0	2189	2063	945	2139	1701
0	0	0	2192	2066	948	2140	1702
128	0	0	2194	2069	949	2142	1701
125	0	4	2194	2065	948	2141	1699
120	0	2	2193	2067	947	2140	1699
117	1	0	2189	2061	942	2132	1695
114	4	1	2192	2067	949	2138	1701
110	1	2	2193	2069	949	2138	1700
107	1	0	2194	2068	947	2141	1701
105	0	6	2194	2067	948	2139	1700
105	0	0	2189	2060	945	2134	1694
83	0	1	2192	2065	943	2134	1695
82	4	3	2194	2069	949	2139	1701
79	2	2	2190	2066	947	2139	1698
79	0	2	2194	2067	947	2140	1701
76	4	2	2192	2067	948	2140	1701
76	0	0	2190	2062	942	2135	1695
73	0	0	2191	2067	947	2140	1700
71	1	0	2193	2067	947	2140	1700
72	0	2	2193	2069	948	2144	1703
66	1	0	2191	2067	948	2141	1700
69	0	0	2194	2065	948	2140	1701
66	0	0	2189	2064	947	2139	1700
59	4	2	2192	2068	947	2140	1700
61	0	0	2193	2067	947	2140	1699
58	0	2	2189	2061	940	2135	1696
58	0	0	2193	2069	949	2144	1703
56	0	0	2196	2065	947	2138	1700
55	0	3	2193	2068	948	2140	1700
44	0	0	2192	2066	948	2140	1701
40	2	0	2192	2067	948	2139	1702
40	1	0	2194	2065	946	2139	1695
42	0	4	2194	2070	949	2141	1702
43	0	0	2193	2069	948	2140	1701
36	0	1	2193	2068	947	2141	1698
37	1	0	2187	2061	947	2139	1700
37	0	0	2193	2067	947	2140	1700
36	0	0	2192	2061	945	2138	1701
34	0	1	2193	2070	950	2142	1701
34	0	5	2196	2068	949	2139	1701
36	0	2	2189	2061	940	2135	1696
31	2	2	2191	2067	948	2140	1700
32	0	2	2192	2067	944	2133	1698
32	0	2	2191	2067	948	2140	1700
30	0	2	2191	2067	948	2142	1702
28	0	0	2194	2069	949	2138	1699
27	0	2	2192	2067	948	2140	1701
21	0	0	2191	2066	948	2140	1700
20	0	0	2193	2067	948	2139	1701
20	0	2	2191	2068	948	2141	1702
20	2	0	2189	2065	946	2139	1701
22	0	2	2193	2069	949	2140	1700
18	1	5	2191	2068	939	2137	1698
15	1	0	2191	2068	947	2139	1701
16	0	5	2189	2068	947	2140	1700
17	4	3	2187	2061	943	2135	1695
16	0	3	2192	2067	947	2141	1701
13	2	0	2189	2069	951	2132	1700
16	2	2	2193	2070	948	2141	1700
13	1	0	2193	2068	947	2140	1700
13	0	0	2192	2069	947	2137	1696
14	0	2	2190	2067	947	2139	1701
13	0	1	2192	2070	949	2141	1702
15	0	0	2192	2068	948	2140	1702
13	0	3	2189	2065	941	2137	1700
18	1	3	2185	2065	941	2137	1698
19	0	3	2192	2069	948	2141	1699
15	0	3	2190	2068	942	2135	1699
6	1	0	2192	2071	948	2145	1703
2	2	1	2194	2072	950	2143	1700
0	1	1	2191	2071	947	2141	1700
0	0	0	2191	2071	947	2140	1699
0	0	1	2190	2071	948	2141	1698
0	0	5	2189	2070	948	2139	1700
2	0	1	2193	2072	949	2139	1697
0	2	1	2192	2071	948	2141	1700
1	0	0	2191	2070	951	2139	1700
0	1	0	2190	2069	948	2140	1703
0	2	2	2187	2067	943	2136	1698
0	1	0	2193	2070	949	2142	1701
2	0	3	2191	2071	947	2139	1697
2	0	0	2190	2071	946	2139	1699
0	1	0	2184	2066	946	2137	1698
1	0	2	2190	2070	947	2138	1700
0	0	0	2188	2070	946	2138	1697
0	1	0	2190	2071	949	2138	1699
0	0	4	2190	2071	946	2142	1701
0	1	0	2191	2073	949	2137	1698
0	0	0	2194	2073	948	2140	1700
2	0	4	2189	2071	948	2139	1700
2	0	3	2190	2071	946	2138	1700
1	3	0	2189	2071	948	2138	1700
0	0	0	2186	2066	943	2133	1695
0	1	2	2190	2073	948	2142	1703
1	0	5	2192	2074	949	2140	1700
2	0	0	2191	2074	947	2139	1698
1	0	0	2184	2066	944	2137	1700
1	0	5	2190	2073	947	2140	1700
0	2	2	2187	2071	947	2138	1698
2	0	0	2190	2073	947	2140	1698
0	2	2	2189	2073	948	2139	1700
0	1	0	2190	2072	948	2135	1696
1	3	3	2190	2074	949	2141	1700
0	0	5	2191	2075	948	2139	1700
0	2	2	2190	2075	948	2138	1699
0	2	2	2186	2067	940	2132	1693
0	2	2	2191	2073	950	2139	1699
0	0	0	2189	2072	947	2141	1699
0	0	0	2190	2074	947	2139	1698
0	1	0	2189	2074	947	2139	1699
0	2	2	2186	2065	946	2137	1700
0	0	0	2190	2075	949	2143	1700
1	3	5	2188	2074	948	2139	1695
1	2	4	2191	2074	949	2138	1700
1	0	4	2188	2073	948	2139	1700
0	0	0	2189	2073	945	2134	1695
0	2	0	2187	2073	946	2139	1700
0	1	2	2190	2073	948	2139	1699
1	1	3	2189	2074	948	2139	1699
2	0	0	2183	2067	941	2131	1693
0	1	2	2190	2073	949	2142	1701
1	1	4	2191	2076	951	2140	1697
0	0	1	2190	2073	948	2139	1698
1	0	0	2185	2069	945	2137	1698
2	0	0	2190	2071	947	2139	1697
1	2	5	2190	2074	950	2142	1701
1	0	0	2188	2073	949	2135	1696
1	2	2	2191	2072	949	2140	1700
2	0	0	2188	2072	948	2138	1700
1	1	0	2189	2072	944	2135	1693
1	2	0	2188	2071	948	2138	1698
0	2	1	2189	2071	948	2138	1699
0	0	0	2191	2073	947	2140	1699
3	0	5	2183	2066	944	2133	1695
2	0	2	2188	2072	950	2142	1702
0	0	2	2190	2075	949	2138	1694
0	4	0	2191	2074	948	2138	1700
0	1	0	2186	2068	947	2139	1699
0	2	0	2188	2071	947	2140	1700
1	1	0	2189	2070	947	2130	1696
0	1	0	2189	2071	947	2140	1699
0	0	6	2189	2072	949	2139	1699
1	1	5	2189	2072	943	2133	1694
0	0	2	2190	2072	941	2134	1694
0	0	0	2187	2070	947	2139	1701
0	0	2	2188	2071	945	2140	1700
0	0	0	2189	2071	948	2139	1700
0	0	3	2186	2066	942	2133	1693
0	0	0	2189	2071	948	2139	1701
0	1	2	2190	2073	949	2142	1693
1	0	1	2191	2073	948	2137	1700
1	3	0	2184	2067	948	2138	1698
1	0	0	2189	2070	947	2139	1700
3	0	0	2187	2069	947	2131	1695
0	2	2	2190	2071	946	2139	1700
0	0	1	2187	2071	949	2139	1699
0	0	0	2188	2070	945	2133	1695
1	0	1	2187	2070	947	2141	1700
0	0	0	2190	2070	948	2141	1701
1	3	3	2189	2073	951	2140	1701
2	1	0	2186	2065	943	2134	1695
0	2	2	2183	2063	944	2131	1694
0	0	0	2189	2071	948	2140	1699
0	1	1	2189	2069	947	2139	1694
1	0	1	2190	2073	948	2142	1701
1	3	3	2187	2069	949	2139	1699
0	0	3	2189	2069	948	2141	1701
1	0	0	2186	2069	947	2140	1699
0	4	4	2188	2070	948	2139	1700
1	0	0	2186	2062	946	2137	1699
1	0	1	2190	2070	951	2141	1699
0	0	0	2190	2070	947	2141	1701
0	1	3	2188	2069	943	2138	1699
0	0	1	2187	2068	948	2139	1699
3	0	0	2188	2068	946	2140	1698
0	0	0	2187	2068	947	2139	1699
2	0	0	2190	2068	948	2139	1698
0	0	1	2189	2069	947	2139	1699
0	0	2	2186	2062	943	2133	1695
0	2	3	2189	2069	946	2141	1701
3	0	0	2191	2070	949	2139	1699
2	0	0	2189	2069	955	2139	1699
0	2	2	2184	2062	943	2131	1696
0	0	0	2188	2068	947	2139	1700
0	4	5	2188	2067	946	2139	1700
0	0	0	2189	2069	947	2139	1702
1	0	0	2190	2071	949	2141	1700
2	0	1	2188	2069	949	2140	1700
0	1	0	2189	2069	946	2139	1699
0	0	0	2189	2068	948	2139	1699
0	1	0	2189	2069	948	2139	1699
1	2	0	2189	2069	947	2139	1700
0	0	2	2186	2064	945	2134	1694
2	0	2	2190	2069	948	2139	1699
0	0	3	2188	2069	947	2141	1702
0	1	2	2189	2070	948	2142	1701
0	0	0	2187	2067	945	2135	1696
2	0	2	2190	2068	948	2140	1699
1	2	2	2190	2068	946	2139	1700
0	1	0	2189	2068	947	2139	1698
3	0	1	2187	2067	946	2136	1696
0	0	1	2188	2067	948	2139	1697
0	0	0	2187	2066	947	2138	1699
1	0	2	2186	2068	948	2141	1700
2	0	3	2190	2069	947	2139	1699
3	0	5	2188	2069	947	2138	1700
1	4	1	2184	2059	944	2134	1693
0	1	5	2188	2069	948	2139	1701
2	2	0	2188	2069	947	2140	1698
0	1	2	2187	2069	948	2140	1701
0	4	0	2184	2065	943	2135	1699
0	0	0	2188	2069	950	2142	1702
1	0	4	2189	2066	948	2139	1700
0	0	0	2189	2069	947	2138	1698
0	0	5	2187	2066	948	2139	1699
1	0	2	2188	2068	949	2138	1697
1	1	2	2185	2065	945	2138	1700
1	3	2	2189	2070	947	2139	1698
2	0	2	2187	2068	947	2140	1700
0	0	0	2184	2062	943	2139	1697
1	0	2	2189	2070	950	2142	1702
0	0	0	2189	2067	947	2140	1700
1	2	0	2188	2069	948	2141	1700
0	0	0	2189	2075	949	2141	1702
0	4	2	2184	2065	941	2138	1701
1	4	1	2192	2070	947	2141	1701
1	0	4	2187	2066	946	2139	1698
1	1	0	2189	2069	947	2141	1701
0	0	0	2186	2068	948	2140	1699
2	0	0	2189	2069	948	2137	1697
0	0	0	2185	2064	947	2139	1699
0	0	2	2188	2068	947	2139	1699
0	0	0	2187	2069	947	2141	1702
0	2	0	2182	2063	943	2135	1695
0	4	2	2190	2070	949	2140	1700
0	1	2	2189	2069	947	2139	1699
0	0	0	2188	2068	947	2138	1700
1	4	2	2184	2062	942	2136	1700
1	0	0	2188	2069	948	2138	1700
0	0	0	2188	2069	946	2139	1700
0	2	0	2181	2061	945	2138	1697
0	0	0	2189	2067	949	2139	1699
1	0	0	2188	2068	947	2139	1698
1	4	0	2188	2067	948	2139	1695
1	0	2	2183	2064	947	2138	1698
0	1	5	2189	2068	951	2142	1702
0	0	1	2190	2071	951	2141	1702
1	0	2	2186	2064	944	2134	1696
0	1	3	2189	2069	948	2139	1699
1	0	0	2189	2069	947	2139	1699
0	0	1	2192	2067	948	2139	1700
1	2	0	2184	2064	943	2137	1698
2	0	0	2188	2067	947	2139	1701
2	0	0	2184	2062	946	2139	1695
0	1	1	2189	2068	948	2140	1700
2	0	2	2187	2066	949	2143	1703
0	4	2	2192	2073	953	2138	1697
1	0	0	2187	2065	945	2139	1697
1	3	0	2182	2065	946	2137	1699
1	0	0	2190	2067	947	2139	1699
1	4	2	2187	2067	949	2137	1698
1	3	1	2185	2063	943	2133	1695
