# Supplementary material for: Assisting hand gesture classification and rehabilitation assessment via sEMG and finger motion data
Source: Front Bioeng Biotechnol. 2026 Jan 8;13:1751763. doi: 10.3389/fbioe.2025.1751763 (PMC12823985; doi:10.3389/fbioe.2025.1751763)
Supplement: Supplementary file 1 [file DataSheet1.zip › dataset/function 0/0/2/6.csv]

channel_2	channel_3	channel_6	pinky	ring finger	middle finger	forefinger	thumb
0	0	0	2187	2061	942	2133	1694
2	0	0	2196	2068	946	2142	1700
2	0	0	2194	2068	946	2140	1700
0	0	3	2196	2068	948	2142	1701
1	3	1	2191	2067	942	2138	1694
0	0	5	2190	2067	942	2137	1693
1	2	3	2190	2072	950	2142	1701
1	2	0	2193	2071	948	2141	1700
2	0	3	2191	2069	949	2140	1698
0	0	0	2187	2066	943	2133	1692
2	0	4	2190	2069	950	2143	1701
0	0	5	2191	2071	949	2142	1700
1	1	2	2193	2071	946	2140	1699
1	0	1	2188	2067	947	2140	1699
1	1	0	2190	2070	948	2143	1699
1	4	2	2191	2068	947	2140	1698
0	0	1	2190	2069	945	2140	1699
0	0	0	2190	2069	947	2141	1698
0	1	0	2190	2065	943	2136	1694
1	4	0	2190	2069	949	2141	1701
1	2	0	2191	2070	948	2144	1700
1	0	0	2193	2073	947	2142	1699
0	0	0	2186	2064	941	2132	1693
0	0	0	2186	2064	943	2134	1692
0	0	0	2190	2071	949	2141	1700
0	1	0	2190	2068	949	2141	1700
0	1	0	2192	2071	951	2141	1700
0	1	0	2189	2068	947	2140	1699
1	0	3	2191	2069	947	2142	1699
1	1	0	2190	2067	946	2140	1699
0	1	2	2190	2068	948	2141	1699
0	0	4	2190	2069	950	2141	1699
1	1	1	2190	2065	943	2137	1694
2	1	0	2190	2069	948	2140	1699
0	0	2	2190	2068	949	2142	1701
0	0	2	2192	2072	957	2144	1701
0	0	2	2186	2064	942	2136	1694
1	4	0	2191	2068	947	2141	1698
3	1	0	2191	2068	945	2139	1698
0	1	0	2190	2068	947	2141	1697
1	1	0	2189	2065	947	2141	1698
1	4	2	2190	2068	942	2143	1699
0	0	5	2194	2069	948	2143	1701
1	1	0	2190	2065	946	2141	1698
0	1	0	2190	2068	949	2141	1698
3	0	1	2190	2068	949	2141	1698
0	0	3	2189	2066	943	2137	1694
0	1	0	2189	2069	946	2140	1698
0	2	0	2191	2069	949	2141	1699
0	0	0	2191	2069	950	2141	1702
1	1	0	2186	2063	945	2137	1694
0	2	0	2191	2068	949	2141	1699
0	2	0	2189	2069	945	2139	1698
1	0	3	2190	2068	948	2142	1701
0	1	0	2189	2067	949	2143	1701
0	2	2	2196	2071	949	2142	1701
1	1	3	2188	2065	946	2140	1698
0	2	0	2190	2068	946	2141	1699
0	1	0	2191	2068	948	2140	1699
1	2	6	2190	2065	947	2142	1700
0	1	2	2189	2066	947	2138	1696
1	0	2	2192	2071	948	2143	1699
1	0	0	2189	2070	946	2142	1699
1	2	2	2189	2067	949	2140	1700
1	2	2	2184	2062	943	2129	1694
0	1	0	2189	2067	948	2141	1699
0	1	0	2191	2065	943	2137	1698
1	2	0	2191	2067	948	2142	1698
0	0	3	2188	2067	948	2142	1701
1	0	1	2191	2070	950	2143	1701
0	0	3	2189	2062	948	2140	1699
1	2	0	2192	2068	946	2142	1699
1	4	0	2192	2068	946	2142	1698
0	1	0	2187	2059	943	2133	1692
1	1	2	2189	2068	946	2141	1700
0	0	0	2190	2068	947	2142	1699
1	0	2	2191	2068	949	2141	1699
1	0	6	2191	2068	949	2141	1698
2	2	1	2183	2059	945	2134	1693
1	1	0	2190	2067	947	2141	1698
0	1	2	2190	2061	933	2140	1698
1	0	6	2189	2065	948	2139	1699
0	0	5	2188	2070	947	2138	1698
2	0	5	2190	2067	949	2142	1696
0	0	3	2186	2066	949	2141	1705
1	1	0	2191	2068	948	2140	1698
0	0	0	2190	2066	948	2141	1697
1	0	6	2186	2062	944	2136	1692
2	0	3	2189	2067	948	2139	1698
2	0	0	2191	2067	947	2141	1697
1	0	0	2190	2066	947	2140	1698
0	1	0	2186	2062	944	2138	1695
1	0	1	2190	2066	950	2142	1701
0	4	3	2188	2061	946	2141	1697
0	0	0	2192	2067	947	2143	1698
1	2	0	2190	2069	948	2141	1699
1	3	0	2189	2066	948	2141	1698
1	0	2	2190	2066	948	2141	1697
0	1	0	2184	2062	946	2139	1698
1	4	0	2190	2067	945	2141	1699
1	0	6	2191	2066	946	2142	1699
0	0	0	2190	2066	948	2143	1699
0	1	0	2191	2068	949	2142	1699
2	0	5	2190	2067	949	2141	1697
0	2	2	2191	2066	945	2141	1697
0	1	0	2190	2067	941	2136	1693
0	1	2	2189	2066	945	2141	1699
1	0	6	2190	2066	948	2141	1698
1	0	0	2190	2066	947	2140	1697
0	2	2	2187	2060	942	2134	1691
1	2	1	2190	2065	949	2142	1698
2	0	1	2191	2066	950	2142	1698
1	2	0	2193	2068	948	2142	1699
0	0	2	2186	2061	944	2140	1696
0	0	0	2191	2066	947	2141	1698
0	1	0	2190	2065	946	2140	1697
2	0	6	2191	2065	948	2139	1698
0	0	0	2190	2066	948	2140	1698
1	3	2	2190	2063	944	2134	1694
2	0	2	2191	2065	944	2136	1692
0	1	0	2190	2066	947	2139	1697
2	0	1	2191	2066	950	2140	1697
0	2	0	2190	2065	947	2141	1698
0	1	1	2187	2056	942	2135	1694
0	2	3	2189	2066	948	2141	1699
0	1	2	2190	2065	949	2139	1699
0	1	0	2191	2068	949	2143	1699
0	0	0	2189	2063	948	2140	1700
0	1	0	2192	2065	947	2141	1697
1	2	2	2190	2072	946	2138	1697
0	0	3	2190	2065	946	2141	1699
1	2	2	2189	2065	948	2141	1698
0	0	0	2190	2063	945	2136	1693
1	2	3	2190	2065	946	2141	1699
2	0	0	2190	2067	949	2143	1702
0	2	2	2193	2068	950	2142	1700
1	3	2	2189	2061	941	2133	1693
0	0	0	2186	2059	942	2134	1692
0	0	0	2190	2065	947	2141	1699
1	3	5	2191	2063	947	2137	1697
2	0	6	2190	2064	946	2143	1701
0	1	2	2190	2066	947	2141	1697
1	0	0	2192	2065	948	2141	1698
1	4	2	2189	2063	942	2139	1698
2	0	4	2190	2066	949	2141	1701
1	2	1	2191	2066	947	2143	1700
1	3	1	2192	2062	945	2137	1691
0	0	0	2190	2064	946	2139	1699
0	1	0	2191	2065	946	2140	1699
0	0	0	2190	2065	947	2141	1699
0	0	3	2185	2060	942	2136	1693
0	1	7	2190	2064	947	2140	1697
3	0	5	2191	2065	944	2137	1697
0	1	1	2191	2066	947	2142	1702
0	1	0	2189	2067	950	2141	1699
0	1	0	2187	2063	945	2141	1699
0	0	0	2191	2065	948	2141	1698
1	1	5	2191	2063	943	2138	1697
0	1	1	2192	2065	946	2142	1700
2	0	3	2191	2065	949	2143	1699
0	0	0	2191	2063	946	2136	1693
0	0	0	2191	2065	948	2139	1699
0	0	3	2190	2065	948	2141	1698
2	0	0	2190	2064	948	2140	1698
0	1	4	2187	2060	943	2135	1693
0	0	3	2190	2064	947	2141	1699
0	0	6	2191	2065	942	2135	1696
1	1	5	2191	2065	948	2140	1699
0	1	5	2189	2066	948	2143	1698
2	0	0	2192	2067	948	2141	1698
0	0	0	2191	2059	943	2139	1692
1	0	3	2191	2065	948	2139	1698
1	3	0	2190	2064	947	2141	1697
0	0	2	2190	2065	945	2143	1700
0	0	3	2188	2062	946	2134	1694
0	0	2	2194	2066	948	2142	1698
0	1	0	2189	2066	947	2140	1699
2	0	1	2190	2065	946	2140	1698
0	1	0	2184	2058	940	2132	1692
3	0	4	2190	2064	949	2141	1698
1	0	2	2190	2065	943	2134	1696
2	0	5	2190	2065	948	2139	1699
0	0	4	2189	2063	945	2142	1700
2	0	2	2191	2067	950	2142	1700
1	1	0	2191	2059	944	2139	1697
0	1	0	2190	2065	946	2141	1699
1	2	0	2190	2065	948	2139	1698
0	1	0	2188	2061	938	2135	1692
0	1	1	2190	2066	947	2140	1699
1	3	0	2191	2065	947	2141	1699
0	0	2	2190	2064	948	2140	1698
1	3	2	2190	2063	944	2138	1699
0	1	0	2186	2059	945	2137	1693
0	0	3	2192	2068	948	2141	1699
0	0	2	2189	2065	936	2135	1696
2	0	0	2190	2065	948	2141	1698
0	0	2	2191	2069	950	2139	1698
1	2	0	2191	2068	949	2143	1698
1	1	0	2192	2071	947	2139	1698
1	0	0	2189	2069	947	2140	1698
0	0	4	2184	2062	944	2139	1697
1	3	0	2190	2070	947	2140	1698
1	1	0	2190	2069	946	2140	1697
1	4	0	2189	2069	945	2140	1697
0	1	3	2190	2068	947	2139	1698
0	0	2	2188	2069	941	2135	1694
0	0	2	2190	2071	948	2142	1700
0	1	0	2192	2072	948	2140	1698
0	2	0	2190	2070	944	2139	1697
0	0	0	2186	2061	938	2133	1691
1	1	0	2190	2070	946	2140	1697
1	2	1	2190	2071	946	2140	1698
0	0	3	2190	2071	946	2139	1698
0	0	0	2186	2068	945	2138	1695
3	0	6	2190	2072	947	2140	1697
2	0	2	2192	2075	948	2141	1700
1	0	4	2189	2071	949	2139	1696
2	2	0	2189	2072	946	2139	1697
0	1	2	2190	2072	948	2138	1698
2	4	0	2188	2069	944	2133	1693
0	0	2	2190	2072	946	2140	1698
3	0	2	2190	2073	948	2139	1699
0	2	0	2191	2075	950	2143	1699
0	0	2	2184	2067	944	2135	1693
1	2	0	2192	2074	947	2139	1696
0	0	2	2190	2073	948	2138	1694
1	0	4	2190	2072	948	2140	1698
0	0	3	2187	2073	945	2138	1695
1	2	0	2191	2074	947	2141	1696
2	0	5	2190	2073	945	2137	1695
1	0	0	2192	2075	949	2139	1698
1	0	0	2191	2075	948	2142	1699
1	3	2	2193	2077	945	2136	1693
3	0	0	2190	2076	946	2133	1693
0	3	2	2191	2076	946	2140	1696
1	2	0	2190	2077	948	2139	1698
0	0	5	2191	2078	947	2138	1698
0	0	3	2183	2070	943	2134	1692
0	2	0	2191	2077	948	2141	1700
2	0	0	2191	2080	950	2141	1694
0	0	0	2193	2081	948	2141	1697
1	0	1	2187	2076	948	2139	1697
0	0	0	2193	2079	946	2141	1696
0	0	0	2189	2080	947	2134	1696
0	0	2	2191	2079	949	2140	1697
0	0	6	2191	2080	948	2141	1696
0	1	0	2192	2081	943	2134	1692
2	0	2	2190	2079	948	2138	1697
0	0	0	2192	2080	950	2142	1698
1	0	0	2194	2084	949	2141	1695
0	1	0	2187	2076	943	2134	1692
0	2	0	2188	2077	943	2134	1691
1	0	2	2191	2083	947	2140	1697
1	2	1	2189	2085	948	2140	1694
0	2	0	2191	2085	951	2142	1699
1	0	1	2188	2082	949	2139	1696
1	1	0	2192	2084	947	2140	1695
0	4	1	2190	2083	945	2132	1694
1	2	0	2192	2085	948	2139	1694
1	2	6	2190	2085	949	2141	1697
0	0	0	2191	2083	945	2135	1692
0	1	0	2191	2083	949	2140	1696
0	0	1	2192	2085	949	2141	1698
1	0	0	2193	2087	951	2142	1698
0	1	0	2188	2082	944	2137	1691
0	0	3	2193	2086	949	2141	1696
0	1	0	2192	2087	954	2132	1692
0	1	0	2191	2086	947	2139	1696
1	4	1	2187	2083	946	2139	1694
0	0	0	2187	2085	949	2141	1697
1	2	1	2193	2089	950	2139	1696
0	0	0	2191	2087	947	2132	1695
0	0	0	2191	2087	948	2139	1696
0	0	3	2192	2088	949	2139	1696
0	0	4	2191	2083	941	2135	1691
1	4	0	2191	2088	949	2139	1695
1	1	0	2191	2090	949	2139	1697
0	0	0	2192	2087	950	2140	1696
1	0	1	2188	2086	946	2133	1691
1	0	3	2191	2089	946	2139	1696
3	0	2	2192	2088	949	2130	1692
2	0	0	2192	2090	948	2139	1697
1	4	3	2189	2088	949	2141	1698
3	0	1	2194	2092	950	2141	1697
0	0	0	2192	2085	939	2137	1695
0	0	1	2191	2088	948	2140	1696
0	0	1	2193	2088	948	2140	1695
0	0	1	2192	2089	949	2141	1698
0	0	2	2192	2087	948	2137	1693
0	1	0	2194	2090	951	2142	1698
1	3	5	2195	2092	950	2142	1698
0	4	3	2195	2089	951	2141	1698
0	0	2	2195	2084	949	2143	1698
2	0	3	2194	2081	949	2141	1698
0	0	0	2193	2081	950	2141	1698
3	0	0	2193	2081	947	2143	1698
1	0	6	2187	2074	947	2135	1694
0	1	0	2193	2082	952	2145	1701
0	0	0	2196	2081	951	2143	1699
1	2	0	2195	2082	949	2143	1699
1	0	2	2188	2072	945	2139	1696
2	0	2	2192	2079	949	2142	1698
0	0	0	2194	2080	948	2142	1696
0	0	3	2193	2079	950	2143	1698
0	1	0	2193	2078	949	2141	1698
0	1	0	2193	2079	944	2138	1695
0	2	0	2192	2080	951	2144	1700
0	1	1	2194	2083	952	2143	1700
0	0	0	2195	2080	949	2141	1698
0	1	0	2189	2073	944	2134	1693
0	0	0	2194	2079	948	2142	1697
2	0	2	2193	2077	948	2142	1699
0	1	5	2193	2076	949	2142	1701
0	0	0	2193	2078	953	2144	1701
2	0	4	2188	2075	946	2140	1698
1	2	2	2194	2078	948	2142	1698
0	0	0	2192	2075	949	2141	1696
1	3	2	2193	2076	949	2141	1696
0	0	3	2192	2076	948	2142	1698
0	0	3	2190	2076	948	2140	1693
0	0	0	2191	2076	948	2142	1698
1	4	0	2192	2076	948	2142	1698
0	0	5	2192	2076	949	2144	1701
0	1	0	2191	2073	946	2136	1695
1	1	0	2195	2079	949	2143	1697
0	0	2	2193	2076	949	2142	1699
0	1	0	2193	2076	949	2141	1696
1	0	3	2188	2069	945	2139	1697
2	1	2	2193	2073	949	2142	1699
0	0	0	2193	2075	949	2142	1701
0	1	2	2191	2075	950	2145	1698
0	1	0	2196	2078	948	2143	1698
0	0	3	2195	2075	949	2142	1698
0	1	6	2194	2076	950	2138	1694
2	0	0	2191	2075	946	2139	1698
1	1	0	2191	2076	948	2143	1698
1	1	2	2192	2076	949	2141	1699
1	1	0	2189	2069	944	2135	1692
0	1	5	2193	2072	946	2141	1698
0	1	0	2193	2075	950	2146	1699
0	0	0	2195	2077	949	2143	1699
1	1	0	2191	2069	947	2140	1698
0	1	0	2193	2075	948	2141	1698
0	0	4	2190	2073	948	2137	1693
0	0	3	2194	2075	947	2142	1698
0	0	3	2192	2073	948	2142	1699
1	1	0	2194	2074	947	2136	1687
2	0	2	2194	2075	946	2138	1695
1	4	1	2193	2074	948	2143	1697
1	2	0	2194	2075	951	2143	1698
0	1	1	2193	2075	948	2142	1699
1	2	0	2190	2069	944	2137	1694
0	0	3	2194	2075	949	2143	1699
0	2	0	2194	2074	952	2144	1693
2	0	2	2195	2077	951	2144	1700
1	3	0	2192	2072	947	2142	1698
0	0	3	2195	2076	950	2141	1699
1	0	1	2192	2075	947	2134	1696
0	0	3	2194	2074	949	2141	1699
0	0	5	2194	2074	947	2143	1699
0	0	5	2194	2075	947	2138	1694
3	0	2	2193	2072	949	2141	1697
0	4	0	2195	2075	950	2145	1702
1	2	2	2196	2077	952	2145	1699
1	3	0	2193	2070	946	2138	1694
0	0	6	2191	2067	945	2134	1693
0	0	0	2192	2072	949	2141	1698
0	1	0	2194	2072	949	2139	1691
1	3	0	2193	2074	949	2143	1699
1	3	2	2190	2072	951	2142	1698
0	0	2	2197	2073	947	2143	1697
1	3	1	2191	2073	940	2133	1694
1	2	0	2193	2074	950	2140	1698
1	1	0	2193	2072	949	2140	1699
2	0	0	2194	2069	944	2135	1693
0	0	2	2192	2072	948	2140	1698
0	1	6	2194	2071	950	2143	1699
0	1	0	2194	2074	951	2142	1700
1	0	1	2189	2067	946	2134	1694
0	1	0	2194	2073	949	2141	1699
2	0	2	2194	2073	947	2130	1694
0	1	6	2194	2072	950	2141	1698
0	1	1	2192	2070	950	2140	1698
0	1	6	2189	2069	950	2141	1700
0	0	1	2195	2075	950	2147	1699
0	1	0	2192	2073	943	2136	1695
0	1	0	2194	2072	951	2143	1698
1	4	0	2194	2070	949	2139	1699
1	1	0	2195	2073	949	2142	1699
0	1	0	2194	2070	948	2141	1698
1	1	0	2195	2074	949	2145	1701
0	0	5	2196	2074	949	2141	1699
0	0	2	2195	2071	950	2140	1694
3	0	0	2195	2071	949	2141	1699
0	1	0	2196	2072	950	2143	1699
2	0	0	2196	2072	950	2142	1701
0	2	0	2192	2067	944	2137	1693
1	2	2	2195	2072	947	2142	1698
0	3	5	2195	2072	948	2143	1700
1	2	2	2195	2074	950	2144	1701
2	0	0	2190	2067	945	2139	1698
1	1	0	2196	2073	948	2142	1698
0	1	0	2194	2071	947	2141	1695
0	1	0	2196	2069	948	2141	1700
0	0	0	2194	2071	949	2142	1698
0	0	0	2195	2072	949	2139	1694
0	1	2	2196	2071	949	2142	1702
0	1	2	2195	2072	947	2142	1698
0	0	0	2196	2072	946	2140	1699
2	0	5	2195	2073	948	2142	1698
0	1	0	2192	2065	943	2138	1696
1	1	2	2195	2071	948	2143	1698
0	0	0	2196	2071	949	2142	1699
0	0	0	2196	2073	947	2143	1701
1	0	6	2192	2067	945	2141	1707
2	0	0	2197	2074	950	2143	1698
0	1	0	2193	2070	949	2142	1695
0	1	0	2195	2072	946	2142	1698
1	2	2	2196	2072	947	2142	1698
1	4	1	2196	2074	948	2140	1695
0	1	0	2194	2071	951	2142	1698
0	0	1	2195	2071	948	2141	1699
0	0	0	2195	2071	949	2141	1701
0	1	0	2188	2067	939	2135	1692
0	0	0	2194	2072	949	2141	1700
0	1	0	2195	2071	947	2143	1699
0	1	1	2193	2072	950	2144	1701
1	0	0	2199	2074	950	2144	1698
2	2	0	2191	2066	943	2138	1698
1	1	0	2195	2072	947	2141	1698
1	2	0	2194	2069	946	2141	1693
0	0	4	2195	2071	946	2142	1698
0	0	4	2194	2073	948	2141	1699
1	2	0	2195	2071	948	2137	1695
0	1	0	2192	2069	948	2140	1698
1	1	0	2194	2071	948	2143	1701
1	0	1	2196	2074	955	2143	1700
0	2	0	2194	2067	942	2138	1695
0	1	0	2196	2071	948	2141	1700
0	0	1	2195	2072	949	2143	1698
2	0	2	2197	2072	948	2144	1699
2	0	2	2190	2066	946	2141	1698
1	1	0	2196	2070	950	2143	1698
1	1	0	2197	2074	953	2145	1699
2	0	2	2191	2069	948	2140	1693
1	2	2	2195	2071	950	2142	1697
1	1	1	2196	2072	949	2142	1700
0	1	0	2194	2071	944	2137	1692
1	4	2	2191	2070	943	2141	1698
0	2	0	2195	2071	947	2144	1697
0	0	3	2195	2070	948	2141	1700
0	1	0	2192	2064	944	2137	1695
0	0	2	2196	2074	951	2143	1700
1	1	0	2196	2072	949	2141	1693
0	0	5	2196	2071	946	2142	1697
3	0	0	2190	2067	947	2140	1697
0	0	4	2192	2070	948	2142	1699
0	1	0	2193	2069	947	2137	1695
1	3	1	2195	2070	949	2140	1699
1	3	0	2195	2070	947	2142	1698
3	3	0	2194	2068	944	2135	1696
1	2	0	2196	2071	945	2137	1694
1	1	6	2193	2070	948	2141	1699
0	0	6	2195	2071	948	2141	1699
1	1	0	2196	2071	949	2142	1699
0	1	1	2188	2064	943	2137	1694
0	1	0	2195	2070	949	2142	1698
1	2	1	2194	2071	948	2135	1693
1	0	0	2195	2071	949	2145	1701
0	1	2	2194	2070	950	2143	1698
0	1	0	2197	2072	948	2143	1699
1	2	0	2194	2068	940	2137	1696
0	1	0	2195	2072	947	2140	1699
0	1	0	2195	2069	947	2141	1699
0	0	2	2194	2066	942	2133	1693
2	0	0	2193	2070	948	2141	1698
0	1	0	2194	2068	949	2144	1699
2	4	0	2196	2072	949	2144	1700
1	0	5	2191	2067	945	2135	1694
1	0	0	2189	2063	943	2136	1692
1	3	0	2195	2070	948	2142	1698
0	1	0	2195	2068	945	2129	1693
0	0	1	2194	2069	948	2142	1699
1	1	0	2192	2069	949	2143	1699
1	1	2	2194	2069	947	2141	1699
0	0	7	2195	2070	949	2141	1695
0	0	2	2195	2068	948	2141	1698
0	1	0	2187	2062	944	2136	1697
0	0	4	2192	2068	949	2141	1698
3	0	4	2194	2069	947	2141	1697
0	2	0	2195	2068	948	2141	1698
0	1	0	2190	2068	947	2140	1697
1	4	0	2194	2069	949	2139	1697
1	2	0	2196	2072	949	2141	1699
0	1	6	2194	2069	947	2140	1698
1	0	2	2194	2070	946	2142	1699
0	1	0	2190	2063	940	2135	1693
2	1	2	2194	2068	947	2139	1698
0	0	0	2193	2067	947	2139	1697
1	0	3	2194	2069	947	2141	1698
1	3	0	2189	2061	943	2140	1697
1	2	0	2193	2070	949	2143	1700
1	1	0	2195	2070	948	2140	1698
0	1	0	2193	2067	947	2140	1696
0	1	0	2195	2070	947	2142	1700
1	0	2	2194	2069	948	2139	1699
3	0	2	2193	2070	948	2138	1696
2	0	2	2193	2071	948	2145	1701
3	0	0	2196	2071	950	2143	1699
0	0	1	2195	2070	949	2143	1699
0	0	0	2190	2062	942	2132	1693
0	0	4	2194	2068	947	2140	1698
0	0	0	2194	2070	948	2142	1697
3	0	3	2194	2070	948	2142	1698
0	2	2	2190	2065	945	2139	1697
0	2	1	2195	2071	949	2141	1698
0	0	0	2194	2071	948	2140	1698
0	0	0	2194	2071	947	2139	1697
1	2	0	2194	2072	949	2143	1701
0	0	5	2197	2072	943	2140	1696
0	1	0	2195	2075	949	2142	1700
0	1	0	2193	2070	948	2141	1698
1	2	0	2193	2072	947	2141	1699
1	4	1	2191	2072	947	2140	1699
1	0	1	2189	2065	942	2135	1692
0	0	0	2192	2071	948	2142	1700
1	4	2	2194	2074	949	2144	1695
0	0	4	2194	2073	948	2141	1698
3	0	1	2189	2069	946	2141	1697
1	3	2	2192	2071	948	2141	1700
2	0	2	2192	2070	945	2136	1695
0	0	3	2193	2072	948	2140	1697
0	1	0	2192	2072	946	2142	1698
0	0	0	2193	2067	942	2136	1689
1	0	3	2193	2072	945	2141	1698
1	3	3	2193	2074	949	2145	1700
0	0	0	2195	2075	949	2140	1698
1	0	0	2189	2068	943	2137	1691
0	0	0	2194	2073	949	2142	1698
1	1	2	2193	2073	948	2139	1699
0	0	2	2193	2072	948	2138	1692
0	1	2	2193	2074	948	2144	1700
1	2	1	2188	2073	946	2142	1699
0	0	0	2194	2075	948	2141	1697
1	2	6	2190	2073	943	2136	1696
1	3	0	2192	2074	948	2141	1699
2	0	2	2193	2073	946	2141	1697
0	0	0	2193	2071	944	2136	1691
0	1	0	2192	2075	947	2141	1698
3	0	2	2193	2076	951	2143	1699
1	2	0	2195	2076	947	2139	1697
0	1	0	2190	2070	944	2129	1691
0	1	0	2193	2075	948	2142	1699
0	0	4	2193	2076	944	2130	1695
1	3	2	2190	2075	948	2140	1697
0	1	6	2190	2074	946	2141	1697
0	1	0	2192	2074	948	2141	1698
0	1	0	2193	2076	947	2141	1698
0	0	0	2191	2075	939	2137	1695
0	0	2	2191	2077	948	2141	1698
1	1	0	2192	2076	947	2141	1698
0	0	1	2192	2073	943	2137	1692
2	0	2	2192	2076	948	2143	1698
3	0	2	2193	2076	945	2142	1699
0	1	4	2195	2079	949	2142	1697
3	0	2	2187	2070	943	2136	1692
0	0	2	2193	2078	948	2141	1696
2	0	0	2193	2078	943	2133	1695
1	0	2	2193	2078	948	2140	1697
0	0	4	2190	2073	945	2140	1696
0	0	2	2193	2077	946	2140	1697
0	0	0	2193	2070	942	2138	1696
0	0	1	2193	2080	950	2143	1700
0	1	0	2194	2081	950	2142	1698
2	2	0	2191	2074	943	2134	1689
0	0	0	2192	2074	944	2136	1699
2	4	0	2192	2078	946	2140	1696
2	0	2	2193	2078	946	2143	1697
0	1	0	2193	2079	950	2144	1698
0	2	0	2189	2075	947	2135	1692
1	2	0	2193	2077	948	2141	1697
