# Supplementary material for: Assisting hand gesture classification and rehabilitation assessment via sEMG and finger motion data
Source: Front Bioeng Biotechnol. 2026 Jan 8;13:1751763. doi: 10.3389/fbioe.2025.1751763 (PMC12823985; doi:10.3389/fbioe.2025.1751763)
Supplement: Supplementary file 1 [file DataSheet1.zip › dataset/function 0/0/2/7.csv]

channel_2	channel_3	channel_6	pinky	ring finger	middle finger	forefinger	thumb
1	4	21	2194	2061	946	2141	1700
0	1	16	2194	2064	948	2144	1700
0	1	15	2196	2062	947	2137	1694
0	1	19	2194	2061	946	2143	1700
2	4	16	2194	2061	945	2141	1699
0	0	29	2194	2062	947	2141	1699
0	2	23	2189	2055	943	2138	1698
0	1	14	2194	2062	947	2141	1700
0	1	12	2196	2064	948	2143	1700
0	1	13	2195	2062	946	2141	1700
1	1	0	2195	2062	946	2141	1700
0	0	5	2190	2056	941	2134	1693
2	0	0	2194	2061	946	2142	1699
1	4	0	2325	2101	961	2215	1889
0	0	0	2324	2100	957	2207	1882
1	3	0	2325	2101	961	2214	1889
0	1	0	2325	2102	962	2207	1883
1	3	0	2326	2102	956	2216	1891
1	2	0	2320	2098	954	2210	1884
3	0	0	2321	2098	956	2208	1882
0	1	0	2327	2102	961	2215	1888
1	4	2	2324	2100	959	2215	1889
2	2	0	2327	2102	961	2214	1889
1	3	3	2318	2095	959	2213	1888
2	0	2	2333	2103	961	2215	1889
0	1	0	2333	2104	963	2218	1890
0	1	0	2336	2102	962	2217	1889
1	0	0	2329	2093	954	2208	1881
1	0	2	2333	2103	960	2215	1889
1	0	2	2333	2103	959	2216	1888
1	0	6	2332	2102	961	2215	1889
0	4	2	2331	2101	960	2214	1888
1	2	0	2334	2104	962	2218	1890
1	0	2	2335	2105	962	2216	1888
1	0	1	2334	2102	961	2216	1888
1	4	1	2333	2102	961	2216	1887
1	2	0	2329	2097	952	2207	1882
0	1	0	2333	2103	959	2215	1887
2	0	0	2333	2102	961	2214	1885
0	2	2	2333	2102	962	2216	1889
0	0	0	2328	2095	955	2207	1887
1	0	6	2334	2105	961	2218	1889
0	1	6	2336	2104	962	2214	1889
0	1	0	2334	2102	961	2213	1889
1	1	2	2331	2102	961	2215	1888
0	0	0	2333	2098	959	2215	1887
0	1	0	2332	2099	962	2215	1889
0	1	0	2334	2104	963	2217	1891
0	0	2	2333	2102	961	2215	1888
2	0	2	2333	2102	960	2216	1888
2	0	2	2329	2098	956	2209	1883
0	0	5	2333	2100	960	2217	1891
2	0	2	2333	2102	962	2216	1890
1	4	0	2335	2102	962	2215	1889
0	0	2	2326	2093	949	2209	1884
0	0	2	2332	2102	959	2213	1886
0	0	2	2332	2101	960	2214	1887
1	3	0	2331	2102	960	2214	1887
1	0	1	2330	2100	959	2215	1887
3	0	1	2329	2098	958	2213	1886
2	0	1	2332	2101	962	2217	1890
0	0	3	2332	2106	958	2215	1885
0	3	1	2330	2101	960	2214	1887
1	1	0	2331	2102	961	2215	1889
0	1	1	2329	2096	955	2209	1882
0	0	2	2331	2102	961	2214	1887
1	2	0	2330	2098	958	2216	1890
0	0	2	2334	2104	962	2217	1887
0	2	0	2328	2097	951	2209	1883
0	0	3	2332	2101	959	2214	1886
0	1	1	2332	2102	958	2215	1888
0	0	1	2333	2102	960	2215	1886
1	1	0	2330	2099	958	2213	1886
0	0	2	2329	2098	961	2213	1884
0	0	1	2332	2102	960	2216	1888
1	0	2	2332	2101	962	2217	1891
0	2	0	2333	2104	963	2215	1889
1	0	0	2328	2096	954	2206	1881
0	0	2	2333	2101	959	2214	1885
1	4	1	2332	2102	960	2215	1888
0	2	0	2327	2096	959	2213	1887
1	1	2	2332	2102	959	2216	1890
0	0	0	2328	2098	958	2210	1884
0	1	0	2330	2102	959	2215	1888
0	1	1	2332	2102	959	2214	1886
0	1	0	2332	2101	959	2213	1887
0	0	0	2330	2101	961	2213	1886
0	0	0	2335	2092	962	2211	1887
1	3	2	2332	2102	960	2213	1887
2	0	3	2331	2102	961	2215	1888
1	2	0	2332	2101	961	2217	1889
0	0	0	2330	2098	956	2209	1881
1	0	3	2333	2102	960	2214	1888
0	0	2	2324	2096	959	2214	1886
0	1	2	2332	2101	960	2216	1886
1	4	0	2325	2095	955	2208	1885
0	1	0	2331	2102	959	2215	1889
0	0	0	2334	2105	961	2217	1888
0	1	2	2334	2103	960	2215	1889
0	0	2	2331	2102	961	2214	1888
0	0	0	2330	2101	959	2215	1886
1	0	3	2332	2093	956	2213	1886
1	3	0	2331	2101	957	2214	1888
0	1	5	2332	2101	961	2215	1889
0	1	4	2331	2102	960	2214	1888
0	0	4	2328	2095	955	2210	1885
0	1	0	2331	2104	963	2217	1889
0	1	0	2328	2098	960	2214	1886
0	0	3	2331	2101	955	2214	1888
1	1	0	2325	2095	953	2206	1885
1	2	1	2331	2101	959	2216	1888
0	3	2	2331	2101	959	2213	1888
0	0	0	2331	2101	959	2215	1888
1	2	0	2329	2100	962	2214	1888
0	0	4	2325	2096	959	2213	1885
0	0	1	2329	2093	957	2211	1887
1	4	0	2330	2100	960	2214	1887
2	2	1	2331	2099	959	2214	1887
2	0	3	2330	2101	958	2215	1887
1	4	4	2328	2094	956	2208	1880
1	0	2	2329	2100	960	2214	1887
0	1	0	2329	2102	962	2216	1887
0	1	0	2329	2100	959	2214	1888
1	2	1	2330	2099	959	2209	1881
0	0	0	2329	2100	959	2215	1887
0	0	6	2329	2100	960	2211	1887
1	2	0	2329	2099	959	2214	1887
1	4	1	2325	2094	953	2206	1880
3	1	4	2329	2099	961	2217	1889
0	0	6	2331	2101	962	2216	1890
0	0	0	2331	2102	961	2213	1887
0	2	0	2324	2094	959	2213	1887
0	0	2	2329	2099	961	2214	1887
0	1	0	2328	2100	960	2214	1887
2	0	2	2329	2100	959	2214	1886
0	1	1	2329	2099	950	2213	1887
0	1	2	2329	2096	955	2208	1882
1	2	1	2330	2100	961	2216	1889
0	0	3	2330	2102	959	2215	1888
1	2	0	2330	2101	960	2213	1890
1	4	0	2331	2102	963	2215	1888
1	1	0	2322	2090	951	2210	1881
0	0	1	2328	2100	959	2214	1887
1	3	0	2330	2099	960	2215	1888
0	0	2	2330	2099	961	2215	1887
0	0	1	2324	2096	957	2214	1887
0	1	0	2329	2100	959	2214	1886
0	0	2	2329	2099	960	2216	1889
2	0	0	2330	2101	962	2217	1890
0	1	0	2332	2102	961	2215	1888
1	0	2	2329	2096	957	2206	1882
0	1	0	2330	2102	960	2214	1887
0	2	0	2328	2101	957	2213	1886
0	1	0	2329	2099	959	2216	1887
0	0	2	2324	2094	953	2207	1879
0	0	3	2329	2100	959	2215	1887
2	0	1	2329	2100	960	2216	1889
0	0	2	2329	2099	958	2215	1887
0	1	0	2329	2100	958	2214	1885
0	1	0	2325	2096	959	2212	1887
0	0	0	2329	2101	957	2210	1886
0	1	0	2329	2097	963	2214	1888
0	1	0	2330	2100	960	2214	1888
2	0	6	2327	2101	963	2217	1889
0	1	0	2332	2102	959	2211	1882
0	0	3	2330	2100	960	2215	1886
1	4	2	2330	2100	955	2210	1885
0	0	3	2329	2101	960	2214	1888
1	0	2	2325	2093	953	2205	1879
1	0	3	2327	2100	960	2215	1887
3	0	4	2331	2099	960	2214	1888
0	0	5	2329	2099	959	2214	1888
1	0	2	2325	2099	961	2215	1889
2	1	1	2332	2104	959	2213	1887
1	2	0	2331	2100	958	2215	1887
1	0	2	2329	2100	958	2214	1887
1	0	3	2330	2101	961	2211	1887
0	4	5	2329	2101	959	2215	1889
0	1	0	2328	2097	958	2211	1883
1	3	4	2332	2102	961	2215	1888
0	0	0	2331	2102	953	2212	1887
1	0	1	2329	2100	958	2215	1888
0	1	0	2324	2091	956	2208	1882
0	0	0	2330	2100	960	2215	1887
1	2	0	2330	2099	960	2213	1886
0	0	1	2329	2101	960	2216	1887
1	4	2	2323	2097	958	2214	1887
0	1	0	2330	2099	957	2207	1885
1	2	2	2330	2101	960	2215	1886
0	0	2	2330	2100	959	2215	1890
0	0	2	2329	2101	962	2217	1889
0	1	0	2331	2099	957	2210	1883
2	0	2	2331	2101	960	2216	1887
0	1	0	2331	2103	962	2215	1888
1	3	0	2329	2100	957	2206	1884
0	0	0	2329	2096	960	2214	1887
0	1	0	2324	2092	953	2208	1879
1	3	0	2330	2098	963	2216	1890
0	0	0	2331	2103	960	2215	1887
0	0	0	2330	2101	959	2213	1887
2	0	5	2325	2094	958	2211	1886
1	0	0	2330	2100	959	2208	1882
0	1	2	2329	2100	959	2214	1887
1	0	0	2329	2100	958	2214	1888
0	2	2	2329	2100	959	2215	1884
0	1	0	2327	2099	957	2209	1882
0	0	0	2329	2101	961	2217	1890
0	2	2	2330	2102	964	2208	1884
1	4	3	2331	2103	962	2213	1888
0	0	0	2325	2093	955	2208	1880
1	2	0	2329	2100	960	2215	1887
1	2	0	2329	2100	961	2214	1887
0	0	0	2328	2099	959	2214	1888
2	0	3	2330	2101	958	2216	1890
0	0	0	2325	2095	953	2215	1887
0	0	5	2331	2103	960	2213	1880
0	0	2	2332	2102	960	2215	1887
1	3	0	2330	2101	961	2215	1887
1	0	2	2322	2092	952	2207	1878
1	2	0	2330	2100	960	2213	1888
0	0	2	2327	2101	961	2217	1890
1	2	0	2332	2103	962	2213	1888
0	0	5	2330	2100	960	2214	1886
0	0	6	2327	2100	959	2215	1887
1	2	0	2330	2100	959	2214	1888
1	4	0	2329	2101	960	2213	1887
0	0	2	2330	2101	960	2215	1887
0	0	0	2325	2094	958	2206	1882
0	1	2	2329	2100	960	2213	1888
1	4	0	2329	2101	960	2217	1889
0	0	1	2332	2103	962	2215	1886
0	0	4	2325	2092	954	2207	1884
1	0	1	2327	2100	959	2214	1886
0	0	2	2330	2101	957	2215	1887
0	2	0	2331	2101	959	2215	1887
1	2	1	2331	2099	962	2214	1887
1	1	0	2328	2098	959	2214	1885
2	3	0	2330	2098	958	2214	1885
2	0	1	2329	2100	960	2213	1886
2	1	1	2329	2100	961	2217	1889
0	2	1	2331	2102	964	2215	1887
2	0	3	2327	2095	955	2207	1880
0	0	0	2330	2101	958	2215	1887
0	0	0	2328	2100	959	2214	1887
1	0	1	2330	2101	960	2216	1886
0	2	0	2323	2093	956	2207	1885
0	0	0	2330	2100	960	2215	1887
0	0	0	2329	2101	954	2214	1887
0	3	2	2329	2101	960	2217	1890
0	0	0	2330	2102	960	2215	1888
0	1	0	2330	2101	958	2214	1886
0	1	0	2330	2100	961	2215	1887
0	1	0	2330	2101	961	2214	1887
2	0	1	2330	2101	960	2214	1887
1	2	0	2330	2100	960	2216	1887
0	0	0	2328	2099	958	2210	1883
1	2	0	2332	2101	959	2215	1887
0	0	3	2328	2097	959	2213	1887
0	0	3	2330	2101	959	2214	1888
3	0	0	2323	2092	956	2208	1883
0	0	3	2331	2100	960	2216	1887
2	0	3	2330	2101	959	2215	1886
3	0	2	2330	2101	960	2215	1886
0	1	4	2326	2100	959	2217	1890
0	0	0	2328	2099	961	2219	1884
1	3	2	2332	2102	961	2214	1887
0	2	0	2330	2100	958	2213	1886
0	0	2	2330	2101	960	2214	1887
1	1	0	2327	2094	955	2208	1882
0	0	0	2330	2100	959	2215	1885
1	0	1	2326	2099	959	2214	1886
0	0	1	2330	2098	955	2214	1885
1	2	0	2331	2101	962	2213	1887
0	0	0	2322	2094	956	2208	1884
1	4	2	2331	2101	961	2216	1887
1	4	2	2330	2101	959	2215	1887
0	1	0	2330	2102	960	2215	1886
0	1	0	2329	2098	961	2214	1887
0	1	0	2324	2096	957	2213	1886
2	0	4	2328	2100	959	2215	1886
0	1	0	2331	2101	961	2214	1887
2	0	2	2329	2098	960	2217	1889
0	0	1	2328	2099	954	2208	1880
0	0	5	2332	2103	961	2216	1887
0	1	6	2324	2098	959	2214	1886
0	0	2	2330	2101	959	2213	1887
4	0	3	2325	2091	952	2210	1884
0	0	3	2330	2101	961	2215	1887
0	0	2	2329	2100	960	2213	1886
0	0	0	2331	2103	963	2215	1887
0	0	5	2329	2101	961	2215	1886
0	1	6	2328	2100	961	2213	1886
0	1	0	2324	2096	958	2212	1882
1	2	0	2329	2101	959	2215	1887
0	0	0	2330	2100	960	2214	1886
0	2	2	2329	2100	959	2213	1887
0	1	2	2326	2095	954	2209	1879
1	0	3	2331	2100	956	2216	1890
1	1	2	2324	2099	962	2214	1889
0	1	0	2331	2103	962	2215	1887
0	1	2	2326	2095	954	2211	1884
2	0	2	2330	2100	960	2215	1885
0	1	0	2330	2099	962	2214	1886
1	2	3	2330	2100	959	2215	1888
0	0	0	2328	2099	959	2215	1886
1	4	0	2324	2097	959	2210	1881
0	2	5	2328	2100	957	2214	1889
2	0	0	2328	2100	959	2214	1888
1	4	2	2329	2098	960	2215	1887
1	0	3	2328	2101	959	2215	1887
0	0	0	2324	2095	954	2208	1883
0	0	6	2327	2101	959	2215	1886
0	0	0	2334	2105	961	2214	1886
0	1	2	2337	2106	961	2215	1885
1	0	2	2337	2104	957	2210	1881
1	0	1	2336	2104	960	2215	1887
0	0	4	2336	2104	961	2215	1886
1	1	0	2337	2104	962	2214	1885
1	2	0	2328	2096	954	2208	1880
0	1	2	2338	2105	958	2215	1887
1	1	3	2339	2105	962	2218	1889
0	0	2	2340	2106	963	2217	1887
0	0	0	2335	2102	960	2214	1886
1	3	0	2335	2105	960	2212	1885
0	0	0	2336	2105	959	2215	1885
3	1	0	2338	2103	961	2215	1886
0	0	1	2337	2104	960	2215	1884
0	0	5	2339	2103	955	2208	1881
0	0	0	2339	2105	959	2216	1886
0	0	5	2338	2104	959	2214	1886
0	1	3	2339	2103	961	2215	1886
1	4	0	2340	2103	962	2218	1887
0	0	2	2337	2099	958	2211	1879
2	0	2	2340	2104	961	2215	1886
0	1	0	2338	2103	958	2216	1885
1	1	2	2340	2103	960	2215	1886
2	4	0	2334	2100	959	2217	1888
2	3	0	2341	2106	960	2214	1886
0	1	1	2343	2103	959	2216	1886
0	1	0	2340	2102	961	2216	1886
0	0	3	2339	2102	958	2215	1886
1	2	0	2338	2103	958	2209	1881
1	3	1	2339	2103	960	2216	1885
0	1	6	2340	2103	958	2214	1885
1	1	0	2339	2103	960	2217	1887
0	0	4	2334	2095	955	2210	1880
1	4	0	2340	2104	962	2217	1887
0	0	6	2338	2104	961	2215	1887
0	1	0	2338	2103	960	2215	1888
1	2	0	2338	2102	961	2216	1886
0	0	0	2332	2100	960	2213	1887
0	0	3	2338	2101	962	2215	1888
0	0	2	2341	2105	960	2217	1884
0	1	0	2339	2104	959	2217	1885
0	1	0	2340	2101	961	2216	1886
2	0	2	2337	2100	954	2207	1880
1	0	0	2338	2102	961	2215	1886
0	1	5	2336	2102	957	2212	1885
0	2	1	2337	2102	961	2215	1886
0	0	1	2331	2095	955	2205	1879
1	3	0	2339	2104	961	2219	1888
0	1	2	2340	2104	960	2217	1885
2	0	4	2339	2103	959	2215	1885
2	0	0	2335	2100	960	2215	1885
0	0	1	2339	2101	954	2211	1885
1	4	0	2338	2103	961	2215	1886
0	1	5	2339	2101	960	2214	1886
1	0	2	2339	2101	961	2216	1886
0	1	0	2338	2102	962	2216	1886
1	0	2	2338	2100	957	2214	1885
1	2	0	2341	2105	961	2216	1887
0	0	0	2340	2103	956	2211	1885
0	1	3	2338	2103	961	2214	1887
0	0	5	2333	2096	948	2206	1880
0	0	6	2339	2102	958	2215	1885
0	1	0	2337	2101	962	2214	1886
1	4	0	2339	2103	960	2215	1887
0	0	0	2334	2099	957	2215	1887
0	2	0	2339	2103	958	2212	1886
3	0	0	2341	2105	962	2217	1887
2	0	3	2340	2104	961	2216	1887
0	0	1	2339	2101	959	2214	1888
1	4	0	2338	2098	955	2212	1879
0	1	0	2338	2102	959	2214	1884
1	1	1	2338	2102	952	2211	1883
1	2	0	2341	2104	958	2209	1883
1	0	2	2340	2102	961	2214	1886
0	0	5	2333	2096	954	2208	1880
2	0	2	2339	2103	958	2215	1886
0	0	2	2338	2100	961	2214	1885
0	0	5	2339	2099	959	2215	1886
1	2	0	2335	2099	960	2212	1886
0	2	0	2338	2101	959	2205	1883
1	4	1	2339	2101	962	2218	1888
0	0	3	2340	2105	961	2217	1887
2	1	0	2339	2103	960	2215	1886
0	0	1	2338	2098	953	2212	1881
2	0	4	2338	2102	959	2215	1887
2	0	2	2339	2102	953	2209	1882
1	0	2	2337	2102	959	2214	1886
0	0	2	2333	2095	955	2208	1879
1	2	0	2338	2102	960	2215	1887
0	1	3	2336	2102	961	2218	1887
0	0	2	2337	2102	955	2215	1886
2	3	0	2340	2103	959	2216	1885
0	0	3	2331	2099	959	2214	1885
1	0	1	2339	2102	960	2206	1882
0	1	3	2338	2101	960	2215	1888
1	4	0	2334	2095	956	2212	1883
0	1	0	2335	2096	955	2211	1886
0	0	2	2342	2105	963	2219	1887
1	3	0	2343	2106	961	2216	1887
2	4	0	2340	2104	959	2214	1887
1	1	0	2341	2101	960	2215	1885
0	1	2	2337	2102	959	2217	1884
0	1	1	2341	2101	961	2216	1885
0	1	0	2341	2103	960	2215	1886
0	0	3	2341	2103	960	2215	1885
0	2	0	2335	2097	955	2210	1881
1	2	0	2340	2099	956	2217	1887
0	0	0	2342	2105	961	2218	1887
1	3	0	2344	2105	960	2216	1885
1	2	0	2337	2098	952	2212	1884
1	0	2	2341	2103	958	2216	1886
0	0	1	2342	2102	958	2216	1886
1	1	0	2340	2102	960	2214	1886
0	1	7	2341	2103	960	2215	1887
0	2	2	2342	2105	960	2216	1884
1	2	0	2340	2103	961	2215	1883
1	1	0	2342	2102	959	2216	1885
1	2	0	2341	2101	959	2216	1883
0	1	1	2342	2102	960	2216	1885
1	4	0	2337	2094	952	2208	1880
1	3	0	2342	2102	960	2215	1885
1	1	2	2340	2101	960	2216	1887
0	1	4	2344	2104	963	2218	1887
0	0	4	2339	2098	956	2214	1883
2	0	1	2341	2102	959	2217	1883
0	1	0	2343	2104	960	2216	1887
0	0	1	2343	2103	961	2216	1885
1	1	6	2342	2101	961	2214	1886
3	1	0	2341	2101	961	2211	1884
3	0	0	2343	2102	959	2216	1885
2	0	2	2343	2103	960	2215	1885
0	1	5	2345	2106	957	2218	1887
3	0	0	2342	2104	961	2216	1886
0	1	0	2335	2097	954	2208	1878
1	3	0	2344	2101	960	2216	1885
0	0	2	2339	2102	963	2214	1886
0	0	0	2344	2103	962	2217	1887
0	1	2	2340	2098	959	2221	1885
2	4	0	2346	2104	959	2216	1882
0	0	2	2343	2101	960	2214	1885
1	2	0	2344	2102	960	2216	1885
0	2	0	2343	2102	960	2215	1885
0	1	0	2341	2101	960	2212	1879
0	0	2	2343	2103	960	2216	1882
1	2	0	2343	2102	957	2213	1881
0	1	2	2343	2102	962	2218	1887
0	0	0	2339	2098	955	2210	1881
0	0	2	2346	2105	959	2216	1886
0	0	0	2343	2102	959	2214	1886
0	0	0	2343	2101	961	2217	1886
0	1	2	2343	2101	961	2216	1887
0	0	0	2336	2094	954	2211	1884
0	1	2	2343	2101	961	2215	1887
0	0	2	2342	2100	960	2216	1886
0	2	4	2342	2101	964	2215	1886
0	0	0	2341	2101	960	2213	1888
0	0	0	2339	2099	961	2215	1883
0	1	2	2344	2104	963	2216	1885
0	0	1	2343	2102	959	2214	1878
0	0	0	2341	2101	960	2215	1887
0	0	7	2332	2093	955	2206	1879
0	0	3	2341	2100	959	2216	1886
0	0	0	2336	2099	959	2216	1885
2	0	2	2340	2099	959	2216	1886
0	2	7	2336	2091	955	2212	1884
0	0	0	2341	2102	960	2218	1882
0	0	2	2342	2104	961	2217	1887
0	0	2	2342	2101	961	2216	1886
1	1	0	2340	2100	961	2217	1885
0	0	6	2340	2100	958	2215	1885
0	0	0	2335	2098	959	2213	1882
1	0	3	2341	2102	962	2217	1889
1	1	0	2343	2102	963	2217	1879
0	1	5	2341	2101	961	2215	1887
0	0	4	2335	2093	954	2210	1879
0	0	6	2340	2101	960	2215	1886
0	1	0	2338	2099	960	2213	1885
2	0	4	2339	2101	959	2216	1886
1	1	0	2335	2094	954	2212	1883
0	0	0	2339	2100	959	2216	1881
1	3	0	2339	2101	961	2218	1888
1	2	2	2342	2102	960	2217	1887
0	0	4	2340	2101	960	2216	1885
1	0	2	2337	2099	959	2211	1879
1	1	0	2341	2102	961	2216	1885
0	0	2	2340	2101	959	2212	1876
0	0	2	2341	2101	962	2215	1880
0	1	0	2340	2101	958	2212	1882
2	0	5	2335	2094	955	2209	1879
1	4	2	2339	2102	960	2218	1888
1	4	0	2339	2101	960	2217	1886
2	0	1	2339	2098	955	2211	1879
0	0	0	2338	2096	955	2210	1879
2	0	0	2337	2100	959	2214	1886
0	0	1	2337	2100	955	2214	1886
0	0	2	2339	2100	959	2214	1885
0	0	2	2335	2094	953	2209	1880
1	1	5	2336	2097	957	2215	1887
0	0	0	2338	2101	961	2218	1887
1	2	0	2340	2102	959	2216	1885
1	2	0	2337	2096	959	2216	1885
1	4	0	2338	2100	958	2214	1886
1	1	0	2338	2099	959	2215	1885
0	1	3	2339	2099	963	2214	1885
0	0	0	2337	2098	960	2216	1885
1	3	0	2335	2095	954	2209	1874
1	1	2	2339	2098	960	2215	1886
0	0	4	2338	2100	961	2217	1888
0	0	0	2340	2101	963	2217	1885
1	1	0	2335	2094	955	2209	1878
0	0	0	2333	2089	952	2209	1878
1	2	3	2337	2099	959	2215	1886
0	0	2	2337	2099	959	2214	1887
0	0	0	2343	2100	962	2218	1889
2	2	0	2337	2101	959	2216	1885
0	0	1	2339	2099	958	2215	1885
0	0	2	2338	2099	959	2216	1884
2	0	0	2338	2099	960	2215	1885
0	2	1	2338	2100	959	2215	1885
1	1	0	2335	2095	954	2210	1878
1	1	5	2339	2099	959	2215	1885
0	1	0	2338	2097	956	2215	1886
1	0	0	2339	2102	962	2218	1888
0	1	5	2334	2091	954	2210	1880
0	1	6	2340	2100	960	2215	1885
1	3	0	2339	2100	960	2214	1886
1	1	1	2339	2099	959	2216	1885
1	1	0	2337	2099	960	2213	1885
0	0	3	2339	2099	961	2218	1888
0	0	2	2341	2101	955	2215	1886
1	1	0	2340	2101	960	2216	1884
0	0	2	2337	2101	958	2215	1885
0	1	5	2339	2099	959	2215	1886
0	0	2	2334	2096	956	2208	1881
0	0	0	2340	2099	955	2215	1885
0	0	0	2338	2095	957	2214	1884
1	0	0	2340	2100	958	2217	1887
2	0	0	2333	2095	957	2209	1882
0	0	1	2343	2102	958	2217	1886
1	2	4	2340	2100	959	2217	1886
0	1	3	2339	2101	959	2214	1887
1	2	2	2338	2099	961	2217	1888
1	1	5	2341	2097	960	2216	1886
0	0	3	2341	2101	961	2214	1884
0	0	2	2338	2099	960	2215	1886
1	0	0	2338	2101	958	2217	1886
0	1	0	2340	2098	957	2216	1885
1	2	2	2336	2095	954	2211	1880
0	1	0	2342	2102	962	2217	1887
0	0	6	2342	2096	958	2215	1884
1	1	5	2341	2100	960	2216	1886
1	4	0	2335	2093	955	2208	1878
0	0	0	2342	2100	961	2215	1886
1	4	1	2341	2101	960	2216	1885
0	0	4	2341	2100	960	2216	1885
1	0	6	2339	2099	959	2215	1886
2	0	2	2342	2095	958	2216	1887
0	1	0	2343	2104	963	2218	1887
0	0	1	2343	2101	959	2217	1885
0	0	0	2342	2101	960	2214	1884
2	0	2	2338	2096	958	2209	1879
2	0	3	2342	2100	960	2213	1885
0	1	0	2335	2091	959	2214	1885
0	0	3	2342	2100	961	2215	1885
1	2	0	2343	2100	959	2217	1886
0	2	0	2337	2094	953	2209	1879
0	2	2	2343	2099	958	2215	1884
2	0	0	2341	2100	961	2215	1884
0	1	0	2342	2101	961	2219	1886
1	1	2	2340	2099	959	2215	1887
2	2	0	2342	2093	954	2212	1883
1	4	0	2343	2100	962	2218	1888
0	0	2	2343	2102	964	2218	1887
1	1	0	2344	2102	961	2218	1884
0	0	0	2340	2096	966	2208	1878
0	0	4	2341	2100	961	2215	1886
2	0	1	2337	2090	957	2214	1885
0	3	0	2342	2100	959	2216	1885
0	0	5	2338	2093	956	2209	1881
1	1	0	2343	2100	959	2216	1886
1	0	2	2342	2101	961	2216	1888
2	0	2	2344	2103	960	2218	1886
1	1	6	2343	2101	961	2215	1886
0	2	0	2339	2098	959	2215	1885
0	0	2	2340	2090	954	2213	1884
1	2	3	2343	2100	959	2216	1885
1	2	0	2343	2099	960	2215	1885
1	0	0	2341	2099	959	2214	1886
1	1	0	2340	2098	957	2213	1885
1	1	0	2338	2100	961	2218	1887
0	0	4	2343	2101	960	2216	1886
0	0	0	2341	2100	961	2215	1885
1	1	0	2341	2097	962	2211	1880
1	1	0	2340	2097	959	2217	1886
2	0	1	2340	2098	960	2214	1884
0	0	2	2340	2099	960	2215	1885
0	1	0	2335	2092	955	2210	1879
0	0	3	2340	2099	959	2215	1886
0	0	0	2340	2099	959	2217	1888
0	1	4	2340	2101	963	2217	1886
1	2	1	2336	2095	958	2215	1884
2	1	2	2339	2099	960	2214	1883
2	0	5	2340	2098	960	2215	1885
0	2	0	2340	2098	960	2215	1884
0	1	1	2339	2096	960	2216	1885
1	2	0	2340	2099	957	2208	1880
2	0	5	2340	2100	959	2208	1882
0	0	4	2339	2099	958	2216	1885
0	2	3	2339	2098	960	2214	1884
0	2	0	2338	2099	959	2214	1885
2	0	1	2335	2092	956	2208	1878
0	0	6	2339	2099	959	2216	1884
2	4	0	2338	2096	960	2215	1886
0	0	0	2340	2100	962	2217	1887
0	1	0	2334	2093	959	2214	1885
1	3	0	2339	2099	959	2215	1883
0	0	3	2339	2098	960	2215	1883
0	0	1	2339	2097	959	2216	1885
1	0	0	2339	2099	959	2215	1885
1	2	1	2338	2097	959	2210	1881
1	2	0	2339	2099	958	2216	1885
0	0	3	2336	2099	960	2213	1884
0	2	0	2339	2101	961	2219	1887
0	1	0	2335	2095	954	2209	1877
0	1	0	2334	2091	954	2206	1876
0	0	0	2339	2100	959	2217	1884
0	1	0	2337	2098	959	2216	1885
0	0	0	2339	2098	959	2216	1886
1	1	0	2335	2093	957	2216	1886
0	0	1	2341	2102	961	2217	1883
0	1	0	2341	2099	961	2215	1886
0	0	3	2340	2098	960	2216	1885
1	2	0	2339	2099	959	2217	1889
1	1	2	2337	2099	962	2212	1882
