# Supplementary material for: Assisting hand gesture classification and rehabilitation assessment via sEMG and finger motion data
Source: Front Bioeng Biotechnol. 2026 Jan 8;13:1751763. doi: 10.3389/fbioe.2025.1751763 (PMC12823985; doi:10.3389/fbioe.2025.1751763)
Supplement: Supplementary file 1 [file DataSheet1.zip › dataset/function 0/0/2/8.csv]

channel_2	channel_3	channel_6	pinky	ring finger	middle finger	forefinger	thumb
1	0	0	2299	2079	955	2208	1877
2	0	0	2308	2070	955	2204	1872
1	0	5	2313	2071	958	2203	1872
1	3	3	2314	2074	954	2206	1871
0	0	1	2309	2066	950	2198	1868
1	1	2	2313	2071	957	2205	1873
1	1	0	2312	2072	956	2205	1874
1	0	0	2311	2072	956	2209	1874
2	0	0	2314	2067	953	2202	1864
3	0	4	2313	2072	955	2207	1873
0	1	2	2312	2072	955	2207	1872
0	1	0	2313	2071	955	2206	1871
1	0	0	2308	2062	949	2199	1866
0	0	0	2312	2073	956	2205	1873
0	3	2	2311	2069	955	2205	1878
2	0	6	2312	2071	956	2206	1872
0	2	1	2309	2069	952	2207	1872
0	0	2	2313	2074	958	2207	1874
2	0	0	2315	2075	955	2207	1871
0	1	0	2313	2071	956	2207	1872
0	0	0	2313	2072	956	2205	1873
0	1	1	2314	2067	951	2201	1866
0	2	0	2312	2071	954	2205	1873
1	0	0	2310	2071	956	2205	1873
1	1	0	2311	2071	957	2208	1875
2	0	3	2315	2075	958	2206	1874
0	2	2	2308	2066	949	2200	1866
0	0	0	2313	2071	955	2206	1871
1	0	6	2309	2068	953	2207	1872
0	0	0	2312	2071	956	2206	1873
1	0	0	2310	2069	955	2205	1871
0	1	0	2313	2072	956	2205	1872
0	0	0	2312	2068	954	2204	1873
0	0	0	2313	2071	955	2209	1874
1	2	2	2314	2073	957	2209	1872
0	1	0	2315	2068	954	2202	1867
2	0	6	2313	2070	957	2206	1872
0	0	5	2313	2071	956	2206	1873
1	2	1	2313	2071	958	2207	1872
0	1	1	2306	2066	952	2201	1867
0	1	2	2310	2071	956	2205	1873
0	0	0	2311	2068	955	2204	1873
0	2	2	2311	2068	956	2204	1872
0	1	1	2313	2071	956	2205	1873
1	1	4	2310	2069	956	2204	1870
0	1	0	2312	2071	956	2206	1873
1	2	0	2314	2069	951	2203	1872
0	0	0	2314	2070	955	2205	1873
0	1	0	2314	2071	958	2208	1874
1	2	3	2314	2068	956	2201	1869
0	3	0	2314	2071	956	2206	1871
0	0	3	2313	2073	958	2208	1876
2	0	3	2316	2074	956	2207	1872
0	0	1	2310	2065	947	2198	1867
0	1	0	2313	2071	955	2207	1873
1	0	4	2309	2069	955	2205	1872
1	3	2	2313	2069	955	2206	1873
0	0	2	2312	2069	956	2205	1872
0	0	1	2313	2071	956	2206	1872
0	0	5	2312	2068	953	2206	1874
1	4	2	2315	2067	953	2203	1872
0	1	2	2314	2072	952	2207	1872
0	0	6	2313	2072	956	2205	1873
1	0	2	2311	2068	953	2198	1866
1	2	1	2316	2073	954	2206	1872
1	3	1	2315	2072	958	2209	1872
0	2	0	2316	2074	960	2208	1874
0	1	3	2307	2063	950	2202	1871
0	2	3	2316	2074	957	2206	1873
1	1	2	2311	2071	956	2207	1871
0	0	0	2312	2071	956	2206	1872
1	0	3	2313	2069	955	2205	1873
0	0	0	2313	2071	955	2205	1869
0	0	0	2307	2067	954	2204	1871
1	0	5	2313	2071	957	2205	1873
0	1	0	2315	2070	955	2207	1872
0	2	0	2310	2067	950	2202	1866
1	0	3	2314	2073	958	2207	1873
1	0	3	2314	2071	955	2205	1872
1	3	2	2317	2072	956	2205	1867
0	0	2	2316	2072	956	2206	1872
0	0	2	2309	2066	950	2198	1869
0	0	5	2315	2071	957	2204	1874
1	0	5	2312	2071	956	2208	1873
0	0	1	2313	2074	958	2207	1873
1	3	0	2313	2069	951	2207	1871
0	0	4	2315	2071	955	2207	1872
0	0	0	2309	2067	953	2205	1870
0	0	0	2315	2070	955	2205	1872
0	2	0	2314	2072	956	2207	1872
0	0	6	2310	2068	948	2199	1865
0	0	0	2315	2071	956	2205	1871
1	0	2	2315	2072	956	2207	1870
0	0	2	2316	2073	959	2208	1874
0	0	2	2309	2069	950	2199	1869
2	0	6	2314	2071	956	2206	1873
1	2	2	2315	2072	955	2205	1872
2	0	3	2309	2068	953	2205	1872
1	0	0	2315	2072	956	2207	1871
1	1	0	2314	2070	957	2207	1873
0	1	0	2316	2073	959	2209	1874
1	4	3	2318	2074	956	2207	1874
0	0	3	2319	2073	956	2206	1872
0	0	0	2311	2066	954	2205	1872
1	0	5	2317	2071	955	2206	1874
1	4	0	2317	2074	957	2210	1874
1	2	1	2319	2074	956	2208	1874
0	1	0	2317	2072	956	2206	1872
0	0	0	2317	2071	953	2200	1867
1	2	2	2317	2070	954	2205	1872
0	1	0	2317	2073	953	2206	1872
0	1	2	2317	2072	956	2205	1872
1	0	3	2313	2062	951	2201	1867
0	1	0	2317	2073	957	2206	1875
1	2	0	2320	2070	958	2208	1873
3	0	2	2318	2075	957	2207	1874
1	0	0	2311	2070	955	2206	1872
0	0	0	2318	2073	957	2206	1872
1	0	2	2318	2072	955	2204	1871
1	0	6	2318	2073	956	2206	1872
3	0	0	2318	2072	959	2209	1874
0	0	0	2319	2074	958	2209	1873
0	2	1	2319	2072	953	2202	1868
1	2	0	2317	2072	954	2206	1872
0	0	2	2318	2073	956	2205	1871
1	0	3	2319	2073	957	2207	1871
0	0	0	2309	2065	952	2200	1868
1	3	0	2318	2073	955	2205	1871
0	0	0	2318	2071	954	2203	1871
0	0	1	2317	2072	957	2206	1874
0	1	0	2313	2071	957	2207	1874
0	0	0	2315	2073	956	2208	1874
0	2	1	2319	2074	955	2202	1871
2	0	2	2319	2073	956	2208	1872
0	0	6	2318	2072	957	2206	1873
0	1	0	2318	2070	947	2195	1866
1	2	0	2317	2072	955	2205	1871
1	4	6	2318	2074	957	2206	1872
0	1	0	2321	2075	958	2206	1873
1	0	0	2318	2073	956	2206	1871
1	2	3	2314	2063	950	2195	1866
0	0	0	2316	2072	957	2206	1871
0	1	1	2319	2069	954	2204	1872
0	1	0	2319	2071	956	2206	1871
2	0	2	2315	2070	954	2205	1870
0	0	0	2317	2072	956	2205	1874
1	0	0	2319	2072	954	2206	1873
0	0	0	2321	2074	958	2207	1873
0	0	0	2321	2074	955	2206	1871
1	0	0	2320	2070	952	2202	1865
0	2	1	2318	2073	956	2205	1873
0	0	0	2318	2072	956	2206	1872
0	0	0	2319	2071	954	2204	1873
2	0	4	2314	2066	951	2199	1866
1	0	5	2320	2073	955	2207	1872
1	2	5	2315	2067	952	2204	1872
3	0	6	2320	2068	954	2205	1870
0	1	2	2319	2074	955	2207	1873
1	0	3	2316	2069	956	2205	1869
0	0	0	2321	2071	956	2204	1871
0	1	2	2319	2074	948	2203	1869
1	0	2	2319	2072	956	2205	1872
1	2	2	2320	2072	955	2207	1872
0	1	0	2320	2069	954	2205	1869
0	2	0	2320	2075	958	2208	1873
0	1	2	2318	2074	955	2207	1871
0	2	5	2319	2073	956	2205	1872
0	1	0	2313	2067	951	2200	1866
2	0	3	2319	2073	957	2205	1872
2	0	5	2316	2067	954	2202	1871
0	1	0	2320	2072	958	2206	1872
2	0	3	2317	2070	955	2206	1873
0	2	1	2317	2074	957	2209	1873
1	2	2	2322	2071	951	2205	1869
1	0	5	2320	2071	952	2203	1870
0	1	2	2321	2073	954	2205	1872
0	0	0	2321	2074	955	2206	1873
1	0	0	2319	2068	952	2200	1867
2	1	2	2323	2074	957	2207	1874
1	0	4	2323	2076	957	2207	1873
0	1	0	2319	2074	956	2206	1872
0	0	0	2317	2067	950	2197	1866
0	0	1	2323	2074	955	2206	1871
0	2	5	2316	2069	954	2205	1871
2	0	1	2318	2074	956	2206	1872
2	0	0	2321	2073	955	2205	1871
2	0	2	2322	2074	955	2207	1874
0	0	4	2323	2069	955	2207	1872
1	0	5	2324	2076	957	2206	1873
0	0	1	2324	2075	965	2206	1872
0	0	0	2320	2070	951	2201	1866
1	0	2	2322	2075	958	2205	1872
1	0	0	2323	2074	957	2208	1873
0	0	0	2324	2075	959	2207	1875
2	0	0	2325	2078	953	2206	1872
1	2	0	2317	2064	951	2199	1866
1	0	6	2323	2074	960	2206	1871
0	0	0	2328	2077	962	2208	1874
0	0	2	2324	2074	956	2205	1872
0	1	1	2321	2070	950	2199	1865
1	0	3	2325	2075	956	2206	1873
1	1	2	2325	2074	955	2206	1871
1	4	6	2328	2074	958	2208	1874
1	1	4	2322	2071	956	2205	1871
2	0	0	2326	2074	955	2206	1872
1	2	0	2325	2073	956	2206	1870
1	4	4	2325	2075	957	2206	1872
0	0	0	2325	2074	957	2205	1873
0	0	3	2325	2074	953	2201	1864
1	4	2	2324	2074	956	2206	1872
2	0	0	2326	2074	954	2206	1876
1	0	0	2325	2076	957	2209	1873
0	1	0	2322	2069	951	2200	1866
1	0	3	2325	2075	956	2206	1874
0	1	0	2323	2075	956	2205	1875
2	0	5	2327	2077	957	2208	1872
2	0	5	2325	2074	957	2206	1872
0	0	0	2319	2068	954	2205	1871
1	0	1	2324	2075	956	2206	1872
0	2	0	2325	2074	957	2205	1870
0	0	1	2324	2075	956	2208	1875
2	0	3	2325	2075	958	2209	1874
0	1	0	2328	2074	955	2201	1868
1	2	0	2325	2075	956	2207	1871
0	0	2	2325	2075	957	2206	1872
1	0	0	2325	2072	958	2205	1872
1	2	0	2320	2063	951	2198	1866
0	1	0	2324	2072	955	2206	1872
1	1	0	2322	2072	954	2203	1872
0	1	1	2324	2074	956	2206	1871
0	0	4	2318	2070	954	2205	1873
0	0	5	2328	2076	960	2209	1873
0	2	1	2327	2074	955	2200	1870
1	1	0	2325	2074	956	2207	1872
0	1	0	2324	2073	952	2201	1872
1	2	2	2324	2072	956	2205	1870
0	1	0	2325	2074	957	2202	1869
2	0	3	2324	2074	959	2209	1874
2	0	0	2326	2075	958	2206	1872
0	0	0	2325	2074	956	2207	1871
0	0	2	2320	2067	951	2201	1864
1	0	4	2323	2074	955	2205	1872
0	0	0	2324	2072	952	2204	1870
1	4	0	2323	2074	955	2205	1871
3	0	0	2319	2070	954	2205	1870
2	0	3	2322	2073	955	2207	1871
0	0	0	2322	2072	955	2203	1872
0	2	3	2326	2075	958	2208	1873
3	0	0	2324	2073	957	2206	1872
2	0	3	2324	2071	947	2200	1866
2	1	1	2323	2072	955	2206	1872
1	0	2	2324	2073	955	2206	1872
0	3	2	2322	2073	955	2206	1871
0	1	0	2324	2074	958	2208	1875
0	4	2	2319	2066	952	2201	1867
0	1	2	2322	2074	957	2206	1872
1	2	2	2323	2064	953	2204	1871
1	0	0	2322	2073	955	2205	1872
1	2	1	2319	2070	955	2204	1870
1	0	4	2322	2072	957	2206	1870
1	0	5	2322	2070	951	2203	1871
2	0	3	2322	2073	954	2206	1871
0	1	0	2322	2073	958	2208	1875
1	2	3	2323	2068	951	2201	1867
1	0	2	2322	2072	957	2207	1875
2	0	2	2324	2076	958	2207	1873
0	0	0	2324	2075	956	2206	1872
0	0	6	2317	2064	951	2201	1865
0	0	0	2322	2073	957	2205	1873
2	0	0	2315	2066	954	2204	1872
0	0	2	2317	2063	954	2207	1873
1	2	0	2323	2074	958	2207	1872
0	1	0	2320	2071	957	2205	1873
0	1	2	2319	2075	956	2206	1871
0	0	0	2321	2070	950	2203	1871
1	2	0	2321	2073	957	2205	1872
1	0	1	2321	2070	956	2206	1871
0	1	0	2320	2067	949	2202	1867
1	4	1	2320	2072	956	2205	1872
1	2	0	2322	2074	958	2208	1875
0	0	6	2323	2076	959	2208	1873
0	0	3	2317	2069	950	2199	1867
0	1	0	2321	2071	957	2207	1872
2	0	0	2315	2067	954	2205	1870
0	2	1	2321	2073	957	2207	1871
0	1	0	2319	2072	955	2206	1872
0	1	0	2321	2072	955	2206	1871
0	2	2	2320	2063	952	2204	1872
0	0	0	2320	2067	945	2200	1870
0	1	0	2320	2073	956	2207	1874
3	0	6	2319	2071	956	2206	1872
0	1	0	2321	2068	953	2201	1867
0	1	2	2318	2071	955	2206	1872
0	1	0	2326	2081	962	2215	1881
0	1	0	2316	2071	956	2205	1871
0	0	2	2316	2071	953	2203	1867
1	3	1	2316	2071	955	2204	1873
0	1	0	2317	2073	957	2208	1873
1	1	3	2322	2073	957	2207	1871
1	2	0	2313	2066	951	2199	1865
2	1	2	2317	2071	954	2205	1871
0	1	1	2316	2071	953	2205	1871
0	1	0	2318	2073	958	2207	1872
1	3	3	2313	2065	954	2203	1871
0	0	0	2316	2072	956	2204	1873
0	0	0	2316	2070	956	2205	1869
0	2	2	2315	2072	952	2204	1872
0	0	0	2315	2072	955	2205	1870
0	2	1	2315	2071	956	2199	1867
0	3	3	2313	2071	955	2205	1872
0	1	0	2315	2072	958	2208	1874
0	2	0	2318	2074	956	2206	1871
0	1	0	2315	2071	956	2204	1871
0	0	5	2311	2066	952	2196	1866
1	0	0	2316	2071	955	2205	1871
0	1	2	2315	2071	954	2202	1872
0	1	3	2315	2073	957	2205	1873
0	3	4	2314	2068	953	2205	1870
0	1	2	2316	2072	957	2206	1872
0	1	0	2315	2072	954	2204	1868
1	0	1	2315	2071	958	2204	1872
0	1	3	2314	2070	952	2205	1872
2	0	0	2314	2071	954	2199	1866
2	0	0	2314	2070	956	2204	1871
1	0	4	2314	2071	956	2207	1873
1	0	0	2315	2073	958	2207	1875
1	0	0	2313	2065	951	2199	1867
1	0	5	2315	2071	955	2206	1872
1	0	1	2314	2072	951	2204	1870
1	0	4	2314	2071	955	2205	1872
2	0	2	2314	2071	955	2206	1874
0	0	0	2307	2065	956	2206	1873
0	0	0	2317	2072	957	2205	1871
1	4	2	2315	2071	955	2203	1868
0	2	2	2314	2071	956	2206	1870
0	0	5	2311	2071	956	2205	1871
0	2	0	2314	2071	951	2201	1865
0	3	2	2315	2070	953	2205	1872
1	0	2	2314	2071	956	2206	1872
0	1	0	2313	2071	956	2206	1873
0	0	0	2312	2067	952	2202	1865
0	0	0	2317	2074	957	2206	1873
0	0	2	2314	2071	952	2201	1870
0	0	6	2315	2071	955	2205	1872
1	2	0	2309	2065	954	2205	1871
1	2	0	2315	2072	956	2205	1871
0	1	0	2314	2071	954	2201	1869
0	2	0	2316	2071	955	2204	1872
0	2	4	2316	2071	956	2205	1873
0	0	0	2318	2073	958	2207	1872
0	0	4	2317	2073	953	2198	1865
0	0	0	2314	2071	954	2205	1871
0	0	0	2316	2071	957	2208	1870
0	2	2	2316	2072	957	2205	1872
2	0	4	2312	2066	952	2199	1867
0	0	0	2317	2071	956	2204	1872
0	0	3	2316	2071	952	2199	1869
0	0	2	2317	2072	957	2207	1874
2	0	6	2312	2065	955	2207	1874
0	0	0	2319	2073	956	2206	1873
0	1	0	2317	2070	955	2202	1865
1	1	2	2317	2072	970	2206	1871
0	2	0	2317	2069	953	2206	1872
1	0	0	2317	2072	954	2200	1865
3	0	5	2316	2071	955	2204	1871
0	3	2	2317	2071	955	2205	1872
1	3	2	2320	2073	957	2206	1871
1	4	2	2318	2072	957	2206	1871
2	0	2	2313	2066	949	2200	1867
0	2	1	2319	2072	955	2205	1871
1	2	0	2319	2072	947	2200	1869
0	1	0	2319	2071	955	2206	1873
0	1	0	2314	2067	954	2204	1870
0	1	0	2319	2072	957	2206	1874
0	0	0	2319	2074	959	2199	1869
1	4	1	2321	2075	957	2207	1873
3	0	2	2319	2072	955	2205	1872
2	0	2	2318	2072	950	2201	1867
1	0	2	2318	2072	955	2204	1871
0	0	5	2319	2071	954	2205	1869
1	2	1	2319	2072	955	2206	1870
0	1	0	2315	2068	951	2201	1866
0	1	0	2319	2072	957	2206	1873
1	0	0	2316	2071	948	2205	1872
0	1	0	2322	2074	950	2199	1870
1	3	1	2320	2075	959	2206	1872
0	1	0	2316	2068	954	2204	1870
0	0	0	2321	2072	957	2206	1870
0	0	0	2320	2072	964	2197	1867
2	0	2	2324	2073	954	2209	1877
1	2	2	2317	2068	952	2201	1868
0	1	0	2321	2072	954	2207	1869
0	2	0	2320	2072	956	2205	1872
0	0	4	2324	2075	956	2206	1871
0	1	0	2320	2071	955	2207	1870
2	0	5	2321	2072	953	2206	1870
3	0	2	2321	2071	955	2206	1871
0	2	0	2320	2071	955	2205	1870
1	2	2	2319	2070	955	2205	1870
0	2	1	2311	2065	950	2198	1863
1	3	2	2320	2072	956	2205	1871
0	1	3	2320	2072	958	2206	1871
1	2	1	2321	2073	958	2206	1870
2	0	2	2316	2064	950	2200	1869
0	1	0	2320	2072	956	2204	1870
2	0	0	2318	2071	953	2205	1869
0	0	3	2319	2072	955	2204	1870
1	0	3	2318	2070	955	2203	1871
1	0	4	2318	2070	951	2205	1871
2	0	6	2320	2071	957	2205	1867
1	0	2	2317	2071	954	2204	1869
0	0	0	2319	2071	956	2204	1870
0	1	0	2320	2070	956	2205	1873
0	1	0	2315	2065	951	2199	1864
0	0	0	2319	2070	955	2205	1872
1	3	2	2320	2071	956	2207	1870
0	0	0	2321	2073	956	2207	1871
0	0	0	2314	2064	951	2200	1868
1	0	3	2320	2072	956	2204	1871
1	2	1	2317	2069	955	2205	1871
0	0	0	2319	2072	956	2205	1870
0	1	1	2317	2071	955	2205	1871
0	0	5	2318	2071	955	2204	1868
0	0	5	2314	2069	955	2205	1873
0	1	0	2318	2073	958	2207	1874
1	3	1	2322	2073	958	2206	1871
1	0	0	2320	2071	956	2205	1870
0	0	0	2315	2066	952	2196	1864
3	0	0	2320	2072	955	2205	1871
1	0	2	2319	2071	955	2207	1869
0	1	0	2319	2073	956	2209	1874
0	1	3	2317	2065	951	2199	1868
0	0	0	2320	2071	957	2205	1870
0	0	0	2316	2069	954	2206	1871
0	1	2	2320	2071	953	2206	1871
3	0	0	2319	2070	957	2206	1869
0	0	0	2320	2073	954	2205	1869
0	0	4	2315	2070	954	2205	1870
0	0	2	2319	2070	956	2205	1871
1	3	2	2319	2071	957	2205	1871
0	0	0	2317	2064	948	2198	1862
0	0	0	2320	2072	957	2205	1870
0	0	2	2320	2070	954	2206	1865
0	0	3	2320	2072	957	2208	1873
2	0	4	2320	2073	954	2206	1871
0	1	0	2312	2065	950	2200	1867
0	1	0	2320	2072	953	2205	1871
0	0	1	2317	2070	955	2205	1870
2	0	3	2319	2073	957	2204	1872
0	0	3	2319	2072	956	2209	1874
0	0	0	2322	2075	954	2206	1872
0	0	0	2318	2068	954	2204	1871
1	2	2	2322	2074	956	2204	1871
1	1	0	2321	2073	955	2205	1870
1	2	2	2316	2067	951	2198	1865
2	0	0	2320	2072	955	2205	1870
0	0	1	2321	2073	957	2206	1866
0	0	3	2322	2073	956	2203	1873
2	0	5	2315	2066	952	2202	1870
0	2	0	2323	2074	958	2207	1872
1	2	0	2320	2072	955	2205	1871
0	0	0	2321	2073	957	2206	1870
0	0	0	2321	2072	953	2205	1871
2	0	0	2321	2072	953	2205	1871
0	2	2	2319	2073	958	2208	1872
0	0	0	2320	2069	956	2204	1870
0	0	5	2323	2073	956	2205	1871
1	1	0	2322	2073	955	2206	1869
1	2	0	2317	2066	951	2198	1864
0	0	0	2319	2071	956	2206	1869
1	4	0	2322	2072	956	2205	1865
2	1	0	2321	2073	956	2206	1870
1	0	0	2316	2065	952	2196	1870
1	1	0	2322	2074	957	2209	1872
0	0	1	2321	2073	955	2206	1870
0	0	5	2322	2073	955	2206	1871
1	0	1	2320	2071	956	2205	1870
0	1	0	2321	2072	954	2205	1866
0	1	0	2314	2068	955	2206	1871
0	1	0	2322	2073	955	2207	1871
1	4	3	2324	2074	955	2206	1870
1	4	2	2322	2073	957	2204	1871
2	1	2	2317	2066	948	2200	1864
2	0	0	2320	2072	956	2205	1871
2	0	2	2322	2073	956	2205	1864
0	1	0	2328	2074	945	2199	1866
0	4	1	2323	2071	951	2202	1865
0	0	0	2322	2074	957	2208	1872
1	4	2	2326	2075	957	2205	1871
1	4	0	2324	2066	955	2204	1870
2	1	3	2315	2065	951	2198	1865
3	0	0	2323	2071	955	2205	1870
2	0	5	2322	2071	955	2204	1870
1	3	2	2322	2072	956	2205	1870
0	1	0	2317	2069	952	2204	1870
1	2	0	2322	2071	954	2205	1870
0	0	3	2323	2072	956	2207	1873
0	0	5	2325	2074	959	2207	1871
0	0	0	2324	2074	951	2206	1869
0	1	2	2323	2070	952	2200	1865
0	1	3	2323	2073	958	2205	1871
1	2	0	2323	2072	957	2206	1870
1	1	0	2323	2072	956	2205	1869
1	2	0	2317	2066	951	2198	1863
1	1	2	2317	2065	954	2199	1864
0	0	0	2323	2072	956	2205	1871
0	0	0	2324	2070	956	2205	1870
2	0	1	2323	2072	956	2206	1871
1	1	0	2319	2070	954	2205	1870
0	1	0	2323	2070	955	2206	1869
1	3	0	2321	2071	952	2205	1873
0	0	2	2322	2074	958	2208	1872
0	1	0	2325	2074	959	2205	1870
1	1	0	2322	2067	950	2201	1866
1	3	0	2322	2068	955	2206	1870
1	2	0	2322	2073	956	2205	1869
0	1	3	2322	2072	956	2206	1870
1	2	1	2315	2065	950	2199	1865
0	0	3	2323	2072	956	2205	1870
1	4	2	2320	2070	954	2207	1872
0	2	0	2323	2075	958	2207	1872
2	0	3	2321	2072	956	2205	1871
0	1	0	2321	2070	955	2204	1870
0	0	0	2322	2071	955	2206	1870
1	1	1	2322	2069	953	2205	1869
0	1	0	2324	2072	955	2207	1873
0	0	0	2322	2073	956	2207	1872
3	0	2	2321	2068	950	2200	1864
0	1	0	2321	2074	956	2205	1870
0	0	2	2321	2071	957	2205	1871
0	0	0	2321	2073	957	2207	1871
0	0	0	2317	2067	951	2199	1864
2	0	2	2323	2073	957	2206	1871
0	0	4	2315	2068	956	2205	1871
0	1	0	2321	2071	955	2205	1870
0	0	6	2319	2070	955	2204	1871
0	0	1	2320	2071	955	2204	1870
1	4	1	2318	2067	954	2205	1871
1	0	4	2322	2071	957	2206	1871
0	0	2	2321	2072	958	2208	1873
0	2	0	2319	2071	954	2205	1871
0	3	0	2318	2068	950	2199	1865
0	0	0	2319	2072	956	2205	1870
0	1	0	2320	2070	956	2205	1870
0	1	0	2320	2071	955	2206	1871
0	0	0	2315	2064	954	2201	1865
1	3	0	2321	2074	958	2207	1872
1	3	5	2318	2068	954	2205	1871
0	4	5	2319	2072	957	2205	1871
1	2	3	2317	2070	957	2201	1871
0	0	1	2320	2071	957	2204	1871
1	3	3	2319	2065	953	2204	1870
0	1	1	2320	2070	955	2205	1871
3	0	0	2319	2070	956	2205	1871
0	2	2	2315	2069	953	2201	1866
1	4	1	2319	2074	958	2208	1873
0	0	0	2320	2072	955	2206	1870
1	0	0	2320	2071	956	2207	1871
0	0	1	2318	2071	957	2204	1871
1	0	1	2312	2061	948	2198	1865
0	2	1	2319	2071	957	2208	1874
1	0	3	2315	2069	956	2206	1871
0	1	0	2319	2070	957	2205	1870
0	0	0	2317	2069	955	2206	1871
0	0	0	2318	2073	956	2206	1870
0	0	0	2317	2063	951	2202	1869
0	1	0	2314	2071	956	2205	1871
1	3	1	2317	2069	956	2205	1871
2	0	0	2314	2066	951	2199	1866
0	0	0	2317	2071	958	2206	1872
1	0	0	2319	2074	956	2207	1872
0	0	0	2320	2072	957	2206	1871
1	4	7	2313	2064	946	2197	1865
1	3	5	2320	2072	958	2206	1871
2	0	0	2310	2068	953	2204	1870
1	3	2	2317	2071	956	2204	1871
0	0	0	2316	2071	956	2204	1871
3	0	5	2313	2068	955	2202	1870
0	2	1	2314	2069	956	2206	1873
2	0	6	2317	2067	951	2203	1871
1	1	5	2317	2072	957	2205	1872
0	2	0	2323	2083	963	2215	1879
0	3	0	2312	2071	956	2203	1870
2	2	0	2311	2070	956	2204	1871
1	4	2	2312	2071	956	2205	1870
0	0	5	2311	2070	953	2204	1870
1	0	0	2310	2072	955	2201	1864
0	0	2	2311	2070	955	2207	1871
0	1	0	2312	2073	958	2207	1871
0	0	1	2312	2072	956	2204	1870
0	0	0	2309	2066	952	2198	1866
0	2	0	2310	2071	954	2205	1870
0	2	2	2311	2072	953	2204	1871
1	1	0	2310	2071	955	2205	1871
2	2	0	2308	2060	952	2201	1869
1	1	5	2311	2069	955	2204	1871
0	1	1	2311	2071	959	2206	1873
0	0	0	2312	2073	958	2205	1872
0	0	2	2310	2071	956	2204	1872
0	0	6	2310	2071	952	2200	1866
0	1	4	2307	2070	954	2200	1867
0	0	0	2308	2070	955	2204	1871
1	2	0	2310	2073	958	2207	1872
0	0	2	2312	2075	958	2205	1872
0	0	2	2303	2066	949	2199	1866
1	1	0	2309	2069	955	2205	1871
0	0	0	2309	2070	954	2202	1871
2	0	4	2309	2072	955	2205	1871
0	4	2	2301	2064	954	2203	1869
0	0	0	2309	2073	954	2205	1870
0	2	0	2307	2072	955	2200	1871
1	0	2	2307	2073	959	2207	1873
0	0	0	2310	2075	956	2205	1871
3	0	0	2309	2073	954	2196	1867
0	5	0	2308	2072	955	2205	1871
1	4	2	2307	2072	955	2205	1871
0	0	1	2307	2072	964	2204	1869
0	1	2	2302	2066	950	2198	1866
0	1	0	2304	2070	950	2197	1866
0	1	0	2308	2073	955	2206	1871
2	0	1	2307	2072	953	2202	1871
1	2	0	2306	2072	956	2207	1874
3	0	1	2304	2072	956	2203	1871
3	0	2	2307	2074	956	2206	1872
0	1	0	2305	2072	954	2196	1870
1	2	5	2306	2073	952	2205	1872
0	0	2	2306	2073	954	2205	1871
0	2	0	2305	2071	951	2200	1867
2	0	2	2305	2070	956	2203	1870
0	1	0	2305	2073	956	2205	1873
0	1	0	2306	2073	958	2207	1874
0	0	0	2304	2068	950	2198	1866
1	1	2	2307	2073	955	2205	1870
0	1	0	2305	2067	954	2204	1869
1	1	2	2304	2072	956	2203	1870
2	0	0	2301	2070	955	2203	1873
1	2	1	2300	2069	955	2206	1873
2	0	1	2306	2075	957	2205	1872
0	1	0	2305	2073	953	2199	1869
0	1	0	2305	2072	955	2203	1871
1	1	0	2305	2073	955	2205	1872
1	3	1	2299	2070	950	2200	1866
1	1	0	2304	2073	954	2204	1869
0	1	0	2304	2071	954	2204	1871
1	1	0	2303	2073	956	2204	1873
2	0	2	2299	2065	951	2199	1864
2	0	1	2305	2075	957	2205	1872
0	2	1	2305	2067	952	2202	1869
0	0	0	2304	2073	953	2206	1870
0	0	0	2299	2069	954	2202	1869
2	2	0	2302	2071	954	2203	1871
0	1	0	2303	2072	951	2199	1869
0	1	0	2303	2071	955	2203	1871
0	0	2	2303	2072	956	2204	1873
1	1	0	2304	2072	955	2205	1870
1	0	2	2302	2070	950	2199	1865
0	1	0	2302	2072	955	2203	1868
1	0	2	2304	2072	955	2201	1871
1	1	0	2303	2072	956	2202	1871
1	1	0	2298	2065	949	2198	1865
1	4	0	2303	2074	956	2208	1874
1	0	2	2304	2066	954	2204	1871
0	0	2	2302	2071	957	2202	1871
2	0	2	2300	2069	958	2202	1871
0	1	0	2305	2073	956	2204	1871
0	0	5	2303	2071	953	2199	1870
1	0	2	2303	2071	953	2201	1872
2	1	0	2304	2070	958	2203	1871
0	0	2	2304	2069	951	2199	1865
0	1	0	2302	2072	954	2204	1870
2	0	4	2303	2071	956	2204	1872
0	0	2	2303	2072	956	2204	1872
1	0	3	2304	2071	955	2205	1870
1	0	3	2298	2064	950	2197	1864
2	0	5	2303	2071	955	2204	1871
1	2	2	2303	2064	949	2202	1870
0	2	2	2302	2072	957	2204	1872
2	0	0	2310	2077	960	2214	1879
1	0	2	2305	2071	951	2205	1872
1	4	0	2305	2073	957	2205	1871
2	0	6	2306	2073	955	2205	1870
1	3	2	2300	2063	950	2197	1869
0	1	0	2305	2070	954	2203	1871
3	0	5	2305	2071	956	2204	1870
1	4	2	2304	2070	954	2200	1869
0	0	5	2304	2070	955	2203	1869
2	0	3	2305	2071	956	2203	1868
1	2	0	2305	2072	958	2207	1872
3	0	3	2307	2073	956	2204	1870
0	1	0	2305	2071	954	2203	1869
2	0	1	2300	2065	948	2198	1862
0	1	0	2305	2070	956	2203	1872
1	0	4	2305	2071	955	2200	1869
3	0	2	2305	2070	953	2202	1870
0	0	1	2301	2063	953	2198	1870
0	0	0	2306	2070	954	2206	1872
2	0	2	2306	2070	957	2204	1871
0	1	0	2305	2070	956	2205	1870
0	1	0	2306	2070	955	2205	1870
2	0	4	2304	2070	954	2204	1870
0	0	0	2305	2070	955	2198	1866
0	0	6	2304	2068	956	2205	1873
0	0	0	2307	2071	958	2207	1873
0	0	3	2307	2074	957	2204	1872
1	0	2	2302	2065	950	2198	1865
1	0	1	2306	2071	956	2205	1871
1	1	0	2305	2070	955	2200	1869
1	1	5	2305	2071	954	2205	1870
0	0	2	2299	2065	952	2202	1870
2	0	0	2305	2070	955	2202	1870
1	1	5	2304	2070	955	2205	1869
2	0	0	2307	2071	958	2207	1872
2	0	0	2307	2072	957	2205	1870
3	0	0	2305	2071	956	2201	1866
1	1	2	2307	2072	955	2200	1868
0	2	0	2304	2070	956	2204	1871
0	1	0	2306	2071	955	2204	1870
1	3	2	2306	2070	953	2205	1871
0	0	0	2301	2065	951	2198	1866
0	0	2	2304	2070	956	2205	1871
3	0	2	2304	2069	954	2199	1869
0	2	0	2306	2072	957	2207	1872
0	2	0	2304	2068	954	2203	1870
0	0	5	2307	2071	956	2203	1872
0	0	5	2305	2070	956	2201	1864
0	0	3	2306	2071	956	2202	1871
0	1	0	2306	2070	956	2202	1870
1	1	0	2306	2071	955	2199	1867
1	0	2	2306	2070	954	2203	1870
1	2	0	2306	2070	956	2203	1872
2	0	0	2307	2072	956	2207	1873
0	2	0	2305	2068	947	2199	1865
1	1	0	2305	2066	949	2199	1864
0	0	2	2307	2071	955	2205	1870
0	0	0	2307	2071	952	2198	1869
1	1	0	2307	2071	957	2204	1873
1	0	2	2303	2066	955	2205	1874
0	1	0	2309	2073	957	2204	1872
1	1	2	2307	2071	956	2203	1866
0	2	0	2307	2071	956	2204	1871
1	0	2	2307	2069	955	2204	1871
0	2	0	2307	2078	954	2200	1858
0	1	0	2306	2070	954	2204	1870
0	2	2	2307	2070	956	2204	1871
0	1	2	2307	2071	955	2204	1872
0	1	3	2301	2068	952	2201	1868
1	0	0	2307	2073	957	2207	1871
2	0	4	2307	2070	951	2202	1870
0	1	0	2308	2070	955	2204	1871
0	0	5	2301	2066	955	2203	1868
0	1	2	2302	2064	955	2203	1872
0	1	5	2308	2072	958	2207	1874
0	2	0	2311	2072	957	2198	1868
0	2	0	2306	2071	955	2204	1871
1	0	1	2307	2070	956	2205	1871
1	3	2	2309	2072	952	2200	1865
1	2	1	2308	2070	956	2204	1871
2	0	0	2308	2070	956	2205	1869
0	1	1	2307	2069	957	2205	1871
0	0	2	2304	2065	950	2200	1866
1	0	5	2307	2070	956	2205	1869
1	1	0	2307	2065	950	2201	1869
2	4	0	2307	2069	956	2205	1873
2	0	2	2304	2070	955	2207	1873
2	0	2	2310	2074	957	2205	1872
1	0	3	2308	2071	949	2200	1868
0	1	0	2308	2071	957	2205	1872
1	3	0	2308	2072	955	2205	1870
0	4	2	2308	2071	955	2204	1871
0	1	0	2307	2069	953	2202	1867
1	3	0	2308	2071	955	2207	1870
0	0	4	2311	2074	956	2205	1871
1	3	0	2309	2071	954	2205	1869
