# Supplementary material for: Assisting hand gesture classification and rehabilitation assessment via sEMG and finger motion data
Source: Front Bioeng Biotechnol. 2026 Jan 8;13:1751763. doi: 10.3389/fbioe.2025.1751763 (PMC12823985; doi:10.3389/fbioe.2025.1751763)
Supplement: Supplementary file 1 [file DataSheet1.zip › dataset/function 0/0/2/9.csv]

channel_2	channel_3	channel_6	pinky	ring finger	middle finger	forefinger	thumb
1	1	0	2315	2084	961	2180	1860
0	1	0	2314	2080	959	2182	1858
1	2	0	2316	2074	954	2180	1858
0	3	2	2313	2082	960	2181	1860
0	0	3	2314	2084	961	2184	1860
1	0	4	2313	2075	956	2177	1857
0	2	0	2309	2066	948	2170	1850
0	0	6	2312	2071	955	2177	1857
1	2	0	2312	2072	953	2174	1857
2	0	1	2312	2072	953	2177	1857
0	0	2	2305	2066	951	2175	1856
2	4	0	2312	2072	954	2174	1858
0	0	5	2312	2071	953	2175	1857
0	1	0	2312	2074	956	2179	1858
1	4	0	2313	2074	955	2178	1859
2	0	0	2313	2072	952	2173	1852
1	2	0	2313	2072	954	2177	1857
0	0	3	2312	2071	949	2177	1858
0	1	7	2311	2071	954	2176	1858
1	1	0	2306	2065	950	2170	1851
0	2	0	2311	2072	954	2176	1857
2	0	2	2311	2071	948	2176	1856
0	1	0	2312	2071	954	2176	1858
2	0	2	2313	2073	953	2181	1862
1	2	2	2309	2070	954	2176	1857
2	0	1	2312	2073	955	2178	1857
0	1	0	2312	2071	951	2171	1855
0	0	5	2312	2071	953	2177	1856
1	4	0	2311	2071	953	2177	1857
1	3	0	2311	2070	947	2173	1852
1	0	0	2311	2071	954	2177	1856
1	2	2	2311	2072	954	2177	1858
2	0	0	2313	2073	956	2181	1859
1	0	0	2309	2066	951	2171	1849
0	0	4	2313	2073	955	2176	1857
0	0	0	2313	2065	951	2176	1855
0	0	0	2312	2072	955	2176	1857
1	3	4	2308	2068	947	2175	1857
0	1	1	2312	2071	953	2177	1857
0	0	0	2311	2070	952	2174	1855
0	1	0	2311	2071	954	2178	1859
0	0	5	2311	2071	955	2176	1857
1	4	2	2312	2072	954	2177	1856
0	0	4	2312	2070	951	2172	1851
0	0	0	2311	2072	953	2177	1856
1	1	3	2312	2071	955	2178	1856
0	1	0	2312	2072	955	2178	1857
1	0	4	2306	2067	950	2173	1854
1	0	3	2314	2075	955	2177	1858
3	0	0	2313	2067	952	2175	1855
0	1	0	2313	2072	952	2177	1857
1	1	0	2304	2068	952	2176	1856
0	1	0	2313	2072	955	2175	1856
0	0	3	2312	2071	947	2171	1854
1	1	0	2312	2072	953	2177	1856
0	0	0	2312	2072	954	2178	1860
0	2	0	2313	2071	952	2173	1854
0	1	0	2313	2075	955	2177	1858
0	0	2	2312	2073	955	2177	1858
0	0	2	2313	2072	954	2177	1857
0	0	4	2313	2072	955	2174	1857
0	0	3	2305	2067	951	2171	1854
0	1	0	2312	2072	954	2177	1856
0	1	5	2314	2068	948	2173	1855
0	0	3	2313	2072	955	2178	1859
2	0	2	2308	2070	955	2179	1858
0	1	0	2314	2074	956	2178	1858
0	0	5	2313	2072	953	2169	1853
1	2	2	2313	2072	954	2177	1856
1	3	0	2313	2071	955	2178	1857
2	0	2	2312	2069	951	2170	1854
1	4	0	2312	2072	953	2176	1857
1	2	2	2313	2073	953	2181	1857
1	1	0	2313	2072	954	2178	1858
0	0	1	2308	2065	951	2171	1854
0	0	1	2315	2075	956	2179	1857
0	0	0	2316	2062	951	2176	1855
0	4	2	2319	2068	946	2172	1853
0	0	1	2313	2071	955	2177	1857
3	0	0	2308	2069	951	2176	1857
0	1	0	2313	2073	953	2177	1858
2	0	4	2312	2073	947	2169	1855
1	2	0	2315	2072	949	2172	1850
1	1	1	2317	2073	952	2174	1852
0	1	0	2315	2072	955	2178	1856
1	2	0	2315	2073	954	2177	1857
0	1	0	2314	2072	954	2178	1858
1	3	0	2310	2067	948	2168	1850
0	1	1	2315	2073	955	2178	1856
2	1	2	2314	2073	955	2177	1859
0	2	0	2315	2073	956	2179	1857
1	3	2	2313	2071	954	2178	1855
1	3	3	2315	2072	955	2179	1856
3	0	0	2315	2071	953	2177	1856
0	0	3	2315	2073	954	2177	1855
0	0	0	2314	2073	954	2178	1857
0	0	2	2313	2072	950	2172	1852
0	2	0	2314	2072	954	2178	1857
0	0	5	2315	2070	954	2178	1857
0	0	1	2315	2075	955	2181	1858
0	0	5	2311	2067	950	2171	1852
0	0	2	2312	2063	949	2171	1852
1	3	0	2316	2073	954	2176	1856
1	1	5	2314	2073	953	2178	1858
0	0	0	2314	2072	955	2178	1859
0	0	3	2310	2069	954	2179	1858
1	3	0	2317	2076	955	2178	1856
1	2	0	2316	2071	954	2178	1856
0	0	2	2315	2073	955	2177	1857
1	1	0	2315	2073	954	2177	1855
0	0	4	2315	2073	950	2172	1852
3	0	0	2316	2073	952	2177	1855
0	1	5	2315	2071	949	2177	1854
0	1	0	2315	2073	953	2178	1856
1	1	0	2309	2065	947	2170	1851
3	0	0	2314	2071	954	2177	1856
2	4	0	2315	2071	953	2176	1857
0	0	2	2314	2074	956	2180	1859
0	0	2	2313	2072	955	2177	1856
0	0	0	2310	2069	953	2176	1857
0	0	2	2315	2073	955	2174	1855
1	2	2	2315	2069	955	2178	1856
1	4	0	2316	2073	955	2176	1856
0	0	4	2315	2073	954	2179	1859
0	0	1	2315	2074	950	2176	1855
0	0	1	2317	2075	956	2179	1857
1	4	2	2316	2070	950	2176	1856
1	3	2	2316	2071	955	2178	1856
0	2	0	2310	2064	945	2167	1851
0	0	0	2316	2073	954	2176	1856
1	1	0	2315	2073	954	2177	1857
0	0	0	2316	2073	954	2178	1858
1	3	2	2311	2071	956	2180	1857
0	0	4	2319	2075	947	2175	1855
0	1	0	2317	2074	954	2178	1855
1	3	0	2315	2073	955	2178	1856
0	0	2	2315	2072	954	2177	1857
0	1	6	2313	2072	955	2178	1856
2	0	0	2315	2070	950	2170	1854
0	0	2	2318	2075	954	2180	1858
1	1	2	2319	2070	953	2178	1857
1	2	0	2318	2072	955	2178	1857
0	0	2	2308	2065	947	2171	1850
0	0	6	2317	2075	953	2178	1854
1	0	1	2316	2072	956	2176	1857
0	0	0	2315	2074	954	2178	1856
1	1	0	2314	2071	953	2178	1856
1	0	2	2317	2073	950	2175	1857
0	0	0	2317	2075	956	2179	1859
1	1	0	2320	2075	956	2178	1856
0	1	2	2316	2074	955	2178	1857
0	0	1	2316	2068	949	2170	1850
0	0	0	2316	2072	957	2178	1856
0	0	0	2311	2068	952	2176	1857
0	0	0	2317	2073	953	2178	1857
0	0	0	2317	2073	954	2178	1857
0	2	0	2311	2066	951	2172	1852
0	0	2	2318	2075	957	2179	1859
2	0	3	2319	2076	954	2179	1857
0	0	0	2317	2070	956	2179	1857
1	0	2	2311	2071	953	2176	1856
2	0	0	2317	2073	950	2173	1854
1	0	2	2316	2073	954	2178	1856
3	0	0	2317	2073	953	2177	1858
0	1	0	2318	2073	955	2177	1857
0	0	0	2315	2068	951	2174	1853
1	2	0	2318	2075	958	2180	1858
0	0	6	2313	2065	952	2176	1857
0	0	1	2317	2072	955	2178	1856
0	1	0	2310	2066	951	2171	1850
0	0	1	2314	2073	955	2178	1857
1	4	2	2316	2072	955	2178	1857
0	0	0	2317	2073	954	2178	1857
0	0	0	2319	2076	955	2178	1858
0	2	0	2312	2071	953	2176	1857
0	0	0	2317	2072	952	2170	1852
0	1	0	2317	2072	956	2177	1856
0	0	0	2317	2076	954	2177	1857
0	0	1	2318	2073	954	2178	1856
0	0	2	2317	2073	955	2178	1856
1	2	2	2316	2074	955	2177	1856
2	0	0	2318	2071	955	2180	1858
0	0	3	2317	2076	956	2179	1857
0	0	2	2319	2073	955	2178	1857
2	0	2	2318	2073	953	2176	1856
0	2	0	2318	2073	954	2176	1856
1	2	0	2317	2073	952	2177	1858
0	0	5	2312	2068	948	2172	1850
1	2	0	2317	2072	953	2178	1856
2	0	4	2317	2073	953	2180	1857
1	1	0	2318	2074	954	2180	1858
2	0	2	2314	2067	951	2171	1854
0	3	0	2319	2075	955	2178	1857
1	4	2	2318	2073	955	2178	1855
0	0	3	2317	2073	953	2178	1855
0	0	3	2318	2073	953	2178	1855
1	1	0	2317	2073	956	2177	1854
0	0	0	2318	2074	955	2179	1857
0	0	5	2320	2075	954	2171	1856
0	0	1	2319	2073	955	2179	1855
1	0	2	2319	2074	955	2177	1857
1	1	4	2311	2067	947	2171	1851
0	0	2	2319	2074	955	2178	1857
0	0	0	2317	2073	955	2178	1857
0	0	3	2318	2074	953	2178	1857
0	0	2	2314	2066	945	2170	1854
0	1	1	2319	2073	954	2177	1856
0	1	1	2319	2072	954	2178	1856
0	0	0	2318	2072	951	2181	1859
0	0	0	2319	2077	955	2181	1857
2	0	2	2320	2073	953	2179	1855
0	0	5	2320	2074	956	2178	1857
0	0	0	2319	2073	955	2177	1853
0	0	0	2319	2074	955	2178	1856
2	1	2	2317	2067	949	2170	1849
2	4	0	2315	2066	951	2174	1853
0	1	0	2321	2076	954	2179	1856
1	2	0	2319	2073	953	2178	1856
0	0	4	2319	2073	955	2177	1856
0	2	0	2313	2068	949	2172	1853
0	0	6	2320	2072	955	2178	1853
1	0	2	2319	2074	956	2178	1857
2	0	3	2319	2073	954	2178	1856
1	4	2	2317	2071	953	2179	1854
1	1	2	2315	2071	951	2178	1857
0	1	5	2322	2076	956	2181	1855
1	4	0	2322	2075	953	2179	1851
1	0	2	2321	2075	952	2178	1857
0	1	0	2316	2068	950	2170	1851
2	0	0	2320	2075	955	2179	1857
0	0	0	2318	2069	955	2178	1858
1	0	2	2319	2073	956	2176	1856
0	1	1	2313	2068	947	2172	1855
0	0	3	2315	2068	947	2172	1853
1	0	2	2321	2073	954	2179	1856
0	0	0	2320	2075	954	2177	1855
1	2	0	2319	2074	954	2177	1856
1	2	0	2317	2072	954	2178	1857
0	1	0	2317	2070	953	2176	1854
1	2	0	2320	2074	956	2178	1855
0	1	0	2320	2073	955	2180	1855
0	2	1	2320	2075	956	2180	1859
1	3	0	2317	2070	949	2173	1852
0	1	0	2321	2074	955	2178	1856
1	2	2	2318	2072	956	2178	1855
0	0	0	2320	2074	954	2178	1857
0	2	0	2316	2066	947	2172	1854
0	1	2	2320	2073	953	2178	1854
0	0	2	2318	2073	956	2179	1857
0	2	0	2319	2073	955	2178	1857
1	2	0	2320	2074	955	2180	1859
1	2	0	2319	2071	955	2178	1855
0	1	0	2316	2068	954	2177	1849
0	1	0	2320	2073	953	2180	1856
0	2	2	2320	2072	954	2179	1849
0	3	2	2319	2073	953	2179	1857
1	1	6	2317	2069	949	2173	1854
1	0	5	2322	2077	956	2181	1859
1	2	2	2321	2074	959	2179	1856
2	0	6	2322	2074	956	2178	1857
0	2	2	2317	2068	947	2175	1854
0	0	6	2320	2074	954	2178	1854
0	0	6	2321	2074	954	2179	1857
2	0	5	2320	2073	954	2178	1857
1	1	0	2320	2073	956	2177	1857
0	1	0	2315	2072	953	2178	1854
0	0	2	2322	2075	958	2181	1859
0	1	0	2322	2075	956	2170	1853
0	0	2	2321	2074	955	2177	1857
1	0	3	2320	2074	954	2178	1856
1	2	0	2317	2065	951	2172	1846
1	2	0	2320	2073	955	2179	1859
1	3	1	2320	2075	955	2180	1858
2	0	0	2323	2075	954	2178	1857
0	1	2	2329	2082	960	2187	1867
0	2	2	2320	2072	954	2178	1855
1	0	5	2320	2073	953	2178	1855
0	1	0	2318	2073	954	2179	1856
0	2	2	2312	2067	950	2171	1849
0	0	0	2321	2074	954	2178	1857
2	0	0	2321	2074	955	2178	1858
0	3	0	2322	2082	955	2181	1859
0	0	0	2320	2074	956	2180	1857
0	1	2	2322	2074	954	2178	1857
3	0	0	2321	2073	951	2178	1856
1	1	0	2321	2072	953	2179	1856
0	1	2	2321	2073	955	2177	1857
2	0	7	2318	2070	949	2172	1851
2	0	2	2320	2073	954	2179	1856
1	2	1	2319	2072	953	2178	1857
1	4	6	2321	2074	957	2181	1858
1	1	2	2318	2070	951	2170	1852
1	4	2	2322	2072	955	2178	1857
0	0	0	2320	2074	955	2178	1857
1	4	0	2321	2074	957	2179	1856
0	0	1	2319	2073	955	2178	1857
2	3	0	2318	2072	954	2177	1857
1	2	0	2321	2071	952	2178	1855
0	1	0	2321	2073	954	2179	1858
0	1	0	2320	2075	956	2180	1858
2	0	2	2323	2077	955	2180	1856
1	1	0	2317	2066	950	2173	1849
3	0	1	2320	2074	953	2177	1855
2	0	5	2318	2073	952	2177	1856
0	0	5	2321	2073	956	2178	1856
2	4	0	2315	2066	949	2173	1853
1	1	0	2321	2074	954	2179	1857
3	0	1	2320	2073	955	2178	1858
3	0	3	2321	2073	955	2183	1859
0	0	3	2321	2074	956	2179	1857
0	0	3	2319	2071	954	2178	1854
0	1	0	2320	2070	953	2178	1856
0	0	0	2320	2073	955	2177	1857
2	0	3	2321	2074	953	2183	1856
1	4	1	2320	2071	953	2178	1857
1	0	0	2315	2070	952	2174	1853
1	0	1	2323	2076	957	2179	1857
0	0	0	2320	2073	953	2178	1857
0	1	2	2321	2073	954	2178	1857
0	0	1	2316	2067	949	2170	1851
0	0	0	2320	2073	954	2179	1856
1	2	2	2321	2073	953	2178	1856
0	1	1	2319	2073	954	2179	1857
2	1	0	2318	2071	956	2177	1857
0	1	2	2320	2067	954	2179	1857
1	3	0	2322	2074	957	2181	1857
1	3	1	2323	2074	956	2179	1853
0	1	3	2320	2073	955	2178	1857
0	2	5	2316	2062	950	2172	1851
0	1	2	2313	2066	949	2169	1850
0	0	1	2319	2073	953	2178	1856
0	0	0	2318	2071	955	2179	1859
0	0	1	2322	2074	954	2180	1856
0	0	1	2315	2068	950	2172	1852
2	0	2	2321	2073	954	2178	1857
0	0	1	2319	2073	953	2178	1856
0	3	0	2320	2073	954	2178	1857
3	0	0	2316	2071	955	2177	1855
1	2	0	2317	2063	951	2176	1856
1	2	0	2320	2073	953	2178	1856
0	0	1	2319	2072	953	2178	1850
0	0	6	2319	2073	956	2182	1859
1	0	2	2317	2069	951	2173	1847
1	1	2	2322	2074	955	2177	1855
0	0	0	2317	2071	955	2176	1856
0	0	2	2318	2072	951	2177	1857
0	0	6	2314	2065	947	2172	1853
0	1	0	2314	2066	950	2173	1853
0	0	3	2321	2073	956	2181	1858
0	0	3	2321	2074	956	2178	1855
1	1	0	2319	2073	954	2178	1855
2	0	3	2318	2071	951	2177	1855
0	1	0	2318	2065	952	2176	1855
0	0	4	2319	2071	954	2178	1855
0	1	0	2318	2072	954	2177	1853
2	0	1	2319	2073	956	2178	1857
0	0	2	2315	2065	951	2171	1847
1	1	0	2321	2076	954	2181	1857
0	0	0	2317	2071	955	2178	1856
1	2	0	2320	2071	953	2177	1857
1	2	0	2314	2066	949	2170	1853
0	0	0	2319	2072	955	2175	1857
1	2	0	2319	2073	955	2178	1857
0	0	6	2319	2071	954	2178	1857
3	0	2	2319	2072	954	2178	1856
2	0	4	2321	2072	955	2178	1855
1	3	0	2319	2065	951	2176	1855
0	1	0	2320	2072	952	2176	1856
0	0	2	2319	2071	953	2177	1851
2	0	3	2319	2073	954	2177	1857
3	0	6	2326	2076	952	2179	1856
0	0	3	2321	2081	947	2177	1857
2	0	2	2320	2083	953	2181	1858
0	0	0	2323	2085	951	2178	1857
0	1	0	2322	2086	947	2170	1850
0	2	0	2324	2085	949	2176	1856
1	2	0	2320	2087	946	2174	1856
0	1	0	2321	2086	949	2176	1857
0	0	0	2316	2081	943	2170	1849
0	2	2	2322	2089	949	2176	1857
0	1	0	2321	2089	947	2176	1857
0	2	1	2321	2091	950	2179	1859
0	0	4	2316	2087	945	2176	1856
1	4	2	2321	2093	945	2177	1855
2	0	4	2322	2094	945	2175	1857
0	0	0	2321	2093	945	2176	1857
0	2	0	2322	2093	945	2177	1856
2	0	1	2321	2094	939	2170	1851
0	0	0	2322	2095	943	2176	1856
1	0	1	2330	2107	940	2181	1862
0	0	1	2323	2099	932	2177	1860
0	0	2	2324	2102	937	2177	1858
2	0	2	2320	2091	925	2169	1852
1	3	1	2323	2101	933	2176	1859
0	1	0	2323	2102	932	2175	1859
0	0	2	2324	2102	930	2175	1859
2	3	0	2315	2095	927	2174	1859
1	0	2	2324	2102	929	2173	1858
0	1	2	2322	2104	928	2174	1860
1	1	2	2324	2103	926	2176	1860
1	0	0	2324	2105	927	2176	1862
0	2	0	2324	2105	923	2170	1855
0	0	2	2325	2104	924	2175	1860
1	0	4	2325	2103	920	2173	1860
1	2	0	2324	2104	921	2174	1860
0	0	3	2319	2096	913	2167	1854
1	2	0	2324	2104	920	2173	1861
1	2	0	2326	2109	914	2175	1865
1	2	0	2329	2107	911	2171	1863
1	2	0	2323	2107	910	2173	1864
0	2	0	2320	2103	907	2172	1862
0	1	0	2331	2108	907	2167	1861
0	0	2	2324	2109	907	2172	1866
1	4	0	2332	2108	906	2173	1865
0	1	5	2324	2107	905	2173	1865
0	1	0	2324	2107	902	2169	1862
1	4	0	2325	2109	907	2176	1867
0	0	0	2327	2108	900	2171	1865
0	0	2	2326	2108	903	2174	1866
0	1	0	2320	2102	895	2166	1859
1	3	0	2325	2108	899	2172	1866
0	0	2	2324	2108	901	2171	1865
0	0	0	2324	2110	899	2173	1865
3	0	2	2321	2104	896	2172	1866
0	1	0	2325	2109	897	2169	1865
0	1	0	2326	2112	899	2171	1862
0	0	0	2325	2109	895	2173	1867
1	1	0	2325	2109	895	2172	1868
1	1	0	2323	2112	894	2170	1868
1	1	6	2324	2111	887	2163	1861
2	3	0	2325	2113	892	2171	1868
0	1	5	2325	2109	888	2169	1876
0	0	0	2325	2112	894	2174	1871
1	2	0	2322	2108	889	2166	1863
2	3	0	2327	2114	891	2172	1868
2	0	2	2325	2109	889	2170	1868
1	2	0	2323	2113	891	2171	1868
1	1	0	2319	2109	890	2171	1869
1	1	6	2325	2112	887	2164	1864
2	0	2	2325	2113	890	2172	1867
1	2	0	2325	2112	890	2171	1869
1	1	0	2325	2110	894	2172	1871
1	0	4	2324	2109	883	2165	1863
1	3	0	2325	2105	877	2166	1862
0	1	2	2326	2109	887	2171	1868
1	1	3	2325	2102	885	2170	1867
0	1	0	2324	2107	888	2172	1869
0	0	0	2321	2100	883	2168	1863
1	2	1	2328	2112	889	2174	1869
0	1	0	2329	2108	887	2171	1868
2	1	0	2325	2107	888	2171	1869
0	1	2	2323	2106	885	2171	1867
1	2	0	2326	2108	877	2169	1865
1	0	0	2325	2107	885	2171	1867
0	0	3	2326	2107	887	2172	1867
1	1	0	2325	2106	887	2172	1868
0	0	0	2324	2104	883	2168	1864
2	0	0	2327	2110	887	2173	1868
1	4	0	2319	2100	884	2170	1866
0	0	3	2326	2107	886	2171	1867
1	0	2	2319	2099	878	2166	1860
2	4	0	2321	2100	876	2164	1861
0	1	3	2328	2109	885	2174	1870
0	1	4	2328	2110	886	2172	1866
1	2	0	2328	2110	884	2172	1866
0	1	0	2324	2106	884	2170	1867
0	0	2	2335	2149	889	2180	1896
0	0	5	2328	2156	885	2171	1896
0	1	0	2328	2158	886	2171	1898
2	4	1	2319	2155	883	2168	1898
0	0	0	2327	2163	887	2171	1899
1	2	0	2327	2164	890	2171	1903
1	4	1	2327	2169	890	2170	1905
0	1	0	2326	2170	891	2173	1907
2	0	0	2325	2174	895	2171	1905
2	0	0	2328	2181	896	2174	1911
0	1	4	2328	2184	894	2172	1911
1	4	0	2326	2185	893	2172	1915
2	0	1	2322	2183	889	2166	1911
0	0	0	2325	2193	897	2173	1920
0	0	0	2325	2197	897	2173	1922
0	0	1	2326	2202	898	2174	1925
0	1	0	2320	2199	894	2170	1926
0	1	2	2325	2209	900	2172	1928
0	1	3	2326	2213	902	2175	1933
0	2	0	2324	2241	906	2174	1952
0	1	0	2324	2242	910	2176	1957
0	3	0	2324	2247	910	2177	1958
0	0	2	2323	2249	909	2176	1954
0	0	3	2324	2253	909	2174	1961
1	3	0	2324	2257	908	2173	1961
0	1	0	2324	2261	909	2176	1965
0	0	2	2319	2259	904	2168	1959
0	0	0	2325	2268	911	2176	1968
0	0	2	2323	2274	908	2176	1970
0	0	5	2323	2277	910	2177	1976
0	0	0	2318	2276	909	2177	1973
0	0	1	2325	2287	913	2177	1972
3	0	0	2324	2292	911	2177	1977
2	0	2	2324	2295	912	2179	1978
0	0	5	2322	2299	915	2176	1979
0	0	2	2320	2304	910	2173	1976
1	2	0	2322	2307	912	2176	1983
0	0	2	2322	2334	913	2179	1992
0	1	0	2323	2336	915	2174	1987
0	0	0	2324	2337	914	2176	1993
2	0	3	2317	2331	908	2169	1987
2	0	2	2320	2337	914	2175	1995
1	2	0	2320	2343	915	2175	1995
2	0	2	2321	2346	915	2177	1996
2	4	0	2315	2342	903	2173	1995
0	0	2	2321	2353	913	2176	1998
1	3	1	2321	2357	916	2178	2001
1	1	0	2322	2363	916	2178	1998
0	0	0	2321	2363	916	2177	2001
0	1	0	2318	2366	916	2175	1997
0	0	0	2320	2369	916	2178	2002
0	1	0	2320	2373	914	2173	2000
1	0	0	2321	2377	916	2178	2002
1	0	0	2316	2371	909	2170	1997
0	1	0	2322	2384	917	2178	2005
0	0	2	2321	2409	920	2179	2011
1	2	0	2317	2412	919	2178	2011
0	0	6	2321	2415	920	2179	2013
0	0	1	2308	2412	915	2176	2011
0	1	6	2317	2421	921	2179	2013
0	1	0	2320	2424	921	2178	2015
0	1	3	2319	2427	922	2177	2015
1	2	0	2318	2429	923	2179	2018
0	0	2	2316	2432	921	2179	2013
0	0	2	2322	2438	922	2179	2015
0	1	3	2319	2439	922	2173	2014
0	2	0	2319	2440	921	2178	2015
0	0	0	2315	2437	921	2173	2011
0	0	1	2319	2445	923	2178	2017
1	2	0	2319	2447	921	2179	2019
0	0	2	2319	2450	923	2179	2017
1	1	5	2312	2443	919	2178	2020
0	2	0	2319	2457	925	2181	2015
0	0	5	2318	2467	922	2179	2017
1	0	2	2318	2470	922	2178	2021
1	4	0	2319	2471	923	2181	2021
2	0	3	2318	2472	921	2176	2021
2	0	4	2316	2471	922	2175	2018
0	2	1	2321	2478	923	2180	2021
0	0	3	2321	2478	918	2170	2018
3	1	2	2320	2479	922	2177	2022
0	0	2	2314	2470	915	2172	2014
1	0	2	2321	2481	917	2176	2022
1	2	1	2321	2482	919	2176	2021
0	0	2	2323	2484	919	2178	2022
0	0	0	2319	2477	916	2174	2021
1	0	1	2325	2486	921	2175	2017
0	0	1	2329	2489	923	2178	2024
1	3	0	2328	2491	920	2177	2023
0	0	0	2328	2489	919	2175	2024
1	3	2	2327	2490	917	2167	2015
0	3	0	2331	2495	919	2168	2016
0	1	0	2334	2497	921	2177	2025
1	3	0	2336	2499	918	2166	2021
3	0	1	2336	2499	920	2176	2021
1	2	0	2320	2494	916	2169	2015
1	1	1	2339	2515	925	2177	2028
0	0	4	2339	2517	924	2173	2025
0	1	0	2338	2516	922	2172	2025
0	1	5	2337	2514	918	2165	2021
1	2	1	2337	2519	923	2169	2026
1	3	0	2336	2520	919	2171	2027
2	0	4	2336	2522	926	2171	2031
0	1	0	2329	2517	917	2165	2023
0	0	3	2336	2523	923	2169	2027
1	0	1	2326	2522	924	2167	2030
0	1	0	2335	2524	925	2166	2031
1	1	2	2332	2523	921	2166	2030
0	0	3	2333	2524	921	2167	2030
1	1	1	2331	2525	923	2166	2033
0	0	0	2332	2526	924	2167	2032
0	0	0	2331	2526	924	2165	2034
0	1	0	2328	2522	917	2156	2026
1	3	1	2330	2527	921	2165	2035
0	0	0	2327	2527	923	2166	2037
1	3	2	2326	2526	919	2160	2038
1	3	2	2330	2526	918	2159	2037
0	1	0	2324	2515	914	2152	2034
0	5	2	2329	2525	918	2159	2039
0	4	2	2330	2525	916	2158	2037
0	1	0	2329	2525	913	2159	2041
1	0	3	2330	2524	918	2160	2041
2	0	0	2333	2522	917	2158	2040
1	1	1	2331	2523	915	2158	2040
1	0	0	2331	2520	915	2157	2038
1	0	5	2332	2521	913	2158	2040
1	0	0	2326	2513	907	2152	2032
1	0	2	2331	2518	911	2157	2039
2	0	0	2330	2517	914	2158	2040
0	1	2	2332	2517	915	2155	2041
0	0	0	2326	2510	909	2153	2040
1	0	0	2333	2516	914	2161	2041
0	1	4	2334	2514	916	2160	2040
0	1	1	2329	2503	927	2170	2039
0	0	0	2328	2501	927	2170	2037
2	0	0	2326	2500	928	2170	2038
0	2	2	2327	2496	929	2172	2039
1	0	2	2326	2500	933	2176	2039
0	2	6	2329	2501	934	2175	2038
0	0	0	2326	2498	934	2175	2038
1	4	5	2321	2489	928	2170	2031
1	0	6	2325	2494	934	2176	2036
0	0	1	2322	2492	934	2176	2036
2	0	5	2325	2492	936	2177	2035
1	0	1	2316	2484	926	2173	2032
1	4	2	2324	2491	934	2179	2035
0	1	0	2324	2489	937	2180	2037
0	1	0	2324	2490	940	2180	2036
1	2	1	2324	2488	937	2180	2034
0	1	0	2316	2485	935	2178	2031
0	1	0	2323	2486	937	2181	2034
1	2	1	2318	2481	939	2178	2030
1	0	2	2318	2481	938	2176	2028
1	0	5	2317	2481	940	2177	2034
1	1	0	2314	2475	936	2171	2027
0	1	0	2320	2478	941	2173	2030
3	0	3	2316	2478	940	2173	2031
1	2	0	2317	2477	939	2172	2030
0	1	1	2311	2470	933	2164	2027
0	0	3	2314	2478	938	2170	2029
0	1	0	2315	2477	940	2167	2029
1	2	2	2316	2477	941	2166	2030
0	0	0	2314	2476	941	2169	2031
0	1	0	2312	2475	942	2165	2026
0	1	0	2317	2475	941	2165	2029
0	0	0	2316	2475	941	2153	2019
1	2	2	2313	2475	941	2162	2028
1	0	0	2311	2469	935	2149	2021
0	1	0	2314	2472	942	2160	2028
0	0	2	2315	2468	947	2157	2028
1	4	3	2312	2464	945	2155	2025
1	1	0	2313	2464	944	2157	2025
0	2	0	2309	2456	943	2149	2022
2	0	2	2314	2461	942	2154	2025
0	1	0	2313	2457	945	2152	2025
0	0	3	2312	2455	946	2153	2022
0	1	0	2311	2454	946	2151	2023
2	0	0	2305	2449	946	2152	2020
2	4	0	2311	2453	948	2153	2023
0	0	6	2313	2450	947	2147	2013
0	0	2	2312	2447	946	2150	2019
0	2	0	2306	2439	942	2143	2014
2	0	2	2311	2443	946	2151	2019
0	1	0	2308	2439	948	2149	2018
0	1	5	2310	2438	948	2148	2015
2	0	0	2303	2428	943	2145	2014
1	4	0	2310	2435	949	2150	2020
0	2	0	2306	2420	952	2148	2014
2	0	2	2307	2419	954	2149	2013
0	0	2	2308	2417	950	2147	2012
1	2	0	2306	2414	952	2145	2002
0	0	0	2298	2407	949	2144	2006
0	0	3	2298	2330	959	2057	1987
0	0	0	2296	2318	961	2029	1982
2	3	0	2299	2314	959	2024	1979
1	0	2	2297	2314	959	2021	1980
0	0	5	2295	2312	959	2019	1979
0	0	5	2298	2312	959	2016	1978
0	0	2	2295	2307	959	2013	1977
1	3	2	2294	2302	956	2005	1971
3	0	4	2295	2305	958	2009	1976
0	2	1	2296	2304	957	2007	1974
0	1	0	2294	2303	960	2007	1975
0	0	0	2289	2295	949	1997	1968
0	1	0	2295	2301	961	2005	1976
1	0	2	2298	2302	959	2004	1973
0	0	2	2296	2299	960	2001	1972
1	4	0	2291	2295	956	1997	1969
0	0	2	2294	2296	958	1997	1970
0	0	3	2295	2295	957	1996	1971
0	0	2	2294	2294	958	1996	1970
1	0	4	2295	2291	960	1991	1969
0	2	0	2297	2291	959	1990	1967
2	0	2	2293	2287	956	1984	1962
0	1	2	2293	2286	958	1985	1965
1	4	1	2294	2284	955	1984	1961
0	0	0	2294	2285	954	1985	1965
0	0	0	2287	2275	950	1978	1957
0	0	5	2293	2281	956	1982	1963
0	0	0	2294	2279	958	1981	1963
0	0	2	2293	2278	958	1982	1966
0	1	0	2289	2273	959	1980	1963
0	0	3	2296	2276	956	1976	1959
0	0	0	2295	2270	959	1980	1960
1	0	2	2295	2268	958	1983	1960
1	0	1	2294	2265	958	1987	1959
1	0	1	2294	2259	956	1988	1952
0	0	0	2294	2260	959	2000	1957
3	0	2	2293	2254	957	2007	1956
1	0	2	2297	2240	955	2071	1949
0	1	0	2295	2240	957	2075	1952
1	1	1	2290	2231	953	2069	1946
0	0	6	2296	2236	958	2082	1950
0	1	0	2297	2231	958	2085	1950
1	4	2	2295	2231	960	2087	1949
2	0	1	2293	2227	958	2087	1949
0	0	6	2296	2227	957	2089	1949
1	0	5	2299	2224	962	2093	1949
0	0	2	2299	2222	959	2092	1946
0	0	0	2298	2218	959	2094	1947
0	0	0	2299	2213	956	2089	1940
0	0	3	2297	2213	958	2095	1943
1	2	0	2297	2205	956	2095	1942
1	0	2	2299	2206	957	2098	1943
0	0	3	2294	2198	951	2093	1935
2	4	0	2299	2199	955	2100	1940
0	1	0	2300	2197	954	2101	1938
1	0	2	2302	2179	951	2102	1932
1	4	0	2301	2176	948	2101	1927
0	0	0	2297	2172	946	2101	1925
0	0	6	2302	2175	943	2098	1927
1	4	2	2303	2170	946	2102	1926
1	0	3	2304	2173	945	2102	1927
2	0	0	2303	2172	943	2102	1927
1	0	0	2304	2168	939	2098	1920
1	4	1	2306	2172	943	2101	1925
0	0	6	2301	2166	931	2100	1922
0	0	0	2304	2169	939	2101	1923
2	0	0	2297	2158	930	2093	1917
0	0	6	2306	2167	936	2099	1921
0	1	1	2314	2165	936	2098	1920
0	0	2	2306	2164	934	2099	1918
0	0	4	2304	2161	933	2100	1921
0	0	0	2307	2162	927	2096	1917
1	2	0	2309	2161	931	2098	1914
0	0	1	2309	2149	921	2097	1910
0	1	0	2309	2146	926	2096	1908
0	0	2	2308	2146	918	2094	1906
1	1	0	2309	2141	917	2087	1902
0	0	1	2311	2145	920	2097	1904
1	0	1	2309	2135	915	2092	1903
0	0	2	2311	2143	915	2093	1903
0	0	5	2306	2134	908	2086	1896
0	0	3	2311	2138	913	2091	1902
0	1	5	2311	2137	910	2090	1901
1	3	1	2312	2138	911	2090	1899
0	0	6	2310	2134	909	2088	1899
0	1	0	2311	2129	904	2087	1898
0	0	5	2314	2136	908	2091	1899
0	1	0	2315	2133	906	2089	1897
1	1	0	2312	2130	905	2086	1894
1	0	2	2310	2126	899	2081	1887
0	0	1	2312	2129	903	2087	1893
1	1	0	2313	2122	895	2084	1886
1	1	0	2305	2116	893	2084	1886
1	1	0	2314	2122	895	2086	1886
1	2	0	2309	2113	886	2077	1879
1	4	0	2314	2120	893	2086	1887
1	4	5	2321	2099	876	2087	1870
0	0	6	2324	2094	874	2082	1866
0	0	2	2316	2087	869	2075	1858
0	2	0	2322	2093	876	2085	1866
2	0	0	2323	2094	876	2087	1867
1	0	0	2324	2094	877	2085	1865
1	1	2	2318	2086	871	2083	1864
0	0	0	2323	2089	875	2086	1864
0	1	2	2323	2091	875	2084	1865
0	1	2	2323	2090	874	2084	1866
1	2	0	2323	2090	874	2083	1864
0	0	3	2322	2089	874	2077	1860
0	2	0	2323	2089	873	2085	1865
1	1	0	2325	2091	874	2085	1866
0	0	5	2326	2091	874	2085	1864
1	4	0	2320	2083	868	2075	1856
1	0	4	2324	2088	863	2083	1862
0	0	0	2324	2089	874	2084	1860
0	1	0	2324	2091	873	2082	1863
0	0	2	2325	2088	874	2083	1864
0	2	0	2323	2081	868	2080	1860
0	0	0	2327	2085	873	2082	1860
0	1	0	2325	2085	871	2080	1862
0	2	0	2326	2085	872	2081	1860
0	0	5	2325	2084	872	2078	1861
0	0	0	2325	2082	871	2078	1857
0	0	2	2325	2082	872	2079	1860
0	1	0	2326	2082	872	2076	1860
0	0	0	2326	2083	872	2079	1864
0	0	2	2324	2080	868	2072	1854
3	0	2	2327	2083	871	2079	1861
0	1	0	2327	2082	871	2079	1861
0	1	0	2327	2080	869	2077	1861
0	0	2	2320	2073	867	2076	1859
0	0	6	2326	2081	872	2078	1858
1	2	1	2327	2079	869	2078	1859
1	1	0	2327	2080	870	2075	1861
0	1	0	2327	2079	869	2077	1860
0	1	0	2324	2077	869	2075	1859
0	3	2	2323	2076	868	2074	1855
0	1	0	2327	2077	868	2076	1859
2	3	0	2327	2078	869	2073	1857
0	1	5	2327	2076	868	2075	1860
2	0	1	2324	2073	865	2069	1853
1	2	0	2328	2073	868	2075	1858
1	2	0	2327	2075	869	2074	1859
2	0	2	2327	2077	870	2077	1861
1	1	0	2325	2069	866	2075	1858
0	0	0	2329	2077	870	2076	1855
1	2	0	2325	2076	868	2076	1859
0	0	2	2329	2074	869	2076	1859
2	0	1	2328	2075	869	2077	1858
1	4	2	2327	2071	870	2072	1859
1	3	0	2329	2074	872	2077	1859
0	0	3	2329	2074	868	2074	1855
0	0	1	2328	2073	893	2071	1857
3	0	3	2328	2075	897	2083	1860
0	4	2	2320	2071	895	2076	1853
1	0	3	2327	2077	903	2083	1859
1	2	2	2327	2076	906	2082	1859
0	2	0	2328	2079	908	2084	1860
1	2	0	2324	2068	907	2084	1859
0	0	3	2328	2080	912	2086	1856
1	4	0	2330	2083	915	2086	1861
0	0	2	2329	2081	913	2087	1861
0	0	5	2328	2079	912	2088	1860
0	0	6	2325	2078	912	2084	1855
0	0	5	2328	2080	917	2090	1860
0	0	0	2326	2078	910	2085	1858
0	3	0	2326	2077	915	2090	1860
0	2	0	2322	2071	908	2081	1852
2	0	3	2327	2079	914	2092	1862
0	0	0	2328	2081	917	2092	1862
1	3	0	2326	2074	905	2091	1860
0	2	0	2328	2077	902	2089	1861
0	1	0	2324	2070	897	2087	1857
0	2	6	2327	2076	901	2090	1851
0	0	0	2327	2076	901	2086	1860
0	1	0	2328	2076	900	2090	1863
1	1	0	2329	2078	903	2091	1861
0	1	0	2326	2075	896	2084	1855
2	0	4	2328	2073	892	2087	1861
0	0	3	2329	2076	886	2078	1856
1	1	0	2328	2075	893	2084	1860
0	1	6	2323	2068	887	2080	1855
0	0	4	2327	2085	889	2086	1862
0	0	4	2327	2070	887	2085	1860
0	0	0	2328	2074	890	2086	1859
0	1	0	2322	2067	884	2085	1861
0	0	0	2329	2074	889	2088	1852
0	2	2	2331	2075	883	2087	1860
0	2	2	2328	2071	879	2085	1861
1	2	2	2329	2071	877	2085	1859
1	0	5	2328	2069	876	2084	1859
1	0	3	2325	2068	874	2081	1855
0	0	0	2329	2070	874	2086	1862
1	2	0	2327	2063	865	2078	1858
0	3	1	2328	2063	863	2079	1858
0	0	0	2330	2062	864	2078	1859
2	0	0	2329	2063	863	2079	1859
0	0	0	2329	2061	866	2078	1869
1	0	0	2329	2061	865	2077	1857
0	1	0	2328	2056	860	2071	1853
0	1	0	2329	2061	861	2078	1858
2	0	0	2329	2061	863	2078	1859
1	0	1	2329	2063	865	2079	1860
3	0	0	2325	2058	859	2072	1851
2	0	0	2329	2061	859	2079	1859
3	0	0	2328	2061	863	2079	1858
2	0	2	2327	2060	863	2077	1858
1	0	0	2324	2057	862	2077	1857
3	0	0	2328	2060	862	2077	1858
0	1	2	2325	2060	865	2078	1857
0	1	0	2328	2059	863	2079	1861
0	0	6	2328	2060	867	2082	1861
0	1	2	2326	2060	880	2080	1858
0	0	0	2328	2059	878	2075	1854
0	0	0	2326	2061	889	2081	1858
3	0	5	2327	2060	889	2081	1858
0	0	1	2326	2062	894	2082	1861
1	0	1	2321	2057	890	2075	1857
0	1	0	2329	2066	900	2082	1860
0	1	0	2328	2066	902	2081	1860
0	0	2	2327	2065	903	2082	1860
0	0	3	2321	2061	904	2080	1858
1	1	0	2327	2065	905	2080	1859
0	0	2	2326	2065	910	2082	1860
0	2	0	2326	2066	911	2082	1860
3	2	0	2324	2065	914	2083	1862
0	0	4	2324	2062	912	2079	1854
0	0	2	2326	2069	915	2083	1862
0	0	0	2325	2062	914	2082	1861
1	1	2	2325	2065	913	2083	1862
1	1	0	2325	2066	918	2085	1860
0	0	0	2317	2059	911	2082	1857
1	2	1	2324	2066	917	2084	1861
0	1	3	2324	2065	918	2085	1862
0	0	0	2323	2066	917	2087	1864
0	2	0	2320	2064	913	2085	1864
0	0	1	2326	2067	916	2083	1861
0	1	0	2324	2066	916	2086	1863
0	0	0	2323	2064	915	2086	1862
0	1	0	2325	2063	913	2084	1862
0	0	1	2323	2062	907	2078	1856
2	0	0	2323	2064	909	2084	1861
0	0	0	2323	2057	906	2082	1862
1	3	1	2322	2063	907	2084	1863
0	0	5	2318	2056	901	2074	1860
1	1	2	2323	2066	905	2085	1864
1	3	0	2324	2063	903	2082	1862
2	3	0	2323	2064	899	2084	1862
0	0	4	2320	2061	886	2079	1862
0	0	1	2317	2059	884	2083	1861
0	0	5	2322	2062	882	2079	1860
0	0	1	2320	2063	883	2087	1865
0	1	0	2324	2064	883	2086	1862
1	4	0	2322	2063	879	2085	1862
0	1	0	2320	2059	875	2076	1857
0	0	0	2321	2062	877	2084	1862
0	0	0	2320	2058	873	2080	1860
0	1	0	2319	2064	880	2075	1862
0	0	0	2317	2056	868	2078	1853
0	2	0	2320	2062	876	2085	1862
1	2	2	2320	2062	874	2085	1861
0	2	0	2321	2064	876	2087	1862
1	2	0	2317	2061	873	2084	1861
1	2	0	2322	2061	873	2078	1861
2	0	1	2319	2062	871	2084	1862
1	1	0	2320	2061	871	2085	1861
0	0	4	2318	2062	867	2086	1861
2	0	3	2318	2062	868	2088	1862
0	0	0	2318	2064	868	2083	1855
0	0	6	2318	2063	867	2087	1861
0	0	5	2317	2061	861	2083	1858
2	0	0	2319	2061	865	2086	1860
0	0	2	2313	2055	862	2080	1854
2	0	5	2318	2062	865	2088	1859
0	0	2	2316	2062	866	2087	1859
0	1	0	2318	2062	866	2086	1859
0	0	1	2309	2055	859	2086	1859
0	0	4	2317	2061	866	2085	1852
1	3	0	2317	2063	867	2090	1862
1	3	2	2320	2064	865	2090	1859
0	0	0	2318	2062	864	2088	1859
1	2	2	2315	2060	864	2085	1853
1	2	0	2317	2062	865	2089	1858
1	1	0	2316	2056	858	2085	1857
0	0	1	2315	2063	860	2085	1858
3	0	0	2315	2064	868	2090	1862
2	2	0	2308	2056	859	2083	1850
0	0	2	2320	2062	862	2091	1859
1	2	0	2311	2062	865	2090	1858
1	0	0	2301	2077	936	2187	1855
1	0	0	2303	2086	939	2191	1856
0	0	0	2304	2091	943	2201	1862
1	2	0	2304	2091	945	2200	1861
0	1	0	2307	2092	948	2200	1864
1	1	1	2298	2089	945	2196	1860
0	0	2	2307	2095	949	2199	1863
1	0	1	2305	2094	950	2200	1862
1	2	0	2304	2094	951	2200	1863
2	1	0	2302	2095	949	2200	1863
2	3	0	2303	2094	952	2197	1858
0	0	2	2304	2095	951	2201	1863
0	0	0	2303	2095	952	2201	1862
0	0	0	2303	2095	952	2203	1866
2	0	1	2301	2091	949	2197	1858
0	0	0	2305	2097	952	2202	1864
0	0	2	2302	2095	955	2200	1865
0	1	1	2302	2094	954	2201	1863
0	0	2	2295	2089	949	2195	1862
1	0	2	2295	2090	947	2198	1862
0	0	0	2302	2099	957	2205	1864
0	2	2	2302	2096	955	2202	1865
1	4	2	2300	2097	955	2202	1862
2	0	2	2299	2095	953	2203	1864
0	1	0	2300	2093	953	2201	1865
0	1	0	2300	2095	957	2202	1864
1	4	0	2299	2095	953	2203	1863
0	2	0	2299	2096	953	2202	1865
0	0	3	2295	2091	951	2198	1861
1	1	2	2301	2098	959	2204	1865
0	1	0	2299	2097	955	2202	1864
2	0	1	2299	2096	954	2203	1863
0	0	5	2292	2089	949	2195	1861
3	0	2	2298	2095	952	2202	1864
0	0	1	2298	2095	955	2203	1865
0	0	0	2298	2097	955	2202	1864
0	2	2	2296	2095	955	2200	1863
0	1	0	2295	2095	956	2203	1866
0	1	0	2301	2095	955	2205	1862
0	0	5	2298	2099	955	2203	1865
1	0	2	2296	2097	955	2203	1863
0	1	2	2296	2097	953	2203	1865
0	0	5	2293	2092	948	2197	1858
0	0	2	2294	2097	954	2203	1863
0	0	1	2293	2095	954	2199	1865
0	0	0	2296	2097	956	2202	1864
0	0	2	2290	2091	951	2196	1862
0	0	2	2295	2097	958	2204	1867
2	0	3	2298	2099	958	2204	1865
1	2	0	2298	2098	956	2203	1865
2	3	0	2294	2094	956	2202	1865
0	0	5	2294	2094	954	2202	1862
1	4	3	2295	2098	956	2202	1865
0	0	5	2294	2098	956	2202	1860
0	0	0	2294	2098	954	2203	1866
0	1	4	2296	2101	956	2202	1865
1	2	0	2288	2092	951	2195	1859
1	3	1	2294	2099	956	2202	1868
0	3	2	2290	2097	956	2202	1865
0	0	1	2293	2098	955	2202	1865
0	1	0	2287	2093	950	2198	1862
0	1	1	2293	2096	957	2203	1866
0	1	0	2293	2099	955	2202	1867
0	1	2	2293	2099	959	2205	1869
0	0	0	2294	2101	955	2203	1867
1	0	5	2288	2097	956	2201	1862
0	0	4	2292	2098	954	2212	1866
0	1	0	2292	2099	957	2197	1859
0	0	2	2293	2100	957	2201	1866
0	0	7	2289	2093	955	2195	1857
1	0	3	2292	2096	955	2202	1866
0	0	0	2288	2095	955	2198	1865
0	2	0	2292	2099	957	2204	1868
3	0	1	2292	2089	956	2202	1865
2	0	2	2284	2089	950	2197	1860
0	0	5	2292	2099	955	2201	1865
0	0	2	2290	2095	956	2201	1866
2	0	2	2291	2098	955	2202	1864
0	0	5	2291	2096	954	2200	1867
0	1	0	2283	2089	955	2200	1864
0	0	3	2292	2098	958	2205	1867
1	3	0	2294	2101	957	2205	1858
0	0	3	2293	2097	956	2202	1866
0	0	0	2288	2092	951	2196	1859
0	0	0	2290	2097	956	2202	1866
0	4	0	2289	2095	955	2201	1864
0	0	0	2292	2097	955	2202	1865
0	0	5	2286	2090	951	2196	1862
1	3	1	2291	2097	957	2201	1866
0	0	3	2292	2098	957	2205	1867
3	0	2	2293	2099	958	2203	1866
3	0	0	2292	2095	957	2202	1865
0	1	1	2290	2095	955	2202	1865
2	0	2	2289	2084	951	2200	1865
0	1	0	2292	2096	956	2201	1866
0	0	3	2292	2097	957	2204	1861
0	0	5	2300	2095	957	2204	1867
0	1	0	2299	2091	955	2201	1863
0	2	0	2301	2091	955	2202	1863
0	1	0	2300	2091	955	2202	1863
1	0	2	2295	2087	946	2196	1858
0	4	3	2300	2091	955	2200	1865
2	0	2	2300	2092	957	2202	1867
1	2	0	2302	2095	957	2204	1865
3	0	2	2300	2093	955	2201	1864
0	0	4	2301	2091	954	2201	1863
0	0	2	2302	2093	955	2200	1864
1	0	2	2302	2091	955	2201	1864
2	0	3	2300	2092	955	2201	1864
0	0	5	2299	2086	951	2196	1856
1	3	2	2301	2092	955	2201	1864
1	0	6	2301	2090	953	2201	1865
0	0	2	2303	2094	957	2203	1866
2	0	5	2300	2089	951	2196	1860
1	0	1	2303	2091	955	2198	1864
1	0	2	2304	2090	955	2201	1864
1	0	3	2302	2091	950	2201	1863
1	2	2	2304	2091	953	2201	1863
0	4	4	2302	2091	956	2202	1866
0	0	2	2306	2091	956	2202	1864
0	1	0	2306	2092	955	2201	1865
0	0	5	2306	2091	953	2201	1863
2	0	0	2305	2091	953	2201	1862
3	4	0	2300	2084	949	2195	1859
0	0	2	2305	2089	955	2199	1865
1	2	0	2306	2090	953	2198	1863
0	1	0	2306	2090	960	2201	1863
0	0	3	2297	2083	946	2193	1862
2	0	2	2306	2092	957	2203	1865
0	0	6	2308	2093	956	2203	1865
0	0	3	2309	2092	954	2201	1863
0	0	2	2307	2089	954	2200	1863
1	0	0	2306	2087	952	2199	1862
0	1	0	2309	2088	951	2199	1861
0	0	3	2308	2087	954	2200	1863
2	0	1	2310	2092	957	2201	1864
0	0	2	2311	2093	954	2202	1864
0	0	5	2308	2085	951	2194	1857
1	2	0	2309	2090	954	2199	1863
1	0	1	2311	2090	951	2196	1861
2	1	2	2311	2089	955	2199	1863
0	1	6	2306	2083	947	2194	1859
1	0	1	2310	2089	954	2201	1862
0	1	0	2311	2090	954	2200	1864
1	3	0	2312	2091	957	2203	1863
1	4	0	2313	2091	955	2199	1861
1	0	2	2308	2087	952	2199	1858
0	0	2	2313	2090	953	2201	1862
0	1	0	2312	2087	953	2199	1863
2	0	2	2314	2089	955	2200	1861
2	4	2	2309	2081	952	2192	1856
1	2	0	2311	2086	948	2193	1857
1	3	0	2316	2090	953	2200	1862
2	0	2	2316	2089	948	2197	1860
0	0	0	2315	2090	954	2201	1862
0	0	3	2312	2084	944	2193	1858
0	1	0	2317	2090	952	2200	1860
1	0	0	2313	2089	954	2198	1862
1	0	2	2316	2088	954	2202	1864
1	0	1	2317	2090	955	2202	1863
1	2	0	2314	2088	949	2200	1859
1	4	2	2317	2090	955	2199	1863
0	1	2	2316	2088	955	2199	1862
0	1	0	2318	2089	953	2199	1861
0	0	5	2314	2083	949	2192	1856
2	0	0	2318	2089	952	2199	1861
1	2	0	2317	2086	947	2197	1859
0	0	4	2319	2089	956	2201	1862
1	1	3	2313	2086	946	2197	1861
1	2	0	2316	2081	947	2193	1859
0	2	0	2321	2089	954	2201	1863
1	1	0	2321	2089	953	2203	1862
1	2	0	2323	2091	955	2200	1861
0	0	6	2321	2088	954	2199	1856
0	0	2	2318	2084	955	2199	1858
0	1	0	2323	2088	953	2199	1862
2	0	2	2322	2087	952	2199	1861
0	0	0	2322	2089	954	2199	1863
1	4	1	2319	2083	946	2194	1855
0	1	0	2323	2088	954	2202	1862
0	0	5	2324	2085	951	2199	1862
0	0	0	2326	2090	953	2202	1862
0	0	5	2319	2082	948	2195	1860
1	2	0	2324	2088	951	2201	1861
0	0	4	2324	2087	952	2199	1861
1	4	2	2324	2087	954	2199	1862
1	0	0	2324	2086	954	2199	1862
0	0	0	2327	2089	954	2200	1862
0	0	1	2316	2083	952	2198	1857
0	3	2	2326	2087	954	2200	1861
1	2	0	2327	2087	954	2200	1861
0	0	0	2327	2088	951	2200	1861
0	0	0	2326	2088	954	2202	1863
1	2	0	2327	2085	952	2197	1860
1	0	2	2327	2085	952	2198	1862
0	1	0	2326	2084	953	2199	1862
0	1	1	2326	2082	947	2190	1851
0	2	0	2327	2086	949	2198	1861
1	0	0	2327	2085	951	2200	1861
0	4	2	2326	2087	955	2202	1862
0	0	0	2324	2080	949	2193	1853
0	0	4	2327	2086	954	2197	1860
0	1	0	2326	2085	952	2198	1861
0	0	2	2326	2085	952	2198	1860
0	3	2	2323	2084	950	2197	1860
0	0	6	2326	2084	953	2197	1860
1	1	1	2326	2084	953	2196	1860
1	2	0	2326	2085	952	2198	1862
0	0	3	2326	2087	955	2200	1863
2	0	5	2322	2083	946	2194	1855
0	2	0	2327	2085	955	2198	1860
1	1	0	2334	2085	953	2194	1861
0	1	0	2325	2085	951	2198	1858
3	1	5	2326	2085	951	2198	1860
0	2	0	2319	2078	948	2193	1855
0	0	0	2325	2086	955	2201	1861
0	1	0	2326	2087	952	2200	1861
0	1	1	2327	2086	951	2198	1861
0	1	0	2322	2083	951	2196	1860
0	1	0	2326	2083	947	2197	1860
0	1	0	2326	2084	953	2199	1861
2	0	2	2324	2083	952	2197	1861
3	0	3	2325	2085	952	2197	1861
0	2	0	2324	2080	950	2190	1856
2	4	1	2325	2085	952	2198	1860
0	4	1	2325	2086	953	2198	1859
0	0	5	2327	2089	955	2199	1862
1	4	0	2319	2079	948	2192	1853
0	0	2	2325	2084	951	2198	1861
0	2	0	2326	2088	951	2199	1859
0	3	3	2323	2084	951	2198	1860
1	0	0	2325	2085	948	2197	1861
2	0	3	2320	2081	951	2196	1853
0	2	0	2324	2085	947	2196	1859
1	3	3	2324	2083	951	2198	1860
0	0	0	2324	2085	949	2197	1861
0	3	0	2326	2084	953	2198	1863
0	2	2	2324	2081	950	2194	1857
0	1	0	2323	2084	954	2198	1860
0	2	4	2324	2085	952	2193	1855
0	1	0	2324	2084	952	2197	1861
0	0	0	2318	2078	946	2193	1853
0	1	0	2323	2084	952	2196	1858
2	0	2	2322	2084	952	2196	1859
0	1	0	2323	2085	952	2197	1860
1	0	3	2321	2083	954	2198	1862
0	2	2	2324	2084	952	2197	1861
2	0	3	2323	2085	950	2194	1861
2	0	0	2323	2085	952	2198	1859
0	0	0	2322	2084	952	2197	1861
0	0	0	2322	2085	952	2197	1861
1	0	0	2321	2081	949	2194	1855
0	1	0	2321	2087	954	2200	1862
1	0	0	2323	2086	952	2195	1851
0	2	3	2322	2085	951	2198	1859
2	0	0	2315	2080	947	2191	1853
1	1	2	2322	2081	951	2196	1861
0	1	0	2320	2083	952	2197	1861
