# Supplementary material for: Assisting hand gesture classification and rehabilitation assessment via sEMG and finger motion data
Source: Front Bioeng Biotechnol. 2026 Jan 8;13:1751763. doi: 10.3389/fbioe.2025.1751763 (PMC12823985; doi:10.3389/fbioe.2025.1751763)
Supplement: Supplementary file 1 [file DataSheet1.zip › dataset/function 0/0/3/0.csv]

channel_2	channel_3	channel_6	pinky	ring finger	middle finger	forefinger	thumb
1	4	0	2080	1841	945	2586	1618
1	0	0	2074	1831	939	2580	1614
0	1	0	2077	1838	945	2584	1616
0	1	0	2078	1836	941	2581	1612
0	1	2	2078	1839	944	2583	1618
0	0	0	2077	1838	945	2582	1617
0	0	0	2071	1845	946	2574	1615
1	4	2	2071	1846	947	2574	1616
0	0	0	2067	1840	941	2569	1610
2	0	0	2072	1846	947	2575	1615
1	4	4	2070	1839	945	2574	1616
1	2	6	2071	1846	945	2571	1613
0	1	0	2066	1840	944	2574	1617
0	1	0	2071	1857	948	2572	1612
0	1	0	2072	1846	947	2572	1615
0	2	2	2071	1844	945	2572	1615
1	0	3	2069	1845	943	2573	1614
2	0	3	2068	1844	943	2569	1609
1	0	5	2069	1845	946	2573	1613
0	0	0	2071	1845	945	2574	1613
0	0	3	2072	1847	947	2574	1615
0	3	0	2070	1846	946	2573	1614
0	1	6	2063	1838	941	2566	1608
0	1	2	2071	1846	944	2575	1614
0	3	0	2067	1839	944	2570	1615
0	3	5	2070	1846	943	2572	1615
1	0	1	2066	1838	942	2571	1614
0	0	0	2070	1845	947	2574	1613
1	0	0	2071	1847	949	2575	1617
0	0	4	2072	1846	943	2574	1616
0	0	0	2069	1843	949	2573	1615
0	0	0	2066	1843	945	2570	1611
3	0	0	2071	1845	946	2574	1614
1	0	0	2071	1846	945	2574	1615
0	0	2	2070	1844	944	2573	1614
0	1	0	2066	1838	942	2566	1606
0	2	0	2070	1844	946	2574	1616
1	0	0	2071	1842	945	2574	1615
0	0	0	2070	1840	940	2571	1614
2	0	0	2070	1845	942	2573	1615
0	0	0	2065	1839	940	2566	1612
2	0	0	2070	1844	944	2573	1615
0	0	0	2070	1843	957	2573	1616
0	1	1	2072	1845	949	2576	1617
3	0	0	2070	1846	947	2573	1615
0	0	2	2067	1839	943	2572	1612
0	3	6	2070	1845	947	2572	1616
0	1	1	2070	1844	945	2573	1616
0	0	1	2071	1845	942	2573	1615
0	1	2	2065	1838	942	2565	1608
1	2	2	2070	1844	946	2573	1616
0	1	0	2070	1842	939	2569	1614
1	0	0	2072	1846	946	2576	1615
0	0	0	2066	1840	942	2569	1612
1	3	5	2071	1846	946	2574	1615
0	1	5	2070	1845	946	2572	1615
1	0	2	2070	1844	946	2571	1614
2	0	1	2071	1845	945	2574	1614
0	2	0	2069	1843	945	2574	1616
1	0	0	2069	1835	942	2571	1611
0	1	6	2070	1844	944	2572	1616
1	4	0	2064	1838	946	2572	1615
1	0	3	2064	1837	943	2573	1616
0	0	1	2071	1845	947	2575	1616
0	2	2	2074	1846	946	2574	1614
0	1	4	2072	1844	943	2572	1615
0	0	0	2068	1842	946	2573	1616
1	0	0	2071	1845	943	2569	1612
1	2	0	2069	1844	944	2572	1614
1	0	5	2072	1844	945	2574	1614
1	1	0	2071	1843	944	2574	1615
2	0	5	2066	1836	939	2565	1610
2	0	3	2070	1844	948	2574	1617
0	1	2	2069	1845	947	2574	1616
0	0	2	2070	1844	946	2573	1614
0	1	0	2066	1840	944	2570	1614
1	3	1	2071	1844	946	2572	1614
1	0	0	2071	1843	945	2579	1615
0	0	2	2070	1844	945	2570	1616
0	0	0	2071	1843	947	2572	1615
0	0	2	2071	1843	944	2572	1614
0	4	0	2071	1843	943	2565	1608
0	0	0	2071	1843	945	2574	1614
0	3	1	2070	1845	945	2572	1614
0	1	0	2073	1844	941	2574	1614
1	3	2	2066	1835	940	2567	1611
0	0	7	2072	1846	948	2576	1614
0	4	2	2070	1845	945	2571	1615
0	0	0	2072	1843	946	2571	1615
0	0	0	2066	1839	944	2571	1615
0	4	1	2071	1844	945	2568	1613
0	1	0	2068	1843	945	2572	1615
1	1	0	2071	1843	944	2573	1614
1	0	0	2070	1843	946	2573	1615
1	0	5	2070	1843	943	2567	1613
2	0	3	2071	1844	947	2576	1617
1	2	0	2073	1846	944	2573	1614
0	0	3	2073	1843	946	2573	1616
1	0	6	2070	1843	946	2573	1614
0	1	0	2066	1837	937	2566	1608
1	0	5	2070	1843	946	2573	1616
1	4	2	2067	1841	944	2572	1618
1	0	0	2072	1846	946	2576	1618
0	1	1	2065	1836	945	2572	1614
1	0	0	2071	1843	946	2569	1614
1	2	3	2070	1843	945	2572	1615
0	0	0	2070	1843	945	2573	1616
0	0	0	2071	1843	945	2572	1615
1	3	2	2069	1843	941	2568	1610
0	0	0	2071	1843	945	2571	1618
1	0	4	2072	1843	946	2574	1617
0	0	0	2072	1837	947	2575	1617
1	4	5	2069	1839	941	2565	1611
1	3	2	2076	1844	944	2571	1616
2	0	1	2069	1844	943	2572	1615
0	3	2	2071	1844	947	2573	1616
0	0	0	2072	1844	948	2575	1617
1	3	6	2069	1841	945	2573	1614
0	3	0	2075	1845	944	2566	1613
0	2	0	2071	1843	945	2573	1615
2	0	0	2071	1843	946	2573	1615
0	1	2	2070	1842	945	2573	1615
3	0	5	2069	1842	943	2568	1611
0	1	0	2071	1843	945	2574	1615
1	4	5	2071	1844	943	2575	1615
1	0	0	2076	1845	948	2575	1617
0	0	0	2069	1839	936	2561	1609
0	0	1	2072	1845	946	2573	1615
0	2	2	2068	1841	944	2572	1614
0	1	2	2072	1844	946	2573	1616
0	0	0	2065	1840	944	2571	1615
0	0	0	2072	1844	939	2568	1614
1	0	0	2071	1843	944	2574	1615
0	0	0	2072	1843	945	2574	1617
0	0	0	2071	1844	947	2573	1615
1	3	1	2071	1844	944	2574	1614
1	0	4	2070	1843	942	2567	1609
0	2	5	2071	1842	944	2571	1615
1	3	4	2070	1843	946	2572	1612
1	2	3	2071	1843	946	2574	1619
0	0	0	2065	1838	939	2570	1612
1	0	5	2074	1844	947	2574	1615
0	2	2	2069	1841	945	2571	1615
0	0	0	2071	1842	945	2571	1615
3	0	2	2066	1841	942	2572	1615
0	2	2	2071	1843	939	2566	1614
0	1	2	2070	1844	945	2572	1615
1	0	0	2071	1841	941	2569	1612
0	2	4	2070	1843	947	2574	1618
1	3	3	2072	1842	947	2566	1611
0	1	0	2073	1844	946	2574	1616
0	0	3	2072	1843	946	2567	1606
0	1	0	2071	1843	945	2573	1609
0	0	0	2072	1841	947	2573	1615
2	0	0	2065	1836	938	2566	1613
1	0	2	2071	1842	949	2574	1619
1	4	1	2070	1844	948	2574	1616
0	0	0	2066	1834	938	2565	1611
0	1	0	2067	1837	941	2566	1609
0	1	0	2071	1842	944	2572	1615
1	2	2	2071	1843	943	2574	1611
0	0	0	2072	1842	946	2572	1614
0	0	0	2070	1837	939	2568	1612
1	2	5	2072	1844	945	2571	1617
0	1	0	2073	1845	948	2575	1616
2	0	0	2073	1845	946	2573	1616
1	4	1	2072	1842	946	2573	1615
0	1	2	2071	1842	945	2570	1613
0	2	1	2072	1843	945	2574	1615
0	0	0	2071	1842	946	2571	1615
0	1	0	2072	1842	945	2572	1615
0	1	1	2067	1835	941	2565	1610
2	0	2	2071	1842	945	2573	1617
0	0	0	2072	1842	947	2576	1618
2	0	3	2073	1844	946	2574	1616
2	0	1	2068	1837	939	2569	1613
1	0	0	2067	1836	939	2567	1613
1	2	1	2068	1842	946	2573	1616
0	1	0	2070	1842	945	2574	1617
3	0	2	2072	1845	945	2574	1618
3	0	5	2073	1844	947	2574	1615
1	1	0	2070	1841	945	2573	1611
1	2	0	2071	1842	946	2572	1616
2	0	1	2073	1843	944	2573	1614
0	0	1	2073	1842	946	2573	1614
0	2	1	2066	1835	939	2565	1608
1	2	1	2069	1842	945	2573	1615
0	2	0	2070	1838	942	2573	1617
0	1	0	2070	1846	948	2575	1618
2	0	4	2069	1839	942	2570	1614
0	1	1	2072	1843	944	2573	1612
0	2	0	2071	1832	944	2573	1615
0	0	0	2071	1843	945	2573	1616
0	1	1	2072	1843	944	2573	1614
1	3	0	2071	1840	945	2574	1615
0	1	0	2069	1841	944	2571	1611
0	0	4	2072	1843	947	2573	1616
1	0	6	2070	1845	944	2572	1616
0	2	1	2071	1841	947	2576	1618
1	0	4	2069	1839	941	2568	1609
0	1	2	2072	1843	944	2573	1615
0	1	0	2070	1838	944	2571	1614
2	0	3	2071	1841	945	2571	1615
1	1	3	2068	1835	943	2570	1614
0	0	0	2072	1841	944	2568	1606
0	2	2	2071	1842	945	2573	1615
0	1	2	2071	1842	945	2572	1615
0	1	2	2070	1841	946	2573	1616
0	0	0	2072	1843	944	2569	1612
0	0	0	2074	1845	946	2574	1617
1	2	2	2074	1843	945	2571	1614
0	2	2	2071	1841	946	2572	1615
0	1	0	2071	1842	947	2574	1617
0	1	2	2070	1837	939	2565	1610
0	2	0	2073	1843	944	2574	1615
1	1	5	2068	1839	944	2572	1616
0	0	0	2071	1840	945	2572	1615
1	0	3	2066	1837	942	2569	1614
1	4	4	2071	1842	947	2565	1611
0	1	0	2071	1842	945	2572	1616
1	0	1	2071	1842	943	2572	1613
2	0	3	2070	1843	945	2572	1618
0	1	0	2071	1844	944	2570	1611
0	1	0	2073	1845	946	2574	1616
1	0	0	2073	1842	945	2573	1613
0	1	0	2072	1842	944	2573	1616
2	0	5	2066	1834	936	2565	1610
0	1	1	2070	1842	944	2572	1616
1	4	1	2067	1841	943	2572	1615
0	0	3	2072	1843	945	2574	1615
1	1	3	2074	1844	944	2573	1616
1	1	0	2066	1840	942	2569	1614
0	4	0	2071	1842	946	2566	1611
0	0	4	2071	1842	942	2572	1614
2	0	1	2070	1842	946	2571	1616
0	0	0	2071	1842	941	2573	1615
1	0	0	2071	1841	942	2562	1609
0	1	0	2072	1844	948	2575	1617
0	0	2	2073	1843	945	2572	1613
0	0	0	2072	1841	945	2572	1614
1	0	3	2068	1836	940	2567	1609
2	0	1	2069	1842	944	2573	1615
1	3	0	2067	1838	945	2571	1614
1	0	2	2071	1842	946	2573	1615
0	0	1	2066	1839	944	2571	1616
1	0	0	2071	1844	939	2566	1614
1	2	1	2072	1842	948	2575	1617
0	0	0	2074	1843	947	2574	1615
0	0	4	2071	1842	943	2572	1615
1	4	0	2071	1843	945	2573	1615
1	3	0	2070	1841	938	2566	1609
2	0	0	2072	1841	944	2574	1617
1	3	6	2071	1845	946	2574	1617
0	1	2	2072	1842	946	2573	1616
1	0	6	2073	1844	946	2573	1617
2	0	0	2072	1842	946	2572	1617
0	0	0	2073	1843	946	2572	1615
1	0	0	2068	1836	942	2570	1613
1	4	4	2071	1842	943	2572	1614
2	0	0	2072	1841	945	2572	1614
1	0	2	2071	1842	946	2572	1616
0	2	0	2071	1842	946	2573	1618
0	2	5	2071	1845	946	2570	1611
0	0	0	2074	1844	947	2573	1615
0	0	0	2073	1844	945	2574	1615
0	2	2	2071	1841	947	2573	1615
1	0	0	2067	1836	939	2565	1608
0	2	0	2071	1843	945	2572	1615
2	0	0	2069	1841	944	2571	1615
0	1	1	2071	1841	946	2573	1615
1	0	3	2064	1837	941	2571	1616
3	0	0	2072	1844	947	2574	1615
1	4	2	2071	1842	945	2572	1615
1	3	2	2072	1843	944	2573	1614
0	1	0	2071	1843	944	2573	1616
0	1	0	2070	1843	944	2572	1615
0	0	0	2071	1841	939	2570	1610
1	3	3	2075	1844	948	2575	1617
0	1	3	2073	1843	945	2574	1616
2	0	0	2071	1844	944	2573	1615
0	1	2	2067	1838	940	2567	1609
0	1	0	2072	1843	944	2573	1616
1	3	2	2071	1842	941	2571	1616
1	1	0	2072	1843	945	2572	1616
0	0	6	2065	1839	944	2572	1615
2	0	0	2072	1843	941	2570	1615
0	3	4	2072	1845	949	2574	1615
0	4	2	2074	1844	946	2574	1616
0	1	0	2072	1842	942	2572	1613
1	0	2	2069	1837	938	2567	1609
2	0	6	2070	1840	941	2566	1610
0	1	1	2072	1843	949	2574	1618
0	0	0	2074	1845	944	2574	1617
0	0	0	2072	1843	945	2572	1615
2	0	1	2066	1835	937	2564	1607
0	1	2	2072	1843	944	2573	1614
2	0	3	2071	1838	944	2570	1615
1	1	2	2071	1842	944	2572	1614
1	4	4	2064	1841	944	2571	1616
1	1	0	2069	1844	941	2570	1614
0	0	0	2070	1843	947	2574	1617
0	0	0	2072	1846	949	2575	1616
2	0	0	2073	1843	947	2573	1614
0	0	0	2071	1838	942	2563	1610
0	1	2	2071	1844	944	2572	1615
0	1	0	2071	1843	945	2572	1614
0	0	6	2072	1843	943	2572	1614
2	0	0	2068	1837	940	2567	1608
1	2	2	2064	1838	943	2567	1609
2	0	0	2073	1844	946	2573	1616
0	0	0	2069	1838	945	2569	1614
3	0	3	2071	1843	946	2571	1616
0	0	0	2067	1841	946	2571	1615
1	2	2	2071	1843	942	2569	1614
0	0	0	2071	1842	946	2572	1615
0	0	0	2072	1843	946	2572	1615
1	0	0	2070	1843	945	2573	1617
0	5	3	2070	1837	940	2566	1612
0	0	1	2073	1845	945	2573	1617
0	1	0	2072	1843	946	2572	1615
0	1	0	2071	1844	945	2572	1615
2	0	0	2063	1835	938	2567	1610
1	0	3	2071	1844	946	2572	1615
2	0	0	2066	1838	944	2571	1614
3	0	1	2071	1843	945	2573	1615
0	2	1	2069	1842	945	2570	1617
3	0	5	2069	1841	945	2572	1617
2	0	4	2071	1843	937	2569	1613
1	0	2	2071	1843	957	2571	1615
0	0	4	2071	1843	945	2572	1615
1	1	0	2069	1843	946	2572	1615
0	0	0	2068	1838	939	2562	1607
0	1	0	2071	1843	943	2572	1615
2	0	2	2071	1842	944	2573	1616
1	2	2	2073	1844	947	2575	1618
2	0	3	2066	1838	941	2566	1610
0	0	1	2071	1843	945	2573	1613
0	2	2	2063	1839	943	2571	1615
0	0	3	2071	1845	945	2572	1615
0	2	0	2068	1842	945	2572	1614
0	0	0	2072	1836	940	2570	1613
3	0	2	2071	1843	945	2572	1614
0	1	0	2068	1843	945	2573	1616
0	1	5	2071	1846	947	2575	1617
0	0	0	2071	1844	946	2573	1615
0	2	0	2069	1838	938	2563	1608
1	0	0	2071	1844	947	2573	1615
0	0	0	2071	1843	946	2572	1615
0	0	0	2071	1852	946	2572	1617
1	0	0	2071	1843	945	2571	1616
0	2	6	2071	1846	947	2574	1617
0	1	3	2073	1847	948	2573	1615
0	0	2	2071	1843	943	2572	1615
1	0	0	2067	1837	940	2563	1608
0	2	5	2071	1844	945	2569	1615
0	2	0	2071	1844	946	2571	1614
0	0	3	2070	1844	945	2570	1615
1	0	0	2066	1837	939	2568	1613
1	3	0	2070	1844	945	2572	1615
0	1	4	2070	1845	948	2573	1617
0	2	4	2072	1847	947	2572	1616
0	4	0	2077	1845	945	2571	1615
0	1	2	2070	1844	947	2566	1610
0	0	0	2070	1843	945	2572	1616
1	0	0	2071	1844	946	2572	1615
2	0	0	2070	1845	946	2571	1615
1	3	1	2064	1839	938	2566	1610
1	0	4	2071	1844	944	2572	1615
0	0	0	2070	1844	945	2568	1615
0	0	6	2071	1845	944	2569	1613
1	4	1	2071	1844	948	2572	1615
0	1	6	2066	1834	943	2569	1614
0	0	0	2070	1844	946	2571	1613
1	0	0	2071	1845	946	2571	1617
0	0	2	2069	1846	946	2574	1617
0	0	0	2071	1846	948	2572	1614
0	0	0	2070	1845	945	2566	1612
0	1	0	2072	1844	944	2571	1614
0	2	2	2069	1844	943	2570	1616
1	0	0	2070	1843	947	2572	1616
0	2	4	2066	1838	939	2565	1609
1	0	3	2070	1844	945	2572	1615
2	0	0	2070	1844	944	2568	1614
1	0	5	2071	1844	946	2572	1615
0	1	0	2066	1837	943	2570	1614
0	0	0	2071	1844	942	2572	1613
1	0	3	2071	1845	946	2571	1617
0	0	0	2070	1843	946	2572	1615
0	0	0	2071	1841	945	2572	1614
0	1	0	2070	1843	945	2572	1614
0	0	2	2070	1843	945	2567	1609
0	0	5	2070	1843	945	2570	1616
0	1	0	2071	1843	946	2572	1618
0	1	1	2071	1845	947	2575	1617
0	0	0	2068	1841	939	2568	1610
0	3	0	2072	1845	946	2571	1616
0	0	0	2070	1844	944	2567	1613
0	1	5	2071	1844	947	2571	1615
1	3	6	2066	1836	941	2569	1615
0	1	2	2071	1843	947	2571	1612
1	3	2	2070	1844	947	2570	1614
1	2	1	2071	1843	944	2571	1617
0	0	0	2071	1845	946	2574	1617
0	0	0	2072	1846	945	2569	1609
3	0	3	2070	1843	945	2567	1611
0	1	1	2069	1844	945	2572	1616
0	1	0	2071	1844	945	2572	1614
0	1	0	2071	1844	945	2571	1615
1	0	6	2066	1834	940	2560	1610
0	1	2	2070	1842	947	2573	1618
1	0	0	2073	1847	938	2570	1613
0	2	2	2072	1840	946	2568	1615
2	0	2	2066	1838	943	2569	1614
0	0	0	2072	1844	945	2565	1611
0	0	0	2071	1843	944	2571	1615
1	4	6	2070	1844	945	2571	1616
2	0	1	2071	1844	946	2571	1615
0	2	4	2069	1842	943	2565	1610
1	0	0	2070	1841	946	2573	1617
1	0	0	2072	1846	947	2573	1616
0	0	0	2073	1845	946	2572	1614
1	0	6	2067	1838	936	2560	1610
0	2	0	2064	1835	941	2563	1611
1	0	0	2068	1844	945	2570	1615
0	0	0	2071	1844	938	2567	1612
0	0	1	2070	1843	947	2570	1615
1	0	6	2066	1836	945	2571	1617
1	1	2	2072	1846	949	2569	1609
1	4	4	2072	1844	945	2570	1614
2	0	1	2072	1842	946	2570	1614
0	3	2	2071	1844	947	2571	1615
3	0	1	2070	1842	939	2566	1610
0	1	0	2069	1843	946	2571	1615
2	0	2	2071	1843	945	2572	1615
2	0	2	2070	1844	944	2572	1615
0	0	7	2062	1838	941	2568	1612
2	0	2	2073	1845	947	2570	1616
0	3	1	2072	1833	941	2569	1615
1	2	2	2071	1844	945	2571	1616
1	0	3	2064	1841	945	2570	1614
2	0	3	2066	1839	945	2571	1616
0	0	0	2070	1843	945	2566	1613
0	0	0	2073	1845	947	2571	1614
1	1	3	2072	1844	946	2570	1615
1	2	1	2070	1843	946	2572	1615
0	0	0	2072	1844	947	2574	1618
0	1	1	2072	1843	945	2571	1615
0	0	0	2070	1842	944	2569	1615
0	1	0	2070	1843	945	2569	1615
1	0	4	2071	1843	946	2570	1613
0	1	0	2070	1843	944	2571	1618
0	1	0	2071	1843	947	2573	1618
2	0	1	2074	1844	950	2572	1618
1	2	1	2067	1837	939	2565	1609
2	0	3	2072	1843	956	2570	1616
0	0	0	2075	1843	947	2567	1613
0	0	5	2071	1843	943	2570	1614
0	2	2	2066	1833	939	2566	1613
0	1	1	2070	1842	945	2570	1613
0	3	2	2071	1842	945	2570	1616
1	1	3	2072	1843	948	2573	1618
0	1	5	2074	1843	947	2571	1615
0	1	0	2071	1843	944	2569	1609
0	0	0	2072	1843	945	2570	1615
0	3	2	2071	1841	943	2570	1616
1	0	1	2072	1842	945	2569	1617
0	0	0	2071	1842	947	2578	1617
2	0	0	2070	1838	942	2564	1610
1	0	1	2072	1843	945	2570	1615
2	0	0	2071	1842	946	2569	1613
0	0	0	2072	1841	945	2570	1616
2	0	6	2067	1836	938	2565	1612
1	2	6	2071	1842	945	2566	1615
2	0	6	2071	1842	944	2570	1614
0	2	4	2072	1842	942	2570	1616
2	0	0	2071	1842	946	2569	1616
0	1	0	2069	1841	944	2567	1612
0	4	2	2072	1843	944	2570	1614
1	4	2	2071	1843	947	2573	1619
3	0	0	2074	1844	947	2571	1616
1	1	0	2065	1837	939	2564	1608
2	0	0	2072	1842	945	2570	1615
1	0	3	2072	1842	944	2568	1616
1	4	0	2072	1842	944	2568	1611
0	2	0	2072	1843	945	2571	1617
0	2	1	2067	1836	941	2570	1616
0	0	0	2075	1845	945	2572	1616
1	0	1	2072	1842	946	2570	1614
1	0	2	2074	1842	945	2570	1616
0	4	0	2071	1840	946	2570	1615
0	2	0	2068	1839	944	2569	1611
0	1	0	2072	1841	945	2570	1614
0	1	3	2072	1842	946	2570	1615
0	2	0	2069	1842	943	2570	1617
0	1	3	2065	1835	940	2564	1611
0	4	5	2072	1844	947	2572	1617
0	0	0	2065	1845	947	2565	1612
1	3	3	2072	1843	941	2570	1615
2	0	0	2067	1836	941	2569	1614
0	0	1	2072	1841	946	2571	1612
0	2	6	2072	1842	945	2570	1615
0	2	2	2071	1840	946	2571	1617
2	0	0	2075	1844	948	2573	1616
0	1	0	2072	1842	946	2571	1615
0	1	2	2069	1839	943	2568	1612
0	1	1	2072	1842	944	2570	1613
0	4	3	2073	1842	945	2570	1616
2	0	1	2072	1841	945	2570	1616
1	4	0	2069	1837	940	2563	1609
0	0	1	2073	1842	945	2571	1616
0	2	1	2072	1843	944	2565	1614
0	1	2	2074	1843	948	2572	1617
2	0	0	2069	1839	942	2570	1615
0	0	0	2072	1842	946	2572	1611
1	0	0	2071	1841	946	2570	1617
1	0	0	2073	1841	947	2569	1615
1	0	0	2073	1842	946	2569	1615
2	0	7	2070	1840	945	2566	1612
0	1	3	2070	1837	944	2569	1618
2	0	0	2074	1842	948	2573	1617
1	0	0	2074	1841	946	2571	1616
1	0	2	2073	1841	945	2568	1616
0	1	3	2068	1835	936	2564	1609
1	0	0	2073	1842	945	2570	1618
1	4	2	2073	1841	944	2560	1611
0	1	2	2074	1840	944	2569	1616
0	0	0	2068	1834	941	2567	1613
0	1	2	2073	1840	947	2571	1611
2	0	2	2073	1842	946	2570	1617
0	4	4	2074	1842	946	2570	1616
0	0	0	2073	1841	946	2569	1616
1	1	0	2069	1839	944	2565	1611
2	0	0	2073	1840	945	2570	1615
0	0	0	2073	1841	945	2570	1614
0	0	1	2074	1841	945	2568	1615
1	0	3	2068	1835	939	2564	1611
1	3	4	2069	1835	937	2562	1609
0	1	0	2072	1841	944	2570	1616
0	2	3	2073	1839	943	2560	1613
0	1	2	2073	1840	945	2569	1615
1	0	2	2069	1834	942	2568	1613
2	0	2	2077	1840	944	2571	1616
1	0	0	2076	1839	943	2571	1616
2	0	0	2077	1840	945	2573	1617
2	0	3	2069	1834	941	2565	1609
0	2	0	2078	1841	941	2571	1615
0	2	0	2076	1839	941	2569	1615
0	1	2	2076	1839	943	2571	1614
1	0	1	2074	1835	942	2570	1615
1	0	1	2076	1838	944	2568	1615
0	0	2	2077	1839	945	2570	1616
1	0	0	2075	1840	943	2569	1617
0	0	2	2076	1836	946	2571	1618
1	0	0	2074	1837	944	2563	1609
0	2	0	2076	1839	946	2570	1616
0	3	0	2076	1838	943	2567	1615
0	2	0	2076	1835	944	2570	1616
1	0	0	2069	1833	939	2562	1609
0	1	2	2076	1838	946	2569	1615
0	0	0	2072	1838	944	2569	1615
0	2	6	2077	1839	945	2570	1615
0	0	6	2076	1839	945	2569	1616
2	0	0	2073	1838	944	2569	1615
1	0	0	2076	1839	940	2568	1614
0	2	0	2076	1839	944	2570	1614
1	0	0	2076	1840	934	2569	1616
0	2	7	2076	1840	945	2570	1616
2	0	0	2074	1834	938	2562	1611
1	0	0	2076	1841	943	2571	1616
0	1	3	2076	1839	945	2570	1616
1	4	0	2076	1839	944	2571	1619
2	0	0	2071	1834	941	2566	1612
0	2	2	2078	1841	947	2569	1615
1	3	2	2074	1837	944	2570	1613
3	0	1	2076	1839	943	2568	1616
0	2	4	2073	1836	944	2569	1615
0	2	3	2075	1836	943	2568	1615
0	1	5	2076	1839	944	2569	1615
3	0	0	2077	1841	946	2569	1616
1	0	0	2075	1839	944	2570	1614
0	0	1	2075	1839	940	2568	1615
0	1	1	2072	1834	939	2564	1607
0	1	2	2074	1838	945	2569	1617
1	0	1	2075	1839	941	2570	1615
2	0	0	2075	1839	944	2569	1615
0	0	0	2072	1832	940	2564	1612
0	0	0	2075	1841	947	2572	1617
0	1	2	2073	1840	944	2570	1615
1	0	0	2075	1840	944	2570	1615
0	3	0	2073	1837	945	2568	1616
0	1	2	2075	1834	941	2568	1614
0	1	2	2075	1839	944	2569	1614
1	0	0	2075	1840	944	2568	1616
2	0	0	2075	1839	946	2570	1614
1	4	6	2070	1833	939	2564	1611
0	2	2	2076	1842	945	2572	1614
0	0	0	2074	1839	944	2570	1615
0	0	0	2075	1839	943	2568	1614
0	0	0	2074	1839	944	2569	1614
0	0	0	2068	1833	938	2562	1609
1	1	0	2075	1839	941	2568	1618
0	1	3	2071	1839	945	2572	1618
1	1	4	2075	1841	945	2570	1616
0	0	2	2073	1839	943	2569	1616
0	0	2	2074	1834	942	2568	1615
2	0	1	2073	1838	943	2569	1613
0	0	0	2074	1839	945	2570	1615
0	2	4	2074	1839	945	2569	1615
0	0	0	2072	1835	941	2563	1610
2	0	0	2074	1841	945	2569	1619
0	0	0	2076	1842	946	2569	1615
1	1	6	2074	1840	944	2569	1616
1	0	0	2069	1831	939	2560	1612
0	1	2	2074	1839	944	2570	1614
0	1	2	2074	1841	942	2568	1616
2	0	0	2068	1835	943	2570	1617
2	0	0	2072	1842	947	2573	1617
1	0	0	2073	1840	946	2570	1615
1	0	0	2073	1839	941	2567	1617
0	1	0	2073	1840	945	2569	1616
1	1	2	2072	1840	946	2571	1616
0	1	2	2073	1839	945	2568	1615
2	0	0	2071	1834	940	2564	1607
1	1	1	2071	1839	944	2570	1615
0	1	0	2073	1840	943	2570	1621
1	2	1	2072	1840	946	2571	1618
1	3	3	2069	1838	943	2564	1612
0	2	2	2074	1842	944	2571	1614
0	2	3	2070	1838	943	2569	1614
1	1	4	2074	1841	944	2571	1615
0	1	1	2072	1839	945	2570	1613
1	0	2	2067	1836	943	2569	1613
0	0	0	2068	1833	944	2571	1617
1	4	1	2074	1843	948	2571	1616
2	2	3	2073	1841	945	2569	1617
0	1	5	2072	1841	946	2568	1616
0	4	3	2070	1835	940	2563	1610
0	0	0	2071	1842	944	2570	1615
0	0	0	2073	1843	944	2570	1614
0	1	2	2071	1842	946	2569	1616
0	0	0	2072	1842	940	2563	1607
0	1	1	2071	1842	946	2568	1616
0	2	0	2072	1842	945	2568	1615
0	1	1	2070	1842	946	2569	1615
2	0	2	2066	1836	940	2562	1609
0	1	5	2072	1841	947	2570	1616
1	3	0	2072	1844	946	2570	1615
1	2	5	2073	1843	949	2567	1616
0	2	6	2065	1839	944	2568	1614
0	0	0	2070	1842	943	2567	1615
0	2	2	2071	1841	945	2569	1616
0	0	0	2072	1843	944	2569	1614
1	0	2	2071	1842	946	2569	1615
0	1	3	2070	1839	938	2564	1610
0	0	0	2070	1842	947	2570	1618
0	0	1	2073	1842	948	2571	1616
0	0	0	2072	1842	944	2569	1614
0	2	3	2071	1843	946	2569	1615
2	0	2	2066	1837	942	2561	1608
1	0	0	2071	1842	944	2570	1615
0	3	0	2070	1840	942	2568	1613
3	0	0	2070	1843	945	2568	1615
1	0	0	2065	1839	945	2569	1617
0	1	1	2070	1844	947	2569	1617
0	1	6	2073	1845	948	2570	1616
1	0	0	2069	1843	946	2570	1615
0	0	0	2070	1843	945	2570	1614
0	1	3	2070	1842	940	2563	1609
0	1	0	2069	1843	944	2570	1615
1	3	1	2071	1844	941	2570	1614
1	0	5	2071	1842	944	2570	1616
0	2	1	2066	1836	937	2563	1610
1	0	0	2070	1842	946	2571	1618
1	3	1	2074	1842	945	2571	1613
0	0	2	2071	1841	940	2568	1613
0	1	2	2072	1843	945	2569	1615
0	3	0	2066	1839	944	2567	1614
1	0	2	2071	1843	945	2565	1614
1	4	0	2070	1842	945	2568	1616
0	0	2	2071	1843	946	2572	1616
0	0	0	2072	1845	949	2571	1616
0	0	0	2071	1843	942	2565	1609
0	0	0	2071	1843	943	2570	1616
0	0	6	2070	1842	945	2570	1615
0	1	3	2071	1842	945	2568	1615
0	1	1	2067	1837	939	2562	1608
0	1	2	2070	1842	945	2568	1615
0	1	0	2071	1840	941	2567	1613
0	1	0	2071	1843	946	2570	1616
2	0	4	2066	1841	945	2572	1617
0	0	0	2073	1844	946	2564	1613
1	3	5	2072	1843	945	2569	1618
0	1	3	2070	1842	945	2568	1615
1	0	0	2071	1843	946	2567	1614
0	0	0	2070	1842	945	2568	1616
0	1	1	2070	1843	941	2560	1611
2	0	0	2071	1845	949	2571	1617
1	0	0	2073	1846	945	2569	1615
3	0	0	2072	1843	947	2568	1615
1	0	3	2065	1838	940	2563	1610
1	3	0	2069	1843	945	2569	1615
1	3	1	2069	1838	942	2566	1615
1	0	0	2070	1844	946	2569	1615
0	1	1	2066	1841	943	2569	1614
0	3	0	2070	1843	942	2560	1613
0	1	1	2070	1842	945	2570	1617
1	0	0	2068	1844	948	2573	1618
2	0	0	2071	1846	949	2570	1617
0	2	3	2070	1841	942	2563	1607
2	0	2	2070	1843	946	2568	1614
0	0	2	2069	1843	944	2569	1615
0	2	2	2071	1843	944	2569	1617
0	0	0	2069	1845	949	2571	1618
2	0	0	2067	1837	940	2564	1609
2	0	6	2071	1843	943	2569	1617
0	0	0	2071	1837	942	2566	1615
1	0	0	2071	1844	946	2568	1617
0	1	0	2065	1840	945	2568	1614
1	0	0	2070	1843	941	2559	1612
1	3	6	2069	1842	946	2569	1614
0	4	3	2070	1843	946	2570	1617
0	1	0	2071	1844	947	2572	1617
1	0	2	2072	1843	942	2564	1609
1	0	0	2070	1843	946	2569	1618
0	3	0	2070	1842	946	2569	1615
0	2	0	2070	1842	946	2567	1615
1	0	0	2065	1833	941	2563	1609
0	1	0	2071	1843	946	2568	1616
0	4	1	2072	1845	947	2572	1617
0	2	0	2072	1839	936	2564	1614
0	2	1	2072	1843	944	2568	1615
1	0	0	2066	1839	945	2568	1615
0	1	1	2070	1841	942	2557	1612
