# Supplementary material for: Assisting hand gesture classification and rehabilitation assessment via sEMG and finger motion data
Source: Front Bioeng Biotechnol. 2026 Jan 8;13:1751763. doi: 10.3389/fbioe.2025.1751763 (PMC12823985; doi:10.3389/fbioe.2025.1751763)
Supplement: Supplementary file 1 [file DataSheet1.zip › dataset/function 0/0/3/1.csv]

channel_2	channel_3	channel_6	pinky	ring finger	middle finger	forefinger	thumb
0	1	0	2072	1840	944	2562	1618
0	0	0	2071	1839	946	2564	1618
1	3	2	2072	1842	945	2561	1616
0	0	0	2072	1840	944	2561	1616
0	1	3	2068	1849	949	2556	1617
0	1	2	2070	1848	945	2553	1615
1	0	0	2069	1848	946	2553	1610
0	0	1	2066	1845	944	2553	1615
0	3	0	2069	1846	945	2552	1613
0	3	0	2068	1847	946	2552	1614
0	1	1	2063	1843	941	2546	1610
1	0	0	2068	1847	947	2552	1616
2	0	1	2066	1847	948	2553	1617
0	0	0	2070	1849	947	2556	1616
1	3	0	2063	1844	942	2549	1614
1	0	0	2069	1847	942	2554	1615
0	2	2	2068	1846	943	2551	1613
0	1	2	2068	1845	944	2551	1615
1	0	0	2067	1847	945	2552	1616
1	0	0	2069	1846	944	2553	1611
0	3	0	2065	1844	945	2552	1614
0	0	0	2062	1842	944	2553	1614
2	0	2	2068	1846	943	2554	1615
1	0	0	2069	1847	946	2555	1617
0	0	4	2066	1844	945	2546	1612
1	0	2	2070	1847	946	2553	1615
1	0	3	2069	1847	947	2552	1615
0	0	1	2069	1847	946	2554	1614
0	1	5	2064	1843	943	2549	1614
0	0	0	2067	1846	945	2552	1615
0	1	0	2069	1841	941	2551	1612
0	3	0	2069	1847	947	2556	1619
1	5	0	2069	1847	948	2555	1615
0	0	5	2068	1846	946	2551	1611
0	1	0	2066	1845	945	2552	1614
1	0	1	2068	1846	945	2553	1614
1	1	2	2068	1846	945	2553	1615
1	0	0	2064	1839	940	2542	1609
0	2	0	2067	1846	944	2552	1615
0	0	2	2069	1847	946	2554	1614
0	1	2	2070	1846	946	2553	1615
0	1	3	2068	1846	945	2552	1615
0	1	1	2062	1840	941	2549	1612
0	2	6	2068	1846	945	2551	1615
0	2	0	2068	1839	941	2551	1607
0	1	5	2068	1845	946	2553	1616
1	0	1	2068	1847	946	2555	1618
2	0	3	2071	1847	948	2550	1611
0	0	0	2068	1844	945	2553	1614
1	0	0	2070	1846	945	2552	1615
0	1	0	2069	1845	947	2551	1615
1	2	2	2065	1841	939	2546	1608
0	2	6	2068	1845	944	2552	1616
1	0	0	2069	1847	945	2552	1615
0	1	4	2068	1846	946	2552	1616
0	0	0	2064	1841	943	2555	1616
1	0	0	2071	1849	946	2555	1616
0	0	0	2068	1846	944	2552	1615
1	3	6	2069	1840	941	2550	1610
0	1	2	2069	1846	946	2553	1616
0	0	2	2069	1846	944	2553	1615
2	0	1	2069	1847	947	2552	1613
0	0	0	2068	1848	947	2553	1616
0	0	1	2070	1847	949	2553	1615
1	4	0	2069	1846	948	2553	1616
1	0	0	2065	1839	941	2549	1610
1	0	0	2069	1848	947	2556	1617
2	0	0	2071	1847	948	2553	1615
1	0	0	2070	1844	944	2554	1615
1	2	3	2062	1840	940	2551	1613
0	2	2	2066	1846	948	2553	1615
0	0	0	2064	1839	942	2547	1606
0	0	0	2069	1846	945	2553	1615
0	0	0	2069	1845	947	2553	1615
0	3	5	2069	1847	942	2552	1613
0	1	2	2069	1846	946	2548	1609
2	0	0	2066	1844	944	2551	1615
1	0	0	2069	1844	946	2553	1614
1	0	1	2068	1846	945	2551	1615
2	0	0	2066	1841	942	2547	1610
1	1	0	2070	1847	946	2555	1617
0	3	5	2067	1843	944	2552	1613
0	1	2	2070	1843	946	2551	1614
1	0	0	2067	1838	938	2548	1611
0	0	1	2070	1843	945	2551	1615
0	1	2	2070	1842	945	2552	1617
0	2	2	2070	1845	946	2556	1625
3	0	1	2067	1839	941	2545	1610
1	4	0	2071	1842	944	2553	1617
0	1	0	2070	1844	945	2551	1611
0	3	1	2070	1843	944	2553	1616
0	0	0	2067	1842	943	2551	1615
0	1	1	2070	1844	944	2551	1617
2	0	0	2071	1838	942	2550	1615
0	0	3	2070	1844	944	2552	1616
0	1	7	2071	1843	946	2552	1617
0	1	2	2068	1842	943	2549	1612
1	4	5	2073	1845	945	2550	1616
0	5	1	2073	1841	945	2553	1615
0	0	0	2071	1844	945	2553	1615
0	1	6	2071	1844	944	2552	1615
0	0	0	2066	1837	941	2547	1613
0	1	4	2069	1841	947	2555	1619
1	2	3	2075	1847	944	2554	1616
2	0	0	2073	1844	945	2553	1614
0	1	4	2069	1842	942	2553	1616
1	0	0	2071	1842	946	2553	1615
1	0	2	2070	1842	944	2552	1615
0	1	0	2071	1843	942	2553	1615
0	0	0	2072	1843	945	2553	1616
1	1	6	2068	1838	940	2547	1608
2	0	0	2071	1843	946	2554	1617
0	0	0	2070	1846	947	2555	1618
0	0	0	2073	1845	947	2553	1617
0	0	2	2068	1837	939	2546	1613
1	0	0	2072	1844	945	2552	1616
0	2	3	2073	1842	940	2551	1615
1	0	0	2072	1844	943	2548	1615
0	1	2	2072	1844	944	2553	1606
1	1	0	2070	1844	948	2556	1620
2	0	0	2074	1847	947	2555	1616
0	4	3	2070	1841	944	2551	1615
1	4	4	2072	1843	945	2553	1615
2	0	0	2070	1843	943	2552	1614
1	4	0	2067	1837	939	2545	1608
0	1	5	2070	1842	945	2551	1614
0	2	6	2072	1842	945	2552	1615
0	1	2	2071	1842	944	2550	1616
0	0	0	2066	1838	942	2550	1615
1	0	0	2073	1845	945	2553	1616
0	0	0	2072	1844	943	2548	1614
1	0	0	2071	1842	938	2553	1617
0	3	0	2071	1842	947	2551	1615
0	1	0	2073	1842	944	2552	1613
2	0	3	2067	1840	943	2549	1615
0	0	0	2067	1841	944	2551	1616
3	0	0	2071	1843	945	2552	1615
1	3	2	2072	1842	943	2551	1615
0	0	0	2067	1836	939	2545	1608
2	0	0	2071	1842	945	2552	1614
1	4	0	2071	1843	945	2552	1616
0	1	2	2068	1843	944	2552	1616
1	0	0	2067	1837	940	2548	1614
0	1	3	2072	1843	945	2555	1617
1	2	1	2074	1845	939	2550	1615
0	0	0	2073	1843	944	2552	1615
1	0	0	2070	1842	945	2551	1615
1	4	0	2071	1843	945	2552	1610
1	3	1	2066	1839	943	2551	1615
0	0	1	2072	1843	944	2552	1616
0	0	0	2071	1843	943	2551	1614
0	2	2	2068	1839	939	2544	1611
0	1	0	2071	1844	946	2553	1618
0	0	5	2071	1843	945	2551	1615
0	0	0	2070	1843	946	2552	1615
0	1	2	2071	1843	945	2551	1616
1	4	0	2067	1838	937	2547	1613
0	1	2	2070	1843	945	2550	1616
2	0	2	2071	1841	936	2549	1613
0	1	3	2068	1842	945	2551	1616
0	1	1	2070	1843	945	2552	1616
0	1	2	2067	1842	945	2552	1613
0	1	2	2066	1840	945	2551	1618
1	3	3	2071	1845	947	2554	1617
2	0	2	2073	1836	945	2551	1616
2	0	0	2067	1838	937	2546	1610
0	0	0	2071	1843	944	2552	1614
0	2	2	2071	1844	944	2552	1615
3	0	0	2070	1843	945	2552	1616
1	3	4	2066	1838	939	2546	1613
2	0	0	2071	1842	946	2551	1615
0	1	0	2070	1843	945	2550	1615
0	4	6	2071	1838	938	2549	1610
0	1	2	2070	1844	943	2551	1615
0	4	5	2071	1841	944	2550	1615
0	2	2	2071	1843	943	2548	1610
2	0	0	2072	1848	947	2554	1617
0	0	0	2070	1842	944	2551	1614
2	0	0	2067	1842	942	2551	1613
0	3	0	2069	1844	945	2552	1615
1	0	0	2068	1844	945	2551	1617
0	1	2	2069	1844	946	2554	1617
1	3	3	2072	1846	947	2553	1615
0	4	5	2067	1840	939	2542	1611
0	2	2	2069	1844	944	2552	1615
2	0	0	2070	1845	945	2551	1615
0	0	0	2069	1844	942	2552	1615
0	2	3	2064	1839	937	2544	1609
1	0	2	2069	1844	944	2551	1615
0	0	4	2070	1844	945	2550	1616
0	1	0	2070	1845	946	2554	1616
1	4	2	2069	1843	946	2553	1610
0	0	0	2070	1846	945	2552	1616
1	0	0	2070	1842	945	2549	1617
1	3	0	2069	1844	945	2552	1615
3	0	0	2069	1844	944	2552	1616
0	0	0	2069	1844	945	2554	1617
1	4	0	2070	1842	940	2548	1611
0	2	4	2070	1844	945	2551	1615
0	1	3	2068	1844	946	2551	1615
1	0	0	2067	1844	945	2551	1613
0	1	0	2063	1839	941	2544	1607
3	0	0	2069	1844	946	2552	1614
2	0	0	2069	1844	945	2549	1613
0	1	2	2067	1845	945	2552	1615
1	0	6	2066	1844	944	2554	1616
0	0	0	2072	1846	945	2553	1615
1	3	1	2069	1842	945	2551	1613
1	0	3	2069	1845	945	2549	1614
3	0	0	2068	1845	945	2554	1615
0	0	0	2062	1843	939	2546	1609
0	1	2	2068	1845	945	2551	1616
0	0	0	2070	1845	945	2550	1615
1	1	0	2068	1845	947	2551	1615
1	0	0	2069	1846	946	2552	1616
1	1	0	2064	1836	941	2547	1612
0	1	2	2069	1846	943	2551	1615
1	0	0	2068	1843	944	2548	1612
0	1	0	2068	1845	946	2551	1615
0	2	3	2066	1844	945	2551	1613
2	0	0	2069	1846	945	2551	1615
0	1	3	2067	1841	944	2550	1614
0	0	0	2069	1846	947	2554	1617
0	1	2	2070	1847	947	2552	1615
0	0	0	2066	1843	941	2546	1609
0	1	2	2068	1845	945	2550	1613
0	1	0	2069	1846	944	2552	1616
1	3	2	2069	1846	946	2550	1616
2	0	6	2064	1839	939	2541	1611
1	0	5	2069	1845	945	2551	1615
1	3	3	2068	1845	938	2550	1615
0	0	0	2068	1846	942	2547	1614
0	1	2	2069	1846	943	2552	1615
0	0	0	2067	1844	945	2551	1614
1	0	0	2068	1846	945	2551	1614
0	1	2	2066	1842	944	2549	1615
0	2	3	2067	1845	945	2553	1617
2	0	2	2069	1847	946	2553	1617
0	1	0	2066	1843	942	2548	1610
0	2	1	2069	1847	945	2552	1616
1	0	6	2069	1845	945	2552	1615
0	1	1	2068	1845	946	2551	1615
2	0	0	2063	1841	941	2547	1613
1	2	3	2067	1846	946	2552	1615
0	1	1	2068	1842	941	2550	1611
1	3	2	2068	1847	946	2553	1617
0	0	0	2069	1846	947	2553	1618
1	0	5	2070	1848	946	2547	1612
1	4	0	2065	1844	945	2550	1614
0	1	0	2062	1842	944	2550	1614
0	1	2	2068	1846	944	2551	1616
0	2	6	2067	1846	945	2551	1615
0	2	0	2063	1841	941	2543	1608
2	0	2	2068	1846	945	2552	1615
0	0	2	2069	1850	947	2554	1615
0	4	0	2069	1848	946	2551	1615
0	2	0	2063	1841	942	2547	1613
0	3	0	2068	1845	947	2551	1615
0	0	0	2068	1837	941	2549	1605
0	0	0	2068	1847	944	2550	1613
0	1	2	2066	1845	947	2551	1615
0	0	0	2066	1845	943	2548	1610
1	0	0	2062	1844	944	2548	1615
1	0	6	2067	1846	948	2552	1616
3	0	0	2068	1848	948	2553	1615
0	3	0	2066	1842	939	2541	1609
0	3	6	2067	1844	945	2547	1614
1	0	1	2067	1845	943	2551	1615
0	2	0	2066	1846	946	2550	1614
1	0	0	2068	1847	945	2551	1615
1	0	0	2063	1842	941	2549	1614
0	1	3	2068	1849	947	2552	1616
0	0	0	2068	1846	946	2553	1618
0	1	4	2068	1844	945	2551	1615
1	0	0	2063	1837	936	2542	1608
0	3	0	2066	1844	945	2551	1614
1	3	2	2067	1846	944	2551	1614
0	0	5	2067	1845	945	2550	1615
1	0	5	2065	1843	943	2553	1616
0	2	0	2069	1848	948	2552	1615
0	2	2	2067	1846	944	2551	1615
1	0	3	2067	1845	945	2550	1614
0	1	0	2067	1846	944	2550	1614
2	0	4	2066	1843	940	2545	1608
0	0	1	2066	1845	943	2550	1614
1	3	2	2069	1845	945	2550	1615
2	0	0	2068	1844	945	2550	1615
0	2	2	2062	1840	940	2548	1610
2	0	0	2069	1847	947	2552	1616
1	0	5	2068	1845	946	2550	1611
2	0	0	2067	1846	946	2551	1615
1	0	6	2067	1845	944	2549	1614
2	0	0	2064	1845	945	2551	1615
0	3	0	2070	1846	946	2554	1618
2	0	1	2068	1850	945	2550	1616
0	0	0	2069	1846	946	2551	1613
1	0	4	2067	1845	945	2550	1614
0	1	2	2067	1842	941	2546	1609
0	3	3	2068	1846	944	2551	1613
0	1	2	2067	1845	944	2551	1614
1	0	0	2067	1845	945	2549	1613
0	0	0	2063	1840	939	2543	1608
1	0	0	2067	1844	945	2549	1615
1	0	6	2067	1843	946	2549	1610
0	2	3	2067	1845	944	2550	1615
0	0	0	2065	1843	943	2550	1614
0	0	0	2066	1844	944	2551	1617
0	1	2	2067	1842	944	2551	1615
0	0	1	2069	1846	946	2551	1615
0	0	5	2066	1845	943	2548	1614
0	0	0	2066	1844	945	2549	1615
0	0	0	2066	1841	940	2544	1610
1	4	2	2068	1846	945	2550	1615
0	1	0	2067	1847	947	2553	1616
0	0	0	2069	1847	946	2551	1615
0	1	2	2061	1840	942	2543	1609
0	1	0	2065	1845	947	2549	1615
0	0	0	2067	1844	945	2549	1610
0	0	0	2068	1844	945	2549	1613
1	0	2	2064	1844	942	2549	1614
0	0	0	2067	1845	945	2549	1615
0	1	5	2066	1841	940	2547	1616
0	1	0	2068	1845	947	2553	1616
0	0	0	2069	1848	947	2552	1615
1	0	5	2067	1840	941	2543	1610
0	1	2	2069	1845	946	2551	1615
0	0	0	2068	1846	944	2550	1615
0	2	0	2067	1843	945	2551	1615
0	0	0	2068	1846	948	2551	1617
0	2	2	2065	1844	940	2546	1609
0	3	0	2066	1846	945	2550	1615
2	0	0	2068	1845	944	2547	1609
1	4	7	2067	1842	946	2548	1615
0	2	4	2064	1844	945	2550	1615
0	3	0	2066	1845	944	2551	1612
0	1	3	2066	1839	940	2546	1615
0	0	0	2067	1845	945	2552	1616
2	0	2	2066	1847	948	2553	1617
0	2	3	2066	1843	942	2545	1609
2	0	0	2067	1845	944	2550	1615
0	1	1	2069	1846	945	2550	1614
3	0	0	2068	1847	945	2550	1614
2	0	0	2063	1838	941	2544	1609
0	1	2	2068	1845	944	2550	1615
0	1	1	2068	1845	943	2542	1611
0	1	0	2069	1845	944	2541	1611
0	1	2	2068	1846	948	2553	1616
0	1	1	2068	1846	945	2550	1616
0	1	0	2069	1845	944	2550	1616
0	1	2	2063	1837	940	2548	1613
0	0	0	2067	1844	944	2550	1614
3	0	0	2067	1844	945	2550	1615
1	0	0	2063	1840	941	2544	1609
0	1	1	2067	1843	945	2550	1614
0	0	2	2068	1845	944	2551	1615
1	0	0	2066	1846	946	2553	1617
1	0	0	2064	1841	942	2544	1612
0	1	2	2068	1846	945	2548	1615
0	0	0	2069	1843	935	2544	1614
2	0	1	2068	1845	945	2550	1614
0	2	5	2066	1844	944	2550	1616
1	0	0	2066	1844	945	2550	1614
0	1	3	2058	1838	943	2548	1614
1	0	0	2063	1836	943	2547	1613
2	0	1	2067	1844	943	2549	1615
1	1	0	2066	1845	946	2551	1615
0	1	0	2062	1839	937	2546	1609
0	1	1	2066	1845	944	2550	1614
1	0	0	2069	1845	944	2550	1616
1	0	0	2067	1845	944	2549	1614
2	0	0	2068	1845	940	2545	1610
0	0	0	2068	1845	943	2549	1614
1	1	2	2068	1845	945	2549	1615
1	4	3	2065	1844	944	2549	1615
1	2	3	2063	1838	940	2542	1608
0	2	2	2068	1845	944	2551	1615
1	0	0	2067	1844	945	2552	1617
2	0	0	2070	1847	946	2552	1617
1	3	5	2065	1842	944	2549	1613
2	0	0	2067	1844	945	2550	1615
1	2	2	2066	1844	944	2549	1614
1	0	0	2067	1845	944	2550	1615
2	0	6	2067	1844	946	2550	1614
0	0	0	2068	1843	940	2545	1610
0	0	0	2068	1842	944	2548	1613
0	1	1	2067	1844	943	2551	1616
0	1	6	2067	1846	947	2552	1614
0	0	0	2067	1844	945	2549	1613
0	2	5	2064	1839	937	2544	1610
1	0	1	2066	1844	944	2549	1613
2	0	1	2067	1843	944	2550	1612
0	1	3	2068	1844	942	2550	1614
0	4	0	2060	1841	945	2550	1615
0	0	2	2070	1846	946	2549	1614
0	3	0	2066	1846	944	2548	1615
1	4	0	2069	1845	945	2550	1614
1	0	0	2068	1844	944	2551	1615
1	0	1	2065	1843	941	2544	1610
0	1	2	2067	1843	943	2549	1614
0	4	1	2067	1844	942	2550	1614
2	0	0	2066	1844	944	2550	1615
0	2	3	2063	1838	940	2542	1610
0	3	0	2067	1843	945	2550	1617
1	0	2	2068	1846	945	2552	1615
1	0	0	2069	1846	946	2551	1615
0	1	0	2067	1843	942	2549	1615
0	0	0	2061	1841	943	2549	1615
0	0	0	2069	1844	944	2549	1615
1	1	0	2063	1843	943	2544	1612
1	0	0	2067	1846	947	2551	1616
0	0	1	2069	1846	956	2551	1617
0	0	2	2068	1841	941	2547	1610
1	0	0	2067	1844	943	2550	1614
0	0	0	2067	1844	943	2549	1615
0	1	2	2067	1845	944	2549	1614
1	0	0	2062	1835	939	2545	1610
1	0	2	2067	1845	944	2549	1615
0	1	2	2068	1845	944	2550	1615
0	2	7	2068	1843	943	2551	1617
0	4	0	2066	1844	942	2549	1614
0	0	2	2068	1844	946	2550	1614
0	1	2	2066	1838	939	2546	1614
0	0	0	2067	1846	945	2549	1615
1	0	5	2068	1844	945	2551	1616
0	1	2	2068	1846	947	2551	1617
1	0	0	2070	1843	943	2545	1610
0	1	2	2066	1844	945	2550	1615
3	0	1	2068	1844	945	2549	1615
0	2	3	2067	1846	943	2550	1615
3	0	1	2063	1839	940	2544	1610
2	0	2	2069	1844	942	2550	1615
0	0	1	2067	1845	943	2546	1609
3	0	5	2068	1843	945	2551	1616
1	0	0	2067	1844	947	2552	1616
1	4	4	2068	1845	945	2551	1615
0	1	1	2066	1839	938	2547	1613
1	0	3	2068	1844	945	2550	1615
0	1	2	2068	1845	947	2551	1617
0	2	3	2061	1843	941	2545	1610
3	0	0	2069	1845	944	2549	1614
0	0	0	2068	1843	946	2550	1615
1	2	2	2068	1844	944	2550	1615
0	0	4	2065	1846	945	2550	1617
1	0	6	2063	1840	942	2546	1611
0	0	0	2070	1847	946	2550	1615
0	1	1	2069	1845	943	2544	1611
0	2	1	2068	1845	943	2550	1614
0	0	0	2066	1843	945	2549	1614
0	3	0	2068	1844	945	2550	1615
1	0	0	2067	1834	934	2548	1613
0	1	1	2067	1844	944	2549	1613
2	0	0	2068	1845	943	2550	1615
0	0	1	2064	1842	942	2547	1611
0	1	0	2070	1845	946	2552	1615
1	2	0	2068	1843	944	2549	1613
0	1	0	2068	1844	944	2550	1616
1	2	1	2063	1839	943	2546	1613
0	2	2	2070	1846	944	2549	1616
0	0	0	2068	1844	940	2541	1613
0	1	0	2068	1844	943	2541	1608
0	1	2	2068	1845	943	2550	1615
0	2	1	2066	1843	942	2549	1616
1	1	2	2068	1846	946	2552	1617
1	2	3	2065	1836	942	2548	1615
2	0	2	2063	1839	941	2548	1615
1	0	0	2065	1840	942	2549	1613
0	0	2	2068	1845	944	2549	1615
2	0	1	2067	1843	943	2550	1614
1	0	0	2067	1844	943	2546	1615
0	1	0	2067	1843	942	2549	1613
0	0	2	2067	1843	941	2543	1609
0	1	2	2068	1844	944	2550	1617
1	0	2	2067	1846	946	2551	1617
0	0	0	2069	1845	945	2550	1615
3	0	6	2064	1841	938	2545	1612
0	1	0	2068	1844	945	2549	1614
0	1	2	2067	1844	940	2547	1614
2	0	0	2067	1843	943	2549	1614
3	0	0	2062	1841	943	2548	1614
1	0	0	2068	1844	943	2550	1616
1	0	0	2066	1841	944	2549	1616
0	2	0	2067	1839	946	2552	1616
1	0	0	2070	1846	944	2550	1614
3	0	0	2067	1843	941	2550	1614
2	0	2	2068	1843	940	2544	1611
1	0	2	2064	1841	945	2549	1617
0	1	4	2066	1849	943	2550	1616
1	0	2	2067	1844	944	2549	1615
0	0	0	2066	1839	939	2544	1610
0	0	0	2068	1844	945	2549	1615
0	1	3	2068	1843	946	2551	1617
0	1	2	2069	1847	946	2549	1613
0	0	0	2064	1841	943	2548	1615
0	1	2	2067	1844	944	2549	1614
0	0	2	2066	1843	943	2545	1613
0	1	0	2066	1844	947	2549	1615
0	1	0	2067	1844	942	2550	1615
0	0	3	2066	1842	941	2544	1611
2	0	1	2066	1845	943	2549	1616
0	2	0	2067	1846	946	2553	1617
1	0	0	2069	1846	945	2552	1618
1	0	0	2068	1844	944	2549	1613
0	1	2	2063	1838	938	2542	1607
0	2	3	2067	1844	944	2549	1615
0	0	0	2068	1844	944	2549	1616
2	0	0	2067	1846	945	2552	1617
0	0	0	2064	1843	944	2549	1614
0	0	1	2070	1845	946	2550	1614
0	0	0	2065	1841	941	2544	1612
2	0	0	2068	1845	944	2549	1615
1	0	0	2067	1844	944	2549	1615
0	0	0	2066	1841	941	2544	1611
0	1	2	2066	1844	944	2549	1615
0	0	0	2067	1844	944	2550	1615
1	0	0	2066	1843	944	2552	1617
3	0	0	2064	1842	941	2545	1608
1	0	2	2068	1845	944	2549	1622
1	4	4	2068	1845	944	2550	1611
1	1	5	2065	1845	946	2550	1614
0	0	0	2067	1845	945	2549	1615
0	1	0	2062	1842	944	2551	1616
0	0	0	2070	1847	946	2550	1615
1	0	0	2065	1844	938	2544	1613
1	0	0	2068	1845	945	2550	1614
1	4	2	2066	1845	943	2549	1614
0	1	2	2068	1843	939	2544	1610
0	2	2	2066	1845	944	2548	1614
1	4	0	2068	1845	944	2550	1615
0	0	1	2067	1845	945	2550	1615
1	0	0	2063	1841	943	2546	1610
0	3	0	2069	1848	945	2551	1615
0	1	2	2068	1845	945	2549	1610
0	0	0	2068	1844	945	2550	1614
0	0	6	2063	1843	944	2548	1614
0	0	0	2068	1846	943	2549	1614
0	1	0	2065	1843	939	2544	1612
0	3	2	2068	1843	945	2549	1614
0	2	1	2068	1846	945	2550	1616
2	0	0	2067	1845	944	2549	1613
1	4	3	2068	1841	939	2544	1609
0	1	0	2066	1845	945	2548	1613
0	1	0	2067	1846	943	2549	1616
1	0	5	2066	1845	944	2549	1615
1	2	2	2061	1840	939	2544	1609
0	1	2	2067	1846	946	2550	1617
2	0	0	2068	1849	947	2545	1607
0	2	5	2068	1847	944	2549	1614
0	4	6	2065	1844	943	2550	1614
1	0	0	2067	1846	945	2549	1614
0	4	4	2065	1836	937	2546	1612
0	0	0	2067	1846	944	2549	1613
0	1	1	2067	1846	945	2549	1615
0	0	1	2065	1842	939	2544	1607
0	0	0	2066	1845	945	2550	1617
1	2	2	2068	1848	946	2552	1616
2	0	0	2067	1846	945	2550	1614
0	1	2	2066	1847	945	2549	1616
0	0	0	2061	1838	935	2543	1609
2	0	0	2067	1847	945	2549	1614
