# Supplementary material for: Assisting hand gesture classification and rehabilitation assessment via sEMG and finger motion data
Source: Front Bioeng Biotechnol. 2026 Jan 8;13:1751763. doi: 10.3389/fbioe.2025.1751763 (PMC12823985; doi:10.3389/fbioe.2025.1751763)
Supplement: Supplementary file 1 [file DataSheet1.zip › dataset/function 0/0/3/2.csv]

channel_2	channel_3	channel_6	pinky	ring finger	middle finger	forefinger	thumb
0	1	0	2062	1787	931	2461	1606
2	0	0	2056	1783	925	2457	1601
0	0	3	2086	1773	926	2444	1608
1	0	2	2087	1773	925	2445	1606
0	0	0	2083	1766	922	2444	1607
0	0	3	2086	1773	927	2448	1602
0	0	6	2089	1774	929	2446	1608
0	1	0	2088	1773	925	2445	1608
1	1	7	2087	1772	927	2444	1608
2	0	3	2085	1770	925	2440	1602
0	0	3	2086	1773	926	2442	1601
1	3	5	2087	1773	925	2445	1608
0	0	0	2087	1773	925	2446	1607
1	0	0	2082	1764	915	2438	1603
0	0	0	2086	1772	930	2445	1610
0	1	2	2090	1775	927	2444	1607
1	0	1	2089	1774	924	2445	1608
0	2	2	2082	1766	927	2443	1606
0	2	1	2086	1773	925	2439	1601
0	0	0	2084	1773	924	2444	1599
1	0	4	2087	1773	926	2444	1607
1	0	1	2088	1773	925	2443	1608
1	0	2	2086	1773	924	2444	1607
1	1	2	2085	1771	923	2440	1603
1	0	2	2088	1775	926	2438	1602
0	2	0	2088	1774	926	2445	1608
0	0	4	2087	1773	925	2444	1607
0	1	0	2083	1767	919	2437	1601
1	3	2	2086	1772	925	2444	1608
2	0	3	2087	1772	925	2444	1609
0	0	0	2087	1773	926	2444	1607
3	0	0	2082	1767	924	2442	1607
0	1	0	2087	1773	926	2436	1604
1	0	6	2086	1774	928	2445	1609
0	1	0	2089	1775	927	2444	1609
0	1	0	2087	1774	925	2445	1608
1	4	3	2085	1772	923	2437	1602
0	1	0	2085	1771	917	2437	1602
0	1	0	2087	1773	925	2434	1602
0	0	2	2086	1773	926	2446	1611
2	0	3	2090	1775	927	2446	1609
1	0	1	2084	1769	920	2440	1602
1	0	4	2094	1775	928	2446	1609
0	0	6	2092	1773	925	2444	1608
1	0	2	2090	1774	925	2446	1608
0	3	2	2089	1767	919	2437	1602
3	0	3	2091	1771	924	2445	1608
1	1	0	2090	1773	927	2447	1610
2	0	3	2093	1775	927	2445	1608
1	0	3	2087	1768	920	2440	1606
1	3	1	2090	1772	925	2443	1607
0	2	0	2090	1773	921	2444	1607
2	0	6	2091	1773	926	2445	1608
1	4	1	2090	1771	925	2444	1608
1	0	3	2092	1772	925	2439	1604
0	0	0	2090	1773	925	2446	1609
0	1	0	2092	1775	927	2447	1611
0	1	0	2093	1773	925	2445	1608
1	2	2	2087	1768	919	2439	1602
2	0	2	2090	1775	923	2445	1606
1	0	2	2091	1773	919	2444	1609
1	2	0	2090	1773	924	2445	1608
0	1	0	2091	1775	927	2447	1609
1	3	0	2086	1768	922	2441	1606
0	0	0	2092	1773	925	2445	1605
0	1	1	2091	1773	924	2444	1608
2	3	0	2089	1772	925	2446	1610
2	4	0	2092	1775	926	2446	1609
0	0	3	2091	1773	927	2440	1604
1	3	0	2091	1773	927	2444	1605
0	1	0	2093	1773	925	2445	1607
0	1	0	2090	1773	926	2443	1608
1	0	0	2085	1762	919	2438	1601
1	1	0	2089	1772	922	2442	1606
0	0	2	2091	1772	925	2444	1607
0	1	0	2091	1773	927	2446	1610
1	0	5	2085	1768	922	2444	1608
0	0	2	2092	1774	925	2442	1605
1	0	3	2090	1773	924	2444	1608
2	0	3	2091	1772	926	2444	1608
1	2	2	2090	1773	925	2444	1607
0	0	0	2090	1772	927	2444	1610
2	0	2	2090	1774	926	2441	1603
0	1	0	2093	1774	925	2441	1604
2	0	1	2092	1772	926	2444	1613
0	1	2	2091	1769	925	2444	1608
1	1	3	2087	1767	920	2437	1602
1	3	2	2091	1772	924	2443	1607
1	5	5	2090	1772	926	2444	1605
1	3	4	2091	1779	925	2443	1610
3	0	0	2085	1771	925	2446	1609
1	1	1	2093	1775	924	2438	1606
0	0	1	2092	1773	927	2445	1607
1	0	0	2093	1773	925	2444	1607
1	3	2	2092	1772	924	2443	1608
0	1	0	2090	1769	921	2437	1600
0	0	4	2091	1773	921	2440	1607
0	1	2	2094	1775	928	2441	1606
1	4	6	2093	1773	927	2445	1608
0	0	0	2097	1772	926	2444	1608
0	2	2	2086	1765	914	2433	1603
1	0	2	2092	1773	924	2444	1607
2	0	5	2092	1771	926	2445	1608
0	1	2	2091	1773	924	2444	1609
2	0	4	2087	1770	924	2442	1608
0	1	0	2099	1774	923	2443	1609
1	3	0	2095	1776	927	2446	1608
0	1	0	2094	1773	925	2445	1607
0	2	2	2093	1774	926	2444	1607
0	1	0	2092	1767	921	2435	1602
1	0	2	2090	1771	918	2442	1606
0	1	0	2093	1773	925	2445	1608
0	1	0	2093	1772	926	2445	1607
0	0	0	2088	1767	919	2438	1601
0	0	0	2093	1773	922	2445	1609
0	1	0	2095	1775	926	2445	1607
0	1	0	2095	1775	927	2446	1609
0	0	0	2094	1772	926	2445	1608
0	2	2	2090	1769	928	2443	1607
0	1	1	2094	1774	920	2441	1606
0	2	2	2095	1772	926	2444	1609
1	3	2	2094	1774	927	2444	1608
2	0	0	2095	1773	925	2445	1609
2	0	3	2091	1768	923	2435	1606
0	3	6	2097	1769	924	2444	1607
1	2	0	2095	1774	926	2446	1607
0	0	0	2095	1774	926	2445	1608
0	4	5	2090	1768	920	2437	1599
0	2	2	2094	1773	926	2445	1608
0	0	1	2093	1773	926	2446	1609
1	2	5	2095	1771	924	2445	1608
1	4	5	2094	1772	926	2443	1609
0	1	3	2096	1764	923	2446	1609
0	1	1	2096	1767	920	2442	1607
1	0	1	2095	1773	926	2445	1610
1	4	0	2095	1771	925	2444	1608
2	0	0	2095	1774	926	2445	1607
0	1	4	2093	1768	919	2439	1601
1	1	0	2098	1775	929	2446	1610
0	0	2	2098	1773	926	2445	1608
2	0	0	2098	1773	927	2443	1608
1	5	2	2097	1773	925	2440	1603
2	0	0	2099	1773	923	2442	1608
0	0	0	2098	1773	925	2445	1609
1	0	1	2099	1773	925	2446	1610
0	0	3	2092	1765	920	2440	1604
0	1	2	2101	1775	921	2445	1606
2	0	5	2098	1773	923	2445	1608
1	4	2	2098	1773	925	2443	1607
1	2	2	2094	1768	924	2443	1607
0	1	0	2098	1773	925	2442	1608
1	0	2	2098	1774	924	2444	1607
0	0	0	2098	1773	925	2444	1607
0	1	0	2097	1773	925	2444	1610
0	0	0	2099	1773	920	2438	1607
0	0	0	2100	1776	925	2444	1608
1	2	2	2100	1774	926	2443	1609
1	0	5	2099	1773	925	2442	1609
1	1	0	2099	1774	927	2445	1608
1	3	1	2091	1767	919	2439	1603
0	0	0	2098	1773	927	2443	1608
1	4	0	2100	1773	926	2446	1610
1	0	2	2099	1776	930	2443	1611
0	1	0	2097	1772	923	2444	1611
1	0	2	2100	1774	923	2443	1608
1	2	2	2099	1774	928	2444	1608
1	0	4	2099	1774	925	2443	1609
0	2	0	2099	1774	926	2443	1608
1	0	6	2099	1767	918	2439	1602
0	1	0	2098	1771	922	2442	1607
2	0	1	2097	1773	926	2444	1611
0	1	0	2098	1775	928	2445	1609
0	1	0	2094	1770	923	2433	1603
1	0	0	2099	1774	924	2444	1607
2	0	4	2098	1773	925	2445	1609
0	0	3	2096	1773	925	2443	1608
2	0	2	2097	1773	926	2446	1611
1	2	0	2097	1773	926	2444	1609
0	0	4	2099	1771	923	2442	1607
0	1	0	2099	1774	926	2442	1608
3	0	3	2099	1774	926	2443	1609
0	1	0	2097	1773	926	2444	1608
0	0	0	2093	1768	920	2436	1603
0	0	5	2097	1771	922	2441	1607
0	0	3	2098	1774	926	2444	1608
1	3	0	2098	1773	926	2446	1610
1	0	2	2093	1770	920	2438	1602
1	4	0	2099	1776	925	2444	1609
3	0	0	2098	1774	925	2444	1608
1	4	0	2097	1774	925	2443	1608
0	0	4	2096	1773	924	2443	1608
0	1	0	2097	1769	924	2443	1608
2	0	2	2096	1773	925	2444	1608
2	1	2	2097	1774	927	2445	1609
1	2	0	2095	1774	926	2443	1610
0	0	2	2097	1774	925	2443	1605
2	0	2	2093	1769	921	2437	1599
0	0	0	2090	1768	923	2441	1608
2	0	6	2093	1773	925	2443	1609
1	4	2	2096	1773	925	2443	1608
2	0	2	2092	1768	923	2437	1606
0	0	0	2096	1776	928	2445	1609
0	1	0	2094	1773	925	2443	1608
0	0	3	2095	1774	925	2444	1608
0	0	0	2093	1772	925	2442	1609
0	2	2	2092	1771	925	2445	1610
2	0	0	2096	1776	926	2443	1609
0	1	0	2096	1773	927	2443	1608
2	1	0	2094	1775	925	2443	1609
1	0	2	2089	1768	918	2438	1601
0	0	2	2088	1768	925	2442	1607
1	0	6	2091	1769	923	2443	1610
2	0	2	2094	1776	927	2443	1607
0	2	2	2092	1775	925	2444	1608
1	2	0	2084	1768	922	2435	1604
2	0	2	2091	1773	925	2441	1608
2	3	0	2091	1774	925	2443	1608
0	0	6	2091	1772	926	2442	1608
3	0	0	2090	1772	926	2441	1608
1	3	0	2084	1769	921	2442	1605
1	3	0	2093	1776	927	2446	1610
2	4	0	2093	1776	926	2443	1609
1	2	0	2092	1774	924	2444	1609
1	0	0	2088	1768	919	2438	1604
0	1	0	2085	1772	924	2441	1608
0	0	0	2092	1774	924	2443	1605
1	0	0	2090	1773	926	2443	1608
0	1	0	2087	1769	919	2438	1605
2	0	2	2091	1774	926	2444	1611
2	0	2	2091	1774	927	2442	1607
0	4	2	2090	1775	924	2442	1608
0	0	0	2091	1775	925	2441	1608
0	0	4	2089	1774	926	2442	1608
0	0	2	2085	1771	923	2440	1604
0	0	2	2086	1775	926	2444	1609
0	0	0	2086	1775	926	2443	1609
0	0	6	2082	1773	927	2442	1610
0	2	2	2088	1777	926	2444	1608
2	0	6	2088	1775	925	2445	1608
0	1	3	2087	1774	926	2443	1605
0	2	3	2087	1775	926	2442	1608
1	0	0	2085	1772	921	2437	1604
0	1	3	2086	1775	925	2442	1608
0	1	2	2086	1775	926	2443	1606
3	0	0	2086	1775	926	2444	1609
0	1	2	2077	1770	922	2441	1605
0	3	2	2087	1776	927	2445	1608
0	0	6	2088	1776	925	2444	1607
1	0	3	2086	1776	924	2444	1608
0	0	0	2084	1772	924	2443	1608
3	0	0	2086	1774	923	2443	1607
0	1	6	2085	1775	925	2443	1608
2	0	0	2086	1773	928	2443	1607
0	3	0	2085	1776	927	2446	1610
0	1	2	2088	1777	928	2444	1609
0	1	3	2086	1772	922	2438	1603
1	2	1	2086	1773	924	2441	1607
0	1	4	2086	1775	925	2442	1607
0	0	2	2086	1774	925	2443	1607
2	0	2	2081	1768	920	2437	1601
0	1	0	2086	1774	926	2442	1605
0	0	0	2082	1775	924	2444	1609
1	2	0	2085	1774	926	2445	1611
0	1	0	2085	1776	926	2443	1609
1	0	0	2086	1774	925	2443	1607
2	0	2	2085	1774	926	2443	1607
0	0	0	2086	1775	927	2443	1608
0	4	3	2086	1774	927	2443	1609
0	2	1	2082	1770	922	2436	1603
1	0	5	2083	1771	925	2442	1607
1	0	4	2086	1771	925	2445	1610
0	2	1	2083	1775	925	2444	1607
1	0	1	2085	1774	925	2444	1608
2	0	6	2080	1768	921	2436	1603
0	1	0	2084	1774	924	2442	1607
1	0	0	2083	1774	923	2443	1606
0	2	1	2085	1775	925	2442	1609
0	0	0	2083	1774	927	2444	1610
0	0	0	2085	1773	925	2443	1607
1	2	2	2086	1774	924	2442	1607
0	2	0	2085	1774	925	2440	1609
1	3	2	2085	1774	924	2442	1607
0	0	0	2081	1769	918	2435	1601
2	0	0	2080	1767	924	2440	1607
2	0	0	2085	1774	923	2443	1607
0	0	0	2085	1775	924	2443	1610
2	4	1	2081	1770	922	2438	1606
0	0	0	2087	1777	927	2442	1608
0	0	0	2086	1774	925	2442	1607
3	0	0	2086	1775	923	2443	1607
1	1	0	2086	1772	924	2442	1608
0	0	2	2082	1773	926	2442	1608
1	0	0	2086	1770	920	2443	1610
0	4	3	2083	1774	925	2442	1607
1	1	2	2086	1773	925	2442	1609
1	0	0	2085	1774	924	2442	1608
0	0	2	2082	1769	920	2438	1602
0	0	3	2087	1770	925	2443	1609
0	0	5	2087	1775	926	2443	1609
2	1	0	2086	1774	926	2442	1607
2	0	2	2080	1768	920	2437	1602
0	2	3	2085	1774	924	2442	1608
2	1	2	2085	1774	924	2442	1609
0	0	3	2086	1775	925	2443	1607
0	2	0	2085	1773	925	2443	1604
0	0	0	2084	1767	920	2443	1608
1	0	2	2086	1775	927	2445	1610
0	0	0	2085	1774	925	2442	1608
1	3	0	2087	1774	924	2443	1607
1	3	0	2086	1773	925	2443	1609
0	2	0	2082	1769	921	2437	1601
1	0	0	2086	1768	921	2441	1609
1	1	0	2086	1775	928	2446	1610
1	0	2	2089	1776	927	2444	1609
1	2	0	2083	1768	920	2435	1602
0	1	2	2086	1774	926	2442	1608
2	0	0	2087	1774	926	2442	1608
0	0	1	2087	1774	926	2443	1609
1	4	0	2084	1773	925	2441	1608
0	0	2	2082	1766	920	2442	1607
0	2	0	2087	1773	920	2444	1610
0	2	2	2087	1773	926	2445	1610
0	0	0	2088	1776	926	2443	1609
1	0	2	2084	1770	921	2437	1600
0	2	0	2080	1764	922	2438	1606
0	0	6	2084	1766	920	2442	1607
2	0	2	2089	1773	927	2444	1609
2	0	2	2086	1773	926	2447	1610
0	3	2	2085	1768	922	2436	1605
0	0	0	2088	1774	926	2445	1609
1	2	0	2089	1774	924	2446	1611
1	4	1	2088	1773	925	2443	1610
1	2	1	2083	1767	922	2435	1603
0	0	0	2090	1773	925	2443	1609
0	1	0	2089	1772	925	2443	1608
1	0	6	2089	1773	925	2442	1609
0	0	0	2085	1768	924	2442	1607
1	2	2	2089	1774	925	2445	1610
0	0	2	2091	1775	926	2445	1608
1	2	0	2092	1774	924	2444	1607
0	1	1	2090	1774	926	2443	1608
0	0	0	2089	1773	922	2438	1602
0	0	4	2090	1771	924	2437	1607
0	1	0	2089	1773	925	2442	1608
0	0	0	2089	1772	926	2443	1609
0	0	0	2085	1762	920	2437	1600
0	0	0	2090	1773	924	2443	1611
2	0	2	2089	1770	928	2443	1609
0	0	0	2090	1775	927	2445	1610
0	0	0	2089	1773	924	2443	1608
1	0	2	2085	1767	923	2442	1607
0	0	2	2091	1773	923	2442	1606
0	1	3	2087	1774	925	2443	1608
2	0	2	2090	1774	925	2442	1607
0	1	0	2089	1774	927	2444	1611
0	0	0	2093	1776	925	2438	1603
0	1	0	2091	1774	926	2441	1607
0	0	0	2091	1774	926	2442	1609
1	0	0	2091	1773	925	2443	1608
0	0	0	2084	1766	920	2437	1602
0	2	2	2091	1773	925	2443	1608
0	1	2	2090	1774	925	2443	1607
2	0	0	2090	1773	926	2442	1610
1	4	2	2085	1771	926	2445	1611
0	0	1	2092	1775	923	2436	1606
1	1	0	2091	1773	925	2443	1609
0	0	0	2091	1773	925	2444	1609
0	1	0	2090	1772	924	2442	1608
1	0	2	2089	1772	926	2441	1609
0	0	0	2089	1773	920	2440	1606
2	0	0	2091	1776	926	2439	1607
0	1	0	2091	1774	925	2444	1608
0	1	0	2090	1773	926	2443	1606
1	0	5	2086	1767	918	2434	1603
1	1	2	2091	1773	924	2443	1609
0	0	0	2090	1773	924	2443	1604
0	0	1	2090	1773	923	2442	1607
0	0	1	2085	1769	922	2441	1608
2	0	1	2086	1772	926	2441	1608
0	0	0	2092	1776	927	2443	1610
0	0	3	2092	1773	926	2443	1608
0	0	0	2090	1773	926	2441	1608
0	1	0	2089	1772	922	2437	1602
0	0	0	2089	1773	924	2436	1605
0	2	4	2091	1772	926	2442	1608
0	1	0	2091	1773	925	2442	1609
0	0	6	2090	1773	925	2441	1609
1	2	0	2084	1767	921	2437	1603
0	0	0	2090	1772	926	2435	1610
0	0	1	2091	1774	927	2444	1611
0	0	3	2093	1775	926	2444	1608
3	0	0	2086	1770	924	2441	1609
0	1	6	2090	1772	922	2437	1606
1	1	0	2091	1772	925	2442	1608
0	2	2	2091	1773	923	2443	1608
0	0	0	2090	1773	924	2440	1609
1	4	0	2090	1771	919	2432	1603
0	1	1	2091	1773	922	2438	1602
1	3	0	2092	1773	928	2446	1609
3	0	0	2092	1775	924	2442	1609
0	0	3	2087	1768	920	2435	1603
0	4	2	2091	1772	927	2439	1609
0	0	5	2091	1772	926	2440	1608
0	0	1	2092	1773	927	2444	1610
2	0	3	2094	1775	926	2446	1610
0	1	0	2090	1771	925	2442	1609
4	0	4	2093	1772	921	2436	1607
1	2	1	2092	1774	926	2443	1608
2	0	5	2092	1773	925	2443	1609
0	0	4	2093	1774	926	2442	1609
0	1	0	2093	1767	919	2438	1601
1	0	4	2094	1772	918	2438	1607
0	0	2	2093	1773	923	2441	1610
0	0	4	2094	1776	926	2446	1609
1	4	2	2088	1769	920	2437	1603
2	0	3	2093	1773	924	2443	1608
1	0	0	2092	1773	925	2444	1608
0	1	0	2093	1773	925	2442	1608
0	2	2	2089	1771	926	2443	1608
0	1	0	2092	1768	919	2440	1607
1	3	2	2093	1775	925	2444	1607
0	1	2	2092	1773	926	2442	1611
0	4	5	2092	1772	926	2443	1609
0	0	2	2092	1773	926	2444	1609
1	3	2	2091	1768	921	2436	1604
0	1	0	2093	1760	919	2439	1607
1	1	0	2090	1764	920	2436	1604
1	1	0	2086	1767	921	2431	1601
1	4	1	2095	1773	923	2442	1608
0	0	3	2096	1772	926	2442	1607
0	0	2	2096	1772	923	2442	1607
0	0	1	2092	1770	924	2441	1607
1	4	0	2095	1772	926	2444	1610
1	3	0	2096	1775	928	2443	1608
1	1	0	2098	1775	924	2442	1607
0	0	2	2095	1772	927	2442	1607
3	0	0	2097	1767	918	2436	1600
0	1	0	2097	1772	923	2443	1607
0	0	5	2094	1773	925	2442	1608
0	2	0	2096	1772	926	2441	1608
1	0	5	2090	1765	919	2434	1601
0	4	2	2097	1775	929	2444	1609
0	0	5	2098	1774	927	2443	1607
1	1	2	2096	1771	924	2442	1604
2	0	2	2094	1772	924	2442	1605
1	3	2	2092	1771	928	2443	1609
0	0	0	2097	1773	924	2443	1609
1	0	1	2096	1771	927	2446	1611
0	0	0	2094	1775	928	2442	1607
0	0	0	2097	1773	925	2443	1609
0	1	0	2094	1767	921	2435	1602
0	0	3	2095	1772	925	2443	1609
1	2	1	2096	1773	925	2443	1608
1	4	0	2095	1773	923	2442	1609
0	0	5	2092	1764	919	2435	1604
0	2	0	2097	1773	927	2443	1609
0	0	2	2097	1771	928	2443	1615
1	4	0	2098	1775	928	2447	1610
0	0	0	2098	1775	926	2444	1608
0	0	0	2098	1771	925	2443	1607
0	0	4	2097	1773	923	2444	1609
0	0	2	2098	1773	925	2441	1607
1	2	0	2098	1773	925	2444	1607
1	0	3	2097	1774	926	2444	1609
0	0	5	2096	1766	918	2434	1599
1	2	0	2097	1773	929	2443	1609
1	2	0	2097	1771	926	2445	1610
0	0	3	2098	1774	927	2446	1609
3	0	2	2095	1767	920	2435	1604
0	1	0	2103	1773	925	2442	1608
2	1	0	2099	1773	925	2441	1609
0	0	0	2099	1773	926	2443	1608
0	2	0	2097	1772	922	2441	1608
1	0	0	2098	1769	923	2441	1607
1	0	3	2098	1772	925	2443	1608
0	1	0	2099	1772	915	2438	1607
0	0	0	2100	1774	927	2444	1611
1	0	0	2097	1771	923	2438	1602
0	0	5	2100	1775	924	2444	1607
2	0	2	2099	1773	926	2444	1608
2	0	4	2100	1775	926	2443	1607
1	4	2	2101	1775	929	2446	1611
2	0	0	2096	1769	923	2439	1603
0	0	0	2101	1774	925	2445	1609
2	0	0	2101	1774	925	2445	1608
1	0	4	2102	1773	927	2444	1608
1	0	3	2097	1772	924	2442	1608
0	0	0	2101	1769	922	2442	1608
1	0	0	2101	1773	926	2444	1609
1	0	0	2101	1773	926	2439	1606
1	4	1	2100	1773	927	2445	1610
2	2	0	2099	1770	919	2439	1600
1	1	1	2101	1774	927	2443	1608
1	4	0	2100	1772	925	2443	1609
0	0	5	2101	1773	930	2443	1607
1	4	0	2095	1766	919	2438	1605
1	0	0	2102	1774	926	2444	1608
1	0	2	2101	1774	923	2444	1610
0	0	2	2102	1774	926	2445	1610
1	0	2	2101	1774	926	2445	1608
0	0	1	2100	1772	926	2443	1608
2	0	1	2101	1764	923	2443	1608
2	4	0	2101	1773	925	2444	1607
0	1	0	2102	1774	918	2438	1605
1	1	0	2099	1775	926	2445	1611
1	0	2	2099	1770	922	2436	1604
0	1	0	2104	1776	928	2445	1609
0	0	4	2101	1774	924	2444	1608
2	0	5	2099	1774	926	2443	1609
0	1	5	2093	1766	919	2434	1605
0	0	3	2101	1774	927	2442	1609
0	1	4	2101	1774	927	2443	1609
0	0	0	2101	1774	924	2444	1609
0	1	0	2101	1773	925	2444	1610
0	0	0	2094	1770	925	2445	1607
0	0	4	2104	1776	925	2444	1609
0	1	0	2103	1775	919	2440	1606
2	1	2	2102	1773	921	2437	1602
0	0	2	2102	1774	926	2443	1610
0	0	2	2098	1769	919	2436	1601
0	1	0	2101	1772	925	2443	1607
1	0	2	2099	1772	924	2443	1608
0	0	2	2101	1773	920	2436	1603
1	1	0	2100	1772	923	2438	1601
1	4	0	2100	1774	926	2441	1608
1	3	0	2100	1773	925	2442	1609
0	0	0	2100	1772	923	2441	1607
0	1	0	2095	1763	918	2434	1601
1	2	0	2097	1773	924	2443	1607
0	0	4	2100	1773	924	2444	1609
1	2	0	2099	1773	923	2443	1608
3	0	3	2095	1770	925	2441	1608
0	0	4	2097	1771	924	2438	1609
1	1	4	2100	1774	925	2445	1609
2	0	2	2101	1777	926	2443	1607
2	0	2	2100	1771	926	2442	1607
1	4	2	2099	1769	922	2436	1601
1	4	2	2097	1773	925	2441	1609
0	1	0	2097	1772	925	2442	1608
1	4	0	2098	1772	925	2442	1607
0	1	2	2093	1765	920	2436	1601
0	1	1	2093	1765	920	2437	1600
1	1	0	2099	1773	925	2443	1607
3	0	1	2098	1773	924	2441	1608
2	0	4	2098	1773	923	2441	1606
0	3	2	2094	1771	924	2440	1608
0	1	0	2095	1772	921	2442	1608
0	0	0	2098	1772	924	2442	1609
0	2	2	2098	1775	926	2443	1608
1	0	0	2099	1775	926	2442	1608
1	3	2	2097	1770	921	2433	1601
2	0	0	2094	1774	924	2443	1608
0	2	0	2096	1772	924	2442	1607
0	4	2	2096	1773	925	2442	1608
0	2	1	2089	1766	919	2435	1601
0	2	0	2097	1773	928	2441	1607
3	0	3	2096	1773	927	2444	1609
0	2	0	2098	1776	927	2444	1608
0	1	0	2097	1775	924	2441	1609
