# Supplementary material for: Assisting hand gesture classification and rehabilitation assessment via sEMG and finger motion data
Source: Front Bioeng Biotechnol. 2026 Jan 8;13:1751763. doi: 10.3389/fbioe.2025.1751763 (PMC12823985; doi:10.3389/fbioe.2025.1751763)
Supplement: Supplementary file 1 [file DataSheet1.zip › dataset/function 0/0/3/3.csv]

channel_2	channel_3	channel_6	pinky	ring finger	middle finger	forefinger	thumb
2	0	0	2157	1770	922	2418	1610
0	0	2	2155	1769	920	2414	1610
1	0	0	2157	1771	922	2417	1613
1	0	0	2156	1771	923	2420	1613
1	0	0	2154	1770	923	2418	1607
1	2	2	2158	1772	921	2418	1611
0	1	5	2157	1771	921	2417	1610
0	1	1	2155	1770	923	2416	1610
0	0	0	2153	1764	915	2410	1606
0	1	2	2157	1770	922	2416	1610
0	1	2	2157	1771	922	2416	1608
0	1	0	2164	1769	919	2409	1611
2	0	2	2166	1768	921	2408	1611
2	0	3	2166	1768	922	2410	1611
0	0	5	2159	1762	914	2405	1607
0	4	3	2165	1769	922	2411	1613
1	0	0	2167	1770	922	2409	1612
2	0	0	2166	1770	920	2410	1612
1	2	0	2163	1766	922	2408	1610
0	0	1	2165	1768	919	2408	1609
3	0	6	2164	1769	920	2408	1611
0	0	0	2165	1768	919	2409	1611
0	0	0	2165	1769	919	2410	1612
0	0	0	2162	1765	912	2403	1605
0	0	6	2165	1771	921	2410	1614
1	4	0	2167	1771	921	2410	1612
2	0	2	2166	1770	921	2410	1612
3	0	2	2160	1763	915	2402	1605
0	0	0	2166	1769	919	2411	1612
0	0	2	2166	1769	920	2409	1613
0	1	0	2167	1771	920	2413	1613
0	0	0	2167	1771	921	2411	1614
1	2	0	2163	1768	920	2410	1612
1	4	2	2167	1768	917	2409	1610
1	1	0	2166	1768	920	2410	1611
0	1	0	2165	1769	920	2409	1611
0	1	0	2166	1768	919	2410	1612
1	4	1	2161	1761	915	2402	1606
0	0	3	2167	1766	920	2409	1611
2	0	5	2166	1769	919	2410	1611
3	0	4	2165	1769	921	2410	1611
1	0	0	2160	1764	914	2403	1608
3	0	0	2166	1769	921	2411	1614
0	0	5	2166	1771	920	2410	1611
0	1	0	2167	1770	919	2410	1610
1	2	0	2164	1768	918	2410	1611
1	2	2	2166	1767	917	2408	1610
0	0	0	2166	1766	917	2409	1610
2	0	4	2166	1769	921	2412	1615
0	1	0	2169	1771	923	2411	1613
2	0	0	2167	1770	922	2410	1612
0	0	0	2162	1764	914	2403	1606
0	0	0	2167	1766	916	2411	1611
1	3	1	2168	1769	919	2410	1611
1	2	1	2166	1768	921	2409	1611
0	0	6	2160	1763	915	2402	1607
0	1	1	2166	1769	920	2406	1611
0	1	0	2166	1769	922	2411	1614
0	1	0	2168	1773	923	2411	1612
1	3	2	2167	1769	918	2409	1612
2	0	2	2162	1766	919	2409	1610
0	0	3	2166	1769	920	2408	1612
1	0	0	2166	1769	916	2410	1611
3	0	0	2166	1769	919	2409	1610
0	1	0	2162	1763	915	2399	1605
2	0	2	2162	1763	918	2403	1605
0	1	1	2165	1765	917	2409	1610
0	0	2	2167	1769	921	2410	1612
1	0	5	2166	1769	921	2409	1612
0	1	0	2162	1762	914	2399	1609
0	1	0	2166	1768	920	2409	1612
1	2	0	2168	1770	920	2410	1611
0	0	2	2166	1770	922	2412	1615
0	4	0	2167	1771	922	2410	1612
0	1	1	2163	1767	918	2408	1608
2	0	2	2167	1769	922	2410	1611
0	0	1	2167	1769	920	2409	1612
0	0	4	2166	1768	920	2410	1609
0	0	0	2163	1763	915	2403	1605
1	1	0	2161	1765	918	2409	1610
0	0	0	2167	1770	921	2411	1613
0	0	0	2168	1771	923	2411	1612
0	1	0	2164	1765	917	2405	1609
0	2	0	2163	1760	914	2401	1609
3	0	3	2167	1768	919	2412	1612
0	0	2	2166	1768	921	2409	1611
0	0	2	2166	1769	919	2409	1615
0	0	2	2165	1770	923	2411	1614
2	0	3	2161	1769	921	2409	1608
0	2	0	2167	1770	919	2409	1610
0	1	6	2166	1768	921	2409	1611
0	0	5	2166	1770	920	2409	1611
0	0	2	2162	1763	914	2403	1606
0	2	0	2160	1766	921	2407	1609
0	1	0	2164	1770	921	2410	1613
0	1	0	2167	1770	921	2409	1612
1	1	1	2161	1763	915	2407	1612
2	0	2	2167	1772	921	2411	1608
0	0	3	2169	1771	930	2410	1611
1	4	2	2167	1771	920	2409	1613
0	1	0	2166	1769	919	2409	1611
2	0	0	2167	1768	922	2409	1611
0	1	0	2161	1765	920	2408	1607
3	0	2	2166	1768	921	2411	1615
0	0	0	2168	1772	926	2410	1612
0	1	0	2168	1770	921	2410	1612
1	4	2	2169	1771	922	2410	1609
1	0	5	2166	1768	918	2407	1610
0	2	0	2166	1769	920	2407	1611
0	2	1	2166	1769	919	2410	1611
2	0	2	2163	1764	917	2404	1609
0	0	0	2167	1771	922	2410	1613
0	0	2	2168	1770	915	2409	1612
0	1	2	2167	1769	922	2409	1611
0	2	2	2159	1762	910	2404	1605
0	1	0	2164	1769	920	2409	1611
1	2	0	2166	1770	919	2409	1611
0	1	0	2166	1768	921	2409	1611
0	2	0	2161	1768	919	2408	1611
1	0	1	2167	1768	921	2411	1613
0	0	3	2168	1772	924	2410	1612
3	0	0	2168	1771	920	2410	1612
0	1	0	2166	1769	920	2409	1610
0	1	0	2161	1765	914	2404	1605
2	0	0	2170	1767	919	2407	1611
1	0	4	2166	1768	919	2409	1613
3	0	0	2166	1770	919	2410	1611
0	2	2	2167	1769	921	2408	1611
0	1	0	2160	1756	915	2403	1606
1	2	5	2165	1768	919	2409	1612
2	0	0	2166	1769	921	2411	1614
1	4	3	2168	1771	922	2412	1613
1	4	2	2166	1768	920	2407	1612
0	1	2	2168	1768	919	2407	1611
0	0	5	2166	1770	919	2409	1611
0	1	0	2167	1770	921	2410	1612
1	2	5	2165	1769	921	2408	1611
2	0	2	2163	1765	915	2402	1604
0	0	0	2164	1759	918	2409	1612
0	0	3	2166	1769	923	2411	1613
1	1	0	2168	1772	923	2411	1611
0	0	6	2161	1764	914	2401	1608
1	2	0	2166	1771	919	2409	1612
0	0	0	2166	1769	920	2409	1610
0	1	2	2165	1769	921	2410	1611
2	0	0	2165	1769	916	2412	1614
0	1	2	2166	1771	933	2410	1612
0	2	2	2168	1767	918	2408	1611
0	2	3	2165	1770	915	2409	1612
0	2	2	2166	1770	918	2409	1612
1	3	0	2166	1769	914	2409	1611
0	1	0	2160	1764	913	2402	1605
0	0	0	2164	1764	916	2405	1610
0	0	0	2166	1769	919	2407	1612
0	1	0	2165	1767	922	2412	1613
0	0	0	2161	1765	916	2401	1608
1	4	0	2167	1770	919	2409	1611
1	2	2	2165	1770	920	2408	1610
0	0	3	2165	1767	919	2409	1612
0	0	0	2163	1768	918	2408	1611
0	1	0	2161	1763	918	2408	1609
0	0	0	2167	1767	920	2409	1612
0	0	0	2168	1769	922	2410	1611
0	1	0	2167	1769	920	2409	1611
3	0	3	2165	1770	920	2408	1612
3	0	0	2162	1764	913	2404	1604
0	0	0	2165	1764	917	2407	1611
0	1	0	2165	1769	920	2408	1611
2	0	0	2165	1768	920	2408	1612
0	1	0	2161	1763	916	2403	1606
2	0	3	2165	1771	923	2411	1611
0	0	0	2165	1769	919	2410	1611
1	0	5	2163	1770	921	2409	1613
2	0	2	2162	1768	922	2409	1613
0	1	0	2167	1766	917	2408	1611
0	0	0	2164	1769	919	2409	1611
0	3	1	2166	1769	922	2409	1611
1	1	2	2165	1769	919	2409	1611
1	3	1	2162	1762	915	2404	1605
1	1	0	2162	1765	916	2402	1607
2	0	1	2167	1764	919	2407	1611
0	1	0	2165	1768	921	2409	1611
0	0	6	2165	1769	920	2408	1611
0	0	0	2158	1763	916	2403	1606
1	4	2	2165	1769	921	2408	1612
3	0	5	2164	1769	920	2409	1612
0	0	4	2162	1769	921	2409	1611
1	1	0	2164	1769	919	2411	1613
0	0	3	2163	1762	920	2409	1612
2	0	2	2166	1771	922	2409	1612
1	1	5	2165	1771	921	2409	1612
2	0	0	2165	1770	921	2409	1612
1	0	2	2160	1762	915	2402	1605
0	0	0	2158	1764	917	2407	1610
3	0	2	2164	1770	920	2409	1611
2	0	5	2165	1768	919	2409	1611
0	1	0	2159	1764	914	2404	1610
0	0	2	2159	1762	914	2402	1608
1	3	2	2164	1769	919	2408	1612
0	1	0	2165	1768	921	2408	1610
1	4	5	2165	1770	921	2410	1612
0	2	0	2163	1766	921	2409	1611
1	4	2	2163	1770	921	2411	1614
1	0	0	2164	1769	920	2408	1611
1	0	0	2163	1768	919	2409	1610
0	1	0	2157	1761	919	2408	1611
1	2	1	2163	1770	920	2406	1612
0	0	0	2163	1769	918	2407	1611
0	1	2	2163	1768	919	2408	1610
0	1	2	2163	1771	922	2412	1611
0	4	0	2164	1769	918	2404	1606
0	2	0	2165	1770	921	2407	1611
0	0	6	2163	1769	921	2407	1611
1	0	0	2163	1770	920	2409	1609
0	4	0	2158	1762	914	2401	1605
0	2	2	2163	1768	919	2408	1610
0	2	4	2162	1767	919	2408	1611
1	4	0	2163	1768	920	2407	1610
0	1	3	2159	1767	920	2409	1613
1	4	1	2164	1772	921	2409	1613
0	0	2	2165	1770	920	2410	1612
0	2	5	2161	1768	918	2407	1611
1	2	1	2161	1767	919	2408	1611
1	0	0	2161	1767	919	2407	1608
0	2	3	2161	1762	915	2402	1605
0	4	5	2161	1768	917	2406	1611
1	4	2	2158	1765	923	2409	1613
1	0	0	2163	1771	922	2410	1611
0	1	2	2158	1762	915	2401	1608
0	0	1	2161	1766	916	2407	1609
0	2	3	2161	1768	919	2406	1610
0	1	1	2160	1768	920	2408	1610
1	3	2	2157	1764	919	2406	1609
0	1	1	2160	1765	918	2406	1609
1	0	5	2161	1768	919	2407	1612
0	0	0	2161	1770	920	2410	1614
1	2	2	2161	1770	920	2408	1610
0	0	6	2159	1764	914	2401	1604
3	0	0	2161	1765	918	2406	1610
0	1	2	2161	1766	917	2406	1608
1	2	2	2161	1768	920	2407	1613
0	1	0	2161	1769	922	2410	1613
0	2	0	2158	1764	915	2400	1605
1	0	2	2161	1768	918	2408	1610
0	0	0	2160	1767	920	2407	1610
0	0	5	2159	1768	920	2408	1610
0	2	0	2155	1766	917	2406	1608
1	4	0	2161	1764	917	2405	1609
0	2	0	2160	1768	920	2406	1610
1	4	2	2160	1768	924	2408	1612
0	0	4	2160	1768	921	2409	1613
1	2	0	2159	1764	914	2402	1602
0	1	0	2161	1764	917	2406	1608
0	0	1	2160	1768	919	2407	1610
0	1	0	2160	1768	919	2408	1611
2	0	2	2155	1763	912	2399	1602
2	0	3	2160	1768	920	2406	1613
1	1	1	2162	1769	922	2410	1612
1	3	2	2160	1768	922	2407	1610
0	0	4	2160	1769	919	2408	1611
1	1	0	2157	1767	920	2407	1609
1	4	2	2163	1766	917	2408	1611
0	0	0	2162	1770	922	2408	1610
3	0	0	2161	1768	920	2407	1610
0	0	5	2160	1767	919	2406	1610
1	1	0	2157	1764	915	2402	1602
0	0	1	2160	1758	917	2406	1610
0	0	0	2159	1767	920	2407	1610
0	0	4	2160	1767	919	2406	1610
1	0	4	2155	1761	914	2400	1606
1	3	0	2154	1770	921	2411	1612
0	2	2	2162	1771	924	2409	1611
3	0	5	2161	1769	921	2406	1611
0	0	3	2159	1767	919	2407	1610
0	1	1	2161	1761	918	2406	1610
1	2	0	2161	1760	913	2407	1611
1	1	2	2162	1771	923	2412	1613
0	2	1	2163	1771	921	2407	1611
0	0	3	2162	1769	921	2407	1612
0	1	0	2158	1763	916	2400	1606
2	0	2	2157	1757	916	2407	1610
0	1	0	2161	1768	920	2409	1612
2	0	2	2160	1768	920	2408	1611
0	0	5	2157	1763	914	2400	1606
2	0	2	2159	1768	921	2408	1612
1	2	2	2162	1770	922	2409	1612
0	0	4	2163	1770	921	2409	1611
1	0	0	2160	1767	923	2406	1611
0	0	0	2154	1761	918	2405	1610
1	1	0	2162	1769	919	2409	1610
1	0	3	2162	1769	919	2410	1612
1	3	1	2161	1769	921	2409	1610
2	0	1	2154	1762	914	2401	1603
94	4	0	2156	1762	912	2401	1605
90	1	0	2155	1765	920	2406	1610
89	0	2	2161	1769	918	2408	1611
86	0	0	2161	1768	918	2408	1611
84	1	0	2156	1766	921	2407	1613
27	0	1	2163	1771	920	2409	1612
22	0	2	2162	1768	919	2409	1610
21	4	1	2161	1769	919	2409	1611
22	0	5	2157	1762	915	2400	1608
20	4	2	2162	1770	919	2409	1613
21	0	3	2160	1769	921	2408	1610
14	1	1	2163	1768	920	2407	1610
15	0	0	2160	1768	921	2408	1610
16	0	0	2161	1768	918	2401	1605
13	1	1	2161	1768	918	2408	1612
14	1	2	2160	1770	921	2410	1614
18	0	0	2163	1770	922	2408	1611
15	0	2	2156	1763	916	2405	1609
15	0	3	2161	1768	919	2409	1607
14	3	6	2161	1768	920	2409	1610
14	0	5	2162	1768	921	2407	1610
15	0	4	2162	1769	920	2410	1611
15	0	1	2158	1763	915	2399	1604
14	0	0	2161	1768	920	2410	1611
9	2	5	2161	1768	918	2407	1609
4	3	1	2161	1768	919	2406	1611
2	3	2	2161	1769	921	2410	1611
1	0	3	2157	1766	918	2408	1609
0	1	0	2162	1769	921	2406	1607
0	0	2	2160	1768	920	2406	1610
0	2	2	2161	1769	919	2407	1611
0	4	5	2160	1767	920	2408	1610
0	1	2	2158	1765	918	2402	1605
0	1	0	2161	1769	919	2408	1609
0	2	5	2157	1766	918	2409	1610
0	3	5	2161	1769	922	2410	1611
0	0	4	2157	1763	915	2402	1603
0	1	2	2162	1768	920	2407	1611
0	3	4	2161	1768	920	2406	1610
0	0	0	2160	1768	919	2407	1610
0	3	2	2155	1766	918	2407	1610
0	1	0	2159	1768	916	2406	1610
0	1	0	2163	1770	920	2405	1609
0	2	2	2162	1769	921	2408	1610
0	0	66	2161	1770	921	2407	1611
0	2	57	2161	1767	919	2407	1610
0	0	61	2156	1760	914	2400	1602
2	0	56	2161	1768	918	2408	1611
1	2	48	2161	1767	920	2410	1611
2	0	55	2163	1770	922	2408	1611
1	1	51	2160	1766	920	2407	1609
0	0	48	2159	1765	917	2405	1607
1	4	41	2161	1767	920	2407	1611
0	3	46	2161	1763	917	2406	1610
0	0	53	2162	1767	921	2408	1611
0	0	46	2154	1761	914	2402	1606
0	2	41	2163	1770	921	2408	1610
0	0	43	2162	1768	919	2409	1610
1	0	43	2162	1768	921	2408	1611
0	0	41	2160	1768	920	2407	1613
0	0	33	2162	1770	921	2408	1611
0	0	32	2159	1764	915	2401	1605
2	0	32	2161	1768	920	2408	1610
1	2	24	2160	1768	921	2407	1611
1	3	25	2160	1768	921	2407	1610
2	0	26	2158	1765	918	2408	1611
0	2	26	2161	1766	918	2407	1612
0	0	32	2163	1770	921	2408	1609
0	0	26	2162	1768	914	2404	1609
2	0	19	2161	1768	919	2409	1611
3	0	18	2156	1760	914	2401	1605
0	0	22	2161	1768	918	2408	1609
0	0	27	2162	1768	919	2407	1612
0	0	18	2163	1769	922	2410	1612
0	0	27	2160	1770	920	2408	1610
1	1	17	2161	1768	916	2403	1605
0	0	26	2162	1769	919	2407	1611
2	0	22	2159	1768	918	2407	1610
0	1	23	2162	1769	921	2410	1612
1	3	21	2164	1770	921	2407	1611
1	1	3	2156	1762	918	2407	1609
0	1	0	2161	1768	918	2402	1604
0	0	0	2161	1768	921	2406	1610
0	0	0	2162	1770	920	2407	1611
0	2	0	2159	1768	920	2407	1610
1	0	1	2160	1767	914	2400	1606
3	0	0	2162	1769	921	2410	1612
0	2	0	2160	1761	918	2409	1611
2	0	0	2163	1768	921	2409	1608
1	2	0	2157	1762	914	2400	1605
0	0	1	2161	1769	921	2408	1611
0	0	0	2162	1766	918	2408	1609
0	0	3	2161	1767	919	2408	1611
0	3	0	2157	1764	918	2406	1609
1	2	0	2162	1769	918	2401	1604
1	0	0	2161	1767	921	2409	1613
1	0	0	2162	1769	919	2409	1611
1	3	0	2162	1768	921	2407	1610
1	1	1	2162	1767	919	2407	1611
0	3	4	2161	1766	918	2402	1605
1	3	0	2162	1768	921	2407	1610
0	2	0	2161	1768	919	2407	1622
0	0	0	2160	1768	919	2408	1610
0	0	0	2162	1766	920	2407	1610
2	0	4	2163	1769	919	2408	1610
0	0	1	2164	1768	919	2407	1610
2	0	1	2161	1768	920	2407	1611
1	4	4	2159	1763	912	2400	1604
0	0	6	2162	1768	920	2409	1613
2	0	3	2164	1770	921	2410	1612
0	1	5	2165	1770	920	2408	1611
1	3	1	2157	1762	914	2404	1607
3	0	1	2163	1768	918	2407	1611
1	1	0	2163	1768	920	2409	1613
1	1	2	2164	1771	922	2409	1612
1	3	4	2163	1770	918	2407	1610
0	0	0	2161	1767	917	2408	1607
0	1	0	2163	1769	918	2407	1610
2	0	0	2164	1769	918	2406	1610
0	0	6	2162	1768	919	2407	1610
0	2	1	2162	1770	923	2410	1612
1	0	5	2158	1765	916	2401	1605
2	0	4	2163	1769	918	2408	1610
1	4	2	2162	1769	921	2407	1612
0	3	2	2161	1768	920	2408	1610
0	0	1	2158	1763	914	2403	1607
1	0	2	2162	1767	919	2408	1611
1	2	0	2162	1768	919	2408	1611
0	0	5	2163	1770	923	2410	1613
1	2	0	2164	1771	923	2410	1611
1	2	0	2162	1767	920	2405	1606
0	1	0	2164	1768	920	2408	1609
0	1	0	2162	1769	917	2405	1610
1	0	2	2163	1769	920	2408	1611
0	0	2	2158	1761	913	2401	1603
0	1	0	2163	1769	920	2407	1611
0	0	1	2163	1768	921	2408	1610
0	0	5	2163	1769	921	2411	1613
1	2	0	2164	1768	921	2408	1610
2	0	0	2158	1763	914	2404	1610
1	3	4	2163	1768	921	2408	1610
1	2	4	2164	1768	918	2408	1610
0	1	0	2163	1768	921	2407	1612
0	0	0	2163	1769	920	2411	1613
0	2	0	2162	1769	920	2408	1605
0	1	0	2164	1770	920	2409	1610
0	0	0	2163	1768	917	2406	1610
0	1	0	2162	1769	923	2411	1614
1	2	0	2160	1766	913	2404	1606
1	0	3	2165	1770	919	2408	1611
0	1	0	2163	1768	920	2407	1611
0	2	0	2163	1769	918	2406	1611
0	1	1	2157	1760	910	2404	1610
0	0	0	2163	1768	920	2409	1605
1	3	2	2163	1769	921	2408	1611
0	1	0	2164	1769	921	2408	1611
0	1	0	2164	1768	920	2408	1610
0	1	0	2160	1770	921	2408	1613
0	0	4	2160	1766	922	2405	1607
0	1	0	2165	1771	922	2407	1611
1	1	2	2165	1768	917	2403	1609
1	2	2	2163	1769	919	2407	1611
0	0	0	2160	1763	911	2400	1603
0	1	0	2164	1768	920	2408	1611
0	0	0	2164	1769	918	2408	1611
1	0	2	2164	1769	919	2409	1611
0	0	2	2159	1762	917	2407	1611
0	0	1	2164	1770	921	2411	1615
0	0	5	2164	1771	920	2408	1610
2	0	2	2166	1769	919	2406	1612
1	0	2	2165	1768	919	2407	1610
1	0	0	2162	1767	919	2405	1607
0	1	2	2163	1768	919	2407	1609
0	3	2	2164	1765	913	2404	1610
1	0	2	2167	1772	918	2404	1609
1	2	1	2164	1769	922	2408	1611
0	1	0	2161	1763	914	2398	1603
1	0	2	2163	1769	921	2408	1609
0	0	5	2163	1769	920	2408	1611
1	2	0	2164	1768	920	2408	1610
0	0	0	2159	1763	916	2406	1608
0	4	2	2161	1769	922	2409	1606
0	2	0	2164	1770	921	2410	1612
0	0	1	2166	1770	921	2408	1612
1	4	2	2164	1769	921	2408	1610
0	1	0	2161	1767	918	2403	1605
0	1	1	2163	1768	920	2407	1609
2	0	3	2160	1761	916	2406	1609
1	0	4	2162	1769	918	2407	1608
2	0	1	2159	1761	915	2400	1604
2	0	2	2163	1770	921	2409	1613
1	2	2	2164	1771	922	2411	1611
1	1	2	2163	1769	919	2407	1611
1	3	1	2165	1761	920	2408	1611
2	1	0	2158	1764	918	2406	1609
0	0	1	2164	1769	921	2400	1606
1	1	2	2163	1769	914	2411	1614
1	1	2	2160	1765	915	2403	1609
0	1	0	2159	1759	912	2402	1608
1	0	0	2163	1768	920	2407	1610
1	0	4	2163	1768	919	2407	1611
2	0	2	2162	1768	919	2407	1613
1	4	2	2163	1770	922	2408	1612
0	0	6	2165	1770	920	2407	1608
0	0	0	2163	1769	920	2406	1611
1	0	1	2162	1768	920	2409	1610
1	4	3	2163	1769	916	2407	1611
2	0	2	2158	1762	913	2397	1605
0	1	0	2162	1769	920	2407	1611
0	0	2	2163	1770	920	2410	1613
2	1	1	2164	1771	922	2410	1612
1	2	3	2159	1762	915	2405	1610
0	0	0	2163	1768	920	2408	1609
1	1	0	2163	1768	920	2407	1611
0	0	5	2162	1769	919	2407	1611
0	2	0	2162	1767	920	2406	1610
1	0	0	2161	1769	924	2409	1614
0	0	3	2163	1770	922	2409	1608
1	1	3	2164	1769	921	2408	1610
2	0	5	2164	1769	917	2406	1610
1	2	3	2163	1769	919	2408	1611
1	2	2	2158	1762	911	2401	1601
1	4	4	2163	1769	919	2408	1611
0	0	2	2162	1768	919	2406	1611
0	0	0	2163	1769	920	2408	1611
0	1	0	2161	1762	917	2407	1613
2	0	2	2165	1772	922	2410	1608
0	1	0	2164	1769	921	2407	1611
1	0	0	2164	1768	921	2407	1610
0	1	2	2162	1769	920	2406	1612
0	0	0	2160	1768	917	2401	1606
2	0	6	2163	1769	920	2406	1610
0	1	2	2164	1766	917	2406	1611
0	0	4	2164	1769	920	2408	1610
1	3	0	2163	1770	920	2408	1611
1	2	2	2160	1761	909	2401	1604
0	2	0	2163	1768	919	2407	1610
2	0	1	2163	1768	919	2408	1610
1	0	5	2163	1769	919	2408	1610
3	0	2	2159	1761	918	2405	1611
2	0	3	2163	1769	920	2406	1608
2	1	1	2162	1769	921	2409	1611
0	1	2	2164	1771	922	2409	1612
0	0	0	2164	1770	919	2409	1608
0	0	0	2162	1769	919	2403	1606
0	1	0	2164	1769	920	2406	1611
2	0	3	2163	1762	918	2406	1610
1	2	0	2163	1769	917	2408	1612
0	1	0	2158	1762	914	2400	1604
1	3	4	2163	1769	919	2406	1611
0	0	1	2162	1769	921	2407	1611
0	4	2	2163	1769	918	2407	1613
1	2	1	2163	1769	920	2409	1611
0	0	0	2157	1762	918	2406	1610
0	1	0	2163	1769	918	2401	1604
0	4	2	2162	1769	920	2408	1610
0	2	0	2158	1769	921	2407	1609
0	1	0	2162	1768	917	2408	1612
0	0	6	2162	1770	916	2406	1608
1	0	0	2165	1771	920	2409	1612
2	0	2	2162	1764	920	2407	1610
0	0	0	2163	1769	921	2407	1606
0	0	0	2159	1763	914	2398	1604
0	0	0	2163	1769	921	2407	1610
1	2	1	2163	1768	920	2406	1610
2	0	3	2163	1767	920	2407	1611
0	1	2	2159	1765	919	2405	1611
0	1	2	2162	1771	922	2400	1610
0	1	0	2165	1771	921	2409	1612
0	1	0	2163	1769	920	2408	1611
0	1	1	2163	1769	918	2408	1611
0	0	0	2162	1768	919	2408	1610
0	0	0	2162	1766	915	2405	1604
1	2	2	2163	1769	922	2410	1615
0	2	0	2158	1764	919	2407	1611
2	0	2	2164	1769	920	2407	1611
0	2	2	2161	1762	916	2401	1606
0	3	0	2159	1768	919	2407	1611
1	2	2	2162	1769	920	2408	1611
2	0	5	2163	1768	919	2407	1611
0	0	0	2157	1765	919	2406	1610
0	1	0	2163	1769	916	2396	1609
0	0	2	2163	1770	922	2412	1614
1	1	2	2166	1771	922	2408	1611
0	0	2	2164	1767	920	2407	1611
3	0	2	2162	1765	913	2401	1605
0	1	0	2163	1769	919	2408	1611
2	0	2	2155	1764	919	2407	1611
2	0	0	2158	1763	916	2406	1610
0	0	1	2163	1769	919	2408	1611
0	0	0	2159	1762	912	2401	1605
0	0	3	2162	1769	920	2408	1610
0	1	0	2162	1769	919	2409	1613
0	3	2	2159	1766	915	2402	1605
0	0	0	2159	1763	915	2399	1602
0	2	0	2162	1769	918	2407	1611
3	0	2	2163	1770	919	2407	1611
0	0	5	2163	1768	919	2405	1610
0	1	0	2157	1762	914	2401	1609
1	3	0	2163	1769	918	2407	1610
0	0	1	2162	1770	920	2407	1612
0	0	1	2161	1768	920	2409	1613
1	0	0	2163	1771	920	2409	1611
0	1	3	2162	1770	920	2408	1607
0	0	4	2163	1770	917	2406	1610
0	0	1	2162	1769	919	2405	1611
3	0	0	2163	1768	922	2408	1610
0	1	2	2158	1762	913	2399	1605
0	0	1	2162	1769	919	2407	1611
0	1	5	2162	1768	921	2408	1611
0	0	0	2163	1769	920	2409	1612
2	0	3	2158	1764	916	2406	1611
1	0	1	2157	1762	916	2404	1608
1	2	0	2162	1767	919	2407	1610
1	1	0	2163	1769	919	2408	1610
0	0	2	2163	1770	918	2408	1610
1	2	0	2162	1769	920	2407	1611
1	1	7	2162	1770	920	2407	1609
1	0	0	2165	1771	920	2409	1612
0	0	0	2165	1766	918	2406	1610
2	2	4	2163	1770	920	2407	1611
0	1	1	2158	1760	909	2400	1604
1	5	5	2163	1769	921	2406	1611
1	1	2	2163	1769	920	2408	1611
0	0	5	2162	1770	920	2407	1612
0	0	0	2157	1765	918	2405	1611
0	1	0	2162	1769	920	2407	1610
1	3	2	2164	1771	922	2410	1612
1	2	0	2166	1771	920	2408	1611
0	0	0	2164	1769	921	2407	1611
2	4	0	2161	1768	919	2407	1609
1	2	0	2161	1767	915	2403	1603
0	0	2	2162	1769	921	2407	1613
0	1	5	2162	1766	919	2409	1614
0	1	2	2165	1771	923	2408	1611
0	0	0	2159	1763	913	2398	1604
2	2	0	2163	1768	922	2408	1611
0	0	0	2162	1768	921	2406	1610
0	1	2	2162	1770	920	2408	1611
1	1	0	2158	1766	917	2406	1610
1	1	1	2163	1768	917	2402	1609
0	1	0	2162	1769	919	2407	1610
0	0	0	2162	1768	921	2407	1611
0	0	2	2161	1768	920	2410	1614
1	0	0	2164	1768	914	2402	1605
3	4	0	2165	1771	920	2409	1611
0	0	1	2157	1766	921	2407	1610
1	1	3	2164	1768	920	2408	1611
0	2	0	2162	1770	917	2408	1610
0	0	0	2158	1759	913	2401	1607
1	3	2	2163	1772	922	2409	1613
0	1	2	2164	1770	922	2408	1611
1	1	1	2162	1769	921	2408	1610
1	3	3	2159	1768	920	2407	1611
0	0	0	2162	1769	914	2406	1609
1	1	0	2162	1768	920	2407	1612
0	1	0	2162	1769	920	2408	1606
0	1	2	2162	1769	920	2407	1612
0	5	0	2154	1765	914	2403	1607
0	1	6	2164	1770	922	2409	1612
1	0	0	2162	1768	918	2406	1611
1	2	0	2163	1769	919	2406	1611
0	0	2	2156	1763	915	2399	1604
1	4	0	2165	1769	919	2407	1609
0	1	3	2163	1769	921	2407	1610
0	0	2	2162	1769	920	2406	1610
0	0	0	2164	1770	920	2406	1611
0	1	4	2161	1768	920	2406	1611
0	1	1	2162	1767	913	2405	1609
1	2	0	2163	1769	921	2407	1611
0	0	5	2162	1769	919	2407	1603
