# Supplementary material for: Assisting hand gesture classification and rehabilitation assessment via sEMG and finger motion data
Source: Front Bioeng Biotechnol. 2026 Jan 8;13:1751763. doi: 10.3389/fbioe.2025.1751763 (PMC12823985; doi:10.3389/fbioe.2025.1751763)
Supplement: Supplementary file 1 [file DataSheet1.zip › dataset/function 0/0/3/4.csv]

channel_2	channel_3	channel_6	pinky	ring finger	middle finger	forefinger	thumb
0	1	0	2104	1777	926	2346	1617
3	0	2	2104	1774	925	2345	1618
0	0	1	2105	1774	923	2344	1617
0	2	0	2102	1774	923	2345	1617
1	2	0	2102	1767	919	2344	1615
1	2	0	2103	1774	924	2348	1619
0	1	0	2105	1775	927	2346	1618
1	2	0	2101	1771	921	2339	1610
0	0	0	2102	1773	923	2344	1617
0	1	0	2103	1774	923	2343	1616
1	1	0	2103	1775	923	2345	1615
0	0	4	2098	1769	918	2338	1613
0	0	0	2103	1772	922	2347	1616
0	1	1	2104	1774	916	2337	1614
1	0	5	2103	1774	926	2347	1619
1	0	2	2104	1775	926	2346	1617
0	1	0	2104	1775	925	2346	1613
0	0	1	2099	1776	922	2343	1615
0	1	0	2097	1776	923	2344	1615
0	0	5	2097	1775	923	2343	1616
0	0	6	2097	1775	925	2345	1617
1	0	2	2096	1772	920	2340	1612
1	1	0	2098	1776	922	2342	1613
1	3	1	2098	1776	922	2343	1614
0	0	0	2098	1776	923	2344	1614
1	4	2	2095	1774	922	2340	1615
0	0	5	2094	1775	922	2343	1609
0	0	4	2097	1775	922	2343	1615
1	2	0	2097	1776	922	2344	1615
0	0	2	2097	1775	927	2346	1616
0	0	3	2095	1771	921	2339	1608
1	2	0	2099	1775	923	2343	1614
0	1	0	2097	1778	925	2342	1614
0	1	0	2097	1775	923	2342	1615
0	2	0	2091	1771	919	2339	1611
3	0	1	2097	1774	925	2343	1615
0	3	4	2099	1777	926	2343	1615
2	0	0	2096	1775	925	2344	1614
0	1	0	2096	1774	925	2343	1615
0	0	0	2096	1773	924	2342	1614
0	0	0	2096	1773	924	2343	1609
0	0	0	2097	1775	923	2343	1615
1	0	0	2097	1775	922	2342	1614
1	0	0	2095	1775	924	2342	1615
1	0	0	2093	1770	920	2339	1610
0	1	2	2096	1774	922	2343	1614
0	0	0	2097	1774	924	2343	1615
0	0	2	2098	1775	923	2345	1615
3	0	0	2093	1771	921	2339	1613
0	0	0	2100	1777	924	2344	1614
1	0	5	2095	1774	923	2343	1614
0	3	0	2097	1774	924	2342	1615
0	1	4	2095	1774	922	2342	1614
0	0	0	2093	1774	923	2342	1610
0	1	1	2094	1771	925	2345	1612
1	0	0	2099	1778	926	2345	1615
2	0	5	2098	1775	922	2343	1614
1	4	0	2097	1773	923	2342	1614
3	0	0	2093	1768	917	2337	1609
1	0	2	2097	1775	924	2343	1614
1	1	0	2097	1773	922	2343	1614
2	0	3	2097	1774	924	2342	1614
0	1	0	2092	1769	919	2338	1613
1	0	5	2098	1774	924	2342	1616
0	2	4	2095	1775	924	2344	1616
1	3	2	2099	1777	925	2343	1615
0	1	2	2096	1775	927	2342	1615
1	0	0	2094	1773	922	2339	1609
1	0	0	2097	1775	923	2343	1615
1	0	0	2097	1773	923	2341	1615
0	0	0	2096	1774	923	2343	1614
0	0	0	2092	1768	916	2336	1607
0	1	1	2095	1771	919	2338	1610
0	1	1	2098	1774	924	2343	1614
2	0	5	2097	1775	923	2344	1610
0	1	0	2098	1774	923	2343	1616
0	1	0	2091	1766	915	2340	1613
0	0	0	2098	1774	924	2342	1614
0	1	0	2094	1771	923	2343	1614
0	1	0	2097	1775	923	2345	1616
0	1	0	2097	1775	924	2346	1617
0	2	3	2092	1775	923	2343	1611
0	1	1	2099	1775	920	2343	1616
0	0	0	2097	1775	925	2344	1615
0	3	0	2098	1774	924	2344	1614
1	0	0	2092	1762	920	2336	1610
2	0	0	2098	1774	923	2344	1616
1	0	0	2098	1774	921	2343	1609
0	0	0	2098	1774	923	2343	1615
0	0	5	2094	1770	918	2339	1614
0	0	3	2095	1770	919	2335	1613
0	0	1	2098	1774	924	2344	1614
0	0	3	2094	1772	922	2342	1615
0	1	0	2098	1773	921	2343	1614
3	1	2	2097	1774	922	2343	1614
1	0	2	2091	1769	921	2343	1612
3	0	5	2098	1773	922	2344	1616
1	0	0	2101	1776	927	2345	1616
2	0	2	2100	1775	923	2343	1615
0	1	0	2094	1767	917	2338	1608
0	2	1	2098	1774	923	2342	1613
0	1	0	2099	1774	923	2344	1610
1	0	2	2100	1775	924	2342	1615
0	2	2	2092	1769	914	2339	1613
0	1	0	2098	1773	924	2343	1612
0	0	0	2094	1772	923	2345	1617
0	2	5	2099	1777	924	2346	1618
0	0	0	2100	1775	923	2344	1615
0	0	5	2098	1773	924	2343	1615
0	0	0	2092	1770	921	2342	1609
2	0	4	2100	1774	923	2342	1614
0	0	0	2099	1774	925	2347	1619
0	1	2	2100	1776	929	2346	1618
1	3	2	2100	1774	923	2344	1616
0	0	0	2101	1775	924	2346	1619
0	1	0	2103	1776	923	2345	1616
1	3	5	2102	1776	924	2345	1616
0	0	6	2101	1771	920	2339	1610
1	2	0	2101	1772	920	2344	1615
0	0	0	2100	1775	925	2343	1616
1	0	5	2100	1774	923	2345	1615
2	0	0	2093	1767	916	2338	1609
3	0	2	2100	1774	921	2345	1615
0	4	4	2101	1773	924	2346	1617
2	0	0	2103	1777	929	2346	1616
0	1	0	2099	1775	924	2344	1615
0	0	0	2102	1774	921	2344	1615
0	1	0	2101	1773	924	2343	1615
0	0	0	2102	1775	921	2345	1617
0	1	0	2100	1773	923	2344	1615
1	0	0	2095	1770	919	2335	1611
1	0	0	2102	1774	923	2344	1616
2	0	3	2103	1773	924	2343	1615
0	1	1	2104	1774	925	2345	1615
1	2	0	2101	1773	924	2343	1615
0	1	0	2097	1767	919	2338	1608
1	2	1	2103	1774	922	2347	1613
0	0	0	2102	1772	922	2343	1615
2	4	0	2102	1774	923	2344	1615
1	1	0	2099	1773	922	2343	1614
1	3	2	2101	1770	923	2345	1627
2	0	4	2103	1775	926	2343	1616
0	0	1	2104	1775	924	2344	1615
0	0	0	2101	1774	922	2344	1615
0	1	0	2099	1769	918	2340	1608
0	0	0	2101	1774	924	2345	1615
0	0	0	2100	1773	923	2345	1614
0	2	1	2101	1773	923	2344	1615
0	1	0	2098	1768	917	2336	1613
0	1	0	2102	1774	925	2347	1618
0	0	0	2104	1775	923	2345	1615
1	2	0	2102	1770	921	2344	1614
0	0	3	2102	1775	921	2344	1614
0	0	5	2101	1772	922	2345	1612
0	0	2	2103	1770	921	2344	1614
1	0	0	2105	1774	926	2347	1618
0	0	5	2104	1776	923	2347	1616
0	0	1	2104	1775	924	2344	1613
0	0	4	2101	1769	919	2339	1609
1	4	0	2104	1773	923	2345	1616
1	2	1	2103	1774	923	2344	1615
1	0	0	2104	1774	924	2346	1615
0	0	3	2097	1769	917	2339	1611
3	0	0	2102	1775	922	2345	1616
0	2	0	2100	1768	923	2346	1617
2	1	0	2105	1776	926	2346	1616
1	0	3	2103	1775	923	2345	1616
0	1	0	2100	1770	922	2341	1614
0	0	6	2103	1770	921	2344	1615
3	0	5	2103	1773	925	2348	1615
1	4	0	2104	1774	924	2346	1618
0	0	7	2106	1776	927	2349	1617
0	0	0	2101	1770	919	2341	1609
2	0	3	2105	1774	921	2345	1616
0	0	1	2102	1775	922	2347	1616
1	2	0	2105	1774	924	2346	1616
0	2	0	2099	1769	913	2339	1612
1	4	2	2106	1776	922	2346	1616
2	0	0	2098	1770	921	2344	1615
2	1	0	2104	1774	922	2346	1616
0	0	1	2104	1773	922	2344	1616
0	0	6	2099	1769	923	2345	1612
0	1	5	2105	1773	924	2344	1615
1	1	0	2104	1773	922	2346	1617
0	0	0	2105	1773	924	2347	1617
1	3	0	2102	1771	918	2341	1610
0	0	6	2101	1766	918	2339	1610
0	0	4	2105	1774	923	2346	1616
0	3	0	2104	1774	923	2344	1616
0	2	0	2103	1773	923	2346	1618
0	0	4	2101	1770	921	2340	1616
0	0	5	2107	1775	924	2346	1615
0	2	0	2098	1770	922	2346	1613
0	0	0	2106	1775	923	2347	1616
0	1	2	2103	1773	922	2345	1616
2	4	0	2100	1769	921	2345	1613
0	0	3	2104	1774	923	2345	1615
1	2	0	2105	1775	923	2346	1615
0	0	5	2106	1775	923	2346	1616
0	0	3	2100	1769	921	2341	1613
2	1	2	2108	1776	919	2347	1618
0	0	0	2106	1775	925	2344	1611
0	0	2	2106	1774	924	2346	1615
0	0	2	2101	1768	917	2343	1614
0	0	5	2101	1769	917	2341	1614
0	1	0	2106	1776	922	2349	1618
0	2	0	2101	1772	923	2346	1615
0	1	0	2107	1775	924	2346	1616
1	2	0	2105	1775	923	2345	1615
0	1	0	2104	1774	923	2342	1616
3	0	4	2103	1776	925	2347	1613
1	0	6	2105	1776	925	2345	1615
2	0	0	2100	1769	917	2333	1607
1	1	0	2103	1773	922	2343	1613
0	0	0	2103	1774	922	2345	1615
0	2	1	2101	1773	923	2343	1616
1	2	0	2099	1770	914	2337	1610
2	0	0	2103	1773	919	2343	1615
0	0	1	2102	1772	922	2344	1617
3	0	3	2103	1777	925	2346	1616
0	0	3	2104	1775	923	2344	1616
0	2	0	2103	1773	921	2344	1608
1	0	0	2103	1774	922	2344	1614
0	2	0	2103	1774	922	2341	1614
0	0	0	2103	1774	921	2345	1615
0	0	0	2099	1769	917	2338	1609
0	1	1	2100	1773	924	2343	1615
0	1	0	2102	1773	923	2344	1615
2	0	1	2101	1773	923	2343	1614
0	1	0	2101	1772	923	2342	1614
3	0	2	2097	1769	918	2339	1612
0	0	2	2101	1773	923	2342	1615
1	4	2	2102	1774	922	2341	1614
0	2	0	2101	1774	925	2345	1618
3	0	0	2103	1775	925	2345	1615
1	1	0	2101	1774	926	2341	1611
1	0	2	2101	1774	923	2344	1615
0	0	5	2102	1774	921	2344	1615
0	0	0	2101	1773	926	2341	1615
0	1	0	2095	1767	915	2333	1608
0	0	0	2100	1773	922	2343	1614
0	3	5	2101	1774	923	2344	1614
1	3	3	2103	1773	922	2345	1617
2	0	3	2097	1770	920	2343	1615
0	1	0	2102	1776	921	2344	1614
1	4	0	2100	1773	923	2343	1615
0	0	0	2101	1774	922	2343	1614
0	1	0	2100	1774	923	2343	1614
1	3	0	2100	1774	922	2342	1614
0	2	2	2099	1774	923	2340	1613
1	0	2	2101	1776	927	2346	1614
0	0	2	2104	1775	923	2343	1614
2	0	2	2099	1774	924	2342	1615
0	0	0	2094	1769	915	2338	1610
0	2	1	2098	1772	921	2342	1615
0	4	0	2099	1773	922	2342	1615
0	0	0	2099	1774	921	2343	1615
2	0	1	2095	1767	919	2340	1613
0	0	1	2098	1774	924	2344	1612
0	0	3	2100	1775	924	2345	1617
1	0	3	2102	1777	923	2343	1616
0	1	0	2098	1775	924	2343	1614
0	0	7	2097	1773	923	2337	1610
0	1	0	2099	1773	921	2340	1610
1	3	0	2099	1774	924	2341	1610
0	2	2	2099	1773	923	2343	1617
1	1	0	2099	1775	925	2345	1617
1	0	0	2093	1771	918	2337	1610
0	3	3	2099	1775	922	2343	1614
1	4	5	2099	1775	924	2343	1614
0	2	4	2098	1774	922	2342	1615
0	0	0	2092	1768	919	2340	1613
0	0	0	2098	1773	922	2342	1608
0	0	2	2099	1773	924	2342	1614
0	1	1	2098	1773	922	2342	1613
1	1	0	2097	1773	923	2343	1616
1	0	0	2095	1773	924	2341	1611
1	4	3	2100	1777	925	2340	1607
1	3	5	2099	1775	925	2343	1614
0	0	0	2098	1774	921	2342	1615
0	0	0	2092	1767	917	2335	1607
2	0	0	2094	1774	922	2341	1613
1	3	4	2096	1773	924	2344	1616
0	1	0	2100	1776	924	2342	1614
0	1	2	2099	1775	925	2343	1615
0	0	2	2093	1765	919	2339	1613
3	0	0	2097	1774	923	2334	1606
1	0	3	2098	1775	922	2342	1614
0	1	0	2098	1773	924	2341	1613
0	3	3	2097	1774	923	2342	1615
1	0	0	2096	1773	921	2339	1610
0	0	0	2098	1775	925	2335	1611
1	2	1	2099	1777	925	2342	1616
2	0	1	2098	1774	923	2341	1615
2	0	3	2093	1768	920	2336	1608
1	4	1	2094	1773	923	2342	1615
0	0	0	2098	1774	923	2342	1616
2	0	2	2097	1774	923	2342	1615
0	0	5	2093	1770	922	2340	1614
0	1	0	2096	1774	923	2331	1613
2	0	0	2098	1774	925	2334	1606
0	2	2	2098	1774	924	2342	1615
0	4	2	2097	1774	923	2342	1614
0	0	0	2097	1774	922	2341	1614
1	0	0	2094	1773	921	2333	1610
2	0	0	2098	1777	927	2344	1616
2	0	2	2097	1774	921	2343	1615
0	0	2	2095	1774	925	2344	1616
0	0	0	2099	1777	925	2344	1614
2	0	4	2097	1775	923	2342	1616
2	0	6	2097	1773	923	2342	1614
3	0	0	2097	1774	923	2341	1613
2	0	0	2093	1770	918	2335	1606
1	0	0	2096	1772	922	2341	1613
0	1	0	2096	1773	923	2346	1616
2	0	6	2096	1775	922	2343	1616
0	3	0	2092	1769	920	2337	1611
0	0	0	2097	1777	924	2343	1615
1	4	1	2096	1774	923	2342	1614
1	2	0	2097	1774	923	2342	1614
0	0	3	2095	1771	922	2342	1614
0	0	5	2094	1771	923	2341	1613
0	2	0	2096	1775	924	2340	1614
2	2	2	2096	1774	922	2342	1614
0	1	0	2097	1774	923	2342	1615
0	1	3	2096	1774	925	2343	1617
0	0	0	2095	1771	921	2337	1609
0	2	2	2098	1773	923	2341	1616
0	4	0	2097	1775	923	2342	1614
1	1	3	2097	1774	923	2343	1613
1	0	0	2091	1766	917	2332	1613
0	1	2	2096	1774	922	2342	1613
1	3	3	2097	1774	923	2341	1614
0	2	3	2096	1774	924	2341	1615
0	1	1	2095	1774	923	2342	1617
1	0	0	2096	1775	924	2342	1614
3	0	0	2098	1775	923	2343	1616
0	1	1	2097	1774	923	2343	1615
0	0	2	2097	1772	923	2342	1613
2	0	1	2094	1767	919	2335	1609
1	3	0	2094	1772	922	2342	1615
1	0	2	2097	1773	923	2343	1616
1	2	0	2099	1776	925	2345	1616
0	1	0	2099	1774	925	2342	1615
0	2	2	2093	1768	918	2335	1612
1	4	3	2097	1773	925	2343	1615
0	2	4	2097	1774	920	2343	1615
0	1	0	2097	1774	921	2342	1614
2	0	2	2097	1774	923	2342	1614
2	0	2	2095	1772	922	2342	1610
3	0	3	2097	1773	921	2342	1617
0	1	2	2099	1776	925	2342	1616
0	2	2	2099	1774	925	2343	1615
0	1	0	2094	1769	919	2334	1605
0	0	0	2095	1771	922	2341	1614
0	1	6	2098	1773	924	2342	1613
1	2	0	2098	1773	923	2343	1614
1	4	3	2093	1768	915	2339	1613
0	0	5	2098	1774	922	2342	1610
0	0	4	2097	1773	921	2343	1616
1	0	0	2098	1775	921	2342	1614
2	0	5	2099	1775	924	2343	1615
1	2	3	2098	1774	923	2343	1615
1	4	1	2095	1772	922	2341	1609
1	1	3	2099	1774	923	2343	1610
1	4	3	2098	1774	923	2345	1615
2	0	0	2098	1774	923	2342	1616
0	1	3	2093	1766	918	2339	1611
3	0	2	2097	1772	923	2345	1616
0	2	2	2100	1776	922	2344	1616
0	0	0	2099	1774	923	2343	1615
0	1	0	2094	1767	919	2341	1614
0	2	3	2098	1774	924	2342	1607
0	0	0	2100	1773	922	2342	1614
1	0	3	2098	1774	925	2343	1615
1	4	2	2098	1774	923	2343	1615
0	0	1	2097	1773	922	2339	1612
0	1	2	2100	1777	925	2339	1610
0	2	1	2099	1773	922	2340	1604
0	0	3	2100	1774	924	2343	1615
0	2	2	2098	1774	923	2344	1615
0	0	2	2092	1764	917	2336	1609
2	0	4	2097	1773	924	2346	1617
0	0	5	2098	1776	925	2345	1616
0	0	0	2100	1775	922	2343	1615
0	0	2	2093	1768	921	2341	1613
0	0	0	2099	1774	923	2334	1610
0	0	0	2099	1774	922	2343	1615
0	0	4	2100	1774	922	2341	1617
0	3	2	2098	1773	922	2343	1616
0	0	0	2097	1772	921	2338	1609
0	0	5	2099	1774	925	2338	1610
1	2	0	2101	1775	925	2345	1615
0	1	0	2100	1774	922	2342	1615
1	0	2	2094	1768	907	2337	1608
0	0	3	2098	1772	923	2342	1616
1	2	2	2098	1772	921	2341	1614
2	4	3	2100	1774	922	2345	1617
0	1	2	2100	1776	926	2345	1617
0	3	2	2096	1770	922	2341	1614
0	3	2	2100	1774	924	2335	1610
1	0	1	2101	1775	923	2345	1618
0	0	2	2102	1773	924	2343	1614
1	0	4	2096	1767	913	2335	1612
0	0	3	2102	1773	923	2344	1613
0	1	0	2102	1773	922	2344	1613
0	0	6	2101	1774	923	2344	1616
0	0	1	2101	1775	925	2346	1616
0	0	2	2103	1775	925	2343	1612
0	1	0	2102	1773	929	2343	1615
1	0	1	2101	1774	922	2345	1615
1	0	2	2100	1773	923	2343	1614
0	1	0	2098	1767	909	2338	1609
0	1	1	2099	1771	922	2343	1615
2	0	0	2101	1773	918	2343	1614
0	2	0	2101	1774	923	2343	1615
1	0	3	2096	1768	917	2339	1613
0	0	4	2101	1773	921	2343	1614
1	2	0	2101	1774	923	2344	1615
2	0	2	2101	1777	923	2345	1617
0	0	0	2101	1772	923	2339	1615
0	0	0	2100	1773	922	2343	1613
0	1	0	2102	1773	921	2342	1613
1	2	0	2102	1773	925	2343	1615
0	0	6	2102	1773	923	2343	1615
0	1	0	2102	1774	925	2343	1617
1	0	2	2100	1771	919	2337	1611
2	0	4	2101	1770	924	2343	1615
0	1	0	2102	1773	937	2344	1616
2	0	0	2103	1773	923	2343	1615
0	1	2	2097	1768	918	2339	1613
0	1	0	2101	1773	923	2343	1615
2	0	5	2102	1773	923	2344	1615
0	0	0	2103	1773	923	2344	1616
0	0	3	2101	1774	925	2345	1618
0	0	0	2102	1775	925	2342	1609
2	0	1	2103	1774	923	2343	1613
2	0	1	2102	1773	924	2344	1614
0	1	1	2101	1774	923	2343	1615
1	4	3	2102	1774	922	2342	1615
1	0	5	2096	1765	920	2335	1612
0	0	0	2101	1774	925	2344	1615
3	0	0	2104	1775	923	2344	1615
1	3	5	2103	1774	922	2345	1615
0	1	0	2098	1768	915	2340	1613
2	0	2	2103	1773	923	2345	1614
1	1	3	2102	1774	923	2344	1615
0	1	0	2102	1774	922	2344	1614
2	0	0	2102	1773	923	2343	1616
3	0	0	2100	1773	923	2344	1612
0	1	0	2101	1774	925	2344	1613
0	2	0	2103	1775	923	2343	1616
0	4	5	2099	1773	923	2343	1615
1	3	1	2097	1768	918	2338	1609
0	0	2	2101	1772	923	2343	1615
0	0	0	2103	1773	923	2345	1616
0	0	0	2106	1776	924	2345	1615
2	1	2	2104	1774	922	2345	1615
0	1	0	2099	1768	918	2340	1613
0	1	0	2104	1773	919	2344	1616
0	0	0	2105	1773	922	2344	1614
0	1	0	2105	1774	923	2343	1615
0	0	4	2103	1772	923	2343	1615
2	0	0	2098	1771	922	2344	1612
1	1	71	2104	1774	921	2345	1617
1	4	78	2106	1775	925	2344	1616
0	0	71	2103	1774	925	2343	1614
0	0	70	2099	1766	919	2338	1609
1	0	69	2104	1772	923	2343	1614
0	2	69	2103	1774	924	2344	1614
1	1	70	2104	1773	923	2345	1615
0	2	68	2104	1775	923	2346	1617
1	3	58	2104	1770	924	2339	1607
0	2	55	2100	1767	921	2343	1614
0	0	48	2098	1770	922	2341	1614
0	0	50	2104	1774	920	2343	1614
0	1	37	2103	1775	925	2346	1618
1	2	39	2102	1772	923	2343	1615
1	1	38	2104	1766	910	2342	1612
0	0	40	2104	1773	922	2344	1614
1	0	38	2104	1773	922	2345	1613
1	2	41	2104	1773	924	2343	1615
0	0	34	2098	1767	918	2338	1610
1	0	38	2106	1776	926	2347	1615
0	1	34	2106	1774	923	2344	1616
0	1	35	2104	1773	923	2345	1615
0	0	34	2103	1773	923	2343	1614
0	0	38	2102	1770	918	2337	1608
1	4	30	2104	1768	918	2341	1613
0	1	27	2104	1774	924	2345	1617
0	0	23	2105	1776	927	2345	1616
1	1	29	2101	1770	921	2343	1614
0	0	17	2099	1770	919	2342	1615
0	1	22	2105	1773	916	2340	1613
0	2	21	2104	1774	924	2345	1613
1	0	25	2104	1774	922	2346	1618
3	0	17	2106	1776	925	2344	1616
0	2	1	2108	1775	922	2346	1619
1	3	1	2104	1773	923	2343	1614
2	0	0	2102	1773	922	2344	1615
1	4	2	2106	1775	925	2346	1618
0	1	1	2102	1770	920	2337	1609
1	3	2	2104	1773	923	2343	1614
0	2	2	2104	1773	922	2343	1613
0	4	0	2105	1773	925	2346	1616
0	0	0	2101	1772	919	2342	1613
3	0	1	2106	1775	924	2345	1617
0	1	1	2105	1776	923	2344	1613
0	1	0	2104	1774	923	2344	1615
0	1	1	2104	1772	923	2344	1614
0	3	0	2101	1773	924	2341	1610
0	0	1	2103	1774	922	2344	1614
0	0	2	2105	1773	923	2344	1616
0	4	2	2103	1775	925	2346	1617
0	0	0	2101	1769	919	2337	1609
0	0	0	2104	1774	922	2344	1613
2	0	0	2104	1775	927	2343	1615
0	4	2	2105	1774	924	2344	1615
2	0	0	2103	1773	921	2343	1614
2	0	4	2100	1768	916	2339	1612
1	3	2	2103	1772	923	2341	1615
0	0	0	2103	1774	925	2343	1615
0	1	2	2104	1774	924	2343	1615
1	3	2	2103	1774	922	2343	1615
3	0	1	2103	1774	924	2343	1612
1	3	2	2106	1777	924	2345	1614
0	2	1	2104	1775	924	2344	1615
1	1	6	2104	1774	921	2344	1615
1	3	1	2096	1766	916	2339	1608
2	0	6	2102	1774	920	2343	1614
0	1	0	2104	1774	923	2347	1615
0	2	0	2104	1774	922	2344	1614
1	1	3	2098	1766	919	2342	1614
1	2	6	2103	1775	926	2344	1615
0	1	0	2103	1774	923	2344	1613
1	0	1	2101	1773	922	2343	1614
0	1	2	2102	1775	921	2342	1615
0	1	2	2101	1774	921	2344	1615
1	0	0	2101	1773	916	2337	1609
0	1	0	2102	1775	924	2344	1612
1	0	0	2104	1778	923	2344	1616
1	0	5	2103	1775	924	2344	1614
1	1	2	2097	1767	917	2337	1609
2	0	4	2101	1773	922	2343	1614
0	1	0	2103	1773	923	2342	1614
0	1	2	2102	1775	924	2342	1615
0	1	0	2097	1769	918	2341	1614
0	1	1	2102	1774	923	2340	1612
2	0	0	2102	1775	924	2344	1615
1	0	0	2102	1773	923	2343	1613
0	1	2	2103	1774	921	2343	1614
0	0	0	2100	1773	921	2340	1613
2	0	2	2097	1772	921	2338	1610
1	0	2	2101	1774	923	2339	1610
0	1	0	2099	1773	923	2342	1614
0	0	0	2101	1774	923	2344	1615
0	2	0	2096	1768	914	2335	1608
0	0	0	2099	1773	922	2344	1616
1	0	2	2102	1774	924	2346	1617
1	2	0	2105	1774	924	2345	1617
0	0	0	2096	1766	921	2341	1613
2	0	2	2101	1774	923	2339	1607
2	0	4	2100	1774	923	2342	1615
0	0	0	2101	1773	923	2343	1614
1	0	1	2100	1773	924	2343	1612
0	1	0	2098	1772	922	2337	1609
0	2	1	2101	1773	922	2339	1611
0	1	0	2101	1775	928	2346	1616
1	0	0	2102	1775	923	2342	1615
0	0	1	2097	1767	915	2335	1608
1	1	0	2095	1769	918	2335	1609
1	3	2	2098	1772	921	2342	1615
1	0	0	2100	1774	922	2344	1617
2	0	2	2102	1777	925	2345	1617
1	0	6	2097	1768	921	2341	1615
0	2	0	2101	1773	921	2337	1608
0	1	0	2100	1773	923	2343	1614
1	3	0	2098	1772	922	2342	1615
2	0	3	2099	1773	921	2342	1614
1	1	0	2098	1772	917	2336	1609
1	2	0	2098	1775	923	2334	1610
0	1	3	2100	1773	923	2344	1618
2	1	2	2101	1777	926	2346	1616
1	1	0	2097	1768	919	2337	1607
1	0	2	2099	1773	921	2342	1615
0	2	0	2100	1773	922	2343	1613
0	0	0	2099	1774	922	2341	1615
3	0	3	2094	1773	922	2341	1615
1	0	0	2095	1769	921	2341	1613
1	4	3	2099	1773	921	2334	1609
0	0	6	2100	1774	922	2344	1618
0	2	0	2100	1776	924	2345	1616
1	2	1	2101	1776	925	2344	1615
1	0	2	2101	1776	925	2343	1616
1	3	0	2100	1775	922	2342	1616
0	1	0	2099	1773	923	2339	1615
