# Supplementary material for: Assisting hand gesture classification and rehabilitation assessment via sEMG and finger motion data
Source: Front Bioeng Biotechnol. 2026 Jan 8;13:1751763. doi: 10.3389/fbioe.2025.1751763 (PMC12823985; doi:10.3389/fbioe.2025.1751763)
Supplement: Supplementary file 1 [file DataSheet1.zip › dataset/function 0/0/3/5.csv]

channel_2	channel_3	channel_6	pinky	ring finger	middle finger	forefinger	thumb
0	0	0	2071	1842	946	2570	1616
1	0	0	2062	1835	938	2560	1613
1	0	0	2071	1842	946	2569	1615
0	1	6	2071	1842	947	2571	1618
3	0	0	2073	1845	948	2570	1617
0	1	3	2072	1842	946	2568	1615
0	0	2	2071	1842	945	2568	1612
0	1	2	2071	1842	944	2570	1615
0	0	0	2067	1840	943	2564	1615
0	0	0	2069	1842	946	2566	1618
0	0	0	2071	1844	946	2565	1616
2	0	0	2071	1844	945	2563	1616
0	1	2	2070	1840	943	2564	1615
0	1	0	2068	1837	938	2557	1609
1	0	0	2071	1839	943	2563	1613
1	2	3	2070	1840	945	2565	1614
0	4	3	2069	1841	945	2563	1614
2	3	2	2066	1836	939	2557	1608
1	0	0	2070	1844	944	2567	1617
2	0	0	2072	1844	946	2565	1616
0	0	0	2071	1841	938	2564	1615
0	0	0	2069	1838	944	2563	1615
1	0	0	2070	1840	942	2563	1614
0	2	4	2070	1842	944	2564	1614
0	1	1	2068	1841	943	2564	1615
0	0	0	2073	1843	944	2564	1616
0	0	0	2071	1842	945	2565	1615
2	0	0	2069	1839	938	2558	1608
0	0	0	2070	1840	943	2563	1617
0	1	0	2070	1841	944	2564	1615
0	0	0	2070	1841	943	2564	1615
0	1	1	2065	1836	937	2555	1608
0	0	0	2070	1842	945	2564	1615
0	0	0	2070	1841	944	2565	1614
1	1	0	2070	1841	943	2564	1614
2	0	2	2067	1840	945	2563	1615
1	0	3	2069	1842	942	2563	1614
0	1	0	2069	1841	945	2564	1616
2	0	2	2070	1843	946	2566	1619
3	0	0	2072	1843	947	2565	1616
0	1	0	2064	1837	939	2556	1610
0	1	0	2070	1840	941	2563	1615
2	0	2	2070	1842	945	2563	1615
0	4	4	2070	1843	943	2564	1616
0	0	6	2070	1841	943	2564	1618
1	0	0	2064	1838	941	2560	1610
0	3	1	2071	1844	948	2565	1615
0	0	0	2066	1842	945	2565	1615
0	2	0	2070	1841	943	2564	1615
2	0	4	2066	1838	942	2563	1614
0	4	1	2071	1842	942	2558	1613
0	1	0	2071	1842	946	2565	1615
3	0	2	2068	1842	944	2564	1616
2	0	0	2070	1841	945	2563	1615
1	4	2	2070	1836	941	2560	1610
0	1	0	2071	1844	940	2564	1617
1	0	0	2073	1844	945	2562	1614
1	3	4	2071	1842	943	2565	1614
0	0	0	2066	1835	935	2558	1607
0	0	1	2066	1841	943	2565	1616
1	0	3	2071	1840	945	2565	1618
1	2	2	2070	1842	944	2566	1617
1	2	1	2072	1843	947	2566	1616
0	0	0	2067	1840	944	2563	1615
0	1	2	2071	1842	941	2560	1614
2	0	0	2068	1842	945	2563	1617
1	2	1	2070	1842	945	2565	1615
0	1	0	2069	1842	946	2564	1614
1	1	0	2070	1838	940	2557	1608
1	0	0	2071	1840	938	2561	1614
0	4	2	2070	1843	945	2565	1618
0	0	0	2071	1841	947	2567	1618
0	1	0	2067	1838	941	2558	1610
1	3	5	2070	1843	950	2564	1615
0	3	6	2071	1841	944	2563	1615
0	0	0	2070	1841	946	2563	1615
0	1	2	2067	1840	943	2563	1614
2	0	0	2072	1836	937	2562	1615
0	0	0	2070	1842	946	2563	1617
1	3	1	2071	1843	947	2567	1618
1	3	2	2072	1844	946	2565	1616
1	2	1	2070	1843	944	2564	1616
0	0	0	2067	1834	941	2557	1610
3	0	0	2070	1837	937	2561	1613
2	0	0	2070	1841	945	2564	1615
0	2	2	2070	1842	941	2562	1616
1	3	0	2065	1832	938	2557	1607
1	2	0	2070	1841	945	2565	1618
1	0	3	2071	1844	946	2564	1616
0	1	1	2072	1841	938	2564	1615
0	1	0	2069	1840	944	2565	1614
0	1	1	2071	1834	941	2562	1614
3	0	0	2070	1840	944	2565	1615
0	0	0	2070	1841	944	2564	1613
1	3	1	2070	1841	945	2563	1616
1	0	2	2065	1837	939	2557	1610
2	0	0	2067	1833	942	2565	1618
1	2	2	2071	1834	937	2560	1614
0	0	0	2071	1841	945	2564	1616
0	0	0	2071	1842	942	2564	1615
0	0	0	2065	1835	938	2555	1609
0	4	2	2070	1842	943	2563	1616
1	4	2	2071	1843	933	2564	1616
0	1	0	2071	1841	946	2567	1617
0	0	0	2067	1838	943	2560	1611
1	0	5	2072	1842	944	2565	1617
0	1	1	2073	1840	945	2562	1617
0	0	0	2071	1841	946	2562	1615
0	1	0	2066	1835	939	2561	1615
0	0	0	2071	1841	944	2563	1615
0	3	3	2071	1841	945	2563	1615
1	0	0	2071	1841	943	2564	1616
1	3	2	2070	1841	945	2565	1617
1	0	0	2072	1843	947	2559	1611
0	1	2	2073	1843	945	2563	1615
0	0	0	2072	1842	941	2565	1616
3	0	0	2071	1841	943	2562	1615
0	0	1	2067	1836	940	2557	1610
0	0	0	2070	1840	945	2564	1616
1	0	2	2069	1842	944	2563	1617
0	2	5	2070	1841	946	2562	1615
1	1	3	2071	1842	945	2565	1615
0	1	2	2066	1834	939	2560	1613
0	0	0	2072	1843	944	2564	1615
0	0	0	2071	1842	944	2565	1616
0	1	1	2071	1842	945	2563	1616
0	0	0	2069	1841	944	2563	1615
1	0	1	2071	1841	944	2558	1612
0	1	0	2071	1841	943	2564	1616
1	1	2	2068	1842	943	2564	1618
0	0	0	2071	1842	944	2565	1617
2	0	0	2064	1837	941	2560	1609
2	0	4	2072	1842	945	2563	1615
0	0	1	2071	1841	945	2564	1615
1	0	0	2071	1841	943	2564	1615
2	0	0	2066	1833	940	2561	1613
1	2	2	2071	1841	943	2564	1613
3	0	0	2071	1841	942	2564	1616
0	0	0	2072	1839	943	2564	1615
2	0	1	2072	1842	944	2564	1617
2	0	0	2069	1841	944	2563	1617
0	4	0	2067	1843	943	2561	1613
1	0	6	2071	1841	944	2563	1615
1	4	2	2070	1841	945	2564	1616
3	0	0	2071	1841	943	2563	1615
1	0	3	2065	1835	937	2557	1612
0	0	2	2071	1842	947	2566	1617
0	1	1	2072	1843	944	2565	1617
2	0	3	2071	1841	945	2563	1617
1	0	7	2066	1831	940	2561	1614
1	0	0	2071	1841	944	2563	1612
3	0	0	2071	1841	945	2562	1616
1	3	3	2071	1841	944	2563	1616
0	0	2	2069	1841	942	2563	1616
0	1	0	2068	1840	942	2556	1614
0	1	2	2072	1844	946	2562	1612
0	1	0	2072	1843	944	2565	1616
2	4	3	2071	1841	944	2566	1616
0	0	0	2071	1841	944	2564	1615
3	0	0	2068	1834	939	2557	1609
0	1	2	2069	1840	943	2562	1618
0	1	3	2072	1843	945	2567	1616
2	0	0	2074	1844	944	2565	1615
1	3	1	2063	1835	942	2561	1615
1	2	5	2071	1842	946	2560	1610
1	1	6	2071	1841	943	2564	1617
1	3	2	2070	1841	944	2563	1617
0	2	1	2071	1841	945	2564	1618
0	2	2	2069	1841	940	2557	1613
0	1	5	2070	1843	944	2558	1616
0	0	0	2074	1843	945	2566	1616
3	0	0	2072	1842	944	2564	1616
1	4	1	2064	1835	940	2556	1611
0	0	0	2070	1841	943	2562	1615
1	0	0	2070	1842	944	2565	1616
1	3	2	2070	1841	942	2562	1617
0	1	0	2072	1843	949	2563	1618
0	0	0	2067	1839	943	2563	1614
1	2	2	2070	1842	941	2555	1612
1	1	1	2071	1841	944	2563	1616
1	0	2	2070	1841	943	2563	1615
0	1	6	2070	1841	944	2563	1615
0	0	0	2069	1838	938	2554	1609
2	0	0	2070	1841	937	2554	1612
1	2	0	2070	1841	944	2563	1617
2	2	2	2070	1842	943	2564	1618
2	0	2	2067	1837	941	2557	1609
1	0	2	2071	1841	944	2564	1615
0	2	0	2070	1840	945	2563	1616
1	0	0	2071	1839	944	2562	1612
0	1	0	2067	1838	943	2561	1614
2	0	0	2071	1840	938	2558	1614
0	0	2	2069	1841	945	2564	1617
1	2	2	2073	1843	945	2562	1615
0	0	1	2072	1841	945	2564	1615
1	1	0	2070	1841	942	2563	1617
1	2	0	2069	1837	939	2557	1610
0	1	0	2071	1841	935	2558	1612
2	1	1	2070	1839	944	2563	1616
1	0	5	2069	1841	944	2566	1618
0	0	0	2074	1843	945	2563	1612
1	0	1	2072	1842	944	2563	1616
0	0	4	2069	1842	942	2564	1614
0	1	0	2070	1842	944	2563	1615
1	0	0	2066	1833	938	2556	1609
0	2	2	2070	1840	943	2563	1614
0	1	2	2068	1841	939	2564	1623
2	0	0	2071	1841	945	2564	1617
1	0	6	2066	1835	942	2564	1616
1	4	6	2072	1843	943	2564	1617
0	1	2	2071	1842	943	2564	1616
1	0	2	2071	1841	944	2563	1615
1	0	0	2071	1841	943	2564	1615
1	4	5	2068	1840	942	2557	1611
2	0	0	2070	1841	944	2562	1615
1	0	0	2070	1841	943	2563	1616
0	1	4	2071	1841	944	2562	1617
1	0	0	2070	1840	944	2561	1616
1	0	0	2065	1834	939	2555	1611
1	0	0	2068	1842	946	2565	1617
0	1	0	2072	1841	945	2564	1617
2	0	2	2071	1841	945	2563	1614
0	0	0	2066	1834	939	2560	1614
0	0	0	2067	1841	943	2562	1613
1	0	6	2070	1840	944	2563	1615
1	0	6	2070	1841	944	2564	1615
0	2	2	2066	1841	945	2562	1616
0	1	0	2069	1839	944	2558	1611
0	2	3	2071	1841	944	2562	1616
0	2	0	2072	1844	947	2564	1618
0	0	6	2072	1842	944	2563	1616
0	1	3	2067	1835	939	2555	1611
0	0	1	2070	1841	944	2562	1616
3	0	0	2070	1842	942	2564	1616
0	4	0	2070	1841	946	2562	1616
2	0	0	2070	1841	946	2566	1617
1	2	1	2066	1837	941	2561	1615
0	3	5	2072	1841	944	2562	1614
0	1	0	2070	1841	944	2564	1616
2	0	0	2071	1841	942	2562	1617
0	2	0	2070	1841	943	2562	1615
2	0	2	2068	1840	943	2559	1616
0	0	0	2071	1840	944	2563	1611
1	0	2	2070	1840	944	2562	1616
3	0	0	2070	1842	943	2565	1617
0	3	2	2068	1836	940	2559	1612
0	0	0	2071	1844	946	2564	1615
0	1	1	2071	1841	945	2562	1617
1	2	2	2071	1841	945	2562	1616
0	0	0	2065	1833	942	2560	1615
2	0	0	2070	1841	945	2563	1611
0	1	0	2069	1841	944	2562	1616
0	0	0	2071	1840	944	2562	1616
1	3	2	2072	1842	944	2564	1618
1	0	3	2070	1841	944	2563	1617
0	2	0	2069	1841	943	2558	1608
1	2	3	2071	1840	945	2563	1610
0	1	1	2071	1841	943	2563	1616
1	3	3	2071	1841	944	2563	1616
0	0	3	2065	1835	938	2553	1607
1	0	1	2069	1840	944	2562	1615
0	0	2	2072	1841	945	2564	1618
1	0	4	2073	1839	946	2566	1619
1	4	0	2068	1835	944	2562	1615
0	0	3	2072	1842	944	2560	1609
0	0	0	2071	1842	944	2563	1617
0	0	2	2070	1842	943	2563	1614
1	3	1	2070	1841	944	2563	1616
1	0	5	2069	1841	940	2558	1609
0	0	0	2071	1841	944	2556	1613
0	0	0	2071	1841	944	2564	1620
3	0	0	2071	1842	944	2563	1617
0	0	0	2071	1842	943	2565	1616
1	2	3	2064	1836	938	2557	1607
0	1	0	2069	1841	943	2563	1615
0	0	0	2071	1842	945	2563	1616
1	0	3	2070	1841	945	2564	1618
0	1	0	2066	1834	944	2563	1618
1	3	3	2072	1841	946	2557	1608
0	1	2	2071	1844	945	2563	1616
0	0	0	2071	1841	943	2564	1616
0	1	0	2070	1841	944	2563	1616
1	2	1	2069	1841	940	2557	1611
0	0	0	2071	1841	944	2552	1612
0	1	0	2070	1842	940	2562	1615
2	1	2	2071	1841	943	2564	1618
1	2	2	2063	1837	941	2559	1611
1	3	2	2071	1842	942	2563	1615
2	0	0	2071	1840	943	2563	1615
0	2	0	2071	1840	944	2564	1616
0	0	0	2069	1840	944	2564	1615
0	1	1	2066	1836	942	2563	1616
0	0	3	2069	1844	946	2556	1613
0	1	0	2072	1842	943	2564	1616
1	2	0	2068	1838	936	2559	1614
1	4	2	2065	1836	938	2555	1612
0	0	0	2070	1842	947	2562	1615
0	0	6	2071	1842	944	2563	1615
0	1	2	2071	1843	944	2562	1616
2	0	5	2070	1841	943	2565	1615
0	2	0	2067	1840	943	2564	1610
0	1	0	2071	1841	944	2565	1617
0	1	0	2072	1843	946	2565	1616
2	0	3	2073	1842	945	2563	1615
2	0	5	2067	1831	939	2557	1610
0	2	4	2069	1841	944	2563	1617
1	0	0	2070	1840	943	2563	1615
0	0	0	2071	1841	945	2563	1616
1	3	2	2065	1835	936	2560	1614
0	2	2	2070	1843	944	2563	1615
1	0	5	2071	1841	943	2565	1615
0	0	0	2069	1840	945	2562	1617
0	1	1	2070	1841	942	2561	1615
0	0	0	2069	1842	940	2563	1617
1	2	0	2069	1840	943	2563	1613
0	0	4	2070	1841	931	2564	1616
0	0	0	2071	1841	944	2563	1615
0	0	0	2070	1841	944	2563	1616
0	1	0	2066	1835	937	2555	1608
1	0	1	2069	1840	943	2562	1616
0	1	0	2070	1840	944	2564	1617
0	0	0	2072	1844	945	2565	1615
1	1	0	2067	1834	939	2560	1614
2	0	6	2071	1842	940	2561	1616
0	0	0	2071	1841	943	2562	1614
0	3	6	2070	1842	944	2563	1615
3	0	0	2069	1841	943	2562	1616
0	0	0	2068	1841	944	2559	1612
0	3	2	2071	1842	944	2562	1614
0	0	0	2071	1842	944	2563	1617
0	0	0	2070	1843	946	2565	1619
0	0	0	2071	1843	944	2562	1615
0	1	2	2067	1837	939	2556	1609
1	2	2	2068	1839	942	2562	1615
1	3	2	2070	1842	943	2563	1615
1	0	2	2071	1841	944	2562	1616
1	2	2	2065	1836	938	2563	1615
0	1	2	2070	1845	944	2565	1616
0	2	1	2074	1843	946	2564	1616
2	0	0	2070	1843	944	2563	1617
0	1	1	2069	1841	944	2563	1615
0	0	0	2068	1840	944	2560	1611
3	0	0	2071	1842	945	2563	1611
0	4	1	2070	1841	946	2563	1616
0	0	0	2070	1841	945	2563	1615
0	1	2	2066	1836	937	2555	1610
0	2	3	2068	1842	945	2565	1618
0	0	0	2072	1844	946	2565	1616
0	0	1	2072	1843	944	2563	1616
2	0	0	2069	1841	943	2563	1616
2	0	0	2065	1834	938	2558	1614
2	0	0	2070	1842	944	2563	1614
2	0	0	2071	1841	942	2560	1616
0	0	0	2071	1843	945	2563	1618
0	1	1	2069	1842	946	2565	1620
0	2	5	2069	1842	945	2561	1612
1	2	2	2072	1844	944	2562	1612
1	0	0	2072	1842	946	2564	1616
2	0	0	2070	1842	944	2562	1614
3	0	0	2065	1835	938	2556	1609
0	2	2	2067	1840	945	2562	1616
0	3	2	2069	1841	945	2562	1615
0	2	1	2070	1840	943	2564	1618
2	0	0	2065	1836	943	2569	1617
1	0	7	2073	1842	946	2563	1612
0	0	0	2072	1842	945	2564	1616
0	0	5	2069	1840	944	2563	1615
1	1	2	2069	1842	946	2563	1616
1	0	0	2070	1841	942	2564	1615
0	0	5	2063	1839	945	2563	1615
0	0	0	2072	1844	945	2564	1614
0	1	1	2072	1843	945	2563	1616
0	1	3	2070	1842	945	2562	1617
0	1	2	2066	1834	937	2553	1608
1	0	0	2066	1839	948	2562	1615
0	3	3	2070	1842	943	2563	1614
0	0	1	2071	1839	943	2562	1615
1	0	4	2065	1832	937	2558	1616
0	0	0	2071	1842	945	2565	1614
0	2	0	2072	1844	946	2564	1618
3	0	3	2072	1841	945	2562	1616
2	0	0	2070	1840	945	2560	1615
1	0	2	2067	1839	942	2559	1609
0	0	0	2069	1840	944	2562	1609
1	0	0	2069	1841	943	2562	1615
0	0	0	2070	1844	946	2565	1616
0	0	0	2072	1843	945	2563	1616
1	0	1	2067	1834	938	2556	1609
0	1	0	2063	1837	942	2561	1614
0	3	2	2070	1842	944	2563	1616
0	0	0	2071	1838	941	2555	1611
0	0	0	2071	1841	941	2560	1611
0	1	0	2071	1843	944	2561	1615
0	1	0	2071	1842	946	2563	1616
1	0	5	2070	1839	941	2562	1616
0	1	0	2066	1834	937	2555	1609
0	1	0	2071	1840	943	2562	1615
0	1	0	2071	1841	943	2563	1616
0	1	0	2069	1840	944	2563	1617
3	0	4	2066	1838	943	2562	1618
1	0	2	2073	1843	945	2564	1617
1	1	2	2073	1843	946	2564	1616
0	0	0	2070	1840	944	2563	1619
0	0	0	2071	1842	945	2566	1618
0	0	3	2072	1840	942	2556	1613
0	0	0	2074	1842	943	2562	1614
2	0	4	2070	1842	945	2562	1615
1	0	2	2071	1842	944	2562	1616
0	0	0	2066	1835	940	2556	1611
2	0	3	2065	1835	939	2555	1611
1	1	0	2071	1841	944	2561	1615
1	4	4	2070	1841	945	2563	1617
0	2	0	2070	1841	943	2563	1614
0	1	0	2067	1838	944	2562	1616
0	0	0	2070	1841	943	2562	1617
2	0	2	2069	1841	945	2566	1619
2	0	0	2073	1843	945	2564	1615
0	0	0	2072	1842	943	2563	1614
0	0	6	2071	1835	938	2554	1610
0	2	0	2070	1841	940	2561	1613
0	1	0	2070	1841	944	2563	1615
0	0	0	2071	1841	938	2562	1615
0	1	0	2066	1835	938	2555	1608
0	2	2	2070	1841	945	2563	1616
1	0	2	2072	1842	945	2567	1618
0	1	3	2073	1842	945	2563	1617
1	2	2	2069	1838	942	2561	1615
1	0	0	2068	1838	943	2561	1616
1	0	0	2071	1842	942	2560	1615
0	0	0	2071	1841	943	2563	1617
1	0	0	2071	1842	944	2565	1618
0	1	0	2073	1842	947	2564	1618
0	2	1	2071	1838	941	2556	1610
1	0	5	2071	1841	939	2559	1614
1	1	4	2071	1840	944	2562	1614
0	2	2	2070	1841	944	2562	1615
0	0	0	2066	1835	939	2553	1608
0	1	0	2071	1840	945	2562	1616
0	1	2	2070	1840	945	2563	1616
1	0	0	2072	1841	946	2565	1618
1	0	1	2070	1841	944	2563	1615
0	2	3	2072	1839	938	2561	1615
1	0	0	2072	1842	944	2563	1614
0	1	1	2072	1841	943	2562	1615
3	0	5	2070	1841	935	2563	1616
0	0	0	2071	1841	943	2563	1615
0	1	0	2070	1838	938	2555	1610
0	0	0	2071	1841	938	2561	1620
1	0	4	2072	1842	946	2564	1618
1	0	7	2073	1843	945	2563	1616
1	0	6	2066	1834	939	2557	1609
2	1	3	2070	1840	944	2563	1617
0	0	0	2068	1841	943	2562	1614
1	4	1	2071	1840	945	2564	1616
1	2	6	2069	1839	944	2562	1615
0	1	2	2071	1836	939	2560	1614
1	4	3	2073	1840	944	2562	1616
0	1	0	2071	1841	944	2561	1614
1	2	2	2070	1839	943	2562	1616
0	0	0	2065	1835	938	2555	1609
1	0	3	2068	1834	940	2560	1615
0	0	0	2071	1841	943	2564	1618
0	0	0	2072	1845	946	2564	1615
2	0	2	2069	1841	944	2562	1617
0	0	5	2066	1833	938	2555	1609
2	0	3	2071	1839	943	2562	1617
0	0	0	2071	1840	945	2563	1614
0	0	6	2071	1840	945	2564	1617
0	1	0	2069	1841	943	2564	1619
2	0	2	2073	1838	939	2560	1615
1	4	2	2072	1842	944	2563	1615
1	1	0	2071	1840	943	2560	1616
2	0	2	2071	1841	944	2563	1614
1	1	0	2068	1836	940	2555	1610
1	2	2	2066	1833	940	2561	1615
0	1	2	2071	1841	944	2561	1616
1	4	3	2071	1842	946	2562	1618
1	3	2	2068	1833	941	2557	1613
0	1	1	2072	1842	947	2562	1616
1	3	2	2071	1840	944	2562	1617
0	0	1	2072	1841	943	2563	1616
0	0	0	2070	1840	943	2563	1616
1	0	5	2069	1840	943	2564	1617
0	0	0	2068	1830	940	2561	1616
1	2	2	2070	1841	944	2562	1615
0	0	0	2071	1840	945	2562	1618
0	1	0	2073	1843	945	2564	1616
0	0	2	2071	1839	944	2562	1615
1	3	1	2072	1839	944	2563	1616
1	0	2	2071	1838	944	2562	1615
1	4	2	2071	1839	943	2562	1618
0	2	1	2071	1838	939	2560	1612
0	0	0	2072	1845	944	2563	1616
1	2	1	2073	1841	945	2563	1616
1	2	2	2071	1841	942	2562	1616
2	0	0	2069	1836	940	2554	1610
1	3	0	2073	1841	945	2562	1616
1	0	0	2071	1840	943	2562	1616
2	0	0	2071	1840	943	2562	1616
0	1	0	2067	1839	944	2561	1616
0	0	2	2071	1839	943	2562	1615
2	0	3	2072	1840	942	2563	1615
1	0	5	2071	1841	944	2561	1617
3	0	3	2071	1840	946	2566	1618
0	2	3	2072	1837	939	2557	1611
0	2	2	2071	1837	939	2556	1609
0	0	0	2071	1840	943	2561	1615
0	0	1	2071	1841	943	2564	1616
0	0	0	2071	1840	943	2563	1615
1	2	1	2066	1834	940	2558	1612
3	0	0	2072	1842	947	2563	1616
1	0	0	2072	1840	942	2562	1615
0	1	1	2072	1839	944	2562	1617
0	0	1	2069	1837	944	2562	1615
1	0	0	2071	1841	937	2561	1615
0	0	0	2071	1839	944	2562	1616
0	1	2	2071	1840	943	2562	1615
1	0	0	2071	1841	943	2563	1616
1	0	0	2072	1834	941	2558	1613
2	0	0	2073	1841	943	2562	1615
2	0	0	2073	1842	943	2563	1614
1	2	0	2071	1840	944	2562	1617
0	0	0	2064	1833	940	2557	1609
0	0	0	2066	1833	939	2556	1608
0	1	0	2072	1840	944	2563	1619
1	1	2	2072	1842	947	2565	1618
1	6	1	2074	1841	944	2562	1617
0	2	0	2069	1838	943	2560	1616
0	1	4	2072	1840	938	2558	1615
0	1	2	2071	1840	944	2562	1617
1	2	6	2072	1840	945	2562	1617
0	4	6	2071	1840	945	2563	1615
1	2	4	2069	1835	937	2553	1612
1	0	2	2071	1837	942	2563	1617
0	1	1	2073	1843	945	2564	1616
1	2	2	2073	1841	945	2568	1617
0	1	2	2066	1833	937	2556	1609
3	0	0	2071	1840	944	2561	1617
1	1	2	2071	1839	945	2564	1615
2	0	0	2072	1840	940	2567	1616
1	0	1	2070	1839	943	2563	1615
0	0	2	2071	1838	942	2562	1616
1	3	2	2072	1835	951	2560	1615
0	0	1	2072	1840	943	2561	1615
1	0	2	2072	1838	943	2563	1617
0	1	0	2072	1839	943	2562	1617
2	4	0	2069	1836	939	2556	1610
0	0	1	2069	1829	953	2561	1615
2	0	5	2073	1840	945	2565	1618
0	1	2	2073	1843	946	2564	1614
3	0	1	2068	1835	939	2557	1612
0	0	0	2072	1841	942	2563	1616
0	0	0	2072	1841	944	2561	1616
0	2	6	2071	1841	945	2562	1616
1	0	0	2070	1839	944	2561	1616
0	1	4	2070	1834	941	2560	1615
0	0	0	2072	1840	945	2562	1616
2	0	0	2070	1840	944	2562	1618
0	0	0	2070	1843	946	2565	1618
3	0	0	2072	1840	943	2563	1616
0	1	4	2069	1836	939	2553	1609
1	0	3	2071	1833	940	2561	1614
1	1	2	2073	1840	941	2564	1616
1	0	3	2072	1841	944	2562	1615
1	0	4	2067	1834	939	2556	1613
0	2	2	2072	1841	944	2565	1616
1	3	0	2073	1842	944	2561	1616
3	0	0	2072	1840	944	2562	1616
2	0	2	2070	1839	944	2563	1617
0	2	0	2067	1836	941	2560	1614
0	4	0	2071	1840	944	2562	1616
0	4	4	2072	1841	945	2564	1616
0	0	6	2070	1840	943	2561	1617
0	1	3	2064	1834	937	2556	1610
2	0	2	2065	1838	943	2562	1618
2	0	0	2073	1842	946	2564	1618
0	4	5	2073	1840	945	2563	1615
0	1	2	2072	1840	944	2561	1616
0	1	0	2065	1833	939	2554	1612
0	1	0	2070	1840	944	2562	1616
1	2	0	2072	1841	944	2562	1616
1	3	2	2070	1840	944	2563	1618
0	1	1	2071	1842	946	2565	1618
2	0	4	2071	1840	944	2560	1617
0	1	1	2071	1840	943	2562	1615
0	2	2	2072	1840	943	2561	1616
1	0	0	2067	1835	938	2555	1610
2	0	0	2071	1841	944	2564	1618
0	1	2	2072	1841	946	2565	1617
0	1	2	2074	1842	945	2564	1616
0	5	0	2068	1831	938	2554	1612
0	2	3	2072	1839	945	2559	1616
1	0	0	2071	1841	943	2562	1616
2	0	0	2073	1841	941	2562	1615
0	1	2	2070	1841	943	2561	1615
1	2	0	2072	1839	943	2562	1614
0	3	2	2071	1841	944	2562	1616
0	2	2	2072	1842	946	2562	1618
1	0	4	2073	1843	946	2562	1617
0	0	2	2071	1836	943	2552	1610
1	0	1	2072	1841	943	2562	1616
0	1	2	2071	1840	943	2561	1617
2	0	6	2070	1840	943	2561	1615
0	0	0	2071	1838	944	2558	1617
0	4	2	2064	1835	940	2556	1616
1	0	5	2074	1843	945	2563	1617
0	2	2	2073	1841	943	2561	1616
1	0	0	2071	1841	945	2561	1617
0	0	0	2071	1841	943	2561	1615
0	2	2	2070	1839	942	2560	1614
0	1	3	2070	1838	944	2561	1615
0	1	1	2070	1839	942	2561	1615
0	1	0	2071	1841	945	2561	1616
1	4	1	2066	1835	940	2557	1611
0	0	0	2072	1842	946	2564	1618
1	3	2	2074	1841	945	2562	1617
0	3	2	2072	1840	943	2562	1616
2	0	0	2066	1835	940	2556	1615
1	0	6	2073	1842	943	2562	1612
0	1	0	2071	1840	944	2562	1616
0	0	0	2072	1841	943	2563	1615
0	1	2	2072	1839	944	2560	1615
0	0	0	2070	1840	944	2561	1618
0	1	2	2069	1840	945	2563	1616
1	0	0	2074	1843	944	2562	1617
0	2	2	2070	1839	944	2563	1617
1	0	0	2072	1841	945	2561	1617
0	0	0	2067	1835	936	2553	1611
0	4	0	2072	1841	943	2560	1615
0	0	0	2070	1840	944	2560	1616
0	1	2	2072	1841	944	2562	1619
0	2	2	2067	1836	942	2561	1616
2	0	0	2074	1843	941	2561	1615
1	0	2	2072	1842	945	2562	1616
0	0	7	2071	1842	944	2561	1616
0	0	0	2071	1840	946	2560	1617
3	0	3	2069	1840	942	2558	1611
0	0	2	2069	1841	945	2563	1614
0	1	2	2073	1842	944	2562	1615
1	0	5	2069	1837	942	2560	1615
2	0	5	2072	1840	943	2562	1616
0	1	0	2065	1833	935	2551	1610
1	3	3	2071	1840	943	2561	1616
0	1	0	2072	1842	944	2561	1617
1	2	2	2071	1841	945	2561	1617
0	0	0	2065	1834	940	2561	1618
0	0	0	2073	1843	957	2564	1614
0	0	0	2073	1842	945	2563	1616
0	0	6	2072	1842	943	2562	1616
0	1	0	2071	1840	944	2561	1614
0	1	2	2069	1839	940	2559	1612
1	3	2	2071	1840	943	2561	1615
0	2	2	2064	1838	942	2560	1617
0	2	0	2071	1841	943	2561	1617
0	0	0	2067	1836	938	2557	1612
0	1	2	2068	1835	934	2552	1609
1	0	3	2071	1841	944	2561	1616
2	0	0	2072	1841	943	2561	1615
1	1	0	2071	1839	945	2562	1615
0	0	0	2064	1835	939	2558	1614
0	2	2	2072	1841	945	2563	1613
0	0	0	2072	1841	945	2565	1618
0	0	0	2074	1843	944	2562	1616
1	1	1	2072	1841	943	2562	1615
0	1	3	2069	1839	942	2554	1615
0	2	2	2071	1840	943	2562	1615
0	2	4	2068	1838	944	2561	1615
3	0	0	2070	1841	944	2562	1615
1	4	0	2065	1834	937	2550	1611
1	2	0	2073	1841	944	2563	1618
0	4	0	2070	1840	944	2561	1616
2	0	2	2072	1842	943	2562	1615
0	1	0	2067	1836	940	2560	1615
0	4	4	2069	1836	941	2560	1615
0	2	2	2072	1841	945	2562	1607
2	0	0	2071	1841	944	2561	1615
0	1	0	2071	1841	944	2560	1608
1	1	0	2071	1841	942	2562	1615
