# Supplementary material for: Assisting hand gesture classification and rehabilitation assessment via sEMG and finger motion data
Source: Front Bioeng Biotechnol. 2026 Jan 8;13:1751763. doi: 10.3389/fbioe.2025.1751763 (PMC12823985; doi:10.3389/fbioe.2025.1751763)
Supplement: Supplementary file 1 [file DataSheet1.zip › dataset/function 0/0/3/6.csv]

channel_2	channel_3	channel_6	pinky	ring finger	middle finger	forefinger	thumb
0	0	6	2192	2004	971	2142	1696
0	0	6	2189	2002	978	2148	1701
0	1	0	2183	1999	973	2142	1693
1	1	2	2188	2002	977	2146	1699
0	0	0	2184	1995	977	2147	1698
0	1	0	2181	1997	977	2146	1699
2	0	2	2176	1993	974	2146	1697
0	1	1	2177	1993	967	2143	1698
1	0	2	2173	1991	976	2147	1699
0	0	0	2170	1990	975	2147	1699
1	3	2	2081	1845	946	2601	1617
1	2	2	2072	1841	944	2592	1611
0	0	0	2082	1846	945	2601	1618
0	1	1	2082	1847	948	2600	1618
1	3	2	2084	1845	944	2595	1612
0	0	5	2081	1845	945	2599	1621
1	0	5	2082	1846	946	2598	1618
0	1	2	2081	1845	946	2598	1617
1	2	3	2079	1839	941	2594	1613
0	0	0	2082	1844	946	2596	1617
1	0	0	2081	1846	946	2598	1616
0	1	2	2081	1845	948	2602	1619
0	1	1	2079	1843	948	2601	1619
1	0	0	2082	1847	947	2600	1617
2	0	0	2077	1843	936	2591	1614
1	0	0	2080	1842	946	2599	1615
0	0	0	2081	1845	946	2599	1617
0	1	0	2081	1845	949	2597	1620
0	2	2	2083	1847	945	2596	1614
0	0	2	2081	1845	947	2595	1618
0	0	5	2081	1845	946	2598	1618
0	1	0	2081	1844	940	2597	1618
0	0	0	2080	1846	947	2599	1619
0	0	2	2079	1845	933	2597	1615
1	3	3	2079	1846	944	2595	1617
0	2	3	2079	1844	947	2598	1617
0	0	0	2076	1841	939	2589	1611
0	1	2	2080	1844	947	2597	1617
1	0	3	2080	1845	945	2598	1619
1	0	0	2081	1847	949	2599	1620
2	0	2	2074	1842	943	2592	1614
1	0	0	2080	1846	947	2597	1617
3	0	0	2080	1846	944	2597	1616
0	0	0	2079	1845	946	2596	1616
1	0	0	2078	1845	945	2597	1617
2	0	0	2079	1845	946	2596	1613
0	1	0	2078	1845	944	2597	1617
2	0	5	2079	1844	946	2596	1616
1	1	0	2079	1844	947	2597	1620
1	2	4	2077	1840	940	2590	1613
0	0	0	2082	1847	947	2597	1618
1	0	6	2078	1845	944	2595	1616
0	1	0	2080	1846	945	2596	1616
0	0	3	2079	1846	945	2597	1617
1	3	2	2075	1838	941	2593	1616
0	0	0	2079	1845	945	2595	1619
0	0	0	2080	1843	944	2597	1617
0	0	0	2080	1847	949	2595	1618
0	0	5	2079	1845	947	2595	1618
1	3	2	2079	1844	946	2596	1613
1	1	2	2077	1844	943	2595	1617
1	1	2	2078	1844	946	2590	1617
1	0	2	2079	1844	947	2596	1616
1	4	0	2075	1837	932	2587	1610
0	0	4	2079	1844	945	2596	1617
1	2	0	2080	1845	949	2598	1618
0	0	0	2081	1847	947	2597	1617
0	0	0	2074	1837	942	2594	1615
1	1	4	2076	1843	945	2593	1615
0	0	3	2079	1844	945	2596	1616
0	0	2	2077	1840	946	2593	1614
0	0	0	2077	1841	945	2595	1617
1	4	2	2077	1843	947	2595	1617
1	3	2	2078	1844	944	2588	1615
0	1	0	2079	1846	948	2596	1619
0	0	0	2081	1847	946	2596	1618
0	1	1	2078	1844	947	2595	1617
1	0	5	2074	1838	941	2588	1613
0	1	0	2079	1844	946	2595	1616
1	0	0	2078	1843	947	2595	1618
1	3	2	2079	1845	946	2595	1616
0	0	0	2075	1840	943	2594	1615
3	0	1	2078	1844	946	2596	1619
0	0	0	2076	1843	946	2591	1615
2	0	3	2081	1846	948	2595	1617
1	0	3	2079	1844	947	2595	1617
0	1	2	2079	1844	941	2589	1612
0	0	0	2079	1845	941	2590	1612
1	2	1	2078	1841	944	2595	1619
0	0	0	2080	1844	949	2597	1618
1	2	2	2081	1846	945	2585	1617
1	0	4	2073	1837	943	2587	1612
2	2	0	2079	1844	939	2595	1617
1	2	2	2078	1844	946	2595	1611
2	0	0	2078	1843	945	2595	1617
0	1	1	2075	1842	944	2592	1617
0	1	2	2078	1842	947	2593	1618
0	2	2	2076	1838	935	2591	1615
3	0	1	2078	1843	946	2595	1618
1	0	0	2079	1845	946	2597	1621
1	1	0	2080	1842	944	2592	1610
2	0	5	2079	1844	947	2593	1617
0	0	0	2078	1844	947	2594	1618
1	0	2	2079	1843	946	2595	1617
1	0	0	2071	1838	940	2585	1610
0	0	5	2074	1840	942	2590	1613
0	1	3	2079	1846	949	2596	1618
2	4	0	2082	1846	945	2590	1610
3	0	1	2080	1844	945	2595	1616
0	0	2	2076	1843	948	2592	1617
0	3	2	2078	1844	947	2593	1618
0	1	3	2077	1837	941	2592	1613
1	2	0	2078	1846	947	2594	1618
2	0	4	2078	1845	946	2594	1617
2	0	3	2074	1838	942	2586	1612
3	0	2	2079	1845	946	2597	1618
2	0	0	2080	1846	948	2594	1615
0	0	0	2080	1845	945	2595	1616
0	0	0	2070	1838	943	2585	1612
0	0	0	2080	1844	947	2594	1619
0	1	1	2078	1844	943	2585	1612
0	0	0	2078	1845	942	2593	1615
1	5	1	2077	1842	945	2594	1617
0	1	0	2077	1842	948	2592	1618
0	1	0	2078	1844	946	2593	1617
0	0	0	2075	1831	942	2591	1614
2	0	2	2079	1840	947	2593	1616
0	1	5	2079	1843	955	2592	1615
1	0	2	2078	1843	949	2594	1617
1	0	0	2079	1844	947	2595	1620
0	2	0	2080	1845	947	2593	1618
0	1	0	2080	1842	945	2593	1618
1	4	2	2079	1842	943	2588	1612
0	1	0	2078	1843	946	2592	1617
0	0	0	2080	1842	947	2593	1616
2	0	2	2079	1843	944	2593	1617
1	4	1	2075	1836	937	2586	1611
0	1	2	2078	1841	946	2594	1620
1	2	2	2081	1845	947	2597	1618
2	0	0	2082	1843	948	2593	1617
0	1	0	2075	1840	944	2593	1617
0	0	0	2079	1842	944	2593	1617
1	3	1	2078	1842	944	2592	1615
0	0	0	2080	1843	945	2593	1616
0	1	0	2079	1842	946	2592	1618
0	0	0	2079	1840	943	2587	1611
0	1	0	2078	1842	944	2595	1620
0	1	0	2080	1842	943	2593	1617
0	1	0	2080	1844	946	2594	1619
2	0	1	2086	1845	948	2595	1619
2	0	0	2076	1836	939	2587	1612
3	0	0	2080	1843	946	2593	1619
0	0	0	2079	1842	947	2593	1617
1	0	2	2081	1843	946	2591	1617
0	1	0	2075	1840	943	2593	1616
0	1	1	2080	1843	945	2593	1617
0	1	0	2078	1841	944	2589	1615
0	0	6	2080	1843	949	2595	1619
0	0	1	2081	1844	945	2595	1617
0	1	0	2081	1838	943	2588	1614
1	2	1	2080	1842	947	2593	1617
0	1	0	2080	1842	945	2592	1618
0	0	0	2077	1841	946	2593	1616
0	1	0	2075	1836	941	2587	1611
0	1	0	2080	1841	946	2593	1618
1	0	5	2083	1843	944	2593	1617
2	0	2	2081	1842	945	2593	1612
0	0	0	2081	1841	946	2593	1617
2	0	0	2077	1839	943	2591	1615
0	1	0	2082	1842	944	2592	1617
0	0	0	2079	1840	941	2591	1614
0	0	0	2080	1841	946	2594	1616
0	2	0	2081	1841	944	2594	1619
0	0	0	2083	1834	944	2589	1615
2	0	5	2082	1843	945	2593	1616
0	3	0	2080	1842	946	2593	1617
1	4	2	2081	1842	945	2592	1617
0	2	0	2075	1834	941	2585	1610
1	1	2	2083	1841	946	2592	1617
1	2	0	2081	1841	945	2592	1613
0	1	2	2082	1842	945	2591	1618
0	0	0	2079	1840	945	2594	1618
1	2	2	2083	1842	946	2595	1618
0	1	0	2082	1840	946	2593	1616
3	0	5	2081	1839	941	2591	1615
0	1	1	2082	1841	945	2591	1617
0	0	0	2082	1839	946	2592	1617
0	2	5	2082	1837	942	2586	1611
0	0	0	2083	1840	943	2592	1618
2	0	2	2083	1841	945	2592	1616
2	0	0	2082	1840	945	2594	1619
0	1	4	2079	1837	942	2590	1613
0	2	1	2084	1841	945	2592	1617
0	0	0	2083	1842	945	2589	1611
0	0	4	2083	1842	944	2592	1616
2	0	5	2080	1839	945	2592	1615
1	1	1	2082	1841	947	2591	1618
2	0	0	2081	1831	940	2591	1615
2	0	5	2083	1841	943	2593	1617
2	0	2	2082	1838	943	2594	1619
0	1	0	2081	1838	944	2589	1612
1	2	0	2082	1835	936	2586	1612
1	4	3	2083	1840	945	2593	1617
0	2	2	2084	1841	944	2593	1617
0	1	0	2083	1846	947	2593	1619
1	3	3	2078	1833	942	2587	1612
0	0	2	2085	1843	948	2595	1619
0	2	4	2086	1842	946	2585	1614
0	1	0	2084	1840	947	2591	1618
0	0	6	2082	1839	946	2592	1617
0	0	3	2084	1842	945	2594	1618
1	3	2	2081	1831	941	2591	1616
1	0	1	2085	1841	944	2593	1616
1	0	6	2084	1841	946	2593	1618
0	3	1	2080	1837	943	2588	1615
0	0	0	2085	1841	947	2593	1618
1	2	3	2085	1843	945	2593	1617
0	3	3	2084	1841	946	2592	1618
0	0	0	2080	1835	942	2585	1614
0	2	0	2079	1836	940	2585	1613
0	1	0	2084	1839	947	2594	1619
0	1	0	2085	1843	945	2581	1614
0	0	5	2085	1842	947	2592	1618
0	1	0	2082	1839	946	2592	1616
0	0	0	2086	1840	946	2592	1618
0	0	0	2085	1839	946	2592	1618
1	0	0	2086	1840	943	2593	1617
0	1	2	2081	1833	944	2592	1619
0	1	2	2088	1842	946	2594	1618
0	1	2	2087	1841	945	2591	1617
0	1	2	2083	1839	944	2593	1617
1	0	0	2086	1839	945	2592	1617
0	1	1	2086	1839	941	2587	1612
1	1	3	2086	1839	944	2590	1617
0	0	5	2086	1841	946	2591	1617
1	2	0	2086	1837	945	2592	1619
0	0	5	2081	1834	939	2586	1611
0	1	0	2089	1842	946	2595	1619
0	0	0	2088	1842	945	2593	1618
0	1	0	2087	1840	944	2593	1617
0	0	4	2082	1837	942	2592	1618
2	2	2	2084	1839	946	2591	1617
0	0	2	2086	1838	945	2590	1616
0	0	5	2085	1838	943	2589	1615
1	0	2	2087	1840	946	2595	1618
0	0	3	2087	1841	949	2594	1619
0	1	0	2088	1836	942	2588	1612
0	1	2	2086	1840	943	2592	1617
1	0	3	2087	1839	946	2593	1617
0	1	0	2087	1839	945	2592	1617
0	0	2	2082	1833	940	2585	1612
1	0	1	2089	1837	945	2591	1617
1	4	2	2088	1841	945	2594	1617
0	1	0	2087	1841	946	2595	1620
1	0	3	2085	1839	947	2593	1617
1	2	3	2087	1839	945	2591	1617
0	1	0	2086	1835	943	2590	1616
0	0	5	2086	1839	944	2591	1617
0	2	0	2086	1838	945	2591	1616
1	1	1	2087	1836	942	2586	1610
2	0	2	2086	1837	944	2591	1616
1	3	5	2087	1840	945	2590	1617
0	1	5	2087	1839	943	2591	1617
0	1	0	2087	1839	945	2589	1617
0	1	6	2080	1833	941	2583	1610
0	1	0	2085	1838	945	2590	1616
1	4	2	2086	1840	945	2588	1614
0	1	2	2087	1838	946	2592	1619
0	0	1	2086	1838	947	2591	1618
1	0	0	2088	1841	945	2590	1617
2	0	0	2087	1834	941	2589	1616
0	2	2	2086	1839	945	2591	1618
1	2	0	2087	1836	945	2590	1617
0	0	0	2084	1834	936	2584	1612
1	1	0	2086	1837	944	2591	1617
1	3	1	2086	1839	946	2591	1618
0	0	0	2087	1839	945	2593	1620
0	1	2	2083	1835	943	2586	1614
3	0	0	2088	1841	945	2593	1616
3	0	4	2088	1841	946	2592	1619
1	1	4	2088	1839	945	2582	1614
0	0	5	2087	1841	945	2590	1617
0	1	0	2086	1837	945	2590	1616
0	1	0	2087	1838	943	2590	1616
0	1	0	2083	1834	942	2589	1616
0	1	0	2086	1839	946	2590	1616
1	3	2	2086	1838	945	2591	1617
0	0	0	2083	1834	941	2586	1614
0	0	0	2087	1840	946	2592	1618
0	0	0	2089	1841	946	2592	1617
2	0	4	2088	1839	944	2590	1618
0	1	0	2082	1832	939	2583	1614
3	0	0	2086	1839	946	2590	1617
0	1	1	2085	1838	938	2587	1615
1	1	2	2086	1839	945	2591	1618
1	3	1	2086	1839	944	2590	1617
1	2	2	2086	1839	944	2592	1615
0	2	2	2087	1839	946	2591	1614
0	0	0	2081	1836	943	2589	1617
0	1	0	2087	1839	945	2591	1616
1	0	4	2087	1840	944	2591	1617
0	1	0	2083	1834	941	2584	1612
0	1	0	2086	1839	944	2591	1618
0	2	0	2087	1839	945	2593	1620
1	0	4	2088	1841	950	2593	1619
0	1	0	2082	1833	941	2588	1616
1	4	4	2087	1838	946	2591	1614
0	4	3	2087	1830	939	2589	1610
0	0	0	2085	1839	945	2589	1618
2	0	5	2086	1839	943	2591	1615
0	4	2	2087	1839	946	2585	1614
2	0	1	2083	1838	944	2591	1618
1	1	0	2088	1841	943	2593	1619
0	1	1	2086	1841	947	2593	1620
0	1	2	2085	1835	941	2586	1612
0	0	6	2083	1832	940	2580	1613
0	2	2	2085	1837	942	2592	1618
1	0	0	2091	1840	945	2590	1617
1	0	0	2085	1838	947	2591	1618
1	4	1	2082	1834	943	2589	1617
1	0	4	2086	1841	948	2591	1619
2	0	5	2084	1838	945	2586	1614
0	1	2	2084	1839	945	2589	1616
0	2	0	2079	1833	938	2582	1612
1	2	2	2084	1838	947	2584	1615
2	0	6	2084	1839	945	2590	1619
0	1	1	2085	1841	947	2591	1618
1	4	0	2082	1839	944	2589	1616
0	0	0	2084	1840	943	2589	1612
0	0	2	2084	1839	944	2589	1617
2	0	1	2084	1840	945	2591	1619
3	0	5	2086	1841	945	2589	1617
0	1	0	2081	1834	939	2583	1610
1	0	0	2084	1838	944	2587	1616
1	1	0	2083	1839	944	2588	1617
1	0	2	2083	1838	945	2588	1617
0	0	5	2077	1833	940	2585	1615
2	0	1	2083	1839	944	2588	1615
0	1	0	2082	1835	944	2589	1617
0	1	0	2083	1837	941	2588	1618
0	0	3	2083	1839	946	2589	1615
2	0	2	2082	1839	944	2589	1615
1	0	0	2082	1839	944	2588	1613
1	3	0	2081	1839	943	2587	1615
0	1	0	2082	1839	946	2589	1617
1	2	2	2083	1841	945	2592	1618
0	2	1	2081	1837	940	2582	1611
0	0	1	2083	1841	945	2583	1616
0	0	0	2082	1839	945	2588	1617
0	1	0	2081	1837	946	2589	1617
0	2	0	2078	1832	939	2587	1614
1	1	0	2081	1840	946	2587	1617
0	0	5	2082	1835	944	2586	1613
1	2	1	2083	1840	943	2589	1618
0	0	2	2082	1841	947	2590	1618
1	1	0	2084	1852	946	2586	1610
2	3	1	2082	1838	945	2587	1617
0	0	0	2079	1839	946	2587	1617
0	1	2	2081	1840	944	2587	1617
0	1	0	2082	1840	945	2588	1618
1	2	1	2079	1837	941	2585	1610
1	1	2	2083	1842	945	2588	1618
0	0	0	2083	1841	946	2588	1616
1	2	0	2082	1840	945	2587	1617
1	2	2	2077	1834	942	2586	1616
0	0	0	2082	1840	946	2589	1616
1	3	3	2078	1838	943	2582	1613
1	1	1	2080	1840	944	2588	1617
1	2	1	2082	1840	944	2590	1618
0	4	0	2082	1842	943	2585	1610
3	0	4	2082	1842	946	2588	1618
1	0	0	2082	1841	946	2588	1617
1	0	0	2081	1841	945	2589	1617
1	1	0	2076	1834	940	2581	1611
1	0	2	2082	1840	947	2589	1616
1	0	0	2080	1840	943	2588	1617
0	1	2	2081	1841	946	2588	1618
1	2	0	2080	1840	945	2588	1619
0	1	3	2075	1838	945	2588	1618
2	0	1	2083	1843	947	2590	1618
1	0	2	2078	1839	943	2581	1615
1	0	0	2081	1841	946	2587	1617
0	2	2	2080	1841	945	2588	1619
1	0	4	2081	1838	941	2580	1613
0	1	0	2080	1840	944	2587	1617
3	0	0	2081	1841	946	2587	1617
1	3	2	2081	1841	944	2589	1619
1	3	5	2077	1833	942	2584	1611
0	1	2	2083	1843	945	2589	1618
0	0	0	2081	1841	945	2586	1610
0	1	2	2080	1840	943	2587	1616
0	1	0	2078	1838	945	2587	1616
2	0	0	2079	1842	946	2587	1617
2	0	2	2081	1843	948	2590	1620
1	0	5	2080	1842	938	2584	1615
3	0	0	2080	1839	947	2587	1616
0	0	1	2080	1841	946	2587	1617
1	3	0	2080	1837	943	2582	1611
1	1	2	2079	1841	945	2586	1617
0	0	0	2082	1838	946	2588	1616
2	0	2	2080	1841	945	2586	1617
1	0	0	2076	1835	942	2583	1613
2	0	0	2081	1843	946	2591	1619
0	0	0	2082	1843	947	2584	1607
0	0	0	2080	1843	946	2588	1615
1	4	3	2078	1839	946	2588	1615
1	0	0	2080	1840	943	2588	1616
1	5	0	2078	1833	939	2584	1614
0	0	0	2079	1841	946	2587	1617
0	0	0	2079	1840	947	2588	1616
0	0	0	2081	1837	943	2583	1613
0	1	2	2079	1838	942	2581	1612
1	4	0	2074	1841	946	2587	1616
1	0	1	2079	1842	945	2586	1617
2	1	0	2078	1842	949	2588	1617
0	1	0	2074	1835	941	2582	1612
1	3	2	2079	1841	946	2587	1617
1	3	2	2080	1841	945	2587	1617
1	1	1	2080	1840	945	2587	1616
0	1	2	2075	1834	941	2580	1611
0	0	0	2078	1839	945	2585	1617
0	0	0	2079	1839	946	2586	1616
0	0	0	2079	1840	945	2586	1616
1	2	6	2075	1831	941	2585	1614
0	0	0	2078	1839	944	2586	1617
3	0	0	2078	1840	945	2588	1618
1	0	5	2080	1842	947	2587	1617
1	0	3	2081	1839	945	2586	1617
0	0	0	2079	1839	940	2580	1609
0	1	0	2078	1838	945	2584	1615
1	0	5	2079	1837	946	2585	1616
1	3	5	2078	1837	945	2586	1616
0	2	3	2073	1831	940	2576	1610
0	1	1	2077	1840	944	2583	1616
0	0	0	2078	1839	947	2586	1618
0	1	0	2079	1838	943	2585	1615
2	0	0	2078	1838	944	2585	1615
0	2	0	2072	1832	943	2582	1615
0	1	0	2079	1838	946	2585	1614
0	0	0	2077	1837	945	2585	1615
0	4	3	2078	1840	946	2589	1619
1	3	3	2080	1841	944	2587	1617
1	4	2	2082	1835	942	2579	1612
1	4	2	2079	1839	944	2585	1617
1	0	0	2077	1838	944	2585	1616
0	0	2	2078	1838	944	2584	1617
1	2	1	2074	1832	941	2579	1610
0	1	0	2078	1836	943	2585	1616
0	0	0	2078	1838	944	2586	1616
1	0	0	2079	1839	946	2588	1618
0	1	3	2076	1837	943	2585	1615
1	0	0	2079	1837	945	2585	1616
0	1	1	2076	1838	941	2580	1614
2	0	1	2073	1837	944	2580	1615
0	2	0	2079	1838	943	2586	1617
1	3	4	2080	1838	947	2588	1619
0	0	0	2081	1840	940	2581	1612
1	1	2	2078	1838	941	2585	1617
0	1	2	2078	1839	941	2586	1616
0	1	0	2079	1838	944	2585	1616
1	0	0	2075	1832	940	2574	1611
0	0	0	2079	1839	944	2585	1616
0	2	2	2078	1836	944	2585	1614
1	0	3	2079	1839	944	2586	1618
0	0	0	2074	1831	944	2584	1616
0	1	2	2079	1838	944	2584	1616
1	0	0	2077	1837	941	2581	1615
0	1	0	2081	1839	945	2586	1616
2	0	0	2079	1838	947	2587	1619
0	0	1	2081	1839	939	2581	1613
1	0	0	2080	1839	948	2586	1616
3	0	3	2077	1835	945	2585	1616
0	1	0	2079	1838	945	2585	1617
2	0	0	2078	1838	945	2583	1616
0	0	0	2076	1831	944	2581	1613
0	2	3	2080	1841	947	2588	1619
1	0	4	2081	1839	944	2586	1615
0	0	0	2079	1839	944	2586	1617
2	0	0	2075	1835	940	2585	1616
1	0	5	2079	1838	945	2585	1617
0	2	2	2074	1836	940	2577	1614
1	5	0	2079	1838	945	2585	1615
2	0	0	2079	1846	945	2584	1616
0	1	0	2078	1838	940	2583	1613
1	3	2	2078	1839	946	2587	1618
0	1	0	2082	1840	946	2585	1616
1	3	2	2080	1838	945	2584	1616
0	0	1	2075	1832	939	2579	1611
0	0	0	2079	1838	946	2585	1619
1	0	0	2080	1837	945	2588	1619
0	0	5	2080	1841	946	2586	1612
1	2	2	2081	1841	946	2586	1617
0	1	1	2074	1835	942	2583	1615
0	1	2	2077	1839	944	2585	1616
0	1	0	2077	1836	939	2579	1615
1	4	2	2079	1838	946	2584	1616
0	0	0	2079	1838	945	2586	1617
2	0	4	2079	1833	941	2580	1610
0	0	2	2079	1837	945	2587	1618
0	2	2	2081	1840	947	2587	1617
0	4	2	2082	1840	945	2586	1616
2	0	2	2073	1832	940	2578	1611
0	1	1	2080	1838	945	2585	1616
1	0	2	2080	1837	945	2582	1608
1	3	2	2080	1838	948	2585	1616
0	0	0	2078	1837	943	2585	1616
0	0	0	2079	1839	945	2583	1617
0	1	0	2077	1837	945	2586	1618
0	1	5	2078	1837	935	2583	1616
0	0	0	2081	1839	944	2586	1617
0	0	0	2080	1847	944	2585	1617
0	2	1	2079	1835	941	2580	1612
1	4	3	2079	1837	944	2586	1617
0	1	0	2080	1839	947	2586	1616
1	0	0	2080	1838	943	2584	1614
1	2	2	2080	1838	945	2581	1611
0	0	0	2078	1838	945	2583	1616
0	1	1	2078	1835	943	2585	1616
0	0	0	2078	1838	943	2584	1615
2	0	3	2074	1832	937	2577	1611
1	4	2	2078	1837	945	2584	1616
0	0	0	2079	1837	946	2586	1618
0	1	0	2081	1841	947	2585	1618
0	1	0	2076	1833	938	2583	1616
0	0	0	2079	1839	945	2585	1617
0	0	0	2078	1835	943	2583	1616
1	1	0	2079	1837	945	2583	1616
3	0	2	2080	1837	945	2585	1617
0	2	2	2079	1837	943	2581	1611
1	0	3	2079	1837	944	2585	1615
0	0	0	2080	1838	943	2585	1618
2	0	0	2078	1838	943	2585	1616
0	2	2	2079	1837	945	2585	1615
1	4	1	2075	1832	939	2578	1610
1	2	1	2077	1840	942	2586	1616
3	0	6	2079	1837	945	2584	1615
2	0	6	2080	1839	944	2585	1615
0	0	0	2074	1832	944	2585	1617
1	2	2	2080	1840	946	2586	1618
1	2	3	2079	1838	944	2583	1613
0	1	1	2079	1838	943	2585	1616
3	0	3	2078	1837	944	2584	1616
0	1	0	2079	1838	940	2580	1612
2	0	0	2077	1838	943	2584	1615
2	0	0	2078	1837	945	2584	1616
1	0	0	2081	1838	945	2585	1616
0	0	0	2075	1831	941	2578	1612
0	1	0	2078	1839	947	2587	1617
0	2	0	2080	1840	946	2586	1616
0	1	2	2079	1838	943	2585	1616
0	1	2	2079	1838	944	2585	1619
0	2	2	2075	1833	945	2586	1622
1	0	2	2080	1838	946	2584	1616
0	4	4	2077	1836	944	2581	1614
0	2	2	2079	1839	944	2585	1615
0	1	0	2078	1838	943	2583	1615
0	0	2	2079	1840	942	2583	1613
1	0	0	2078	1838	944	2585	1615
2	0	4	2079	1838	944	2585	1617
0	0	0	2080	1835	945	2587	1617
0	1	1	2077	1831	940	2580	1612
2	0	0	2081	1840	945	2584	1617
2	0	0	2079	1838	943	2585	1617
1	0	0	2078	1837	943	2583	1617
0	1	0	2075	1833	943	2583	1615
0	0	0	2079	1838	944	2585	1617
0	3	5	2074	1833	944	2576	1613
0	0	0	2077	1836	945	2577	1611
0	4	0	2079	1839	944	2585	1616
0	0	0	2079	1837	944	2585	1615
0	2	3	2079	1837	945	2580	1612
0	1	2	2077	1837	943	2584	1616
0	2	3	2084	1837	942	2583	1617
0	2	3	2079	1837	945	2584	1616
0	0	0	2075	1833	938	2579	1614
0	0	0	2079	1839	946	2586	1618
1	2	3	2081	1839	946	2586	1617
1	0	0	2080	1839	945	2584	1617
1	0	0	2074	1831	938	2583	1615
0	2	2	2079	1837	944	2585	1616
0	1	3	2075	1834	942	2577	1611
1	1	0	2078	1837	945	2584	1617
0	0	0	2079	1838	943	2583	1616
2	0	5	2080	1838	942	2579	1611
0	0	0	2078	1837	946	2585	1618
1	0	4	2077	1835	944	2583	1617
0	0	1	2080	1838	944	2584	1615
0	1	2	2080	1837	945	2584	1617
0	0	0	2076	1831	940	2578	1610
1	0	0	2080	1836	945	2583	1618
0	0	2	2079	1838	947	2586	1619
1	0	0	2081	1840	947	2585	1616
0	1	2	2074	1833	942	2583	1615
2	0	0	2080	1837	943	2583	1617
0	0	0	2075	1832	942	2577	1607
0	0	0	2079	1838	945	2582	1617
0	0	0	2078	1836	945	2584	1616
1	0	6	2080	1837	945	2580	1613
1	2	5	2078	1837	943	2584	1617
0	1	2	2080	1840	946	2586	1619
1	0	3	2081	1841	945	2586	1617
1	2	2	2075	1833	938	2578	1611
0	1	0	2078	1837	944	2584	1617
1	1	3	2079	1837	944	2583	1616
1	0	2	2075	1838	946	2586	1619
1	0	6	2080	1840	946	2585	1621
0	1	1	2076	1834	942	2583	1616
2	0	6	2080	1838	944	2584	1616
0	2	0	2080	1838	944	2584	1617
0	1	0	2079	1838	945	2583	1617
0	1	0	2073	1833	940	2575	1614
1	0	3	2078	1838	944	2582	1616
2	0	2	2079	1838	943	2584	1616
0	0	0	2079	1837	946	2586	1619
1	3	2	2079	1839	947	2585	1619
0	4	2	2079	1839	945	2584	1613
0	1	1	2080	1838	944	2583	1616
0	0	0	2079	1838	944	2584	1616
1	0	0	2077	1838	943	2584	1617
0	0	1	2075	1833	940	2577	1610
2	0	0	2079	1838	945	2584	1616
0	1	0	2078	1838	945	2584	1618
0	0	0	2079	1840	946	2586	1617
1	1	2	2075	1835	940	2580	1615
1	0	0	2080	1839	945	2583	1617
1	1	0	2079	1837	943	2583	1616
1	3	0	2078	1837	944	2583	1615
0	0	0	2078	1838	945	2583	1618
0	1	0	2077	1838	945	2586	1619
1	3	1	2081	1842	945	2584	1614
0	0	2	2077	1838	944	2583	1616
0	0	2	2079	1839	942	2584	1615
1	3	2	2078	1838	945	2582	1615
1	0	3	2075	1835	941	2577	1611
0	0	0	2079	1838	944	2582	1614
1	3	2	2079	1838	944	2582	1617
0	0	0	2078	1839	945	2584	1617
0	0	0	2074	1835	936	2583	1617
1	3	6	2080	1841	947	2583	1617
1	0	0	2080	1837	943	2583	1615
0	0	0	2078	1829	944	2583	1615
2	0	0	2080	1838	944	2584	1616
1	2	0	2078	1839	945	2580	1611
0	1	6	2076	1838	945	2582	1616
0	1	2	2078	1839	945	2584	1616
0	0	0	2080	1839	945	2582	1617
1	0	0	2078	1839	944	2585	1618
0	0	5	2075	1834	938	2579	1613
0	0	0	2079	1841	946	2586	1617
0	1	0	2080	1840	944	2585	1616
0	2	0	2079	1839	945	2584	1615
2	0	2	2073	1834	940	2580	1614
1	0	2	2078	1839	944	2582	1616
0	1	3	2078	1834	943	2582	1612
0	0	0	2077	1838	946	2585	1616
1	0	4	2077	1837	944	2583	1616
1	0	0	2078	1839	944	2582	1613
0	3	0	2077	1839	946	2587	1618
0	1	1	2080	1841	946	2585	1618
0	0	2	2079	1839	941	2583	1616
0	0	4	2075	1834	938	2576	1610
0	1	0	2078	1838	945	2583	1616
0	0	0	2077	1838	947	2582	1617
