# Supplementary material for: Assisting hand gesture classification and rehabilitation assessment via sEMG and finger motion data
Source: Front Bioeng Biotechnol. 2026 Jan 8;13:1751763. doi: 10.3389/fbioe.2025.1751763 (PMC12823985; doi:10.3389/fbioe.2025.1751763)
Supplement: Supplementary file 1 [file DataSheet1.zip › dataset/function 0/0/3/7.csv]

channel_2	channel_3	channel_6	pinky	ring finger	middle finger	forefinger	thumb
0	1	0	2067	1846	945	2548	1617
1	0	2	2064	1839	941	2544	1612
0	0	0	2070	1848	946	2551	1616
1	0	3	2068	1846	944	2549	1615
1	0	5	2068	1847	945	2549	1616
0	1	0	2062	1836	942	2547	1615
0	1	0	2067	1846	943	2547	1614
2	2	2	2067	1844	944	2549	1615
1	2	1	2068	1846	944	2548	1615
0	1	2	2068	1845	943	2547	1618
17	16	2	2045	1795	929	2472	1602
15	13	0	2053	1802	933	2478	1606
15	13	8	2050	1800	934	2476	1604
11	15	8	2046	1800	932	2478	1607
13	18	15	2050	1800	936	2481	1608
14	17	22	2050	1800	935	2477	1608
12	15	16	2046	1795	928	2470	1601
16	12	2	2052	1800	935	2480	1605
14	10	0	2051	1802	934	2478	1607
16	11	1	2050	1802	934	2479	1608
13	10	0	2051	1801	934	2478	1608
13	16	1	2052	1802	935	2478	1608
14	15	0	2047	1795	929	2472	1599
13	17	0	2051	1801	934	2478	1608
13	17	0	2051	1804	934	2479	1610
16	15	0	2040	1797	922	2476	1607
1	5	3	2049	1801	933	2478	1609
0	0	0	2051	1804	936	2479	1609
0	0	0	2048	1800	932	2478	1607
0	0	2	2051	1801	928	2468	1606
0	1	1	2050	1802	935	2478	1608
0	0	0	2050	1795	935	2478	1599
1	4	2	2050	1802	934	2476	1607
0	1	0	2051	1802	933	2479	1610
0	1	0	2049	1804	936	2479	1611
0	1	2	2052	1803	934	2477	1609
0	0	0	2050	1802	935	2478	1607
0	0	3	2050	1802	928	2478	1602
2	0	4	2050	1802	935	2476	1608
0	1	2	2050	1802	934	2476	1608
0	2	2	2049	1803	936	2477	1609
0	1	3	2044	1794	928	2470	1602
0	1	2	2050	1802	934	2477	1608
1	0	0	2050	1803	936	2481	1611
0	2	0	2051	1803	937	2477	1607
1	0	0	2045	1795	928	2474	1606
1	4	4	2050	1801	934	2477	1607
0	2	2	2050	1801	934	2476	1607
2	0	0	2050	1802	935	2477	1609
0	1	0	2049	1800	927	2475	1608
0	1	2	2048	1801	931	2473	1602
2	0	1	2049	1802	931	2476	1604
3	0	5	2050	1802	932	2476	1608
0	1	0	2050	1800	932	2476	1607
1	0	2	2048	1802	935	2477	1608
0	1	0	2043	1795	926	2467	1599
0	0	0	2049	1797	934	2476	1607
1	2	3	2050	1802	936	2477	1608
0	1	2	2048	1802	933	2476	1608
0	0	2	2044	1793	931	2474	1607
1	3	3	2050	1802	936	2480	1608
1	4	1	2050	1802	935	2478	1608
0	1	1	2050	1803	935	2475	1607
0	1	0	2050	1802	935	2477	1609
0	2	2	2049	1801	931	2473	1604
0	0	0	2050	1801	932	2476	1607
0	3	3	2046	1799	931	2476	1606
0	2	5	2049	1801	934	2476	1607
1	0	3	2043	1790	928	2466	1596
0	1	5	2044	1795	926	2468	1598
0	0	2	2050	1801	934	2476	1607
1	0	2	2050	1801	932	2476	1620
0	2	0	2049	1801	934	2474	1609
0	1	2	2043	1792	930	2474	1607
1	4	0	2050	1802	933	2478	1606
0	0	0	2048	1803	936	2480	1612
0	1	2	2050	1804	935	2477	1608
0	1	0	2048	1802	932	2476	1608
1	0	2	2048	1801	934	2472	1604
0	1	2	2050	1801	934	2477	1607
0	2	0	2045	1799	933	2476	1607
2	0	0	2048	1800	935	2475	1608
0	1	2	2044	1793	927	2465	1601
0	0	0	2049	1801	934	2476	1609
1	1	4	2049	1802	936	2477	1609
0	0	0	2051	1808	935	2478	1616
0	1	2	2044	1796	932	2474	1607
1	1	0	2041	1795	930	2475	1607
1	1	0	2048	1800	933	2476	1603
1	0	2	2049	1801	933	2476	1610
1	1	0	2049	1802	934	2478	1610
2	0	0	2051	1804	935	2477	1611
0	2	2	2048	1799	932	2471	1602
1	0	0	2050	1801	933	2478	1609
0	0	2	2043	1799	926	2476	1608
1	0	0	2049	1800	934	2477	1607
0	0	0	2042	1791	928	2467	1600
1	1	5	2049	1800	934	2476	1608
0	1	3	2049	1801	933	2476	1609
1	2	0	2048	1799	932	2473	1608
1	0	0	2043	1797	932	2474	1608
0	1	0	2049	1799	934	2469	1605
1	0	0	2049	1802	932	2477	1609
1	0	0	2049	1800	933	2477	1608
0	0	0	2049	1802	936	2479	1609
0	0	3	2049	1800	934	2476	1607
0	0	0	2045	1797	931	2471	1601
0	1	2	2049	1800	934	2475	1609
0	1	2	2044	1795	929	2475	1610
1	0	2	2048	1798	932	2476	1608
0	2	0	2045	1794	928	2470	1602
1	0	0	2052	1801	935	2475	1609
1	0	1	2050	1799	934	2476	1610
0	0	2	2049	1798	933	2475	1608
0	2	2	2044	1792	930	2475	1606
2	0	1	2049	1800	934	2473	1597
1	1	0	2049	1800	933	2477	1608
0	1	0	2049	1799	931	2477	1608
0	2	0	2047	1798	934	2476	1610
0	1	1	2046	1800	933	2474	1605
0	0	2	2052	1800	936	2477	1608
1	0	0	2043	1795	932	2475	1609
0	4	0	2046	1799	934	2475	1608
0	2	4	2048	1799	933	2477	1609
3	0	2	2045	1792	927	2467	1601
0	0	1	2050	1799	935	2479	1611
0	1	2	2051	1801	935	2477	1609
1	0	1	2050	1799	934	2477	1608
2	0	7	2058	1807	938	2487	1618
2	0	0	2049	1797	933	2475	1607
0	0	1	2050	1797	930	2476	1606
0	2	0	2049	1797	932	2476	1607
1	1	2	2043	1789	925	2461	1601
1	0	5	2050	1797	933	2476	1608
0	0	0	2051	1799	936	2478	1607
0	1	0	2051	1799	935	2476	1608
1	3	5	2049	1796	932	2475	1606
1	0	3	2050	1796	932	2476	1607
1	3	5	2049	1797	933	2476	1606
2	0	0	2046	1796	932	2476	1606
0	1	1	2050	1795	934	2476	1607
0	0	0	2046	1791	926	2469	1599
0	0	0	2050	1797	933	2479	1610
1	2	2	2052	1800	936	2478	1610
1	0	0	2052	1798	934	2477	1608
2	0	0	2043	1790	929	2471	1605
3	0	1	2051	1796	936	2477	1607
0	1	3	2056	1804	941	2484	1618
1	0	0	2050	1799	934	2479	1611
1	2	0	2051	1800	934	2478	1608
0	2	0	2051	1796	932	2476	1609
0	1	5	2049	1795	930	2475	1604
2	0	1	2051	1797	934	2477	1607
1	1	2	2051	1795	929	2475	1609
2	0	0	2049	1796	932	2475	1606
0	0	0	2048	1791	928	2468	1600
1	0	0	2050	1797	933	2476	1607
0	3	0	2050	1793	934	2478	1611
2	0	0	2053	1798	937	2478	1610
1	0	0	2048	1792	928	2471	1606
0	1	3	2052	1796	932	2476	1607
0	0	0	2051	1795	933	2477	1608
2	0	0	2050	1796	932	2476	1605
1	0	0	2051	1796	933	2476	1608
2	0	0	2048	1794	933	2474	1605
0	2	2	2050	1795	933	2478	1609
1	2	2	2053	1798	933	2476	1608
1	1	2	2052	1796	928	2473	1606
3	0	0	2051	1796	932	2475	1608
1	0	1	2048	1791	926	2468	1600
0	4	4	2052	1795	932	2476	1607
1	0	1	2052	1796	933	2477	1607
1	0	0	2052	1795	934	2475	1608
1	3	2	2045	1788	926	2471	1607
2	0	0	2052	1797	936	2479	1610
0	0	0	2051	1798	933	2476	1607
1	0	5	2051	1796	932	2475	1608
0	1	2	2052	1794	932	2477	1606
1	2	2	2046	1792	932	2476	1604
1	2	2	2052	1795	933	2475	1607
1	0	0	2052	1790	929	2475	1606
0	0	0	2050	1794	932	2473	1607
1	0	4	2050	1788	928	2469	1603
1	4	1	2049	1787	927	2468	1601
0	0	0	2049	1795	932	2476	1609
0	0	5	2052	1793	932	2475	1607
1	0	4	2052	1794	932	2475	1607
0	0	0	2048	1788	928	2471	1605
0	4	3	2052	1795	928	2475	1607
0	1	1	2052	1794	932	2474	1608
0	1	2	2052	1796	933	2475	1610
1	0	0	2052	1794	935	2477	1609
0	0	0	2050	1796	931	2474	1604
0	1	3	2054	1794	932	2475	1608
1	2	5	2054	1789	928	2474	1608
0	2	5	2053	1794	933	2476	1606
3	0	0	2043	1789	923	2469	1600
1	3	2	2053	1794	930	2474	1606
0	1	0	2053	1794	933	2476	1607
0	1	1	2052	1794	932	2475	1608
1	0	3	2048	1787	930	2475	1609
1	0	3	2055	1794	932	2481	1615
0	1	2	2055	1796	932	2479	1602
0	1	2	2055	1795	931	2476	1609
0	2	0	2053	1794	933	2475	1608
2	0	0	2053	1794	932	2474	1607
0	1	0	2051	1793	931	2471	1603
2	0	0	2052	1795	931	2476	1607
1	0	0	2049	1788	929	2473	1607
2	0	0	2053	1793	933	2475	1608
0	3	0	2050	1788	928	2466	1603
0	1	2	2055	1796	931	2475	1609
1	3	3	2055	1795	933	2475	1609
0	0	0	2055	1794	931	2475	1608
1	0	0	2048	1788	931	2473	1607
2	0	0	2054	1793	933	2473	1602
0	0	0	2054	1793	931	2474	1607
2	0	0	2055	1794	933	2475	1609
0	1	1	2053	1793	933	2474	1608
1	4	2	2054	1794	932	2476	1608
1	0	0	2051	1791	931	2470	1604
0	0	0	2056	1794	935	2475	1608
0	2	4	2054	1785	930	2473	1609
2	0	3	2055	1794	933	2474	1607
2	0	2	2055	1790	931	2477	1608
1	2	2	2059	1793	932	2475	1607
0	2	2	2058	1791	932	2474	1607
0	1	0	2059	1790	932	2475	1607
0	0	0	2057	1787	926	2466	1602
0	1	2	2058	1791	933	2475	1607
1	1	0	2059	1791	932	2476	1607
1	0	0	2056	1790	930	2476	1605
1	0	1	2052	1782	924	2469	1601
0	1	5	2058	1790	932	2475	1607
0	1	3	2057	1791	931	2474	1606
0	3	6	2057	1790	932	2476	1608
0	0	5	2056	1789	932	2477	1610
0	0	3	2059	1792	932	2477	1607
0	1	1	2060	1793	932	2476	1607
0	1	2	2058	1791	931	2474	1606
0	1	2	2058	1791	932	2475	1607
0	2	0	2054	1788	925	2469	1600
1	0	0	2058	1790	931	2475	1610
1	3	0	2057	1791	935	2475	1608
0	0	2	2057	1791	932	2477	1608
1	0	1	2057	1790	930	2475	1607
0	0	0	2052	1785	925	2470	1602
2	0	0	2059	1790	932	2475	1608
1	0	0	2059	1791	932	2476	1608
1	0	0	2057	1791	931	2475	1608
0	1	2	2056	1790	935	2475	1611
2	0	2	2059	1787	931	2475	1606
1	0	2	2061	1790	931	2475	1608
0	1	2	2059	1791	930	2468	1605
0	0	2	2058	1790	932	2475	1607
1	0	0	2055	1787	925	2468	1601
1	0	0	2059	1789	932	2477	1609
1	0	0	2058	1790	929	2474	1606
2	0	0	2056	1790	931	2474	1608
0	1	2	2053	1786	928	2471	1606
1	0	0	2057	1793	932	2477	1607
1	4	2	2059	1793	932	2477	1607
1	0	0	2056	1790	930	2475	1607
0	3	0	2059	1791	932	2476	1608
2	0	0	2055	1787	930	2474	1607
0	2	0	2059	1788	930	2476	1610
0	2	2	2060	1794	934	2478	1609
0	0	0	2061	1794	932	2473	1605
0	0	2	2057	1791	931	2475	1608
0	0	2	2056	1786	926	2464	1600
0	1	0	2059	1789	931	2474	1607
1	0	0	2056	1788	931	2474	1606
0	0	0	2058	1790	933	2476	1609
0	2	0	2053	1781	925	2469	1602
1	0	2	2058	1792	932	2477	1610
0	2	0	2059	1794	933	2478	1608
1	0	2	2060	1794	931	2476	1608
0	1	0	2055	1789	929	2474	1607
0	0	2	2058	1789	927	2472	1607
0	4	0	2058	1791	928	2470	1606
0	2	0	2057	1792	930	2473	1605
0	0	3	2055	1792	932	2474	1602
2	0	2	2058	1788	931	2474	1607
0	0	0	2056	1787	927	2468	1602
0	0	1	2054	1791	931	2474	1608
0	2	1	2052	1789	930	2475	1610
0	2	0	2059	1794	934	2478	1610
1	2	0	2053	1786	924	2466	1601
1	0	6	2059	1790	933	2475	1608
0	0	1	2057	1790	930	2472	1607
0	3	0	2058	1791	933	2475	1608
2	0	6	2053	1788	931	2473	1606
1	0	2	2054	1791	928	2470	1606
1	0	0	2057	1792	931	2475	1608
0	1	0	2057	1791	932	2470	1603
0	2	1	2058	1795	935	2476	1611
0	0	0	2055	1790	928	2468	1600
1	0	5	2056	1787	927	2468	1601
1	0	0	2058	1792	933	2474	1608
2	0	2	2054	1789	931	2473	1608
0	2	2	2057	1788	929	2473	1610
2	0	2	2050	1787	927	2468	1602
1	2	2	2059	1791	933	2473	1607
1	0	5	2057	1793	932	2475	1609
2	0	1	2057	1790	932	2473	1608
0	0	1	2053	1788	929	2473	1606
2	0	0	2056	1790	924	2469	1607
0	0	2	2057	1789	931	2474	1607
0	2	0	2057	1790	928	2465	1597
0	0	0	2057	1789	932	2476	1609
2	0	0	2057	1788	928	2470	1605
0	0	0	2058	1791	932	2473	1605
0	0	0	2054	1789	931	2473	1607
0	1	2	2057	1791	929	2473	1607
0	2	1	2051	1784	926	2466	1601
0	2	0	2051	1782	927	2467	1606
1	0	0	2057	1792	934	2478	1609
0	0	1	2059	1791	933	2477	1609
0	2	2	2056	1790	932	2473	1609
0	2	0	2049	1787	929	2473	1607
0	3	0	2057	1790	932	2474	1608
0	3	0	2056	1789	934	2473	1606
0	0	2	2056	1789	932	2473	1609
0	1	5	2057	1790	930	2471	1606
0	0	1	2059	1792	933	2476	1608
3	0	5	2057	1791	932	2475	1608
1	0	0	2058	1790	933	2474	1607
0	0	1	2052	1782	926	2467	1602
0	0	2	2056	1789	928	2473	1606
1	0	0	2056	1787	932	2473	1607
0	2	0	2057	1790	932	2473	1608
1	0	0	2053	1783	929	2471	1607
1	0	0	2054	1789	929	2474	1610
1	0	0	2056	1789	932	2475	1609
0	1	0	2057	1791	934	2476	1610
2	0	1	2059	1792	932	2474	1609
0	2	4	2057	1789	929	2470	1605
0	3	0	2056	1788	933	2472	1608
0	1	0	2055	1789	929	2473	1606
0	0	2	2056	1793	932	2473	1608
3	0	2	2056	1790	933	2477	1610
1	0	3	2055	1785	927	2470	1604
0	1	0	2056	1789	931	2474	1607
0	0	0	2057	1789	932	2473	1608
0	2	0	2055	1788	931	2471	1606
2	0	1	2053	1781	930	2471	1606
0	2	0	2055	1788	930	2473	1608
1	0	0	2054	1786	931	2470	1604
1	0	0	2058	1789	932	2474	1610
1	0	0	2055	1788	932	2475	1611
0	2	5	2058	1791	932	2471	1606
0	0	5	2057	1788	932	2472	1607
0	2	0	2057	1790	932	2474	1608
1	0	0	2056	1789	932	2474	1608
1	0	2	2052	1780	924	2468	1602
0	4	0	2057	1789	933	2474	1606
0	0	0	2057	1789	930	2473	1607
1	0	0	2056	1788	931	2472	1607
1	0	0	2056	1788	931	2472	1608
1	0	0	2052	1781	929	2471	1608
0	1	3	2057	1790	934	2476	1609
1	0	0	2056	1786	931	2471	1607
0	0	2	2065	1789	934	2473	1607
0	0	2	2057	1789	932	2473	1608
3	0	3	2057	1784	928	2467	1602
0	0	2	2055	1788	930	2473	1606
0	2	2	2056	1788	931	2474	1607
0	1	0	2057	1789	933	2473	1607
0	0	3	2053	1782	929	2468	1605
1	0	0	2057	1790	931	2475	1609
0	3	2	2058	1790	932	2473	1607
0	1	0	2057	1788	930	2474	1608
1	0	0	2052	1781	928	2472	1605
1	3	0	2056	1787	931	2471	1607
0	0	0	2053	1786	930	2469	1602
0	0	0	2055	1783	931	2472	1603
0	1	3	2061	1790	934	2475	1609
2	0	2	2059	1787	931	2472	1607
1	4	5	2060	1788	930	2467	1606
0	2	0	2058	1785	929	2473	1607
1	0	0	2060	1787	931	2473	1609
1	0	0	2059	1785	929	2473	1607
0	0	0	2054	1777	927	2465	1601
1	0	0	2059	1785	931	2473	1606
1	1	0	2062	1787	932	2477	1610
0	2	3	2062	1788	932	2475	1608
0	1	0	2059	1782	930	2473	1608
1	1	0	2062	1787	932	2474	1608
0	0	0	2056	1781	927	2466	1604
0	0	2	2062	1785	930	2475	1608
1	0	0	2062	1785	929	2474	1608
1	4	2	2064	1786	927	2471	1603
1	2	5	2062	1782	928	2475	1608
1	4	5	2066	1783	931	2474	1606
0	1	0	2067	1784	930	2474	1606
0	0	0	2066	1782	932	2473	1608
0	1	1	2062	1778	925	2469	1600
0	0	0	2066	1784	929	2473	1607
0	1	0	2067	1783	931	2475	1605
2	0	0	2067	1782	930	2473	1606
0	2	2	2061	1780	931	2475	1610
0	1	0	2068	1783	935	2473	1609
0	1	1	2066	1784	923	2469	1605
0	2	2	2066	1783	931	2472	1607
0	0	4	2069	1783	931	2475	1607
0	0	3	2069	1780	928	2468	1603
1	0	0	2068	1783	931	2475	1608
3	0	4	2069	1782	930	2474	1607
2	0	0	2069	1781	931	2474	1606
0	4	2	2066	1775	924	2470	1603
1	2	2	2070	1783	933	2476	1609
0	0	0	2073	1782	930	2475	1606
1	0	2	2069	1781	932	2475	1598
0	4	5	2073	1782	932	2475	1609
1	0	3	2069	1780	927	2475	1608
2	0	6	2072	1782	930	2475	1608
1	0	0	2081	1776	933	2478	1611
2	0	4	2080	1775	930	2476	1608
0	1	2	2072	1769	926	2473	1605
0	0	1	2083	1777	930	2476	1608
0	0	0	2081	1774	930	2473	1607
0	1	0	2082	1777	930	2474	1608
1	0	0	2080	1775	929	2473	1607
1	0	2	2083	1777	931	2473	1604
2	0	2	2081	1775	929	2475	1607
0	1	2	2083	1776	930	2475	1607
0	2	2	2083	1779	929	2474	1607
2	4	1	2078	1772	925	2473	1606
1	3	2	2083	1778	932	2475	1607
0	1	0	2084	1778	932	2475	1609
0	1	0	2081	1776	928	2475	1606
0	2	1	2076	1773	928	2473	1608
0	1	0	2082	1777	931	2475	1605
0	1	0	2080	1778	930	2472	1607
1	0	5	2080	1777	928	2474	1607
1	1	2	2078	1780	930	2473	1607
0	2	2	2077	1781	928	2472	1608
2	0	0	2076	1779	926	2468	1603
2	0	0	2076	1781	929	2474	1608
1	0	3	2075	1779	930	2472	1608
0	1	0	2076	1782	931	2474	1608
2	0	0	2070	1773	924	2466	1602
0	1	3	2075	1782	932	2476	1611
0	0	0	2075	1783	929	2473	1610
2	0	5	2075	1783	930	2474	1608
0	2	2	2068	1777	927	2471	1606
0	0	0	2074	1783	931	2474	1608
0	1	1	2070	1780	926	2468	1605
1	2	2	2073	1782	931	2473	1606
1	4	2	2070	1781	930	2472	1608
1	4	3	2073	1777	925	2468	1604
0	1	0	2069	1782	930	2475	1610
0	1	0	2074	1784	930	2474	1607
1	0	0	2071	1781	931	2473	1607
1	1	4	2070	1780	928	2472	1609
2	0	2	2064	1774	924	2465	1602
0	1	0	2070	1779	930	2471	1609
1	3	1	2071	1781	931	2476	1608
0	0	3	2072	1782	928	2471	1607
1	2	1	2069	1778	928	2472	1608
0	1	4	2071	1779	930	2470	1608
2	2	3	2070	1777	926	2469	1606
0	1	0	2070	1779	930	2472	1608
1	0	0	2071	1780	929	2473	1608
1	2	3	2068	1771	924	2466	1602
0	2	0	2071	1778	931	2472	1608
0	0	0	2072	1781	932	2475	1610
1	1	2	2072	1777	931	2471	1607
0	0	0	2067	1773	925	2468	1603
0	1	1	2071	1778	931	2473	1609
1	0	1	2075	1782	931	2469	1605
1	0	5	2070	1777	929	2466	1604
0	2	1	2071	1777	928	2471	1607
1	4	3	2069	1776	928	2470	1606
0	2	2	2072	1777	930	2470	1609
0	1	0	2070	1774	927	2472	1610
1	4	2	2073	1779	931	2471	1606
0	4	1	2072	1777	929	2471	1607
0	1	0	2069	1772	925	2466	1602
0	0	0	2072	1776	930	2471	1606
0	1	0	2072	1776	922	2471	1607
0	0	1	2072	1778	930	2472	1607
1	0	6	2067	1771	924	2464	1602
0	1	0	2072	1777	928	2471	1609
1	3	1	2072	1778	926	2468	1608
1	0	2	2075	1778	931	2472	1607
0	1	0	2072	1775	929	2469	1607
1	2	1	2073	1777	931	2472	1606
1	4	2	2062	1773	927	2469	1607
2	0	3	2066	1773	928	2470	1609
0	4	0	2075	1779	930	2473	1609
0	1	2	2075	1778	927	2471	1606
1	0	2	2069	1771	925	2465	1602
0	1	1	2072	1775	929	2466	1606
1	2	6	2073	1777	930	2470	1608
0	1	0	2072	1775	931	2469	1607
1	4	5	2068	1769	922	2468	1606
0	1	5	2073	1777	929	2470	1605
0	0	0	2071	1768	924	2470	1599
0	0	0	2075	1778	932	2471	1609
1	5	3	2074	1777	930	2470	1607
1	0	2	2072	1775	928	2464	1602
0	1	0	2070	1774	928	2470	1609
1	4	0	2073	1774	929	2470	1607
0	1	0	2073	1772	929	2469	1605
0	2	2	2068	1772	921	2462	1601
0	1	0	2070	1776	930	2470	1606
0	1	2	2073	1776	929	2470	1607
0	0	0	2075	1777	931	2470	1608
2	0	0	2073	1775	929	2469	1608
0	1	2	2070	1772	925	2467	1607
0	1	0	2073	1776	930	2469	1607
0	0	0	2076	1780	927	2476	1613
1	0	0	2075	1779	931	2471	1605
0	1	2	2070	1774	923	2464	1602
2	0	2	2072	1778	929	2471	1608
2	0	0	2073	1777	930	2467	1607
0	0	5	2073	1777	929	2470	1606
2	0	0	2070	1775	928	2469	1607
0	4	5	2071	1778	918	2470	1608
1	0	2	2071	1776	926	2469	1604
0	1	0	2072	1778	929	2470	1609
0	0	0	2072	1777	928	2472	1609
0	0	1	2072	1776	927	2467	1602
1	4	3	2073	1777	929	2469	1609
1	4	0	2072	1777	929	2470	1605
1	0	0	2072	1777	929	2471	1608
0	2	6	2069	1773	923	2465	1604
0	2	0	2071	1776	928	2469	1604
0	0	0	2072	1778	929	2468	1606
0	0	0	2070	1777	928	2470	1609
0	0	4	2070	1778	929	2468	1607
0	4	0	2068	1778	928	2469	1607
0	2	0	2070	1779	928	2469	1607
0	0	0	2070	1777	929	2470	1607
1	3	3	2069	1778	928	2469	1607
0	1	1	2069	1780	931	2469	1609
0	0	1	2065	1775	921	2467	1604
2	0	3	2070	1782	931	2471	1608
2	0	0	2069	1781	929	2470	1609
0	0	0	2068	1780	930	2470	1608
1	3	2	2062	1773	924	2461	1604
1	0	5	2067	1780	928	2470	1606
2	0	1	2068	1780	928	2468	1607
0	2	2	2066	1779	929	2469	1607
1	3	70	2067	1779	928	2471	1608
1	1	66	2066	1783	932	2469	1605
1	3	66	2067	1781	930	2469	1606
0	1	57	2067	1782	930	2471	1606
0	1	50	2065	1783	931	2470	1608
1	2	52	2064	1784	925	2474	1610
0	1	44	2062	1777	927	2468	1606
1	0	46	2064	1784	930	2470	1606
0	2	37	2062	1780	927	2467	1604
1	0	45	2064	1783	929	2470	1607
2	0	45	2063	1783	930	2469	1604
2	0	43	2058	1779	927	2464	1604
2	0	41	2062	1783	930	2470	1606
1	0	41	2060	1783	929	2470	1602
1	2	40	2062	1784	929	2470	1606
1	1	40	2059	1785	932	2472	1610
1	0	44	2064	1787	932	2466	1603
1	0	38	2060	1784	931	2470	1607
1	0	40	2062	1785	931	2467	1608
2	0	37	2062	1785	929	2470	1606
0	0	30	2056	1779	926	2467	1604
1	3	31	2062	1785	930	2470	1606
1	1	26	2059	1786	929	2469	1608
2	0	23	2059	1787	928	2469	1607
1	1	18	2063	1789	933	2467	1608
0	0	21	2060	1786	931	2470	1607
0	3	24	2055	1783	925	2462	1601
1	0	28	2060	1787	930	2469	1606
0	1	14	2059	1786	930	2469	1601
0	2	22	2059	1787	930	2470	1609
0	1	22	2060	1789	930	2471	1607
0	1	22	2061	1786	931	2466	1602
0	1	22	2059	1787	931	2471	1608
0	0	14	2060	1786	931	2468	1607
1	0	19	2060	1786	931	2468	1607
2	0	17	2051	1781	925	2459	1602
0	0	18	2058	1786	931	2469	1607
0	0	22	2057	1785	931	2463	1599
0	2	22	2057	1787	931	2468	1603
2	0	21	2058	1787	932	2468	1606
0	0	0	2058	1788	933	2466	1607
0	0	0	2056	1784	929	2464	1602
2	0	0	2060	1791	931	2469	1606
0	2	0	2058	1789	931	2467	1605
0	0	3	2057	1786	931	2468	1606
0	1	1	2052	1782	926	2460	1600
0	1	0	2058	1788	930	2467	1607
0	0	0	2056	1787	932	2458	1602
1	0	0	2056	1788	932	2467	1606
0	0	0	2054	1786	930	2467	1608
2	0	0	2057	1789	933	2469	1609
0	1	0	2058	1783	929	2466	1607
0	1	0	2058	1789	935	2467	1603
0	1	0	2058	1788	931	2468	1607
1	0	4	2053	1783	926	2462	1601
0	2	3	2057	1787	932	2467	1605
1	0	0	2059	1788	930	2469	1606
0	1	4	2057	1787	930	2467	1605
1	0	1	2057	1786	931	2467	1607
0	0	2	2052	1780	925	2462	1599
0	4	0	2058	1787	933	2468	1608
0	0	4	2059	1788	932	2459	1602
0	2	0	2058	1786	929	2467	1605
1	4	3	2063	1789	933	2476	1614
0	0	1	2057	1781	929	2464	1605
1	0	0	2058	1780	929	2464	1605
3	0	2	2057	1781	929	2465	1605
0	2	6	2052	1773	927	2463	1605
0	1	0	2056	1781	930	2468	1607
3	0	0	2059	1781	931	2467	1606
1	0	0	2059	1781	930	2464	1606
2	0	1	2057	1781	928	2465	1605
0	1	5	2057	1780	925	2462	1599
0	2	0	2057	1779	927	2464	1605
1	3	1	2059	1781	929	2466	1604
0	0	2	2058	1780	928	2466	1607
1	0	0	2055	1772	924	2460	1599
1	0	0	2058	1782	930	2468	1610
0	1	0	2059	1783	932	2468	1607
1	0	0	2060	1782	928	2466	1606
0	1	2	2054	1777	928	2464	1605
0	1	2	2058	1781	928	2466	1606
0	0	0	2057	1780	926	2464	1606
0	0	0	2056	1780	929	2465	1608
0	1	0	2058	1783	937	2467	1608
0	3	3	2059	1783	930	2466	1607
0	0	0	2058	1780	925	2461	1601
1	4	3	2058	1781	930	2466	1606
0	4	2	2057	1780	929	2464	1605
1	3	4	2057	1781	929	2466	1606
0	0	0	2054	1775	920	2459	1599
0	2	2	2058	1782	929	2465	1607
1	0	0	2057	1782	928	2467	1607
2	0	0	2061	1784	931	2469	1606
0	2	2	2056	1779	927	2463	1605
0	2	2	2058	1781	929	2463	1606
2	0	4	2055	1779	927	2462	1603
1	1	3	2058	1780	928	2466	1607
0	0	0	2056	1780	928	2464	1606
0	0	0	2059	1781	924	2461	1600
2	0	0	2060	1782	925	2461	1599
0	1	2	2057	1780	928	2466	1606
0	0	0	2058	1781	930	2465	1605
2	0	0	2058	1781	930	2466	1606
2	0	0	2053	1775	924	2457	1600
0	1	0	2058	1781	928	2466	1607
1	3	4	2058	1780	929	2466	1608
0	2	2	2058	1783	932	2467	1609
0	1	0	2052	1779	927	2464	1605
0	1	0	2059	1781	930	2463	1607
0	2	1	2056	1780	927	2460	1604
0	0	0	2057	1781	928	2463	1606
0	1	0	2058	1781	929	2465	1608
1	3	2	2057	1779	925	2459	1604
0	1	2	2057	1780	928	2462	1605
1	3	1	2059	1781	929	2465	1607
0	0	0	2057	1778	931	2468	1608
0	0	0	2054	1777	925	2461	1602
1	0	0	2053	1774	923	2460	1601
1	4	2	2057	1779	928	2463	1605
1	3	3	2058	1781	930	2465	1599
0	3	2	2058	1781	928	2466	1606
1	4	5	2054	1777	926	2463	1607
0	2	0	2058	1783	930	2468	1608
0	0	0	2058	1782	925	2462	1605
0	4	0	2058	1781	929	2464	1607
1	3	0	2057	1781	928	2464	1607
2	0	0	2057	1779	926	2457	1602
1	3	1	2056	1780	927	2464	1606
0	5	0	2056	1779	927	2464	1606
2	0	0	2057	1781	927	2465	1605
0	4	0	2047	1775	934	2456	1600
1	0	0	2058	1781	928	2467	1608
0	1	2	2060	1784	930	2468	1603
3	0	0	2059	1782	928	2463	1605
1	0	3	2056	1779	927	2464	1605
0	0	0	2054	1779	927	2464	1606
1	0	0	2057	1779	929	2465	1606
0	1	5	2054	1779	922	2460	1606
0	0	0	2058	1781	931	2466	1610
0	0	0	2059	1783	932	2467	1607
0	1	2	2060	1779	926	2459	1602
1	0	6	2058	1779	929	2465	1606
0	1	0	2058	1781	931	2466	1606
0	1	2	2058	1781	929	2464	1607
1	1	0	2053	1773	922	2459	1601
1	3	2	2058	1781	929	2463	1606
1	0	0	2057	1779	932	2461	1596
2	0	0	2058	1781	928	2466	1606
1	0	0	2056	1780	930	2466	1609
2	0	1	2060	1784	930	2467	1608
0	0	1	2058	1775	926	2461	1605
1	2	2	2057	1782	930	2465	1607
0	1	1	2058	1780	928	2466	1607
