# Supplementary material for: Assisting hand gesture classification and rehabilitation assessment via sEMG and finger motion data
Source: Front Bioeng Biotechnol. 2026 Jan 8;13:1751763. doi: 10.3389/fbioe.2025.1751763 (PMC12823985; doi:10.3389/fbioe.2025.1751763)
Supplement: Supplementary file 1 [file DataSheet1.zip › dataset/function 0/0/3/8.csv]

channel_2	channel_3	channel_6	pinky	ring finger	middle finger	forefinger	thumb
0	0	0	2113	1772	924	2440	1604
0	1	0	2114	1775	925	2445	1609
0	2	1	2109	1772	925	2444	1607
2	0	0	2113	1773	923	2445	1608
0	0	0	2106	1765	920	2436	1602
0	0	2	2112	1774	925	2445	1608
1	4	0	2111	1773	926	2445	1610
1	0	2	2112	1774	925	2444	1609
0	2	3	2154	1769	920	2418	1610
0	1	2	2156	1770	923	2417	1610
0	1	2	2148	1762	920	2415	1609
0	0	0	2155	1770	922	2414	1605
0	1	1	2154	1770	922	2416	1611
0	0	1	2154	1770	922	2418	1612
1	0	5	2157	1772	924	2419	1612
1	4	1	2157	1771	921	2413	1605
0	1	0	2155	1770	923	2415	1610
1	0	0	2156	1770	922	2413	1605
1	2	0	2155	1770	921	2417	1609
0	1	1	2149	1764	916	2409	1605
0	2	4	2155	1769	920	2416	1611
1	3	1	2155	1769	920	2417	1610
2	1	3	2155	1769	921	2421	1612
0	1	0	2152	1769	923	2418	1612
0	2	0	2157	1771	926	2412	1609
0	0	0	2155	1771	921	2412	1606
0	0	0	2155	1769	923	2417	1610
0	2	2	2155	1771	922	2418	1612
1	2	3	2154	1770	924	2419	1612
1	1	1	2158	1771	921	2414	1605
0	1	1	2156	1771	922	2417	1610
0	1	2	2155	1769	921	2413	1603
0	1	2	2157	1770	924	2418	1610
0	1	0	2149	1762	916	2410	1604
0	0	0	2152	1770	920	2413	1611
0	2	0	2153	1768	922	2416	1609
0	0	0	2154	1770	922	2418	1611
1	2	4	2150	1767	922	2419	1614
2	0	0	2157	1772	919	2414	1610
1	0	0	2158	1771	921	2418	1607
0	1	2	2155	1769	923	2418	1611
0	3	2	2156	1770	922	2416	1608
0	0	0	2155	1766	919	2410	1604
1	0	0	2154	1768	918	2410	1604
1	0	0	2155	1771	922	2420	1612
0	0	0	2157	1773	922	2410	1606
0	1	0	2157	1771	923	2418	1611
0	0	0	2150	1762	914	2412	1605
0	2	2	2156	1770	923	2417	1612
1	4	0	2155	1769	922	2416	1610
0	1	1	2154	1770	923	2418	1610
0	1	5	2151	1768	921	2416	1610
0	0	0	2156	1770	916	2412	1610
2	0	0	2156	1770	924	2420	1612
1	0	6	2156	1773	923	2419	1612
0	0	0	2157	1771	922	2418	1611
0	2	0	2155	1767	917	2410	1605
3	0	0	2155	1770	922	2417	1611
2	0	0	2156	1770	920	2403	1604
1	2	2	2156	1770	922	2417	1610
0	3	3	2149	1764	918	2411	1604
0	0	3	2151	1765	914	2412	1606
0	1	0	2157	1772	921	2418	1609
0	2	2	2154	1767	923	2417	1610
1	0	0	2156	1771	922	2418	1610
0	0	0	2150	1768	921	2417	1612
0	1	2	2155	1771	910	2420	1613
1	0	0	2154	1769	921	2417	1610
1	3	0	2153	1770	921	2416	1606
2	1	0	2149	1763	915	2411	1607
3	0	0	2154	1771	921	2417	1610
0	1	2	2153	1770	922	2417	1610
1	4	1	2154	1770	920	2419	1612
3	0	0	2158	1771	924	2419	1611
1	0	6	2156	1771	921	2418	1607
0	0	0	2155	1770	921	2418	1610
0	0	2	2156	1771	922	2418	1611
0	1	4	2154	1771	923	2418	1611
2	0	1	2149	1764	916	2411	1605
2	0	4	2154	1776	922	2416	1609
0	1	0	2154	1768	922	2417	1610
1	1	2	2153	1771	925	2419	1612
1	3	2	2151	1766	917	2414	1608
0	0	7	2154	1771	922	2416	1607
1	3	0	2154	1770	921	2417	1611
1	0	0	2154	1770	922	2416	1610
0	0	2	2153	1770	922	2417	1611
0	1	2	2153	1769	922	2419	1612
0	2	0	2154	1771	922	2415	1602
0	2	2	2155	1771	922	2416	1611
1	2	0	2155	1769	921	2415	1610
1	3	1	2155	1770	920	2417	1609
3	0	4	2150	1764	915	2409	1602
0	0	0	2152	1770	921	2418	1610
1	0	0	2151	1768	921	2416	1610
1	3	2	2155	1769	920	2415	1609
1	3	2	2148	1763	916	2414	1608
0	0	1	2155	1771	923	2420	1610
1	2	2	2156	1773	920	2418	1608
0	1	0	2156	1769	921	2418	1610
0	2	0	2152	1769	923	2415	1609
1	0	2	2153	1769	921	2412	1605
0	0	1	2154	1771	921	2416	1609
0	1	0	2153	1769	920	2417	1611
1	0	0	2154	1771	925	2419	1611
0	0	0	2156	1772	924	2417	1610
0	0	0	2150	1764	915	2409	1604
2	0	2	2154	1770	922	2417	1610
0	0	4	2150	1767	920	2416	1610
2	0	2	2151	1769	921	2416	1610
1	2	1	2148	1763	917	2413	1607
1	2	1	2153	1770	922	2417	1607
1	0	2	2154	1768	921	2417	1609
0	0	0	2155	1771	923	2418	1613
0	0	0	2156	1771	924	2419	1610
0	2	0	2154	1770	921	2413	1606
1	2	1	2154	1764	923	2417	1610
0	0	0	2153	1769	922	2417	1607
0	0	0	2154	1770	919	2417	1610
0	2	2	2150	1762	917	2411	1603
0	1	0	2154	1768	923	2416	1610
0	0	0	2153	1772	924	2419	1611
0	1	2	2148	1769	923	2417	1611
0	3	0	2156	1768	921	2417	1610
1	2	0	2149	1760	917	2413	1608
1	1	2	2153	1768	920	2416	1603
0	1	0	2151	1769	921	2415	1608
0	1	0	2153	1770	921	2416	1610
0	1	0	2153	1769	921	2417	1608
1	0	3	2150	1768	920	2413	1606
0	0	3	2153	1769	923	2416	1611
2	0	3	2156	1771	924	2415	1608
1	1	2	2154	1770	921	2416	1609
1	0	0	2147	1762	918	2409	1604
1	4	2	2154	1770	921	2415	1610
0	2	1	2150	1769	921	2417	1610
0	1	0	2154	1770	923	2417	1610
0	1	2	2148	1763	918	2415	1607
1	1	0	2154	1770	921	2414	1606
0	0	0	2154	1770	921	2415	1605
0	1	2	2153	1771	922	2416	1610
1	0	0	2154	1769	923	2415	1611
0	1	2	2154	1770	923	2417	1609
0	0	0	2151	1768	921	2412	1605
0	1	0	2153	1770	922	2416	1611
1	0	0	2153	1770	925	2418	1613
1	0	0	2156	1772	923	2417	1609
2	0	0	2149	1763	916	2410	1604
0	1	0	2154	1770	922	2416	1610
0	1	1	2147	1772	921	2415	1610
0	1	0	2154	1767	922	2414	1609
0	0	0	2148	1763	918	2413	1608
0	3	0	2154	1770	919	2415	1601
1	0	0	2153	1769	918	2417	1610
0	2	6	2154	1771	925	2418	1612
2	0	0	2155	1771	924	2418	1611
3	0	0	2150	1769	923	2413	1605
1	0	0	2147	1768	923	2413	1606
0	1	0	2154	1770	921	2416	1609
0	3	2	2153	1770	923	2417	1611
3	0	0	2152	1770	924	2417	1612
1	3	0	2147	1763	916	2409	1603
1	2	1	2153	1769	922	2416	1610
1	2	0	2154	1770	923	2417	1609
0	0	2	2153	1769	922	2415	1609
0	1	5	2153	1766	920	2411	1603
0	3	4	2153	1770	921	2413	1608
0	1	0	2153	1769	921	2415	1609
1	0	3	2153	1770	923	2416	1610
1	0	0	2148	1763	915	2410	1606
0	0	0	2153	1770	924	2418	1612
2	0	3	2155	1772	923	2417	1611
0	0	0	2152	1771	921	2417	1611
0	1	0	2151	1768	921	2417	1611
0	3	6	2154	1769	922	2418	1611
1	0	0	2155	1768	922	2417	1609
0	0	2	2154	1766	925	2416	1609
0	1	2	2153	1769	921	2417	1607
0	1	2	2150	1764	915	2409	1603
3	0	2	2153	1770	923	2415	1610
0	0	0	2153	1770	919	2416	1608
0	1	0	2155	1772	921	2416	1610
0	1	0	2156	1770	923	2416	1610
0	1	2	2147	1763	917	2405	1603
2	0	3	2153	1771	922	2416	1610
0	0	0	2153	1768	922	2416	1610
0	0	2	2154	1769	922	2417	1609
2	0	0	2152	1768	922	2416	1609
0	0	0	2152	1766	919	2417	1612
0	1	2	2154	1772	924	2418	1611
0	2	3	2155	1771	925	2416	1610
2	0	0	2152	1769	918	2416	1608
0	1	2	2150	1765	915	2409	1603
3	0	0	2152	1769	922	2416	1609
0	0	0	2152	1767	917	2415	1608
0	0	0	2152	1769	921	2417	1609
0	3	0	2148	1763	915	2409	1603
0	1	0	2153	1769	922	2417	1611
0	0	0	2153	1770	924	2417	1611
1	0	3	2152	1768	920	2416	1608
2	0	3	2153	1769	922	2416	1608
0	2	3	2148	1767	919	2415	1610
0	0	0	2153	1767	917	2415	1607
0	4	2	2153	1769	922	2419	1611
0	0	2	2154	1771	924	2418	1611
0	0	1	2154	1771	923	2417	1610
0	5	0	2151	1765	917	2410	1604
0	0	0	2152	1770	918	2415	1610
2	0	4	2153	1771	919	2411	1610
1	0	2	2153	1769	921	2417	1610
1	3	0	2147	1764	915	2409	1603
0	0	6	2152	1770	922	2415	1610
1	4	0	2151	1768	922	2416	1610
0	0	2	2152	1770	920	2416	1609
0	1	0	2152	1767	922	2417	1612
0	1	2	2154	1765	921	2417	1609
0	1	0	2152	1769	922	2415	1610
0	0	0	2154	1769	920	2418	1610
0	3	5	2153	1770	922	2416	1610
0	1	0	2151	1770	922	2417	1610
0	3	0	2149	1764	917	2406	1598
0	0	0	2152	1770	920	2416	1609
0	1	0	2152	1769	916	2410	1608
0	0	0	2153	1769	922	2419	1612
0	0	0	2150	1765	920	2414	1605
0	1	2	2153	1771	922	2417	1607
0	0	2	2153	1770	920	2417	1609
1	0	4	2153	1769	922	2415	1610
1	1	2	2151	1768	920	2414	1609
0	0	0	2152	1764	919	2414	1609
2	0	0	2153	1769	925	2416	1610
0	1	1	2152	1770	921	2417	1610
0	2	4	2153	1769	922	2418	1612
2	0	0	2152	1768	920	2412	1607
1	2	1	2155	1771	922	2418	1610
1	0	5	2152	1769	921	2416	1609
0	2	2	2153	1769	915	2411	1608
0	1	0	2153	1769	921	2417	1611
0	0	0	2148	1766	917	2412	1605
1	4	6	2154	1772	923	2418	1611
0	0	1	2153	1770	921	2416	1607
1	0	0	2153	1769	921	2417	1609
0	1	2	2151	1768	920	2416	1609
0	0	2	2152	1762	918	2414	1609
0	0	2	2152	1769	921	2418	1610
0	1	0	2152	1769	923	2415	1610
3	0	0	2153	1770	922	2417	1611
0	0	0	2149	1766	917	2413	1606
0	0	0	2154	1772	925	2418	1612
1	0	2	2155	1768	913	2412	1608
0	1	2	2154	1769	923	2415	1610
0	0	0	2148	1763	915	2410	1606
0	0	0	2152	1770	921	2416	1610
0	0	0	2154	1770	923	2418	1610
0	0	0	2154	1772	923	2418	1611
1	2	2	2154	1771	922	2416	1610
0	0	4	2150	1769	921	2414	1609
0	1	0	2153	1761	915	2411	1607
0	0	0	2153	1769	922	2417	1610
2	0	3	2155	1771	922	2418	1610
1	0	0	2148	1764	918	2413	1608
1	2	3	2153	1770	921	2415	1609
0	2	0	2152	1770	922	2415	1609
3	0	0	2152	1769	921	2414	1609
0	2	2	2151	1768	921	2416	1609
0	0	0	2152	1770	921	2413	1605
0	1	2	2154	1771	921	2417	1610
2	0	1	2152	1769	921	2416	1610
1	0	0	2153	1769	921	2414	1609
0	0	0	2148	1764	915	2409	1602
0	2	1	2153	1770	921	2417	1611
0	1	2	2152	1769	923	2418	1612
0	0	1	2155	1772	921	2417	1610
0	1	6	2150	1762	919	2414	1608
0	0	0	2152	1769	921	2417	1607
0	2	1	2153	1769	921	2415	1610
0	0	0	2153	1769	922	2417	1610
0	1	2	2151	1769	922	2418	1611
0	1	1	2153	1772	923	2418	1610
0	1	0	2154	1770	920	2415	1606
0	1	2	2154	1770	922	2416	1611
1	1	1	2152	1769	919	2415	1609
1	2	4	2153	1762	922	2416	1608
1	0	5	2148	1763	914	2407	1603
0	1	0	2153	1769	921	2416	1610
0	2	1	2152	1767	921	2415	1608
0	0	0	2153	1770	921	2417	1613
0	2	4	2148	1765	922	2417	1610
2	0	0	2155	1771	923	2416	1608
1	0	4	2155	1770	920	2416	1609
3	0	0	2153	1769	922	2416	1610
2	0	0	2152	1769	922	2416	1610
1	0	0	2152	1769	918	2410	1602
2	0	0	2154	1769	921	2417	1609
1	0	5	2153	1770	921	2416	1608
0	0	0	2154	1770	921	2417	1609
0	2	1	2154	1769	922	2416	1609
0	0	0	2146	1762	917	2410	1603
1	3	1	2153	1769	921	2416	1610
1	0	3	2150	1768	921	2415	1608
0	1	2	2152	1770	922	2416	1610
1	0	0	2148	1762	919	2414	1608
2	0	0	2154	1769	922	2416	1606
0	0	0	2152	1771	922	2419	1611
2	0	6	2154	1771	924	2417	1611
0	0	0	2154	1771	921	2416	1609
2	0	0	2152	1768	922	2409	1605
0	1	2	2153	1770	921	2417	1610
0	1	0	2153	1769	921	2416	1606
0	0	0	2153	1767	921	2416	1610
2	0	0	2149	1763	917	2408	1604
1	0	0	2153	1769	922	2414	1610
1	0	0	2148	1769	921	2414	1607
0	1	0	2151	1766	921	2414	1608
1	0	0	2153	1771	921	2416	1609
2	0	2	2148	1762	915	2413	1606
1	2	2	2152	1771	922	2416	1605
0	1	0	2153	1769	921	2415	1611
0	1	0	2154	1769	920	2415	1610
1	0	0	2152	1769	920	2416	1609
1	0	2	2151	1769	923	2411	1608
2	0	4	2155	1772	921	2417	1610
0	0	4	2154	1769	922	2415	1610
1	4	2	2153	1769	922	2415	1611
1	4	2	2147	1763	912	2407	1603
1	2	1	2152	1768	931	2416	1609
2	0	3	2149	1768	921	2415	1610
1	2	4	2154	1770	921	2416	1609
1	0	3	2149	1764	918	2417	1610
0	0	0	2154	1772	921	2413	1606
0	2	0	2155	1771	923	2417	1610
0	0	0	2154	1769	920	2416	1611
0	0	0	2154	1770	922	2416	1609
0	0	2	2153	1769	921	2417	1610
0	0	0	2151	1768	919	2412	1606
1	0	5	2154	1772	924	2418	1613
1	2	1	2156	1773	922	2417	1609
0	0	0	2154	1770	922	2415	1610
2	0	3	2149	1763	916	2407	1604
2	0	4	2152	1769	921	2416	1611
1	2	3	2149	1767	920	2415	1609
1	3	4	2154	1769	919	2416	1611
1	3	2	2148	1763	920	2413	1609
0	0	0	2155	1769	918	2411	1606
0	1	1	2154	1772	923	2419	1611
0	0	0	2155	1771	920	2416	1610
0	1	0	2155	1770	923	2416	1610
1	3	3	2153	1769	916	2410	1603
0	2	0	2152	1769	923	2415	1610
2	0	2	2154	1769	922	2414	1608
0	1	0	2154	1770	921	2417	1602
0	1	1	2153	1770	915	2417	1610
0	0	2	2149	1766	916	2407	1603
0	0	0	2153	1769	921	2417	1610
1	0	0	2149	1762	916	2413	1608
1	0	2	2148	1762	915	2413	1609
0	0	3	2154	1772	924	2419	1611
1	0	0	2156	1771	924	2416	1610
0	0	2	2154	1770	922	2416	1610
0	0	0	2153	1767	921	2417	1609
0	1	0	2154	1769	920	2414	1605
1	3	5	2154	1770	921	2416	1608
1	0	2	2154	1770	920	2416	1610
0	1	2	2154	1769	920	2416	1610
0	2	0	2150	1765	916	2405	1606
1	0	0	2154	1771	926	2420	1612
0	2	6	2153	1771	922	2417	1607
1	0	0	2153	1770	921	2415	1608
0	0	0	2150	1763	915	2413	1608
3	0	0	2154	1770	920	2417	1608
0	1	2	2154	1770	921	2416	1609
0	1	0	2154	1769	921	2415	1610
0	2	1	2154	1769	920	2415	1609
0	4	2	2154	1770	920	2417	1610
0	2	3	2153	1768	922	2411	1604
0	0	0	2155	1770	922	2416	1610
1	4	2	2157	1770	922	2417	1610
0	1	2	2154	1770	921	2417	1611
1	1	4	2150	1764	916	2409	1604
0	2	2	2154	1770	921	2418	1612
1	0	1	2154	1770	924	2418	1609
1	3	2	2157	1772	921	2416	1610
0	0	0	2151	1765	919	2415	1608
2	0	0	2154	1770	922	2416	1608
0	0	0	2154	1768	921	2415	1610
0	0	0	2154	1770	922	2416	1609
3	0	0	2155	1769	924	2416	1610
2	0	0	2153	1769	921	2409	1605
0	1	0	2155	1769	922	2414	1611
0	2	0	2154	1771	924	2418	1612
1	0	5	2157	1772	923	2417	1610
0	2	1	2155	1770	921	2417	1610
1	0	5	2148	1764	917	2409	1604
1	3	0	2151	1766	922	2408	1610
1	1	2	2155	1769	922	2415	1608
0	0	0	2156	1771	924	2419	1612
1	2	2	2153	1766	921	2415	1609
1	0	1	2155	1770	921	2413	1605
0	1	1	2154	1768	922	2415	1609
0	0	0	2156	1772	923	2415	1610
1	0	0	2155	1770	923	2417	1610
2	0	0	2153	1767	919	2411	1604
0	1	2	2154	1769	920	2418	1609
0	2	6	2154	1771	922	2415	1610
2	0	0	2154	1768	922	2416	1609
2	0	0	2150	1761	917	2410	1603
0	0	0	2153	1769	922	2418	1611
1	0	0	2155	1771	925	2414	1610
1	2	0	2154	1772	921	2418	1611
0	0	0	2152	1769	921	2416	1609
0	0	0	2149	1763	921	2413	1608
0	0	0	2153	1770	921	2415	1604
0	1	0	2152	1770	921	2416	1612
1	4	5	2154	1769	923	2419	1612
0	1	1	2156	1771	924	2417	1610
0	0	5	2154	1769	918	2411	1604
2	0	5	2154	1771	922	2415	1610
1	2	1	2154	1770	923	2416	1610
1	3	2	2154	1770	922	2417	1609
0	0	1	2150	1763	914	2409	1605
1	4	5	2154	1768	921	2416	1609
1	2	0	2154	1770	914	2411	1609
3	0	0	2154	1771	922	2418	1611
0	0	1	2150	1769	922	2416	1611
0	1	2	2154	1769	918	2408	1608
0	2	2	2153	1769	920	2416	1610
0	0	0	2156	1769	921	2416	1611
0	1	2	2153	1769	922	2416	1612
0	1	2	2153	1771	923	2419	1612
0	0	0	2155	1772	917	2412	1606
0	0	0	2154	1770	921	2418	1610
0	1	3	2154	1770	922	2416	1609
1	0	0	2153	1770	920	2415	1611
1	0	0	2145	1763	914	2409	1605
1	0	2	2154	1770	921	2415	1610
0	0	2	2154	1771	914	2410	1608
0	0	0	2154	1769	922	2417	1612
1	3	5	2149	1769	922	2417	1612
0	1	2	2156	1772	918	2408	1608
1	0	0	2155	1770	925	2416	1610
1	0	2	2154	1770	921	2417	1610
1	0	0	2153	1769	920	2414	1610
1	0	0	2154	1766	921	2409	1605
1	0	0	2153	1769	923	2414	1606
2	0	2	2154	1770	921	2415	1610
0	2	2	2153	1770	922	2415	1610
0	4	0	2153	1770	922	2415	1611
0	4	3	2148	1764	916	2410	1605
0	0	0	2153	1769	921	2414	1610
2	0	5	2154	1771	916	2404	1607
0	2	2	2148	1764	917	2409	1603
1	0	0	2150	1764	916	2409	1606
0	2	2	2153	1770	923	2418	1611
1	0	3	2156	1770	923	2416	1609
0	1	0	2154	1769	926	2415	1610
0	0	1	2148	1763	916	2406	1605
1	0	2	2154	1770	921	2415	1610
0	0	5	2153	1769	920	2415	1610
0	3	2	2154	1769	922	2416	1609
2	1	2	2152	1769	921	2415	1609
0	0	3	2153	1769	922	2416	1610
0	0	0	2154	1771	923	2418	1612
0	0	1	2156	1772	922	2417	1609
0	0	2	2153	1770	920	2416	1609
1	3	0	2151	1764	915	2408	1602
0	0	0	2154	1769	920	2414	1612
3	0	2	2153	1771	924	2418	1613
0	1	0	2155	1772	922	2417	1611
0	1	5	2150	1766	916	2410	1606
0	0	0	2147	1762	916	2409	1605
2	0	3	2153	1769	921	2415	1610
0	1	2	2152	1769	920	2414	1610
0	1	0	2152	1769	923	2419	1611
4	0	1	2154	1771	923	2417	1611
0	0	4	2155	1768	922	2415	1608
2	0	5	2154	1770	920	2415	1610
0	1	2	2154	1770	921	2416	1610
0	0	0	2154	1770	922	2415	1610
2	3	0	2150	1765	915	2410	1603
0	0	3	2154	1769	922	2415	1609
1	3	0	2154	1770	921	2415	1610
0	0	1	2154	1770	922	2417	1611
1	0	4	2151	1766	918	2413	1609
0	1	0	2154	1772	922	2417	1611
1	1	1	2151	1768	920	2416	1609
0	0	1	2154	1770	928	2415	1610
0	2	1	2153	1769	922	2415	1611
2	0	2	2153	1770	923	2418	1612
0	1	2	2153	1771	922	2417	1602
0	0	6	2155	1769	920	2415	1611
0	2	2	2155	1769	923	2415	1610
0	1	2	2154	1770	922	2415	1612
0	3	1	2150	1763	914	2406	1604
1	0	2	2153	1769	922	2415	1609
1	0	2	2154	1769	921	2416	1607
3	0	0	2154	1769	923	2419	1613
0	2	0	2151	1766	918	2415	1609
0	2	0	2155	1771	922	2416	1609
2	0	1	2154	1768	918	2414	1611
1	0	2	2154	1770	919	2416	1609
1	5	2	2154	1769	922	2415	1606
1	4	2	2153	1768	920	2410	1606
0	1	0	2153	1770	922	2415	1610
0	2	2	2154	1769	923	2415	1609
0	1	0	2154	1770	920	2418	1612
0	0	0	2153	1770	923	2416	1610
0	0	6	2151	1764	919	2410	1605
0	2	2	2154	1770	921	2416	1609
0	1	2	2155	1770	921	2411	1604
0	1	5	2154	1771	920	2415	1608
0	1	0	2149	1760	918	2414	1609
0	2	2	2154	1771	921	2415	1607
0	0	0	2155	1771	922	2415	1611
0	1	2	2155	1772	922	2417	1609
0	1	1	2157	1770	922	2417	1610
0	4	6	2153	1767	916	2410	1605
0	4	0	2153	1769	923	2415	1610
0	2	4	2155	1770	921	2416	1609
1	0	0	2154	1770	922	2416	1607
1	4	4	2149	1763	915	2410	1605
1	4	4	2155	1769	922	2416	1613
0	0	0	2155	1772	920	2407	1608
0	0	5	2156	1770	923	2417	1609
0	2	3	2155	1770	922	2416	1610
0	1	2	2149	1762	916	2415	1609
0	0	0	2154	1770	921	2406	1604
0	1	0	2153	1769	921	2417	1609
2	0	0	2154	1769	923	2419	1613
0	0	0	2156	1772	923	2418	1612
1	2	2	2155	1770	916	2413	1606
1	0	4	2154	1770	922	2415	1601
1	3	6	2154	1769	922	2413	1609
0	1	1	2154	1769	923	2416	1609
3	0	0	2149	1762	918	2410	1606
0	2	2	2154	1770	922	2415	1610
1	0	0	2153	1770	915	2409	1607
0	0	0	2155	1770	921	2414	1608
0	2	6	2149	1766	921	2416	1612
1	0	0	2155	1770	917	2410	1608
0	0	1	2156	1771	922	2417	1610
0	0	2	2155	1771	919	2418	1610
1	0	0	2155	1770	921	2416	1610
0	1	4	2153	1769	922	2415	1610
2	0	1	2153	1769	919	2413	1607
0	0	2	2155	1772	923	2418	1611
1	0	0	2157	1770	923	2417	1610
0	3	2	2155	1770	922	2417	1607
0	4	2	2155	1770	922	2415	1608
0	0	0	2156	1771	921	2417	1608
0	0	0	2156	1768	921	2416	1611
1	2	1	2154	1770	920	2415	1610
0	1	0	2152	1764	917	2409	1605
1	3	0	2155	1770	922	2416	1610
1	2	1	2155	1769	923	2417	1613
0	0	0	2157	1773	925	2417	1611
0	2	2	2150	1766	915	2413	1608
0	0	0	2156	1770	924	2417	1610
2	0	2	2155	1769	922	2415	1609
1	0	5	2155	1769	921	2418	1610
1	4	2	2156	1771	922	2416	1610
0	1	2	2154	1770	922	2416	1604
0	0	0	2154	1770	922	2416	1612
2	0	2	2155	1770	921	2418	1612
0	0	0	2157	1771	923	2419	1610
0	1	1	2153	1766	915	2408	1602
0	0	0	2153	1764	915	2408	1603
0	1	0	2155	1770	921	2415	1610
0	1	0	2156	1770	920	2417	1609
2	0	3	2156	1771	923	2418	1613
0	1	5	2150	1767	919	2414	1610
2	0	0	2159	1770	923	2415	1610
1	0	0	2154	1769	923	2415	1610
0	4	0	2156	1769	923	2415	1611
2	0	2	2152	1770	921	2417	1610
0	0	1	2153	1769	920	2415	1605
0	1	2	2155	1770	922	2415	1610
0	1	0	2154	1770	921	2417	1611
0	0	0	2155	1770	922	2418	1612
0	1	0	2154	1767	919	2411	1603
0	2	0	2158	1772	923	2417	1611
0	0	0	2157	1770	920	2417	1608
0	1	0	2156	1769	921	2417	1610
2	0	6	2151	1764	913	2412	1607
