# Supplementary material for: Assisting hand gesture classification and rehabilitation assessment via sEMG and finger motion data
Source: Front Bioeng Biotechnol. 2026 Jan 8;13:1751763. doi: 10.3389/fbioe.2025.1751763 (PMC12823985; doi:10.3389/fbioe.2025.1751763)
Supplement: Supplementary file 1 [file DataSheet1.zip › dataset/function 0/0/3/9.csv]

channel_2	channel_3	channel_6	pinky	ring finger	middle finger	forefinger	thumb
1	2	2	2162	1770	921	2410	1614
0	1	0	2164	1773	921	2409	1613
0	1	0	2164	1770	921	2409	1611
3	0	4	2162	1769	919	2407	1611
1	0	6	2161	1769	920	2407	1607
3	0	3	2163	1770	919	2409	1611
0	0	0	2162	1769	919	2406	1610
2	0	0	2162	1769	921	2407	1610
0	2	0	2157	1765	914	2402	1604
0	0	0	2161	1770	920	2410	1614
2	0	2	2162	1771	920	2407	1612
0	0	0	2115	1777	923	2351	1610
4	0	0	2115	1778	925	2349	1616
1	0	0	2112	1772	917	2343	1611
2	0	0	2113	1777	923	2353	1618
2	0	5	2113	1775	922	2351	1617
0	0	0	2116	1776	925	2351	1617
0	2	0	2112	1769	919	2346	1613
3	0	0	2117	1776	925	2351	1616
1	0	3	2115	1776	922	2351	1617
3	0	0	2116	1777	923	2351	1616
0	2	2	2115	1776	923	2353	1619
2	0	3	2113	1776	920	2352	1615
1	2	0	2118	1779	924	2351	1618
0	0	0	2115	1778	924	2344	1610
0	0	0	2118	1777	924	2350	1617
0	0	0	2111	1771	916	2344	1610
0	1	3	2117	1775	923	2351	1618
0	1	0	2119	1780	925	2353	1617
0	0	7	2116	1776	920	2351	1617
2	0	0	2119	1778	922	2351	1618
0	2	1	2113	1770	917	2342	1614
0	0	0	2119	1777	924	2351	1617
0	1	0	2122	1779	924	2353	1618
1	0	0	2123	1778	924	2353	1618
0	1	0	2117	1770	920	2346	1611
0	2	0	2123	1779	922	2353	1620
2	0	0	2124	1780	925	2355	1619
0	0	0	2125	1780	925	2353	1616
0	2	2	2118	1775	922	2350	1618
0	0	2	2122	1778	925	2352	1619
1	0	0	2122	1777	921	2353	1617
2	0	0	2123	1778	923	2352	1617
2	0	1	2122	1777	927	2351	1617
1	2	2	2122	1778	920	2349	1614
0	1	1	2123	1777	924	2352	1619
1	1	4	2122	1778	924	2356	1620
0	1	2	2124	1781	925	2354	1618
2	0	0	2116	1771	916	2345	1612
2	0	0	2123	1779	927	2355	1619
0	1	5	2125	1780	925	2355	1618
0	2	0	2124	1779	925	2353	1617
0	0	5	2122	1778	922	2353	1618
0	1	2	2114	1775	923	2351	1616
1	0	0	2122	1778	922	2349	1615
1	0	1	2123	1778	925	2354	1620
1	2	1	2124	1779	927	2347	1619
2	0	0	2125	1779	928	2353	1617
0	1	2	2122	1777	920	2346	1610
0	1	0	2123	1778	924	2352	1618
0	0	0	2122	1774	923	2352	1616
0	0	0	2122	1778	924	2352	1618
1	3	2	2118	1771	917	2343	1613
0	0	0	2122	1779	924	2353	1620
1	1	5	2123	1779	924	2356	1620
1	3	2	2125	1780	924	2352	1620
0	0	0	2119	1776	922	2351	1617
1	2	2	2123	1779	921	2351	1617
1	0	4	2122	1774	923	2352	1616
0	0	0	2123	1778	922	2352	1617
0	2	0	2120	1780	926	2356	1620
0	0	0	2124	1780	926	2352	1618
2	0	2	2123	1776	918	2347	1610
1	3	2	2122	1778	923	2352	1617
0	2	0	2120	1774	922	2350	1617
0	1	2	2121	1778	924	2352	1617
2	0	0	2117	1772	916	2345	1610
0	1	0	2121	1778	923	2353	1616
2	0	2	2122	1777	924	2353	1620
1	2	1	2123	1781	924	2356	1619
0	1	0	2121	1778	923	2352	1618
1	2	2	2121	1777	921	2350	1617
0	0	0	2121	1777	924	2351	1618
0	1	0	2122	1778	923	2352	1623
0	1	0	2121	1777	923	2352	1619
1	4	5	2119	1773	919	2342	1610
1	0	4	2120	1778	923	2351	1618
0	0	0	2117	1776	923	2353	1618
1	0	5	2116	1772	921	2349	1615
0	1	2	2120	1776	925	2351	1617
3	0	5	2116	1770	918	2344	1610
0	3	0	2120	1778	923	2347	1618
0	2	2	2119	1778	924	2352	1615
0	0	0	2120	1777	924	2350	1620
3	0	0	2118	1779	925	2353	1619
0	2	1	2122	1779	919	2350	1616
0	1	4	2120	1778	923	2349	1615
0	1	3	2119	1778	924	2351	1617
1	0	0	2119	1778	923	2351	1615
1	2	3	2120	1773	919	2343	1609
0	1	2	2120	1779	924	2351	1615
0	2	2	2113	1774	923	2351	1617
1	0	2	2119	1777	923	2352	1619
0	0	1	2116	1774	921	2346	1613
0	0	0	2122	1780	923	2351	1617
1	0	0	2119	1777	924	2351	1617
2	0	1	2120	1779	923	2350	1617
0	4	7	2119	1779	924	2351	1617
0	0	2	2115	1775	924	2351	1617
0	1	0	2119	1773	919	2348	1615
0	1	0	2119	1778	924	2350	1617
0	1	3	2118	1778	925	2351	1616
0	0	0	2118	1778	924	2349	1618
1	0	0	2113	1774	920	2347	1612
0	1	0	2119	1780	925	2352	1618
0	1	0	2112	1777	922	2351	1618
0	2	3	2118	1778	924	2351	1618
0	2	3	2112	1771	919	2343	1612
0	0	2	2117	1778	924	2350	1618
2	0	0	2117	1775	923	2351	1618
0	1	3	2117	1777	922	2350	1617
1	0	0	2115	1777	924	2349	1617
0	2	0	2115	1769	925	2351	1619
0	0	2	2118	1780	926	2351	1619
0	0	0	2117	1778	923	2349	1617
0	1	2	2116	1778	923	2350	1616
0	2	2	2116	1777	924	2349	1617
2	0	0	2112	1772	913	2343	1611
0	0	0	2115	1778	926	2352	1620
1	0	0	2110	1777	920	2348	1617
2	0	0	2113	1778	925	2348	1617
0	2	0	2109	1778	923	2345	1613
0	0	4	2110	1777	923	2348	1618
1	0	0	2112	1776	923	2347	1615
1	0	0	2110	1777	924	2348	1616
1	0	0	2106	1771	917	2341	1609
1	2	4	2110	1776	923	2348	1616
0	1	3	2110	1777	924	2348	1618
1	0	0	2109	1779	926	2350	1620
1	0	5	2106	1771	922	2347	1616
1	0	0	2112	1777	924	2347	1615
1	0	0	2112	1778	923	2348	1616
0	1	0	2111	1777	925	2349	1617
0	4	2	2109	1776	924	2348	1617
1	3	6	2109	1776	922	2343	1613
0	2	4	2109	1777	924	2348	1617
1	0	0	2109	1776	918	2347	1615
0	2	0	2107	1776	923	2350	1619
1	0	0	2108	1777	923	2347	1615
0	1	0	2104	1772	918	2340	1611
3	0	1	2108	1777	923	2348	1617
0	2	3	2108	1777	925	2348	1617
0	1	2	2109	1777	924	2348	1617
3	0	0	2102	1770	922	2343	1617
1	2	5	2108	1777	925	2349	1616
2	0	0	2110	1780	925	2348	1617
0	0	0	2110	1778	925	2348	1616
0	2	3	2107	1776	923	2346	1616
0	0	0	2107	1775	921	2342	1611
0	3	2	2108	1778	922	2345	1613
0	0	0	2108	1778	921	2345	1614
0	1	2	2108	1778	924	2347	1617
2	0	0	2103	1766	917	2338	1609
0	0	0	2108	1777	923	2347	1615
0	1	2	2107	1777	925	2349	1618
0	0	0	2109	1779	926	2349	1618
1	2	2	2107	1778	924	2347	1616
2	0	0	2100	1766	920	2345	1615
0	0	2	2106	1777	925	2347	1614
1	4	0	2106	1777	924	2347	1616
1	0	0	2106	1777	924	2348	1618
1	1	2	2106	1778	927	2349	1617
0	2	2	2107	1778	922	2343	1612
1	0	2	2107	1778	924	2347	1616
1	0	0	2106	1777	921	2344	1616
0	2	0	2106	1778	925	2347	1617
0	0	0	2102	1771	917	2336	1610
1	2	1	2106	1778	922	2348	1616
0	0	0	2106	1778	924	2346	1617
0	0	0	2106	1777	924	2348	1619
1	0	0	2101	1773	922	2348	1618
0	2	1	2108	1779	926	2344	1612
2	0	0	2106	1778	925	2347	1618
1	0	0	2107	1777	925	2347	1617
0	1	0	2105	1777	923	2347	1618
1	3	2	2106	1778	924	2348	1617
1	2	2	2105	1777	923	2345	1614
2	0	4	2107	1779	923	2346	1617
1	3	2	2105	1778	921	2342	1615
1	2	2	2107	1779	923	2346	1617
0	1	1	2101	1768	918	2338	1608
1	2	2	2105	1778	926	2348	1617
1	1	0	2104	1777	923	2346	1617
0	1	0	2105	1777	923	2347	1616
0	0	0	2100	1774	923	2347	1619
0	2	1	2107	1780	926	2343	1613
0	1	0	2108	1778	925	2346	1617
1	1	2	2106	1777	925	2347	1613
0	0	0	2106	1776	913	2347	1617
0	1	0	2105	1775	919	2341	1611
2	0	0	2105	1777	924	2346	1617
1	2	2	2106	1771	920	2345	1615
1	4	2	2105	1774	916	2343	1614
0	0	0	2105	1777	924	2347	1615
0	0	0	2102	1771	918	2338	1611
0	2	3	2104	1778	925	2349	1619
0	0	0	2107	1779	924	2347	1617
2	0	5	2107	1778	925	2347	1617
1	0	0	2101	1774	921	2345	1615
0	0	0	2106	1776	921	2340	1613
0	3	0	2105	1777	924	2346	1616
1	1	0	2105	1775	924	2346	1615
0	1	2	2105	1776	924	2345	1617
1	0	0	2104	1772	919	2339	1609
1	0	0	2106	1778	925	2349	1620
1	3	3	2108	1772	924	2345	1617
0	0	0	2105	1778	924	2346	1616
1	0	0	2101	1770	916	2334	1609
0	0	0	2106	1778	922	2351	1616
1	3	5	2105	1777	924	2347	1616
1	1	0	2105	1776	924	2349	1618
0	0	5	2107	1779	926	2349	1617
0	0	0	2102	1774	924	2346	1617
1	2	3	2106	1776	923	2337	1611
2	0	0	2106	1776	923	2346	1617
1	1	2	2103	1770	915	2342	1614
0	0	0	2101	1768	915	2339	1613
0	1	0	2107	1775	923	2346	1617
1	0	2	2108	1776	923	2348	1617
1	0	4	2108	1775	923	2348	1618
0	1	0	2106	1776	925	2349	1618
0	1	0	2110	1778	924	2347	1616
1	1	0	2110	1777	922	2348	1615
0	2	0	2109	1776	924	2347	1616
1	0	2	2106	1776	922	2347	1617
0	0	5	2105	1772	918	2339	1610
0	0	0	2109	1774	923	2347	1616
0	0	6	2109	1775	922	2348	1617
0	1	0	2107	1775	923	2347	1617
0	0	1	2101	1769	920	2343	1617
2	0	4	2109	1779	925	2349	1618
1	2	1	2110	1778	923	2348	1616
2	0	4	2109	1776	923	2348	1617
1	4	2	2108	1775	923	2349	1616
0	0	0	2107	1775	922	2348	1617
0	1	0	2108	1775	923	2347	1616
1	1	0	2109	1777	926	2349	1619
1	5	2	2112	1780	923	2350	1616
2	0	0	2111	1776	924	2348	1617
1	1	0	2107	1771	918	2338	1609
1	0	5	2111	1775	922	2348	1617
0	1	0	2109	1773	937	2347	1617
0	0	2	2111	1775	923	2349	1615
2	0	0	2103	1768	918	2343	1615
1	0	2	2110	1775	922	2348	1617
0	4	0	2111	1776	924	2347	1617
1	2	2	2110	1775	926	2349	1619
1	0	5	2110	1778	927	2349	1618
1	0	5	2110	1775	924	2345	1612
2	0	2	2111	1776	923	2348	1617
0	1	0	2109	1776	923	2345	1615
1	1	3	2109	1774	923	2346	1617
0	0	2	2110	1775	925	2350	1620
0	0	4	2104	1772	919	2343	1609
2	0	3	2112	1777	924	2349	1616
0	0	0	2109	1775	924	2348	1617
0	2	0	2110	1776	924	2348	1619
0	2	0	2102	1769	918	2344	1615
1	0	1	2110	1776	923	2348	1615
0	0	1	2110	1775	924	2349	1617
2	0	3	2110	1776	924	2348	1617
0	0	0	2109	1775	923	2350	1618
0	0	1	2109	1776	924	2347	1611
1	2	0	2113	1778	923	2349	1617
0	0	0	2110	1776	925	2341	1615
0	2	0	2111	1778	924	2347	1618
1	0	2	2106	1767	918	2339	1607
0	0	0	2104	1777	924	2349	1618
1	3	1	2110	1776	922	2350	1616
0	0	3	2110	1776	924	2347	1615
1	1	0	2112	1777	923	2349	1616
1	0	3	2105	1770	919	2344	1615
0	0	0	2111	1775	923	2347	1617
1	4	4	2110	1777	924	2348	1617
2	0	4	2110	1776	921	2348	1616
0	0	6	2110	1776	923	2348	1618
1	3	3	2108	1772	923	2347	1615
1	2	2	2114	1777	925	2351	1618
2	0	0	2113	1777	922	2341	1615
0	0	0	2112	1776	923	2348	1617
1	2	0	2107	1773	917	2341	1610
0	0	6	2111	1775	923	2348	1617
0	0	0	2111	1775	921	2348	1613
2	0	1	2112	1776	925	2347	1618
0	2	0	2110	1769	921	2347	1616
2	0	3	2112	1774	924	2348	1612
0	0	4	2113	1776	924	2349	1617
0	0	0	2113	1776	925	2349	1617
1	0	5	2115	1778	924	2350	1618
0	0	0	2113	1778	922	2348	1617
1	2	6	2109	1775	923	2344	1613
1	0	6	2113	1775	924	2349	1616
2	0	0	2113	1776	920	2341	1615
1	3	2	2113	1776	924	2348	1618
1	3	2	2108	1771	918	2341	1609
0	1	1	2113	1775	924	2349	1617
0	1	2	2113	1777	925	2352	1619
0	1	1	2115	1779	926	2350	1619
0	2	2	2109	1770	921	2347	1616
1	0	5	2114	1776	924	2345	1609
0	0	0	2113	1775	924	2347	1614
1	0	0	2113	1774	921	2349	1615
1	0	0	2112	1774	922	2347	1615
0	2	5	2108	1773	921	2343	1611
0	0	0	2113	1776	924	2348	1618
0	3	5	2113	1777	919	2346	1617
0	0	0	2113	1775	920	2339	1613
1	2	0	2114	1776	922	2349	1617
0	0	0	2109	1770	918	2340	1610
2	0	0	2113	1776	924	2348	1617
0	1	2	2111	1774	922	2350	1617
1	2	2	2118	1777	924	2353	1620
0	1	2	2117	1776	924	2350	1616
2	0	0	2117	1775	923	2350	1616
1	0	0	2116	1777	923	2351	1616
0	0	0	2115	1775	919	2349	1617
1	0	0	2117	1777	924	2349	1613
2	1	4	2116	1774	924	2352	1618
1	0	5	2118	1778	928	2353	1618
0	2	0	2119	1777	924	2350	1617
1	2	2	2115	1770	919	2343	1610
0	0	0	2117	1776	923	2350	1616
0	1	2	2118	1776	923	2350	1616
0	0	0	2118	1775	922	2351	1617
0	2	1	2113	1769	918	2347	1615
0	0	6	2118	1776	926	2350	1615
0	1	0	2118	1772	923	2349	1617
0	0	0	2117	1777	924	2352	1620
3	0	2	2119	1779	924	2351	1618
0	1	3	2119	1777	924	2348	1612
1	0	5	2117	1775	924	2348	1615
2	0	5	2117	1776	923	2350	1617
0	0	3	2118	1777	924	2350	1616
0	0	0	2118	1775	923	2349	1616
0	0	0	2115	1771	919	2345	1613
0	2	2	2119	1776	926	2354	1619
0	1	2	2120	1778	923	2351	1617
1	3	0	2119	1777	922	2350	1616
1	0	2	2114	1769	919	2348	1615
0	0	0	2120	1777	921	2350	1617
0	3	4	2118	1773	923	2346	1613
0	0	0	2118	1782	921	2350	1616
3	0	1	2117	1775	923	2349	1616
0	0	0	2118	1775	924	2347	1612
3	0	4	2116	1775	925	2352	1620
1	3	2	2119	1778	926	2351	1617
1	3	0	2118	1776	924	2349	1616
2	0	0	2115	1769	915	2345	1611
0	1	0	2114	1771	918	2344	1611
0	1	0	2118	1776	922	2352	1619
0	0	0	2118	1778	926	2352	1619
3	0	1	2119	1779	927	2351	1618
0	5	1	2114	1769	912	2348	1615
2	0	6	2118	1775	924	2349	1618
1	0	3	2114	1772	921	2348	1609
0	1	0	2116	1776	926	2350	1617
1	3	1	2117	1777	922	2350	1614
0	1	0	2118	1775	923	2343	1614
1	1	2	2117	1775	924	2350	1619
0	1	1	2119	1778	926	2352	1619
0	0	0	2120	1776	924	2351	1614
2	0	1	2112	1770	916	2344	1610
1	0	2	2118	1776	923	2349	1617
0	0	0	2118	1777	923	2351	1616
1	0	2	2116	1776	923	2350	1618
0	0	0	2110	1770	921	2348	1615
0	1	2	2116	1770	922	2349	1617
0	1	2	2118	1777	924	2352	1617
0	0	0	2115	1773	923	2345	1613
0	1	2	2117	1776	923	2350	1617
0	0	0	2117	1775	923	2349	1617
2	0	0	2118	1775	921	2345	1613
3	0	0	2117	1775	923	2350	1616
1	2	2	2118	1776	923	2351	1619
0	1	7	2119	1778	926	2353	1618
0	4	6	2114	1768	919	2344	1611
0	1	1	2118	1775	923	2349	1616
0	1	1	2117	1776	925	2349	1613
1	1	1	2118	1778	925	2353	1618
0	2	3	2114	1776	924	2350	1616
0	2	3	2118	1777	923	2350	1618
0	2	2	2115	1774	917	2345	1616
2	0	5	2117	1776	923	2351	1617
0	0	0	2117	1775	923	2350	1617
0	0	0	2116	1778	925	2352	1619
1	0	0	2118	1778	921	2345	1611
1	0	0	2116	1776	924	2350	1617
0	0	4	2118	1777	923	2350	1617
0	1	0	2117	1777	923	2350	1618
3	0	2	2112	1770	919	2341	1612
1	3	2	2117	1778	922	2349	1616
0	1	0	2116	1777	923	2350	1611
0	0	1	2116	1775	923	2349	1620
0	3	2	2120	1775	923	2352	1618
3	0	3	2118	1778	925	2350	1618
0	0	0	2115	1775	918	2345	1614
0	1	0	2117	1776	924	2349	1616
0	2	2	2116	1776	924	2349	1617
0	1	0	2116	1772	920	2343	1612
0	2	0	2114	1777	924	2350	1617
3	0	2	2116	1776	925	2349	1617
3	0	0	2116	1775	924	2348	1617
1	2	4	2116	1776	923	2348	1618
0	0	0	2111	1769	914	2343	1610
0	0	0	2116	1777	923	2349	1616
0	1	0	2116	1776	925	2349	1609
0	1	0	2117	1777	924	2348	1618
1	0	3	2113	1776	924	2348	1617
1	0	0	2113	1777	925	2350	1618
2	0	0	2115	1778	926	2348	1618
1	0	2	2113	1777	923	2348	1617
0	0	2	2108	1770	917	2344	1615
1	3	0	2112	1775	924	2347	1617
0	0	1	2111	1773	922	2348	1615
2	0	0	2112	1775	924	2347	1617
0	3	5	2110	1776	922	2348	1617
0	1	2	2112	1777	922	2347	1613
1	2	0	2111	1778	926	2350	1619
0	0	2	2113	1778	924	2348	1617
1	0	0	2111	1775	923	2346	1617
0	0	0	2109	1772	919	2339	1611
0	1	2	2111	1776	921	2348	1615
0	2	3	2109	1775	923	2346	1617
0	2	2	2111	1776	922	2349	1616
0	2	1	2106	1771	920	2346	1616
2	0	0	2112	1776	924	2349	1618
2	2	0	2110	1775	923	2347	1617
1	3	1	2110	1774	918	2346	1615
0	2	2	2109	1776	922	2347	1615
1	1	2	2109	1775	923	2347	1617
0	0	0	2110	1775	922	2342	1612
0	0	0	2108	1775	923	2350	1618
3	0	0	2111	1778	925	2349	1615
1	4	2	2111	1776	922	2347	1616
1	0	0	2105	1771	917	2341	1610
1	1	0	2109	1772	923	2347	1616
0	2	0	2109	1775	923	2346	1615
0	2	1	2108	1775	921	2347	1616
0	1	2	2104	1770	920	2345	1615
1	0	5	2108	1775	923	2347	1617
0	0	0	2107	1774	923	2345	1615
1	1	3	2109	1778	925	2349	1618
0	2	4	2109	1776	925	2348	1616
3	0	0	2109	1776	920	2343	1610
0	2	2	2108	1773	923	2343	1613
1	1	7	2107	1775	920	2346	1617
1	0	0	2109	1776	923	2347	1616
0	1	2	2108	1777	923	2350	1618
1	0	0	2102	1772	919	2342	1610
1	4	3	2109	1778	923	2347	1616
0	0	0	2108	1776	923	2348	1616
1	0	0	2107	1777	923	2347	1616
1	0	0	2102	1771	920	2346	1614
0	1	6	2108	1775	923	2347	1616
1	2	0	2104	1773	921	2341	1612
1	2	2	2108	1776	921	2347	1615
1	0	3	2107	1775	922	2349	1619
0	1	0	2109	1777	923	2345	1614
3	0	0	2108	1776	926	2347	1617
0	1	1	2108	1776	923	2347	1613
2	0	0	2107	1776	923	2345	1615
0	0	2	2100	1771	917	2341	1608
0	2	5	2103	1769	917	2340	1610
0	2	2	2105	1775	925	2349	1618
3	0	0	2107	1778	926	2347	1616
0	2	0	2108	1777	920	2347	1616
0	1	1	2100	1771	923	2345	1615
2	0	5	2106	1775	923	2346	1615
1	0	4	2103	1774	921	2338	1613
1	0	1	2105	1775	923	2346	1616
0	1	0	2106	1775	923	2346	1616
0	0	0	2105	1773	919	2341	1610
0	0	1	2105	1775	922	2340	1615
0	0	3	2106	1776	923	2348	1616
0	1	3	2107	1778	926	2349	1618
2	0	3	2100	1770	920	2340	1610
0	1	2	2107	1773	925	2346	1616
0	3	2	2108	1776	924	2345	1611
0	0	0	2106	1774	925	2346	1615
2	0	3	2106	1773	922	2344	1615
0	2	2	2101	1775	922	2347	1618
0	1	2	2108	1777	923	2346	1616
1	0	0	2104	1775	908	2342	1612
0	2	0	2105	1775	923	2347	1616
1	0	3	2105	1775	923	2346	1617
3	0	2	2106	1771	921	2340	1611
1	0	2	2104	1775	923	2344	1616
0	2	0	2105	1775	922	2344	1617
0	1	0	2106	1775	924	2348	1619
0	0	5	2102	1774	921	2342	1611
0	1	0	2107	1776	924	2346	1616
1	0	0	2107	1777	923	2341	1608
2	0	5	2105	1775	924	2345	1614
0	0	0	2101	1775	921	2346	1616
1	2	2	2105	1775	921	2347	1617
1	2	0	2103	1768	915	2341	1613
1	3	2	2104	1774	923	2345	1617
1	1	0	2104	1775	924	2348	1619
0	4	1	2106	1772	923	2346	1615
1	3	2	2104	1771	919	2340	1610
0	0	0	2103	1774	923	2345	1616
0	1	1	2105	1775	923	2345	1617
1	1	2	2106	1775	923	2346	1617
3	0	0	2107	1774	924	2346	1618
1	2	2	2105	1775	925	2347	1619
0	0	0	2108	1777	923	2347	1615
0	0	0	2107	1776	923	2346	1615
0	2	1	2101	1768	916	2339	1607
0	0	0	2105	1774	923	2345	1616
0	3	6	2106	1775	923	2345	1615
1	4	2	2104	1774	923	2346	1616
0	1	0	2101	1770	920	2344	1614
1	4	3	2105	1775	922	2346	1617
1	2	0	2104	1774	925	2347	1617
0	2	3	2108	1777	925	2346	1616
0	1	0	2105	1775	923	2345	1615
0	2	1	2105	1775	919	2342	1611
0	3	4	2103	1774	923	2345	1616
1	1	0	2105	1773	922	2346	1616
1	0	0	2102	1774	923	2345	1616
2	0	1	2100	1766	917	2335	1610
0	2	3	2105	1774	923	2345	1618
0	0	0	2105	1775	925	2345	1619
0	0	0	2106	1777	925	2346	1617
0	4	2	2106	1776	923	2348	1616
2	0	4	2099	1769	923	2341	1615
2	0	5	2105	1773	924	2344	1615
2	0	1	2102	1774	918	2342	1615
0	1	0	2104	1773	924	2346	1615
1	2	2	2104	1774	923	2345	1616
0	0	0	2101	1769	920	2341	1610
0	1	0	2104	1774	927	2347	1617
1	2	2	2105	1773	926	2347	1618
0	1	0	2106	1777	924	2347	1616
0	0	0	2101	1767	917	2339	1609
1	2	2	2105	1775	923	2345	1616
2	0	0	2105	1774	921	2345	1614
0	1	2	2104	1774	924	2345	1615
0	0	3	2101	1773	922	2344	1616
1	2	1	2103	1774	923	2346	1615
1	2	5	2104	1767	924	2345	1617
0	0	5	2104	1771	918	2342	1617
1	0	5	2105	1775	924	2346	1616
0	2	6	2105	1774	923	2345	1615
0	0	0	2101	1769	919	2335	1612
