# Supplementary material for: Assisting hand gesture classification and rehabilitation assessment via sEMG and finger motion data
Source: Front Bioeng Biotechnol. 2026 Jan 8;13:1751763. doi: 10.3389/fbioe.2025.1751763 (PMC12823985; doi:10.3389/fbioe.2025.1751763)
Supplement: Supplementary file 1 [file DataSheet1.zip › dataset/function 0/0/4/0.csv]

channel_2	channel_3	channel_6	pinky	ring finger	middle finger	forefinger	thumb
1	4	2	2083	1821	923	2061	1776
0	2	3	2086	1823	927	2067	1780
0	0	0	2085	1821	927	2065	1778
1	4	2	2088	1825	929	2071	1781
0	0	0	2084	1818	920	2063	1775
1	4	2	2089	1825	927	2070	1781
1	0	1	2086	1822	927	2069	1780
1	0	6	2086	1823	925	2069	1781
0	0	0	2086	1822	927	2068	1780
1	0	0	2088	1819	925	2067	1780
0	2	2	2088	1824	928	2069	1780
2	2	1	2087	1822	927	2071	1783
0	1	2	2089	1826	929	2071	1783
0	1	0	2125	1806	924	2085	1780
0	0	0	2121	1803	911	2081	1778
0	4	3	2125	1807	925	2083	1774
0	2	2	2123	1806	922	2081	1779
0	0	0	2122	1806	922	2082	1771
0	0	0	2123	1806	922	2081	1778
0	1	1	2121	1804	922	2076	1775
2	0	2	2121	1806	923	2082	1778
2	0	2	2122	1807	924	2081	1777
0	0	0	2122	1806	923	2083	1781
0	0	0	2117	1801	921	2078	1775
0	1	0	2123	1809	926	2083	1780
1	0	3	2121	1798	919	2081	1778
0	1	0	2120	1799	919	2079	1776
0	0	0	2117	1805	923	2081	1778
0	0	2	2114	1797	919	2078	1777
1	0	1	2120	1803	923	2082	1775
1	0	4	2118	1807	922	2085	1781
0	0	0	2121	1807	924	2085	1781
1	0	5	2121	1802	923	2082	1778
0	0	5	2116	1803	922	2077	1774
0	0	0	2115	1807	923	2082	1778
1	3	3	2117	1805	923	2082	1778
1	1	1	2118	1805	923	2081	1778
2	0	0	2113	1800	917	2075	1773
1	0	3	2119	1805	923	2081	1779
0	1	0	2111	1798	922	2082	1778
0	0	0	2122	1809	925	2085	1778
0	2	2	2116	1800	921	2081	1777
0	0	0	2118	1806	922	2082	1772
1	0	3	2116	1805	923	2082	1778
0	1	0	2115	1805	923	2082	1778
1	1	0	2116	1805	921	2083	1781
1	4	2	2116	1806	925	2084	1781
0	1	0	2113	1805	923	2077	1774
2	0	0	2116	1805	925	2082	1778
0	1	2	2104	1802	923	2086	1781
0	1	4	2104	1803	921	2082	1776
1	2	0	2105	1804	929	2082	1777
0	1	2	2105	1804	923	2082	1779
1	0	0	2106	1804	924	2082	1778
0	1	1	2105	1804	923	2083	1779
0	1	0	2101	1800	920	2078	1773
0	2	2	2106	1807	925	2085	1780
3	0	0	2105	1805	923	2081	1777
0	2	0	2106	1805	923	2082	1778
0	1	0	2099	1796	919	2074	1772
2	0	0	2103	1804	921	2083	1778
1	4	5	2103	1803	921	2084	1778
0	1	3	2104	1804	922	2083	1777
0	3	0	2102	1802	923	2084	1778
0	0	0	2104	1805	922	2085	1780
1	0	1	2106	1806	924	2085	1780
2	0	0	2104	1803	922	2084	1778
1	0	2	2104	1804	923	2080	1778
0	0	1	2102	1804	922	2083	1778
0	1	3	2101	1797	917	2076	1770
3	0	2	2102	1805	926	2085	1781
0	0	0	2102	1806	923	2083	1778
0	3	4	2103	1805	921	2083	1778
2	0	4	2095	1798	918	2075	1773
1	0	6	2101	1802	924	2085	1778
0	1	0	2101	1804	925	2083	1778
1	0	2	2101	1800	922	2083	1776
0	2	0	2098	1802	922	2082	1777
2	0	5	2101	1801	922	2083	1777
0	1	2	2101	1803	924	2086	1779
1	2	2	2102	1806	925	2085	1777
0	0	0	2099	1804	922	2083	1778
1	0	0	2096	1797	916	2079	1776
0	0	0	2102	1807	925	2085	1778
0	1	0	2101	1806	922	2080	1776
0	0	4	2101	1804	923	2080	1778
1	0	0	2100	1803	924	2082	1775
0	1	0	2093	1798	916	2076	1771
1	0	0	2099	1805	922	2083	1777
0	0	0	2098	1804	923	2085	1779
0	0	1	2100	1806	926	2085	1778
0	0	0	2099	1804	924	2082	1777
1	0	2	2100	1802	920	2084	1776
0	2	0	2098	1805	924	2084	1777
0	2	4	2098	1804	924	2083	1777
0	0	0	2097	1804	923	2084	1777
1	3	3	2096	1800	917	2074	1772
0	2	1	2094	1804	924	2084	1778
1	2	2	2097	1805	920	2079	1777
0	0	0	2099	1806	925	2087	1778
1	0	3	2091	1801	920	2078	1774
0	2	1	2098	1806	924	2084	1776
0	4	2	2098	1805	924	2083	1777
2	1	3	2098	1806	924	2083	1778
0	1	3	2096	1806	922	2084	1777
0	1	0	2094	1808	925	2086	1780
0	0	0	2096	1803	924	2086	1777
0	1	0	2098	1807	923	2085	1777
0	3	1	2097	1806	922	2084	1775
0	1	0	2094	1804	925	2085	1776
0	0	4	2092	1802	917	2078	1770
0	0	5	2095	1804	923	2084	1775
3	0	3	2095	1805	919	2080	1774
1	3	2	2094	1805	922	2084	1777
1	1	0	2089	1797	917	2081	1776
0	0	0	2094	1807	925	2086	1779
0	0	3	2096	1808	922	2086	1778
0	1	1	2093	1805	923	2084	1778
0	2	4	2094	1802	924	2085	1777
2	0	6	2090	1799	922	2083	1774
2	0	3	2095	1805	923	2084	1777
1	5	4	2095	1806	923	2084	1777
0	1	0	2095	1804	926	2086	1779
0	1	3	2096	1807	925	2087	1778
1	2	3	2092	1801	918	2078	1768
1	0	0	2095	1805	924	2085	1775
0	0	0	2095	1797	915	2081	1774
1	3	4	2095	1805	923	2085	1785
1	1	0	2089	1797	917	2081	1773
2	0	3	2092	1803	923	2084	1776
0	1	0	2095	1803	922	2083	1777
2	0	0	2095	1804	923	2087	1779
0	0	0	2094	1806	926	2086	1778
0	3	3	2089	1802	923	2084	1771
1	1	2	2096	1804	923	2085	1775
3	0	0	2096	1803	924	2083	1777
1	3	5	2094	1804	922	2084	1777
0	2	0	2090	1798	917	2077	1768
0	0	0	2095	1803	922	2084	1775
0	0	0	2094	1800	920	2082	1777
1	0	0	2095	1795	919	2082	1775
1	5	0	2095	1804	923	2085	1776
2	0	2	2091	1796	914	2081	1775
0	0	2	2096	1803	922	2084	1777
1	4	6	2096	1802	922	2085	1776
1	1	2	2092	1795	916	2077	1769
0	1	2	2094	1794	915	2079	1775
3	0	3	2099	1804	923	2087	1779
0	1	5	2100	1804	923	2086	1777
1	3	0	2101	1803	925	2083	1776
1	3	0	2097	1801	921	2083	1775
1	2	0	2098	1802	923	2084	1777
3	0	5	2099	1803	923	2085	1776
1	0	1	2100	1801	923	2084	1775
0	1	0	2099	1804	923	2084	1775
0	1	0	2097	1798	921	2078	1770
1	3	3	2101	1801	924	2084	1776
2	0	2	2103	1804	926	2082	1777
0	2	0	2100	1802	922	2083	1776
0	1	0	2095	1796	919	2075	1773
0	0	0	2100	1800	927	2085	1777
0	0	0	2100	1801	923	2083	1775
0	0	0	2100	1802	923	2083	1777
2	4	6	2099	1801	921	2084	1777
1	2	0	2099	1801	922	2083	1777
1	1	0	2100	1800	921	2083	1775
1	2	0	2102	1803	924	2083	1777
1	3	0	2101	1802	923	2083	1777
2	0	2	2101	1802	923	2083	1775
0	0	0	2094	1797	915	2077	1771
0	0	3	2101	1802	923	2085	1777
0	0	2	2101	1804	924	2083	1777
1	1	2	2101	1799	924	2084	1775
2	0	0	2094	1794	917	2078	1775
2	1	2	2102	1804	925	2087	1775
1	4	0	2103	1803	924	2084	1776
0	2	3	2101	1802	924	2083	1779
2	0	5	2101	1801	923	2084	1775
1	0	6	2099	1800	922	2082	1773
0	2	2	2101	1803	925	2084	1777
0	3	2	2101	1800	923	2084	1776
0	1	0	2100	1802	922	2084	1776
2	0	2	2104	1801	924	2085	1777
0	0	0	2096	1797	917	2077	1768
0	0	0	2102	1802	923	2082	1777
0	0	0	2103	1802	919	2078	1776
0	0	3	2103	1803	923	2083	1776
3	0	0	2097	1795	916	2077	1773
1	0	5	2102	1801	920	2083	1776
0	0	0	2102	1801	924	2084	1777
0	0	5	2102	1803	924	2087	1778
2	0	3	2103	1803	923	2086	1778
1	1	0	2103	1798	921	2082	1777
0	0	0	2102	1802	926	2084	1777
0	1	0	2103	1801	918	2083	1776
0	1	0	2101	1802	924	2086	1777
2	0	1	2098	1796	916	2076	1769
3	0	3	2102	1801	924	2083	1776
2	0	4	2102	1802	918	2080	1775
2	0	2	2103	1803	924	2085	1779
1	2	0	2107	1803	922	2081	1775
0	0	2	2100	1796	917	2078	1772
1	1	0	2103	1802	922	2084	1777
1	4	2	2102	1801	924	2082	1776
0	0	0	2104	1802	924	2083	1777
0	1	0	2102	1801	923	2084	1777
1	0	5	2099	1792	922	2085	1777
0	0	0	2106	1804	923	2085	1777
2	0	1	2105	1803	920	2084	1777
1	3	2	2103	1802	923	2084	1776
0	1	0	2099	1796	917	2076	1770
1	0	2	2104	1803	923	2082	1777
0	0	0	2103	1802	917	2082	1775
1	3	0	2104	1803	922	2083	1777
1	1	2	2098	1799	917	2078	1774
1	4	2	2103	1802	923	2084	1775
3	0	2	2103	1802	919	2084	1778
0	1	0	2105	1805	924	2086	1778
1	0	4	2103	1802	923	2082	1777
0	0	2	2103	1801	924	2083	1776
2	0	1	2101	1799	922	2083	1773
0	1	0	2103	1803	923	2084	1777
3	0	0	2104	1802	924	2085	1779
0	1	0	2105	1803	926	2086	1778
1	4	2	2099	1799	917	2077	1770
0	1	0	2105	1802	923	2084	1775
1	2	0	2105	1795	918	2081	1775
1	0	5	2104	1800	923	2084	1777
0	0	0	2098	1795	916	2081	1774
0	0	0	2103	1802	923	2082	1774
3	0	3	2102	1801	926	2083	1775
0	0	0	2103	1802	924	2086	1779
1	2	3	2103	1803	926	2084	1777
1	2	2	2102	1801	920	2081	1770
1	1	0	2105	1803	923	2083	1775
0	1	0	2105	1801	925	2084	1773
0	0	0	2105	1803	923	2083	1775
2	0	0	2104	1802	923	2087	1776
0	0	2	2101	1799	921	2072	1771
1	2	4	2106	1805	925	2085	1774
1	1	0	2106	1794	919	2082	1775
0	0	0	2104	1798	917	2080	1765
0	0	0	2106	1798	919	2078	1763
0	0	5	2105	1801	924	2083	1766
0	1	0	2106	1802	922	2082	1767
1	0	1	2106	1802	924	2083	1766
0	0	1	2101	1792	916	2078	1759
0	0	2	2103	1803	922	2086	1766
0	4	3	2106	1804	925	2086	1765
2	0	1	2107	1803	921	2084	1762
0	2	2	2103	1801	921	2083	1762
1	0	3	2104	1802	920	2081	1761
1	0	4	2104	1802	923	2084	1762
0	0	2	2104	1801	917	2083	1759
0	0	5	2105	1803	925	2084	1758
0	0	0	2103	1805	919	2076	1753
0	0	0	2105	1801	921	2086	1758
0	1	1	2106	1805	923	2083	1756
0	2	2	2107	1804	923	2086	1756
1	0	0	2100	1796	917	2077	1750
0	0	0	2100	1795	917	2077	1749
2	0	0	2103	1802	923	2084	1755
0	0	0	2104	1801	922	2084	1759
0	0	0	2105	1803	922	2083	1758
1	0	0	2102	1800	922	2083	1757
1	4	0	2106	1802	919	2083	1762
1	0	5	2107	1802	924	2087	1764
0	1	0	2107	1804	923	2084	1765
1	0	2	2106	1802	923	2083	1766
0	0	0	2105	1798	917	2078	1763
0	0	5	2106	1801	923	2083	1772
0	0	0	2105	1802	923	2081	1771
1	0	3	2106	1803	923	2085	1777
1	4	3	2101	1796	914	2079	1773
0	0	2	2105	1802	921	2083	1785
0	0	0	2105	1802	923	2085	1790
0	1	0	2108	1805	925	2085	1793
2	0	0	2105	1802	923	2083	1797
0	3	0	2102	1800	922	2081	1829
1	0	2	2111	1802	918	2081	1831
2	0	0	2107	1794	923	2085	1837
1	0	0	2105	1801	924	2084	1844
0	2	2	2109	1803	925	2087	1847
0	1	2	2109	1800	918	2077	1844
2	0	0	2110	1804	924	2085	1851
1	0	1	2109	1803	923	2082	1847
2	0	0	2108	1802	922	2084	1854
1	0	0	2103	1797	917	2076	1849
0	2	3	2108	1802	919	2085	1856
3	0	0	2107	1801	920	2084	1857
0	0	1	2110	1801	923	2085	1859
1	2	1	2105	1800	921	2087	1863
0	4	5	2108	1801	923	2085	1866
0	1	2	2110	1803	923	2085	1867
1	2	3	2108	1803	924	2085	1872
1	0	1	2109	1802	922	2084	1874
0	0	1	2108	1802	922	2084	1921
2	0	0	2107	1797	916	2079	1923
2	0	0	2110	1802	922	2088	1928
0	3	0	2110	1804	923	2083	1911
1	3	2	2110	1804	924	2086	1906
0	1	2	2102	1795	914	2079	1891
0	0	0	2109	1803	921	2085	1890
0	0	6	2108	1802	923	2085	1885
2	0	2	2108	1802	923	2086	1881
0	0	1	2107	1800	921	2086	1876
1	0	0	2109	1798	919	2083	1871
0	2	3	2108	1802	923	2085	1868
0	3	2	2109	1804	920	2088	1868
1	0	0	2110	1805	924	2088	1866
0	2	1	2107	1801	916	2081	1856
0	1	0	2109	1804	922	2087	1862
0	1	0	2109	1803	917	2078	1857
1	1	1	2108	1803	923	2086	1860
1	4	5	2109	1803	922	2088	1859
3	0	2	2105	1798	921	2082	1847
2	0	2	2110	1805	925	2087	1847
1	0	1	2109	1803	922	2086	1840
0	0	3	2109	1804	921	2087	1837
0	2	0	2108	1803	924	2086	1834
0	1	0	2103	1794	919	2084	1831
0	0	2	2107	1803	923	2085	1829
2	0	2	2110	1804	924	2085	1824
0	0	6	2109	1804	922	2089	1823
0	0	0	2104	1800	917	2084	1817
2	0	0	2111	1806	924	2087	1820
0	0	0	2110	1803	915	2079	1812
1	0	4	2108	1805	922	2087	1808
1	2	0	2104	1795	917	2080	1799
1	0	2	2110	1805	922	2086	1799
1	0	0	2108	1804	923	2085	1794
0	1	0	2109	1804	923	2087	1792
1	0	2	2108	1805	923	2084	1793
0	0	3	2107	1804	925	2086	1793
0	0	3	2108	1794	920	2085	1794
1	1	0	2109	1803	922	2085	1797
0	1	0	2109	1805	923	2087	1799
0	0	0	2107	1805	922	2082	1938
0	0	0	2106	1805	924	2079	1916
0	0	0	2106	1805	926	2081	1913
1	0	0	2108	1807	923	2081	1907
0	2	2	2107	1807	923	2079	1903
1	0	0	2107	1806	920	2075	1893
0	0	2	2103	1807	922	2078	1895
0	1	5	2104	1805	922	2078	1890
0	2	3	2106	1806	923	2080	1887
0	0	0	2102	1798	918	2071	1877
0	0	0	2103	1805	923	2079	1879
0	1	0	2104	1804	924	2079	1878
0	2	2	2106	1808	922	2082	1872
0	4	2	2104	1803	922	2078	1867
1	0	3	2106	1802	923	2077	1862
0	1	0	2105	1805	922	2078	1859
0	1	0	2106	1804	922	2078	1855
1	0	0	2105	1805	924	2078	1851
0	1	3	2105	1803	917	2072	1842
0	0	0	2104	1803	920	2068	1815
0	0	4	2105	1802	922	2080	1819
0	0	2	2105	1806	924	2080	1815
0	1	1	2107	1807	924	2077	1813
0	0	2	2103	1800	917	2069	1804
0	0	3	2106	1805	921	2077	1807
2	0	0	2103	1804	923	2078	1804
0	1	2	2105	1806	923	2078	1801
0	1	0	2098	1801	924	2076	1799
0	2	0	2104	1805	921	2074	1796
0	4	2	2105	1804	923	2077	1797
0	0	2	2105	1806	923	2080	1798
0	4	2	2106	1805	925	2079	1794
0	0	0	2105	1803	918	2072	1783
0	1	0	2105	1805	922	2078	1789
0	1	1	2104	1804	923	2078	1783
1	2	0	2103	1804	923	2077	1784
1	1	5	2099	1799	915	2071	1775
2	0	0	2099	1801	918	2072	1761
1	0	0	2106	1804	924	2079	1766
0	1	7	2103	1802	923	2078	1760
0	1	2	2104	1806	923	2078	1758
0	0	3	2100	1804	921	2078	1754
2	0	0	2104	1805	918	2077	1751
0	0	3	2104	1805	922	2080	1750
0	1	2	2103	1804	922	2080	1748
1	4	3	2104	1805	923	2080	1745
1	0	1	2103	1802	921	2075	1739
0	2	5	2104	1808	923	2082	1742
1	2	5	2105	1807	923	2078	1734
1	1	2	2104	1806	923	2081	1737
0	2	1	2096	1799	916	2073	1729
0	0	0	2102	1806	922	2079	1733
3	0	3	2101	1805	923	2080	1730
0	2	0	2101	1804	926	2081	1731
0	3	1	2099	1803	921	2080	1729
0	1	0	2101	1803	920	2080	1723
1	0	3	2101	1804	917	2079	1723
0	1	0	2102	1805	921	2080	1723
0	2	3	2102	1805	922	2080	1722
2	0	3	2102	1805	923	2080	1722
1	0	4	2103	1798	920	2075	1716
0	0	0	2099	1804	922	2081	1721
1	0	2	2101	1806	923	2073	1718
0	1	2	2100	1806	922	2083	1724
2	0	2	2095	1799	918	2078	1717
2	0	3	2103	1806	923	2080	1723
0	1	0	2101	1804	922	2080	1723
3	0	2	2102	1807	922	2082	1723
2	0	1	2098	1804	922	2081	1723
0	0	4	2101	1797	918	2078	1723
0	0	0	2101	1805	923	2080	1723
0	0	2	2101	1805	922	2082	1724
1	5	1	2099	1806	923	2083	1725
0	0	2	2097	1805	923	2081	1728
0	0	0	2096	1799	919	2073	1722
0	3	2	2099	1805	921	2081	1729
1	0	5	2100	1805	921	2075	1724
0	1	0	2100	1804	923	2081	1728
0	1	0	2095	1797	919	2076	1724
2	0	2	2101	1808	924	2084	1731
0	2	0	2100	1805	921	2081	1724
0	0	4	2100	1805	923	2081	1732
0	0	3	2098	1804	922	2080	1732
0	2	1	2100	1799	919	2079	1730
1	4	3	2099	1805	921	2081	1732
0	0	0	2099	1805	921	2082	1733
0	0	0	2100	1806	921	2081	1732
1	4	1	2097	1799	923	2077	1728
0	1	0	2101	1808	924	2083	1734
2	0	5	2100	1807	917	2076	1732
0	0	2	2099	1807	922	2081	1733
1	0	2	2100	1804	923	2082	1735
1	0	0	2093	1798	917	2075	1735
2	1	0	2100	1806	923	2085	1739
1	2	0	2099	1807	922	2083	1740
0	2	1	2102	1806	923	2082	1738
2	0	1	2099	1806	921	2081	1738
0	1	0	2097	1802	922	2080	1745
1	0	0	2098	1806	920	2082	1745
1	0	3	2097	1805	922	2083	1749
0	0	5	2096	1804	918	2077	1742
0	1	2	2099	1807	922	2081	1748
0	3	0	2099	1806	921	2081	1749
1	0	2	2098	1804	921	2082	1749
0	2	2	2091	1800	913	2075	1746
0	0	6	2097	1805	922	2080	1750
0	1	0	2098	1805	921	2079	1749
0	0	4	2097	1805	922	2081	1751
0	0	3	2097	1805	922	2085	1753
0	1	0	2100	1808	923	2083	1749
1	2	0	2098	1807	922	2081	1752
0	0	3	2098	1805	922	2081	1751
1	5	1	2096	1805	921	2080	1753
1	3	0	2094	1801	917	2074	1749
0	0	0	2098	1806	922	2080	1753
1	2	0	2095	1805	923	2080	1754
0	0	3	2097	1806	918	2080	1753
0	0	2	2098	1805	923	2080	1756
0	0	1	2093	1803	917	2080	1755
0	0	2	2099	1807	923	2083	1756
1	0	2	2097	1804	922	2080	1754
1	0	2	2097	1806	922	2082	1755
0	0	4	2095	1805	922	2080	1756
0	0	2	2097	1803	921	2081	1752
0	1	0	2095	1804	922	2080	1755
1	2	2	2096	1806	922	2084	1755
0	0	0	2097	1805	919	2081	1758
0	1	2	2093	1801	918	2075	1752
1	3	1	2098	1808	923	2082	1756
1	3	2	2098	1806	921	2082	1754
1	1	2	2097	1805	921	2080	1755
1	4	0	2093	1801	920	2079	1754
0	1	0	2097	1805	919	2081	1756
0	1	0	2097	1805	921	2081	1768
3	0	1	2096	1806	925	2082	1767
0	0	0	2100	1807	923	2081	1778
0	1	0	2098	1806	919	2080	1785
1	0	2	2097	1805	921	2075	1788
1	1	0	2096	1805	920	2081	1798
0	0	2	2097	1806	921	2081	1807
1	0	2	2097	1805	922	2081	1815
1	2	0	2093	1799	917	2073	1817
0	2	0	2096	1805	922	2079	1832
1	2	0	2096	1806	922	2077	1839
0	0	3	2098	1806	925	2082	1846
0	1	0	2094	1802	920	2079	1852
1	3	1	2098	1805	923	2080	1859
0	1	0	2095	1803	923	2075	1864
2	3	0	2097	1805	923	2081	1871
1	4	0	2097	1805	922	2080	1878
1	0	5	2096	1804	916	2073	1876
1	3	2	2097	1807	920	2078	1913
2	3	0	2097	1806	921	2081	1920
0	0	4	2098	1805	923	2080	1924
2	0	2	2097	1804	922	2081	1927
1	0	1	2090	1799	917	2075	1924
0	0	0	2096	1804	922	2079	1934
0	0	2	2097	1804	918	2076	1935
0	0	0	2096	1803	921	2081	1941
0	0	0	2092	1803	920	2080	1945
0	0	3	2097	1805	924	2083	1951
0	2	0	2098	1807	918	2079	1949
1	3	0	2098	1807	923	2081	1954
0	1	0	2096	1805	921	2079	1955
0	0	2	2097	1803	918	2074	1952
0	0	0	2095	1804	921	2080	1959
0	0	0	2097	1805	919	2080	1962
1	0	3	2098	1805	921	2079	1965
0	2	0	2091	1798	914	2075	1961
3	0	5	2091	1798	916	2069	1967
0	1	0	2097	1805	921	2077	1972
0	1	0	2096	1802	917	2069	1971
1	2	2	2096	1804	922	2076	1974
1	2	0	2090	1801	920	2074	1972
0	0	0	2095	1804	922	2075	1977
0	0	0	2096	1805	919	2070	1974
2	0	0	2098	1806	923	2073	1975
0	1	2	2096	1803	923	2072	1974
1	1	2	2096	1799	918	2067	1968
2	0	0	2095	1804	921	2071	1974
2	0	1	2095	1805	922	2071	1975
0	1	0	2096	1804	922	2067	1975
1	0	0	2092	1798	917	2064	1968
1	4	3	2096	1804	921	2071	1976
1	2	5	2094	1802	918	2068	1974
1	2	5	2099	1805	922	2069	1973
1	2	2	2094	1801	920	2067	1973
0	1	5	2095	1801	922	2066	1971
0	1	3	2097	1800	923	2063	1970
0	4	4	2097	1800	917	2063	1971
0	1	1	2099	1803	922	2070	1972
1	3	0	2100	1804	923	2067	1970
0	0	0	2100	1804	922	2071	1974
1	3	2	2101	1804	918	2072	1991
1	0	0	2098	1803	921	2072	1994
0	2	0	2100	1803	925	2071	1995
3	0	0	2100	1802	919	2067	1993
1	3	2	2102	1803	921	2070	2000
0	0	0	2101	1804	921	2072	2001
1	0	1	2101	1805	924	2075	2007
1	4	2	2099	1802	921	2068	2003
0	0	0	2102	1803	923	2071	2008
0	1	0	2100	1802	923	2073	2008
3	0	5	2101	1804	923	2071	2011
1	0	0	2095	1800	921	2071	2011
0	1	0	2102	1803	923	2070	2012
0	0	0	2101	1804	921	2071	2013
1	0	1	2101	1804	922	2072	2015
0	0	0	2101	1802	921	2073	2016
0	1	0	2103	1802	917	2066	2011
0	0	1	2102	1803	922	2072	2017
1	0	6	2102	1804	922	2070	2025
0	1	0	2102	1803	922	2072	2025
0	1	0	2102	1803	921	2073	2024
0	0	0	2098	1796	918	2065	2020
0	0	2	2102	1803	922	2074	2028
0	4	1	2103	1805	923	2075	2030
1	0	1	2104	1803	925	2073	2031
0	0	3	2100	1801	924	2072	2027
2	0	4	2104	1803	924	2073	2027
0	0	1	2102	1803	917	2072	2025
0	2	2	2102	1803	923	2071	2022
1	1	2	2103	1802	922	2072	2017
1	2	0	2103	1797	918	2068	2006
0	0	5	2103	1804	926	2073	2007
1	0	2	2104	1805	925	2074	2002
0	0	2	2106	1805	925	2075	1998
2	0	5	2099	1799	919	2067	1988
0	0	4	2104	1803	923	2073	1987
2	0	2	2103	1803	923	2074	1934
0	1	0	2104	1801	923	2072	1925
1	1	0	2105	1805	925	2075	1919
0	1	0	2103	1802	924	2074	1911
2	0	4	2106	1805	923	2073	1902
1	0	0	2106	1797	920	2072	1894
1	3	3	2105	1802	922	2074	1882
0	1	0	2104	1802	923	2072	1875
3	0	6	2101	1798	917	2068	1859
1	2	2	2104	1802	923	2074	1858
2	0	0	2105	1803	919	2069	1849
1	0	0	2105	1803	925	2073	1846
1	0	1	2101	1798	920	2068	1837
0	0	2	2106	1805	922	2074	1834
0	0	0	2105	1801	923	2073	1828
1	0	0	2106	1802	923	2073	1825
0	0	0	2103	1800	921	2073	1820
0	1	1	2102	1802	923	2074	1818
2	0	2	2107	1806	925	2076	1798
1	4	2	2104	1798	921	2073	1796
1	0	2	2105	1804	922	2074	1793
2	0	2	2106	1805	924	2075	1790
0	1	0	2102	1797	919	2065	1785
0	0	0	2104	1802	922	2073	1790
1	0	1	2105	1801	920	2072	1786
1	3	0	2106	1803	925	2073	1789
0	3	3	2101	1798	920	2071	1786
1	1	0	2106	1805	924	2075	1787
0	0	6	2103	1802	922	2065	1785
1	0	0	2106	1802	923	2073	1784
0	1	2	2105	1802	923	2074	1784
0	0	5	2106	1803	921	2074	1779
0	1	0	2099	1799	920	2071	1780
1	4	2	2106	1802	922	2074	1782
1	3	2	2106	1803	922	2074	1781
0	0	0	2102	1799	918	2070	1777
0	0	0	2102	1797	914	2068	1773
1	3	3	2105	1803	922	2074	1780
0	0	1	2105	1800	918	2072	1776
2	0	6	2106	1802	923	2073	1779
1	0	2	2102	1798	917	2073	1777
0	0	5	2105	1804	923	2076	1781
0	0	0	2106	1803	924	2073	1775
0	0	0	2105	1802	922	2075	1779
0	0	0	2105	1798	921	2074	1778
1	0	0	2105	1802	921	2074	1771
2	0	3	2098	1798	921	2072	1777
1	2	1	2105	1803	923	2073	1777
2	0	2	2112	1803	920	2075	1777
1	4	2	2101	1796	920	2068	1773
0	0	3	2104	1802	925	2075	1781
1	0	4	2108	1804	921	2073	1772
1	3	1	2106	1804	924	2072	1780
0	1	0	2101	1796	919	2070	1777
0	0	2	2101	1796	913	2071	1776
1	2	3	2106	1801	922	2075	1778
1	3	1	2103	1807	924	2077	1772
0	1	2	2107	1803	922	2075	1778
1	0	5	2105	1800	924	2073	1778
0	1	0	2106	1802	922	2074	1780
0	1	5	2106	1802	935	2074	1779
0	2	5	2105	1802	923	2073	1781
1	0	0	2104	1800	921	2075	1782
0	0	0	2105	1803	925	2076	1783
0	0	0	2107	1804	924	2072	1782
1	2	3	2107	1803	921	2075	1779
1	0	0	2106	1802	921	2074	1780
0	1	0	2103	1798	919	2069	1773
0	2	2	2105	1802	923	2073	1781
1	0	0	2105	1801	923	2074	1781
2	0	0	2106	1802	922	2074	1780
2	0	0	2100	1796	917	2067	1777
2	0	0	2104	1801	920	2073	1782
0	1	0	2107	1800	923	2074	1783
0	0	1	2108	1805	924	2076	1780
0	1	0	2104	1801	924	2073	1780
0	1	1	2106	1802	922	2074	1782
0	2	2	2101	1801	930	2076	1783
1	4	1	2104	1799	920	2073	1780
0	1	1	2105	1801	923	2074	1780
0	1	0	2105	1801	925	2074	1781
0	0	2	2100	1796	919	2067	1775
2	0	0	2106	1801	923	2074	1782
1	0	5	2106	1804	923	2076	1783
0	0	0	2107	1803	922	2073	1780
0	1	1	2099	1795	918	2068	1778
2	0	0	2106	1802	923	2073	1781
0	3	5	2104	1802	923	2073	1781
1	0	2	2105	1802	921	2073	1784
0	0	0	2105	1802	922	2073	1781
0	1	0	2106	1801	923	2074	1778
1	0	0	2103	1801	920	2076	1783
1	0	2	2106	1802	922	2076	1781
0	1	0	2107	1803	923	2074	1781
0	1	2	2103	1798	917	2066	1775
1	3	5	2106	1800	923	2074	1781
1	0	3	2105	1801	921	2075	1780
1	0	0	2106	1801	927	2076	1783
1	0	0	2107	1805	925	2075	1784
1	0	0	2103	1799	917	2073	1779
0	0	0	2107	1802	921	2073	1782
1	0	0	2103	1801	925	2074	1780
2	0	0	2107	1802	923	2074	1781
0	0	0	2105	1801	922	2074	1781
1	0	4	2106	1802	923	2080	1777
0	0	0	2103	1800	923	2073	1780
2	0	1	2106	1802	924	2076	1784
0	0	0	2107	1804	925	2078	1783
0	0	1	2105	1799	920	2069	1777
2	0	3	2106	1802	921	2074	1782
2	0	2	2106	1802	922	2071	1779
1	0	0	2103	1803	922	2075	1783
2	0	0	2103	1799	920	2073	1782
0	1	1	2107	1803	922	2073	1782
2	0	0	2106	1802	921	2074	1781
0	1	0	2101	1799	920	2074	1781
2	0	0	2106	1801	921	2075	1781
1	3	6	2105	1801	923	2077	1785
0	2	1	2106	1804	925	2076	1782
1	0	0	2104	1798	920	2074	1781
1	1	2	2106	1802	922	2074	1782
0	0	0	2102	1801	924	2073	1782
0	1	0	2101	1795	917	2068	1776
0	0	0	2107	1802	923	2075	1782
0	0	0	2106	1801	923	2073	1778
1	1	2	2106	1802	922	2075	1782
0	1	2	2101	1795	918	2074	1783
0	1	0	2107	1804	925	2075	1783
0	0	2	2105	1800	922	2074	1777
0	0	0	2105	1800	923	2074	1783
1	1	0	2106	1803	923	2073	1782
1	2	1	2106	1802	921	2072	1777
2	0	3	2107	1803	925	2072	1780
0	1	0	2106	1802	924	2076	1783
0	1	5	2107	1802	924	2074	1782
1	1	0	2106	1802	922	2074	1782
0	0	2	2102	1798	918	2074	1777
0	0	2	2105	1802	923	2073	1783
0	1	0	2105	1802	923	2071	1774
0	0	0	2107	1802	922	2074	1782
0	2	0	2102	1797	920	2072	1783
2	0	3	2108	1801	924	2076	1786
1	1	1	2105	1803	925	2068	1776
1	0	2	2108	1803	924	2074	1783
3	0	3	2106	1802	923	2075	1783
0	0	0	2107	1802	920	2069	1778
1	0	5	2105	1801	921	2076	1781
0	1	0	2106	1803	924	2075	1782
0	2	0	2107	1802	923	2074	1783
0	1	0	2103	1796	919	2069	1778
0	1	0	2103	1796	917	2069	1774
1	2	0	2107	1801	922	2073	1783
0	0	6	2107	1802	923	2063	1778
0	0	3	2107	1802	920	2075	1783
1	1	2	2103	1796	921	2073	1782
