# Supplementary material for: Assisting hand gesture classification and rehabilitation assessment via sEMG and finger motion data
Source: Front Bioeng Biotechnol. 2026 Jan 8;13:1751763. doi: 10.3389/fbioe.2025.1751763 (PMC12823985; doi:10.3389/fbioe.2025.1751763)
Supplement: Supplementary file 1 [file DataSheet1.zip › dataset/function 0/0/4/1.csv]

channel_2	channel_3	channel_6	pinky	ring finger	middle finger	forefinger	thumb
0	0	1	2100	1802	921	2087	1788
1	4	0	2103	1802	923	2087	1788
2	0	2	2104	1806	926	2087	1788
0	1	0	2103	1804	925	2086	1786
1	1	5	2102	1803	923	2086	1786
0	0	3	2100	1799	918	2079	1775
0	0	2	2102	1803	924	2086	1785
1	2	0	2102	1806	924	2087	1788
0	1	1	2103	1803	924	2087	1786
1	2	2	2097	1797	915	2078	1784
0	0	4	2103	1806	927	2088	1789
0	2	3	2103	1801	923	2086	1785
0	1	0	2102	1803	925	2086	1787
0	1	1	2104	1812	925	2096	1783
0	2	3	2104	1815	923	2098	1782
0	1	0	2105	1811	925	2097	1783
0	0	0	2099	1805	920	2090	1775
0	0	1	2104	1813	927	2100	1785
2	0	0	2107	1814	927	2099	1783
0	1	0	2106	1812	927	2098	1783
0	1	0	2101	1810	924	2097	1782
2	0	0	2106	1811	926	2096	1782
0	1	2	2105	1812	925	2098	1782
0	1	1	2104	1812	927	2096	1780
0	0	5	2104	1811	925	2090	1782
2	0	0	2102	1806	922	2091	1775
0	2	1	2103	1807	926	2099	1785
2	0	4	2105	1813	926	2099	1780
1	0	6	2105	1813	926	2097	1784
1	0	1	2105	1811	927	2097	1783
1	0	4	2101	1805	921	2091	1777
0	3	0	2105	1812	926	2097	1783
0	1	0	2105	1811	926	2098	1784
0	1	0	2105	1813	927	2098	1785
0	1	0	2105	1814	927	2098	1785
1	2	0	2107	1812	925	2097	1784
0	1	0	2106	1811	926	2098	1781
0	0	1	2105	1811	926	2097	1783
0	2	2	2106	1812	926	2097	1783
0	1	0	2100	1806	920	2093	1778
0	0	0	2104	1808	925	2096	1782
0	0	3	2106	1810	926	2096	1783
0	0	0	2105	1812	924	2098	1783
0	1	1	2101	1802	921	2093	1781
0	1	0	2106	1814	927	2098	1784
0	4	5	2107	1815	927	2098	1783
1	0	3	2106	1809	925	2096	1784
1	3	1	2106	1813	925	2094	1783
0	1	0	2104	1810	925	2097	1782
0	0	0	2102	1809	925	2098	1785
0	0	0	2105	1814	928	2100	1784
0	1	1	2107	1814	926	2098	1783
0	0	0	2106	1812	927	2098	1782
1	0	0	2101	1806	921	2090	1778
0	1	2	2104	1807	924	2095	1782
1	0	0	2106	1813	926	2097	1783
3	0	0	2107	1812	927	2098	1784
0	1	0	2098	1806	921	2090	1780
1	0	0	2104	1812	926	2099	1785
0	1	1	2106	1814	928	2101	1786
0	0	0	2109	1814	928	2097	1783
0	1	1	2104	1812	927	2097	1783
0	0	0	2101	1807	925	2096	1782
0	3	3	2107	1813	925	2097	1784
0	2	6	2105	1812	926	2097	1785
0	4	3	2108	1813	928	2099	1786
1	0	1	2109	1814	926	2098	1784
0	1	6	2103	1807	922	2091	1778
0	0	0	2103	1805	922	2095	1782
0	0	0	2109	1811	925	2095	1783
0	0	0	2105	1811	927	2096	1781
0	1	1	2100	1803	919	2089	1777
1	0	3	2109	1811	924	2096	1782
0	0	0	2105	1811	924	2096	1784
1	0	0	2106	1813	925	2097	1785
0	0	2	2106	1810	913	2096	1782
1	0	4	2107	1805	923	2094	1781
0	1	2	2105	1810	924	2094	1782
1	0	5	2105	1810	925	2096	1781
0	1	2	2104	1810	927	2095	1782
1	3	0	2102	1806	918	2085	1776
1	4	3	2101	1805	923	2095	1781
1	0	0	2104	1803	923	2095	1781
2	0	2	2106	1811	925	2097	1783
0	2	0	2106	1811	926	2099	1785
0	1	1	2102	1808	921	2092	1779
0	1	1	2107	1813	924	2096	1782
1	0	0	2106	1811	927	2097	1783
0	0	0	2106	1810	924	2095	1782
2	0	0	2105	1809	925	2096	1782
0	0	2	2107	1801	922	2095	1782
0	0	2	2106	1811	924	2096	1781
0	1	0	2106	1810	925	2095	1782
0	0	1	2106	1811	925	2098	1784
0	2	2	2101	1807	921	2091	1778
0	1	6	2102	1803	926	2094	1781
1	2	1	2105	1811	926	2095	1782
0	1	0	2106	1810	925	2096	1781
1	3	0	2101	1806	919	2086	1777
0	0	1	2105	1810	924	2096	1784
1	3	0	2108	1813	928	2099	1783
0	0	3	2108	1813	925	2097	1784
1	1	1	2106	1812	923	2095	1781
0	0	0	2105	1810	925	2096	1782
0	2	3	2106	1802	922	2094	1782
0	1	0	2108	1811	926	2094	1782
0	1	0	2107	1811	925	2095	1782
1	1	0	2102	1805	922	2095	1783
0	0	0	2107	1812	926	2098	1785
0	0	2	2110	1814	927	2097	1783
0	0	4	2108	1811	926	2094	1784
1	1	6	2108	1812	924	2096	1782
0	1	0	2108	1811	925	2091	1776
3	0	4	2108	1810	925	2095	1782
0	2	0	2108	1811	924	2096	1782
1	0	0	2107	1811	925	2095	1781
1	3	0	2104	1805	922	2090	1776
0	0	5	2107	1811	927	2100	1785
1	2	1	2110	1813	927	2096	1783
0	0	2	2110	1812	925	2097	1783
2	0	0	2099	1808	925	2093	1783
3	0	0	2107	1811	925	2093	1781
1	3	1	2108	1810	925	2096	1782
0	1	0	2108	1812	924	2095	1783
0	1	0	2110	1813	925	2087	1783
1	2	0	2109	1812	925	2096	1783
0	0	3	2107	1810	917	2088	1777
0	2	2	2107	1811	924	2093	1781
0	0	0	2108	1811	925	2096	1782
0	0	0	2109	1812	925	2097	1783
2	0	3	2102	1805	921	2090	1778
1	1	5	2107	1811	927	2098	1789
0	0	0	2109	1813	927	2097	1783
0	0	0	2109	1812	926	2095	1782
0	0	2	2104	1808	925	2094	1780
2	2	0	2108	1811	924	2094	1781
0	1	1	2108	1812	925	2095	1783
0	1	2	2108	1811	924	2096	1783
1	2	0	2108	1810	923	2095	1782
0	2	2	2107	1805	922	2089	1775
0	0	0	2109	1810	923	2096	1785
0	1	0	2109	1812	925	2098	1781
1	1	1	2109	1811	919	2096	1782
0	0	0	2107	1811	924	2095	1783
0	2	3	2103	1805	920	2089	1774
0	0	4	2108	1811	926	2095	1781
0	2	3	2109	1813	925	2096	1782
1	0	0	2108	1812	927	2098	1785
1	1	2	2102	1810	927	2097	1783
1	0	0	2110	1812	909	2093	1782
2	0	3	2107	1812	925	2096	1782
0	0	0	2109	1811	925	2095	1784
1	2	2	2108	1811	925	2094	1783
0	1	0	2107	1807	921	2089	1778
0	0	0	2110	1811	920	2093	1781
1	0	0	2108	1809	924	2096	1784
0	0	6	2109	1811	918	2095	1785
2	0	0	2104	1806	923	2092	1777
0	0	0	2110	1812	927	2097	1783
1	3	2	2110	1812	926	2095	1784
0	1	0	2109	1810	925	2095	1782
1	0	3	2109	1810	926	2096	1782
2	0	0	2103	1807	923	2094	1782
0	4	2	2108	1811	922	2092	1783
2	0	0	2109	1813	930	2097	1783
2	0	0	2110	1814	926	2096	1784
0	0	2	2110	1811	925	2096	1783
0	2	0	2109	1805	921	2089	1777
3	0	0	2110	1811	917	2090	1780
0	0	0	2109	1808	921	2095	1782
0	0	0	2109	1809	925	2086	1781
1	2	0	2104	1804	917	2090	1774
0	0	0	2108	1809	925	2095	1782
1	0	4	2109	1811	926	2095	1784
0	1	0	2108	1810	925	2098	1785
0	0	3	2107	1811	926	2095	1782
1	0	6	2110	1812	921	2091	1781
1	0	0	2109	1811	926	2095	1782
1	2	2	2109	1809	925	2096	1782
1	0	1	2109	1811	925	2094	1782
2	0	2	2107	1811	927	2097	1786
1	0	1	2110	1806	923	2089	1777
0	0	0	2111	1811	923	2090	1780
0	0	3	2110	1811	927	2095	1783
0	1	0	2108	1812	926	2094	1783
3	0	0	2104	1804	918	2087	1776
0	1	1	2107	1810	925	2096	1783
0	0	3	2109	1811	925	2095	1782
0	1	2	2109	1811	923	2095	1782
1	0	6	2106	1808	925	2097	1784
0	0	0	2112	1813	921	2091	1781
0	1	0	2112	1812	927	2097	1783
0	0	0	2110	1811	926	2094	1782
0	1	2	2109	1809	926	2093	1782
1	0	2	2108	1806	919	2088	1777
0	0	0	2110	1810	919	2089	1780
0	1	1	2111	1813	924	2086	1781
1	0	0	2112	1807	926	2096	1782
0	0	0	2111	1811	925	2095	1783
0	0	2	2106	1804	920	2089	1777
1	0	4	2108	1810	924	2095	1783
2	1	6	2114	1813	927	2096	1783
2	0	4	2112	1810	925	2094	1782
2	4	3	2109	1805	919	2089	1775
0	4	2	2111	1809	921	2094	1783
0	0	0	2113	1811	925	2099	1786
2	0	2	2114	1813	928	2097	1783
0	0	2	2109	1807	918	2091	1780
0	1	0	2113	1812	926	2095	1783
1	3	2	2114	1813	927	2096	1783
1	4	5	2112	1811	924	2095	1788
1	2	2	2112	1811	924	2094	1784
0	2	3	2111	1811	923	2095	1778
0	2	1	2113	1810	927	2094	1782
0	4	1	2113	1811	926	2098	1785
0	1	0	2114	1813	927	2097	1785
1	0	3	2108	1806	914	2088	1777
0	1	2	2111	1811	925	2095	1782
0	1	0	2113	1811	923	2094	1782
0	0	0	2114	1811	934	2094	1783
0	0	0	2114	1810	925	2097	1783
1	0	2	2109	1803	919	2091	1781
1	0	0	2113	1811	924	2095	1783
0	1	0	2113	1810	928	2097	1786
2	0	0	2117	1813	928	2088	1782
1	1	2	2116	1812	924	2096	1785
1	2	6	2114	1810	925	2092	1778
1	0	0	2115	1811	923	2095	1781
0	2	2	2114	1809	925	2094	1783
0	1	2	2114	1810	925	2094	1781
0	4	4	2112	1806	921	2086	1777
1	1	2	2114	1808	925	2095	1783
0	0	1	2115	1810	926	2095	1785
0	1	0	2115	1813	927	2097	1784
0	3	2	2112	1805	923	2094	1783
1	0	6	2116	1810	925	2091	1779
0	3	3	2114	1809	925	2094	1783
1	1	2	2115	1809	925	2095	1782
0	0	0	2115	1809	924	2095	1784
0	0	1	2114	1809	926	2096	1786
2	0	3	2116	1811	927	2089	1777
1	0	6	2117	1811	925	2093	1778
0	1	2	2116	1810	925	2095	1783
0	1	1	2116	1809	927	2094	1783
1	0	2	2112	1802	919	2089	1777
0	1	1	2115	1808	924	2094	1782
1	0	3	2116	1808	920	2095	1783
1	2	0	2115	1808	924	2094	1782
0	0	0	2110	1805	923	2093	1784
0	1	0	2117	1810	927	2089	1782
2	0	2	2117	1811	927	2096	1783
1	0	5	2117	1809	925	2094	1783
1	4	2	2116	1808	924	2095	1783
0	0	0	2115	1806	917	2090	1776
1	1	2	2116	1808	925	2083	1780
2	0	2	2116	1809	925	2095	1783
1	0	2	2117	1808	926	2097	1783
1	0	5	2119	1810	926	2095	1782
3	0	3	2113	1803	921	2089	1777
0	1	0	2116	1807	924	2094	1782
0	0	0	2114	1808	924	2094	1782
0	0	0	2117	1809	924	2093	1783
0	0	0	2111	1804	925	2094	1782
1	0	3	2117	1810	925	2093	1779
0	1	0	2115	1809	926	2091	1784
3	0	6	2117	1807	926	2095	1784
1	2	2	2117	1809	927	2097	1785
1	0	2	2119	1809	921	2087	1778
0	2	0	2117	1809	921	2090	1779
0	1	1	2117	1809	925	2094	1783
0	1	5	2116	1807	924	2095	1783
2	0	0	2112	1802	919	2088	1776
0	0	4	2116	1808	924	2094	1783
0	0	0	2117	1808	924	2094	1783
1	4	2	2117	1808	925	2094	1783
0	1	2	2117	1808	926	2092	1783
1	0	6	2111	1805	921	2094	1781
3	0	2	2116	1808	920	2087	1779
0	0	0	2119	1808	925	2094	1784
0	0	0	2118	1808	926	2095	1783
1	0	0	2117	1807	926	2094	1783
1	5	1	2116	1807	922	2090	1778
0	0	6	2119	1811	923	2088	1780
0	0	0	2119	1810	925	2095	1783
0	0	2	2116	1808	924	2095	1783
2	1	0	2112	1801	919	2088	1777
0	0	0	2117	1807	925	2095	1784
0	1	0	2115	1808	925	2095	1783
2	0	6	2115	1809	925	2093	1784
3	0	0	2114	1807	924	2094	1785
0	0	0	2118	1810	920	2091	1780
0	0	0	2120	1810	925	2096	1783
0	1	0	2117	1806	925	2095	1782
2	4	2	2118	1808	927	2095	1783
0	1	0	2117	1807	925	2094	1783
0	2	2	2116	1806	920	2088	1779
3	0	4	2117	1809	924	2089	1782
3	0	3	2115	1805	925	2094	1783
0	0	0	2116	1809	927	2094	1782
0	0	0	2113	1807	926	2094	1778
1	0	0	2115	1808	923	2094	1782
0	0	0	2115	1808	925	2094	1783
0	2	2	2116	1807	924	2094	1783
0	0	2	2112	1801	920	2087	1775
1	0	6	2114	1807	925	2094	1782
2	0	5	2114	1806	923	2092	1783
2	0	0	2115	1809	926	2097	1783
0	1	2	2112	1804	921	2091	1782
0	0	0	2115	1808	924	2092	1781
1	2	1	2116	1805	923	2094	1782
2	0	2	2116	1807	923	2096	1782
0	5	3	2116	1807	925	2093	1783
0	2	0	2113	1806	924	2091	1779
0	1	0	2115	1806	925	2093	1781
1	3	2	2115	1808	922	2095	1784
1	2	0	2114	1807	924	2097	1787
0	0	0	2116	1809	927	2094	1783
3	0	2	2110	1802	918	2087	1777
1	4	0	2113	1806	925	2093	1782
1	0	0	2115	1807	925	2093	1780
1	0	6	2114	1806	924	2094	1781
0	0	0	2109	1800	919	2089	1780
0	0	0	2114	1806	925	2093	1781
0	5	2	2111	1807	923	2094	1783
0	2	2	2114	1807	927	2096	1782
1	0	3	2114	1809	925	2095	1783
0	1	0	2115	1809	925	2090	1777
0	0	0	2113	1807	924	2094	1780
1	2	1	2113	1806	925	2093	1784
0	0	0	2114	1806	923	2094	1780
0	0	0	2110	1802	918	2088	1776
0	0	3	2112	1806	925	2093	1782
0	0	2	2113	1805	924	2093	1783
0	1	0	2113	1807	938	2094	1784
0	3	2	2113	1807	925	2093	1783
0	1	2	2106	1799	919	2089	1780
2	0	0	2112	1806	923	2094	1781
0	1	0	2113	1807	924	2094	1781
3	0	2	2112	1806	924	2094	1782
1	0	0	2112	1805	924	2093	1782
0	4	5	2110	1806	923	2091	1777
1	3	2	2111	1807	927	2096	1780
0	1	2	2114	1808	927	2094	1783
0	1	2	2112	1807	924	2095	1783
2	0	0	2108	1799	918	2089	1776
0	3	5	2110	1806	924	2093	1783
1	4	4	2112	1806	925	2093	1781
0	1	0	2110	1808	926	2095	1782
0	0	0	2103	1800	922	2092	1780
0	1	0	2112	1806	923	2093	1778
1	0	3	2112	1807	926	2098	1784
1	0	0	2112	1809	927	2094	1783
1	2	5	2110	1806	922	2093	1783
1	0	0	2110	1805	925	2093	1781
0	0	0	2109	1805	923	2090	1778
0	2	2	2111	1807	923	2094	1779
1	0	0	2111	1805	924	2094	1782
1	0	0	2110	1806	925	2094	1785
0	2	4	2106	1801	922	2091	1778
1	1	0	2109	1808	925	2095	1783
0	0	1	2113	1806	926	2094	1783
0	1	2	2112	1806	925	2094	1781
0	0	1	2103	1799	921	2092	1780
0	0	0	2111	1805	934	2094	1777
2	0	0	2111	1807	924	2093	1781
0	2	2	2111	1805	925	2093	1782
0	3	0	2110	1806	925	2094	1782
0	0	0	2107	1805	921	2092	1780
0	1	2	2113	1809	927	2093	1776
3	0	0	2112	1807	925	2095	1782
1	0	0	2111	1807	923	2094	1782
1	3	2	2110	1806	925	2094	1782
1	2	2	2106	1802	919	2090	1777
0	1	0	2109	1806	925	2096	1785
0	1	0	2114	1809	927	2095	1782
0	1	0	2112	1808	925	2095	1783
2	2	0	2106	1800	922	2093	1783
0	0	0	2111	1806	924	2091	1774
1	1	3	2111	1808	924	2095	1783
0	1	5	2111	1807	925	2094	1783
0	2	3	2110	1806	923	2095	1783
0	0	0	2109	1805	914	2089	1778
2	0	2	2111	1808	927	2088	1778
2	0	1	2113	1809	926	2096	1784
0	0	0	2112	1808	925	2096	1783
0	0	0	2106	1801	919	2088	1774
0	0	5	2109	1805	925	2095	1782
0	0	0	2111	1808	921	2095	1783
1	1	0	2112	1808	926	2097	1785
0	1	0	2113	1809	927	2096	1783
0	2	0	2104	1801	923	2093	1781
2	0	2	2110	1805	924	2087	1774
0	1	0	2110	1806	923	2094	1783
0	0	3	2106	1799	920	2088	1780
0	0	0	2103	1799	918	2087	1779
3	0	0	2109	1806	922	2091	1781
1	0	0	2111	1805	925	2094	1782
3	0	0	2110	1806	924	2095	1781
0	0	0	2109	1805	927	2096	1783
0	1	2	2112	1808	926	2094	1783
0	1	0	2111	1808	923	2094	1782
2	0	1	2110	1804	925	2094	1781
0	0	0	2109	1805	925	2093	1783
0	0	4	2107	1798	924	2088	1775
1	4	1	2110	1804	925	2092	1782
1	2	0	2111	1804	923	2093	1782
2	0	5	2108	1807	924	2093	1784
0	1	4	2105	1799	919	2090	1780
1	0	1	2113	1806	927	2096	1784
0	1	4	2113	1804	923	2094	1782
0	0	3	2116	1805	925	2094	1785
1	2	5	2111	1807	925	2095	1782
0	1	1	2110	1805	923	2094	1783
3	0	2	2110	1804	922	2094	1780
0	3	2	2106	1806	925	2093	1783
1	2	0	2111	1806	923	2094	1781
0	1	2	2112	1805	925	2097	1785
1	0	2	2104	1803	920	2089	1776
1	2	2	2111	1806	924	2092	1781
0	0	0	2111	1805	925	2094	1782
1	2	0	2112	1806	924	2093	1782
1	2	0	2106	1799	915	2090	1781
0	0	0	2111	1805	925	2093	1780
0	1	1	2111	1804	925	2093	1783
1	2	0	2111	1805	925	2094	1784
0	0	2	2111	1806	926	2096	1784
1	1	1	2113	1808	925	2092	1777
0	1	0	2113	1807	923	2093	1778
0	1	0	2110	1805	923	2094	1781
0	0	3	2113	1805	925	2094	1782
0	1	0	2112	1805	924	2094	1783
1	2	0	2109	1801	919	2091	1778
0	1	0	2113	1808	925	2095	1783
0	1	0	2114	1806	922	2093	1782
0	0	0	2113	1806	924	2094	1783
0	0	0	2110	1798	922	2091	1781
0	2	1	2112	1806	924	2094	1778
0	0	1	2112	1804	925	2094	1782
0	0	2	2112	1805	922	2093	1782
0	1	0	2113	1804	925	2093	1783
0	0	0	2112	1805	924	2093	1778
2	3	1	2116	1807	926	2092	1776
0	0	0	2115	1807	925	2095	1783
0	0	0	2114	1805	924	2094	1782
0	1	1	2107	1797	919	2088	1776
0	0	4	2113	1803	920	2094	1781
1	0	2	2115	1806	925	2094	1782
1	3	0	2113	1806	925	2094	1782
0	1	0	2115	1807	925	2094	1783
1	3	3	2110	1795	921	2093	1780
0	2	2	2115	1806	922	2089	1777
0	0	5	2115	1806	925	2094	1782
0	0	0	2114	1806	926	2090	1782
0	2	0	2115	1804	925	2092	1782
1	1	0	2114	1803	922	2091	1780
1	0	2	2116	1808	921	2090	1780
3	0	1	2117	1806	926	2093	1783
0	0	0	2115	1807	916	2093	1783
0	1	1	2111	1800	920	2084	1777
1	0	2	2115	1805	922	2093	1781
0	0	2	2117	1806	923	2095	1783
1	1	0	2115	1807	925	2093	1783
1	2	1	2111	1802	922	2092	1780
1	1	6	2115	1804	919	2091	1787
1	4	2	2117	1809	927	2096	1783
0	0	0	2117	1808	926	2095	1781
0	0	0	2114	1806	923	2093	1783
1	4	0	2115	1806	925	2093	1782
1	3	0	2115	1802	919	2087	1776
0	0	3	2116	1805	918	2088	1781
0	0	2	2116	1806	926	2095	1784
0	0	2	2118	1808	926	2095	1782
0	1	0	2112	1801	920	2088	1775
2	0	1	2116	1805	924	2093	1782
0	0	0	2115	1806	924	2092	1783
3	0	4	2117	1806	922	2093	1782
0	3	0	2114	1804	924	2093	1783
2	0	3	2116	1804	918	2089	1781
1	2	0	2116	1806	925	2093	1782
0	0	3	2116	1807	924	2095	1785
0	1	0	2117	1807	926	2096	1785
0	1	0	2115	1803	922	2085	1776
0	1	0	2117	1796	920	2090	1782
0	0	0	2117	1806	924	2093	1783
1	4	3	2117	1805	924	2093	1783
0	0	5	2117	1805	925	2094	1783
1	3	0	2112	1800	919	2089	1779
1	1	2	2118	1808	927	2095	1783
1	0	3	2118	1808	925	2094	1784
3	0	5	2114	1801	921	2087	1778
1	0	1	2112	1801	919	2087	1776
0	1	2	2119	1806	923	2093	1783
0	0	3	2118	1807	925	2095	1785
0	1	2	2119	1807	928	2095	1785
0	0	0	2115	1802	924	2091	1782
0	0	0	2121	1806	924	2093	1782
0	1	0	2119	1807	924	2093	1781
3	0	0	2119	1806	925	2093	1783
2	0	0	2119	1806	924	2092	1783
0	1	0	2119	1806	921	2088	1778
1	1	0	2118	1807	924	2093	1782
0	0	1	2120	1807	924	2093	1783
0	1	1	2120	1807	926	2093	1783
0	1	0	2115	1801	920	2086	1775
0	2	0	2119	1807	926	2095	1783
2	0	1	2121	1806	927	2093	1782
0	1	0	2120	1806	924	2095	1785
0	1	0	2112	1803	924	2094	1783
1	4	4	2116	1800	922	2090	1782
0	2	0	2121	1806	924	2092	1778
1	0	0	2121	1807	925	2094	1782
0	1	0	2121	1806	928	2093	1782
1	2	2	2120	1806	926	2094	1785
1	3	4	2122	1808	925	2090	1775
1	2	1	2123	1808	926	2091	1781
2	0	5	2122	1808	925	2092	1784
1	4	2	2121	1807	925	2092	1785
1	1	0	2116	1799	918	2086	1774
0	1	0	2121	1806	924	2093	1783
1	2	2	2121	1808	924	2093	1782
0	0	0	2122	1807	924	2092	1784
0	0	6	2117	1805	925	2095	1785
0	3	2	2123	1810	924	2094	1782
0	0	0	2124	1808	925	2094	1783
2	0	4	2121	1804	924	2093	1783
1	0	5	2122	1804	925	2093	1782
0	0	3	2122	1805	924	2093	1782
0	0	0	2122	1804	922	2088	1778
0	2	1	2124	1810	925	2092	1782
1	0	0	2124	1808	925	2094	1783
0	0	0	2123	1808	924	2094	1782
0	2	1	2117	1796	918	2089	1777
1	2	1	2122	1806	924	2094	1782
1	0	0	2123	1806	925	2094	1783
1	1	0	2124	1806	924	2094	1784
1	2	2	2119	1804	925	2093	1782
1	1	2	2124	1807	923	2091	1784
0	0	1	2126	1809	927	2095	1784
1	0	0	2125	1809	926	2093	1783
0	1	0	2124	1807	923	2094	1783
0	0	5	2123	1803	921	2086	1778
1	0	2	2123	1805	918	2091	1781
0	0	0	2122	1807	925	2094	1783
0	0	0	2124	1806	925	2092	1783
1	0	3	2124	1807	924	2095	1783
2	0	0	2116	1801	919	2089	1777
1	2	0	2124	1808	925	2097	1785
0	2	2	2127	1809	926	2094	1784
1	0	5	2125	1809	926	2093	1782
1	2	2	2122	1806	922	2094	1784
0	0	0	2124	1805	921	2091	1781
0	5	0	2125	1806	925	2092	1783
2	3	2	2125	1806	924	2091	1783
0	1	0	2125	1807	924	2093	1783
0	0	0	2123	1800	920	2084	1779
3	0	0	2124	1802	923	2093	1784
1	0	0	2128	1809	927	2094	1784
0	1	2	2127	1808	926	2093	1784
0	0	0	2120	1801	918	2083	1777
3	1	0	2125	1807	925	2092	1783
0	3	2	2125	1807	924	2094	1783
0	1	0	2125	1806	924	2095	1783
1	0	4	2126	1809	926	2097	1785
0	1	1	2125	1808	923	2094	1783
0	0	3	2127	1803	918	2092	1782
0	1	0	2126	1807	926	2094	1782
0	0	0	2127	1808	925	2094	1783
0	1	0	2125	1808	925	2092	1784
1	4	2	2123	1799	922	2087	1777
0	1	2	2125	1801	918	2090	1781
1	1	0	2126	1807	926	2094	1783
1	4	1	2126	1807	926	2095	1785
1	0	7	2124	1803	922	2086	1779
0	3	2	2127	1808	926	2092	1784
1	1	1	2126	1807	923	2092	1783
1	1	0	2126	1807	926	2093	1782
0	1	0	2124	1806	927	2093	1782
0	0	1	2122	1800	922	2091	1781
2	4	0	2127	1807	925	2093	1783
1	1	2	2129	1807	923	2093	1784
2	0	2	2128	1808	925	2094	1784
0	0	0	2127	1808	926	2095	1778
0	4	3	2122	1803	919	2084	1777
0	1	0	2122	1796	921	2091	1782
0	0	0	2126	1807	924	2094	1783
