# Supplementary material for: Assisting hand gesture classification and rehabilitation assessment via sEMG and finger motion data
Source: Front Bioeng Biotechnol. 2026 Jan 8;13:1751763. doi: 10.3389/fbioe.2025.1751763 (PMC12823985; doi:10.3389/fbioe.2025.1751763)
Supplement: Supplementary file 1 [file DataSheet1.zip › dataset/function 0/0/4/2.csv]

channel_2	channel_3	channel_6	pinky	ring finger	middle finger	forefinger	thumb
0	1	0	2123	1799	920	2090	1776
0	1	2	2131	1808	931	2105	1791
1	0	7	2123	1798	922	2094	1782
1	3	1	2131	1808	929	2105	1789
1	1	2	2128	1801	924	2098	1786
0	1	0	2122	1797	921	2093	1781
1	0	0	2130	1807	928	2104	1792
3	0	0	2131	1809	929	2106	1791
0	2	0	2121	1797	924	2097	1784
0	2	0	2132	1807	930	2106	1791
0	0	2	2123	1796	918	2091	1779
1	2	2	2132	1798	924	2095	1781
0	1	0	2133	1797	923	2094	1781
1	3	0	2133	1798	923	2095	1781
2	0	2	2129	1793	919	2089	1773
1	1	3	2132	1797	924	2095	1780
0	1	3	2132	1796	925	2095	1780
1	0	1	2134	1797	925	2095	1780
0	0	5	2129	1790	913	2093	1777
0	1	0	2133	1799	925	2097	1784
0	1	0	2134	1800	925	2095	1781
0	0	1	2134	1797	924	2094	1780
1	2	0	2132	1796	924	2095	1781
1	2	0	2133	1795	922	2096	1778
0	3	0	2133	1797	923	2095	1780
2	0	2	2133	1797	924	2096	1780
1	4	0	2132	1796	922	2095	1780
0	2	1	2129	1792	916	2089	1775
0	0	2	2133	1798	925	2097	1783
2	0	0	2135	1799	922	2096	1780
0	1	2	2132	1797	924	2095	1779
1	2	2	2133	1797	923	2094	1780
0	1	2	2128	1793	919	2090	1778
0	0	0	2133	1797	924	2095	1782
0	1	0	2133	1799	925	2097	1783
0	0	6	2136	1800	925	2096	1779
1	2	2	2133	1797	922	2095	1780
1	0	5	2131	1794	924	2093	1775
0	1	0	2132	1797	925	2093	1779
0	1	0	2132	1797	923	2094	1781
1	0	3	2132	1797	925	2094	1781
1	4	0	2129	1788	919	2088	1774
1	4	2	2131	1796	925	2095	1781
0	0	0	2134	1799	927	2097	1783
1	4	2	2133	1800	925	2096	1782
0	3	4	2129	1789	920	2092	1779
0	0	4	2133	1797	925	2094	1777
0	1	0	2133	1797	926	2095	1779
0	0	2	2133	1797	924	2096	1780
0	1	0	2132	1797	920	2095	1779
0	0	0	2133	1797	923	2094	1780
1	0	5	2131	1793	926	2092	1774
1	0	5	2133	1796	924	2094	1777
2	0	5	2133	1797	925	2098	1784
0	0	3	2134	1800	926	2097	1780
2	0	0	2129	1795	919	2087	1776
2	0	5	2132	1798	922	2093	1781
0	0	0	2134	1797	924	2095	1780
0	4	2	2133	1798	923	2095	1779
0	2	1	2128	1791	919	2091	1778
0	0	0	2134	1798	924	2094	1776
1	2	0	2133	1796	924	2095	1780
0	1	2	2131	1790	924	2096	1781
0	1	0	2134	1798	926	2097	1781
1	4	2	2134	1798	924	2092	1776
0	0	1	2133	1798	923	2093	1772
0	0	7	2134	1798	923	2095	1774
2	0	6	2133	1798	922	2095	1781
0	0	5	2133	1799	924	2096	1782
2	0	2	2131	1795	918	2091	1774
0	0	0	2135	1798	924	2094	1780
1	0	2	2133	1796	924	2092	1781
0	0	5	2133	1798	926	2093	1780
0	0	1	2129	1790	920	2093	1778
0	1	0	2134	1797	923	2094	1774
0	0	6	2133	1797	924	2095	1780
0	0	0	2133	1798	923	2094	1781
0	1	2	2133	1797	924	2095	1782
0	1	0	2131	1798	926	2091	1777
2	0	1	2135	1798	925	2092	1775
1	3	2	2133	1798	926	2095	1779
1	0	3	2134	1797	924	2092	1781
1	2	0	2127	1789	919	2087	1771
0	2	0	2131	1796	923	2094	1780
0	1	3	2131	1798	926	2097	1781
0	1	2	2136	1799	923	2095	1780
1	0	1	2132	1798	925	2094	1781
0	2	3	2129	1791	923	2095	1780
1	0	0	2135	1799	924	2086	1774
0	0	2	2133	1798	923	2094	1781
0	2	1	2135	1797	923	2095	1778
3	0	0	2133	1795	924	2095	1780
0	0	6	2131	1796	918	2089	1773
0	2	3	2132	1797	918	2089	1774
1	1	0	2133	1797	924	2096	1780
0	1	0	2133	1797	923	2095	1781
0	0	2	2130	1793	922	2090	1777
0	0	0	2134	1799	925	2095	1779
0	1	2	2133	1798	911	2095	1779
0	2	2	2133	1797	924	2095	1780
0	2	2	2123	1793	922	2091	1779
0	3	5	2132	1797	918	2081	1775
3	0	0	2134	1797	925	2089	1777
2	0	0	2134	1800	925	2094	1780
0	1	3	2136	1799	925	2094	1779
0	1	2	2134	1799	924	2096	1779
1	3	1	2131	1796	920	2089	1775
1	1	2	2134	1798	923	2096	1782
0	0	5	2134	1798	922	2095	1780
1	2	1	2133	1797	924	2095	1779
1	1	0	2133	1797	924	2095	1779
0	0	0	2134	1800	925	2097	1780
1	3	1	2135	1799	924	2096	1780
1	1	2	2134	1795	921	2095	1781
1	1	3	2127	1791	919	2090	1774
0	4	4	2134	1797	923	2095	1780
2	0	5	2133	1797	922	2095	1780
1	3	1	2133	1798	925	2095	1780
0	0	0	2126	1791	920	2093	1779
3	0	3	2133	1798	924	2097	1779
1	3	2	2135	1800	926	2096	1781
0	1	2	2136	1799	923	2095	1779
0	0	0	2133	1796	923	2095	1778
0	0	5	2135	1796	922	2090	1774
0	1	0	2134	1798	923	2092	1778
0	2	0	2133	1799	924	2095	1777
1	1	0	2136	1800	925	2097	1780
1	0	0	2135	1799	923	2095	1780
1	0	3	2128	1792	919	2089	1775
0	0	6	2134	1798	919	2094	1781
0	0	1	2134	1798	923	2095	1781
2	0	2	2133	1798	923	2094	1781
0	0	1	2129	1792	922	2092	1776
0	1	0	2133	1797	923	2093	1778
1	1	3	2134	1798	925	2099	1782
0	1	0	2136	1799	926	2095	1780
0	0	0	2135	1799	923	2096	1779
1	1	1	2135	1798	920	2089	1775
0	0	0	2133	1798	919	2093	1779
0	1	0	2134	1797	923	2095	1781
0	1	0	2136	1801	926	2097	1782
0	0	2	2130	1791	920	2088	1776
0	0	5	2133	1796	924	2095	1779
0	1	0	2136	1798	925	2095	1781
0	0	0	2133	1796	923	2096	1780
1	1	0	2133	1798	924	2099	1783
1	2	0	2130	1794	922	2094	1780
2	0	3	2134	1798	923	2091	1779
1	0	2	2134	1797	922	2094	1780
1	3	2	2134	1798	922	2094	1780
0	1	2	2133	1796	925	2095	1779
0	1	3	2133	1793	919	2088	1775
1	0	2	2134	1797	919	2091	1779
0	1	0	2134	1797	924	2095	1782
3	0	0	2133	1799	926	2097	1783
0	0	1	2131	1790	919	2090	1774
1	0	3	2133	1798	924	2095	1779
0	0	0	2134	1798	923	2095	1780
0	0	0	2133	1796	924	2093	1781
0	0	0	2130	1794	924	2094	1779
0	4	4	2134	1796	920	2090	1778
0	1	1	2134	1797	925	2094	1781
1	0	6	2133	1798	922	2095	1780
0	1	2	2134	1798	924	2094	1781
0	1	0	2133	1797	923	2095	1780
0	2	2	2132	1795	918	2088	1773
0	1	0	2133	1797	920	2091	1778
1	0	3	2134	1798	923	2095	1780
0	0	0	2134	1795	923	2095	1781
0	1	2	2128	1792	921	2088	1779
2	0	0	2135	1800	924	2095	1780
0	1	0	2134	1799	925	2095	1781
0	1	0	2133	1798	921	2096	1780
0	0	0	2127	1794	923	2093	1779
0	2	2	2134	1796	920	2087	1778
0	1	0	2133	1797	924	2095	1781
0	0	0	2133	1797	921	2096	1780
1	0	0	2133	1797	923	2096	1782
2	0	0	2133	1795	922	2092	1776
0	0	0	2137	1800	922	2090	1779
1	2	1	2136	1796	925	2085	1777
3	0	1	2133	1798	923	2094	1780
0	0	0	2133	1798	925	2094	1781
0	2	2	2130	1786	918	2089	1776
0	0	0	2134	1796	924	2094	1780
0	4	2	2132	1797	922	2095	1781
1	1	0	2131	1797	924	2094	1780
0	0	0	2129	1794	923	2095	1783
1	2	3	2134	1801	921	2090	1780
0	1	2	2137	1798	925	2095	1779
0	0	0	2134	1798	924	2094	1780
1	2	1	2134	1797	926	2094	1780
1	0	0	2133	1792	919	2090	1773
1	3	1	2133	1796	915	2090	1778
1	0	2	2134	1797	924	2096	1780
2	0	0	2134	1798	924	2095	1781
0	1	0	2128	1791	918	2088	1776
1	3	3	2132	1795	926	2098	1783
0	2	3	2133	1796	923	2094	1779
2	0	0	2134	1798	924	2094	1781
0	1	0	2133	1797	925	2094	1782
0	0	6	2129	1794	923	2094	1780
2	0	0	2134	1798	917	2089	1778
3	0	0	2136	1798	922	2095	1781
0	1	1	2136	1799	925	2095	1780
0	0	0	2129	1791	918	2090	1778
2	0	7	2133	1796	920	2097	1779
1	4	2	2134	1796	922	2095	1779
1	0	4	2134	1797	924	2095	1781
0	2	3	2133	1797	924	2093	1781
0	0	1	2133	1797	924	2091	1777
1	2	3	2133	1798	925	2098	1782
1	0	0	2135	1799	927	2095	1779
1	1	2	2133	1798	921	2095	1779
1	0	0	2128	1792	919	2086	1774
1	4	2	2133	1797	922	2094	1780
0	1	0	2134	1796	923	2094	1780
1	2	4	2134	1798	922	2094	1779
0	2	1	2126	1791	921	2093	1777
0	0	0	2132	1798	923	2094	1779
1	0	0	2133	1798	926	2098	1783
1	0	0	2135	1801	926	2093	1781
0	1	5	2133	1797	923	2094	1780
1	0	0	2132	1796	923	2097	1782
0	1	2	2133	1799	925	2094	1778
0	0	0	2134	1799	924	2094	1778
1	0	0	2134	1797	923	2094	1776
1	4	4	2133	1798	923	2095	1779
0	0	0	2128	1793	918	2089	1774
1	0	1	2132	1792	924	2094	1781
1	4	1	2133	1797	923	2095	1779
1	3	6	2133	1798	926	2095	1781
0	2	0	2130	1790	923	2094	1779
2	0	1	2133	1797	922	2092	1777
0	2	2	2133	1797	923	2094	1780
2	0	0	2133	1797	923	2093	1781
0	1	0	2133	1798	926	2096	1781
0	4	6	2132	1796	920	2089	1775
0	1	7	2133	1797	922	2087	1778
1	0	0	2133	1796	925	2096	1783
1	3	0	2134	1797	923	2095	1779
3	0	0	2134	1798	923	2096	1779
0	2	1	2130	1791	917	2087	1774
1	0	0	2133	1794	923	2094	1780
1	0	2	2134	1797	924	2094	1782
0	1	5	2133	1799	922	2095	1779
0	1	0	2129	1793	923	2096	1782
1	2	0	2134	1799	922	2089	1780
0	1	0	2136	1797	925	2095	1780
2	0	0	2133	1798	924	2095	1781
1	0	0	2133	1797	925	2094	1780
0	0	1	2131	1794	918	2087	1775
0	0	0	2133	1797	921	2089	1778
0	1	2	2133	1797	924	2095	1779
0	0	0	2133	1797	922	2095	1779
0	2	1	2128	1790	917	2089	1776
0	1	4	2133	1798	926	2096	1782
2	0	0	2135	1799	925	2097	1781
0	1	2	2133	1797	924	2095	1780
0	1	3	2133	1798	924	2094	1781
0	0	2	2127	1794	922	2094	1780
0	1	1	2133	1797	921	2087	1776
0	1	2	2133	1797	924	2096	1781
1	0	0	2134	1799	925	2098	1782
1	0	0	2135	1799	925	2094	1781
2	0	0	2133	1795	918	2089	1772
1	2	2	2133	1797	923	2087	1778
1	0	6	2134	1797	924	2095	1780
1	0	2	2133	1796	924	2095	1780
0	0	0	2129	1791	918	2089	1772
0	0	0	2132	1797	923	2095	1780
0	4	2	2135	1799	923	2094	1781
0	3	3	2133	1797	923	2098	1783
0	0	0	2131	1798	924	2097	1780
0	0	3	2133	1798	920	2090	1779
1	0	4	2134	1799	925	2096	1780
2	0	0	2132	1797	924	2096	1780
0	0	1	2133	1797	924	2094	1780
0	0	0	2133	1797	925	2095	1781
1	2	3	2132	1794	917	2087	1776
0	1	1	2134	1798	921	2092	1778
0	1	2	2135	1799	924	2096	1781
1	3	4	2133	1797	924	2092	1779
0	1	1	2129	1791	920	2087	1773
0	0	0	2131	1798	924	2094	1780
1	0	0	2134	1796	924	2095	1778
0	1	0	2134	1798	925	2096	1778
0	1	1	2131	1795	923	2096	1782
0	0	0	2135	1798	919	2094	1780
2	0	0	2135	1799	925	2094	1781
1	2	0	2134	1797	924	2096	1781
2	0	2	2133	1797	925	2095	1780
0	1	2	2132	1793	919	2090	1777
1	0	0	2134	1792	915	2092	1778
1	4	6	2135	1801	918	2094	1780
0	0	0	2135	1799	925	2096	1781
2	0	5	2134	1799	925	2095	1780
0	0	0	2129	1791	917	2088	1774
0	1	2	2132	1796	923	2094	1781
0	0	0	2133	1799	927	2097	1783
1	2	2	2134	1798	923	2096	1780
3	0	3	2127	1791	917	2088	1774
0	0	5	2134	1798	923	2095	1779
0	0	2	2135	1795	918	2094	1780
1	3	0	2134	1797	923	2095	1781
1	2	0	2129	1789	919	2094	1781
0	1	0	2134	1798	925	2099	1782
0	0	6	2136	1800	925	2096	1782
0	1	1	2135	1798	924	2093	1780
0	1	1	2134	1797	927	2086	1780
1	0	3	2134	1797	920	2089	1773
1	4	2	2134	1796	925	2092	1778
1	2	0	2132	1797	923	2093	1781
0	0	2	2135	1797	924	2095	1779
2	0	2	2130	1790	919	2087	1775
0	0	4	2133	1798	922	2097	1783
0	0	2	2135	1800	924	2097	1781
0	0	5	2136	1798	923	2096	1779
0	2	0	2134	1797	922	2096	1779
0	1	0	2129	1793	921	2092	1780
1	3	0	2134	1798	924	2094	1779
1	4	0	2134	1798	923	2095	1780
0	0	2	2133	1797	923	2097	1781
2	0	1	2134	1799	925	2098	1781
1	1	0	2135	1800	922	2091	1775
0	1	0	2134	1797	921	2092	1778
0	0	0	2134	1797	924	2095	1780
2	3	2	2134	1797	921	2096	1779
1	2	2	2130	1792	918	2090	1774
1	3	2	2135	1796	924	2095	1778
1	1	0	2135	1797	923	2094	1780
0	1	0	2131	1796	921	2094	1782
0	1	0	2130	1795	925	2099	1782
0	2	1	2136	1799	924	2093	1779
0	0	1	2135	1797	924	2095	1779
0	1	2	2134	1797	924	2095	1782
2	0	1	2134	1797	924	2095	1781
3	0	0	2133	1796	924	2097	1781
0	0	0	2134	1794	922	2093	1774
1	0	0	2137	1798	926	2093	1779
0	1	1	2134	1798	925	2094	1781
0	1	1	2135	1796	924	2096	1780
0	0	0	2129	1791	919	2090	1774
1	2	3	2134	1797	922	2096	1780
0	1	2	2133	1797	924	2094	1781
1	0	0	2134	1797	924	2094	1778
0	0	0	2130	1796	923	2095	1782
1	0	0	2135	1799	922	2095	1781
0	0	5	2136	1800	925	2097	1780
2	0	5	2135	1797	924	2095	1779
1	3	0	2134	1797	924	2095	1774
0	1	3	2134	1792	920	2090	1774
0	1	1	2135	1795	917	2092	1777
0	3	0	2134	1797	926	2095	1780
1	0	0	2136	1799	924	2094	1781
0	1	6	2136	1798	924	2095	1780
0	2	5	2131	1792	917	2090	1772
3	0	0	2132	1797	923	2095	1780
0	1	0	2134	1798	923	2095	1780
1	0	0	2134	1798	923	2095	1779
0	1	1	2132	1796	922	2095	1778
1	2	3	2132	1797	918	2093	1779
0	1	1	2135	1800	924	2098	1782
2	0	2	2136	1799	925	2096	1780
0	0	0	2134	1795	922	2094	1781
0	1	6	2132	1792	919	2088	1775
1	3	0	2134	1793	921	2096	1781
0	0	5	2136	1801	925	2097	1780
0	1	0	2135	1798	924	2095	1779
0	0	4	2129	1792	919	2089	1773
2	0	3	2134	1797	922	2095	1780
0	1	0	2133	1798	922	2093	1780
2	0	1	2134	1795	925	2098	1783
0	0	0	2136	1801	926	2097	1782
0	1	0	2132	1796	921	2095	1781
1	2	2	2136	1792	919	2092	1778
1	0	1	2134	1797	923	2095	1782
0	0	2	2135	1797	925	2096	1779
1	2	0	2133	1797	925	2094	1780
1	2	0	2131	1791	919	2088	1774
1	3	0	2130	1789	919	2094	1781
0	1	0	2133	1798	923	2097	1783
1	1	0	2136	1801	927	2097	1781
0	0	4	2131	1794	920	2088	1775
1	3	2	2135	1795	923	2095	1779
0	0	0	2134	1797	924	2094	1780
1	1	2	2135	1797	924	2095	1780
1	0	0	2133	1796	925	2096	1780
0	2	0	2130	1788	922	2093	1779
0	0	0	2134	1797	925	2095	1782
2	0	3	2134	1797	925	2095	1780
0	1	0	2136	1798	925	2094	1781
0	0	0	2133	1800	923	2095	1779
1	2	0	2130	1793	918	2090	1775
1	0	1	2132	1787	920	2093	1778
2	0	0	2134	1795	924	2095	1780
0	0	0	2134	1798	926	2099	1782
0	2	2	2136	1800	925	2090	1776
0	0	1	2135	1798	924	2096	1781
3	0	0	2134	1798	925	2096	1780
0	0	0	2134	1798	923	2096	1779
1	2	2	2127	1792	918	2087	1773
0	0	0	2134	1798	925	2094	1778
0	1	0	2132	1797	924	2095	1781
0	2	1	2135	1796	924	2097	1782
0	1	2	2130	1794	925	2093	1782
0	2	3	2136	1800	923	2094	1779
1	1	3	2135	1797	924	2093	1780
0	0	0	2134	1797	923	2096	1781
2	0	0	2135	1796	922	2094	1780
0	2	2	2135	1797	921	2087	1775
1	0	0	2131	1798	923	2095	1779
2	0	0	2133	1797	923	2095	1781
1	4	2	2133	1797	924	2097	1781
3	0	5	2133	1796	923	2095	1780
0	0	6	2128	1791	919	2087	1773
0	0	0	2133	1796	924	2095	1781
1	0	2	2133	1797	922	2094	1781
2	0	0	2134	1797	923	2095	1780
0	1	4	2127	1792	923	2096	1783
1	0	0	2136	1801	927	2095	1780
2	0	0	2137	1800	925	2096	1780
0	2	6	2134	1797	924	2095	1781
2	0	0	2135	1797	924	2095	1779
1	0	0	2134	1796	922	2090	1773
0	2	2	2135	1798	923	2091	1779
1	1	4	2134	1797	925	2094	1780
1	1	2	2134	1798	923	2095	1780
1	4	5	2131	1791	918	2090	1777
0	1	0	2135	1798	926	2098	1782
0	2	5	2137	1798	924	2096	1780
1	0	2	2135	1798	920	2095	1781
1	3	2	2135	1797	923	2095	1777
1	2	0	2129	1794	922	2095	1779
0	1	0	2135	1798	921	2091	1780
1	5	2	2135	1798	924	2097	1783
0	3	2	2135	1799	928	2098	1782
1	2	2	2136	1799	924	2096	1780
2	0	0	2134	1794	921	2090	1770
0	1	0	2134	1797	919	2093	1779
1	0	0	2134	1797	924	2095	1780
0	0	0	2133	1798	924	2096	1780
0	0	0	2129	1791	917	2088	1774
0	1	2	2134	1797	924	2094	1780
2	0	0	2134	1797	925	2096	1783
0	1	2	2135	1798	926	2098	1782
2	0	0	2133	1799	923	2096	1781
0	3	2	2135	1797	920	2094	1780
2	0	0	2135	1797	923	2096	1778
0	0	0	2134	1798	923	2094	1781
1	3	0	2133	1797	924	2095	1779
0	0	0	2134	1796	926	2096	1780
0	0	2	2135	1794	921	2091	1775
1	1	0	2138	1800	922	2092	1779
0	1	2	2136	1796	924	2095	1781
0	0	1	2134	1797	921	2095	1779
0	1	1	2129	1790	917	2091	1774
0	2	2	2134	1798	920	2094	1781
0	1	2	2134	1797	922	2094	1779
0	0	2	2133	1798	924	2095	1780
0	1	2	2132	1796	923	2095	1779
0	1	1	2135	1794	920	2093	1781
2	0	5	2135	1800	925	2099	1781
0	0	0	2137	1799	927	2096	1782
0	2	1	2134	1798	924	2093	1781
0	0	0	2129	1791	919	2089	1774
1	0	0	2135	1790	920	2094	1779
1	0	0	2135	1799	924	2095	1780
0	1	2	2134	1797	925	2094	1779
0	0	0	2134	1798	925	2095	1780
1	0	0	2130	1792	920	2089	1774
1	0	0	2133	1796	926	2098	1782
1	0	0	2135	1800	927	2095	1781
1	2	4	2136	1799	925	2096	1780
0	0	0	2133	1796	922	2095	1779
1	4	2	2134	1794	911	2090	1779
0	2	2	2134	1797	924	2095	1780
1	2	3	2134	1796	925	2095	1779
0	1	6	2134	1797	923	2095	1779
1	0	1	2131	1792	919	2088	1775
0	1	2	2134	1790	923	2095	1782
2	0	0	2136	1800	925	2096	1781
0	0	0	2136	1799	924	2094	1781
0	0	0	2130	1792	918	2088	1775
0	2	5	2135	1797	924	2095	1779
0	0	0	2133	1796	925	2095	1780
1	0	0	2135	1798	926	2098	1783
2	0	0	2136	1800	925	2097	1782
0	1	2	2134	1797	923	2096	1780
0	1	0	2134	1791	916	2092	1779
1	0	0	2134	1797	923	2095	1779
0	0	1	2130	1789	921	2094	1780
0	0	0	2129	1791	920	2092	1778
0	1	0	2135	1797	925	2095	1780
0	2	0	2135	1798	925	2095	1781
1	0	5	2134	1796	924	2096	1779
0	2	1	2134	1797	924	2095	1781
0	0	0	2134	1797	924	2093	1774
1	0	0	2135	1798	923	2096	1780
1	0	0	2135	1797	926	2098	1782
1	0	0	2137	1800	926	2096	1781
0	2	1	2131	1793	919	2091	1773
0	2	2	2134	1797	922	2095	1781
0	1	0	2134	1797	922	2095	1780
1	0	0	2135	1798	924	2094	1780
0	4	6	2131	1791	919	2093	1778
1	3	0	2134	1797	925	2097	1779
0	1	2	2132	1796	922	2095	1779
1	0	0	2135	1798	925	2098	1783
1	0	0	2133	1795	923	2096	1783
1	0	1	2134	1798	924	2095	1781
1	0	4	2132	1797	924	2092	1776
2	1	5	2135	1797	922	2095	1779
1	3	6	2135	1797	923	2093	1780
0	0	0	2135	1797	925	2095	1780
3	0	0	2132	1793	918	2091	1774
0	0	2	2135	1799	923	2098	1782
0	0	0	2137	1800	923	2096	1781
1	3	0	2136	1797	925	2095	1780
0	0	0	2130	1793	921	2095	1779
0	2	2	2134	1797	922	2097	1779
0	0	1	2135	1797	924	2094	1780
0	1	0	2134	1797	924	2094	1779
1	0	0	2134	1798	922	2093	1780
0	1	0	2133	1797	923	2091	1776
0	0	2	2135	1799	924	2098	1778
