# Supplementary material for: Assisting hand gesture classification and rehabilitation assessment via sEMG and finger motion data
Source: Front Bioeng Biotechnol. 2026 Jan 8;13:1751763. doi: 10.3389/fbioe.2025.1751763 (PMC12823985; doi:10.3389/fbioe.2025.1751763)
Supplement: Supplementary file 1 [file DataSheet1.zip › dataset/function 0/0/4/3.csv]

channel_2	channel_3	channel_6	pinky	ring finger	middle finger	forefinger	thumb
0	1	0	2121	1792	923	2100	1778
0	2	2	2123	1796	925	2101	1780
0	2	0	2117	1785	916	2098	1777
0	1	2	2122	1795	923	2100	1778
0	0	0	2123	1795	923	2101	1778
1	0	0	2125	1797	926	2102	1781
1	0	0	2124	1794	924	2101	1780
1	4	3	2123	1795	924	2101	1780
3	0	0	2116	1791	923	2099	1777
1	3	2	2121	1795	925	2101	1779
1	2	2	2124	1792	924	2101	1778
1	0	0	2123	1795	924	2101	1778
0	2	2	2118	1787	920	2093	1773
1	0	0	2124	1794	925	2101	1781
0	0	0	2120	1793	922	2099	1778
0	2	2	2124	1797	925	2100	1781
0	0	1	2117	1787	918	2097	1778
0	2	2	2123	1795	923	2100	1779
0	0	6	2105	1798	922	2102	1781
0	1	0	2105	1798	925	2103	1781
1	4	0	2101	1793	924	2101	1780
0	0	2	2106	1798	924	2102	1780
0	0	5	2106	1798	923	2102	1780
0	0	2	2106	1797	924	2102	1782
0	0	2	2104	1799	923	2105	1783
0	0	5	2108	1800	924	2098	1775
0	1	4	2106	1799	923	2103	1781
0	1	0	2106	1798	925	2103	1779
0	0	1	2108	1799	921	2103	1780
0	0	0	2100	1790	917	2095	1773
0	0	0	2104	1798	923	2104	1781
3	0	1	2105	1797	923	2102	1781
0	0	0	2106	1798	925	2100	1781
1	0	2	2101	1793	922	2100	1780
0	0	5	2106	1798	925	2101	1778
0	1	0	2106	1796	923	2102	1781
0	2	0	2106	1798	924	2101	1781
1	3	1	2107	1798	923	2103	1781
1	4	0	2106	1797	923	2102	1780
0	0	2	2104	1797	919	2097	1777
0	0	0	2106	1798	924	2102	1780
1	4	0	2106	1798	924	2102	1779
0	0	4	2106	1798	926	2102	1780
0	0	2	2100	1790	907	2098	1775
0	0	2	2107	1799	925	2104	1783
2	0	6	2107	1798	924	2102	1780
0	1	0	2107	1798	923	2103	1780
2	0	2	2099	1791	920	2099	1780
0	0	0	2106	1798	924	2100	1777
0	1	3	2106	1798	923	2102	1781
0	1	0	2108	1798	924	2102	1780
0	1	0	2106	1797	924	2103	1779
0	1	0	2105	1798	920	2098	1776
0	0	0	2106	1799	926	2106	1783
0	1	0	2106	1798	924	2103	1781
1	1	1	2107	1797	923	2102	1778
0	0	2	2106	1798	924	2102	1780
0	2	0	2101	1791	916	2096	1773
0	0	5	2107	1798	922	2103	1781
1	0	4	2105	1797	922	2104	1782
0	0	3	2107	1799	926	2105	1783
0	1	0	2103	1796	923	2101	1779
1	2	2	2107	1798	924	2099	1778
0	0	1	2106	1798	926	2103	1780
0	0	4	2106	1798	923	2101	1780
0	0	2	2106	1797	922	2103	1781
0	0	3	2105	1797	920	2098	1774
0	0	0	2106	1797	923	2102	1780
1	2	2	2106	1797	923	2100	1777
0	2	0	2104	1798	925	2103	1782
0	0	0	2102	1793	921	2098	1775
0	0	1	2107	1798	925	2103	1781
0	1	0	2106	1798	923	2102	1779
2	0	2	2105	1797	920	2101	1780
1	0	0	2106	1796	924	2103	1782
2	0	2	2099	1793	920	2101	1777
0	1	0	2106	1797	924	2096	1779
1	3	2	2105	1800	925	2105	1783
0	0	2	2108	1800	924	2104	1782
0	0	0	2109	1798	923	2102	1781
2	0	2	2105	1798	921	2098	1775
0	1	0	2106	1799	922	2103	1780
2	0	2	2106	1798	923	2099	1773
0	0	2	2106	1798	922	2103	1780
1	0	1	2101	1790	918	2095	1774
0	0	4	2106	1797	925	2103	1784
1	3	0	2106	1799	924	2104	1781
0	2	0	2107	1799	925	2102	1781
0	4	0	2097	1796	924	2101	1783
2	3	0	2106	1798	923	2091	1778
1	3	0	2106	1798	924	2097	1776
2	0	1	2106	1794	924	2105	1783
0	0	2	2107	1800	927	2105	1781
1	2	0	2107	1799	925	2103	1781
0	1	0	2105	1797	920	2098	1775
0	0	0	2106	1798	922	2102	1781
1	2	0	2105	1797	923	2095	1772
1	0	3	2105	1798	924	2102	1781
2	0	3	2101	1792	914	2093	1771
1	0	2	2106	1800	924	2101	1780
0	0	0	2104	1798	923	2105	1782
0	1	0	2107	1801	925	2105	1781
0	0	0	2103	1796	922	2105	1780
1	0	1	2106	1798	916	2096	1778
0	0	0	2107	1798	925	2103	1780
0	0	4	2105	1798	923	2103	1781
0	1	0	2106	1798	924	2101	1782
1	2	0	2104	1795	921	2098	1772
0	0	0	2105	1799	920	2099	1775
1	0	0	2106	1799	923	2102	1780
0	1	0	2106	1801	924	2099	1771
1	2	0	2105	1798	924	2106	1783
1	2	2	2100	1795	919	2097	1773
0	0	0	2105	1799	924	2103	1780
2	0	1	2102	1798	924	2103	1781
0	1	0	2103	1799	923	2102	1778
0	0	4	2100	1794	916	2097	1776
2	3	0	2104	1801	926	2106	1782
1	4	0	2106	1800	923	2104	1779
1	0	5	2103	1799	919	2102	1779
0	0	0	2098	1792	918	2098	1779
1	2	0	2104	1799	923	2101	1782
0	0	2	2102	1798	924	2102	1780
1	2	0	2103	1797	922	2102	1781
1	0	2	2101	1798	921	2102	1779
0	2	0	2101	1797	922	2103	1776
0	0	7	2103	1798	922	2103	1781
1	1	0	2102	1798	923	2101	1781
0	0	6	2099	1799	924	2103	1783
0	0	1	2098	1795	922	2100	1774
1	2	0	2105	1801	924	2103	1781
0	0	1	2102	1798	924	2103	1781
0	0	0	2101	1795	923	2102	1781
1	3	2	2103	1799	922	2102	1779
2	0	3	2098	1792	917	2098	1777
0	0	2	2102	1796	923	2105	1782
0	1	0	2103	1801	925	2103	1782
1	3	2	2104	1801	922	2103	1781
1	3	0	2101	1799	923	2102	1781
1	3	2	2101	1798	922	2101	1775
0	0	0	2103	1799	922	2103	1781
0	0	1	2102	1800	936	2104	1780
1	2	1	2102	1798	924	2103	1779
0	0	1	2098	1790	918	2093	1772
0	4	0	2099	1798	924	2104	1783
0	1	0	2100	1799	925	2103	1783
2	0	2	2105	1801	925	2103	1781
1	0	0	2097	1791	920	2099	1779
0	1	0	2103	1799	924	2102	1778
0	2	0	2102	1799	925	2103	1780
0	1	0	2102	1799	922	2103	1779
2	0	1	2101	1798	924	2104	1781
1	2	2	2102	1800	925	2106	1782
0	1	0	2101	1799	922	2104	1777
2	0	2	2102	1799	923	2103	1780
0	2	2	2103	1799	924	2103	1781
1	2	0	2102	1799	923	2103	1781
2	4	0	2099	1791	917	2093	1771
0	0	6	2102	1798	924	2102	1781
0	1	0	2097	1796	924	2103	1781
1	1	1	2103	1796	924	2104	1781
1	2	2	2091	1790	920	2103	1782
1	2	0	2102	1800	926	2105	1777
2	0	0	2105	1799	923	2103	1779
1	0	3	2106	1800	926	2102	1782
1	2	1	2102	1798	921	2103	1782
0	1	4	2102	1797	920	2097	1776
1	1	6	2103	1798	923	2102	1780
0	1	0	2100	1799	925	2105	1783
1	2	0	2104	1799	924	2105	1776
1	2	2	2104	1801	923	2104	1781
0	1	0	2097	1791	917	2097	1774
1	2	2	2102	1799	921	2103	1781
0	1	0	2100	1797	923	2101	1780
0	0	0	2103	1799	924	2103	1779
0	1	1	2097	1790	921	2101	1781
1	3	0	2103	1798	923	2099	1775
0	0	3	2103	1800	925	2106	1783
0	0	2	2104	1802	926	2104	1782
0	2	0	2103	1799	923	2105	1780
0	0	6	2101	1796	920	2098	1775
1	1	0	2103	1799	922	2103	1780
0	1	0	2102	1798	924	2103	1775
0	1	0	2110	1798	923	2104	1781
1	2	0	2096	1791	918	2095	1774
0	1	0	2103	1797	920	2102	1780
0	1	0	2102	1799	925	2103	1779
2	0	1	2098	1795	923	2102	1780
1	0	2	2103	1797	922	2102	1780
2	0	0	2096	1791	921	2102	1779
1	2	0	2102	1797	923	2100	1771
0	1	0	2103	1799	924	2103	1781
0	0	5	2103	1798	925	2105	1782
1	1	0	2103	1800	926	2104	1782
0	0	5	2101	1798	919	2098	1775
0	0	0	2104	1799	918	2104	1780
1	2	0	2102	1798	923	2103	1773
0	0	0	2103	1798	922	2104	1778
1	0	2	2098	1791	916	2095	1773
0	1	0	2101	1799	923	2103	1781
2	0	4	2099	1796	922	2102	1780
1	1	0	2102	1797	923	2103	1782
1	0	1	2099	1795	923	2103	1780
0	0	1	2105	1800	924	2094	1775
0	1	2	2105	1800	925	2103	1773
0	0	0	2104	1798	924	2104	1781
0	0	0	2103	1799	924	2104	1781
0	3	2	2104	1798	924	2105	1781
0	1	0	2101	1797	921	2098	1774
1	0	0	2104	1798	921	2103	1781
1	0	4	2105	1797	924	2103	1781
1	2	2	2104	1798	923	2103	1781
0	0	2	2105	1798	922	2104	1780
0	0	2	2106	1799	923	2103	1781
0	0	2	2107	1798	924	2102	1781
0	0	5	2104	1796	923	2102	1780
2	0	2	2102	1792	917	2097	1773
0	1	0	2105	1798	923	2103	1780
0	0	6	2105	1798	924	2101	1780
0	0	2	2104	1798	926	2101	1782
2	0	0	2101	1792	917	2099	1778
1	0	3	2106	1801	924	2105	1781
2	0	5	2107	1799	923	2104	1781
1	0	1	2106	1797	924	2104	1780
2	1	0	2104	1797	923	2102	1780
1	1	1	2103	1797	921	2103	1775
0	1	0	2104	1797	923	2102	1780
1	2	0	2105	1798	924	2103	1781
0	0	0	2107	1801	924	2105	1782
1	2	1	2107	1799	924	2103	1780
0	1	1	2100	1789	918	2098	1774
2	0	2	2105	1797	922	2104	1779
0	0	0	2104	1797	922	2104	1779
1	3	2	2105	1798	923	2103	1781
0	0	2	2099	1791	914	2099	1780
1	4	0	2105	1799	922	2104	1781
1	1	0	2105	1799	924	2103	1783
1	0	3	2106	1800	925	2106	1782
0	1	5	2106	1799	922	2103	1781
0	0	3	2103	1798	922	2101	1775
0	0	2	2105	1798	923	2103	1780
0	2	1	2105	1797	923	2103	1780
0	2	0	2106	1798	924	2103	1779
0	0	2	2101	1791	919	2097	1772
1	0	5	2106	1798	924	2103	1780
0	1	0	2103	1796	923	2103	1781
3	0	2	2104	1796	922	2106	1783
0	0	4	2108	1801	923	2106	1783
1	1	5	2101	1793	919	2100	1780
0	0	2	2106	1798	923	2103	1779
0	0	2	2107	1799	916	2103	1780
1	4	0	2104	1797	923	2102	1781
0	0	2	2105	1798	923	2104	1782
0	0	2	2104	1796	923	2098	1776
0	0	4	2107	1798	923	2104	1781
0	0	0	2106	1798	923	2104	1782
0	0	1	2106	1799	924	2103	1779
0	0	2	2102	1791	916	2097	1773
0	1	1	2107	1799	924	2103	1781
1	1	3	2103	1797	923	2103	1781
0	0	6	2106	1798	924	2102	1781
1	2	0	2097	1792	919	2102	1780
0	1	6	2106	1798	922	2099	1777
0	0	1	2106	1800	924	2106	1783
0	0	0	2106	1796	924	2103	1780
2	0	4	2107	1798	924	2103	1780
0	0	0	2106	1798	924	2103	1781
0	0	6	2104	1796	923	2098	1776
2	0	3	2106	1798	924	2104	1782
0	1	0	2107	1800	925	2105	1784
0	0	1	2109	1800	925	2105	1781
0	0	0	2100	1794	916	2093	1774
0	3	0	2106	1798	924	2102	1781
2	0	4	2103	1796	919	2102	1781
2	0	3	2107	1798	924	2103	1781
1	3	0	2101	1793	920	2102	1781
0	0	1	2107	1795	923	2098	1775
0	1	0	2107	1797	925	2104	1783
0	0	2	2107	1801	927	2106	1783
0	0	2	2110	1800	924	2103	1782
1	1	4	2106	1798	920	2099	1775
1	1	0	2107	1798	923	2104	1781
0	0	4	2107	1798	924	2103	1781
1	3	0	2107	1799	924	2105	1779
0	0	0	2107	1799	926	2106	1784
2	0	1	2103	1792	918	2095	1775
1	2	0	2108	1799	924	2103	1780
1	2	2	2104	1797	923	2102	1781
2	0	0	2107	1798	924	2103	1782
0	1	2	2100	1794	918	2101	1781
0	1	3	2108	1798	922	2098	1776
0	2	4	2106	1799	923	2103	1781
0	1	0	2107	1798	920	2104	1783
1	1	1	2108	1799	925	2106	1782
2	0	0	2109	1799	922	2100	1775
0	0	1	2108	1799	919	2104	1782
0	0	1	2108	1799	924	2098	1773
0	0	2	2108	1798	923	2103	1781
0	0	5	2102	1789	917	2095	1775
0	0	4	2110	1800	924	2103	1782
0	1	0	2109	1797	924	2103	1780
0	0	3	2105	1796	922	2103	1781
0	0	2	2107	1798	922	2104	1781
0	0	5	2102	1795	925	2104	1783
1	4	0	2108	1801	926	2098	1778
1	2	0	2110	1798	924	2103	1781
1	0	5	2109	1798	923	2103	1780
0	0	0	2109	1798	920	2099	1775
1	1	3	2109	1799	924	2106	1783
0	1	2	2112	1800	926	2105	1781
1	0	5	2111	1799	924	2103	1781
1	4	2	2105	1792	919	2096	1775
0	0	0	2110	1798	922	2102	1780
1	3	0	2109	1798	921	2102	1779
1	0	2	2108	1798	923	2104	1780
0	1	0	2104	1792	920	2103	1780
0	3	0	2110	1797	927	2101	1780
0	1	0	2110	1797	924	2105	1782
0	0	3	2109	1801	925	2106	1782
0	1	1	2112	1800	917	2103	1781
0	1	0	2112	1793	919	2095	1772
1	0	0	2110	1798	924	2103	1782
2	0	4	2111	1798	923	2103	1780
0	1	0	2110	1798	923	2104	1781
2	0	5	2112	1799	925	2103	1783
3	0	1	2104	1794	921	2099	1777
0	1	0	2111	1800	923	2105	1781
0	0	0	2112	1798	922	2101	1780
0	1	0	2110	1798	923	2102	1781
1	1	0	2105	1795	920	2102	1781
1	3	2	2110	1798	922	2100	1780
0	0	0	2110	1798	915	2106	1780
1	0	3	2111	1798	924	2102	1781
2	0	1	2111	1797	923	2103	1784
0	1	0	2112	1796	922	2097	1779
2	0	2	2113	1800	925	2105	1781
2	1	2	2113	1799	924	2103	1780
0	0	2	2110	1798	923	2103	1781
3	3	0	2106	1792	919	2097	1772
1	3	0	2112	1799	923	2102	1782
0	0	2	2113	1794	921	2100	1780
0	1	1	2112	1798	923	2103	1780
0	0	0	2114	1800	924	2104	1781
0	2	0	2109	1796	923	2102	1780
0	1	0	2111	1800	922	2100	1781
0	2	3	2113	1799	926	2101	1781
0	1	0	2114	1798	922	2103	1780
2	0	2	2113	1798	923	2104	1782
2	0	4	2112	1795	919	2098	1775
3	0	6	2110	1798	922	2102	1781
2	0	0	2113	1799	921	2104	1783
1	4	2	2114	1799	926	2106	1783
0	1	0	2109	1793	921	2098	1776
1	0	0	2114	1799	923	2104	1782
0	1	2	2114	1794	921	2101	1780
0	2	3	2114	1807	924	2102	1781
2	0	0	2111	1798	922	2102	1781
1	1	1	2113	1797	928	2102	1780
0	1	0	2113	1798	923	2103	1780
0	1	0	2114	1798	924	2105	1782
1	0	1	2114	1799	925	2102	1783
1	4	0	2113	1797	924	2104	1781
0	0	2	2114	1795	919	2098	1775
0	2	5	2114	1798	922	2105	1781
0	0	0	2114	1798	924	2102	1782
0	2	2	2114	1799	924	2102	1783
1	1	2	2110	1794	920	2099	1779
0	0	5	2116	1800	924	2104	1782
0	0	2	2114	1792	920	2101	1781
1	2	0	2115	1800	923	2103	1780
0	1	0	2111	1797	923	2103	1781
1	2	0	2114	1794	915	2100	1780
0	1	0	2115	1799	923	2103	1781
0	0	5	2115	1799	925	2102	1782
0	0	0	2114	1797	925	2105	1783
2	0	2	2113	1793	919	2097	1776
0	0	5	2114	1799	924	2103	1782
0	0	0	2115	1799	924	2102	1783
0	0	0	2116	1799	923	2103	1781
0	0	4	2116	1799	925	2103	1781
2	0	2	2109	1789	919	2096	1775
0	1	0	2115	1798	924	2103	1781
3	0	2	2117	1795	905	2100	1779
0	1	2	2116	1799	925	2102	1781
1	2	1	2112	1797	924	2103	1782
1	0	1	2115	1795	917	2103	1782
1	3	5	2116	1801	923	2104	1782
1	2	2	2118	1799	924	2103	1782
1	4	2	2116	1800	923	2102	1781
0	1	0	2110	1793	920	2098	1776
2	0	2	2116	1799	923	2103	1780
1	2	2	2115	1799	925	2103	1781
0	0	3	2116	1799	925	2103	1782
0	0	3	2110	1793	916	2097	1780
1	4	1	2115	1799	926	2105	1784
0	2	1	2108	1797	924	2103	1782
1	0	2	2109	1791	921	2100	1781
1	4	2	2116	1799	923	2104	1781
0	0	0	2114	1799	918	2103	1781
0	4	3	2111	1789	921	2100	1781
1	0	4	2116	1798	922	2104	1783
0	0	2	2114	1797	920	2102	1782
0	0	0	2115	1796	924	2102	1780
0	2	2	2119	1798	922	2104	1781
0	2	2	2118	1800	923	2102	1775
0	2	0	2119	1798	923	2102	1780
1	2	2	2118	1800	922	2103	1781
0	1	0	2112	1795	920	2099	1773
0	0	5	2118	1799	924	2102	1782
0	3	4	2119	1798	925	2105	1784
2	0	0	2120	1801	925	2105	1782
1	0	0	2115	1793	917	2095	1775
2	0	0	2118	1799	923	2102	1781
1	2	2	2119	1798	928	2101	1781
0	0	4	2119	1798	921	2104	1782
2	1	0	2117	1796	922	2100	1781
1	0	0	2120	1799	919	2102	1780
1	1	0	2118	1798	925	2103	1783
1	3	3	2118	1799	925	2105	1783
0	0	5	2121	1802	925	2103	1781
0	0	2	2119	1798	924	2103	1781
2	0	1	2119	1797	919	2097	1775
0	2	0	2119	1799	923	2103	1781
2	1	1	2120	1799	923	2102	1782
1	0	5	2120	1799	925	2106	1782
2	0	2	2118	1795	920	2096	1775
1	4	2	2121	1799	924	2103	1781
2	0	2	2120	1797	922	2102	1779
3	0	4	2119	1799	924	2102	1782
2	0	3	2116	1797	924	2102	1780
2	0	5	2119	1798	921	2101	1781
0	0	0	2119	1799	922	2103	1781
3	0	0	2120	1799	925	2103	1783
1	2	0	2119	1800	926	2105	1783
1	0	5	2121	1798	918	2096	1772
1	1	0	2121	1800	925	2102	1782
0	0	4	2120	1800	924	2103	1781
0	0	5	2120	1800	923	2103	1782
0	0	0	2121	1798	923	2102	1781
1	3	2	2112	1793	918	2096	1775
1	1	0	2121	1798	925	2103	1781
0	1	0	2122	1794	923	2102	1780
0	1	0	2121	1799	924	2104	1781
1	4	1	2118	1797	923	2104	1784
0	1	0	2123	1796	921	2103	1782
0	1	0	2123	1800	925	2103	1782
0	0	0	2121	1800	923	2103	1782
0	0	5	2121	1800	925	2103	1782
0	2	2	2118	1794	915	2097	1774
1	0	5	2121	1798	923	2103	1782
0	1	0	2122	1799	923	2103	1780
0	2	2	2120	1799	925	2103	1781
0	1	0	2116	1793	921	2098	1779
0	1	1	2122	1802	925	2104	1782
1	3	2	2118	1797	923	2102	1780
0	1	0	2121	1800	923	2104	1781
0	0	2	2121	1799	924	2101	1781
0	0	0	2119	1798	923	2103	1780
2	0	0	2122	1792	922	2104	1783
3	0	1	2123	1801	926	2105	1782
1	0	0	2122	1801	925	2103	1781
2	0	0	2122	1799	923	2103	1781
1	0	3	2117	1794	917	2097	1775
1	3	0	2120	1798	925	2102	1780
0	0	2	2122	1800	924	2102	1781
1	2	0	2122	1800	925	2104	1780
0	0	1	2115	1793	919	2094	1778
0	0	2	2121	1799	926	2106	1783
1	4	0	2116	1798	923	2105	1780
0	1	1	2122	1802	925	2103	1782
0	0	5	2121	1799	925	2102	1780
1	1	0	2116	1795	921	2103	1778
1	2	0	2113	1798	924	2103	1783
1	0	1	2121	1799	923	2103	1781
0	0	0	2120	1800	927	2105	1782
0	0	2	2123	1799	925	2102	1781
1	0	3	2116	1793	919	2095	1775
0	0	3	2121	1799	924	2103	1782
0	4	0	2121	1799	928	2102	1782
0	1	3	2121	1798	921	2103	1782
1	1	0	2115	1792	918	2098	1778
1	1	0	2121	1799	926	2103	1782
1	3	2	2114	1796	922	2101	1780
0	1	0	2122	1800	925	2103	1781
1	1	5	2120	1798	921	2103	1781
0	0	4	2117	1797	924	2103	1780
0	1	2	2123	1802	926	2104	1783
1	2	0	2124	1801	923	2104	1782
0	0	5	2120	1799	925	2103	1781
0	0	0	2119	1793	919	2096	1775
2	0	2	2120	1799	922	2103	1782
0	1	3	2120	1799	923	2103	1774
0	1	0	2121	1800	925	2105	1780
1	0	2	2123	1801	926	2104	1782
0	0	6	2117	1793	918	2100	1780
0	1	5	2122	1799	925	2102	1778
0	0	2	2117	1797	922	2101	1781
0	0	0	2115	1793	918	2096	1774
0	2	0	2115	1793	915	2097	1776
0	1	0	2121	1798	924	2103	1783
0	0	0	2119	1799	925	2106	1783
0	4	2	2121	1802	925	2104	1782
0	1	0	2119	1798	923	2104	1782
3	0	0	2120	1798	922	2102	1783
0	0	0	2119	1798	924	2102	1782
0	1	0	2120	1793	924	2101	1781
1	0	0	2119	1799	923	2102	1782
3	0	0	2118	1795	918	2096	1774
1	0	0	2119	1798	922	2103	1782
0	0	0	2120	1800	925	2104	1783
1	1	0	2121	1801	925	2104	1782
1	2	6	2116	1794	918	2097	1774
1	4	0	2120	1799	924	2102	1782
0	0	0	2120	1797	922	2102	1780
0	0	1	2119	1798	921	2103	1781
0	1	0	2117	1797	921	2101	1781
1	1	0	2119	1799	924	2104	1782
1	2	0	2120	1799	922	2103	1781
0	0	0	2119	1800	921	2100	1781
1	1	3	2118	1798	924	2102	1780
0	0	0	2118	1799	923	2102	1782
0	0	0	2116	1794	917	2095	1775
0	1	2	2118	1798	923	2103	1780
0	0	0	2117	1799	922	2105	1782
2	4	0	2117	1799	924	2104	1783
0	0	0	2114	1796	918	2099	1775
1	1	2	2118	1801	923	2103	1780
1	0	0	2118	1796	922	2102	1781
1	1	5	2117	1798	924	2103	1782
0	3	0	2116	1798	923	2102	1780
0	1	0	2117	1796	921	2101	1780
1	1	1	2117	1799	923	2103	1781
0	0	2	2112	1798	924	2102	1783
2	1	6	2118	1799	925	2103	1781
0	2	1	2116	1799	922	2104	1783
0	1	5	2114	1796	920	2098	1777
0	0	2	2118	1801	925	2103	1781
0	0	3	2117	1799	923	2104	1781
0	0	2	2116	1799	922	2103	1781
0	3	0	2109	1793	919	2094	1777
0	0	5	2114	1798	923	2102	1781
1	2	0	2113	1793	920	2101	1780
0	1	0	2116	1797	924	2101	1778
0	0	3	2113	1796	923	2102	1781
0	0	4	2113	1791	924	2104	1782
0	0	2	2117	1800	925	2102	1780
0	1	0	2116	1798	923	2101	1779
2	0	3	2115	1798	925	2101	1780
1	2	0	2110	1791	915	2095	1775
0	0	6	2114	1797	921	2102	1779
0	0	0	2113	1798	923	2101	1781
2	0	2	2114	1797	924	2103	1780
0	1	0	2114	1799	924	2102	1780
0	4	2	2109	1792	918	2095	1776
0	1	0	2112	1798	924	2102	1780
0	0	0	2108	1792	923	2101	1779
0	2	2	2113	1797	924	2102	1781
0	0	0	2112	1797	922	2102	1780
1	0	0	2113	1793	922	2101	1782
1	0	2	2113	1798	925	2103	1783
1	0	0	2116	1801	924	2103	1780
0	3	6	2114	1800	925	2102	1781
1	4	1	2111	1792	919	2097	1774
1	0	3	2112	1798	924	2102	1781
0	0	0	2112	1797	924	2102	1781
0	1	2	2112	1797	921	2101	1781
1	2	0	2105	1790	915	2097	1777
0	0	0	2112	1797	925	2103	1780
0	0	0	2109	1794	922	2102	1782
0	0	0	2114	1801	925	2103	1781
1	1	0	2112	1797	924	2101	1780
2	0	6	2110	1798	922	2102	1779
0	1	1	2112	1790	919	2099	1780
0	3	4	2111	1799	923	2102	1781
1	0	1	2111	1798	923	2101	1780
0	3	2	2111	1798	924	2102	1780
0	0	0	2108	1793	916	2096	1774
0	0	3	2110	1797	925	2105	1782
3	0	0	2112	1801	924	2103	1781
2	0	4	2112	1800	923	2103	1779
0	0	0	2106	1792	916	2095	1777
1	0	0	2110	1798	923	2102	1781
3	0	2	2106	1790	921	2101	1779
3	0	5	2111	1799	924	2102	1781
0	0	0	2108	1797	923	2103	1781
0	0	0	2108	1791	920	2100	1780
0	1	0	2109	1797	921	2103	1782
4	0	5	2110	1799	926	2105	1783
1	3	2	2109	1798	923	2103	1782
1	2	2	2110	1799	923	2102	1780
0	1	2	2106	1794	920	2095	1775
1	2	2	2110	1799	924	2103	1780
0	1	0	2110	1798	922	2103	1781
1	1	2	2109	1796	920	2098	1773
0	0	4	2110	1798	921	2098	1774
0	1	0	2109	1799	923	2102	1781
0	1	0	2109	1797	923	2103	1780
1	1	0	2109	1797	923	2102	1780
1	4	0	2105	1789	917	2096	1772
0	0	0	2109	1797	923	2103	1781
0	1	0	2111	1797	919	2100	1780
0	0	1	2109	1798	925	2104	1783
0	1	0	2105	1796	923	2103	1780
0	1	5	2110	1798	925	2101	1780
0	1	1	2109	1796	923	2102	1778
1	4	2	2109	1797	922	2103	1780
0	0	0	2109	1797	921	2102	1780
1	0	2	2110	1794	919	2097	1771
0	1	0	2108	1797	922	2102	1780
0	1	0	2109	1797	923	2102	1780
0	1	1	2108	1797	922	2106	1783
1	0	3	2104	1792	920	2098	1775
