# Supplementary material for: Assisting hand gesture classification and rehabilitation assessment via sEMG and finger motion data
Source: Front Bioeng Biotechnol. 2026 Jan 8;13:1751763. doi: 10.3389/fbioe.2025.1751763 (PMC12823985; doi:10.3389/fbioe.2025.1751763)
Supplement: Supplementary file 1 [file DataSheet1.zip › dataset/function 0/0/4/4.csv]

channel_2	channel_3	channel_6	pinky	ring finger	middle finger	forefinger	thumb
2	0	3	2123	1798	923	2099	1782
0	0	1	2125	1795	923	2098	1782
0	0	2	2125	1797	921	2098	1781
2	0	0	2122	1792	918	2089	1777
0	1	5	2125	1797	923	2097	1782
1	3	0	2125	1797	921	2099	1785
1	1	0	2127	1799	925	2099	1783
0	0	2	2123	1795	921	2097	1782
0	0	1	2125	1797	923	2097	1782
0	0	1	2125	1796	921	2097	1781
1	4	2	2125	1796	922	2098	1783
0	0	2	2124	1795	923	2099	1781
0	1	1	2123	1795	922	2097	1776
2	1	1	2125	1795	923	2101	1781
0	0	3	2127	1798	926	2101	1782
0	0	2	2125	1797	923	2097	1781
2	4	0	2126	1797	922	2097	1781
2	1	0	2121	1789	917	2089	1775
0	0	1	2126	1795	923	2099	1780
0	0	4	2122	1792	921	2097	1780
1	0	2	2124	1795	924	2100	1784
0	0	4	2121	1792	920	2097	1781
0	1	5	2126	1798	923	2095	1777
1	1	2	2127	1796	922	2099	1782
3	0	2	2126	1797	921	2098	1780
0	0	2	2125	1796	922	2099	1781
0	1	3	2122	1795	921	2094	1778
1	3	2	2126	1796	923	2098	1781
0	2	0	2126	1796	925	2096	1778
0	0	0	2127	1796	924	2096	1782
0	0	5	2120	1789	918	2091	1777
0	2	0	2126	1796	926	2101	1784
0	0	2	2123	1797	925	2098	1782
0	1	0	2120	1792	923	2095	1781
0	1	2	2125	1795	920	2098	1781
1	1	0	2121	1787	917	2095	1779
2	0	3	2126	1796	923	2100	1778
1	1	0	2127	1794	925	2100	1783
0	0	1	2127	1797	924	2098	1781
0	0	0	2125	1796	924	2097	1784
2	0	3	2121	1793	922	2095	1774
0	0	0	2125	1795	922	2098	1783
1	1	0	2126	1795	924	2098	1777
1	2	0	2126	1794	924	2098	1782
0	1	0	2122	1788	917	2091	1776
2	0	0	2126	1795	925	2100	1785
0	0	0	2123	1795	925	2099	1781
0	3	2	2128	1797	926	2098	1783
0	1	2	2119	1789	920	2097	1781
1	1	0	2125	1795	924	2097	1776
0	0	2	2126	1798	923	2100	1782
0	0	6	2126	1796	922	2099	1783
1	1	0	2126	1795	923	2098	1781
1	0	2	2125	1796	924	2097	1782
0	1	0	2123	1794	921	2092	1777
0	0	2	2125	1796	921	2099	1783
0	0	1	2120	1796	922	2098	1783
0	0	5	2122	1794	922	2099	1781
0	0	2	2122	1796	923	2099	1781
0	0	2	2123	1796	923	2098	1781
3	0	1	2122	1795	921	2099	1780
0	1	0	2122	1796	923	2097	1782
3	0	2	2119	1791	917	2091	1775
0	0	0	2122	1795	921	2099	1783
1	1	0	2123	1796	916	2100	1784
1	4	2	2125	1798	923	2099	1781
1	1	0	2119	1789	918	2090	1777
2	1	0	2121	1796	922	2098	1781
2	0	0	2122	1796	921	2098	1781
0	1	2	2121	1796	923	2100	1781
0	1	5	2121	1794	923	2094	1777
1	0	2	2121	1795	921	2098	1777
0	0	2	2122	1796	923	2098	1783
0	0	2	2122	1796	925	2100	1784
1	1	0	2123	1798	926	2099	1782
0	0	0	2121	1796	922	2098	1782
1	0	6	2117	1790	918	2090	1774
1	3	2	2121	1795	923	2098	1782
0	1	0	2118	1793	921	2097	1781
0	0	2	2123	1795	924	2097	1780
0	0	0	2115	1787	918	2095	1782
0	0	2	2122	1797	926	2102	1784
1	2	0	2121	1797	922	2098	1782
1	2	0	2120	1796	923	2097	1782
0	0	2	2119	1795	923	2098	1781
0	0	1	2116	1795	923	2097	1778
3	0	2	2121	1795	923	2097	1782
0	1	0	2121	1796	922	2098	1782
1	2	1	2120	1794	926	2099	1782
0	0	1	2115	1788	919	2091	1777
0	0	0	2121	1797	925	2097	1782
1	4	2	2118	1794	922	2098	1781
0	1	4	2118	1795	924	2098	1782
2	0	0	2119	1797	922	2100	1781
0	0	3	2114	1790	917	2094	1779
1	1	2	2118	1796	922	2100	1782
0	1	0	2120	1799	923	2099	1782
0	0	4	2119	1798	926	2099	1782
0	0	2	2118	1795	921	2098	1782
0	1	0	2117	1794	920	2097	1777
1	2	0	2119	1795	923	2098	1781
0	0	4	2118	1795	922	2099	1782
0	0	4	2118	1794	923	2095	1782
0	0	4	2112	1789	917	2091	1773
1	2	0	2119	1796	925	2101	1783
0	0	1	2115	1796	925	2099	1789
0	0	2	2118	1797	923	2096	1782
0	2	4	2114	1790	918	2093	1780
1	4	0	2116	1794	923	2099	1778
1	1	3	2119	1794	921	2099	1781
0	1	5	2118	1795	922	2098	1782
1	0	2	2120	1798	926	2101	1783
1	2	0	2117	1795	921	2098	1781
0	0	0	2116	1795	921	2095	1779
0	3	0	2118	1796	921	2100	1783
0	1	0	2119	1797	923	2101	1782
1	2	2	2119	1798	923	2099	1781
1	2	2	2114	1788	917	2091	1775
1	0	1	2118	1795	924	2099	1781
1	3	1	2112	1791	922	2097	1781
0	2	0	2116	1797	922	2097	1781
0	0	6	2112	1788	918	2095	1778
0	0	0	2117	1794	920	2097	1776
0	0	2	2116	1794	923	2099	1782
3	0	2	2116	1797	926	2101	1782
0	4	4	2118	1796	924	2099	1781
0	3	2	2115	1795	922	2094	1778
2	4	0	2117	1795	923	2097	1781
0	0	0	2116	1795	923	2097	1777
2	0	2	2116	1795	921	2099	1783
0	1	0	2117	1796	925	2100	1783
0	0	0	2115	1791	919	2092	1775
0	0	0	2117	1796	923	2098	1782
0	0	2	2113	1791	922	2093	1781
1	0	5	2117	1794	923	2095	1781
0	0	0	2111	1790	919	2096	1779
0	0	0	2117	1795	923	2097	1777
0	0	0	2116	1795	923	2098	1781
0	1	2	2118	1796	922	2098	1782
2	0	3	2117	1796	925	2102	1782
3	0	4	2116	1796	921	2096	1775
2	0	0	2118	1796	923	2099	1782
0	0	0	2118	1795	920	2097	1779
0	1	0	2117	1795	923	2097	1782
0	2	2	2110	1788	917	2091	1775
1	0	5	2116	1794	920	2098	1782
2	0	0	2112	1791	922	2097	1781
0	0	0	2112	1792	920	2098	1781
0	0	0	2118	1797	924	2098	1782
1	0	0	2111	1788	919	2093	1779
0	0	0	2117	1795	924	2096	1775
3	0	0	2117	1795	922	2100	1781
2	0	2	2115	1790	916	2090	1777
0	2	0	2115	1789	919	2087	1775
0	1	0	2120	1795	921	2098	1782
0	1	2	2119	1796	922	2100	1782
0	1	0	2123	1798	925	2099	1783
1	0	3	2120	1793	923	2098	1783
0	0	6	2121	1795	922	2098	1780
2	0	2	2121	1796	926	2097	1781
0	0	0	2118	1795	922	2098	1781
0	0	0	2122	1793	921	2098	1780
1	0	6	2120	1793	917	2091	1775
0	1	3	2120	1795	921	2099	1780
0	0	4	2120	1795	921	2097	1780
2	0	0	2121	1796	925	2100	1780
0	0	0	2118	1788	918	2091	1771
0	1	0	2123	1798	924	2099	1777
0	0	0	2122	1796	923	2098	1775
2	0	0	2118	1797	922	2098	1775
0	0	1	2120	1794	922	2098	1773
0	2	0	2118	1794	923	2097	1760
1	0	5	2121	1797	920	2098	1762
1	1	3	2122	1799	925	2097	1760
0	1	2	2120	1797	923	2098	1758
0	0	0	2121	1796	924	2099	1758
1	2	1	2119	1788	916	2092	1751
0	0	0	2120	1796	923	2099	1756
1	3	3	2120	1797	919	2097	1753
0	2	3	2120	1796	920	2098	1754
1	2	0	2115	1789	914	2091	1748
0	0	4	2119	1796	924	2102	1758
2	0	1	2122	1798	923	2100	1757
0	0	2	2122	1797	923	2098	1755
1	0	5	2119	1795	922	2097	1754
1	1	0	2121	1792	922	2098	1756
1	0	4	2121	1797	922	2098	1758
0	4	0	2121	1796	923	2099	1759
0	1	0	2121	1796	922	2099	1762
1	0	2	2121	1799	923	2098	1777
2	0	2	2119	1791	919	2091	1773
0	2	0	2121	1799	925	2097	1781
0	1	5	2121	1798	919	2096	1782
1	2	0	2119	1797	922	2097	1786
0	1	0	2115	1791	915	2093	1782
1	2	0	2120	1797	923	2098	1789
0	1	5	2120	1799	924	2100	1792
0	1	0	2121	1801	924	2099	1793
0	0	2	2120	1800	922	2099	1792
0	1	0	2120	1793	921	2097	1791
1	1	2	2120	1798	923	2098	1794
2	0	3	2120	1800	924	2097	1796
0	0	2	2120	1795	923	2097	1794
0	1	0	2116	1790	917	2091	1787
1	4	2	2119	1800	924	2098	1797
2	4	2	2119	1794	923	2099	1796
2	0	0	2121	1802	925	2099	1791
2	0	5	2120	1804	924	2101	1781
1	3	0	2114	1794	919	2090	1776
0	1	3	2117	1802	923	2098	1778
0	0	2	2116	1801	923	2098	1777
2	2	0	2117	1802	923	2097	1778
0	2	0	2117	1799	923	2097	1778
1	3	0	2113	1799	921	2098	1774
0	0	0	2117	1801	923	2099	1777
0	2	0	2116	1802	924	2099	1780
0	2	0	2117	1804	927	2100	1779
0	0	1	2114	1797	918	2093	1771
0	0	0	2115	1802	922	2099	1777
0	1	0	2113	1797	921	2096	1776
0	0	5	2117	1802	924	2098	1777
0	3	3	2111	1797	919	2094	1775
2	0	1	2117	1801	923	2099	1778
0	0	2	2116	1802	923	2098	1778
0	0	2	2116	1803	925	2100	1780
0	1	5	2114	1802	924	2097	1782
0	0	0	2114	1801	925	2098	1783
0	0	1	2107	1798	922	2097	1781
1	1	4	2115	1803	922	2099	1787
0	1	0	2116	1803	922	2098	1790
0	0	1	2115	1802	924	2098	1796
0	0	1	2107	1797	923	2093	1791
0	1	0	2117	1803	924	2099	1799
2	0	0	2111	1798	920	2097	1804
0	0	2	2114	1803	924	2097	1808
1	4	0	2108	1796	918	2094	1811
0	0	2	2114	1803	924	2097	1815
2	0	3	2115	1802	923	2098	1821
1	0	1	2114	1803	923	2099	1827
1	1	0	2113	1801	927	2098	1835
1	1	0	2110	1803	924	2096	1835
0	0	0	2117	1804	925	2097	1844
2	0	2	2115	1805	922	2098	1847
1	1	4	2114	1804	924	2098	1884
0	0	2	2112	1805	920	2098	1889
0	0	0	2110	1798	918	2092	1887
2	4	0	2114	1806	925	2099	1895
0	1	3	2107	1802	922	2097	1898
2	0	0	2108	1801	920	2092	1945
0	0	5	2110	1800	918	2091	1953
0	0	1	2111	1806	924	2098	1961
0	0	5	2110	1805	922	2097	1962
0	0	1	2112	1806	920	2097	1962
2	0	0	2104	1799	918	2089	1957
2	0	3	2110	1806	924	2096	1965
0	0	3	2111	1805	921	2096	1965
0	1	0	2111	1806	920	2099	1969
0	1	0	2109	1806	923	2100	1967
0	2	0	2112	1808	926	2098	1970
1	0	4	2113	1807	924	2098	1969
1	4	1	2110	1807	922	2097	1969
1	1	0	2111	1805	924	2097	1971
0	1	0	2108	1800	917	2089	1961
0	2	0	2111	1806	923	2097	1973
3	0	4	2112	1804	922	2097	1972
0	0	0	2111	1805	924	2098	1973
0	0	5	2106	1798	918	2090	1970
1	0	0	2103	1793	918	2091	1971
0	0	2	2111	1806	922	2097	1977
1	2	0	2110	1805	922	2098	1976
0	5	2	2111	1806	923	2097	1977
2	0	5	2108	1805	921	2096	1977
1	2	0	2111	1803	923	2097	1979
0	4	2	2113	1809	925	2100	1978
2	0	2	2112	1807	917	2098	1977
0	1	0	2111	1806	923	2098	1978
0	2	1	2109	1801	918	2090	1971
0	0	0	2109	1806	923	2099	1978
0	1	0	2111	1805	920	2095	1977
1	3	1	2112	1805	924	2095	1977
0	0	5	2106	1800	918	2090	1973
0	1	0	2110	1806	917	2099	1980
2	0	0	2112	1807	926	2100	1978
1	0	5	2113	1808	924	2096	1977
2	0	1	2109	1804	924	2095	1976
1	0	3	2108	1803	922	2095	1972
1	0	0	2112	1801	919	2096	1970
0	0	6	2112	1807	923	2099	1972
2	0	2	2112	1808	926	2099	1971
1	1	0	2114	1809	923	2097	1968
2	2	0	2110	1800	918	2089	1960
1	1	0	2112	1807	922	2096	1965
0	1	0	2112	1804	918	2093	1964
2	2	0	2114	1806	923	2097	1964
1	1	1	2103	1800	925	2088	1958
2	3	0	2111	1806	925	2096	1962
0	1	0	2112	1806	924	2099	1962
0	2	0	2113	1808	926	2099	1959
0	0	2	2113	1807	924	2095	1958
0	0	5	2110	1801	924	2097	1955
0	0	2	2112	1805	923	2097	1955
1	1	0	2113	1808	926	2100	1957
1	0	2	2115	1808	926	2096	1954
0	3	0	2112	1806	923	2096	1942
1	3	1	2110	1801	915	2091	1935
0	0	4	2113	1805	923	2097	1938
0	0	2	2112	1800	921	2095	1938
0	1	3	2114	1804	925	2100	1939
0	0	3	2109	1800	921	2089	1930
1	1	0	2114	1806	921	2097	1930
0	1	4	2112	1806	924	2097	1930
0	0	0	2113	1806	922	2096	1930
0	0	2	2112	1804	924	2094	1928
0	1	0	2109	1802	921	2097	1923
0	0	0	2113	1806	922	2096	1923
1	0	4	2113	1805	926	2097	1921
0	1	2	2113	1807	926	2099	1918
0	1	5	2111	1801	920	2091	1905
1	2	1	2114	1807	924	2097	1906
0	2	0	2109	1799	923	2094	1897
2	0	0	2114	1806	922	2097	1892
0	1	3	2113	1804	923	2096	1852
2	4	0	2107	1801	919	2093	1844
0	0	2	2116	1807	924	2098	1839
0	0	0	2114	1806	925	2097	1835
1	3	0	2114	1805	923	2097	1828
0	0	3	2113	1804	925	2096	1826
1	4	0	2114	1802	922	2096	1818
0	1	0	2113	1805	924	2097	1819
1	2	1	2114	1805	924	2096	1814
0	1	0	2113	1806	923	2095	1812
1	0	2	2109	1800	917	2094	1803
1	1	2	2115	1808	925	2097	1805
0	1	0	2104	1801	922	2096	1800
2	4	0	2115	1805	925	2097	1798
2	0	3	2109	1798	918	2094	1792
0	0	2	2114	1803	925	2097	1786
0	0	1	2113	1805	924	2096	1789
1	4	0	2113	1805	924	2097	1787
0	1	2	2115	1804	924	2099	1771
0	1	0	2115	1806	927	2100	1770
1	0	0	2111	1805	923	2095	1762
2	4	0	2115	1806	923	2098	1763
1	3	0	2115	1805	924	2096	1762
2	0	1	2116	1804	922	2097	1715
1	2	0	2115	1803	922	2097	1712
1	0	1	2116	1805	924	2099	1713
1	2	0	2117	1807	925	2098	1710
1	3	0	2115	1805	923	2097	1711
0	0	0	2114	1799	922	2092	1705
0	1	5	2116	1804	923	2095	1711
0	1	3	2114	1804	923	2095	1710
0	0	0	2113	1804	922	2097	1710
1	2	0	2108	1796	919	2089	1708
0	0	5	2118	1807	924	2098	1713
0	0	2	2116	1805	925	2096	1712
0	0	0	2116	1804	921	2097	1713
0	0	2	2114	1803	922	2096	1712
0	0	0	2114	1802	923	2096	1714
0	0	2	2116	1802	925	2095	1715
0	1	6	2115	1804	923	2095	1716
0	0	0	2115	1804	922	2096	1716
1	4	2	2112	1800	920	2091	1715
1	1	2	2111	1798	919	2090	1720
0	1	0	2115	1805	920	2096	1727
0	0	2	2116	1804	923	2095	1727
1	1	0	2114	1804	923	2096	1730
1	2	0	2110	1797	917	2090	1727
1	3	1	2114	1804	924	2099	1734
1	2	0	2116	1806	926	2097	1735
1	2	0	2116	1806	925	2097	1736
2	4	0	2113	1804	923	2096	1738
0	2	0	2112	1804	923	2095	1737
0	0	7	2115	1805	924	2096	1741
1	4	0	2113	1805	924	2096	1743
1	3	1	2114	1805	923	2096	1744
1	1	0	2110	1798	918	2090	1740
1	3	0	2115	1806	924	2098	1750
0	0	3	2115	1803	925	2097	1748
2	0	0	2115	1805	924	2096	1749
1	4	2	2108	1798	917	2092	1749
0	0	2	2108	1798	918	2088	1752
0	0	2	2113	1804	923	2096	1755
3	4	0	2113	1804	926	2099	1757
1	4	0	2115	1806	926	2097	1755
0	2	4	2113	1805	924	2096	1753
0	1	6	2109	1802	923	2096	1748
0	0	0	2115	1804	925	2098	1753
0	0	0	2113	1803	924	2097	1752
0	0	2	2113	1804	924	2098	1752
1	1	0	2110	1798	920	2089	1745
1	2	0	2113	1804	925	2096	1753
0	0	0	2107	1801	924	2099	1752
1	1	2	2115	1805	926	2098	1753
0	0	0	2106	1793	916	2092	1754
0	1	0	2113	1803	923	2095	1758
1	1	4	2113	1804	922	2096	1763
0	0	0	2113	1803	922	2096	1770
1	3	0	2112	1801	922	2096	1775
0	0	3	2113	1805	925	2096	1831
0	0	0	2105	1803	922	2095	1831
1	1	4	2112	1804	923	2097	1843
2	0	0	2112	1804	923	2096	1849
0	0	3	2112	1804	923	2096	1856
0	2	0	2109	1799	917	2090	1855
1	1	0	2111	1804	923	2095	1868
0	2	7	2107	1799	921	2095	1873
0	0	2	2110	1805	927	2098	1881
0	1	0	2109	1799	916	2093	1882
1	2	0	2113	1805	924	2096	1886
0	0	1	2111	1804	921	2094	1894
3	3	0	2112	1803	924	2095	1899
1	2	0	2110	1804	923	2096	1903
0	0	5	2108	1802	923	2092	1902
0	1	6	2112	1804	923	2096	1913
0	0	1	2111	1803	924	2096	1917
1	2	0	2110	1804	925	2097	1926
0	1	0	2110	1805	923	2097	1953
0	1	6	2106	1797	915	2091	1949
0	0	0	2110	1803	923	2095	1959
0	2	5	2106	1799	920	2095	1961
0	0	0	2110	1804	923	2095	1966
0	0	0	2104	1799	915	2093	1967
2	0	0	2111	1804	926	2096	1973
1	4	0	2111	1806	927	2097	1975
1	1	5	2110	1806	925	2096	1979
2	0	0	2109	1805	922	2096	1982
1	1	0	2108	1802	922	2091	1981
0	1	4	2110	1804	924	2095	1989
0	0	2	2110	1803	922	2095	1988
0	0	2	2110	1804	923	2095	1994
1	4	0	2104	1797	918	2087	1991
0	1	2	2109	1804	923	2095	2003
0	1	2	2106	1804	922	2097	2004
2	0	1	2112	1806	925	2096	2006
2	4	0	2109	1804	924	2094	2017
1	2	0	2105	1797	920	2093	2018
0	0	2	2109	1804	923	2095	2012
0	1	5	2108	1805	923	2095	2021
1	0	4	2109	1802	924	2097	2024
3	0	1	2112	1806	924	2096	2024
0	1	0	2112	1803	925	2096	2015
1	0	2	2110	1803	923	2095	2013
0	3	2	2111	1804	923	2095	2011
0	1	0	2108	1801	922	2094	2010
1	4	2	2110	1803	922	2096	2008
0	0	0	2110	1802	920	2095	2008
0	0	0	2107	1803	924	2093	2009
0	1	0	2109	1801	922	2095	2008
0	0	2	2106	1798	918	2087	2002
0	0	2	2111	1805	923	2097	2007
0	2	0	2112	1801	924	2093	2006
0	1	0	2110	1803	923	2095	2006
0	0	0	2105	1795	921	2088	2001
0	0	3	2111	1802	922	2094	2005
2	0	3	2110	1802	923	2094	2003
0	0	6	2110	1803	924	2094	2006
1	1	2	2109	1800	921	2094	2004
0	0	4	2107	1800	924	2095	2005
0	0	0	2110	1801	923	2093	2006
0	1	0	2110	1803	922	2094	2005
0	0	2	2109	1803	924	2094	2007
0	0	5	2110	1802	924	2094	2006
1	0	0	2106	1796	916	2087	2000
1	2	0	2110	1802	924	2096	2008
0	1	0	2110	1803	924	2096	2009
0	0	0	2113	1804	924	2095	2007
0	1	0	2105	1796	917	2088	2005
1	3	2	2110	1799	923	2094	2007
1	0	4	2111	1803	924	2093	2009
0	2	0	2110	1802	923	2095	2008
0	0	1	2109	1803	923	2098	2008
0	1	0	2108	1801	921	2094	2005
0	1	0	2109	1801	926	2095	2011
1	1	3	2110	1803	925	2096	2010
0	1	0	2112	1803	933	2094	2010
1	1	0	2107	1797	919	2089	2004
0	0	2	2107	1798	919	2086	2002
0	0	0	2110	1803	923	2095	2006
0	0	0	2106	1798	925	2095	2010
1	3	0	2110	1805	927	2097	2008
0	0	3	2107	1798	919	2089	2004
1	2	0	2111	1802	924	2091	2005
1	3	0	2110	1802	923	2093	2003
1	1	0	2111	1802	923	2095	2005
0	0	0	2111	1802	923	2094	2004
1	3	0	2107	1802	923	2087	1999
1	3	0	2110	1803	923	2095	2000
1	0	2	2110	1803	924	2093	1999
0	0	2	2109	1803	923	2093	1999
0	0	3	2107	1796	915	2087	1988
2	0	3	2111	1802	927	2097	1998
0	0	3	2107	1801	924	2095	1994
1	4	0	2113	1804	924	2094	1993
1	2	0	2106	1797	919	2092	1989
0	0	2	2105	1796	919	2090	1971
0	0	3	2112	1802	923	2094	1970
0	0	3	2111	1802	924	2094	1971
0	0	0	2113	1803	925	2097	1967
0	1	0	2113	1804	926	2095	1964
0	0	4	2109	1799	922	2092	1958
0	0	2	2112	1802	925	2094	1959
0	0	0	2111	1803	924	2094	1957
0	0	5	2111	1802	923	2094	1952
1	4	1	2105	1792	913	2086	1942
0	1	2	2113	1802	925	2094	1947
0	1	0	2106	1799	922	2096	1945
2	0	4	2113	1805	925	2097	1940
0	2	0	2108	1797	921	2092	1934
1	2	1	2111	1802	923	2095	1924
1	2	0	2111	1802	923	2094	1926
1	2	0	2112	1803	924	2093	1920
1	1	1	2112	1801	924	2095	1915
0	0	3	2113	1805	926	2095	1864
0	1	0	2110	1802	923	2090	1855
0	0	0	2112	1804	924	2094	1854
0	0	5	2113	1804	924	2094	1848
2	0	2	2112	1802	923	2095	1842
0	0	3	2109	1797	917	2088	1832
1	2	0	2112	1803	922	2095	1833
0	2	2	2103	1800	921	2092	1829
0	2	0	2113	1802	925	2097	1826
0	3	2	2106	1798	923	2094	1819
3	0	3	2114	1803	923	2096	1807
3	0	3	2113	1804	924	2095	1811
2	0	5	2113	1803	924	2093	1807
1	3	0	2112	1801	924	2093	1803
0	1	0	2111	1802	920	2087	1795
1	1	1	2112	1803	924	2094	1797
2	0	1	2112	1802	922	2097	1789
2	3	2	2115	1806	925	2097	1792
0	2	0	2113	1794	923	2096	1772
2	0	2	2108	1797	916	2087	1763
0	1	0	2113	1803	922	2095	1768
0	0	5	2109	1801	921	2095	1764
0	2	0	2112	1803	922	2096	1765
1	3	0	2112	1803	923	2095	1711
1	2	2	2115	1806	923	2097	1705
1	0	0	2114	1805	924	2096	1704
0	0	5	2114	1804	924	2096	1704
0	0	2	2105	1801	917	2087	1699
0	1	0	2114	1804	922	2095	1703
0	0	2	2114	1804	924	2096	1701
0	0	0	2114	1804	924	2095	1702
1	2	0	2109	1803	922	2095	1702
0	0	0	2112	1804	923	2098	1702
0	1	0	2115	1806	924	2096	1700
1	0	2	2114	1805	923	2097	1700
1	1	0	2113	1803	922	2096	1700
0	1	0	2110	1798	917	2089	1693
3	4	0	2114	1805	923	2095	1699
0	0	0	2113	1800	923	2095	1699
1	1	0	2113	1803	923	2095	1698
1	2	1	2107	1795	917	2091	1697
2	0	2	2114	1806	926	2098	1700
0	0	0	2114	1803	921	2092	1697
0	1	1	2114	1804	924	2095	1697
0	1	0	2114	1802	920	2095	1697
0	0	6	2113	1803	918	2096	1698
0	0	3	2113	1803	922	2097	1695
1	1	0	2115	1804	926	2099	1701
0	0	5	2113	1807	925	2096	1701
0	1	0	2116	1804	923	2095	1700
3	0	1	2109	1796	917	2086	1693
0	0	5	2114	1803	923	2093	1699
0	0	0	2112	1800	922	2095	1701
0	1	0	2113	1803	924	2095	1700
0	0	0	2109	1796	916	2087	1699
2	0	2	2115	1802	925	2096	1705
1	1	0	2113	1804	925	2099	1706
1	4	0	2116	1806	923	2097	1705
0	0	0	2114	1803	924	2096	1706
1	2	0	2111	1802	923	2094	1705
0	0	4	2113	1797	921	2095	1716
0	0	3	2112	1803	922	2096	1720
1	2	0	2115	1804	923	2095	1720
2	0	1	2114	1802	922	2095	1723
0	0	2	2110	1797	918	2089	1717
1	2	0	2114	1804	923	2096	1723
0	1	0	2112	1799	923	2096	1729
0	2	0	2115	1806	926	2095	1729
1	3	2	2111	1799	917	2091	1726
2	0	2	2115	1804	923	2096	1730
0	1	0	2113	1803	923	2094	1732
0	0	2	2114	1804	923	2095	1734
0	1	1	2113	1804	923	2095	1735
1	1	5	2111	1801	923	2094	1734
0	0	0	2114	1803	924	2095	1739
0	0	0	2114	1797	925	2097	1743
1	3	1	2114	1806	926	2097	1745
2	0	0	2111	1798	918	2085	1738
1	2	0	2110	1798	917	2088	1751
0	0	0	2114	1804	922	2097	1760
0	0	0	2111	1798	922	2094	1761
1	1	2	2113	1802	923	2097	1766
1	1	6	2109	1801	920	2091	1765
0	0	2	2115	1805	922	2096	1766
0	2	0	2113	1804	923	2096	1767
2	3	0	2113	1803	924	2094	1769
0	0	3	2113	1803	923	2095	1771
3	0	0	2109	1802	923	2092	1767
0	0	2	2114	1804	924	2097	1773
2	1	0	2112	1803	922	2095	1775
2	0	2	2114	1804	924	2098	1779
1	2	2	2109	1798	921	2090	1772
0	0	0	2114	1805	922	2095	1780
0	1	0	2110	1801	923	2096	1778
0	0	2	2114	1805	924	2095	1782
0	0	2	2107	1796	921	2093	1781
1	2	0	2105	1797	919	2093	1794
0	0	1	2113	1807	925	2097	1793
0	1	0	2114	1806	922	2094	1797
0	0	3	2112	1805	923	2095	1798
3	0	1	2111	1804	923	2094	1798
1	0	2	2109	1802	922	2090	1791
2	3	0	2109	1803	923	2095	1799
0	4	0	2112	1804	924	2095	1799
0	0	0	2111	1805	924	2095	1802
0	1	0	2109	1798	919	2091	1797
0	0	2	2113	1807	925	2103	1803
0	1	0	2108	1801	922	2092	1802
0	0	0	2112	1805	924	2098	1805
0	0	0	2108	1800	922	2093	1804
0	0	0	2114	1805	923	2094	1797
1	4	0	2113	1803	923	2095	1805
3	1	0	2113	1805	923	2095	1804
0	0	0	2113	1803	923	2096	1804
1	1	0	2110	1802	923	2094	1808
0	1	0	2108	1802	925	2092	1805
1	4	0	2114	1806	927	2096	1809
3	3	0	2114	1803	923	2096	1808
1	2	0	2114	1803	924	2094	1807
1	2	0	2113	1804	923	2095	1907
1	2	0	2112	1803	921	2094	1950
0	0	4	2111	1802	922	2094	1956
0	1	0	2113	1803	922	2094	1960
0	0	2	2107	1796	923	2091	1962
0	3	0	2114	1805	923	2095	1973
0	1	1	2112	1804	920	2095	1976
0	1	0	2112	1803	923	2093	1981
0	0	1	2106	1796	917	2086	1983
1	2	1	2113	1804	923	2094	1991
1	0	5	2111	1803	925	2095	1996
0	2	2	2112	1803	924	2094	2000
1	1	2	2112	1802	923	2088	2004
1	1	4	2116	1803	925	2096	2005
0	2	0	2114	1805	925	2096	2013
0	1	0	2114	1803	924	2095	2013
0	1	0	2114	1803	923	2094	2019
1	3	2	2106	1796	917	2085	2017
0	0	0	2112	1802	923	2094	2025
3	0	0	2113	1804	925	2096	2046
1	0	2	2113	1802	925	2095	2045
0	0	1	2113	1803	926	2094	2048
1	3	2	2108	1795	917	2089	2045
1	0	5	2112	1803	924	2092	2049
0	0	1	2112	1802	923	2093	2050
1	2	4	2112	1803	921	2093	2051
0	0	0	2112	1802	923	2092	2051
0	1	0	2111	1802	923	2086	2048
1	0	5	2113	1804	926	2094	2056
0	1	2	2115	1805	924	2095	2054
0	0	2	2114	1804	923	2094	2054
0	0	2	2108	1796	918	2085	2048
0	2	0	2112	1803	924	2093	2055
1	3	0	2109	1801	922	2093	2055
0	0	2	2112	1802	923	2093	2055
1	1	3	2106	1797	918	2091	2054
0	0	4	2110	1802	921	2092	2055
1	1	0	2113	1803	922	2091	2052
1	3	1	2113	1803	923	2093	2056
3	0	0	2112	1805	926	2093	2054
0	0	0	2114	1804	922	2091	2049
0	0	0	2112	1801	923	2087	2046
1	0	0	2111	1802	924	2091	2050
1	2	0	2112	1803	924	2090	2048
0	1	3	2113	1803	925	2089	2049
0	1	0	2108	1797	917	2083	2041
1	1	0	2112	1800	924	2091	2047
0	0	2	2109	1802	923	2091	2048
1	1	0	2113	1803	926	2093	2046
1	3	0	2109	1798	922	2088	2045
1	2	0	2112	1804	919	2088	2040
2	0	2	2112	1801	922	2091	2044
0	0	0	2113	1802	922	2090	2043
0	0	2	2112	1802	924	2092	2041
0	0	2	2111	1802	921	2084	2037
1	3	0	2113	1803	923	2088	2034
1	2	6	2113	1803	922	2092	2036
0	0	0	2114	1802	923	2091	2030
1	0	0	2113	1803	923	2091	2033
2	2	0	2107	1796	917	2086	2025
3	3	2	2113	1803	921	2091	2029
0	0	5	2111	1802	923	2091	2025
3	0	1	2113	1802	923	2092	2023
0	0	0	2108	1801	924	2091	2019
0	0	2	2114	1804	922	2087	2010
0	1	2	2114	1804	922	2091	2009
0	0	0	2112	1802	924	2092	2007
0	1	0	2112	1803	922	2092	1999
1	0	2	2110	1802	922	2087	1990
1	0	2	2112	1803	923	2092	1991
0	0	0	2111	1802	923	2087	1982
0	0	2	2112	1803	922	2092	1985
0	0	2	2106	1798	920	2086	1973
0	1	0	2107	1797	918	2085	1926
0	2	0	2114	1803	924	2093	1929
0	0	3	2110	1800	922	2092	1922
2	0	0	2113	1802	925	2092	1915
0	0	0	2108	1798	923	2093	1912
0	0	2	2114	1804	923	2083	1904
0	0	0	2113	1802	923	2092	1904
0	0	0	2113	1802	925	2095	1899
1	0	1	2114	1805	928	2095	1895
0	0	0	2113	1803	921	2088	1883
1	1	0	2112	1803	924	2092	1887
1	2	5	2114	1802	923	2088	1878
0	0	0	2111	1803	924	2092	1883
1	2	2	2106	1793	917	2086	1874
1	2	4	2113	1801	924	2093	1878
0	0	4	2111	1801	924	2092	1877
0	1	2	2112	1802	923	2094	1877
0	0	0	2108	1801	925	2094	1876
0	0	0	2107	1798	922	2090	1866
0	0	0	2113	1802	923	2084	1860
0	2	0	2112	1802	922	2091	1865
0	2	2	2113	1802	923	2092	1864
0	0	0	2112	1802	922	2092	1865
3	0	0	2113	1801	924	2090	1852
0	3	2	2116	1803	926	2094	1846
1	2	3	2114	1802	923	2093	1847
0	0	0	2113	1800	922	2091	1844
2	3	2	2114	1801	924	2093	1842
1	1	0	2114	1801	925	2093	1845
1	2	0	2114	1801	923	2092	1843
0	0	5	2114	1801	923	2093	1841
1	1	3	2109	1793	920	2088	1838
0	1	0	2114	1803	926	2096	1843
0	2	0	2116	1802	924	2094	1841
0	1	0	2116	1803	924	2093	1839
0	2	1	2108	1793	917	2089	1838
1	4	0	2117	1801	923	2094	1837
0	1	0	2114	1802	923	2092	1837
0	1	0	2114	1802	923	2094	1835
0	1	0	2114	1801	922	2092	1835
2	0	0	2114	1798	924	2093	1830
0	1	2	2116	1803	926	2096	1835
1	1	0	2115	1800	923	2095	1811
0	0	6	2115	1800	924	2093	1808
0	1	0	2119	1800	923	2093	1804
3	0	0	2112	1792	918	2088	1796
0	0	1	2116	1799	923	2094	1800
0	4	0	2114	1799	924	2093	1798
0	0	0	2116	1799	924	2094	1796
1	0	3	2110	1793	921	2091	1793
0	0	2	2117	1802	926	2096	1793
1	3	2	2118	1802	925	2094	1790
0	0	3	2116	1799	924	2095	1788
0	1	0	2116	1796	924	2091	1787
0	0	2	2115	1800	919	2094	1782
1	2	0	2117	1801	923	2094	1785
1	3	0	2118	1798	925	2095	1784
1	1	1	2117	1800	925	2094	1782
0	0	0	2110	1794	920	2089	1775
1	2	0	2116	1800	922	2094	1783
2	0	1	2118	1801	923	2094	1777
2	0	0	2114	1799	922	2094	1775
0	2	0	2117	1801	924	2095	1775
1	0	1	2113	1795	921	2092	1779
3	0	1	2116	1799	923	2094	1772
1	2	0	2115	1800	923	2094	1775
1	2	3	2116	1800	925	2096	1777
1	1	6	2119	1802	926	2097	1776
0	0	0	2118	1803	923	2090	1771
0	0	1	2117	1802	923	2094	1774
1	4	0	2117	1800	922	2094	1770
2	4	0	2117	1801	923	2093	1775
0	1	2	2111	1794	918	2087	1767
0	0	2	2117	1800	924	2094	1775
0	1	1	2115	1799	921	2094	1772
1	4	0	2117	1801	924	2094	1775
1	1	4	2113	1799	925	2097	1774
1	1	0	2119	1803	937	2089	1772
1	1	2	2116	1800	922	2089	1769
1	1	5	2118	1801	924	2094	1773
1	3	3	2117	1801	922	2095	1773
1	1	3	2116	1801	922	2095	1774
0	0	2	2117	1798	919	2090	1768
0	1	2	2118	1803	926	2097	1771
0	0	1	2118	1801	925	2089	1770
0	0	0	2121	1801	923	2094	1773
2	4	0	2110	1793	919	2087	1766
1	3	0	2119	1800	923	2094	1772
0	1	2	2117	1798	921	2093	1772
0	0	3	2117	1801	923	2094	1771
2	4	0	2115	1798	924	2093	1772
0	0	0	2117	1797	918	2091	1772
1	1	1	2118	1801	926	2097	1774
2	3	2	2121	1804	926	2096	1773
1	1	3	2118	1802	924	2095	1774
1	0	0	2115	1796	915	2087	1766
0	1	0	2113	1795	919	2088	1766
0	1	1	2117	1800	925	2094	1771
0	1	0	2119	1802	921	2089	1771
0	1	1	2118	1801	924	2097	1775
0	2	2	2110	1796	920	2088	1767
2	0	7	2120	1802	924	2094	1774
1	3	1	2117	1800	924	2095	1773
1	0	3	2119	1807	923	2095	1772
0	0	3	2116	1800	925	2094	1772
0	0	0	2115	1793	921	2092	1771
0	0	3	2118	1800	924	2094	1770
0	1	0	2118	1800	925	2094	1772
1	1	0	2118	1802	925	2097	1775
0	0	2	2113	1798	920	2089	1766
0	1	6	2120	1800	922	2092	1772
0	1	0	2119	1797	920	2091	1772
0	0	3	2119	1801	923	2096	1773
0	1	0	2111	1791	920	2086	1769
0	0	3	2113	1793	921	2085	1770
1	2	1	2119	1802	925	2096	1773
1	2	0	2118	1800	924	2093	1771
0	0	2	2117	1800	924	2091	1771
2	0	2	2116	1797	925	2092	1772
0	1	0	2117	1799	924	2092	1772
1	2	0	2117	1799	925	2093	1775
0	0	0	2119	1802	925	2097	1775
0	2	0	2118	1796	917	2087	1768
0	0	0	2118	1799	924	2094	1773
0	0	2	2118	1799	920	2092	1772
0	4	0	2118	1799	923	2094	1773
2	0	3	2113	1791	917	2088	1765
0	1	0	2119	1798	922	2092	1772
0	0	5	2118	1799	923	2092	1773
0	1	0	2118	1800	924	2095	1775
1	1	1	2116	1801	925	2094	1774
0	0	2	2120	1799	922	2093	1772
1	0	2	2118	1800	923	2093	1772
0	1	0	2118	1799	922	2095	1772
0	1	0	2116	1799	925	2093	1772
0	0	6	2116	1794	918	2088	1767
1	1	1	2118	1800	924	2092	1774
0	0	0	2119	1800	923	2093	1770
0	0	0	2119	1800	924	2092	1773
0	0	5	2118	1800	925	2093	1773
0	2	2	2113	1793	917	2086	1765
0	0	0	2118	1800	921	2093	1773
1	4	1	2119	1798	922	2092	1773
0	0	0	2119	1800	923	2094	1772
0	0	3	2117	1798	923	2095	1772
0	0	5	2119	1799	924	2094	1773
1	3	0	2120	1801	925	2094	1773
0	0	2	2119	1800	924	2093	1773
0	0	5	2118	1800	923	2093	1773
0	2	2	2117	1797	920	2088	1766
0	0	0	2121	1798	924	2094	1773
0	0	0	2118	1799	922	2093	1773
2	0	0	2119	1799	923	2094	1773
1	0	3	2114	1792	919	2086	1770
1	4	2	2118	1800	925	2093	1774
0	0	2	2117	1797	923	2093	1773
1	1	0	2117	1794	923	2093	1772
0	0	6	2119	1801	923	2094	1773
0	0	0	2115	1798	921	2094	1773
2	1	0	2119	1796	923	2093	1773
3	0	0	2118	1799	923	2093	1771
0	1	0	2118	1800	929	2093	1773
2	0	4	2119	1801	924	2095	1775
0	0	5	2111	1797	920	2091	1770
0	0	0	2121	1801	925	2095	1773
0	0	0	2119	1801	924	2093	1771
1	3	2	2119	1800	924	2094	1773
0	1	1	2114	1795	915	2086	1769
