# Supplementary material for: Assisting hand gesture classification and rehabilitation assessment via sEMG and finger motion data
Source: Front Bioeng Biotechnol. 2026 Jan 8;13:1751763. doi: 10.3389/fbioe.2025.1751763 (PMC12823985; doi:10.3389/fbioe.2025.1751763)
Supplement: Supplementary file 1 [file DataSheet1.zip › dataset/function 0/0/4/5.csv]

channel_2	channel_3	channel_6	pinky	ring finger	middle finger	forefinger	thumb
2	0	0	2097	1757	923	2383	1615
0	1	1	2097	1757	922	2382	1615
0	0	4	2091	1751	921	2374	1608
0	0	3	2095	1756	924	2382	1615
1	2	0	2098	1758	924	2383	1614
0	0	0	2097	1758	924	2383	1615
0	1	2	2093	1752	924	2382	1616
0	0	0	2099	1760	926	2386	1615
0	1	0	2095	1757	923	2378	1612
0	4	4	2097	1757	925	2383	1615
2	0	0	2097	1757	924	2384	1613
0	0	5	2097	1757	921	2380	1609
2	0	0	2090	1831	924	2060	1770
0	1	6	2102	1838	930	2068	1778
0	2	2	2103	1840	933	2069	1773
0	2	0	2103	1839	930	2068	1776
0	2	5	2099	1832	925	2065	1774
0	4	2	2100	1838	931	2067	1776
0	0	0	2099	1835	932	2065	1772
1	0	2	2102	1837	929	2067	1775
0	0	1	2100	1837	931	2065	1776
0	1	0	2101	1837	931	2064	1771
2	0	5	2097	1837	929	2066	1777
0	1	5	2103	1841	932	2070	1778
1	0	0	2103	1839	931	2067	1776
1	0	3	2097	1833	921	2059	1770
3	0	1	2100	1837	928	2065	1777
0	3	0	2101	1837	929	2062	1768
1	0	0	2101	1837	932	2065	1777
0	0	0	2101	1839	930	2068	1778
0	2	0	2098	1833	928	2065	1773
0	1	6	2101	1838	930	2067	1777
2	0	6	2097	1836	930	2066	1770
0	2	0	2100	1837	932	2064	1777
0	1	2	2100	1838	931	2066	1778
1	0	2	2099	1837	932	2062	1772
1	0	0	2099	1835	929	2067	1777
1	0	0	2101	1837	931	2067	1779
1	0	0	2101	1838	934	2069	1778
2	0	0	2098	1832	926	2061	1773
0	1	1	2101	1836	931	2066	1778
3	0	0	2100	1836	930	2059	1767
2	0	0	2099	1838	931	2066	1778
1	2	2	2096	1832	928	2065	1774
1	0	0	2100	1837	931	2065	1775
0	1	2	2097	1835	931	2059	1771
0	1	2	2100	1837	930	2067	1780
0	0	0	2099	1836	930	2066	1777
0	0	0	2099	1837	930	2068	1779
0	0	0	2101	1838	931	2064	1773
0	1	2	2098	1836	928	2066	1777
1	4	0	2099	1836	930	2066	1778
1	4	0	2094	1836	929	2067	1778
0	0	0	2094	1834	928	2068	1779
1	0	2	2093	1835	929	2062	1774
1	0	0	2092	1836	929	2064	1779
1	0	1	2093	1834	930	2069	1780
0	2	5	2090	1832	924	2064	1774
2	0	0	2094	1836	928	2066	1778
0	0	0	2094	1835	928	2065	1777
0	0	0	2093	1834	930	2066	1777
1	0	0	2088	1829	921	2061	1775
0	1	5	2092	1834	929	2066	1775
0	0	3	2092	1834	929	2065	1777
1	0	1	2093	1833	930	2065	1777
1	0	0	2091	1833	929	2067	1780
2	0	2	2092	1835	930	2069	1777
0	1	0	2092	1836	927	2066	1779
0	2	0	2094	1836	930	2067	1776
0	0	2	2092	1834	931	2066	1777
0	0	2	2087	1829	925	2060	1772
0	0	3	2086	1831	923	2060	1771
0	1	0	2091	1834	931	2067	1779
0	1	0	2092	1836	932	2069	1779
0	1	0	2092	1836	930	2065	1780
2	0	2	2087	1829	925	2061	1775
2	0	3	2091	1834	928	2062	1778
0	1	0	2089	1834	928	2066	1777
0	1	0	2091	1833	928	2064	1778
0	3	1	2090	1833	927	2065	1777
1	0	1	2091	1834	928	2067	1775
0	0	2	2089	1833	929	2066	1780
0	2	0	2090	1835	930	2068	1781
0	2	0	2094	1837	930	2067	1779
0	3	0	2089	1830	925	2061	1771
0	2	2	2090	1836	930	2066	1779
0	2	0	2090	1832	930	2066	1780
3	0	0	2088	1834	930	2066	1779
0	2	6	2084	1829	923	2062	1776
0	1	2	2086	1831	926	2063	1778
0	1	5	2090	1837	932	2066	1778
0	4	0	2088	1833	928	2064	1778
1	2	2	2089	1834	928	2064	1778
1	0	0	2088	1834	928	2066	1777
2	0	0	2087	1834	926	2066	1774
0	1	2	2086	1832	928	2065	1778
0	0	4	2089	1834	929	2066	1777
2	0	1	2089	1836	928	2065	1775
1	0	0	2082	1829	921	2060	1773
0	4	4	2088	1834	930	2069	1779
2	0	0	2090	1836	931	2067	1776
0	0	1	2091	1836	931	2066	1779
3	0	4	2085	1829	923	2063	1777
0	2	0	2088	1834	925	2065	1777
1	0	0	2086	1833	929	2066	1776
0	2	0	2087	1834	929	2066	1779
0	0	2	2087	1833	928	2064	1779
2	0	1	2089	1836	929	2066	1778
0	1	0	2089	1834	929	2065	1776
0	0	1	2085	1833	928	2065	1779
1	0	0	2089	1834	929	2066	1779
0	1	5	2088	1834	932	2066	1778
0	0	0	2082	1830	923	2061	1774
0	1	2	2088	1834	929	2065	1779
0	0	0	2088	1833	931	2068	1778
1	3	5	2089	1836	933	2068	1780
1	0	6	2084	1831	925	2064	1778
2	0	0	2087	1835	930	2065	1780
0	1	2	2085	1834	929	2065	1775
0	0	1	2087	1833	930	2066	1778
0	0	0	2087	1833	929	2065	1781
1	0	0	2088	1832	930	2065	1775
1	0	3	2085	1834	930	2066	1779
0	1	0	2087	1837	931	2069	1783
2	0	2	2089	1837	931	2068	1777
0	2	0	2087	1835	929	2065	1780
0	1	1	2085	1830	926	2061	1774
0	0	1	2081	1836	931	2065	1780
0	1	2	2087	1833	929	2063	1773
0	2	3	2088	1835	930	2069	1779
0	0	1	2085	1834	928	2066	1779
0	4	2	2088	1837	930	2068	1780
1	0	1	2086	1835	929	2061	1772
0	1	2	2087	1835	927	2067	1779
0	0	0	2087	1835	930	2067	1779
2	0	5	2088	1837	929	2061	1775
0	5	6	2085	1834	930	2065	1779
0	0	0	2087	1835	928	2067	1781
1	2	6	2087	1835	931	2069	1783
0	2	5	2085	1833	926	2060	1776
0	1	2	2090	1837	930	2066	1780
1	4	5	2088	1835	930	2059	1774
0	1	2	2087	1835	928	2068	1771
1	4	2	2087	1835	929	2067	1781
2	0	2	2082	1831	927	2067	1777
0	0	0	2087	1835	929	2065	1779
0	0	1	2084	1833	928	2056	1775
1	0	0	2085	1835	929	2066	1779
0	4	0	2087	1834	941	2066	1781
0	1	0	2086	1834	931	2067	1781
0	1	2	2089	1833	933	2067	1781
1	0	2	2087	1834	926	2066	1779
0	3	0	2083	1828	922	2058	1774
1	0	0	2086	1833	928	2068	1782
2	0	0	2087	1835	929	2069	1782
1	3	5	2089	1836	929	2068	1781
0	1	2	2084	1827	926	2062	1780
0	0	0	2087	1833	927	2065	1780
1	2	5	2086	1831	929	2066	1781
1	0	5	2088	1834	928	2066	1779
2	0	3	2087	1832	929	2067	1782
2	0	2	2086	1833	928	2061	1775
0	1	0	2087	1833	929	2066	1780
1	4	2	2088	1833	931	2068	1783
2	0	6	2089	1836	931	2068	1782
1	3	2	2083	1829	925	2060	1776
0	1	2	2089	1834	928	2066	1780
0	2	2	2086	1833	930	2066	1782
0	1	0	2086	1831	929	2066	1780
0	0	0	2087	1833	928	2066	1782
2	0	5	2079	1829	928	2068	1783
0	1	0	2090	1835	930	2066	1780
1	3	2	2089	1833	929	2064	1781
1	0	0	2087	1832	928	2065	1781
2	0	3	2087	1832	928	2065	1781
0	3	1	2088	1833	923	2061	1775
0	1	0	2088	1831	928	2066	1780
1	3	0	2088	1832	929	2066	1779
1	0	0	2088	1833	930	2065	1781
3	0	0	2085	1825	925	2063	1777
0	1	1	2088	1834	929	2068	1782
0	2	0	2087	1832	927	2065	1781
2	0	5	2089	1831	930	2067	1780
0	2	0	2081	1829	928	2064	1779
0	1	0	2088	1833	927	2060	1780
0	1	2	2089	1833	928	2064	1778
0	0	0	2088	1831	929	2069	1783
0	3	6	2086	1831	930	2068	1783
1	0	0	2090	1834	930	2067	1782
0	1	0	2089	1833	923	2061	1774
0	2	2	2089	1833	929	2066	1781
2	0	0	2089	1832	928	2067	1780
0	1	0	2089	1832	928	2066	1780
1	0	3	2084	1826	921	2059	1774
0	0	0	2088	1832	929	2066	1781
1	3	0	2086	1830	926	2065	1780
0	0	0	2089	1830	930	2068	1783
1	1	4	2085	1830	929	2068	1782
1	0	1	2091	1833	930	2062	1779
0	1	2	2089	1830	929	2065	1781
0	0	0	2089	1833	931	2066	1782
0	0	5	2088	1831	929	2066	1782
0	1	4	2088	1829	923	2060	1776
2	0	0	2090	1833	926	2061	1774
0	1	1	2091	1833	929	2062	1783
0	0	0	2089	1832	929	2066	1780
0	1	0	2089	1831	929	2065	1781
0	2	1	2084	1824	924	2059	1776
0	0	6	2089	1830	928	2063	1781
1	3	1	2087	1829	927	2065	1781
0	0	2	2090	1832	928	2065	1781
1	0	0	2085	1827	928	2065	1785
0	0	2	2090	1833	928	2062	1779
0	0	0	2089	1832	929	2066	1781
0	1	0	2089	1829	929	2063	1781
0	1	2	2089	1831	928	2066	1781
1	2	2	2088	1829	925	2061	1776
0	4	3	2091	1831	929	2066	1780
2	0	1	2089	1830	928	2064	1772
1	0	5	2088	1831	930	2065	1783
0	2	2	2080	1825	925	2063	1777
0	1	2	2086	1825	923	2061	1775
0	0	0	2091	1829	929	2066	1781
0	0	0	2089	1829	927	2065	1780
0	0	0	2090	1830	930	2066	1780
1	0	4	2086	1828	927	2065	1782
0	1	2	2090	1832	924	2065	1782
0	0	4	2092	1833	931	2067	1782
0	0	0	2091	1832	928	2066	1780
0	2	3	2090	1830	930	2066	1780
0	0	0	2090	1826	926	2061	1777
2	0	2	2090	1833	930	2071	1785
1	0	0	2093	1833	929	2064	1772
1	2	2	2092	1831	930	2066	1782
0	1	0	2087	1826	924	2060	1776
0	0	0	2089	1830	930	2067	1780
0	1	0	2088	1827	928	2063	1780
0	0	0	2091	1831	929	2066	1780
0	0	0	2088	1829	927	2066	1781
1	0	6	2086	1830	930	2065	1779
0	2	2	2090	1831	925	2060	1780
0	0	0	2092	1831	930	2065	1782
1	2	3	2091	1831	929	2067	1782
1	0	0	2091	1830	930	2066	1781
1	2	1	2092	1830	930	2066	1782
2	0	5	2093	1830	930	2068	1783
0	1	2	2094	1831	930	2068	1783
0	0	0	2095	1831	930	2067	1782
0	2	0	2093	1831	930	2062	1779
0	2	0	2093	1830	927	2067	1782
0	1	0	2093	1829	929	2066	1780
1	0	2	2093	1830	929	2066	1782
2	0	5	2085	1822	922	2059	1775
1	2	2	2093	1830	927	2066	1780
1	1	2	2091	1828	927	2067	1782
1	3	0	2093	1830	930	2068	1783
1	0	3	2089	1826	929	2065	1782
0	0	4	2094	1830	929	2066	1779
0	0	1	2092	1830	929	2066	1782
2	0	3	2095	1826	928	2065	1782
1	4	2	2091	1829	927	2066	1780
0	2	2	2092	1830	918	2062	1776
0	1	1	2093	1828	929	2066	1781
1	0	0	2096	1832	929	2067	1782
0	4	2	2095	1830	928	2067	1779
1	0	2	2093	1830	930	2065	1780
1	3	0	2088	1822	923	2060	1775
1	0	1	2095	1830	929	2065	1782
0	2	6	2091	1826	928	2064	1782
0	0	0	2093	1830	929	2065	1781
1	0	3	2088	1826	928	2065	1782
0	1	2	2094	1830	927	2064	1783
0	3	6	2096	1832	924	2067	1781
2	0	0	2096	1830	931	2065	1782
0	2	2	2094	1829	928	2067	1782
0	1	1	2094	1822	926	2059	1775
1	4	0	2094	1829	928	2066	1781
0	1	2	2094	1830	927	2064	1779
0	1	2	2093	1828	929	2066	1781
2	0	0	2088	1823	923	2060	1776
1	2	2	2098	1830	927	2069	1782
1	3	1	2095	1830	928	2066	1780
1	0	0	2095	1828	928	2066	1780
0	0	0	2093	1829	929	2066	1780
0	1	1	2091	1828	926	2065	1781
0	2	0	2095	1829	923	2063	1780
1	4	0	2095	1829	928	2067	1780
0	2	2	2094	1829	927	2067	1782
0	1	0	2094	1831	931	2069	1783
2	0	0	2094	1827	924	2061	1776
0	0	0	2096	1829	929	2065	1780
0	3	0	2095	1828	926	2063	1778
0	1	0	2095	1830	929	2066	1781
0	2	5	2090	1824	924	2060	1772
0	1	2	2095	1829	928	2066	1780
1	0	3	2094	1828	928	2065	1780
2	0	0	2095	1829	929	2069	1783
1	4	0	2095	1830	930	2067	1783
0	1	0	2097	1823	926	2065	1779
1	3	1	2093	1821	926	2063	1780
1	1	0	2095	1829	929	2066	1780
0	0	4	2096	1829	928	2067	1781
0	1	0	2095	1828	930	2068	1783
1	2	1	2092	1828	927	2062	1777
0	0	0	2097	1830	928	2067	1779
0	2	2	2098	1828	921	2063	1778
0	0	0	2096	1829	927	2067	1781
1	0	0	2091	1823	926	2058	1776
0	2	2	2097	1830	928	2067	1778
2	0	0	2096	1826	927	2066	1781
0	1	0	2095	1829	927	2066	1781
1	2	1	2094	1828	931	2068	1783
2	0	0	2096	1827	930	2067	1782
1	0	1	2097	1829	930	2068	1780
0	1	1	2097	1828	929	2067	1781
0	0	0	2096	1829	929	2066	1781
0	0	0	2092	1821	921	2061	1774
0	0	0	2095	1824	922	2061	1776
0	2	0	2097	1831	932	2070	1782
0	0	1	2097	1830	923	2062	1779
0	1	0	2096	1829	928	2063	1781
0	2	0	2091	1823	924	2061	1775
0	1	0	2096	1829	929	2068	1782
0	2	1	2097	1831	929	2067	1781
3	0	5	2097	1830	930	2066	1780
2	0	5	2095	1827	928	2064	1780
0	0	2	2095	1821	926	2064	1779
0	0	0	2095	1828	927	2066	1780
2	0	2	2095	1828	928	2066	1779
1	2	3	2096	1828	930	2068	1780
0	1	0	2092	1821	924	2061	1773
0	1	2	2096	1829	927	2069	1783
0	0	2	2098	1824	927	2063	1779
1	4	2	2097	1830	929	2069	1780
2	2	1	2091	1821	922	2058	1775
1	1	4	2090	1822	924	2059	1777
2	0	3	2096	1828	927	2066	1781
1	2	2	2095	1829	931	2067	1783
0	1	0	2097	1832	930	2068	1780
1	2	0	2095	1828	928	2066	1779
1	0	0	2095	1830	930	2068	1782
0	2	0	2094	1826	927	2066	1780
0	1	0	2101	1828	930	2066	1780
2	0	0	2086	1825	922	2066	1779
2	0	0	2094	1828	927	2065	1780
1	0	0	2093	1827	928	2066	1780
0	0	0	2094	1828	928	2068	1782
0	1	0	2095	1830	932	2069	1783
2	0	5	2093	1827	923	2061	1775
0	2	2	2094	1828	929	2065	1780
0	0	0	2093	1828	928	2065	1780
0	1	0	2093	1828	928	2066	1777
0	1	2	2086	1818	921	2060	1774
0	0	0	2094	1827	928	2065	1779
3	0	0	2094	1828	927	2067	1780
0	2	6	2094	1828	928	2066	1782
0	1	2	2088	1824	930	2069	1783
0	2	4	2095	1830	927	2066	1781
1	1	0	2094	1829	928	2067	1781
1	3	2	2094	1826	928	2065	1780
1	0	0	2094	1828	927	2066	1779
0	2	0	2093	1827	927	2066	1780
1	0	0	2092	1828	926	2063	1778
0	2	0	2094	1830	930	2068	1782
0	2	2	2095	1830	928	2066	1777
0	1	0	2094	1829	929	2066	1780
0	0	0	2088	1822	922	2059	1775
0	0	0	2093	1828	927	2066	1778
2	0	0	2089	1827	927	2064	1780
1	0	6	2092	1828	927	2066	1780
0	1	1	2088	1823	927	2065	1781
2	0	0	2093	1831	925	2062	1778
0	1	0	2093	1828	928	2069	1782
0	0	1	2094	1831	931	2068	1782
0	0	0	2093	1829	929	2067	1781
0	4	4	2092	1826	924	2058	1774
2	0	5	2092	1828	929	2066	1780
0	0	0	2091	1826	933	2066	1781
1	0	5	2092	1828	927	2065	1777
0	1	1	2091	1827	929	2067	1782
0	0	0	2088	1823	923	2062	1777
0	2	1	2093	1831	929	2067	1781
0	0	0	2091	1828	927	2066	1779
1	0	1	2091	1827	928	2066	1780
2	0	3	2085	1823	926	2065	1781
0	2	2	2089	1826	926	2062	1777
0	1	0	2091	1827	929	2066	1779
0	1	2	2091	1829	928	2067	1779
0	1	2	2092	1828	927	2068	1783
2	0	4	2091	1829	924	2064	1775
1	0	0	2093	1830	927	2066	1781
1	2	6	2091	1828	928	2063	1777
2	0	0	2091	1827	929	2066	1779
0	0	0	2083	1821	922	2055	1775
1	1	3	2091	1827	927	2065	1780
0	0	0	2090	1830	930	2069	1781
0	0	0	2089	1827	929	2066	1780
0	1	0	2091	1828	929	2066	1780
3	0	0	2085	1823	927	2064	1779
0	1	1	2091	1827	928	2060	1777
0	0	0	2090	1826	926	2066	1780
0	1	1	2090	1827	928	2065	1780
0	1	1	2089	1828	926	2066	1779
1	0	0	2089	1827	924	2062	1777
0	0	0	2091	1828	930	2068	1783
0	2	2	2092	1829	930	2065	1776
1	0	0	2091	1830	928	2067	1779
0	0	0	2086	1821	924	2061	1774
1	0	5	2090	1826	927	2067	1780
0	2	0	2087	1826	926	2063	1779
0	0	0	2090	1828	927	2066	1779
0	1	0	2085	1824	925	2066	1779
1	4	5	2089	1827	930	2059	1779
0	0	0	2089	1828	927	2060	1775
3	0	0	2089	1828	928	2068	1782
0	1	2	2090	1830	930	2069	1782
0	0	1	2091	1829	929	2067	1781
1	4	2	2088	1827	919	2062	1775
2	0	0	2089	1826	926	2066	1780
2	0	6	2089	1828	929	2064	1777
1	3	3	2090	1828	928	2066	1780
2	0	0	2083	1819	922	2061	1775
3	0	5	2089	1827	928	2066	1780
0	1	2	2086	1826	929	2067	1782
1	1	0	2090	1830	931	2068	1782
1	2	0	2087	1827	927	2068	1779
2	0	0	2089	1828	919	2062	1778
0	0	0	2090	1828	927	2071	1780
1	2	0	2089	1828	926	2065	1780
0	0	0	2089	1828	928	2066	1780
2	0	6	2088	1825	920	2059	1774
1	4	1	2089	1827	924	2060	1776
1	1	1	2089	1828	927	2067	1779
0	2	0	2088	1828	927	2064	1773
0	0	0	2088	1828	928	2066	1779
0	1	2	2083	1822	922	2060	1773
1	0	3	2088	1829	927	2067	1781
0	0	0	2086	1827	926	2067	1779
0	0	0	2088	1828	927	2068	1781
1	3	3	2084	1824	924	2064	1776
0	1	0	2089	1826	928	2068	1780
1	3	1	2087	1826	926	2067	1779
0	2	3	2086	1828	928	2066	1780
1	3	3	2081	1820	923	2063	1778
0	2	2	2087	1828	927	2066	1779
1	0	5	2086	1827	926	2066	1779
1	3	1	2086	1825	926	2067	1780
1	2	0	2085	1827	925	2066	1780
1	3	2	2086	1826	928	2066	1777
0	1	0	2088	1830	931	2068	1779
0	0	2	2089	1828	929	2066	1778
2	0	0	2087	1827	927	2067	1781
0	1	0	2083	1822	923	2060	1774
2	0	0	2085	1827	927	2064	1779
0	0	0	2086	1826	926	2065	1778
0	4	0	2086	1827	926	2069	1781
0	1	2	2089	1829	928	2066	1781
0	2	2	2080	1822	921	2063	1778
1	4	0	2086	1827	926	2066	1777
0	0	0	2087	1827	928	2065	1778
1	1	5	2084	1827	928	2066	1779
2	0	0	2087	1827	926	2067	1781
0	1	0	2086	1827	924	2061	1774
0	1	2	2086	1827	926	2066	1780
0	2	2	2087	1828	928	2070	1781
0	2	5	2087	1829	928	2068	1781
0	0	1	2083	1823	923	2061	1773
0	1	2	2087	1828	928	2067	1780
1	0	0	2082	1825	927	2068	1778
2	0	0	2086	1826	927	2065	1780
1	0	2	2081	1823	925	2064	1778
0	1	2	2085	1827	927	2062	1778
