# Supplementary material for: Assisting hand gesture classification and rehabilitation assessment via sEMG and finger motion data
Source: Front Bioeng Biotechnol. 2026 Jan 8;13:1751763. doi: 10.3389/fbioe.2025.1751763 (PMC12823985; doi:10.3389/fbioe.2025.1751763)
Supplement: Supplementary file 1 [file DataSheet1.zip › dataset/function 0/0/4/6.csv]

channel_2	channel_3	channel_6	pinky	ring finger	middle finger	forefinger	thumb
1	1	0	2113	1804	922	2075	1785
1	3	2	2098	1799	923	2081	1785
1	4	2	2099	1801	923	2082	1786
1	0	2	2098	1800	923	2080	1786
1	1	0	2093	1793	917	2071	1778
0	0	1	2098	1799	922	2080	1787
0	0	6	2097	1801	923	2083	1789
0	1	0	2101	1802	925	2083	1787
0	1	0	2094	1795	920	2078	1784
0	1	2	2100	1799	923	2077	1783
0	0	0	2096	1800	921	2081	1787
0	0	2	2099	1799	924	2081	1784
1	1	0	2098	1800	922	2081	1786
0	1	0	2098	1800	920	2075	1780
2	0	2	2100	1801	922	2074	1779
0	1	2	2099	1800	923	2081	1785
0	0	0	2098	1799	923	2080	1781
0	1	4	2099	1800	923	2081	1786
0	0	6	2095	1792	918	2074	1780
0	0	5	2100	1800	922	2082	1787
0	1	0	2098	1798	922	2081	1787
0	1	2	2098	1800	925	2084	1789
3	0	5	2094	1796	915	2079	1785
0	1	0	2098	1800	923	2075	1784
1	4	2	2101	1797	923	2081	1786
0	0	2	2099	1800	923	2083	1788
1	2	0	2100	1803	926	2084	1788
0	0	2	2100	1799	919	2076	1779
1	2	0	2099	1801	923	2080	1787
0	1	0	2099	1800	921	2076	1784
1	3	0	2100	1800	923	2079	1786
0	1	2	2094	1793	915	2075	1781
0	0	4	2095	1795	919	2076	1781
2	0	2	2101	1802	923	2081	1787
0	0	0	2099	1797	920	2081	1786
0	0	6	2099	1800	923	2080	1786
0	1	1	2095	1797	922	2079	1785
1	0	1	2100	1800	919	2077	1783
0	2	0	2099	1799	922	2079	1786
0	1	0	2099	1799	922	2079	1786
1	3	0	2100	1799	923	2083	1790
1	1	0	2101	1796	918	2078	1785
0	0	2	2101	1802	924	2082	1786
0	0	0	2100	1800	917	2076	1783
0	0	0	2100	1800	919	2080	1786
1	0	2	2094	1792	917	2075	1780
0	1	0	2100	1800	921	2081	1786
2	0	5	2099	1799	922	2080	1786
0	2	2	2100	1802	923	2080	1786
0	1	0	2097	1797	923	2079	1788
1	2	0	2097	1798	921	2081	1786
0	1	0	2100	1799	921	2076	1784
1	4	2	2099	1798	925	2082	1786
0	2	0	2099	1799	923	2080	1787
1	3	2	2099	1799	922	2080	1787
0	0	0	2094	1794	918	2074	1783
0	1	0	2102	1803	926	2083	1786
0	0	2	2102	1801	916	2077	1783
1	0	1	2100	1800	923	2081	1787
0	0	3	2094	1793	918	2075	1781
2	0	2	2100	1800	922	2080	1784
0	0	2	2100	1798	922	2080	1786
1	3	0	2100	1800	923	2081	1787
0	0	0	2097	1797	923	2080	1785
1	1	1	2100	1793	917	2079	1786
0	2	4	2102	1803	925	2082	1787
0	0	2	2102	1802	924	2081	1788
0	1	0	2098	1801	924	2083	1790
0	1	0	2099	1800	921	2081	1786
0	0	0	2098	1794	918	2074	1780
0	2	0	2101	1800	923	2080	1786
0	1	0	2100	1800	916	2075	1783
0	0	4	2101	1800	922	2081	1786
2	0	0	2101	1800	922	2082	1787
2	2	1	2101	1801	924	2082	1787
0	0	0	2101	1801	923	2081	1787
0	0	6	2101	1801	924	2080	1787
2	0	2	2096	1789	915	2073	1776
0	0	1	2102	1799	924	2083	1786
0	0	6	2101	1800	923	2081	1787
1	2	1	2101	1797	921	2078	1786
1	1	0	2096	1795	918	2080	1783
0	0	2	2100	1800	923	2080	1788
0	0	3	2102	1802	926	2081	1788
0	1	0	2103	1801	924	2080	1787
0	1	0	2101	1799	923	2080	1786
1	0	1	2101	1800	918	2076	1780
1	1	0	2101	1800	922	2081	1785
1	4	3	2101	1799	923	2079	1784
0	2	1	2101	1798	924	2081	1787
0	0	0	2095	1793	916	2074	1780
2	0	2	2101	1800	923	2083	1788
1	3	2	2100	1800	919	2081	1786
0	2	0	2100	1798	923	2080	1786
1	0	2	2101	1800	921	2080	1786
1	2	0	2096	1795	921	2080	1785
1	4	1	2100	1799	923	2077	1784
0	1	0	2101	1799	924	2082	1788
0	2	0	2103	1802	925	2082	1788
0	0	5	2101	1800	922	2081	1787
2	0	6	2100	1797	917	2074	1779
0	1	0	2101	1799	923	2080	1785
1	0	3	2100	1799	922	2079	1783
0	0	3	2101	1798	923	2080	1786
0	0	1	2095	1793	915	2068	1779
0	1	0	2101	1800	923	2081	1786
1	0	0	2099	1797	924	2083	1789
0	1	0	2102	1802	925	2081	1787
1	3	0	2099	1799	911	2081	1786
1	0	0	2100	1800	921	2079	1785
2	0	3	2101	1800	919	2077	1785
0	3	2	2096	1799	923	2081	1787
0	0	0	2099	1800	923	2084	1789
2	0	2	2101	1800	924	2080	1786
2	0	2	2099	1794	919	2075	1780
0	0	0	2101	1801	921	2081	1787
1	2	0	2100	1800	923	2077	1787
1	0	2	2102	1802	924	2084	1789
1	2	2	2098	1793	918	2075	1780
0	1	0	2102	1801	919	2081	1787
0	2	0	2100	1800	926	2081	1787
0	1	0	2101	1801	922	2082	1785
0	0	0	2099	1798	924	2079	1787
2	0	6	2099	1797	916	2081	1785
0	0	0	2101	1801	923	2081	1787
1	0	3	2101	1802	923	2082	1789
2	0	1	2100	1801	926	2085	1788
0	2	2	2098	1798	918	2076	1780
1	3	3	2101	1793	919	2076	1782
1	2	0	2100	1799	923	2081	1786
0	0	0	2100	1800	917	2077	1785
0	3	2	2101	1799	923	2083	1787
1	1	4	2097	1796	915	2077	1781
0	1	0	2102	1801	924	2082	1786
0	0	3	2100	1800	923	2081	1787
0	0	0	2100	1800	925	2081	1787
0	0	0	2098	1799	922	2080	1786
0	0	0	2101	1794	918	2079	1785
1	1	0	2100	1800	923	2081	1785
0	1	0	2100	1800	924	2079	1787
0	1	0	2100	1800	923	2081	1788
0	1	0	2097	1797	919	2077	1783
2	0	3	2103	1803	924	2081	1788
0	0	2	2100	1799	914	2078	1786
0	0	0	2101	1801	922	2080	1786
2	0	3	2095	1792	918	2076	1780
0	0	0	2095	1792	917	2073	1779
0	0	0	2101	1802	923	2085	1786
0	0	0	2101	1803	923	2083	1787
0	0	0	2102	1801	924	2081	1786
1	2	0	2098	1799	922	2081	1786
2	0	2	2100	1798	912	2078	1785
0	0	2	2100	1799	925	2081	1787
1	4	2	2100	1800	923	2081	1785
0	1	0	2100	1799	922	2082	1785
1	2	1	2097	1795	916	2076	1781
0	3	0	2101	1802	926	2084	1790
0	2	3	2102	1801	917	2079	1785
0	1	0	2100	1800	923	2079	1788
1	4	1	2093	1794	921	2078	1784
0	0	5	2102	1802	922	2082	1787
0	0	2	2101	1798	922	2079	1786
1	2	0	2101	1800	923	2081	1785
1	0	2	2098	1799	923	2080	1787
2	0	2	2098	1798	923	2080	1786
0	0	0	2097	1791	922	2081	1786
0	0	2	2102	1803	925	2081	1787
1	2	0	2102	1800	923	2082	1785
2	0	2	2101	1800	924	2082	1787
1	3	0	2100	1801	922	2080	1786
0	0	0	2101	1802	924	2084	1788
0	0	0	2102	1802	925	2083	1786
0	0	2	2100	1801	923	2081	1786
0	1	0	2100	1800	921	2077	1780
1	1	0	2100	1800	925	2080	1787
0	0	2	2101	1799	922	2082	1786
1	2	2	2101	1801	922	2082	1787
0	1	0	2096	1794	918	2074	1780
0	3	0	2100	1800	924	2081	1787
2	0	3	2102	1800	923	2082	1789
2	0	1	2102	1802	926	2084	1789
0	0	4	2095	1798	921	2081	1786
1	4	0	2101	1801	922	2080	1784
0	0	2	2102	1801	923	2081	1787
0	1	0	2096	1800	924	2081	1786
0	0	5	2101	1802	923	2081	1786
0	0	2	2101	1798	917	2075	1780
1	0	3	2102	1801	920	2082	1787
1	1	0	2104	1802	922	2081	1784
0	1	0	2102	1799	923	2082	1784
1	2	0	2101	1801	923	2081	1787
0	0	3	2094	1792	915	2071	1779
0	0	0	2102	1800	923	2081	1785
0	0	0	2101	1799	924	2082	1784
0	4	2	2101	1799	922	2082	1787
0	1	0	2097	1797	924	2082	1788
1	1	1	2102	1802	923	2082	1788
0	1	2	2105	1803	925	2081	1787
0	4	0	2103	1802	923	2081	1788
1	0	0	2101	1801	921	2082	1786
0	0	4	2101	1795	916	2074	1779
0	1	0	2101	1797	921	2081	1784
0	2	0	2101	1800	925	2077	1784
0	1	0	2101	1799	923	2081	1787
2	1	0	2095	1794	918	2074	1781
1	1	5	2101	1801	924	2084	1790
1	0	3	2102	1800	923	2082	1788
0	1	0	2101	1801	922	2082	1787
0	0	2	2103	1801	924	2082	1788
0	0	0	2099	1799	922	2081	1787
1	2	2	2102	1800	918	2080	1785
2	0	2	2101	1799	923	2080	1786
0	0	7	2103	1800	921	2082	1789
0	0	5	2103	1801	925	2083	1788
3	0	0	2103	1797	919	2075	1780
1	2	0	2103	1800	924	2081	1785
0	0	1	2103	1801	923	2080	1787
0	0	3	2103	1801	924	2081	1787
2	0	2	2096	1793	917	2074	1778
1	0	2	2103	1800	922	2081	1785
0	2	0	2101	1800	924	2080	1787
0	0	2	2103	1800	924	2083	1787
1	5	0	2102	1802	925	2082	1787
3	0	5	2105	1798	921	2081	1785
0	1	2	2102	1798	918	2079	1786
1	0	2	2103	1801	922	2082	1786
1	1	0	2103	1800	924	2082	1787
2	0	5	2103	1801	924	2083	1789
0	0	5	2102	1799	918	2077	1781
0	0	0	2100	1803	923	2081	1786
1	0	1	2103	1801	919	2077	1784
1	2	2	2103	1800	923	2081	1786
0	0	3	2097	1793	918	2074	1779
0	2	0	2102	1800	923	2082	1787
1	4	2	2100	1798	923	2081	1786
0	1	0	2102	1801	923	2082	1787
2	2	0	2101	1799	922	2084	1789
0	0	2	2105	1797	921	2082	1786
0	1	0	2106	1802	923	2081	1785
1	0	0	2103	1800	924	2082	1787
1	0	0	2103	1800	923	2081	1787
1	0	1	2099	1794	917	2075	1780
0	0	0	2100	1796	919	2075	1781
1	0	6	2104	1802	924	2084	1786
0	0	5	2105	1801	915	2078	1785
0	0	0	2103	1800	921	2082	1786
1	0	7	2100	1795	918	2075	1783
0	0	1	2103	1800	924	2082	1787
0	1	0	2105	1803	923	2083	1787
1	2	2	2102	1802	917	2083	1787
1	4	1	2103	1799	926	2082	1786
2	0	2	2098	1795	921	2079	1785
0	2	2	2101	1800	920	2082	1785
0	0	0	2104	1801	919	2075	1786
1	0	7	2104	1801	924	2080	1787
0	0	3	2100	1796	917	2076	1780
0	0	5	2097	1801	924	2085	1789
0	0	0	2101	1794	921	2080	1786
1	0	2	2105	1802	924	2082	1788
0	4	2	2100	1794	915	2078	1784
0	2	5	2098	1793	918	2076	1783
1	3	2	2105	1801	919	2082	1787
2	3	1	2104	1802	923	2084	1789
2	0	3	2107	1803	919	2084	1786
0	0	0	2105	1800	924	2080	1786
0	1	0	2105	1803	925	2084	1787
1	0	0	2104	1800	923	2080	1787
0	0	0	2103	1801	923	2081	1784
1	0	3	2098	1797	920	2081	1785
0	1	4	2104	1800	925	2080	1786
0	2	3	2104	1799	923	2080	1787
0	1	3	2104	1800	923	2084	1787
1	0	0	2105	1803	925	2084	1787
1	0	0	2105	1799	918	2074	1781
2	0	0	2104	1799	923	2082	1784
1	3	0	2103	1800	924	2080	1786
0	0	0	2104	1800	921	2082	1787
0	1	2	2099	1793	917	2075	1780
0	1	2	2102	1801	923	2082	1786
0	0	0	2103	1800	923	2072	1787
0	1	1	2102	1800	920	2083	1789
3	0	0	2100	1799	924	2085	1789
2	0	0	2105	1803	922	2083	1785
0	1	0	2104	1802	923	2083	1788
0	1	3	2100	1800	923	2079	1786
1	1	0	2103	1801	924	2083	1787
0	0	0	2102	1800	924	2082	1787
0	0	1	2103	1796	920	2077	1782
0	1	2	2103	1802	924	2084	1788
1	4	4	2104	1802	934	2080	1784
0	2	0	2102	1801	923	2082	1787
0	1	2	2097	1794	917	2075	1780
1	0	0	2103	1799	921	2083	1786
1	0	0	2101	1798	924	2081	1785
2	0	4	2102	1800	924	2082	1786
0	0	0	2099	1797	923	2080	1786
1	3	2	2102	1802	920	2081	1787
0	2	6	2100	1801	923	2085	1788
1	2	2	2104	1802	924	2083	1787
1	3	2	2101	1800	923	2082	1787
0	2	1	2100	1795	918	2074	1781
1	0	2	2102	1800	923	2081	1786
0	0	3	2100	1799	923	2081	1787
1	2	0	2100	1800	921	2079	1785
2	0	3	2100	1800	925	2076	1790
0	0	5	2096	1796	920	2078	1783
0	2	1	2101	1801	923	2081	1787
1	1	0	2099	1800	922	2082	1787
0	1	0	2099	1800	922	2082	1785
1	2	0	2098	1800	922	2081	1786
2	0	5	2100	1795	921	2081	1786
1	0	3	2099	1801	923	2083	1788
1	1	1	2098	1801	922	2082	1788
1	4	3	2099	1800	923	2084	1790
2	0	3	2098	1797	918	2078	1780
0	1	0	2100	1801	923	2082	1786
1	0	6	2099	1796	920	2081	1786
0	0	0	2100	1799	924	2082	1787
0	0	6	2091	1792	917	2071	1783
1	1	0	2098	1799	922	2081	1785
1	3	3	2099	1803	924	2084	1787
0	0	2	2098	1801	923	2082	1787
0	0	0	2098	1800	924	2083	1787
0	1	1	2097	1800	923	2081	1786
1	0	0	2097	1797	921	2080	1785
0	1	0	2097	1801	922	2082	1786
3	0	5	2099	1801	922	2083	1787
1	3	2	2096	1801	923	2083	1787
0	0	0	2093	1794	922	2078	1782
1	1	2	2099	1803	929	2083	1787
0	1	1	2099	1793	921	2081	1786
1	3	5	2098	1801	923	2082	1786
1	0	0	2091	1796	918	2077	1785
0	0	1	2097	1802	923	2081	1787
0	1	1	2097	1801	924	2083	1787
0	1	2	2096	1800	922	2083	1786
0	1	3	2096	1800	923	2083	1788
0	0	0	2091	1799	924	2084	1786
0	0	0	2090	1797	921	2083	1785
0	1	1	2098	1803	926	2085	1788
0	0	0	2099	1803	924	2084	1787
1	2	0	2096	1802	923	2083	1787
0	1	0	2092	1794	918	2076	1781
0	1	0	2096	1803	922	2083	1787
1	4	4	2088	1793	920	2081	1786
1	0	6	2095	1801	925	2083	1786
0	0	0	2091	1797	919	2080	1786
0	0	0	2094	1802	925	2085	1791
1	2	2	2096	1804	925	2085	1788
1	0	4	2096	1803	924	2083	1785
1	5	2	2093	1801	923	2083	1787
1	0	2	2090	1798	922	2079	1778
1	1	1	2095	1803	923	2083	1788
0	2	0	2095	1802	924	2082	1788
1	1	2	2094	1803	922	2081	1788
2	2	2	2087	1798	918	2077	1783
1	4	4	2087	1796	919	2074	1781
0	2	1	2094	1804	921	2082	1788
0	0	1	2083	1798	920	2082	1788
0	1	1	2094	1804	923	2084	1788
0	1	0	2090	1798	921	2080	1787
0	0	2	2091	1806	925	2085	1789
0	1	0	2090	1806	924	2086	1791
1	0	2	2092	1808	925	2087	1791
0	0	0	2088	1805	921	2080	1782
0	0	0	2090	1807	926	2085	1798
0	0	0	2089	1805	926	2086	1787
0	0	0	2090	1805	924	2084	1790
1	0	0	2089	1804	923	2083	1789
0	0	3	2089	1805	924	2084	1787
0	0	2	2090	1806	924	2085	1788
0	2	1	2090	1805	925	2085	1789
0	0	0	2090	1806	927	2087	1791
0	0	0	2086	1804	920	2080	1781
2	0	0	2092	1809	923	2087	1788
0	0	0	2090	1806	923	2085	1789
0	0	2	2090	1806	924	2086	1790
0	0	0	2083	1801	918	2079	1783
1	4	5	2089	1806	924	2086	1788
1	4	1	2088	1806	925	2084	1788
1	0	0	2090	1809	926	2087	1788
0	2	2	2090	1809	927	2087	1790
1	4	0	2087	1806	925	2086	1788
0	4	5	2090	1805	924	2085	1789
0	0	3	2089	1807	924	2085	1789
1	0	1	2089	1807	923	2085	1789
2	0	0	2088	1808	925	2086	1789
0	0	0	2086	1802	919	2078	1782
1	2	5	2090	1807	926	2087	1791
2	0	2	2088	1809	928	2084	1789
0	2	2	2090	1806	926	2085	1789
0	0	6	2084	1803	919	2080	1783
0	1	0	2089	1807	925	2085	1790
0	1	0	2087	1807	923	2085	1789
0	0	5	2088	1807	927	2087	1789
0	0	2	2088	1806	925	2085	1790
0	0	1	2086	1803	923	2085	1787
0	0	5	2087	1806	925	2086	1787
0	0	0	2090	1807	924	2086	1790
0	2	2	2089	1806	924	2086	1789
1	2	1	2087	1807	924	2085	1788
0	0	0	2084	1799	918	2080	1782
0	0	0	2088	1806	924	2085	1788
1	1	1	2088	1803	925	2081	1787
0	0	6	2089	1806	925	2087	1790
1	1	4	2083	1798	922	2081	1787
0	0	1	2091	1807	926	2087	1785
0	1	0	2088	1804	925	2084	1788
0	1	0	2089	1805	922	2086	1787
0	0	0	2087	1803	924	2086	1788
0	0	0	2085	1801	923	2085	1788
1	3	0	2088	1806	925	2088	1789
0	1	0	2090	1807	926	2088	1790
1	3	2	2089	1806	926	2087	1788
1	2	1	2085	1799	921	2080	1782
0	0	6	2089	1807	920	2086	1788
0	0	0	2089	1803	930	2088	1789
2	3	0	2089	1804	921	2083	1788
0	0	5	2090	1809	927	2088	1790
0	1	0	2085	1798	920	2080	1786
1	1	0	2089	1805	925	2084	1789
1	2	1	2089	1805	925	2086	1789
1	0	0	2090	1805	924	2086	1789
0	2	0	2088	1802	924	2085	1788
0	0	0	2085	1800	920	2085	1785
0	0	0	2090	1805	924	2086	1788
0	2	0	2089	1805	924	2086	1788
1	5	2	2089	1804	923	2087	1789
0	2	0	2085	1797	920	2080	1782
1	2	1	2090	1804	925	2086	1788
0	0	0	2091	1801	920	2087	1791
0	0	5	2091	1807	927	2087	1788
2	0	2	2087	1797	920	2083	1785
1	2	0	2091	1803	923	2085	1788
0	0	5	2091	1804	925	2088	1790
0	0	0	2093	1805	927	2088	1789
0	0	4	2094	1805	926	2087	1788
1	4	1	2092	1800	924	2087	1788
1	4	0	2085	1800	924	2086	1784
0	2	0	2093	1803	924	2084	1790
0	0	0	2094	1800	922	2086	1789
0	0	3	2094	1804	925	2086	1787
1	2	0	2090	1796	915	2081	1784
0	2	0	2093	1806	926	2087	1790
0	1	0	2094	1799	923	2083	1788
1	4	0	2094	1805	925	2086	1789
0	1	5	2088	1797	918	2082	1786
0	2	0	2093	1803	923	2085	1782
0	0	1	2093	1803	925	2086	1787
0	1	0	2095	1804	925	2085	1789
0	0	3	2093	1803	925	2085	1789
0	0	6	2089	1800	923	2083	1784
1	0	6	2088	1800	923	2086	1786
0	0	5	2096	1804	924	2086	1787
1	0	2	2096	1804	925	2086	1789
1	3	0	2096	1804	925	2087	1788
0	0	1	2090	1798	919	2079	1782
0	3	2	2102	1807	927	2091	1791
3	0	4	2102	1805	925	2087	1788
0	2	3	2103	1804	927	2085	1788
0	1	2	2100	1798	923	2076	1781
1	0	2	2102	1803	924	2086	1786
0	0	0	2102	1804	925	2086	1789
1	2	3	2103	1805	926	2086	1789
0	1	2	2099	1798	915	2076	1778
0	0	2	2102	1805	923	2086	1786
1	3	3	2102	1798	924	2085	1787
0	1	0	2102	1803	924	2086	1786
2	0	6	2101	1801	924	2083	1786
0	0	3	2103	1803	923	2085	1787
0	0	0	2104	1803	924	2085	1786
1	2	0	2104	1802	925	2087	1788
0	1	0	2104	1804	927	2089	1790
1	4	1	2103	1802	922	2077	1782
0	1	0	2103	1804	923	2085	1788
1	0	1	2103	1802	925	2085	1787
2	0	0	2102	1804	923	2085	1789
0	2	0	2103	1804	926	2086	1790
1	2	2	2098	1799	919	2077	1782
0	2	0	2105	1805	925	2087	1785
0	0	0	2103	1803	924	2086	1787
1	0	4	2104	1803	924	2084	1787
2	0	2	2102	1801	925	2085	1787
0	1	2	2103	1802	923	2085	1787
1	0	0	2104	1803	922	2086	1788
2	0	0	2103	1802	923	2084	1787
2	0	0	2103	1803	925	2084	1786
0	0	0	2100	1797	918	2079	1781
0	1	0	2103	1803	925	2085	1788
0	0	0	2103	1802	918	2085	1786
0	0	0	2103	1803	925	2082	1786
2	0	0	2097	1794	918	2079	1783
1	2	2	2104	1805	925	2088	1789
0	2	0	2106	1805	921	2087	1787
1	2	0	2103	1804	925	2086	1787
0	0	0	2104	1804	923	2086	1787
0	0	1	2099	1800	923	2084	1787
0	0	1	2105	1801	921	2084	1786
0	0	0	2104	1802	925	2087	1789
3	0	6	2106	1805	928	2089	1789
0	4	2	2105	1805	923	2085	1786
2	0	6	2101	1798	918	2078	1779
1	0	5	2104	1805	923	2084	1786
0	0	0	2104	1802	920	2084	1786
0	0	0	2103	1800	924	2085	1786
0	0	1	2096	1796	918	2078	1776
1	0	0	2103	1803	923	2086	1785
2	0	0	2104	1803	924	2085	1789
0	1	1	2106	1805	926	2089	1790
2	0	0	2104	1804	929	2088	1787
0	1	0	2106	1801	918	2084	1787
1	0	0	2105	1804	926	2086	1787
2	0	2	2106	1804	923	2086	1788
1	4	5	2105	1804	925	2084	1785
1	0	0	2105	1804	924	2086	1788
0	0	0	2105	1798	923	2083	1785
1	0	0	2108	1806	927	2087	1789
0	4	5	2107	1806	918	2079	1785
0	1	2	2107	1806	923	2085	1787
0	2	1	2101	1797	919	2077	1781
1	0	0	2106	1804	924	2086	1787
0	0	0	2105	1803	924	2085	1785
2	0	0	2107	1805	920	2086	1787
2	0	5	2104	1803	925	2084	1787
1	0	0	2107	1802	921	2084	1788
0	0	0	2105	1805	926	2088	1787
3	0	5	2108	1807	926	2085	1788
1	3	2	2107	1805	925	2087	1788
0	1	0	2104	1800	918	2080	1782
0	0	0	2106	1804	924	2086	1787
0	1	0	2106	1804	924	2086	1787
1	1	0	2105	1801	926	2078	1784
0	0	0	2105	1804	924	2088	1788
2	0	5	2101	1799	921	2080	1781
1	3	6	2107	1805	925	2087	1786
0	0	2	2104	1802	923	2086	1788
3	0	1	2105	1802	924	2085	1787
0	0	2	2102	1802	923	2086	1786
0	0	0	2104	1803	917	2082	1785
0	1	0	2104	1802	924	2085	1787
0	1	0	2104	1803	924	2085	1788
1	0	3	2104	1804	926	2089	1790
0	1	0	2105	1802	920	2079	1780
1	2	2	2105	1803	923	2084	1787
0	0	3	2104	1803	919	2079	1784
0	1	0	2103	1803	924	2085	1785
3	0	2	2097	1796	916	2079	1781
0	1	0	2104	1803	925	2085	1786
0	2	0	2105	1806	927	2087	1788
3	0	1	2099	1803	924	2087	1787
0	1	0	2103	1804	924	2086	1787
0	1	4	2099	1802	925	2085	1787
0	0	1	2104	1801	913	2079	1784
1	3	2	2101	1803	924	2087	1787
0	0	0	2103	1804	926	2088	1788
1	2	2	2103	1798	920	2079	1780
1	2	2	2104	1803	924	2086	1787
0	0	0	2102	1803	922	2086	1785
0	1	2	2103	1803	923	2086	1787
0	1	0	2097	1798	921	2080	1782
0	0	0	2103	1804	925	2089	1788
0	0	0	2105	1805	922	2087	1787
1	1	0	2104	1804	925	2086	1787
0	0	4	2099	1801	928	2086	1786
0	2	3	2104	1804	924	2086	1786
0	1	0	2103	1802	924	2083	1786
1	2	1	2104	1803	924	2086	1786
1	0	1	2103	1802	925	2086	1787
0	1	0	2098	1797	919	2080	1781
0	0	0	2104	1804	925	2088	1788
2	0	3	2105	1806	926	2087	1787
0	0	4	2104	1804	925	2086	1787
1	4	1	2102	1802	924	2085	1787
0	0	1	2094	1796	919	2079	1779
0	0	2	2103	1801	923	2086	1787
2	4	0	2102	1801	922	2084	1785
0	0	2	2103	1802	924	2087	1789
0	1	2	2100	1803	925	2087	1788
0	1	0	2104	1802	923	2084	1785
1	0	1	2103	1803	924	2086	1786
0	1	0	2103	1804	924	2086	1786
0	4	0	2102	1802	923	2086	1787
0	0	4	2099	1797	915	2080	1779
0	2	0	2101	1802	923	2084	1784
0	1	0	2103	1802	925	2085	1785
1	0	1	2102	1802	923	2087	1789
0	0	0	2097	1798	920	2083	1781
0	0	6	2104	1805	926	2086	1786
0	1	0	2103	1799	923	2082	1786
2	0	2	2102	1803	924	2083	1786
