# Supplementary material for: Assisting hand gesture classification and rehabilitation assessment via sEMG and finger motion data
Source: Front Bioeng Biotechnol. 2026 Jan 8;13:1751763. doi: 10.3389/fbioe.2025.1751763 (PMC12823985; doi:10.3389/fbioe.2025.1751763)
Supplement: Supplementary file 1 [file DataSheet1.zip › dataset/function 0/0/4/7.csv]

channel_2	channel_3	channel_6	pinky	ring finger	middle finger	forefinger	thumb
2	0	3	2130	1808	924	2089	1778
0	0	0	2127	1808	924	2095	1783
0	0	0	2125	1808	925	2091	1783
0	0	0	2127	1807	923	2094	1784
0	2	2	2123	1801	919	2083	1778
0	1	0	2130	1809	926	2094	1783
0	4	2	2128	1807	925	2094	1784
0	0	5	2128	1808	925	2094	1784
0	1	5	2123	1801	921	2093	1782
2	0	7	2127	1796	918	2085	1779
0	0	0	2132	1802	922	2092	1781
1	2	0	2131	1801	924	2090	1779
0	1	1	2132	1801	924	2090	1782
0	1	0	2129	1800	924	2090	1781
0	2	2	2131	1801	922	2093	1781
0	0	4	2131	1802	923	2092	1781
1	5	2	2131	1801	925	2091	1783
0	0	0	2131	1801	925	2091	1782
0	1	1	2129	1797	918	2085	1776
0	0	0	2131	1801	924	2092	1782
1	0	0	2131	1801	921	2093	1784
1	3	0	2132	1804	926	2094	1784
0	1	0	2128	1798	922	2087	1780
1	0	2	2133	1802	923	2092	1782
1	0	1	2131	1802	924	2089	1783
1	1	2	2132	1799	925	2092	1782
1	3	3	2131	1802	924	2091	1782
1	0	0	2131	1803	926	2094	1786
0	0	0	2133	1803	924	2093	1778
2	0	0	2133	1803	923	2093	1783
1	3	2	2132	1800	922	2091	1782
1	1	3	2131	1802	924	2092	1781
1	0	7	2127	1795	917	2083	1778
3	0	0	2132	1801	923	2093	1782
1	5	2	2131	1800	923	2091	1781
1	0	0	2130	1801	924	2092	1784
2	0	2	2127	1797	920	2092	1782
0	2	0	2133	1803	925	2092	1779
0	2	2	2130	1802	926	2092	1783
0	0	4	2132	1801	922	2091	1783
1	0	2	2130	1802	925	2091	1783
2	0	2	2130	1801	925	2087	1776
0	0	0	2131	1802	924	2093	1782
1	0	4	2132	1801	925	2092	1781
1	2	1	2131	1801	924	2094	1784
1	1	2	2131	1801	924	2092	1780
3	0	0	2129	1799	919	2085	1775
1	0	3	2131	1801	921	2092	1782
1	2	2	2129	1799	923	2091	1782
1	3	2	2129	1802	924	2093	1782
2	0	0	2126	1792	922	2093	1783
0	0	1	2133	1803	926	2092	1780
0	1	0	2134	1804	925	2094	1781
0	0	0	2132	1802	925	2092	1782
2	0	0	2132	1800	926	2093	1782
0	1	0	2131	1801	923	2088	1778
2	0	0	2132	1802	923	2091	1781
0	0	0	2132	1801	924	2092	1780
2	0	4	2131	1801	925	2093	1782
0	1	0	2127	1794	917	2086	1775
0	0	0	2132	1802	926	2092	1780
0	0	5	2128	1798	923	2091	1782
0	1	0	2132	1801	925	2093	1782
2	0	0	2132	1801	924	2093	1782
0	3	4	2126	1794	921	2089	1781
0	0	0	2131	1801	922	2089	1775
0	1	2	2130	1802	924	2090	1782
1	3	3	2130	1802	925	2091	1782
0	1	5	2130	1801	924	2091	1782
0	0	0	2130	1800	919	2090	1780
1	1	5	2133	1804	927	2094	1782
0	1	1	2133	1803	925	2090	1778
0	1	5	2132	1802	924	2091	1782
0	1	1	2123	1794	915	2083	1777
0	0	0	2131	1802	923	2094	1782
0	1	2	2129	1799	924	2091	1782
0	2	0	2132	1801	924	2092	1783
0	2	3	2124	1798	924	2090	1782
0	2	2	2130	1801	917	2088	1781
1	1	0	2131	1803	927	2094	1784
1	0	3	2131	1803	923	2093	1783
1	4	0	2131	1801	923	2092	1781
2	0	2	2131	1801	923	2093	1782
0	1	1	2130	1800	918	2086	1778
2	0	0	2130	1802	923	2093	1783
0	2	2	2132	1802	925	2090	1779
2	0	0	2133	1804	926	2093	1784
0	1	4	2128	1795	917	2085	1775
0	2	3	2132	1802	924	2092	1783
0	1	2	2124	1800	924	2092	1782
1	0	0	2130	1801	923	2092	1781
1	1	0	2127	1799	923	2090	1782
0	0	0	2130	1800	917	2088	1779
0	0	0	2130	1802	924	2093	1783
0	0	0	2131	1801	923	2094	1783
1	0	1	2131	1802	925	2095	1783
0	0	2	2132	1799	922	2088	1775
1	1	0	2132	1801	923	2093	1783
0	2	0	2131	1801	922	2086	1777
0	0	0	2131	1801	924	2089	1776
1	0	0	2130	1800	925	2093	1784
0	2	2	2123	1795	917	2082	1776
0	1	0	2130	1802	926	2093	1783
1	0	2	2129	1801	924	2094	1783
1	2	0	2125	1797	919	2084	1775
1	1	3	2125	1797	920	2086	1775
3	0	0	2128	1801	924	2093	1782
0	2	1	2128	1801	923	2093	1783
0	2	6	2129	1801	925	2091	1782
2	0	0	2123	1795	916	2089	1779
0	3	6	2128	1801	926	2087	1782
1	3	2	2129	1801	925	2092	1781
0	1	1	2128	1801	922	2094	1785
0	2	2	2130	1803	925	2093	1783
0	1	5	2128	1802	925	2088	1778
0	2	2	2129	1800	924	2093	1782
0	0	2	2128	1799	925	2092	1783
1	1	0	2127	1801	924	2092	1783
0	1	6	2122	1795	922	2090	1775
2	0	2	2127	1799	925	2091	1782
2	0	1	2126	1801	928	2092	1783
0	1	0	2126	1801	927	2094	1786
1	1	0	2123	1798	923	2090	1782
0	1	6	2124	1793	921	2090	1780
0	2	3	2125	1800	924	2091	1782
2	0	0	2125	1801	925	2092	1785
0	2	2	2127	1803	925	2094	1784
1	0	0	2127	1802	925	2092	1782
0	1	6	2126	1802	922	2087	1777
0	1	3	2126	1802	924	2092	1783
0	2	4	2124	1800	925	2091	1781
0	0	0	2126	1800	924	2091	1783
1	2	0	2120	1795	920	2084	1775
0	0	0	2124	1800	922	2092	1783
0	1	3	2123	1799	924	2095	1784
2	0	0	2127	1802	926	2094	1783
1	4	1	2121	1798	923	2092	1783
1	3	2	2124	1802	923	2090	1781
0	1	2	2124	1801	924	2091	1783
0	1	3	2124	1801	923	2092	1783
2	0	0	2124	1798	924	2094	1783
1	2	0	2124	1803	927	2095	1783
1	1	6	2124	1802	918	2089	1777
1	0	0	2121	1801	924	2092	1782
0	1	0	2122	1801	924	2091	1780
0	0	0	2122	1802	923	2092	1783
0	1	1	2117	1794	917	2086	1778
1	2	2	2121	1800	925	2092	1782
1	2	2	2121	1799	924	2093	1783
0	1	5	2121	1801	926	2094	1786
0	2	3	2119	1801	925	2094	1783
0	3	0	2121	1802	922	2091	1781
0	1	3	2120	1801	925	2092	1783
2	0	2	2120	1800	925	2093	1783
1	5	0	2120	1801	927	2096	1786
1	3	6	2117	1799	920	2087	1779
1	2	1	2121	1801	923	2094	1783
1	0	0	2121	1802	922	2089	1781
0	3	2	2120	1801	925	2093	1783
0	0	0	2119	1801	925	2094	1784
0	0	5	2113	1796	920	2091	1778
0	0	0	2120	1803	925	2093	1781
1	3	2	2118	1800	924	2093	1782
0	0	1	2117	1800	922	2093	1782
0	2	4	2116	1799	924	2091	1784
0	1	0	2117	1796	922	2091	1782
1	0	0	2117	1802	927	2094	1782
0	1	5	2118	1801	925	2093	1783
1	2	2	2117	1802	924	2094	1785
2	0	0	2115	1798	922	2090	1779
1	0	0	2118	1804	927	2094	1784
0	3	0	2118	1801	919	2085	1781
0	2	6	2117	1801	925	2092	1784
1	4	3	2114	1794	918	2085	1778
1	0	0	2116	1801	924	2093	1782
0	2	6	2115	1799	925	2092	1783
0	1	2	2115	1801	925	2093	1783
1	0	0	2115	1801	926	2094	1783
1	0	0	2113	1800	924	2093	1784
0	2	2	2115	1796	921	2092	1782
0	0	2	2114	1801	925	2091	1783
2	0	0	2115	1802	925	2094	1783
0	0	0	2115	1801	923	2092	1783
2	0	3	2109	1797	915	2087	1777
1	0	3	2115	1803	926	2096	1785
1	0	0	2116	1800	919	2089	1781
1	0	0	2115	1801	924	2092	1783
2	0	0	2109	1793	919	2087	1778
0	1	5	2113	1801	925	2094	1782
0	1	2	2113	1801	925	2092	1783
1	0	0	2115	1802	925	2093	1783
0	1	2	2113	1799	924	2093	1782
0	1	3	2113	1795	920	2092	1784
0	0	0	2114	1802	925	2095	1785
0	0	0	2117	1803	926	2095	1783
0	3	0	2113	1801	925	2095	1783
2	0	0	2113	1801	925	2094	1783
2	0	0	2111	1796	918	2088	1776
0	0	0	2113	1802	924	2097	1785
0	0	0	2114	1804	924	2090	1781
1	2	0	2110	1803	923	2089	1780
0	1	2	2106	1801	924	2089	1780
2	0	0	2108	1801	925	2095	1782
1	0	0	2109	1801	927	2096	1786
0	0	0	2110	1804	928	2095	1785
2	0	0	2103	1797	919	2090	1778
0	0	0	2109	1801	924	2095	1784
0	0	0	2108	1800	925	2094	1783
0	1	2	2108	1801	924	2095	1783
1	1	0	2102	1785	923	2093	1782
2	0	4	2107	1801	925	2091	1783
0	3	3	2108	1801	924	2094	1784
0	0	0	2108	1800	924	2096	1786
0	1	2	2109	1802	925	2097	1786
1	0	0	2110	1800	925	2090	1779
1	0	0	2109	1802	925	2095	1782
0	0	0	2108	1801	925	2094	1783
0	0	0	2107	1801	925	2094	1784
1	0	4	2102	1793	918	2088	1777
0	0	1	2105	1793	918	2089	1780
3	0	0	2110	1804	926	2097	1785
0	2	2	2109	1801	927	2095	1784
1	0	5	2110	1799	924	2096	1783
2	0	0	2104	1793	922	2094	1783
2	0	0	2109	1801	923	2095	1782
0	0	0	2108	1799	924	2094	1783
1	0	3	2108	1800	925	2094	1783
1	1	0	2108	1799	926	2095	1783
1	0	0	2107	1798	924	2090	1780
1	0	0	2109	1800	926	2098	1784
1	0	4	2110	1803	927	2094	1782
0	3	0	2108	1802	925	2096	1783
2	0	2	2104	1795	919	2086	1777
1	1	0	2109	1799	925	2095	1783
0	0	0	2103	1799	924	2095	1782
0	1	0	2109	1800	923	2096	1784
0	0	0	2103	1795	923	2093	1783
1	3	6	2105	1794	922	2094	1783
0	1	0	2110	1800	925	2092	1779
0	0	5	2108	1800	923	2095	1782
0	0	0	2109	1801	925	2095	1784
0	0	0	2109	1799	926	2095	1784
0	1	2	2107	1797	924	2092	1779
1	0	5	2109	1799	923	2093	1783
0	1	0	2109	1799	923	2095	1782
0	0	0	2109	1795	925	2094	1784
1	0	2	2104	1794	920	2092	1777
0	1	0	2110	1802	925	2097	1783
0	0	0	2108	1799	923	2095	1783
0	1	0	2109	1800	927	2094	1783
1	2	2	2104	1792	922	2094	1783
1	3	3	2109	1800	923	2092	1778
0	0	0	2109	1800	922	2095	1783
0	0	0	2107	1801	925	2095	1783
2	0	1	2107	1799	925	2094	1783
2	0	4	2109	1800	925	2095	1783
1	4	2	2108	1798	923	2090	1779
0	1	1	2109	1799	923	2094	1782
0	0	0	2110	1799	925	2093	1781
0	4	2	2109	1799	925	2094	1783
0	0	0	2103	1793	919	2086	1776
0	2	0	2109	1800	927	2098	1786
0	0	0	2107	1799	927	2097	1785
0	0	0	2111	1802	924	2096	1785
2	0	2	2105	1795	921	2093	1783
0	0	0	2110	1799	925	2095	1778
0	1	2	2109	1799	925	2095	1783
0	0	0	2109	1801	925	2094	1783
0	2	2	2109	1799	925	2094	1784
2	0	5	2108	1798	921	2090	1779
0	0	0	2110	1800	925	2096	1787
0	0	0	2112	1802	929	2095	1781
1	0	5	2112	1801	938	2095	1785
1	4	3	2110	1799	924	2095	1781
1	1	5	2111	1793	919	2088	1776
0	2	2	2111	1807	925	2095	1783
3	0	1	2105	1797	924	2096	1785
2	0	0	2111	1801	927	2097	1784
0	0	0	2107	1794	925	2093	1784
0	0	0	2109	1799	925	2089	1774
0	0	0	2109	1799	925	2094	1783
0	0	1	2110	1800	925	2094	1783
1	0	0	2108	1799	924	2096	1784
1	2	3	2107	1797	923	2091	1779
0	0	0	2109	1799	925	2094	1784
0	1	0	2109	1800	924	2096	1778
0	0	0	2109	1800	925	2094	1783
1	3	5	2104	1792	917	2084	1775
0	0	0	2110	1799	925	2095	1783
0	1	2	2105	1796	923	2093	1783
0	2	0	2108	1800	926	2096	1786
0	1	0	2109	1800	924	2095	1782
1	3	0	2105	1792	922	2093	1782
0	1	0	2110	1799	924	2088	1771
1	0	0	2108	1799	925	2094	1783
0	1	1	2108	1799	924	2094	1784
0	0	0	2110	1800	925	2094	1782
0	1	5	2110	1799	923	2094	1791
2	0	0	2110	1801	924	2095	1783
1	2	1	2110	1799	924	2096	1783
0	2	5	2109	1798	922	2095	1784
2	0	0	2110	1799	925	2098	1786
1	3	0	2113	1801	927	2095	1784
0	1	4	2112	1800	923	2095	1783
0	0	2	2111	1799	925	2094	1783
0	0	1	2106	1794	921	2087	1776
1	0	0	2110	1799	924	2093	1783
0	2	3	2111	1798	924	2095	1783
1	0	3	2110	1798	923	2095	1782
1	0	0	2105	1792	919	2090	1783
0	1	3	2111	1801	925	2098	1785
0	1	0	2112	1803	926	2096	1784
1	3	5	2111	1800	925	2094	1783
1	0	2	2111	1797	925	2094	1783
1	4	0	2108	1798	923	2096	1779
1	0	2	2107	1790	923	2094	1783
1	0	0	2112	1799	929	2096	1785
1	1	0	2111	1800	925	2096	1785
0	1	2	2111	1798	923	2093	1782
0	1	1	2107	1794	919	2087	1777
2	0	0	2111	1796	925	2092	1782
1	1	0	2113	1796	923	2094	1783
0	2	0	2110	1798	925	2094	1783
0	4	4	2107	1793	919	2089	1779
1	0	0	2111	1800	924	2095	1783
0	1	2	2111	1799	915	2096	1785
3	0	0	2113	1801	925	2096	1784
1	0	0	2111	1799	925	2094	1783
0	0	0	2107	1797	922	2094	1779
1	0	0	2111	1799	926	2096	1782
2	0	0	2110	1799	925	2093	1783
0	2	2	2110	1799	924	2095	1782
1	4	1	2107	1793	919	2089	1777
0	1	0	2108	1795	919	2088	1775
0	0	0	2110	1801	927	2095	1782
0	0	0	2111	1798	923	2095	1784
0	2	2	2113	1798	926	2094	1781
0	1	5	2104	1793	918	2087	1779
0	0	0	2110	1799	925	2095	1783
0	3	2	2110	1798	923	2095	1784
1	0	0	2117	1797	925	2094	1783
0	0	0	2110	1798	927	2095	1782
0	0	0	2103	1798	923	2094	1780
0	4	5	2110	1800	923	2097	1786
1	0	0	2111	1801	925	2097	1784
1	0	5	2112	1800	925	2095	1783
0	0	1	2107	1795	921	2090	1777
0	1	2	2110	1797	927	2093	1783
1	0	0	2107	1794	923	2093	1781
0	3	0	2110	1799	925	2094	1783
2	0	0	2105	1793	916	2090	1781
1	0	0	2108	1795	922	2091	1779
2	0	0	2112	1799	925	2095	1782
0	1	2	2110	1798	924	2094	1783
0	0	0	2109	1798	923	2095	1783
0	1	2	2109	1798	924	2094	1783
0	1	5	2105	1794	921	2094	1779
0	1	2	2110	1798	923	2092	1783
0	1	2	2108	1797	923	2095	1782
0	2	0	2110	1797	926	2096	1785
0	1	3	2106	1796	922	2090	1778
1	0	0	2112	1800	926	2095	1781
2	0	0	2107	1796	921	2093	1782
0	1	0	2109	1799	925	2094	1782
0	0	0	2104	1794	918	2090	1781
1	1	5	2108	1799	924	2094	1783
0	1	0	2109	1798	925	2094	1781
1	0	5	2110	1799	925	2094	1783
3	0	5	2108	1799	923	2094	1785
1	0	0	2116	1808	932	2104	1792
0	1	0	2104	1795	921	2095	1780
0	2	2	2109	1797	924	2095	1775
2	0	3	2109	1799	923	2095	1783
0	1	5	2109	1799	925	2095	1783
2	0	1	2104	1792	919	2089	1777
0	0	0	2108	1798	924	2095	1784
2	0	6	2103	1795	924	2094	1785
0	0	0	2111	1810	924	2095	1784
2	0	1	2103	1795	920	2092	1782
0	0	0	2110	1799	926	2095	1779
1	2	2	2107	1798	924	2095	1783
0	0	4	2108	1800	924	2095	1782
0	0	0	2107	1798	925	2095	1782
2	0	4	2105	1796	925	2091	1778
0	3	2	2108	1799	924	2094	1783
1	3	5	2109	1799	924	2094	1781
0	0	0	2107	1799	927	2097	1785
0	1	0	2106	1797	925	2094	1783
0	2	2	2103	1793	917	2086	1776
3	0	0	2108	1799	924	2096	1783
3	0	0	2101	1792	922	2094	1781
1	0	0	2108	1798	926	2094	1783
0	0	0	2115	1804	928	2105	1793
0	2	2	2111	1799	923	2095	1782
1	0	0	2110	1798	922	2094	1782
2	0	5	2110	1797	925	2093	1780
0	0	0	2110	1799	923	2092	1778
0	2	2	2112	1797	923	2095	1783
0	1	2	2111	1798	925	2097	1784
2	0	2	2113	1801	925	2096	1782
0	2	3	2108	1794	919	2087	1775
0	2	3	2111	1798	921	2093	1782
3	0	1	2109	1798	925	2095	1782
0	2	3	2110	1799	924	2094	1782
0	4	0	2106	1792	922	2093	1781
1	4	2	2111	1799	923	2094	1783
3	0	0	2110	1796	925	2093	1782
0	0	0	2111	1800	926	2096	1785
2	0	0	2110	1801	927	2096	1784
0	1	1	2113	1800	923	2089	1777
1	3	1	2111	1797	923	2095	1781
0	2	1	2109	1798	924	2094	1783
0	0	0	2111	1799	923	2095	1784
2	0	0	2111	1799	927	2097	1785
1	2	0	2106	1794	922	2090	1778
0	0	2	2112	1800	922	2096	1783
1	2	2	2109	1799	924	2091	1781
3	0	3	2110	1798	922	2095	1782
0	0	0	2105	1795	922	2092	1782
0	1	0	2110	1799	926	2094	1780
0	0	0	2109	1797	924	2089	1781
0	1	1	2110	1799	923	2093	1781
0	1	0	2110	1799	926	2095	1785
2	0	3	2112	1804	921	2091	1780
1	0	2	2111	1799	924	2095	1783
0	1	2	2111	1798	923	2094	1782
2	0	3	2110	1799	924	2095	1783
0	0	1	2105	1793	919	2088	1777
0	1	0	2110	1797	925	2093	1783
0	0	0	2109	1799	925	2095	1782
0	1	1	2110	1798	923	2089	1781
0	0	0	2111	1797	927	2097	1784
2	0	0	2106	1798	924	2096	1782
1	0	0	2112	1799	925	2095	1783
0	1	0	2110	1798	923	2088	1782
3	0	2	2110	1798	924	2095	1783
0	0	1	2108	1798	924	2094	1782
2	0	0	2109	1798	917	2091	1777
2	0	0	2109	1798	923	2094	1784
0	0	2	2110	1798	925	2095	1782
0	0	2	2110	1798	926	2097	1785
0	1	0	2105	1795	922	2090	1779
2	0	5	2111	1801	924	2093	1783
1	2	2	2110	1799	920	2080	1782
1	4	5	2110	1799	925	2095	1782
2	0	0	2106	1799	924	2093	1783
0	0	1	2110	1799	925	2094	1783
0	1	1	2111	1800	924	2096	1782
1	1	0	2108	1799	921	2091	1781
1	1	0	2110	1798	921	2094	1782
1	0	2	2110	1798	924	2095	1783
0	0	2	2110	1795	921	2091	1777
1	2	0	2109	1797	923	2094	1782
0	2	0	2109	1798	924	2094	1783
0	0	0	2110	1799	925	2093	1783
0	0	6	2106	1794	922	2091	1779
0	0	2	2112	1801	927	2096	1784
0	0	1	2111	1793	921	2092	1782
0	0	0	2111	1798	925	2093	1783
1	2	0	2106	1796	924	2094	1782
0	0	1	2110	1798	923	2094	1783
0	0	2	2110	1790	919	2092	1781
1	3	3	2109	1799	925	2095	1783
0	0	0	2111	1798	925	2094	1784
0	3	3	2105	1795	922	2092	1780
0	2	2	2108	1792	921	2087	1775
1	0	2	2110	1798	925	2094	1782
0	0	0	2110	1799	922	2096	1783
2	0	1	2110	1799	924	2094	1783
2	0	0	2102	1790	921	2089	1778
1	4	2	2112	1801	926	2095	1784
0	1	0	2110	1790	921	2093	1782
0	0	0	2110	1798	921	2095	1783
2	0	0	2108	1798	923	2093	1780
0	1	1	2111	1799	924	2095	1782
1	0	4	2110	1787	920	2093	1781
2	0	2	2110	1797	924	2094	1782
1	2	2	2110	1797	924	2094	1783
1	2	2	2107	1795	920	2091	1775
0	1	0	2111	1800	927	2096	1784
1	1	0	2113	1799	926	2095	1784
0	3	0	2110	1799	924	2093	1782
1	0	2	2104	1793	919	2088	1779
0	0	6	2101	1792	921	2089	1781
1	0	0	2110	1799	924	2094	1784
2	0	0	2102	1793	923	2096	1784
1	2	6	2112	1801	926	2097	1783
1	0	0	2111	1800	924	2095	1782
0	1	0	2117	1804	928	2105	1790
1	0	4	2110	1797	925	2095	1781
0	1	3	2110	1799	924	2092	1782
1	0	0	2105	1795	921	2093	1781
1	4	4	2109	1799	925	2095	1783
1	3	2	2109	1798	924	2097	1784
0	2	0	2111	1802	925	2095	1783
1	0	4	2112	1798	914	2095	1781
0	0	3	2110	1796	920	2090	1775
0	1	5	2109	1798	925	2096	1781
0	0	2	2110	1798	924	2093	1783
0	4	0	2110	1798	922	2094	1782
1	0	0	2105	1788	919	2089	1776
0	2	0	2110	1798	925	2095	1782
0	2	0	2109	1797	922	2096	1783
0	0	1	2112	1801	926	2096	1782
1	0	0	2109	1797	923	2093	1781
0	1	2	2111	1799	923	2095	1781
1	0	0	2110	1798	922	2094	1782
1	0	0	2110	1798	924	2093	1783
1	4	0	2110	1798	922	2095	1783
0	0	0	2111	1801	931	2097	1783
0	0	0	2116	1795	921	2090	1777
0	3	2	2110	1799	925	2095	1787
0	1	0	2110	1797	924	2094	1783
0	0	5	2109	1798	924	2095	1779
3	0	2	2106	1793	919	2089	1777
2	0	5	2110	1795	924	2095	1782
0	0	1	2108	1798	920	2093	1780
2	0	0	2111	1799	925	2096	1784
0	2	2	2109	1799	926	2096	1785
2	0	0	2111	1799	923	2096	1783
0	0	0	2110	1795	922	2093	1782
0	2	3	2110	1799	923	2095	1782
0	0	0	2107	1799	926	2098	1784
1	2	2	2111	1793	920	2091	1777
0	0	2	2110	1799	925	2095	1782
0	2	2	2110	1798	924	2094	1782
1	0	2	2109	1797	934	2095	1782
0	1	0	2112	1798	924	2096	1784
1	0	0	2106	1794	917	2089	1778
0	1	0	2112	1801	926	2095	1783
1	0	6	2112	1797	922	2094	1781
0	0	0	2111	1799	925	2095	1783
1	0	0	2108	1797	923	2095	1781
2	0	0	2110	1797	922	2095	1783
0	1	2	2110	1796	921	2093	1781
1	2	5	2110	1798	924	2094	1785
0	2	1	2110	1798	923	2096	1785
3	0	1	2107	1795	922	2092	1780
0	0	0	2112	1801	925	2097	1783
0	0	0	2110	1799	923	2095	1783
0	1	0	2111	1799	925	2094	1782
1	3	3	2106	1790	919	2089	1777
1	0	3	2111	1798	923	2095	1783
0	0	5	2112	1798	925	2098	1784
0	1	0	2107	1796	923	2092	1782
0	0	2	2111	1799	922	2095	1782
1	0	4	2110	1798	925	2095	1782
1	1	6	2111	1797	923	2096	1782
3	0	0	2106	1794	923	2093	1781
0	0	0	2111	1799	925	2095	1781
0	1	1	2110	1799	924	2094	1783
0	1	0	2106	1794	923	2091	1778
0	0	0	2111	1799	927	2096	1785
1	1	1	2113	1801	926	2096	1784
0	1	0	2111	1799	924	2094	1783
0	1	0	2106	1792	919	2089	1779
0	0	6	2110	1798	924	2095	1782
0	1	4	2103	1794	924	2094	1781
0	0	0	2108	1798	924	2094	1783
0	2	0	2111	1794	923	2095	1783
0	0	2	2111	1799	923	2097	1782
3	0	1	2111	1800	924	2097	1785
2	0	4	2107	1796	922	2095	1782
1	3	2	2112	1799	926	2096	1783
2	1	3	2111	1798	925	2094	1782
1	2	2	2107	1793	922	2089	1776
1	3	2	2109	1799	925	2095	1783
0	2	0	2108	1798	925	2095	1780
0	0	2	2111	1798	924	2095	1774
1	2	2	2105	1794	916	2093	1783
1	1	0	2111	1800	925	2098	1784
1	2	2	2109	1799	925	2094	1777
1	0	0	2111	1799	925	2095	1783
0	0	0	2110	1798	924	2095	1783
0	2	3	2111	1798	923	2091	1776
3	0	2	2108	1795	924	2095	1782
1	0	1	2110	1797	925	2095	1783
1	4	1	2110	1799	923	2095	1781
0	0	0	2107	1794	918	2088	1778
