# Supplementary material for: Assisting hand gesture classification and rehabilitation assessment via sEMG and finger motion data
Source: Front Bioeng Biotechnol. 2026 Jan 8;13:1751763. doi: 10.3389/fbioe.2025.1751763 (PMC12823985; doi:10.3389/fbioe.2025.1751763)
Supplement: Supplementary file 1 [file DataSheet1.zip › dataset/function 0/0/4/8.csv]

channel_2	channel_3	channel_6	pinky	ring finger	middle finger	forefinger	thumb
1	3	2	2137	1799	924	2097	1779
0	0	0	2133	1796	923	2093	1780
0	1	0	2136	1794	919	2092	1778
0	1	0	2135	1797	923	2095	1779
2	0	4	2137	1799	924	2095	1781
0	2	2	2135	1796	923	2095	1779
1	2	1	2132	1792	918	2088	1771
2	0	1	2135	1790	920	2095	1781
1	0	5	2134	1796	923	2096	1779
0	1	0	2135	1797	924	2095	1780
0	1	0	2130	1790	917	2088	1775
0	0	0	2134	1798	924	2094	1780
1	2	1	2135	1797	924	2095	1781
1	0	2	2135	1799	926	2098	1780
0	1	0	2134	1797	923	2095	1780
1	0	0	2133	1796	923	2094	1779
1	2	2	2135	1788	920	2093	1778
1	0	0	2135	1797	923	2095	1779
1	0	2	2117	1786	919	2095	1776
2	1	4	2122	1796	924	2099	1780
0	1	0	2121	1795	924	2100	1781
1	0	1	2122	1796	925	2102	1782
0	0	1	2123	1797	925	2101	1780
0	0	4	2119	1794	921	2099	1776
0	1	0	2122	1795	925	2100	1784
0	0	1	2122	1795	924	2100	1780
0	0	1	2123	1795	924	2100	1779
1	4	2	2119	1789	916	2087	1774
1	0	0	2122	1796	923	2099	1780
0	1	1	2120	1793	922	2100	1781
2	0	0	2123	1797	924	2101	1782
0	1	2	2119	1789	922	2097	1779
0	0	0	2123	1795	924	2099	1776
0	0	2	2121	1796	921	2100	1779
2	0	0	2122	1794	922	2101	1778
0	0	6	2122	1795	924	2098	1781
1	0	3	2121	1796	924	2103	1782
0	0	1	2121	1797	923	2098	1775
0	1	0	2123	1797	922	2101	1780
0	0	0	2122	1795	925	2100	1780
0	0	0	2122	1794	924	2100	1780
1	0	1	2118	1789	917	2091	1770
0	0	0	2122	1795	923	2100	1779
1	1	2	2116	1793	922	2100	1779
1	0	2	2122	1794	924	2100	1780
0	0	0	2117	1790	921	2100	1777
0	1	0	2124	1798	925	2100	1777
1	0	5	2123	1797	923	2101	1779
0	0	6	2122	1796	923	2099	1780
0	1	0	2121	1795	923	2099	1780
1	0	5	2118	1794	923	2094	1775
0	0	0	2122	1796	923	2099	1780
0	1	0	2122	1796	925	2098	1780
0	0	0	2125	1797	925	2099	1780
1	0	4	2122	1796	922	2099	1779
0	1	0	2113	1789	918	2092	1775
0	0	0	2121	1795	920	2100	1779
1	0	0	2119	1790	922	2098	1779
0	1	2	2124	1797	925	2100	1780
0	0	1	2116	1790	918	2096	1778
1	3	0	2122	1793	923	2100	1780
0	2	1	2122	1795	924	2098	1781
0	1	1	2122	1796	923	2100	1779
0	1	2	2122	1795	924	2100	1779
0	0	1	2118	1793	922	2097	1776
1	0	0	2123	1796	925	2102	1781
1	0	3	2123	1798	925	2100	1780
1	0	0	2123	1795	924	2099	1780
0	0	0	2120	1787	918	2092	1773
1	3	2	2123	1796	924	2099	1779
1	3	1	2114	1792	921	2099	1778
0	2	2	2118	1790	923	2101	1780
1	3	3	2125	1798	925	2101	1779
3	0	0	2118	1789	916	2094	1776
0	2	2	2121	1795	921	2099	1775
0	0	1	2122	1794	925	2101	1779
2	0	0	2115	1788	915	2091	1772
1	1	0	2117	1785	924	2093	1772
2	0	2	2123	1795	924	2100	1780
1	0	2	2123	1796	924	2100	1779
2	2	0	2124	1797	925	2103	1782
3	0	3	2122	1796	924	2100	1780
0	0	0	2124	1798	923	2099	1780
1	0	1	2122	1796	923	2100	1780
1	2	1	2122	1796	919	2100	1780
0	1	4	2122	1796	925	2101	1781
0	0	2	2121	1792	915	2093	1772
0	0	1	2123	1795	924	2099	1779
0	0	3	2123	1796	925	2098	1781
0	0	2	2121	1796	926	2102	1782
1	0	2	2119	1790	920	2095	1774
1	2	0	2125	1797	925	2098	1780
1	2	2	2121	1795	924	2100	1779
3	0	0	2122	1795	925	2099	1779
0	0	0	2121	1794	923	2099	1780
2	0	2	2121	1793	922	2099	1780
0	0	0	2123	1796	922	2102	1781
1	2	0	2124	1798	927	2101	1780
0	0	4	2124	1795	923	2099	1780
0	0	5	2123	1793	924	2100	1779
0	0	0	2121	1791	915	2095	1774
0	1	0	2123	1795	924	2101	1780
1	0	5	2123	1796	922	2099	1780
0	1	0	2122	1796	923	2099	1781
0	0	0	2116	1789	919	2095	1775
0	0	0	2123	1795	925	2102	1781
0	2	1	2125	1797	924	2103	1781
0	1	1	2125	1797	914	2101	1780
0	2	0	2121	1795	923	2099	1780
1	0	1	2125	1790	922	2100	1780
0	1	0	2123	1794	925	2100	1779
1	0	5	2122	1796	924	2099	1779
2	0	0	2123	1796	924	2100	1779
1	4	2	2122	1796	926	2103	1782
1	0	5	2122	1795	918	2094	1773
0	1	2	2124	1796	925	2102	1782
0	0	0	2123	1793	919	2099	1778
2	0	3	2123	1795	924	2100	1779
0	1	0	2118	1789	919	2093	1775
0	1	0	2121	1796	924	2100	1781
2	0	1	2120	1795	923	2100	1779
1	1	2	2123	1796	924	2100	1781
0	0	0	2121	1796	929	2103	1782
0	1	0	2123	1793	923	2101	1781
1	2	1	2123	1795	923	2101	1780
1	1	2	2123	1795	925	2099	1778
0	0	0	2123	1794	924	2099	1777
1	1	2	2118	1788	918	2092	1773
1	0	2	2123	1796	924	2098	1779
0	0	0	2118	1789	921	2099	1778
2	1	3	2123	1795	924	2100	1781
0	0	0	2124	1796	923	2100	1779
3	0	0	2117	1786	917	2095	1777
0	1	4	2123	1796	922	2098	1780
2	0	0	2123	1795	923	2099	1778
0	0	0	2124	1796	924	2100	1779
0	0	2	2121	1792	923	2099	1781
0	0	2	2120	1789	924	2101	1778
0	0	0	2125	1797	926	2102	1780
1	0	4	2124	1797	922	2100	1780
2	0	2	2124	1796	924	2099	1780
0	0	1	2120	1789	918	2093	1772
1	2	2	2124	1794	924	2099	1780
0	0	0	2122	1787	921	2099	1779
0	1	0	2122	1796	925	2100	1780
0	0	0	2118	1790	916	2094	1779
2	0	0	2121	1797	926	2102	1784
0	0	1	2125	1797	924	2101	1779
1	2	0	2124	1797	926	2100	1779
0	0	0	2125	1798	925	2101	1780
0	0	1	2122	1794	923	2101	1779
1	3	0	2118	1791	922	2098	1777
0	1	2	2122	1795	924	2099	1779
0	2	0	2123	1796	922	2100	1778
1	3	0	2122	1795	923	2101	1779
0	1	0	2118	1789	919	2094	1772
3	1	0	2122	1790	922	2100	1782
0	1	2	2119	1793	925	2101	1780
2	4	1	2125	1798	923	2102	1779
0	0	5	2115	1788	919	2096	1778
0	1	3	2122	1796	923	2101	1774
0	1	0	2124	1796	924	2101	1780
0	0	2	2122	1796	924	2100	1780
0	0	2	2122	1796	925	2099	1778
0	1	0	2120	1794	923	2094	1772
0	0	5	2122	1797	925	2102	1783
1	3	0	2124	1798	921	2102	1779
0	0	3	2124	1796	926	2100	1780
0	0	2	2123	1796	922	2099	1779
0	0	2	2118	1787	917	2094	1773
0	1	2	2123	1796	925	2100	1778
0	0	0	2117	1790	921	2100	1781
1	1	4	2122	1790	920	2093	1773
1	4	3	2126	1794	923	2095	1775
1	0	3	2123	1796	924	2100	1779
0	1	0	2124	1795	923	2100	1777
0	0	3	2123	1795	922	2100	1779
0	0	6	2119	1788	918	2094	1771
1	4	1	2123	1795	923	2101	1780
1	0	1	2124	1795	924	2100	1777
0	0	0	2123	1795	924	2100	1781
0	1	0	2120	1794	924	2102	1781
1	0	1	2124	1797	923	2100	1778
0	0	0	2123	1796	924	2096	1779
2	0	3	2123	1795	924	2098	1779
1	0	2	2122	1794	924	2099	1778
1	1	0	2120	1789	918	2092	1770
0	1	0	2122	1794	922	2099	1777
3	0	1	2122	1795	918	2098	1778
0	2	2	2122	1794	923	2099	1778
0	1	0	2117	1789	918	2093	1776
1	2	0	2115	1787	912	2092	1771
0	1	0	2122	1795	922	2098	1779
1	3	0	2122	1794	921	2099	1778
2	0	3	2121	1795	921	2100	1778
0	3	3	2120	1794	923	2097	1778
1	2	2	2122	1793	922	2099	1778
1	0	2	2123	1796	925	2102	1781
1	0	5	2124	1798	926	2101	1780
0	1	0	2125	1797	922	2100	1780
1	0	0	2118	1792	914	2093	1771
2	0	2	2123	1794	921	2099	1780
2	0	6	2123	1794	920	2098	1777
0	2	2	2122	1795	923	2100	1779
1	0	2	2116	1787	918	2093	1775
1	0	2	2122	1795	922	2100	1779
0	4	3	2123	1794	922	2099	1779
0	1	0	2122	1795	924	2102	1782
2	0	5	2122	1795	925	2101	1781
0	2	0	2121	1793	923	2097	1778
0	1	2	2121	1788	921	2096	1778
0	0	3	2122	1794	925	2100	1778
1	3	3	2122	1794	924	2099	1777
0	1	0	2121	1792	921	2101	1782
1	3	0	2119	1790	922	2094	1770
0	0	0	2124	1797	925	2099	1779
0	0	0	2123	1791	923	2098	1779
0	1	0	2122	1795	922	2100	1779
2	1	2	2118	1787	917	2090	1776
1	3	1	2122	1795	922	2100	1779
1	3	2	2122	1795	921	2099	1778
0	1	0	2123	1795	922	2099	1779
2	0	5	2121	1793	924	2100	1781
0	2	2	2120	1795	926	2100	1777
0	0	4	2124	1796	924	2100	1779
1	3	1	2123	1795	924	2099	1779
0	1	2	2122	1795	924	2100	1779
1	0	6	2123	1794	923	2099	1779
2	0	1	2118	1789	918	2094	1774
2	0	2	2125	1797	926	2102	1780
1	1	5	2122	1791	922	2099	1779
0	1	0	2123	1795	923	2098	1779
2	0	4	2116	1790	918	2095	1776
0	0	0	2123	1795	924	2097	1778
0	1	2	2122	1794	923	2099	1778
2	0	0	2123	1795	922	2100	1779
0	0	0	2122	1794	925	2100	1778
1	3	2	2117	1793	923	2101	1778
2	0	0	2124	1798	926	2102	1779
0	2	2	2124	1796	926	2100	1779
0	1	2	2123	1796	924	2097	1779
0	1	0	2118	1787	917	2091	1773
1	0	3	2123	1794	923	2099	1779
1	3	2	2117	1789	921	2098	1776
0	2	1	2122	1794	925	2100	1779
0	0	0	2123	1795	921	2100	1779
1	4	2	2117	1789	917	2095	1776
0	2	2	2122	1796	919	2100	1780
0	2	1	2123	1795	924	2102	1782
0	1	0	2125	1797	927	2100	1779
0	0	0	2122	1795	918	2100	1779
1	1	2	2116	1792	920	2098	1774
2	0	0	2123	1795	924	2100	1778
0	0	0	2123	1795	927	2100	1779
1	3	2	2122	1795	924	2099	1779
0	2	4	2118	1789	914	2092	1770
1	0	5	2123	1795	924	2100	1779
0	0	0	2114	1793	922	2100	1779
0	0	0	2125	1798	927	2101	1778
0	1	0	2118	1789	921	2097	1778
0	1	0	2123	1796	924	2099	1774
2	0	0	2123	1795	923	2100	1779
1	4	2	2123	1795	923	2099	1779
0	1	0	2122	1796	924	2103	1781
0	2	2	2123	1797	924	2101	1780
0	1	0	2119	1793	921	2096	1775
1	0	2	2124	1796	924	2100	1777
0	0	0	2123	1795	923	2098	1780
1	1	1	2126	1797	924	2100	1781
1	2	2	2125	1796	922	2099	1780
2	0	2	2123	1795	924	2099	1779
3	0	0	2123	1795	922	2099	1778
2	0	3	2124	1794	924	2099	1779
0	2	0	2124	1787	919	2097	1776
0	2	2	2125	1797	925	2101	1779
1	4	2	2125	1796	923	2100	1779
2	0	2	2124	1795	923	2100	1779
1	2	2	2119	1788	914	2091	1770
0	1	0	2123	1794	923	2099	1779
1	2	0	2123	1794	921	2099	1778
0	0	5	2124	1793	923	2099	1779
0	1	0	2121	1794	923	2100	1779
3	0	2	2123	1794	925	2101	1780
0	1	0	2125	1798	926	2101	1780
0	1	0	2126	1797	930	2100	1778
2	0	4	2124	1795	927	2099	1778
2	0	4	2121	1791	919	2093	1771
1	3	1	2119	1791	920	2091	1773
0	0	0	2125	1795	924	2098	1781
0	1	0	2123	1797	924	2102	1780
0	0	0	2127	1798	925	2101	1781
0	1	3	2120	1787	920	2093	1774
1	0	0	2124	1796	922	2100	1780
0	1	2	2124	1794	925	2100	1779
0	0	1	2125	1796	924	2099	1779
0	1	2	2122	1797	922	2100	1779
0	2	3	2122	1793	923	2097	1779
0	1	0	2125	1795	924	2100	1779
0	1	2	2124	1796	924	2099	1779
0	0	0	2124	1795	925	2103	1781
0	1	0	2122	1788	923	2094	1773
0	4	2	2127	1796	927	2100	1779
0	0	0	2125	1794	921	2099	1779
0	1	2	2124	1795	924	2100	1779
1	2	3	2117	1788	921	2093	1775
1	0	0	2119	1789	920	2096	1777
0	0	0	2125	1797	926	2101	1780
0	1	1	2126	1797	924	2100	1779
0	1	2	2125	1795	923	2099	1778
0	1	2	2123	1794	923	2099	1778
0	1	0	2121	1794	923	2098	1777
0	1	0	2124	1795	922	2099	1779
1	0	5	2124	1794	923	2098	1779
1	1	0	2125	1796	922	2099	1780
0	1	0	2121	1789	919	2092	1771
1	0	0	2127	1797	925	2100	1779
0	0	0	2123	1791	924	2099	1778
0	1	1	2124	1795	923	2100	1779
0	1	4	2118	1784	916	2095	1777
0	1	2	2124	1794	922	2099	1776
0	2	6	2125	1795	924	2098	1780
1	4	6	2125	1795	921	2099	1779
1	4	5	2124	1795	926	2099	1780
0	1	2	2123	1795	923	2100	1779
0	0	0	2122	1794	922	2098	1772
2	0	0	2125	1796	922	2099	1779
0	1	2	2124	1796	924	2099	1780
1	0	0	2124	1795	924	2099	1780
0	0	0	2120	1788	919	2091	1772
3	0	0	2124	1796	926	2102	1780
1	0	5	2119	1794	925	2100	1780
2	0	2	2126	1797	923	2099	1777
0	1	2	2118	1787	917	2095	1777
0	1	3	2125	1795	924	2099	1775
1	2	0	2126	1795	924	2100	1779
0	0	3	2124	1796	924	2101	1780
2	0	2	2124	1795	923	2098	1777
2	0	6	2120	1794	922	2103	1774
1	2	6	2125	1788	924	2100	1779
1	0	3	2124	1795	922	2099	1777
0	0	0	2125	1796	923	2099	1779
0	0	2	2127	1797	925	2102	1780
0	0	0	2121	1787	916	2093	1774
0	1	0	2126	1797	923	2100	1780
1	4	0	2118	1790	922	2098	1779
0	0	2	2126	1795	923	2100	1779
0	0	0	2118	1789	917	2095	1778
0	0	6	2125	1797	924	2099	1781
0	3	2	2124	1795	922	2099	1779
1	1	0	2125	1796	925	2102	1782
1	2	0	2126	1798	925	2101	1779
0	0	3	2120	1795	922	2095	1775
2	0	0	2126	1796	924	2099	1779
0	1	4	2126	1796	925	2099	1779
2	1	2	2125	1794	922	2100	1778
2	0	5	2120	1791	919	2091	1772
0	2	0	2126	1796	923	2099	1781
0	0	0	2114	1791	923	2098	1780
0	1	0	2126	1794	926	2102	1783
1	3	0	2126	1796	921	2099	1779
3	0	0	2119	1789	918	2095	1777
0	1	2	2125	1795	922	2099	1778
0	0	2	2124	1795	924	2099	1780
1	0	0	2125	1796	923	2099	1780
1	0	0	2125	1795	923	2098	1779
0	0	0	2126	1795	922	2102	1781
2	0	5	2126	1798	925	2100	1781
0	0	0	2126	1797	924	2099	1780
1	0	2	2121	1793	921	2097	1777
1	3	5	2126	1796	924	2099	1779
1	2	3	2125	1796	923	2099	1778
0	2	4	2126	1796	923	2099	1778
1	0	2	2125	1794	924	2099	1779
0	0	2	2121	1793	918	2094	1773
0	0	0	2124	1795	923	2099	1781
1	2	0	2126	1798	924	2100	1780
1	0	0	2128	1797	927	2099	1778
1	3	0	2120	1787	920	2094	1772
2	0	0	2126	1796	923	2098	1779
1	4	0	2123	1795	924	2097	1779
2	0	0	2126	1795	924	2098	1779
0	2	3	2123	1791	923	2098	1779
0	2	1	2126	1793	923	2098	1777
0	0	0	2128	1797	923	2097	1779
1	0	0	2126	1797	923	2100	1775
0	2	3	2125	1793	924	2097	1779
0	1	0	2126	1795	925	2098	1779
2	0	0	2127	1792	920	2093	1773
0	1	2	2126	1797	923	2099	1779
1	4	6	2127	1795	921	2096	1778
0	2	2	2126	1797	925	2100	1778
0	1	1	2119	1788	919	2092	1774
1	3	4	2128	1798	928	2100	1780
2	0	3	2127	1797	923	2100	1779
0	0	4	2127	1795	926	2097	1779
1	4	1	2124	1795	924	2097	1779
1	0	0	2126	1793	921	2099	1778
0	0	0	2127	1797	924	2100	1780
0	2	0	2127	1795	923	2102	1780
1	2	4	2126	1796	925	2100	1779
0	1	0	2123	1792	918	2093	1771
0	0	0	2124	1790	918	2090	1771
0	0	3	2126	1795	923	2098	1779
0	2	6	2126	1795	918	2095	1777
2	0	0	2126	1796	923	2100	1780
2	0	0	2120	1790	918	2095	1776
0	0	1	2128	1797	924	2100	1779
1	0	0	2127	1796	923	2099	1777
1	4	3	2127	1795	924	2099	1778
0	0	6	2124	1793	923	2095	1779
2	1	3	2126	1793	921	2097	1778
2	1	5	2126	1795	923	2099	1779
0	0	2	2127	1794	923	2098	1779
1	2	3	2127	1795	924	2101	1782
0	0	5	2123	1792	918	2094	1774
3	0	0	2129	1797	924	2098	1779
0	1	0	2127	1793	920	2098	1778
1	3	3	2126	1795	925	2100	1779
0	0	2	2121	1789	919	2093	1776
1	2	2	2121	1788	916	2093	1776
0	1	0	2128	1798	925	2102	1781
2	0	0	2128	1797	925	2100	1779
0	0	0	2127	1795	923	2099	1778
0	2	2	2126	1794	927	2098	1779
2	0	2	2123	1791	921	2097	1778
0	2	2	2126	1796	924	2098	1779
2	0	2	2127	1797	925	2098	1780
2	0	5	2126	1796	924	2100	1778
0	1	0	2124	1790	918	2093	1775
0	0	0	2127	1798	927	2101	1781
0	1	1	2124	1793	922	2100	1780
0	1	0	2130	1797	924	2106	1778
3	0	2	2123	1791	920	2095	1778
1	0	3	2126	1795	922	2099	1780
3	0	3	2126	1796	923	2100	1778
1	2	3	2127	1796	925	2099	1780
0	0	6	2126	1796	924	2099	1779
1	0	0	2127	1797	925	2097	1780
0	1	0	2123	1792	923	2099	1776
0	0	0	2126	1798	925	2099	1778
0	0	0	2128	1795	924	2099	1780
1	0	3	2127	1795	924	2099	1779
0	1	2	2124	1790	916	2091	1773
0	0	0	2126	1795	924	2099	1780
2	0	2	2124	1789	921	2098	1778
3	0	2	2126	1796	924	2101	1782
1	2	1	2120	1791	920	2099	1779
1	3	2	2128	1798	923	2100	1775
1	3	2	2128	1797	922	2100	1778
1	1	2	2127	1795	925	2096	1780
1	0	0	2127	1796	923	2098	1779
2	0	0	2124	1792	924	2094	1775
0	0	0	2127	1795	924	2098	1780
0	1	0	2127	1795	922	2099	1779
1	2	0	2126	1795	924	2100	1781
0	0	0	2126	1797	926	2099	1779
0	1	1	2122	1788	918	2092	1772
0	1	0	2127	1795	924	2100	1778
1	0	0	2120	1791	921	2098	1779
0	0	0	2127	1796	924	2100	1779
1	2	2	2128	1795	923	2098	1776
0	2	1	2129	1797	924	2099	1780
1	3	2	2128	1795	923	2098	1780
0	0	0	2128	1796	924	2100	1778
0	0	6	2122	1786	919	2092	1774
0	0	1	2128	1799	922	2098	1778
0	0	1	2127	1795	924	2098	1779
0	0	0	2128	1796	924	2099	1779
0	4	5	2126	1794	924	2101	1781
2	0	5	2131	1797	924	2106	1781
0	0	0	2130	1797	924	2100	1779
1	2	4	2127	1795	925	2099	1779
1	3	2	2127	1796	923	2099	1779
2	0	0	2126	1790	919	2093	1772
0	1	2	2127	1797	923	2098	1779
0	0	2	2128	1795	921	2097	1778
1	0	5	2128	1796	922	2099	1778
0	1	3	2123	1790	919	2094	1778
1	1	2	2129	1797	925	2100	1780
1	1	3	2127	1796	926	2102	1783
0	1	0	2129	1798	928	2100	1779
1	0	0	2129	1796	924	2099	1779
2	0	0	2126	1796	923	2098	1779
1	0	0	2128	1794	923	2098	1779
0	1	1	2127	1795	922	2098	1780
1	2	1	2127	1796	924	2100	1778
0	2	2	2127	1795	924	2100	1779
0	4	5	2123	1791	919	2093	1775
1	3	5	2128	1796	926	2100	1782
0	0	0	2130	1796	923	2099	1778
1	0	2	2129	1796	922	2101	1778
0	1	1	2122	1789	917	2093	1777
1	4	3	2128	1795	926	2098	1779
0	1	0	2128	1795	924	2100	1781
2	0	5	2129	1795	925	2100	1779
0	3	2	2126	1796	924	2099	1779
0	2	0	2123	1794	922	2099	1778
1	0	1	2127	1792	922	2097	1778
0	0	0	2127	1796	922	2099	1778
0	0	6	2128	1796	924	2099	1778
1	2	0	2128	1796	922	2099	1779
1	1	0	2121	1790	918	2093	1772
0	0	0	2127	1796	924	2100	1780
0	0	5	2129	1793	921	2100	1780
3	0	2	2130	1798	924	2100	1780
0	0	0	2123	1789	918	2094	1776
0	1	2	2129	1793	920	2098	1778
1	4	1	2128	1796	923	2099	1778
0	1	0	2128	1796	925	2099	1780
1	4	0	2126	1795	922	2098	1779
1	0	0	2125	1791	922	2097	1779
0	0	0	2129	1795	925	2099	1781
0	0	5	2127	1796	926	2102	1781
2	0	2	2130	1798	924	2100	1779
0	4	3	2125	1790	920	2092	1771
0	3	3	2125	1792	918	2094	1772
2	0	0	2128	1796	923	2099	1779
2	0	0	2128	1794	919	2098	1779
1	2	2	2127	1795	926	2100	1782
2	0	0	2125	1790	921	2094	1776
0	3	2	2129	1797	926	2099	1780
0	0	1	2127	1797	924	2102	1781
0	1	1	2130	1798	927	2101	1781
1	2	0	2128	1796	924	2099	1780
1	3	0	2124	1792	922	2097	1779
0	2	3	2128	1796	924	2099	1779
0	0	0	2127	1795	924	2099	1778
1	3	0	2128	1796	923	2100	1779
0	1	2	2123	1791	917	2090	1772
3	0	0	2127	1797	925	2099	1780
0	0	1	2127	1787	921	2100	1783
1	0	2	2130	1799	926	2100	1781
2	0	2	2124	1791	918	2095	1777
0	1	0	2121	1789	919	2092	1775
0	3	0	2135	1795	923	2108	1780
2	0	1	2126	1794	920	2099	1778
1	0	2	2128	1796	923	2099	1779
0	1	2	2126	1794	925	2101	1782
1	4	0	2125	1792	923	2099	1778
2	0	1	2129	1797	924	2100	1780
3	0	2	2129	1796	925	2100	1780
0	1	1	2128	1795	925	2099	1779
1	4	0	2125	1788	918	2095	1772
1	0	2	2128	1796	924	2099	1779
0	1	2	2125	1789	921	2096	1779
1	0	0	2129	1796	931	2100	1779
0	1	1	2118	1790	919	2097	1780
0	1	1	2128	1798	925	2103	1782
0	1	1	2130	1796	925	2100	1779
1	0	3	2130	1797	924	2098	1779
2	0	0	2128	1796	924	2098	1779
0	2	2	2128	1796	924	2098	1780
0	0	0	2122	1792	922	2097	1777
1	1	1	2130	1796	924	2103	1782
1	2	1	2130	1799	925	2102	1779
0	2	3	2131	1797	929	2101	1780
0	3	4	2130	1797	925	2100	1780
1	0	4	2129	1796	923	2099	1777
0	3	4	2129	1795	924	2099	1780
2	0	0	2128	1796	925	2099	1779
0	0	0	2128	1793	919	2096	1775
1	0	0	2130	1797	924	2097	1780
1	0	0	2130	1797	924	2099	1779
0	2	2	2128	1795	924	2099	1779
2	0	0	2122	1789	919	2091	1772
1	0	0	2128	1796	925	2100	1780
0	0	2	2128	1796	922	2099	1779
1	3	4	2129	1795	924	2099	1779
1	3	0	2126	1794	922	2098	1780
1	0	0	2128	1796	925	2101	1781
1	0	1	2130	1799	924	2101	1780
2	0	0	2129	1797	923	2100	1778
0	0	0	2129	1795	922	2099	1779
0	1	0	2125	1791	918	2090	1772
0	0	0	2129	1798	926	2101	1781
1	3	0	2128	1796	923	2097	1779
0	2	5	2129	1796	922	2098	1779
1	0	0	2128	1796	923	2097	1779
0	1	0	2121	1789	915	2093	1773
0	0	0	2128	1795	922	2100	1781
0	1	1	2129	1802	925	2102	1781
0	4	2	2130	1797	925	2100	1779
1	4	0	2126	1794	924	2098	1781
2	0	2	2128	1794	922	2098	1778
0	2	2	2128	1796	924	2098	1779
0	1	0	2128	1796	923	2099	1779
2	0	1	2127	1796	923	2099	1779
2	0	2	2126	1792	915	2092	1772
0	1	0	2128	1796	923	2100	1781
1	4	2	2129	1796	922	2101	1780
1	3	3	2131	1798	924	2100	1778
0	1	1	2123	1788	917	2090	1776
0	1	0	2128	1796	922	2100	1779
1	1	3	2128	1796	925	2099	1779
0	1	2	2128	1795	925	2099	1781
1	1	6	2127	1797	927	2102	1781
0	2	1	2129	1796	926	2099	1779
0	0	0	2127	1793	923	2092	1775
0	1	3	2129	1796	923	2100	1778
3	0	4	2128	1796	924	2099	1779
0	1	0	2128	1796	921	2099	1779
2	1	5	2125	1788	914	2093	1773
1	1	2	2127	1796	925	2098	1779
0	0	0	2126	1791	923	2101	1781
1	2	0	2129	1798	925	2101	1781
0	0	0	2122	1790	920	2095	1779
0	0	1	2129	1797	923	2099	1779
2	0	6	2128	1796	923	2099	1779
1	3	1	2128	1796	924	2099	1780
0	2	2	2128	1795	924	2098	1779
0	1	0	2124	1793	921	2096	1775
0	2	5	2126	1794	923	2099	1774
0	3	2	2128	1795	925	2101	1782
1	0	3	2130	1797	926	2101	1778
0	0	2	2130	1798	925	2100	1780
0	0	0	2125	1790	916	2092	1771
1	2	2	2129	1795	924	2099	1779
0	0	6	2124	1790	921	2096	1778
0	0	0	2129	1795	923	2099	1777
0	0	0	2123	1791	917	2095	1777
0	0	0	2129	1795	925	2099	1779
0	1	2	2128	1796	925	2098	1782
0	2	2	2129	1798	929	2102	1781
0	1	0	2131	1797	926	2100	1779
1	3	0	2125	1794	922	2099	1776
0	0	0	2129	1795	923	2098	1779
2	0	2	2128	1796	923	2099	1779
1	3	0	2128	1795	923	2098	1780
0	0	0	2121	1791	918	2093	1772
1	1	0	2125	1791	919	2094	1773
0	1	0	2131	1799	925	2101	1781
0	0	3	2130	1788	923	2098	1778
0	0	3	2130	1797	925	2099	1779
2	0	0	2122	1788	921	2093	1777
1	0	0	2131	1796	924	2100	1780
0	0	4	2127	1795	924	2099	1780
1	2	0	2130	1796	926	2101	1781
1	3	1	2128	1794	925	2097	1780
2	0	1	2119	1791	924	2099	1774
2	3	0	2130	1798	927	2101	1781
1	1	2	2132	1797	925	2100	1779
0	0	0	2130	1796	925	2100	1779
0	1	0	2124	1790	918	2091	1773
0	2	0	2129	1796	924	2100	1779
1	1	0	2121	1793	922	2098	1779
2	0	1	2128	1796	924	2099	1778
1	0	3	2122	1789	921	2096	1778
1	3	2	2128	1789	918	2096	1778
0	0	0	2130	1796	923	2101	1771
0	0	0	2129	1796	924	2098	1780
0	0	0	2129	1797	925	2097	1779
0	2	0	2128	1795	924	2097	1780
0	0	0	2129	1796	917	2099	1780
0	1	0	2131	1797	922	2098	1779
2	0	3	2130	1796	924	2100	1778
0	2	1	2126	1794	922	2098	1780
0	0	5	2128	1795	923	2098	1779
2	0	1	2128	1797	922	2099	1778
1	3	5	2128	1796	924	2099	1779
1	3	1	2129	1795	923	2097	1777
0	1	0	2127	1790	918	2090	1774
0	1	1	2130	1797	927	2102	1780
3	0	2	2131	1797	923	2097	1779
0	0	3	2130	1796	925	2098	1778
1	1	2	2123	1789	919	2093	1775
0	1	2	2129	1797	925	2101	1780
0	0	0	2128	1798	924	2100	1780
1	2	1	2130	1798	925	2099	1780
1	0	0	2127	1795	923	2098	1779
0	1	1	2127	1794	923	2095	1777
2	0	0	2130	1796	924	2099	1778
0	1	0	2129	1797	926	2099	1781
0	0	0	2131	1798	924	2101	1779
0	0	0	2130	1796	925	2098	1779
0	0	5	2127	1791	918	2091	1772
1	2	2	2129	1796	923	2097	1777
1	0	2	2130	1794	921	2098	1779
1	2	0	2130	1796	922	2099	1777
0	1	0	2120	1787	923	2091	1775
0	1	0	2129	1796	923	2099	1777
0	0	0	2128	1796	927	2101	1781
0	1	0	2130	1799	927	2101	1780
0	0	2	2128	1796	924	2099	1780
1	4	3	2127	1793	922	2099	1779
0	1	1	2128	1796	923	2099	1779
0	1	0	2128	1795	924	2099	1781
1	3	0	2130	1795	921	2097	1780
0	1	0	2123	1788	917	2093	1771
0	1	0	2130	1802	925	2097	1779
0	2	0	2131	1797	923	2099	1778
0	1	0	2128	1793	920	2098	1779
0	0	0	2129	1796	923	2100	1778
1	4	2	2122	1790	922	2093	1775
1	0	2	2128	1796	924	2098	1779
0	0	0	2129	1796	923	2100	1778
0	1	2	2129	1796	924	2102	1782
0	1	1	2128	1797	926	2101	1780
2	0	2	2127	1795	922	2098	1774
0	1	0	2128	1796	925	2098	1780
0	1	0	2128	1796	923	2098	1779
0	0	2	2128	1796	924	2100	1779
2	0	3	2125	1791	919	2093	1773
0	1	0	2127	1797	923	2099	1778
1	0	0	2127	1791	921	2098	1779
3	0	2	2129	1795	926	2101	1781
0	0	4	2123	1790	921	2095	1777
2	0	0	2130	1797	924	2100	1780
0	0	0	2129	1795	925	2100	1779
0	0	0	2128	1797	923	2099	1780
2	0	0	2130	1796	923	2099	1778
0	0	6	2127	1796	925	2100	1777
0	0	0	2126	1791	925	2099	1776
3	0	2	2129	1796	927	2098	1779
0	1	2	2129	1796	924	2101	1782
1	2	4	2130	1797	926	2102	1781
0	1	3	2127	1793	920	2094	1772
0	0	0	2130	1796	925	2101	1780
0	0	0	2127	1785	922	2097	1779
3	0	6	2128	1796	920	2100	1780
0	0	2	2125	1792	921	2097	1778
0	0	4	2131	1797	926	2100	1779
0	1	0	2129	1795	923	2099	1778
1	2	0	2129	1796	924	2099	1779
1	3	0	2127	1795	922	2098	1779
3	0	5	2124	1794	922	2098	1775
0	0	3	2126	1791	922	2101	1780
1	4	0	2131	1799	926	2099	1780
0	2	0	2131	1798	925	2103	1781
0	1	2	2130	1797	925	2099	1780
0	2	2	2126	1792	918	2089	1773
0	2	0	2132	1801	928	2102	1781
0	1	0	2130	1791	924	2099	1780
0	0	0	2130	1797	924	2100	1781
0	2	2	2126	1790	921	2092	1777
0	1	6	2130	1796	925	2100	1780
0	1	0	2130	1797	924	2101	1780
0	0	2	2130	1797	922	2101	1780
0	0	3	2129	1797	924	2101	1779
3	0	2	2124	1794	923	2099	1778
0	1	1	2130	1798	924	2102	1783
1	2	0	2132	1799	925	2100	1778
1	3	2	2130	1798	927	2097	1780
1	2	0	2125	1788	918	2093	1769
1	0	0	2122	1790	917	2090	1773
0	2	2	2129	1796	924	2099	1779
0	0	0	2125	1787	922	2099	1781
0	0	0	2130	1797	925	2099	1778
0	0	1	2124	1790	919	2098	1779
0	0	0	2129	1796	923	2098	1780
0	0	0	2130	1797	923	2099	1779
0	0	0	2129	1794	924	2098	1780
3	0	6	2125	1790	917	2090	1771
3	0	4	2129	1797	923	2099	1779
0	0	0	2129	1796	922	2100	1777
2	2	2	2129	1796	923	2099	1779
1	0	2	2126	1794	923	2100	1782
0	0	1	2130	1797	921	2099	1781
2	0	0	2131	1799	926	2103	1783
0	2	1	2132	1799	926	2100	1781
1	5	0	2131	1797	923	2099	1778
1	0	1	2130	1793	921	2094	1773
0	0	2	2129	1795	923	2100	1779
0	0	6	2130	1796	924	2097	1778
1	4	2	2130	1796	924	2097	1778
0	2	2	2124	1789	919	2093	1773
0	0	0	2130	1796	925	2099	1778
0	0	3	2129	1796	925	2100	1782
0	0	0	2130	1797	924	2098	1780
0	1	2	2129	1795	923	2099	1778
0	0	0	2125	1793	922	2098	1779
0	4	2	2129	1796	923	2096	1779
1	3	1	2129	1795	924	2098	1779
0	1	0	2129	1796	923	2099	1779
0	1	0	2130	1795	924	2101	1781
2	0	5	2130	1795	919	2096	1774
0	2	1	2129	1797	925	2099	1780
1	4	5	2131	1796	924	2097	1778
1	4	2	2128	1797	923	2097	1779
1	0	2	2123	1786	918	2091	1773
1	0	2	2127	1796	924	2098	1778
0	2	3	2133	1795	924	2098	1780
1	0	2	2129	1796	923	2100	1780
0	2	0	2128	1795	921	2098	1781
2	0	1	2131	1796	924	2101	1782
0	1	1	2132	1799	925	2102	1780
2	0	3	2128	1796	925	2099	1779
0	0	6	2129	1796	924	2098	1780
1	3	1	2128	1796	924	2100	1779
0	2	0	2125	1791	918	2094	1773
0	0	3	2128	1798	925	2102	1782
1	1	4	2130	1798	924	2099	1781
1	2	0	2131	1799	925	2097	1780
0	2	2	2123	1789	919	2092	1774
0	1	2	2129	1796	923	2099	1779
0	1	0	2127	1796	926	2099	1780
1	0	2	2129	1797	924	2098	1779
0	0	2	2127	1794	922	2099	1778
0	0	0	2129	1791	921	2098	1779
0	1	0	2129	1795	923	2100	1780
0	0	6	2129	1796	924	2099	1780
1	0	3	2128	1797	926	2101	1782
0	2	0	2128	1794	922	2094	1773
0	2	1	2130	1797	924	2101	1779
1	4	2	2128	1796	926	2097	1779
1	1	6	2128	1793	919	2097	1779
0	0	6	2129	1796	926	2099	1780
0	0	3	2123	1789	919	2093	1777
0	1	0	2130	1798	927	2101	1781
0	0	1	2129	1797	922	2099	1780
0	1	0	2129	1795	925	2099	1779
0	1	0	2127	1794	924	2100	1779
2	0	4	2129	1791	922	2098	1778
0	1	0	2128	1795	922	2099	1776
1	0	1	2129	1795	923	2099	1779
1	2	1	2128	1796	925	2099	1779
0	1	0	2124	1789	909	2093	1775
0	0	0	2130	1799	926	2100	1781
2	0	2	2128	1791	921	2097	1779
