# Supplementary material for: Assisting hand gesture classification and rehabilitation assessment via sEMG and finger motion data
Source: Front Bioeng Biotechnol. 2026 Jan 8;13:1751763. doi: 10.3389/fbioe.2025.1751763 (PMC12823985; doi:10.3389/fbioe.2025.1751763)
Supplement: Supplementary file 1 [file DataSheet1.zip › dataset/function 0/0/4/9.csv]

channel_2	channel_3	channel_6	pinky	ring finger	middle finger	forefinger	thumb
1	0	2	2118	1798	923	2102	1781
0	0	0	2118	1798	923	2103	1782
2	1	3	2111	1790	918	2097	1778
0	0	0	2117	1798	924	2103	1782
0	0	4	2114	1796	923	2101	1781
2	0	5	2118	1798	925	2105	1784
0	0	0	2117	1800	925	2104	1782
1	2	0	2113	1796	922	2102	1779
0	0	6	2116	1797	924	2103	1780
0	1	0	2117	1798	924	2102	1782
0	0	2	2117	1799	924	2103	1781
0	0	3	2112	1792	918	2096	1775
1	2	1	2114	1793	919	2098	1774
0	2	0	2119	1790	918	2090	1773
1	0	1	2127	1798	922	2097	1780
0	0	3	2127	1798	923	2097	1781
0	0	1	2127	1798	922	2098	1782
0	0	3	2125	1795	922	2096	1780
0	0	2	2127	1794	919	2097	1779
1	0	0	2126	1798	923	2097	1783
0	1	0	2126	1798	925	2100	1784
1	2	2	2129	1798	925	2098	1782
0	0	5	2123	1794	919	2092	1773
0	0	1	2127	1797	922	2098	1781
1	2	6	2127	1794	922	2095	1780
0	0	1	2127	1798	922	2096	1781
0	0	2	2119	1788	913	2091	1778
2	3	0	2127	1797	923	2097	1778
1	1	3	2127	1796	923	2098	1783
2	0	2	2125	1798	924	2100	1784
0	1	0	2128	1799	925	2097	1782
0	0	5	2128	1795	924	2096	1781
0	2	2	2128	1794	922	2096	1782
0	1	0	2127	1796	924	2094	1779
0	1	0	2126	1797	922	2097	1782
0	1	0	2126	1797	924	2096	1782
0	0	5	2124	1791	918	2089	1772
0	0	6	2127	1797	923	2096	1781
0	1	0	2127	1793	922	2098	1783
0	0	2	2128	1799	924	2099	1783
3	0	2	2122	1790	919	2090	1778
0	1	0	2123	1798	922	2098	1781
1	1	2	2127	1797	923	2098	1780
0	0	2	2127	1797	923	2096	1782
1	1	5	2125	1796	923	2097	1781
3	0	4	2124	1794	922	2097	1775
0	1	0	2126	1797	922	2096	1780
0	0	0	2126	1796	924	2098	1783
0	1	0	2128	1799	924	2096	1782
3	0	1	2127	1797	923	2096	1782
3	0	2	2123	1789	919	2089	1773
1	3	1	2126	1797	923	2099	1782
3	0	0	2124	1791	921	2093	1782
2	0	2	2127	1796	922	2098	1782
0	1	0	2121	1791	914	2095	1782
1	2	0	2128	1799	925	2100	1784
2	0	0	2128	1799	923	2098	1780
0	0	0	2128	1797	925	2097	1782
1	0	1	2127	1796	922	2098	1781
0	1	0	2120	1794	921	2096	1775
1	0	2	2126	1796	922	2098	1781
0	0	2	2126	1797	922	2096	1781
2	0	0	2127	1796	924	2097	1780
0	1	0	2122	1791	917	2089	1775
1	2	0	2126	1797	923	2099	1783
0	2	0	2121	1795	924	2093	1781
1	2	1	2122	1788	920	2096	1780
0	0	3	2125	1796	923	2097	1780
0	2	0	2121	1788	915	2094	1780
0	0	6	2127	1797	922	2097	1780
1	0	2	2127	1797	923	2096	1780
0	0	7	2126	1797	923	2098	1784
0	0	0	2127	1798	924	2100	1781
3	0	2	2126	1797	923	2094	1777
0	1	5	2127	1798	923	2099	1782
0	0	2	2127	1797	922	2097	1779
1	0	2	2125	1797	924	2097	1780
0	2	1	2121	1790	918	2090	1774
0	0	1	2126	1797	923	2095	1782
0	0	1	2121	1794	920	2095	1781
1	2	0	2127	1797	922	2096	1781
1	3	1	2122	1791	923	2098	1782
1	1	2	2127	1788	924	2089	1773
1	0	0	2126	1797	922	2098	1782
1	4	2	2125	1796	923	2097	1781
2	0	3	2127	1797	923	2095	1780
1	0	2	2126	1796	923	2098	1784
0	2	0	2125	1797	923	2093	1778
0	0	1	2129	1799	925	2097	1782
2	0	2	2125	1797	922	2097	1783
0	0	0	2126	1795	922	2097	1781
0	2	0	2126	1797	921	2097	1779
1	0	3	2129	1797	922	2097	1781
1	0	2	2125	1798	921	2097	1782
1	0	2	2126	1797	921	2097	1781
1	2	1	2124	1790	918	2089	1775
0	0	2	2124	1798	923	2099	1784
1	2	0	2129	1799	924	2098	1781
0	0	0	2128	1798	922	2098	1781
1	3	0	2122	1792	915	2094	1779
0	1	0	2125	1797	923	2095	1782
3	0	1	2125	1797	923	2097	1781
0	1	0	2132	1796	923	2097	1781
0	0	4	2126	1796	921	2098	1783
1	0	2	2127	1799	924	2095	1777
0	1	0	2129	1797	923	2098	1782
0	0	2	2127	1797	921	2098	1780
0	0	0	2122	1796	923	2098	1781
0	0	0	2128	1796	923	2097	1781
0	3	3	2122	1792	918	2092	1776
2	0	2	2125	1799	925	2100	1782
0	0	0	2125	1797	921	2098	1781
1	2	2	2128	1799	921	2097	1780
0	0	0	2122	1791	914	2095	1778
1	4	0	2126	1797	923	2097	1781
0	2	0	2126	1797	924	2096	1781
1	4	0	2127	1798	920	2096	1781
2	0	6	2127	1796	921	2096	1781
1	0	2	2126	1796	922	2093	1779
0	0	0	2128	1799	925	2100	1783
2	3	0	2128	1798	924	2098	1781
2	0	2	2129	1799	923	2097	1780
2	1	0	2123	1792	916	2089	1775
1	2	0	2127	1797	925	2101	1784
0	0	2	2126	1798	925	2098	1782
1	0	2	2127	1798	924	2096	1781
0	1	0	2127	1797	921	2097	1780
1	0	6	2121	1791	918	2094	1780
0	1	0	2126	1797	923	2097	1779
2	0	0	2127	1797	924	2099	1785
0	0	0	2129	1799	924	2099	1781
0	1	0	2128	1797	923	2098	1782
1	2	0	2126	1795	923	2092	1777
3	0	2	2127	1798	921	2096	1782
0	1	0	2127	1796	923	2096	1778
0	0	0	2128	1798	922	2097	1781
0	0	3	2122	1791	918	2090	1775
1	4	0	2126	1796	923	2097	1782
0	0	0	2123	1796	924	2097	1782
2	0	0	2129	1799	924	2100	1782
0	0	0	2123	1790	922	2097	1780
0	0	0	2126	1797	922	2095	1774
1	0	4	2126	1797	923	2097	1782
0	1	2	2126	1797	924	2097	1780
2	0	1	2126	1797	924	2099	1784
2	0	3	2128	1799	924	2099	1782
0	0	0	2127	1797	920	2092	1774
0	2	1	2128	1798	926	2097	1780
0	1	0	2127	1798	923	2097	1777
0	0	1	2126	1798	922	2096	1780
0	0	0	2122	1791	914	2090	1775
0	4	4	2127	1795	924	2097	1781
1	2	0	2124	1795	922	2098	1780
1	3	2	2127	1796	926	2099	1784
1	0	2	2123	1794	922	2095	1781
0	1	2	2128	1799	924	2093	1776
0	0	0	2127	1799	924	2097	1781
1	0	3	2127	1796	923	2099	1782
1	0	2	2126	1797	920	2092	1780
1	3	2	2126	1796	920	2093	1777
2	2	1	2127	1797	923	2097	1782
0	1	0	2126	1797	922	2090	1777
0	0	5	2127	1797	923	2096	1775
1	1	1	2124	1798	921	2097	1781
1	1	5	2118	1790	917	2091	1775
0	0	0	2127	1795	923	2097	1780
0	0	1	2124	1796	922	2097	1780
0	2	2	2124	1798	922	2096	1783
0	1	1	2122	1793	921	2099	1783
2	0	0	2129	1798	920	2092	1779
0	3	2	2128	1796	923	2098	1782
3	0	3	2126	1797	923	2097	1780
1	3	2	2126	1796	924	2097	1781
0	1	2	2125	1793	917	2091	1776
0	0	2	2125	1796	923	2096	1780
1	0	2	2127	1798	918	2087	1775
0	0	5	2127	1798	922	2097	1781
0	3	2	2121	1791	918	2095	1777
0	0	1	2128	1799	925	2095	1781
1	0	3	2127	1797	922	2097	1782
0	1	0	2124	1795	922	2096	1781
0	1	0	2126	1796	924	2097	1782
1	2	2	2123	1795	923	2097	1782
2	0	0	2126	1794	918	2095	1782
0	1	2	2127	1797	922	2099	1781
1	0	0	2123	1787	923	2099	1784
0	2	0	2120	1792	921	2095	1781
0	2	0	2127	1795	922	2096	1781
1	2	0	2126	1797	923	2097	1780
0	2	0	2127	1795	923	2096	1781
0	1	0	2126	1795	923	2097	1781
3	0	1	2126	1797	924	2094	1780
2	0	2	2128	1799	925	2098	1783
1	1	3	2127	1796	924	2097	1781
0	1	0	2126	1798	924	2096	1781
1	0	2	2122	1790	915	2091	1775
1	3	2	2126	1797	923	2097	1781
0	1	0	2125	1796	923	2097	1779
1	0	2	2126	1796	922	2096	1791
1	1	0	2123	1791	920	2096	1781
1	4	2	2125	1797	925	2098	1782
2	0	2	2127	1800	924	2099	1781
0	1	0	2127	1797	924	2097	1780
1	1	0	2125	1797	925	2097	1781
0	1	1	2126	1795	922	2097	1780
0	0	3	2126	1795	918	2093	1779
0	1	0	2126	1798	921	2099	1783
2	3	1	2129	1798	925	2097	1780
0	1	3	2126	1798	922	2098	1781
1	0	2	2120	1789	918	2087	1774
0	0	2	2127	1797	923	2097	1781
0	0	0	2125	1797	923	2097	1782
1	3	0	2126	1796	922	2098	1781
0	1	0	2123	1794	922	2094	1780
1	2	0	2127	1797	921	2089	1780
0	0	0	2125	1797	923	2097	1781
0	1	6	2126	1797	922	2097	1782
0	1	1	2126	1796	922	2097	1781
0	1	0	2126	1793	918	2095	1777
1	2	0	2126	1798	923	2100	1785
0	0	0	2127	1799	923	2093	1781
0	1	0	2127	1799	924	2098	1783
0	1	4	2126	1796	920	2097	1782
0	0	0	2121	1789	919	2090	1776
0	0	1	2126	1797	922	2098	1781
1	0	2	2126	1797	924	2110	1783
1	3	1	2127	1799	925	2100	1783
0	1	0	2124	1795	922	2094	1781
0	1	0	2126	1797	916	2094	1780
2	0	1	2126	1796	921	2097	1782
0	0	1	2126	1797	924	2097	1781
0	0	0	2126	1797	923	2098	1781
0	0	0	2125	1793	919	2086	1775
2	0	0	2126	1797	923	2097	1780
0	0	5	2125	1797	925	2093	1781
0	0	4	2128	1799	925	2099	1782
1	0	0	2120	1793	919	2091	1775
0	0	0	2126	1797	923	2096	1781
0	0	5	2126	1797	923	2097	1780
0	1	0	2127	1797	922	2093	1781
0	0	0	2127	1797	925	2099	1783
0	0	1	2121	1796	926	2099	1782
1	0	0	2128	1798	924	2092	1779
0	0	0	2127	1797	923	2097	1782
0	3	3	2127	1797	922	2098	1781
0	1	0	2126	1797	924	2097	1781
2	0	1	2125	1792	917	2089	1777
0	2	2	2127	1797	923	2095	1781
1	0	3	2126	1796	924	2092	1776
1	3	2	2127	1797	922	2098	1783
0	0	0	2122	1792	917	2094	1777
0	0	0	2128	1798	925	2098	1782
0	0	2	2125	1797	917	2098	1780
0	1	1	2125	1797	922	2099	1783
2	0	0	2123	1797	924	2099	1783
1	0	2	2129	1798	920	2093	1779
3	0	3	2127	1796	922	2098	1780
0	0	0	2126	1797	920	2097	1783
0	2	2	2126	1798	923	2097	1780
0	0	0	2126	1797	924	2098	1781
1	3	2	2124	1795	916	2091	1776
1	4	6	2126	1797	922	2097	1781
0	1	2	2126	1797	924	2090	1776
1	2	3	2126	1797	923	2095	1782
1	0	0	2121	1794	917	2094	1777
2	0	0	2129	1798	925	2097	1782
0	1	2	2126	1796	921	2097	1780
0	1	0	2127	1797	924	2097	1780
0	1	1	2123	1796	921	2097	1778
1	3	1	2126	1792	916	2096	1778
2	0	2	2125	1796	924	2097	1781
0	1	0	2126	1796	924	2098	1780
1	5	6	2125	1796	923	2098	1783
0	2	0	2123	1794	921	2094	1776
1	3	1	2129	1800	923	2098	1782
0	4	3	2127	1794	915	2094	1779
0	0	0	2127	1798	918	2091	1778
0	2	3	2124	1798	923	2097	1781
0	0	0	2120	1790	915	2091	1776
0	0	0	2127	1799	925	2100	1783
1	1	4	2127	1797	925	2098	1782
0	1	2	2119	1790	918	2091	1776
1	0	1	2122	1789	914	2092	1775
2	0	3	2127	1797	923	2096	1781
2	0	1	2126	1796	921	2098	1781
1	0	5	2128	1796	924	2098	1780
3	0	0	2121	1791	918	2094	1781
0	0	5	2125	1796	923	2096	1781
0	3	1	2127	1796	922	2099	1787
0	1	0	2127	1798	925	2100	1785
0	1	0	2127	1799	925	2099	1782
2	0	7	2127	1797	920	2093	1773
1	1	0	2126	1797	919	2097	1782
0	0	1	2126	1796	922	2098	1780
0	0	5	2126	1797	923	2098	1780
0	0	0	2122	1790	916	2091	1774
0	2	2	2125	1797	921	2097	1781
0	1	0	2126	1796	923	2096	1782
2	0	2	2126	1797	924	2099	1784
1	0	2	2123	1796	925	2098	1782
1	2	2	2121	1793	920	2094	1780
1	0	3	2124	1797	923	2096	1780
0	4	2	2126	1796	923	2096	1781
1	0	1	2126	1796	923	2098	1781
0	0	0	2126	1797	922	2097	1782
0	0	2	2125	1791	913	2092	1775
0	0	0	2127	1799	924	2099	1783
2	0	0	2129	1798	928	2097	1779
1	3	5	2128	1797	924	2096	1781
0	0	5	2121	1789	917	2086	1775
0	1	0	2127	1795	923	2097	1779
0	2	1	2126	1796	921	2097	1781
0	1	0	2126	1796	923	2098	1780
0	0	1	2122	1793	922	2096	1780
0	1	0	2126	1796	917	2094	1781
1	0	2	2126	1797	923	2100	1784
0	1	1	2128	1799	925	2097	1782
1	1	0	2128	1798	922	2097	1781
0	0	3	2126	1796	923	2096	1781
2	0	2	2126	1794	919	2090	1776
0	0	0	2127	1798	923	2097	1784
1	2	0	2127	1798	924	2097	1780
1	0	2	2128	1799	923	2098	1781
0	1	0	2123	1791	916	2092	1776
0	0	2	2127	1796	924	2097	1781
0	0	2	2125	1796	920	2098	1781
1	2	2	2126	1796	924	2098	1781
0	2	0	2124	1795	922	2095	1781
0	1	0	2127	1796	920	2093	1781
0	0	5	2126	1795	921	2098	1783
1	3	2	2127	1797	924	2098	1784
0	0	5	2129	1799	925	2097	1782
1	1	0	2121	1793	919	2092	1776
0	1	0	2127	1796	922	2096	1781
1	0	6	2127	1797	919	2091	1779
0	1	0	2126	1795	924	2097	1781
0	0	0	2127	1798	925	2099	1783
1	2	0	2124	1793	917	2092	1775
0	1	0	2128	1797	924	2096	1781
1	0	2	2127	1797	920	2098	1781
0	1	1	2127	1797	922	2097	1781
1	3	0	2125	1794	922	2097	1776
0	0	2	2127	1793	916	2095	1781
0	0	3	2127	1797	922	2098	1781
1	2	1	2127	1797	923	2099	1782
0	1	0	2127	1798	926	2100	1784
0	4	2	2125	1794	920	2091	1775
0	1	0	2128	1797	923	2098	1781
0	0	2	2128	1798	918	2093	1781
1	3	0	2128	1797	922	2099	1783
2	0	0	2124	1790	920	2092	1777
1	0	2	2132	1798	923	2099	1782
0	0	6	2127	1795	924	2099	1782
0	1	0	2128	1798	924	2095	1781
2	0	5	2127	1796	922	2098	1781
2	0	4	2125	1795	921	2099	1782
0	0	2	2129	1791	919	2097	1780
0	1	0	2129	1798	923	2098	1781
1	1	3	2127	1797	922	2096	1780
0	1	0	2127	1796	922	2096	1781
0	1	2	2125	1793	917	2091	1773
0	0	0	2126	1797	923	2097	1780
1	0	0	2127	1793	915	2093	1779
2	0	0	2127	1796	934	2097	1781
0	1	4	2122	1788	919	2092	1780
0	1	2	2128	1800	925	2099	1783
1	4	0	2128	1798	922	2098	1781
0	2	2	2128	1797	924	2096	1781
0	1	0	2126	1796	924	2097	1781
2	0	0	2123	1789	921	2095	1780
0	3	1	2127	1795	923	2097	1781
0	2	0	2127	1796	923	2096	1779
1	3	2	2130	1799	923	2097	1780
0	1	0	2129	1795	921	2097	1782
0	1	2	2125	1791	918	2092	1775
0	0	3	2128	1797	924	2096	1781
0	1	0	2127	1790	916	2093	1778
0	1	2	2128	1797	924	2098	1782
0	0	3	2131	1799	919	2097	1784
1	0	0	2129	1797	921	2098	1782
0	2	0	2129	1796	924	2097	1779
0	0	5	2127	1797	922	2097	1782
0	2	2	2128	1796	922	2099	1781
1	2	2	2129	1794	923	2097	1781
1	2	2	2128	1796	924	2099	1781
1	0	2	2128	1796	923	2097	1782
2	0	1	2123	1791	919	2094	1778
0	0	4	2131	1799	925	2098	1782
0	0	2	2130	1798	918	2098	1782
0	1	1	2129	1797	923	2097	1782
0	1	0	2123	1790	918	2091	1779
2	0	0	2128	1796	923	2097	1781
0	0	4	2127	1795	921	2095	1780
0	0	1	2127	1797	923	2097	1783
2	0	0	2127	1797	924	2099	1783
3	0	2	2130	1799	923	2098	1780
1	2	0	2129	1796	924	2097	1780
0	1	0	2125	1795	921	2096	1780
0	0	4	2128	1797	923	2098	1780
0	1	0	2128	1796	923	2096	1780
1	4	1	2124	1791	918	2090	1774
0	2	5	2126	1796	920	2097	1781
3	0	3	2129	1795	921	2098	1782
0	0	0	2128	1798	924	2100	1783
3	0	2	2125	1794	919	2094	1779
0	0	4	2129	1797	922	2098	1782
0	0	2	2126	1794	921	2097	1780
0	2	5	2129	1797	919	2096	1780
1	2	0	2127	1796	923	2095	1781
0	1	0	2127	1797	923	2096	1779
0	1	1	2127	1795	920	2095	1780
0	0	0	2128	1797	923	2098	1783
2	0	3	2130	1799	926	2100	1784
0	3	1	2130	1793	918	2093	1776
0	0	5	2126	1792	919	2090	1775
0	0	0	2128	1796	922	2095	1782
1	3	0	2127	1796	924	2098	1780
0	0	0	2129	1797	923	2099	1781
2	0	1	2125	1795	922	2098	1781
1	0	2	2131	1799	923	2103	1781
0	0	2	2126	1796	922	2097	1778
0	0	1	2128	1797	923	2098	1780
0	0	1	2128	1796	924	2097	1781
0	0	5	2128	1796	923	2091	1777
0	1	0	2126	1796	923	2096	1780
0	0	6	2128	1798	921	2097	1781
0	1	3	2128	1796	924	2098	1784
3	0	0	2126	1793	920	2094	1776
1	1	4	2131	1799	922	2098	1781
2	0	0	2129	1797	923	2095	1777
1	4	3	2129	1796	922	2097	1779
1	1	0	2124	1791	920	2095	1780
1	0	4	2122	1791	919	2098	1782
0	1	0	2129	1796	926	2100	1782
0	0	0	2129	1797	924	2097	1778
1	2	2	2129	1797	921	2098	1781
1	3	0	2128	1797	923	2097	1782
1	0	0	2127	1796	922	2090	1777
1	2	0	2129	1797	923	2098	1783
0	0	4	2128	1798	923	2099	1781
2	0	0	2129	1796	920	2098	1782
0	1	0	2123	1792	918	2092	1777
1	2	0	2129	1796	922	2096	1782
0	1	0	2128	1797	922	2092	1775
1	0	1	2130	1799	922	2098	1780
2	0	1	2121	1791	920	2098	1782
0	1	0	2129	1798	925	2100	1784
1	4	2	2129	1798	925	2091	1776
3	0	2	2130	1797	922	2098	1780
1	2	0	2129	1797	922	2097	1781
1	2	0	2129	1797	924	2097	1781
2	0	1	2129	1798	917	2093	1777
1	2	0	2129	1797	923	2100	1782
1	2	0	2131	1799	924	2100	1782
0	0	6	2129	1796	918	2097	1782
3	0	2	2122	1790	918	2092	1776
0	2	0	2129	1797	923	2097	1782
0	0	6	2128	1798	918	2092	1780
0	1	0	2128	1797	919	2096	1783
0	0	0	2123	1794	922	2097	1781
2	0	1	2128	1795	919	2098	1784
1	1	0	2128	1798	920	2093	1780
0	0	2	2131	1798	925	2099	1783
0	1	1	2128	1798	923	2097	1781
1	3	0	2129	1794	920	2091	1774
2	0	0	2128	1796	919	2098	1780
0	0	0	2129	1797	923	2098	1782
0	0	5	2129	1797	923	2098	1782
0	0	0	2131	1800	922	2097	1780
2	0	5	2125	1792	918	2092	1776
0	0	1	2128	1798	919	2098	1782
0	0	2	2128	1797	919	2085	1778
0	0	0	2128	1797	923	2095	1780
1	0	6	2129	1797	922	2098	1782
0	2	2	2127	1796	923	2098	1782
2	0	0	2129	1797	924	2099	1783
3	0	2	2131	1800	922	2099	1781
0	1	0	2124	1793	919	2095	1781
0	0	0	2129	1796	922	2096	1781
0	0	0	2129	1796	922	2096	1781
0	0	0	2129	1797	923	2097	1782
1	0	5	2128	1797	923	2096	1783
2	0	2	2128	1797	923	2095	1777
1	2	1	2128	1795	921	2097	1782
0	0	0	2129	1794	923	2099	1786
0	0	0	2129	1800	924	2099	1783
0	2	2	2128	1795	920	2093	1776
0	1	1	2130	1797	923	2098	1781
1	0	1	2129	1796	924	2098	1780
1	0	0	2129	1797	922	2098	1781
0	0	0	2124	1792	919	2096	1779
0	1	2	2129	1797	923	2097	1778
0	0	5	2129	1798	923	2097	1782
1	3	3	2128	1796	923	2096	1782
2	0	2	2129	1797	921	2097	1782
2	0	0	2128	1797	922	2097	1781
0	2	1	2129	1796	923	2088	1778
0	0	0	2128	1795	919	2098	1782
1	3	2	2129	1796	922	2100	1784
0	4	5	2129	1798	924	2099	1782
2	0	0	2127	1793	919	2094	1775
0	1	2	2129	1797	922	2099	1781
1	0	0	2128	1797	923	2096	1778
0	0	0	2130	1797	922	2098	1781
0	1	0	2125	1791	920	2097	1780
0	1	4	2128	1796	923	2098	1781
0	1	1	2128	1796	924	2094	1777
0	2	4	2129	1797	925	2098	1783
1	0	0	2130	1798	924	2100	1783
0	2	5	2131	1798	921	2091	1776
0	2	3	2130	1797	920	2092	1777
0	1	3	2128	1795	922	2097	1781
1	0	0	2130	1797	923	2099	1780
0	0	0	2127	1797	924	2100	1784
1	3	4	2127	1792	920	2094	1776
2	0	2	2131	1799	923	2100	1782
0	0	2	2131	1798	923	2095	1778
0	0	0	2129	1797	923	2098	1781
0	0	1	2124	1792	921	2097	1780
0	0	0	2128	1797	922	2098	1781
0	1	0	2128	1796	920	2093	1778
1	2	2	2129	1796	922	2095	1781
1	1	2	2129	1797	924	2098	1784
1	0	0	2131	1799	924	2096	1778
0	1	0	2130	1796	924	2098	1782
0	0	0	2129	1797	920	2097	1782
0	0	0	2130	1797	924	2097	1782
0	1	2	2125	1793	917	2093	1777
2	0	2	2125	1790	919	2094	1779
0	0	5	2130	1800	924	2101	1784
0	4	4	2131	1796	922	2092	1779
0	1	0	2129	1797	922	2096	1781
0	1	0	2123	1793	920	2096	1779
0	1	0	2129	1796	923	2096	1782
2	0	0	2128	1797	921	2090	1780
0	2	0	2128	1797	923	2097	1783
0	0	0	2129	1796	923	2098	1784
1	3	0	2129	1799	920	2097	1778
1	0	4	2130	1799	922	2098	1782
0	2	1	2129	1798	923	2096	1783
0	0	1	2129	1797	924	2097	1782
1	3	3	2125	1791	917	2092	1775
1	0	5	2128	1796	921	2097	1781
1	0	3	2128	1797	920	2093	1779
0	0	2	2128	1796	923	2097	1782
0	0	1	2121	1795	921	2096	1782
1	2	2	2125	1794	922	2097	1780
0	1	0	2128	1796	922	2097	1782
3	0	1	2127	1795	916	2093	1778
0	0	0	2128	1795	923	2096	1782
0	0	4	2128	1796	923	2097	1781
0	0	3	2128	1795	918	2091	1775
1	2	0	2127	1796	921	2098	1781
1	3	2	2128	1799	925	2101	1784
0	2	1	2130	1799	924	2098	1781
0	0	6	2125	1788	917	2091	1777
1	1	2	2128	1797	923	2097	1781
0	0	5	2128	1794	914	2091	1781
0	2	0	2128	1796	922	2097	1781
0	2	0	2125	1794	921	2098	1779
0	1	0	2128	1797	922	2098	1778
0	1	0	2128	1793	914	2093	1781
0	0	1	2127	1797	924	2100	1785
0	1	6	2129	1799	925	2099	1783
1	1	0	2127	1797	922	2098	1782
0	0	5	2127	1793	921	2090	1777
1	1	0	2127	1796	922	2098	1782
0	1	0	2127	1798	923	2097	1780
0	1	0	2126	1797	923	2099	1783
