# Supplementary material for: Assisting hand gesture classification and rehabilitation assessment via sEMG and finger motion data
Source: Front Bioeng Biotechnol. 2026 Jan 8;13:1751763. doi: 10.3389/fbioe.2025.1751763 (PMC12823985; doi:10.3389/fbioe.2025.1751763)
Supplement: Supplementary file 1 [file DataSheet1.zip › dataset/function 0/0/5/0.csv]

channel_2	channel_3	channel_6	pinky	ring finger	middle finger	forefinger	thumb
1	4	2	2072	1841	935	2127	1559
0	1	0	2072	1842	936	2130	1561
0	0	0	2071	1841	934	2125	1556
2	0	0	2075	1842	935	2122	1550
2	0	3	2074	1842	934	2128	1559
0	1	0	2072	1841	936	2128	1559
0	0	2	2073	1841	935	2129	1560
1	1	0	2073	1842	936	2130	1561
0	0	0	2075	1843	938	2129	1560
0	1	0	2074	1841	936	2129	1559
0	1	0	2069	1836	926	2121	1552
0	1	0	2073	1841	933	2127	1558
0	1	2	2073	1840	936	2126	1559
0	0	1	2073	1841	935	2129	1559
2	3	2	2067	1833	932	2122	1556
1	2	0	2069	1832	931	2120	1557
0	1	5	2070	1836	934	2122	1555
1	3	2	2062	1830	933	2121	1557
2	0	0	2068	1834	937	2121	1555
0	1	6	2069	1835	933	2122	1558
0	0	0	2065	1827	931	2115	1552
0	1	0	2069	1836	934	2121	1559
1	2	0	2069	1835	933	2121	1559
0	0	2	2068	1836	935	2125	1561
1	1	6	2064	1833	930	2119	1556
0	0	0	2071	1835	934	2121	1558
1	2	0	2069	1835	929	2113	1552
0	2	0	2069	1835	934	2122	1558
1	0	3	2068	1834	934	2122	1558
0	1	0	2070	1836	934	2121	1555
0	2	2	2063	1831	934	2121	1557
1	0	2	2070	1835	932	2122	1559
0	1	0	2070	1837	936	2125	1563
0	4	1	2070	1835	933	2122	1557
0	0	0	2063	1825	929	2117	1554
1	2	0	2068	1835	934	2121	1559
0	0	1	2069	1835	934	2122	1559
0	0	2	2070	1835	934	2122	1560
0	0	2	2073	1837	935	2123	1560
1	3	0	2070	1835	932	2122	1558
0	0	2	2069	1834	933	2122	1560
0	0	0	2070	1835	935	2121	1560
0	0	0	2066	1827	925	2116	1554
0	1	0	2070	1835	936	2122	1562
2	0	0	2072	1837	936	2124	1559
2	0	2	2073	1836	935	2123	1560
2	0	0	2070	1834	933	2121	1559
2	0	3	2070	1834	933	2121	1559
0	1	0	2069	1833	931	2121	1560
0	0	2	2068	1834	933	2122	1560
0	0	5	2071	1835	934	2122	1559
1	0	2	2066	1829	927	2115	1554
0	0	2	2070	1834	932	2122	1562
0	2	0	2070	1836	935	2125	1561
1	0	2	2073	1835	936	2123	1560
1	0	4	2065	1829	930	2116	1556
0	1	2	2070	1834	934	2122	1559
1	4	1	2070	1834	932	2123	1559
0	1	0	2069	1834	932	2120	1559
0	0	4	2071	1832	934	2124	1561
0	0	3	2070	1836	936	2123	1561
0	0	0	2070	1835	933	2123	1557
1	2	1	2070	1833	927	2122	1559
0	0	0	2070	1834	934	2122	1560
2	2	0	2071	1835	935	2123	1557
1	2	0	2068	1830	926	2116	1553
0	0	5	2071	1834	933	2124	1562
2	0	0	2071	1836	930	2125	1562
1	0	2	2073	1836	937	2123	1561
0	0	5	2068	1831	929	2118	1558
0	0	2	2071	1834	934	2124	1563
2	0	0	2071	1836	935	2118	1562
0	0	3	2073	1835	935	2123	1560
3	0	1	2071	1833	934	2122	1560
2	3	0	2070	1835	932	2122	1556
1	4	0	2071	1834	935	2123	1558
3	0	0	2068	1833	932	2123	1563
1	0	0	2071	1836	937	2124	1563
2	3	0	2073	1837	934	2123	1559
1	1	2	2068	1829	930	2116	1556
1	3	0	2069	1834	933	2122	1560
2	1	0	2070	1835	933	2122	1559
1	4	0	2071	1835	933	2122	1559
0	0	0	2066	1829	926	2119	1558
0	0	2	2070	1834	933	2121	1560
0	0	6	2070	1834	930	2119	1558
0	0	4	2071	1838	934	2125	1562
0	0	6	2073	1835	935	2122	1561
1	0	0	2071	1834	934	2121	1553
0	1	0	2068	1833	934	2122	1561
1	0	2	2071	1834	934	2122	1561
0	1	0	2070	1835	933	2122	1561
1	0	0	2067	1829	928	2116	1553
2	0	2	2069	1832	930	2115	1556
2	0	2	2071	1836	934	2123	1560
1	4	2	2071	1834	934	2122	1558
1	1	0	2071	1835	932	2121	1561
0	2	3	2067	1828	929	2120	1558
0	0	0	2071	1833	934	2125	1560
1	0	3	2070	1834	929	2118	1554
0	0	0	2070	1833	932	2123	1562
2	0	5	2070	1836	935	2124	1559
1	3	2	2073	1835	933	2119	1556
0	0	0	2069	1832	934	2121	1559
0	1	0	2071	1834	934	2123	1559
1	0	5	2071	1835	935	2119	1560
0	0	4	2066	1830	930	2116	1555
0	0	0	2072	1834	934	2122	1560
1	0	2	2071	1834	934	2119	1559
1	2	2	2071	1834	928	2123	1562
1	0	2	2065	1830	930	2123	1561
0	0	0	2066	1828	929	2121	1558
0	0	0	2071	1834	933	2122	1556
0	0	0	2070	1830	928	2114	1551
0	0	0	2069	1834	933	2121	1559
0	0	0	2070	1832	934	2122	1559
0	1	0	2070	1834	934	2117	1557
1	4	1	2067	1831	931	2121	1559
1	1	1	2070	1832	934	2121	1561
1	4	0	2071	1836	934	2125	1561
0	1	0	2069	1831	929	2107	1555
1	0	3	2072	1834	934	2121	1560
1	1	4	2071	1834	933	2122	1560
0	0	0	2070	1834	933	2122	1558
0	0	1	2065	1830	933	2121	1558
0	0	3	2071	1834	933	2122	1559
1	1	0	2065	1825	928	2112	1556
0	2	0	2070	1834	934	2121	1560
0	0	2	2070	1833	934	2122	1562
0	1	0	2070	1833	934	2120	1555
1	2	0	2070	1835	931	2118	1554
0	0	3	2068	1832	933	2121	1558
0	0	1	2072	1833	935	2120	1559
0	0	0	2069	1834	934	2121	1559
0	0	3	2069	1835	932	2122	1559
2	0	1	2070	1835	933	2121	1557
1	2	0	2069	1834	932	2122	1558
1	2	1	2068	1834	933	2122	1559
0	1	0	2063	1830	929	2114	1555
1	2	1	2068	1834	933	2121	1558
1	3	0	2068	1835	933	2120	1557
1	0	0	2070	1833	933	2122	1559
1	5	0	2065	1829	932	2115	1560
0	0	6	2071	1837	935	2122	1559
1	1	0	2070	1835	932	2122	1556
0	0	3	2072	1834	933	2122	1557
0	0	4	2068	1834	935	2121	1557
0	0	2	2069	1834	931	2117	1552
1	3	0	2067	1834	933	2123	1557
2	0	5	2068	1836	933	2122	1558
2	0	2	2067	1835	932	2121	1560
0	4	0	2063	1829	930	2118	1555
1	0	0	2070	1838	936	2122	1559
0	2	0	2067	1834	932	2121	1557
0	0	0	2067	1835	935	2120	1558
1	4	2	2068	1835	935	2120	1558
1	0	1	2062	1829	931	2119	1557
1	4	0	2068	1836	934	2124	1558
0	0	2	2070	1836	936	2120	1556
1	2	0	2067	1835	935	2121	1558
0	0	2	2068	1834	934	2120	1557
0	0	2	2067	1835	932	2116	1551
0	1	2	2068	1836	934	2124	1558
0	0	5	2069	1837	937	2119	1558
0	1	2	2066	1833	934	2121	1557
1	2	0	2063	1829	929	2116	1552
1	2	0	2069	1834	933	2121	1557
0	0	0	2067	1832	934	2120	1557
1	3	0	2067	1835	934	2121	1557
1	1	2	2062	1832	932	2119	1557
0	1	5	2068	1835	935	2121	1559
0	1	0	2066	1835	933	2120	1557
3	0	2	2065	1832	929	2119	1553
1	4	0	2066	1834	934	2121	1558
0	0	1	2068	1835	932	2121	1556
0	1	0	2068	1832	930	2117	1551
3	1	0	2067	1834	934	2122	1560
1	1	0	2069	1837	936	2122	1557
1	1	1	2069	1837	934	2120	1557
1	1	0	2062	1827	929	2114	1548
0	0	1	2067	1834	940	2120	1556
1	0	2	2066	1834	935	2121	1553
1	4	0	2066	1834	930	2120	1557
1	1	1	2065	1833	932	2120	1556
0	0	2	2066	1835	933	2122	1558
0	0	3	2064	1830	933	2122	1558
0	0	2	2069	1838	934	2123	1558
0	0	3	2070	1837	933	2121	1556
0	0	3	2062	1830	931	2118	1546
1	0	1	2062	1830	931	2115	1552
2	4	0	2066	1833	934	2122	1557
1	1	0	2067	1835	935	2123	1557
0	0	6	2069	1836	936	2122	1557
0	0	1	2064	1830	929	2114	1554
0	0	3	2067	1835	933	2121	1556
1	2	0	2067	1835	934	2116	1553
0	0	4	2067	1831	934	2121	1556
0	3	0	2066	1833	932	2120	1557
0	0	0	2067	1833	934	2120	1554
0	0	2	2061	1831	931	2120	1557
0	0	0	2067	1836	935	2124	1560
1	1	0	2069	1836	936	2122	1557
2	0	0	2066	1827	929	2115	1549
0	2	0	2066	1834	933	2120	1556
0	1	0	2067	1833	933	2119	1557
1	1	0	2065	1834	932	2121	1557
1	2	0	2062	1829	930	2118	1554
1	2	0	2062	1828	927	2116	1554
0	0	0	2067	1833	933	2120	1558
2	0	0	2067	1834	931	2111	1556
1	2	0	2069	1836	935	2123	1558
0	0	5	2067	1835	935	2120	1556
0	0	4	2068	1833	933	2120	1551
1	2	2	2062	1832	933	2120	1557
0	0	2	2066	1834	933	2122	1559
1	2	0	2066	1833	933	2120	1558
3	0	4	2064	1829	931	2115	1550
1	0	1	2068	1833	935	2122	1558
0	0	2	2068	1834	934	2122	1560
2	4	0	2069	1835	936	2122	1559
1	3	0	2065	1826	934	2119	1556
2	3	4	2069	1835	935	2121	1557
3	0	0	2069	1829	928	2116	1547
0	1	0	2068	1834	933	2122	1556
0	0	0	2068	1831	933	2122	1554
0	0	2	2066	1834	936	2124	1560
0	0	2	2069	1836	936	2121	1554
0	0	0	2068	1831	934	2121	1558
0	0	2	2069	1833	933	2123	1559
2	0	1	2064	1833	934	2121	1557
0	0	3	2069	1833	933	2120	1559
0	0	0	2069	1833	933	2122	1558
0	2	0	2069	1831	933	2122	1557
0	1	0	2070	1833	935	2123	1559
0	0	2	2066	1830	930	2117	1554
0	0	2	2070	1831	934	2122	1557
1	0	0	2070	1832	933	2122	1556
0	1	0	2068	1833	932	2121	1558
1	3	0	2065	1827	928	2114	1552
0	1	0	2069	1830	932	2121	1558
0	2	0	2069	1832	933	2119	1556
1	2	2	2069	1832	935	2122	1559
1	2	0	2067	1833	935	2129	1559
1	1	0	2071	1833	933	2122	1554
1	0	0	2068	1831	934	2120	1558
1	1	0	2070	1833	933	2120	1558
0	0	4	2069	1832	933	2120	1556
0	1	0	2066	1827	929	2115	1551
0	0	3	2070	1833	932	2121	1558
2	0	1	2071	1833	934	2123	1558
1	0	1	2072	1832	934	2121	1557
0	1	0	2069	1829	930	2120	1559
0	2	0	2064	1827	927	2117	1558
0	0	0	2072	1834	936	2121	1559
0	0	2	2072	1834	930	2120	1556
0	1	0	2070	1833	933	2121	1559
0	1	0	2069	1830	933	2121	1556
0	1	0	2068	1832	934	2120	1556
0	1	0	2068	1831	931	2120	1556
1	1	1	2069	1831	931	2121	1557
0	0	5	2069	1832	932	2122	1557
1	0	2	2066	1826	930	2118	1555
0	0	2	2070	1834	936	2122	1560
0	0	3	2071	1832	935	2121	1559
2	0	2	2071	1832	935	2122	1559
0	1	3	2066	1827	928	2118	1557
0	0	0	2070	1832	933	2121	1559
1	3	0	2070	1833	935	2124	1561
0	0	3	2072	1835	931	2119	1557
1	2	0	2071	1833	932	2121	1557
0	0	1	2069	1833	932	2122	1558
0	0	2	2069	1832	933	2120	1554
0	0	1	2067	1830	933	2121	1559
0	0	2	2071	1832	932	2122	1557
1	1	0	2068	1831	934	2122	1558
0	1	0	2066	1827	930	2116	1555
0	0	1	2070	1834	935	2123	1560
1	0	2	2073	1833	934	2121	1559
1	2	0	2070	1833	934	2121	1560
1	4	0	2066	1827	930	2119	1557
0	0	4	2069	1832	932	2121	1558
0	0	0	2069	1831	928	2117	1553
0	0	2	2070	1832	932	2122	1559
1	3	1	2070	1832	932	2121	1557
0	1	0	2069	1833	934	2118	1558
2	0	5	2070	1831	933	2117	1554
1	1	0	2068	1832	929	2121	1556
0	0	1	2070	1832	932	2122	1558
0	2	0	2068	1832	932	2121	1559
1	4	2	2066	1828	927	2115	1554
0	1	0	2069	1831	934	2122	1561
1	0	0	2071	1834	936	2123	1558
0	0	0	2072	1833	935	2122	1559
0	1	0	2067	1826	929	2120	1556
1	0	2	2069	1833	932	2121	1558
0	0	0	2070	1829	929	2115	1551
0	2	2	2070	1833	933	2121	1559
0	0	2	2070	1833	933	2121	1558
1	0	2	2070	1831	931	2117	1552
0	0	0	2069	1831	931	2121	1557
1	0	3	2070	1833	932	2121	1559
1	0	0	2070	1830	933	2122	1556
0	1	0	2065	1826	928	2114	1554
0	1	0	2065	1827	927	2116	1554
0	0	0	2072	1832	934	2122	1559
1	0	2	2069	1834	933	2121	1559
0	1	3	2069	1831	933	2121	1558
2	0	2	2063	1824	931	2120	1557
0	0	5	2070	1832	932	2122	1559
0	1	0	2070	1824	930	2116	1554
1	4	2	2072	1835	936	2123	1560
0	0	0	2071	1833	934	2121	1558
0	0	0	2072	1833	928	2115	1554
2	0	3	2068	1831	933	2121	1559
0	1	0	2070	1832	933	2120	1559
1	0	2	2071	1832	935	2121	1556
0	1	1	2066	1827	925	2116	1552
2	0	1	2069	1831	934	2121	1560
0	1	0	2069	1833	935	2122	1561
0	1	0	2072	1835	934	2123	1558
2	0	1	2067	1829	934	2120	1558
0	1	0	2062	1827	930	2119	1557
3	0	1	2070	1832	933	2122	1559
2	2	2	2063	1821	927	2112	1554
1	2	0	2069	1833	936	2123	1561
0	0	1	2071	1835	940	2124	1559
0	0	6	2071	1833	934	2122	1561
0	1	0	2071	1833	938	2123	1561
1	4	0	2073	1834	934	2123	1559
0	0	0	2067	1826	929	2111	1550
0	2	0	2070	1832	933	2121	1559
0	1	1	2070	1832	933	2121	1559
1	0	4	2071	1832	930	2122	1558
0	0	0	2064	1826	932	2120	1558
0	1	0	2070	1832	933	2119	1558
0	1	2	2070	1832	933	2122	1559
0	1	0	2071	1833	934	2123	1560
2	0	3	2072	1835	936	2123	1559
1	3	2	2073	1833	932	2117	1555
0	0	1	2071	1831	934	2120	1558
0	1	0	2070	1832	933	2122	1558
1	4	2	2071	1832	933	2120	1559
0	3	0	2065	1825	927	2114	1554
0	1	0	2070	1832	934	2121	1559
0	0	2	2070	1831	933	2121	1559
0	0	1	2071	1833	934	2122	1560
0	1	0	2071	1829	932	2122	1560
1	0	2	2064	1827	931	2119	1559
0	1	0	2070	1831	932	2120	1557
0	1	0	2071	1834	932	2122	1559
0	1	0	2071	1832	926	2121	1560
2	2	0	2071	1831	933	2121	1558
0	1	0	2071	1832	928	2114	1555
0	1	0	2071	1833	936	2117	1562
1	2	1	2073	1835	934	2123	1557
0	0	2	2072	1833	932	2122	1559
0	0	4	2066	1822	925	2115	1554
0	1	2	2070	1832	934	2121	1560
0	1	0	2070	1831	931	2120	1559
0	2	0	2072	1832	933	2123	1561
0	1	0	2065	1829	931	2120	1559
2	0	1	2071	1832	931	2117	1560
0	1	2	2072	1834	936	2124	1561
2	0	1	2071	1831	932	2121	1559
0	1	2	2071	1832	933	2121	1559
1	0	2	2070	1832	936	2122	1559
3	0	2	2070	1828	927	2114	1554
1	2	0	2070	1832	932	2123	1562
1	0	1	2071	1833	935	2124	1557
1	2	0	2068	1834	934	2121	1560
1	4	2	2067	1826	927	2113	1555
0	1	0	2071	1830	933	2120	1560
0	1	0	2070	1831	933	2120	1559
2	0	0	2071	1831	933	2121	1559
2	0	2	2069	1831	932	2122	1560
1	0	4	2070	1830	929	2119	1558
0	0	0	2071	1832	932	2120	1561
0	1	0	2072	1834	935	2123	1562
1	1	1	2074	1833	935	2121	1560
1	0	1	2068	1827	927	2115	1553
1	0	2	2071	1832	933	2120	1559
2	0	2	2072	1831	931	2121	1558
0	1	0	2071	1833	935	2118	1557
1	2	1	2071	1834	936	2124	1560
0	0	0	2067	1824	929	2114	1554
0	0	0	2071	1831	932	2122	1558
0	0	7	2070	1831	933	2120	1561
0	0	0	2070	1831	934	2124	1563
2	0	5	2071	1831	933	2119	1558
0	1	0	2072	1828	929	2120	1558
0	0	1	2071	1831	933	2122	1559
0	0	3	2071	1831	932	2119	1559
0	0	2	2070	1832	933	2121	1560
1	2	2	2068	1828	930	2113	1553
0	1	0	2070	1832	932	2121	1558
1	0	2	2070	1831	931	2111	1556
0	1	0	2071	1831	934	2123	1561
0	3	0	2069	1828	929	2118	1557
2	0	1	2073	1834	932	2122	1559
0	2	3	2071	1832	934	2121	1559
0	0	1	2070	1831	932	2119	1561
0	1	2	2069	1831	933	2120	1560
0	2	1	2070	1830	932	2122	1560
1	0	1	2070	1827	930	2121	1561
0	2	2	2072	1833	932	2123	1561
0	1	0	2072	1833	934	2122	1560
0	1	0	2070	1833	934	2122	1561
0	0	0	2068	1827	927	2114	1554
0	1	2	2070	1831	933	2119	1560
0	0	0	2070	1831	929	2115	1557
0	0	3	2071	1831	932	2123	1559
0	1	0	2064	1823	928	2114	1557
2	0	2	2068	1832	931	2123	1560
0	0	0	2071	1833	935	2123	1561
0	0	3	2074	1834	933	2123	1560
0	1	1	2069	1831	934	2121	1560
0	1	0	2065	1823	933	2120	1556
0	1	0	2072	1821	931	2119	1558
0	0	0	2070	1830	930	2121	1559
1	3	0	2071	1831	933	2122	1563
3	0	1	2073	1834	935	2124	1561
0	0	1	2070	1829	927	2115	1556
0	0	0	2073	1830	933	2122	1560
1	3	0	2071	1830	934	2121	1560
0	0	1	2071	1834	933	2121	1559
0	0	2	2071	1831	928	2116	1555
0	1	0	2071	1832	935	2124	1562
1	2	0	2073	1834	936	2122	1559
0	0	2	2072	1832	933	2121	1559
0	0	2	2066	1826	925	2115	1555
0	1	2	2070	1831	932	2121	1560
0	1	0	2071	1831	933	2120	1559
0	0	2	2070	1832	933	2120	1559
0	0	0	2067	1829	934	2120	1558
0	3	2	2071	1831	933	2117	1561
0	0	2	2070	1832	935	2124	1561
1	2	2	2072	1834	935	2123	1561
0	1	0	2072	1831	934	2120	1560
0	3	0	2070	1830	928	2114	1554
0	1	0	2077	1832	932	2122	1561
1	4	0	2071	1834	934	2123	1559
0	3	0	2070	1830	933	2120	1559
1	3	1	2070	1831	933	2121	1559
0	1	0	2063	1825	929	2114	1555
2	0	1	2070	1831	933	2121	1558
0	0	4	2069	1831	933	2122	1560
0	0	0	2072	1835	936	2123	1562
0	2	0	2068	1830	931	2120	1560
0	0	0	2071	1832	932	2118	1558
1	0	0	2071	1831	931	2122	1558
0	0	2	2067	1833	931	2122	1560
0	2	1	2070	1830	932	2121	1559
0	1	0	2071	1829	915	2112	1553
0	1	2	2070	1832	932	2122	1559
0	1	0	2070	1831	932	2123	1559
0	0	4	2072	1833	935	2123	1562
1	1	0	2065	1828	929	2112	1555
0	1	6	2071	1832	934	2121	1560
0	0	0	2069	1830	934	2121	1559
0	0	5	2068	1830	933	2120	1559
0	1	0	2071	1832	933	2122	1561
1	2	0	2065	1829	934	2123	1560
1	2	0	2074	1834	933	2118	1558
1	3	1	2071	1833	933	2122	1559
0	1	4	2070	1831	933	2120	1559
0	1	7	2070	1831	931	2120	1559
1	1	0	2071	1827	929	2114	1555
2	0	0	2071	1830	933	2121	1559
1	2	0	2070	1832	933	2119	1553
0	0	3	2071	1831	931	2121	1561
0	0	5	2066	1825	930	2118	1554
0	0	2	2072	1832	930	2123	1560
2	0	3	2070	1831	935	2119	1559
1	3	2	2070	1832	933	2120	1559
0	0	4	2068	1830	932	2121	1559
2	0	4	2070	1829	927	2118	1557
0	1	1	2070	1832	932	2121	1558
2	0	3	2070	1831	933	2121	1559
1	0	0	2071	1831	932	2121	1562
0	0	0	2070	1834	935	2124	1561
1	2	2	2072	1830	930	2116	1555
0	2	0	2070	1831	934	2121	1559
1	3	1	2071	1832	933	2118	1554
0	1	0	2071	1831	932	2121	1558
0	0	0	2064	1824	926	2116	1553
3	0	0	2070	1832	932	2119	1559
0	1	5	2069	1830	932	2121	1560
0	0	0	2070	1831	933	2120	1558
0	0	6	2067	1830	934	2122	1561
1	4	1	2072	1830	932	2121	1560
0	0	0	2073	1832	935	2121	1559
1	2	0	2068	1831	934	2121	1561
0	1	1	2070	1831	932	2121	1559
0	0	0	2065	1828	927	2112	1553
0	2	1	2068	1832	932	2120	1558
0	1	1	2070	1833	935	2124	1561
0	2	1	2072	1834	934	2115	1555
2	0	0	2070	1833	934	2123	1559
3	0	4	2061	1824	927	2112	1552
0	0	6	2070	1831	933	2120	1559
1	4	0	2066	1830	932	2121	1559
0	2	0	2070	1831	933	2120	1559
1	4	2	2067	1831	932	2119	1558
0	0	0	2070	1822	935	2120	1558
0	0	0	2070	1831	932	2122	1561
0	0	2	2071	1834	935	2123	1561
1	0	3	2071	1834	935	2120	1560
1	0	3	2068	1828	927	2115	1553
1	0	0	2071	1830	934	2121	1558
0	1	0	2069	1831	926	2110	1555
0	0	5	2070	1833	935	2122	1558
0	1	6	2065	1820	928	2114	1555
1	2	0	2068	1831	932	2120	1560
0	0	51	2071	1833	935	2119	1559
0	1	46	2067	1828	931	2121	1558
0	1	50	2067	1831	932	2121	1559
0	0	50	2068	1831	931	2120	1559
1	3	39	2067	1829	927	2115	1552
1	2	2	2068	1832	933	2120	1559
1	3	0	2069	1830	934	2121	1557
0	0	1	2068	1831	931	2121	1557
0	0	0	2067	1831	931	2116	1552
0	0	0	2069	1831	934	2120	1558
0	0	0	2069	1832	933	2121	1558
0	0	0	2067	1831	934	2120	1559
0	2	0	2064	1825	928	2115	1554
2	0	0	2070	1833	935	2122	1558
1	2	0	2069	1832	932	2121	1557
1	2	0	2068	1831	933	2120	1557
0	0	0	2063	1827	930	2119	1557
2	2	0	2069	1834	937	2123	1558
1	3	0	2071	1834	935	2122	1559
0	0	5	2068	1831	933	2121	1558
0	1	0	2067	1831	933	2121	1557
1	4	1	2068	1831	930	2116	1550
1	3	1	2069	1831	933	2120	1557
0	2	0	2068	1831	933	2119	1557
1	0	2	2068	1831	933	2121	1558
0	0	4	2068	1831	934	2119	1558
1	2	1	2065	1826	928	2112	1549
1	3	1	2068	1831	932	2120	1559
1	3	2	2067	1831	932	2119	1558
2	0	2	2068	1831	934	2123	1561
0	1	0	2064	1831	931	2120	1559
0	1	0	2070	1832	931	2119	1556
0	1	0	2068	1831	933	2120	1559
1	2	4	2069	1832	934	2121	1557
0	2	1	2068	1830	932	2120	1558
1	2	0	2067	1828	930	2115	1552
0	3	2	2068	1830	933	2121	1558
1	4	1	2068	1832	931	2118	1555
1	0	1	2068	1831	933	2124	1560
1	1	2	2065	1825	929	2115	1551
0	0	0	2070	1830	935	2121	1558
2	0	2	2066	1831	931	2119	1559
0	2	2	2067	1831	933	2120	1559
0	0	5	2069	1830	931	2121	1558
2	0	2	2065	1830	933	2123	1561
0	0	3	2070	1834	933	2119	1558
0	1	0	2070	1831	933	2121	1557
2	0	2	2069	1831	933	2120	1558
0	1	0	2069	1833	933	2121	1556
0	1	0	2068	1827	930	2114	1552
1	3	1	2066	1831	932	2121	1559
1	2	2	2068	1831	931	2116	1553
1	1	0	2069	1831	932	2120	1559
1	0	3	2063	1823	927	2118	1555
0	0	6	2070	1834	934	2122	1558
0	1	0	2067	1829	933	2121	1557
0	0	0	2069	1831	932	2121	1558
0	1	0	2063	1830	930	2120	1557
1	2	0	2068	1827	926	2117	1557
1	4	1	2067	1831	932	2120	1558
1	0	2	2068	1831	931	2121	1557
1	1	2	2069	1831	932	2120	1557
2	0	4	2070	1829	933	2121	1558
0	0	3	2067	1827	926	2113	1552
0	1	0	2068	1831	934	2122	1559
1	2	0	2069	1833	934	2118	1555
0	1	0	2070	1833	935	2122	1558
0	0	0	2062	1824	926	2112	1553
0	2	2	2069	1831	933	2120	1558
1	0	4	2068	1830	933	2120	1558
0	2	2	2068	1831	934	2120	1557
1	1	0	2067	1830	931	2120	1556
0	0	2	2069	1824	928	2119	1557
1	3	1	2069	1831	933	2121	1559
0	0	3	2068	1831	935	2122	1560
0	0	0	2069	1830	935	2121	1558
1	2	2	2063	1826	928	2112	1552
1	0	5	2069	1831	933	2119	1559
1	2	0	2069	1832	932	2122	1559
1	1	0	2070	1831	932	2111	1556
2	0	2	2069	1831	931	2120	1558
1	2	0	2063	1822	926	2115	1554
3	0	0	2068	1831	933	2120	1559
1	0	2	2068	1830	933	2120	1557
0	1	1	2069	1832	933	2121	1558
1	3	0	2067	1830	934	2123	1561
0	0	0	2063	1827	933	2122	1558
0	1	1	2071	1832	934	2122	1558
0	1	0	2069	1830	933	2120	1558
0	0	1	2069	1831	933	2121	1557
0	1	0	2065	1826	926	2115	1549
1	1	2	2069	1832	934	2120	1559
2	0	1	2069	1830	926	2117	1558
1	2	2	2069	1830	933	2122	1557
2	0	2	2063	1827	927	2118	1558
0	0	2	2070	1833	934	2124	1560
2	0	3	2069	1831	933	2122	1558
0	0	0	2068	1830	933	2121	1557
1	2	2	2071	1832	936	2124	1562
2	0	1	2070	1833	933	2122	1558
0	1	0	2064	1826	930	2121	1554
