# Supplementary material for: Assisting hand gesture classification and rehabilitation assessment via sEMG and finger motion data
Source: Front Bioeng Biotechnol. 2026 Jan 8;13:1751763. doi: 10.3389/fbioe.2025.1751763 (PMC12823985; doi:10.3389/fbioe.2025.1751763)
Supplement: Supplementary file 1 [file DataSheet1.zip › dataset/function 0/0/5/1.csv]

channel_2	channel_3	channel_6	pinky	ring finger	middle finger	forefinger	thumb
0	2	0	2077	1888	937	2116	1529
0	1	0	2074	1882	933	2110	1523
2	0	0	2077	1886	937	2117	1530
1	1	2	2077	1883	938	2120	1534
1	0	0	2079	1884	937	2118	1530
0	0	3	2077	1883	936	2117	1532
0	0	0	2073	1878	934	2113	1530
0	1	0	2076	1882	938	2117	1532
0	1	0	2077	1881	936	2113	1531
1	2	0	2077	1881	935	2117	1533
1	3	1	2075	1879	937	2117	1531
0	1	0	2076	1880	935	2118	1531
0	1	0	2076	1881	937	2120	1534
0	0	0	2079	1881	940	2117	1534
0	1	1	2076	1880	936	2118	1533
1	3	2	2073	1874	928	2111	1527
0	0	1	2076	1879	934	2118	1534
2	0	2	2076	1876	937	2116	1533
2	0	0	2076	1878	936	2118	1534
0	1	0	2072	1872	933	2116	1533
1	2	0	2076	1877	936	2119	1537
1	1	0	2076	1875	936	2118	1537
2	0	0	2072	1872	928	2115	1531
1	1	0	2077	1873	936	2118	1536
0	1	0	2075	1873	933	2116	1538
0	0	0	2074	1873	938	2115	1535
1	0	2	2075	1874	936	2117	1538
2	0	0	2076	1873	937	2117	1537
1	2	0	2076	1872	935	2118	1537
0	0	0	2071	1865	927	2113	1533
0	0	2	2073	1871	936	2117	1538
1	2	0	2073	1869	936	2118	1538
0	0	5	2075	1870	935	2118	1537
0	3	2	2070	1865	933	2115	1538
0	2	1	2075	1870	936	2118	1539
2	0	3	2075	1864	933	2111	1535
0	0	0	2074	1869	936	2118	1539
0	3	0	2074	1868	936	2118	1538
2	0	6	2075	1866	931	2113	1533
0	4	2	2076	1866	934	2113	1533
0	0	0	2074	1865	934	2117	1540
0	1	0	2075	1865	937	2118	1541
2	0	2	2074	1865	935	2117	1540
1	0	0	2072	1857	931	2114	1536
1	2	0	2074	1864	935	2118	1541
2	1	0	2074	1863	936	2118	1540
1	1	0	2073	1864	936	2120	1544
1	0	2	2072	1863	935	2120	1542
0	0	2	2077	1865	934	2119	1544
1	2	5	2071	1859	929	2109	1539
0	0	5	2075	1863	934	2118	1539
1	0	2	2075	1862	934	2117	1541
0	0	0	2074	1859	929	2114	1537
0	0	3	2074	1861	935	2118	1542
1	1	3	2076	1862	936	2119	1543
1	3	0	2075	1861	935	2119	1544
1	2	0	2071	1858	931	2116	1541
0	0	1	2070	1854	930	2110	1537
0	0	0	2075	1860	935	2117	1545
1	4	0	2075	1859	930	2118	1544
0	1	1	2074	1859	933	2118	1545
1	4	0	2071	1857	933	2116	1544
0	1	3	2075	1859	937	2119	1547
1	2	2	2070	1851	927	2116	1544
2	1	0	2077	1860	936	2120	1546
0	0	2	2074	1857	924	2119	1546
0	1	2	2074	1855	930	2111	1540
0	0	0	2075	1859	934	2118	1545
1	2	0	2075	1859	934	2118	1545
1	2	5	2075	1857	933	2119	1546
1	1	0	2068	1851	930	2112	1542
0	0	0	2075	1856	935	2120	1548
2	1	0	2075	1859	937	2122	1542
0	1	5	2076	1859	938	2119	1547
0	1	0	2076	1857	935	2118	1547
0	0	4	2074	1855	934	2118	1547
1	2	0	2076	1855	934	2117	1548
0	2	0	2067	1842	929	2116	1548
1	3	0	2076	1855	935	2119	1549
1	3	0	2076	1854	938	2120	1552
1	1	0	2075	1847	935	2118	1556
0	0	2	2080	1849	934	2119	1556
1	1	0	2077	1846	934	2119	1556
1	1	0	2078	1848	935	2119	1555
0	0	2	2076	1844	927	2114	1551
1	4	0	2078	1846	933	2119	1556
0	1	0	2078	1847	934	2118	1556
1	3	0	2078	1847	933	2119	1556
0	1	1	2071	1842	929	2115	1552
0	1	0	2080	1848	935	2121	1560
0	0	5	2081	1849	936	2121	1557
0	0	0	2080	1847	934	2119	1557
1	3	0	2076	1845	934	2118	1557
2	1	0	2078	1846	934	2118	1557
2	0	1	2077	1845	932	2119	1557
0	3	1	2078	1845	935	2119	1556
0	1	0	2078	1845	933	2117	1556
0	1	0	2074	1841	929	2113	1552
1	0	2	2079	1846	934	2119	1560
1	0	1	2080	1845	933	2119	1558
0	0	6	2079	1844	929	2118	1559
0	0	0	2080	1845	933	2117	1558
0	1	0	2072	1838	926	2113	1554
0	0	0	2081	1845	932	2119	1558
1	1	0	2079	1845	934	2119	1559
1	0	1	2080	1846	936	2121	1562
0	0	0	2080	1846	934	2120	1560
1	2	2	2078	1845	933	2119	1559
0	0	6	2079	1843	932	2119	1558
3	0	0	2081	1845	932	2119	1558
0	1	0	2079	1844	933	2119	1558
0	0	0	2076	1840	929	2112	1551
2	0	5	2080	1844	933	2119	1560
0	0	0	2080	1844	934	2120	1562
0	1	0	2081	1843	934	2122	1563
0	0	0	2079	1841	932	2114	1558
0	1	0	2085	1845	934	2119	1560
1	0	1	2082	1843	933	2119	1561
1	0	2	2082	1843	932	2115	1559
0	0	0	2082	1844	934	2119	1561
2	1	3	2081	1841	931	2118	1564
1	1	2	2082	1843	934	2121	1562
0	0	7	2081	1842	933	2118	1562
1	2	1	2085	1844	934	2120	1560
0	0	0	2084	1842	935	2119	1563
1	3	0	2081	1837	929	2113	1555
1	3	1	2082	1842	932	2120	1561
2	0	0	2085	1843	931	2119	1561
1	2	2	2082	1842	933	2117	1562
2	0	2	2077	1835	927	2115	1560
0	3	0	2083	1841	933	2118	1564
0	1	0	2084	1843	931	2117	1559
3	0	0	2086	1845	934	2118	1563
1	3	1	2084	1842	934	2119	1562
1	2	1	2083	1842	932	2115	1558
1	2	0	2084	1840	933	2113	1559
0	1	0	2081	1838	931	2120	1564
0	4	0	2085	1843	935	2120	1565
2	1	2	2086	1843	933	2120	1563
1	4	0	2082	1837	929	2113	1559
0	2	0	2085	1841	933	2118	1563
1	0	1	2086	1840	932	2120	1563
1	1	0	2085	1841	933	2119	1563
0	2	2	2079	1834	930	2115	1563
1	0	0	2084	1840	933	2118	1565
0	0	3	2085	1834	929	2114	1561
0	0	3	2086	1841	933	2122	1566
0	0	2	2087	1843	934	2118	1565
1	4	0	2085	1841	932	2113	1560
0	1	1	2084	1830	933	2118	1564
1	1	5	2086	1839	933	2119	1565
0	0	2	2085	1840	934	2119	1566
0	1	0	2079	1834	928	2114	1564
0	1	0	2085	1833	927	2116	1559
0	0	2	2087	1841	934	2110	1565
1	0	2	2086	1838	933	2120	1565
0	0	2	2086	1839	934	2119	1565
0	0	6	2080	1835	930	2117	1563
0	0	1	2085	1839	933	2118	1565
0	1	0	2083	1829	924	2109	1560
0	0	2	2085	1838	936	2120	1566
0	1	0	2086	1840	935	2120	1566
0	1	0	2086	1839	930	2112	1560
0	0	3	2084	1838	932	2119	1564
2	3	0	2085	1839	930	2118	1564
1	2	0	2084	1838	933	2119	1565
1	2	0	2080	1834	927	2113	1559
0	0	0	2087	1839	931	2118	1562
1	2	1	2086	1838	932	2120	1565
2	0	2	2085	1838	932	2119	1563
0	1	0	2081	1836	931	2118	1564
3	0	2	2081	1837	933	2120	1566
2	0	2	2086	1840	933	2119	1564
0	0	3	2076	1831	925	2113	1561
1	2	0	2083	1838	932	2119	1564
0	0	3	2084	1838	932	2118	1565
1	2	6	2086	1838	932	2118	1566
0	0	2	2085	1837	933	2118	1566
1	1	5	2085	1838	932	2120	1567
0	2	0	2085	1837	933	2120	1566
2	0	0	2088	1840	929	2115	1561
1	0	2	2087	1838	932	2121	1564
1	3	0	2084	1836	933	2119	1565
0	0	0	2085	1838	932	2118	1566
0	0	2	2082	1831	927	2113	1560
2	0	0	2086	1836	933	2119	1566
0	2	6	2086	1836	932	2118	1566
0	1	2	2085	1837	932	2118	1567
1	1	0	2082	1835	930	2120	1568
0	0	1	2089	1839	934	2119	1567
0	0	3	2088	1837	929	2117	1566
0	0	0	2086	1837	933	2119	1566
1	4	0	2085	1837	933	2118	1567
3	1	0	2087	1833	930	2113	1562
0	1	2	2086	1836	931	2117	1567
0	0	3	2089	1838	933	2119	1569
0	0	0	2088	1835	932	2119	1567
0	0	2	2088	1837	933	2119	1568
1	1	1	2080	1830	926	2114	1561
1	3	3	2088	1837	932	2117	1568
0	1	3	2087	1837	931	2118	1567
0	0	2	2086	1836	931	2119	1569
0	0	2	2084	1833	931	2116	1568
0	0	2	2088	1838	935	2121	1570
1	1	0	2087	1838	931	2118	1568
1	1	0	2088	1836	932	2119	1569
1	0	5	2088	1836	938	2118	1568
3	0	0	2087	1833	925	2114	1564
1	3	0	2087	1836	930	2119	1568
0	0	3	2088	1836	933	2118	1569
0	0	2	2088	1836	931	2119	1569
0	1	0	2081	1830	925	2113	1561
0	0	0	2088	1838	932	2122	1571
0	1	0	2086	1836	932	2119	1569
0	0	0	2088	1836	931	2118	1567
1	2	0	2088	1837	931	2115	1565
0	0	6	2086	1835	928	2119	1570
0	0	1	2088	1838	934	2121	1572
0	0	4	2088	1834	930	2117	1568
1	0	0	2089	1837	933	2118	1570
0	0	2	2088	1835	932	2118	1568
1	0	2	2087	1831	927	2114	1565
2	0	2	2087	1835	931	2117	1569
0	0	0	2088	1836	932	2118	1568
2	0	2	2088	1836	932	2119	1570
1	0	3	2083	1831	927	2112	1563
0	1	0	2087	1836	930	2120	1572
0	0	5	2090	1839	934	2119	1566
0	0	5	2090	1837	932	2118	1570
2	0	2	2087	1835	931	2118	1570
2	0	6	2088	1835	931	2118	1569
0	1	2	2088	1835	933	2118	1570
1	4	0	2085	1829	929	2115	1571
0	0	0	2088	1837	933	2121	1572
0	2	0	2089	1835	934	2120	1571
0	1	0	2087	1831	929	2113	1564
0	2	0	2089	1835	932	2118	1569
1	1	0	2089	1836	932	2118	1570
0	1	2	2086	1835	932	2118	1569
0	0	6	2084	1830	927	2113	1564
2	0	0	2088	1831	931	2119	1569
1	0	0	2088	1836	929	2114	1561
1	4	0	2089	1837	932	2121	1573
0	0	2	2087	1837	932	2121	1571
0	1	5	2090	1837	932	2119	1573
0	1	0	2084	1830	930	2116	1569
1	1	0	2089	1836	931	2121	1568
0	2	1	2089	1837	932	2119	1570
0	1	0	2085	1830	926	2112	1564
2	0	2	2084	1828	929	2116	1568
0	2	0	2090	1838	931	2120	1571
1	0	0	2090	1836	936	2119	1570
0	1	0	2089	1835	929	2119	1570
1	1	0	2085	1830	927	2112	1568
2	0	2	2088	1835	930	2119	1570
0	1	0	2088	1835	927	2110	1567
3	0	0	2089	1836	937	2118	1569
1	2	0	2088	1834	931	2118	1569
0	0	1	2088	1836	932	2115	1562
2	0	0	2082	1830	931	2119	1571
2	0	2	2090	1835	934	2121	1570
0	0	2	2091	1837	933	2117	1568
0	0	0	2085	1830	926	2112	1565
0	4	0	2093	1835	932	2117	1569
1	0	2	2089	1836	932	2118	1569
1	1	0	2089	1835	932	2118	1570
1	1	0	2084	1830	928	2116	1568
3	0	2	2086	1830	926	2115	1567
0	3	2	2088	1836	932	2117	1570
0	0	1	2089	1831	926	2112	1562
1	0	4	2089	1834	931	2116	1568
1	0	0	2088	1834	933	2117	1569
0	0	2	2088	1835	932	2117	1571
2	0	2	2089	1835	930	2118	1571
1	1	0	2087	1834	929	2118	1571
1	2	1	2088	1834	930	2121	1570
3	0	2	2090	1837	934	2118	1570
0	1	0	2089	1835	932	2119	1570
0	0	6	2091	1835	933	2118	1570
2	0	5	2089	1836	931	2118	1570
0	2	0	2084	1831	926	2112	1565
1	3	2	2089	1835	930	2118	1569
1	3	2	2089	1835	931	2117	1569
0	0	3	2089	1835	932	2119	1571
0	1	0	2084	1832	928	2116	1570
0	1	0	2091	1837	929	2123	1570
0	0	0	2090	1833	929	2117	1571
1	4	5	2090	1835	931	2119	1570
1	3	2	2087	1834	931	2116	1570
0	1	3	2090	1834	931	2117	1565
1	0	0	2087	1833	932	2117	1569
0	1	0	2089	1836	930	2116	1570
0	0	3	2090	1836	931	2119	1569
2	0	5	2089	1834	931	2117	1570
1	0	5	2083	1831	928	2110	1565
1	4	2	2089	1835	931	2118	1570
3	0	7	2089	1836	932	2119	1571
0	1	0	2089	1834	933	2117	1570
3	0	1	2083	1828	926	2115	1571
1	3	1	2090	1836	934	2120	1572
2	0	2	2091	1835	931	2118	1567
2	4	0	2089	1835	932	2117	1570
0	0	2	2088	1834	932	2116	1570
1	3	0	2089	1835	929	2115	1566
3	0	5	2088	1833	930	2118	1570
0	1	0	2089	1835	930	2117	1570
0	1	0	2089	1834	931	2119	1570
0	1	2	2084	1830	926	2113	1567
0	3	2	2089	1836	931	2122	1570
0	1	0	2092	1837	932	2119	1570
0	0	0	2091	1835	933	2117	1569
0	2	2	2090	1835	929	2119	1569
2	0	5	2080	1829	929	2116	1569
1	4	2	2089	1833	930	2118	1569
1	0	2	2086	1831	930	2111	1566
0	1	0	2090	1833	932	2118	1569
0	0	0	2089	1835	931	2118	1570
0	1	0	2089	1835	933	2117	1570
0	1	5	2090	1835	933	2119	1573
0	0	0	2091	1835	933	2118	1570
1	3	2	2090	1836	930	2118	1571
1	3	2	2085	1828	926	2113	1564
1	4	1	2088	1834	932	2118	1570
0	0	3	2088	1834	932	2118	1570
0	1	0	2090	1834	931	2117	1570
3	0	3	2083	1830	929	2117	1570
0	0	0	2089	1835	932	2120	1573
2	0	2	2087	1835	931	2117	1570
2	0	2	2082	1832	931	2109	1566
0	1	0	2091	1834	931	2117	1570
3	0	2	2088	1834	930	2118	1569
0	0	0	2090	1835	928	2113	1565
0	0	0	2090	1834	932	2117	1571
0	0	0	2089	1835	933	2119	1573
0	0	0	2090	1837	934	2119	1571
0	0	0	2085	1830	927	2113	1566
0	0	0	2089	1833	930	2118	1567
0	0	0	2088	1833	932	2116	1569
0	1	1	2089	1834	931	2117	1567
0	1	0	2084	1829	929	2118	1568
1	3	3	2089	1834	931	2117	1570
1	3	2	2085	1830	927	2109	1566
0	0	6	2086	1833	933	2117	1571
1	2	0	2089	1835	933	2121	1569
0	1	0	2091	1832	927	2112	1566
0	1	0	2088	1833	928	2113	1562
2	0	0	2086	1833	931	2115	1569
1	3	0	2087	1833	934	2116	1568
0	0	1	2089	1834	930	2118	1570
2	0	0	2081	1828	924	2109	1560
0	0	1	2089	1834	933	2119	1569
0	0	1	2090	1837	934	2117	1568
0	0	2	2090	1835	932	2118	1570
0	1	6	2083	1831	930	2115	1569
0	1	3	2088	1835	931	2117	1569
2	0	0	2084	1831	918	2109	1567
3	0	0	2089	1834	932	2117	1568
1	3	0	2088	1834	927	2109	1569
2	0	0	2088	1829	927	2111	1564
0	4	0	2085	1833	932	2114	1571
1	3	0	2088	1836	933	2120	1571
0	0	1	2090	1836	931	2118	1568
2	1	1	2082	1829	923	2112	1564
1	1	2	2084	1823	927	2111	1564
3	0	0	2088	1834	931	2117	1571
1	2	6	2088	1835	933	2116	1566
0	1	1	2090	1837	934	2120	1571
0	0	0	2088	1834	929	2117	1570
0	0	1	2088	1833	931	2117	1572
2	2	0	2088	1834	932	2116	1570
0	0	5	2089	1833	932	2116	1571
1	2	2	2082	1830	928	2115	1569
0	1	5	2089	1837	929	2118	1570
0	0	1	2089	1835	933	2115	1570
2	2	0	2089	1834	931	2117	1568
2	2	0	2088	1834	930	2119	1569
0	0	0	2089	1833	927	2113	1565
1	1	0	2088	1833	931	2116	1569
0	0	2	2091	1833	931	2117	1569
0	2	0	2091	1832	931	2117	1569
3	3	0	2084	1828	925	2113	1565
1	2	0	2089	1835	932	2118	1572
0	0	2	2091	1836	933	2118	1570
0	1	3	2089	1834	932	2117	1570
2	1	2	2085	1832	931	2115	1569
0	1	2	2088	1834	931	2117	1568
1	1	6	2088	1825	928	2115	1568
0	1	0	2088	1834	927	2118	1571
1	0	5	2090	1836	933	2120	1570
0	1	2	2091	1835	932	2118	1569
1	2	0	2087	1831	928	2113	1565
0	2	6	2088	1833	931	2115	1569
0	0	0	2089	1834	931	2116	1569
2	3	0	2088	1833	930	2117	1569
0	1	6	2083	1827	927	2110	1564
0	0	1	2089	1834	931	2117	1569
1	3	0	2089	1834	931	2115	1569
2	0	0	2089	1834	934	2120	1572
0	1	0	2090	1836	933	2118	1570
1	2	0	2091	1835	932	2116	1567
1	4	0	2088	1831	930	2117	1570
0	0	2	2088	1834	932	2116	1570
1	3	0	2087	1833	932	2119	1571
1	3	0	2088	1832	927	2113	1564
0	1	0	2088	1834	931	2117	1569
1	2	0	2089	1834	930	2118	1571
2	4	0	2088	1834	932	2117	1570
0	0	3	2089	1833	931	2116	1570
3	0	3	2083	1828	926	2112	1569
1	1	7	2090	1836	932	2119	1571
0	1	0	2091	1834	929	2115	1569
1	0	5	2089	1835	931	2117	1570
2	0	3	2088	1833	931	2116	1570
1	2	0	2089	1831	932	2116	1569
0	0	4	2084	1832	931	2117	1570
1	0	3	2089	1834	931	2117	1569
1	1	0	2090	1834	932	2117	1570
0	0	2	2084	1830	929	2113	1567
0	0	5	2091	1835	932	2119	1571
0	0	4	2089	1835	931	2117	1570
2	0	1	2088	1834	933	2117	1571
1	0	3	2084	1828	926	2112	1568
1	0	2	2088	1833	931	2118	1570
0	2	0	2088	1835	938	2120	1572
1	0	2	2092	1833	928	2114	1564
1	0	0	2090	1834	932	2117	1571
0	4	6	2089	1833	933	2117	1569
2	0	0	2090	1833	931	2115	1566
1	0	2	2086	1830	929	2115	1569
0	1	0	2089	1834	932	2117	1571
0	0	0	2089	1833	929	2116	1569
1	4	3	2084	1829	924	2112	1563
0	0	0	2090	1834	933	2119	1571
1	1	0	2091	1835	933	2115	1570
0	0	6	2089	1834	932	2116	1570
0	3	6	2083	1828	925	2114	1569
1	4	2	2089	1834	931	2117	1571
0	1	0	2087	1827	927	2110	1563
0	0	0	2089	1833	932	2117	1570
0	1	0	2089	1832	931	2117	1569
1	3	2	2090	1833	932	2114	1567
0	2	5	2088	1834	932	2113	1568
0	0	3	2087	1833	932	2118	1572
1	0	2	2091	1836	934	2118	1571
1	2	0	2092	1835	932	2118	1570
0	0	5	2086	1827	927	2110	1564
0	0	2	2091	1833	931	2116	1570
1	0	2	2089	1834	932	2117	1569
1	1	0	2090	1834	930	2116	1571
0	0	0	2082	1828	929	2116	1568
0	2	0	2089	1834	930	2118	1571
2	0	4	2082	1827	932	2111	1569
0	0	2	2091	1836	932	2119	1570
0	0	4	2090	1834	931	2117	1569
0	0	5	2091	1832	928	2112	1565
0	0	1	2088	1833	930	2116	1571
0	0	2	2089	1834	929	2116	1568
0	1	0	2089	1834	931	2116	1569
1	1	0	2085	1828	925	2112	1564
1	1	0	2087	1827	927	2110	1563
0	2	0	2089	1832	932	2116	1569
0	0	3	2089	1833	930	2116	1567
2	0	0	2090	1833	931	2117	1570
0	2	6	2084	1830	930	2116	1568
1	2	0	2091	1833	932	2116	1568
0	0	1	2090	1833	930	2117	1570
1	2	0	2090	1833	933	2118	1572
2	0	2	2087	1827	930	2116	1569
0	0	0	2091	1835	933	2116	1571
2	3	0	2090	1833	931	2116	1570
0	0	0	2090	1833	932	2116	1570
0	1	0	2088	1832	930	2116	1569
0	1	0	2090	1831	932	2113	1566
0	0	0	2089	1833	932	2116	1569
1	0	0	2090	1832	931	2116	1570
1	0	0	2090	1832	931	2116	1572
0	0	2	2084	1829	929	2114	1564
0	0	2	2094	1836	934	2117	1571
0	0	0	2091	1833	931	2117	1569
0	0	3	2090	1834	931	2116	1568
0	0	0	2085	1828	926	2114	1569
2	0	1	2090	1833	932	2112	1567
0	0	2	2086	1830	930	2116	1567
3	0	0	2092	1834	929	2119	1571
0	2	0	2092	1835	932	2117	1571
0	1	0	2091	1833	930	2114	1568
3	0	2	2090	1833	931	2110	1565
0	0	5	2089	1833	930	2115	1570
2	0	0	2090	1834	930	2116	1569
1	2	0	2091	1833	931	2116	1569
0	1	0	2083	1829	927	2110	1565
2	0	0	2090	1833	931	2115	1571
0	0	2	2090	1835	932	2118	1571
0	1	5	2088	1833	928	2117	1573
1	0	5	2084	1831	929	2116	1570
1	1	0	2091	1833	930	2117	1568
0	1	0	2088	1829	930	2110	1567
1	4	0	2087	1832	931	2117	1571
1	0	2	2090	1834	933	2117	1571
0	1	1	2092	1835	931	2110	1566
0	0	0	2089	1833	931	2116	1569
0	1	3	2089	1832	931	2116	1569
1	4	1	2089	1833	932	2115	1570
0	0	2	2090	1833	930	2118	1571
0	0	4	2084	1829	927	2114	1565
0	0	2	2092	1834	932	2116	1570
0	0	2	2091	1833	930	2116	1568
1	5	0	2091	1833	931	2117	1570
1	1	0	2085	1829	930	2116	1569
1	1	0	2089	1833	929	2119	1569
0	1	0	2088	1832	927	2114	1569
0	0	3	2089	1833	929	2115	1569
0	2	1	2088	1832	932	2118	1572
0	1	3	2089	1833	931	2114	1566
0	0	3	2091	1834	932	2117	1571
0	3	0	2091	1833	931	2117	1569
0	1	0	2089	1833	930	2116	1570
0	1	0	2085	1828	926	2111	1564
1	3	1	2090	1833	933	2116	1569
0	2	1	2091	1835	932	2119	1572
3	0	0	2093	1834	933	2116	1565
1	0	2	2089	1833	931	2117	1567
0	2	0	2087	1831	931	2116	1569
0	1	0	2089	1833	932	2116	1570
0	0	0	2086	1828	925	2114	1567
1	0	2	2089	1833	932	2117	1570
0	0	2	2090	1833	931	2122	1570
0	2	0	2090	1830	927	2115	1566
1	0	6	2091	1834	934	2119	1571
0	1	0	2091	1834	934	2116	1569
0	0	0	2091	1833	928	2116	1570
1	5	0	2081	1826	927	2112	1561
0	4	6	2089	1832	930	2115	1570
0	2	3	2089	1833	931	2112	1566
1	0	0	2089	1833	930	2117	1570
0	0	0	2087	1831	929	2112	1570
1	1	0	2090	1834	931	2119	1570
0	2	5	2090	1834	931	2119	1571
1	4	2	2089	1829	928	2114	1569
0	0	0	2091	1834	932	2115	1570
0	1	0	2090	1833	930	2116	1568
1	2	2	2087	1830	926	2111	1563
1	0	5	2089	1832	930	2117	1571
2	0	0	2089	1832	929	2114	1570
2	0	1	2091	1833	929	2115	1569
2	0	0	2085	1828	927	2110	1566
0	2	0	2088	1834	934	2119	1574
0	1	0	2092	1835	931	2111	1564
0	1	0	2091	1833	932	2117	1570
1	3	2	2089	1833	931	2115	1569
1	2	0	2090	1833	930	2116	1568
1	2	1	2083	1827	929	2115	1568
0	1	0	2089	1833	929	2117	1571
3	0	3	2089	1832	931	2116	1569
0	0	1	2086	1828	928	2112	1565
0	0	6	2087	1828	925	2111	1564
0	0	0	2090	1833	932	2116	1570
0	2	2	2089	1834	932	2117	1568
1	0	1	2090	1833	932	2115	1567
1	2	0	2087	1828	927	2110	1568
0	2	0	2090	1835	933	2120	1572
1	4	0	2090	1833	930	2113	1569
0	0	2	2089	1827	931	2116	1569
0	0	4	2085	1827	924	2109	1564
2	4	0	2090	1833	931	2116	1569
1	3	1	2089	1833	930	2114	1569
0	1	0	2089	1834	930	2117	1571
0	0	2	2089	1834	933	2119	1570
1	0	4	2092	1834	932	2117	1569
0	0	5	2085	1832	930	2115	1570
0	0	5	2090	1834	930	2117	1569
0	1	1	2090	1832	932	2116	1569
2	3	0	2086	1828	928	2111	1563
1	2	5	2090	1833	931	2115	1569
0	0	0	2090	1832	932	2116	1570
0	1	3	2089	1832	931	2117	1570
1	3	2	2085	1830	928	2111	1569
1	3	0	2092	1836	931	2117	1569
2	0	2	2090	1834	929	2115	1570
1	2	6	2089	1833	930	2115	1569
2	0	0	2090	1833	931	2116	1568
1	4	0	2090	1832	931	2116	1569
1	1	6	2090	1833	931	2119	1567
1	2	0	2091	1835	931	2117	1570
0	0	1	2090	1835	932	2118	1570
1	4	0	2091	1833	928	2117	1570
0	2	0	2084	1829	925	2107	1563
1	2	0	2090	1833	929	2115	1569
1	3	0	2090	1833	930	2116	1568
1	3	0	2092	1834	930	2116	1569
1	2	0	2085	1826	927	2114	1568
2	0	0	2089	1834	931	2116	1571
0	0	4	2089	1828	931	2116	1567
