# Supplementary material for: Assisting hand gesture classification and rehabilitation assessment via sEMG and finger motion data
Source: Front Bioeng Biotechnol. 2026 Jan 8;13:1751763. doi: 10.3389/fbioe.2025.1751763 (PMC12823985; doi:10.3389/fbioe.2025.1751763)
Supplement: Supplementary file 1 [file DataSheet1.zip › dataset/function 0/0/5/2.csv]

channel_2	channel_3	channel_6	pinky	ring finger	middle finger	forefinger	thumb
0	2	0	2100	1813	929	2114	1567
1	0	1	2099	1812	928	2115	1567
1	1	1	2098	1812	925	2115	1565
1	0	4	2094	1807	920	2108	1560
0	0	5	2098	1812	928	2115	1566
0	0	5	2097	1810	925	2113	1567
1	0	2	2099	1813	929	2114	1565
2	0	6	2091	1806	921	2112	1567
1	2	2	2098	1814	930	2117	1569
0	2	0	2100	1814	929	2115	1566
0	0	0	2100	1813	928	2114	1567
0	1	2	2097	1813	928	2115	1568
0	1	0	2096	1812	928	2114	1562
0	0	0	2093	1809	926	2110	1562
0	0	4	2094	1812	927	2114	1564
0	0	4	2094	1811	928	2114	1565
0	3	0	2094	1812	929	2114	1564
2	0	4	2088	1804	920	2107	1559
0	1	0	2091	1810	927	2113	1565
0	1	0	2094	1811	929	2113	1559
0	1	1	2095	1812	929	2114	1565
0	1	0	2091	1809	929	2115	1566
0	0	0	2095	1813	931	2116	1566
0	0	1	2092	1802	925	2111	1563
1	1	0	2095	1811	924	2113	1565
0	0	0	2094	1810	930	2113	1564
0	0	1	2092	1805	925	2109	1559
2	0	2	2092	1810	927	2105	1564
3	1	2	2094	1810	930	2113	1565
0	0	1	2090	1811	928	2113	1565
0	1	0	2093	1810	927	2112	1566
0	0	2	2089	1805	922	2106	1560
1	3	2	2094	1810	926	2113	1565
0	2	0	2095	1811	929	2114	1557
2	0	2	2094	1810	930	2113	1569
0	0	0	2095	1811	929	2113	1567
0	0	2	2096	1809	927	2115	1569
1	4	2	2097	1813	928	2117	1569
0	0	2	2098	1813	928	2114	1566
1	4	0	2092	1807	928	2113	1566
0	0	6	2097	1811	927	2113	1567
0	1	0	2096	1809	929	2113	1565
0	1	0	2097	1810	930	2113	1567
0	0	0	2097	1811	929	2114	1567
0	1	2	2097	1810	925	2109	1562
0	0	0	2097	1810	926	2114	1567
0	1	2	2097	1810	931	2116	1569
0	0	0	2099	1814	928	2113	1568
0	0	0	2092	1803	925	2108	1562
1	2	1	2096	1811	928	2113	1567
0	0	0	2097	1811	927	2114	1569
0	0	6	2097	1811	929	2113	1567
3	0	3	2087	1808	927	2112	1567
0	1	0	2099	1810	928	2113	1569
0	0	1	2097	1813	928	2115	1568
1	2	0	2099	1810	926	2112	1566
2	0	2	2098	1811	928	2114	1567
1	0	2	2097	1809	928	2114	1568
0	2	1	2098	1808	923	2105	1563
0	1	0	2098	1809	928	2114	1567
0	1	2	2097	1811	928	2114	1567
0	2	1	2097	1809	929	2114	1567
0	0	0	2091	1805	923	2108	1564
3	0	0	2097	1812	929	2116	1570
0	0	0	2099	1813	931	2115	1569
1	4	2	2099	1812	929	2113	1568
1	1	0	2095	1809	932	2113	1568
1	0	1	2097	1811	928	2114	1567
0	0	1	2095	1808	922	2112	1565
2	0	2	2098	1811	929	2112	1568
0	2	0	2099	1809	927	2112	1568
0	1	0	2096	1807	923	2110	1563
0	1	0	2097	1807	924	2108	1563
1	1	0	2098	1809	928	2113	1569
2	4	1	2097	1810	929	2113	1568
1	2	0	2098	1810	928	2114	1567
1	2	0	2090	1804	923	2108	1560
0	0	3	2099	1810	927	2114	1569
0	1	0	2098	1811	930	2116	1567
1	3	0	2094	1813	930	2115	1570
0	0	0	2098	1812	927	2113	1568
0	0	2	2098	1810	928	2114	1568
1	2	0	2097	1805	925	2112	1566
0	0	2	2098	1811	928	2114	1568
1	3	2	2098	1811	926	2113	1568
1	2	0	2096	1807	923	2106	1562
2	0	2	2099	1812	929	2114	1568
1	1	0	2099	1810	929	2114	1569
0	0	0	2098	1810	928	2112	1567
0	1	0	2094	1804	922	2106	1565
0	1	0	2094	1806	925	2108	1565
1	3	2	2101	1813	930	2114	1572
2	0	3	2099	1810	928	2110	1561
0	0	0	2100	1812	929	2114	1569
2	0	2	2097	1809	927	2113	1569
1	1	2	2099	1811	928	2114	1570
1	2	0	2094	1803	924	2112	1568
0	1	0	2098	1811	927	2113	1567
0	0	4	2099	1811	928	2113	1570
1	4	0	2093	1807	925	2112	1564
0	0	0	2101	1813	929	2115	1570
0	0	0	2100	1811	927	2114	1570
0	1	0	2099	1811	928	2114	1569
0	0	1	2095	1807	923	2108	1564
2	0	0	2099	1811	928	2114	1568
0	1	0	2099	1810	924	2108	1564
2	0	3	2098	1811	927	2115	1571
1	2	0	2100	1812	931	2115	1571
0	0	2	2098	1810	927	2113	1569
0	0	2	2098	1809	928	2114	1571
1	0	3	2093	1803	927	2111	1568
0	1	0	2098	1811	928	2112	1569
2	0	4	2100	1811	930	2114	1570
1	0	1	2095	1805	926	2109	1567
1	2	2	2100	1813	930	2115	1570
1	3	2	2100	1812	930	2115	1569
0	0	3	2099	1810	928	2111	1568
0	1	3	2093	1807	923	2108	1565
0	0	2	2099	1811	927	2113	1570
0	2	0	2096	1810	923	2109	1565
3	0	1	2098	1810	928	2113	1567
1	1	0	2097	1810	927	2113	1569
1	2	0	2098	1809	930	2115	1564
2	0	0	2093	1809	929	2114	1569
0	0	0	2098	1811	929	2113	1570
0	0	2	2097	1810	929	2112	1569
1	3	2	2097	1812	928	2113	1569
0	0	3	2092	1805	922	2105	1561
0	1	0	2095	1810	925	2112	1568
2	0	2	2095	1810	929	2114	1570
1	1	4	2097	1810	929	2114	1568
0	1	20	2093	1822	930	2113	1607
1	0	22	2089	1822	927	2112	1615
0	1	17	2087	1823	930	2111	1617
1	2	19	2088	1824	927	2110	1618
1	2	18	2086	1823	926	2112	1619
1	4	18	2090	1828	929	2115	1620
0	0	17	2089	1825	928	2111	1618
1	0	23	2088	1826	928	2114	1618
1	2	17	2086	1826	927	2112	1620
1	3	21	2080	1821	924	2105	1615
0	1	18	2086	1827	927	2110	1621
1	0	28	2087	1829	929	2113	1622
2	0	25	2087	1830	930	2113	1620
0	2	16	2089	1830	929	2112	1622
1	3	15	2085	1824	922	2107	1616
2	0	6	2086	1830	929	2111	1622
0	0	8	2077	1832	929	2111	1623
0	1	0	2087	1833	927	2113	1625
0	0	0	2082	1827	922	2108	1623
3	0	0	2082	1833	928	2109	1622
1	2	0	2086	1839	928	2111	1624
0	0	0	2086	1840	927	2110	1623
0	0	3	2083	1840	931	2114	1626
0	1	1	2086	1843	934	2114	1625
2	4	0	2087	1845	929	2110	1627
0	0	3	2084	1842	932	2112	1626
0	1	0	2086	1844	930	2113	1627
1	0	0	2086	1843	931	2112	1625
1	0	1	2082	1839	925	2106	1620
1	3	0	2084	1846	930	2113	1626
0	1	0	2085	1846	929	2113	1628
0	0	0	2085	1848	926	2111	1629
0	0	1	2080	1844	925	2109	1627
2	0	2	2086	1850	932	2113	1629
2	0	1	2086	1849	926	2111	1626
0	0	5	2085	1849	929	2114	1629
1	0	1	2083	1850	930	2114	1630
0	1	1	2082	1852	929	2114	1633
1	4	3	2085	1855	933	2116	1629
1	3	4	2081	1853	931	2114	1631
1	4	4	2084	1853	930	2113	1631
1	1	2	2083	1855	930	2112	1632
0	3	2	2079	1848	924	2104	1628
0	1	1	2083	1854	929	2114	1631
0	0	1	2084	1856	929	2113	1632
0	1	1	2081	1855	930	2113	1633
0	0	0	2079	1850	928	2114	1634
0	1	2	2085	1858	931	2117	1634
2	0	5	2082	1849	928	2112	1631
2	0	2	2083	1857	933	2112	1633
1	3	1	2082	1857	932	2113	1634
0	0	0	2082	1859	931	2110	1630
0	0	1	2080	1856	929	2109	1634
0	0	0	2083	1860	930	2112	1635
1	4	2	2081	1859	931	2113	1635
1	0	4	2083	1861	931	2113	1635
0	1	3	2077	1855	923	2109	1629
0	1	1	2082	1862	929	2116	1636
0	1	2	2083	1864	930	2115	1637
1	2	2	2080	1863	931	2114	1636
0	1	0	2080	1856	928	2110	1635
0	0	0	2083	1863	933	2117	1639
1	0	4	2082	1859	931	2112	1632
0	0	0	2084	1865	932	2116	1637
0	0	0	2082	1865	930	2114	1636
1	3	1	2083	1866	932	2111	1632
0	2	6	2080	1865	929	2114	1636
1	0	0	2083	1866	930	2116	1637
1	0	0	2084	1867	931	2116	1635
1	0	0	2076	1859	925	2111	1631
0	0	0	2084	1870	933	2116	1638
0	1	0	2084	1869	933	2116	1637
0	0	0	2083	1867	932	2115	1636
0	0	0	2082	1867	931	2115	1636
1	0	0	2079	1858	928	2107	1622
0	0	0	2082	1867	931	2116	1637
0	1	2	2081	1859	930	2114	1629
0	1	0	2083	1869	935	2117	1636
0	0	0	2082	1867	933	2114	1634
1	0	0	2083	1867	931	2110	1631
0	1	0	2079	1865	932	2114	1635
1	0	2	2082	1865	932	2113	1635
0	2	1	2082	1866	933	2115	1635
0	0	0	2078	1862	927	2107	1629
0	4	7	2082	1865	932	2115	1634
0	2	1	2082	1867	933	2115	1638
0	3	2	2084	1868	933	2114	1634
3	0	4	2078	1860	928	2114	1631
1	0	0	2081	1865	932	2115	1630
0	1	1	2073	1860	930	2105	1625
0	0	0	2082	1864	932	2114	1632
0	0	2	2082	1866	935	2117	1634
1	0	0	2083	1866	933	2114	1631
0	0	2	2082	1865	930	2109	1626
0	2	0	2080	1862	934	2113	1629
0	1	3	2081	1863	933	2113	1631
0	1	0	2082	1863	931	2113	1628
0	1	0	2083	1862	933	2113	1624
1	2	0	2081	1864	931	2113	1622
0	0	4	2081	1863	930	2113	1622
2	0	2	2082	1864	931	2113	1621
4	0	1	2075	1858	925	2106	1614
0	0	5	2079	1865	931	2113	1617
0	0	0	2081	1864	930	2113	1616
0	0	3	2081	1864	933	2114	1618
1	2	0	2078	1862	927	2110	1611
0	1	0	2082	1866	932	2113	1611
0	1	0	2081	1864	932	2112	1607
0	0	0	2082	1865	932	2114	1606
0	0	6	2079	1864	931	2113	1604
0	0	0	2078	1863	931	2112	1601
1	2	2	2077	1862	932	2112	1600
1	3	2	2080	1864	931	2113	1598
1	0	0	2080	1865	931	2114	1599
0	0	0	2079	1862	930	2109	1587
1	0	6	2078	1860	924	2107	1580
1	4	3	2082	1865	931	2112	1585
2	0	0	2081	1865	933	2114	1584
0	1	0	2081	1864	931	2115	1585
0	0	6	2078	1860	930	2108	1582
0	0	6	2083	1866	932	2114	1582
2	0	0	2082	1865	932	2112	1580
0	0	0	2081	1863	932	2114	1580
0	0	0	2080	1863	931	2111	1579
0	0	0	2080	1865	931	2112	1576
0	0	0	2078	1862	931	2113	1578
0	4	1	2082	1865	930	2112	1578
0	0	0	2081	1864	931	2115	1581
0	1	0	2078	1861	931	2108	1573
1	0	0	2084	1866	932	2114	1578
1	3	2	2082	1865	932	2113	1579
0	0	0	2081	1865	929	2111	1578
2	0	2	2077	1858	928	2107	1576
0	1	2	2076	1857	929	2105	1588
2	0	5	2081	1865	933	2115	1594
0	1	1	2082	1866	930	2110	1593
2	0	0	2081	1864	933	2113	1593
0	0	3	2080	1863	930	2113	1594
2	0	0	2081	1864	933	2110	1594
0	1	1	2081	1860	930	2112	1595
0	1	2	2079	1863	932	2113	1595
0	0	3	2081	1863	933	2113	1595
3	0	0	2077	1858	929	2105	1593
1	2	0	2081	1865	934	2114	1598
0	0	0	2083	1865	933	2114	1597
3	0	0	2082	1863	932	2113	1595
0	2	1	2077	1858	925	2108	1595
1	1	0	2081	1862	932	2112	1599
0	1	0	2082	1860	927	2109	1594
0	0	5	2082	1862	932	2111	1598
2	0	6	2080	1861	932	2111	1597
2	0	0	2081	1861	929	2111	1595
1	2	3	2082	1856	931	2113	1593
1	0	4	2076	1856	931	2111	1596
1	2	4	2081	1861	932	2112	1597
2	0	0	2082	1861	929	2111	1597
0	0	0	2077	1855	925	2106	1591
2	0	2	2080	1863	932	2114	1599
0	1	2	2082	1864	932	2113	1595
0	3	5	2082	1862	932	2112	1597
1	0	0	2077	1852	927	2109	1595
0	0	2	2081	1860	932	2112	1594
2	0	0	2081	1854	928	2111	1591
1	0	0	2080	1861	931	2112	1596
1	1	0	2080	1862	931	2112	1597
0	1	2	2081	1860	931	2108	1593
0	0	0	2078	1862	933	2115	1597
1	0	0	2082	1863	933	2114	1598
1	0	0	2083	1862	930	2112	1596
1	0	2	2080	1862	931	2112	1601
0	1	6	2076	1856	926	2108	1596
0	2	5	2081	1862	929	2113	1602
1	0	0	2079	1863	933	2115	1604
0	4	3	2083	1866	934	2112	1603
1	0	0	2076	1856	927	2110	1601
0	1	2	2079	1862	929	2112	1601
1	0	2	2079	1854	923	2110	1594
2	0	0	2080	1860	931	2113	1602
0	1	4	2078	1861	931	2111	1603
0	0	0	2080	1863	930	2109	1595
0	0	2	2076	1860	928	2113	1603
1	0	0	2079	1863	932	2114	1607
0	2	2	2082	1865	942	2114	1605
0	1	5	2077	1858	925	2107	1598
0	2	4	2080	1863	932	2114	1604
3	0	0	2080	1862	932	2112	1604
0	0	1	2080	1861	930	2114	1603
1	1	0	2080	1864	934	2112	1607
0	2	5	2077	1859	925	2113	1603
1	2	6	2081	1862	931	2114	1605
2	0	0	2074	1849	927	2109	1596
1	4	4	2080	1862	931	2113	1605
0	1	0	2079	1862	931	2114	1600
0	2	5	2082	1863	931	2115	1598
0	0	0	2080	1860	931	2114	1597
0	0	5	2079	1861	931	2115	1597
0	0	5	2078	1861	930	2114	1597
2	0	0	2079	1860	931	2113	1596
0	2	6	2078	1860	932	2113	1598
1	0	0	2079	1860	930	2114	1596
2	0	0	2079	1860	932	2114	1598
0	1	4	2077	1858	929	2112	1592
1	0	0	2081	1861	932	2115	1595
0	1	1	2080	1859	929	2114	1594
0	0	1	2080	1859	931	2114	1595
1	2	1	2075	1850	926	2107	1592
0	0	0	2080	1857	932	2110	1596
2	0	5	2080	1857	931	2110	1595
0	4	3	2080	1856	931	2112	1594
1	0	0	2079	1856	928	2114	1597
0	0	1	2082	1859	935	2116	1592
0	1	3	2080	1855	932	2112	1591
0	2	7	2079	1855	934	2113	1592
1	4	5	2080	1854	930	2114	1593
2	0	0	2082	1854	932	2114	1594
1	0	0	2080	1851	925	2107	1589
1	0	0	2081	1856	931	2113	1593
2	0	5	2079	1852	932	2113	1592
0	1	0	2080	1854	930	2112	1592
1	4	2	2076	1848	926	2107	1591
0	1	0	2081	1852	932	2112	1593
0	1	2	2081	1850	927	2111	1591
2	0	1	2081	1855	936	2115	1593
3	0	0	2083	1855	934	2114	1594
0	0	0	2082	1853	930	2114	1590
0	0	0	2079	1851	929	2112	1592
0	2	2	2081	1853	932	2112	1592
1	0	0	2079	1852	931	2113	1592
0	0	3	2078	1847	925	2107	1588
1	0	0	2078	1849	928	2109	1587
0	0	0	2083	1853	930	2113	1592
0	1	2	2082	1853	931	2113	1592
1	0	0	2081	1852	929	2114	1592
2	0	2	2072	1847	926	2109	1588
0	0	0	2082	1852	930	2112	1591
1	1	4	2081	1850	926	2110	1595
0	0	0	2081	1851	931	2112	1594
1	3	0	2080	1854	932	2114	1595
0	0	1	2082	1853	933	2115	1590
0	0	0	2079	1851	930	2109	1592
0	0	2	2081	1850	930	2113	1593
0	0	0	2082	1851	931	2111	1592
0	1	2	2076	1846	926	2107	1585
0	1	2	2081	1852	931	2112	1593
1	0	0	2084	1851	931	2113	1593
2	0	0	2083	1853	933	2115	1596
1	3	3	2079	1847	925	2111	1591
0	0	0	2076	1848	926	2110	1591
2	0	0	2080	1851	931	2113	1593
1	0	5	2080	1849	927	2113	1593
1	0	0	2083	1855	932	2114	1594
0	1	0	2081	1853	931	2114	1594
1	0	0	2080	1853	930	2113	1591
0	3	0	2076	1850	931	2112	1594
1	2	0	2080	1852	929	2113	1595
0	3	6	2081	1852	931	2113	1596
1	2	1	2075	1846	924	2107	1589
0	1	3	2077	1853	929	2113	1596
0	1	2	2078	1854	932	2116	1600
0	1	1	2080	1854	931	2115	1599
0	1	2	2078	1850	927	2112	1597
1	0	0	2080	1854	929	2113	1597
1	3	3	2077	1846	930	2112	1590
0	1	2	2079	1853	929	2113	1596
0	1	2	2079	1854	932	2113	1599
0	1	2	2078	1856	933	2115	1603
1	2	6	2080	1858	931	2112	1599
0	3	5	2077	1855	929	2113	1604
0	0	1	2078	1856	930	2114	1603
1	0	6	2078	1855	930	2114	1602
0	2	5	2073	1851	925	2108	1599
1	0	1	2077	1856	931	2113	1604
1	0	2	2078	1857	930	2114	1606
0	0	2	2077	1855	930	2115	1606
0	0	0	2073	1852	928	2115	1607
1	0	0	2078	1859	932	2116	1607
0	3	5	2073	1854	930	2105	1602
0	0	0	2078	1856	931	2113	1607
2	0	0	2079	1856	932	2113	1606
1	3	3	2078	1857	929	2107	1601
1	3	3	2074	1856	930	2113	1606
2	0	0	2077	1858	930	2113	1606
0	2	2	2077	1858	930	2114	1605
2	0	0	2078	1859	932	2114	1606
0	2	4	2074	1850	927	2107	1601
0	2	4	2076	1858	932	2114	1607
1	0	0	2076	1857	930	2115	1601
1	3	0	2076	1857	930	2114	1606
1	4	2	2075	1856	930	2114	1604
0	0	0	2076	1856	930	2113	1605
1	2	3	2073	1854	933	2113	1604
0	0	0	2076	1858	929	2113	1601
0	2	0	2068	1849	925	2108	1601
1	0	4	2076	1854	931	2113	1603
0	2	2	2075	1852	930	2113	1602
0	1	0	2076	1854	931	2112	1603
0	0	4	2076	1852	931	2113	1601
0	1	1	2074	1851	931	2113	1597
1	2	0	2076	1853	930	2112	1602
1	2	0	2077	1853	930	2116	1601
0	0	5	2078	1853	933	2114	1598
0	1	0	2074	1847	927	2105	1594
0	0	0	2080	1854	932	2114	1598
0	2	1	2078	1852	928	2113	1598
0	2	2	2077	1851	930	2112	1597
0	2	2	2073	1843	927	2110	1595
0	0	2	2078	1852	926	2113	1596
0	0	0	2080	1850	931	2115	1595
0	0	2	2082	1850	932	2114	1592
0	0	0	2081	1851	930	2114	1592
0	0	6	2080	1850	930	2113	1592
0	0	6	2079	1849	930	2108	1587
0	1	0	2077	1849	930	2112	1591
2	0	0	2080	1849	930	2112	1590
1	0	5	2078	1848	930	2112	1591
0	0	0	2076	1841	926	2105	1585
3	0	0	2080	1847	931	2112	1593
0	0	0	2080	1849	932	2116	1593
0	1	0	2083	1851	930	2114	1591
1	3	2	2076	1843	924	2109	1589
0	1	0	2080	1848	930	2113	1590
0	1	1	2081	1844	929	2112	1587
1	2	0	2080	1849	928	2111	1591
1	0	5	2079	1848	931	2112	1589
0	1	0	2080	1848	929	2108	1587
0	2	4	2082	1850	931	2109	1591
1	0	2	2080	1848	930	2113	1592
0	0	0	2079	1847	929	2112	1594
1	0	3	2080	1850	929	2113	1593
0	0	0	2074	1844	927	2106	1590
0	1	0	2079	1848	930	2111	1594
0	0	0	2081	1849	929	2112	1595
2	0	0	2079	1848	930	2113	1598
1	1	0	2074	1842	929	2114	1601
0	2	3	2081	1851	932	2113	1597
1	4	2	2079	1848	929	2109	1593
0	0	0	2079	1850	929	2113	1597
1	1	1	2079	1850	930	2112	1599
2	0	5	2078	1850	928	2109	1595
1	0	0	2078	1850	929	2113	1599
0	1	2	2079	1850	930	2114	1600
0	1	4	2080	1850	929	2113	1600
1	0	1	2074	1845	925	2108	1598
1	0	0	2074	1841	925	2107	1597
0	0	0	2077	1850	929	2112	1602
1	0	0	2078	1851	929	2113	1603
0	0	2	2077	1851	931	2112	1604
2	0	1	2072	1847	929	2110	1604
0	0	2	2077	1852	930	2113	1605
2	0	0	2069	1847	931	2105	1603
1	0	0	2077	1851	933	2114	1607
0	2	0	2078	1852	930	2111	1606
1	0	0	2077	1851	925	2105	1601
1	0	4	2076	1849	930	2110	1606
0	1	0	2077	1850	928	2110	1607
1	0	1	2077	1850	929	2109	1607
0	0	0	2071	1844	925	2103	1604
0	2	6	2077	1851	929	2107	1609
2	0	2	2076	1850	930	2109	1610
0	1	0	2079	1852	932	2107	1610
0	1	0	2074	1848	930	2104	1609
0	0	1	2070	1846	927	2088	1610
1	0	2	2076	1851	930	2091	1613
1	1	1	2067	1847	927	2081	1609
1	0	0	2076	1852	927	2090	1614
0	0	0	2078	1854	932	2087	1613
1	0	2	2078	1853	927	2077	1609
1	4	3	2073	1851	929	2082	1612
0	0	2	2077	1853	929	2080	1613
0	0	2	2076	1852	927	2077	1614
3	0	0	2072	1845	924	2071	1608
0	1	0	2076	1852	933	2072	1614
0	2	0	2076	1853	929	2074	1608
0	2	2	2075	1853	931	2071	1617
0	2	2	2072	1848	931	2068	1613
0	3	0	2077	1854	931	2066	1615
0	2	0	2072	1852	925	2059	1612
0	0	1	2076	1854	930	2062	1615
0	2	5	2075	1853	929	2062	1615
0	1	0	2074	1855	928	2058	1621
1	0	0	2077	1857	929	2050	1612
0	0	0	2074	1854	930	2053	1619
1	3	0	2075	1855	931	2052	1619
0	0	6	2074	1855	930	2053	1620
2	0	0	2076	1858	935	2149	1627
0	0	0	2077	1858	935	2194	1624
1	1	5	2076	1859	935	2193	1624
0	1	0	2076	1858	933	2194	1625
2	0	0	2072	1852	929	2185	1620
1	3	2	2075	1858	935	2186	1623
2	0	0	2075	1858	934	2185	1625
0	0	0	2076	1857	936	2181	1624
1	0	1	2070	1852	928	2172	1624
0	1	2	2076	1858	938	2170	1626
1	2	1	2078	1861	935	2163	1623
0	1	0	2077	1858	935	2157	1625
0	0	0	2075	1859	935	2151	1624
0	1	0	2077	1858	935	2143	1619
0	4	3	2075	1856	934	2140	1625
2	0	0	2075	1857	935	2135	1624
0	0	0	2076	1858	934	2134	1623
0	0	0	2071	1852	930	2129	1617
0	2	2	2076	1856	934	2136	1625
1	0	0	2076	1854	932	2134	1623
2	0	0	2077	1855	933	2134	1622
0	3	2	2076	1855	931	2136	1622
0	1	1	2070	1848	927	2136	1621
0	0	0	2076	1854	934	2138	1623
1	0	0	2074	1852	931	2140	1623
0	2	4	2078	1857	934	2138	1623
1	1	2	2077	1855	932	2138	1624
0	2	6	2077	1855	934	2134	1620
1	0	0	2075	1854	932	2135	1622
0	1	2	2075	1855	933	2137	1621
1	0	0	2076	1855	933	2137	1623
0	0	0	2066	1847	923	2133	1617
2	0	0	2076	1854	926	2138	1623
0	3	0	2076	1855	934	2142	1625
1	1	0	2077	1858	935	2140	1622
0	0	1	2073	1850	930	2137	1620
1	4	2	2076	1854	931	2139	1621
0	0	0	2074	1853	931	2138	1621
0	1	0	2070	1851	931	2138	1617
1	0	3	2076	1853	932	2140	1623
1	1	4	2078	1856	935	2140	1621
0	2	2	2077	1853	932	2133	1615
0	0	0	2074	1852	931	2137	1620
1	4	4	2076	1854	931	2138	1621
0	2	2	2075	1852	931	2139	1621
0	2	1	2070	1845	923	2133	1616
0	1	3	2077	1852	931	2139	1616
0	1	1	2076	1852	931	2137	1621
1	0	0	2076	1852	930	2141	1623
1	0	0	2073	1851	931	2139	1620
1	0	0	2076	1851	931	2138	1620
2	0	0	2072	1849	926	2132	1618
0	0	0	2076	1850	930	2141	1622
1	0	0	2077	1852	929	2142	1622
2	0	0	2078	1851	926	2135	1614
0	0	0	2076	1846	920	2135	1614
0	1	2	2075	1844	921	2140	1619
0	1	2	2076	1846	921	2140	1620
2	0	2	2076	1844	920	2140	1621
0	1	2	2073	1843	913	2136	1617
1	0	1	2079	1846	917	2139	1620
1	4	0	2077	1844	915	2139	1619
0	4	6	2075	1845	918	2140	1619
0	1	2	2071	1843	912	2138	1618
1	0	0	2076	1846	913	2138	1618
1	0	0	2072	1844	904	2132	1614
1	0	0	2076	1846	910	2138	1619
2	0	1	2076	1847	907	2141	1620
1	0	4	2075	1846	902	2135	1614
0	1	1	2075	1847	904	2138	1619
0	0	0	2077	1848	901	2138	1618
1	0	0	2077	1848	902	2139	1618
0	2	2	2070	1840	895	2137	1617
0	3	0	2073	1843	884	2119	1612
1	5	0	2077	1848	889	2122	1619
0	1	0	2076	1849	888	2120	1616
0	1	2	2075	1848	886	2117	1618
1	0	0	2071	1846	885	2115	1618
0	1	0	2077	1847	886	2117	1620
0	1	5	2074	1847	881	2107	1615
0	3	2	2080	1849	882	2110	1618
1	1	2	2078	1848	881	2108	1618
0	0	0	2077	1844	877	2100	1612
0	0	0	2076	1846	879	2103	1616
0	1	2	2076	1847	877	2102	1617
0	1	4	2076	1846	876	2101	1617
0	1	2	2071	1840	873	2091	1609
0	2	2	2077	1847	878	2099	1620
3	0	0	2078	1849	880	2096	1608
0	1	1	2081	1847	876	2095	1617
2	0	0	2076	1846	876	2092	1617
2	0	0	2074	1840	875	2079	1616
0	0	0	2079	1844	879	2082	1616
1	0	0	2074	1841	867	2073	1613
0	2	1	2079	1843	878	2081	1615
2	0	2	2078	1842	879	2079	1616
0	1	2	2080	1837	877	2090	1614
0	0	3	2081	1820	876	2091	1613
0	1	1	2082	1816	877	2092	1612
0	0	0	2081	1812	876	2090	1612
0	0	0	2082	1806	877	2089	1607
1	0	0	2082	1800	877	2092	1612
0	0	0	2080	1797	877	2092	1612
0	1	1	2082	1787	878	2093	1612
0	3	3	2077	1775	874	2090	1607
1	0	0	2082	1772	879	2097	1614
0	0	0	2083	1768	879	2098	1612
1	2	1	2083	1757	878	2096	1612
0	2	3	2079	1743	875	2094	1611
0	0	0	2081	1741	877	2097	1612
0	1	2	2080	1733	878	2094	1610
0	2	4	2081	1727	879	2094	1610
0	0	0	2081	1718	878	2097	1610
1	2	2	2082	1715	877	2092	1607
1	0	2	2081	1707	878	2097	1611
0	1	0	2081	1669	879	2098	1610
3	0	5	2081	1666	879	2099	1610
1	0	1	2081	1662	878	2100	1610
0	3	0	2079	1656	874	2094	1602
0	2	3	2082	1657	878	2100	1609
0	1	5	2082	1654	879	2100	1608
2	0	0	2082	1650	879	2102	1613
1	1	0	2075	1645	879	2101	1610
0	1	3	2085	1647	879	2101	1610
2	0	0	2080	1642	878	2100	1608
1	0	5	2082	1644	880	2102	1610
0	2	4	2080	1641	880	2102	1611
1	3	6	2085	1640	879	2097	1604
1	0	0	2081	1639	879	2102	1610
0	2	1	2081	1640	881	2103	1611
0	0	0	2082	1637	879	2103	1611
0	1	2	2077	1634	876	2098	1607
1	3	5	2084	1643	882	2105	1611
2	0	1	2082	1635	882	2105	1610
0	0	0	2083	1634	881	2105	1612
0	1	2	2080	1634	884	2106	1612
0	1	2	2078	1629	881	2103	1610
0	1	3	2083	1634	882	2106	1614
0	1	2	2077	1635	884	2105	1610
1	0	1	2085	1635	883	2107	1611
0	1	1	2082	1634	873	2106	1611
2	0	0	2083	1633	879	2100	1603
0	0	2	2081	1632	880	2106	1611
0	1	0	2082	1632	882	2108	1610
0	1	2	2082	1632	883	2107	1612
1	0	0	2076	1625	878	2101	1605
3	0	1	2082	1630	883	2104	1611
0	3	0	2082	1632	883	2107	1610
0	2	6	2084	1633	886	2109	1613
0	1	6	2078	1629	883	2107	1611
0	0	2	2083	1631	883	2108	1611
1	0	0	2082	1629	884	2108	1612
0	0	0	2079	1625	876	2103	1608
0	0	3	2080	1628	884	2111	1613
1	2	1	2083	1630	886	2111	1613
0	0	1	2085	1627	879	2105	1606
1	4	0	2082	1627	883	2109	1612
0	0	0	2083	1627	883	2106	1612
2	0	5	2083	1627	882	2108	1612
0	0	0	2077	1620	874	2102	1605
0	2	2	2083	1626	882	2109	1613
1	4	3	2083	1626	882	2109	1608
1	0	0	2083	1624	877	2110	1615
3	0	0	2081	1625	883	2111	1612
0	0	0	2084	1625	883	2110	1613
2	0	5	2080	1623	877	2105	1611
1	3	2	2082	1624	881	2117	1612
1	4	2	2083	1624	881	2109	1614
0	1	2	2082	1620	879	2106	1608
1	0	5	2083	1621	878	2111	1611
1	3	4	2083	1623	878	2117	1615
1	2	3	2084	1623	879	2115	1615
0	2	2	2083	1624	878	2117	1614
0	2	3	2077	1617	875	2113	1610
0	3	0	2082	1623	879	2117	1615
0	1	2	2082	1624	878	2112	1610
2	0	0	2084	1624	880	2118	1616
1	0	2	2080	1623	878	2120	1618
0	2	0	2083	1627	882	2121	1617
1	0	0	2082	1616	875	2116	1615
0	0	6	2082	1624	879	2118	1616
0	2	2	2080	1621	879	2117	1617
2	0	5	2078	1620	875	2112	1612
0	0	0	2080	1623	877	2117	1617
0	1	0	2081	1623	881	2117	1618
1	0	5	2078	1623	880	2117	1618
1	0	0	2075	1618	875	2110	1611
0	1	0	2076	1619	875	2112	1613
3	0	0	2081	1626	883	2118	1619
1	2	1	2083	1627	881	2112	1609
0	0	4	2082	1623	881	2116	1617
0	1	2	2078	1623	880	2116	1616
0	2	2	2081	1619	881	2118	1614
0	1	1	2081	1617	881	2116	1615
0	0	2	2080	1617	881	2116	1614
1	2	4	2077	1610	877	2114	1614
0	1	2	2081	1618	880	2119	1617
0	0	0	2083	1619	881	2118	1614
1	2	2	2083	1619	880	2117	1616
0	0	0	2082	1618	878	2116	1614
1	2	1	2082	1618	876	2112	1610
1	0	0	2081	1621	878	2118	1615
0	2	5	2082	1624	880	2117	1615
0	3	2	2082	1627	879	2117	1615
0	0	0	2078	1621	874	2113	1609
1	0	0	2082	1630	879	2117	1613
0	0	0	2080	1636	878	2118	1616
1	0	0	2082	1640	877	2117	1605
1	4	0	2078	1642	876	2115	1616
1	3	2	2082	1652	876	2119	1618
0	1	1	2082	1657	878	2117	1616
1	0	1	2079	1695	873	2115	1616
0	4	2	2082	1713	875	2115	1617
2	0	6	2081	1717	876	2117	1617
1	2	2	2081	1722	870	2113	1612
0	0	0	2082	1727	875	2119	1618
0	1	1	2083	1734	878	2121	1619
0	1	1	2084	1738	876	2119	1618
2	0	0	2079	1734	870	2112	1613
3	0	6	2082	1745	875	2118	1616
1	4	2	2081	1747	877	2117	1616
0	2	2	2082	1750	877	2117	1617
1	0	0	2078	1752	877	2117	1617
1	0	6	2082	1756	876	2117	1617
0	1	2	2081	1757	875	2115	1617
0	1	4	2081	1761	877	2119	1619
0	4	2	2083	1764	879	2117	1618
0	1	0	2082	1762	875	2112	1613
0	0	2	2082	1765	878	2117	1618
0	4	2	2081	1778	881	2116	1616
2	0	0	2082	1780	883	2116	1618
0	2	3	2083	1782	884	2116	1618
1	2	0	2078	1782	881	2114	1614
2	0	2	2083	1785	885	2118	1616
1	2	0	2082	1789	887	2114	1613
1	4	2	2083	1792	886	2116	1616
0	0	0	2081	1794	890	2117	1617
1	4	2	2083	1799	890	2117	1617
0	0	0	2082	1795	892	2118	1618
1	0	3	2083	1808	897	2118	1617
0	1	2	2084	1810	898	2118	1615
0	2	2	2082	1809	896	2113	1609
0	1	0	2084	1816	902	2117	1615
0	1	1	2084	1819	904	2118	1614
2	0	0	2084	1824	906	2119	1615
0	0	1	2078	1819	906	2115	1612
1	2	7	2084	1833	914	2120	1616
1	0	4	2087	1870	925	2124	1613
0	0	0	2084	1873	921	2119	1609
2	0	3	2085	1875	926	2127	1613
0	0	0	2083	1879	924	2125	1613
0	0	1	2086	1882	925	2131	1611
2	0	0	2081	1876	924	2127	1611
1	0	0	2084	1884	927	2132	1614
0	3	0	2086	1889	928	2132	1614
0	0	0	2083	1884	925	2126	1606
1	0	3	2085	1889	925	2132	1612
1	2	2	2085	1889	926	2132	1611
0	0	0	2085	1891	926	2132	1613
0	2	1	2079	1886	922	2126	1609
0	2	2	2085	1894	926	2131	1612
1	0	0	2085	1889	921	2128	1612
0	0	6	2084	1896	929	2135	1616
2	2	2	2085	1897	928	2131	1612
1	3	1	2086	1895	928	2133	1609
1	0	0	2086	1899	927	2134	1608
1	2	6	2080	1895	925	2133	1611
0	1	5	2085	1898	928	2135	1612
0	1	0	2085	1900	927	2137	1613
1	0	2	2084	1898	924	2130	1607
0	1	0	2085	1901	929	2134	1612
0	0	0	2085	1900	928	2135	1611
0	0	0	2085	1901	929	2134	1611
0	0	0	2081	1894	922	2129	1609
1	0	2	2085	1900	927	2135	1611
1	0	5	2084	1898	919	2131	1608
0	0	0	2084	1902	926	2136	1611
0	1	2	2085	1901	927	2136	1610
1	1	1	2083	1900	928	2136	1607
3	0	0	2080	1898	926	2135	1609
0	0	2	2085	1902	929	2137	1611
0	0	0	2085	1901	928	2138	1613
3	0	0	2083	1899	924	2132	1603
0	1	1	2080	1897	920	2131	1606
2	0	3	2084	1902	926	2138	1611
0	0	0	2085	1903	926	2137	1610
0	0	0	2084	1902	929	2136	1611
0	0	1	2076	1892	921	2134	1612
1	2	1	2086	1902	929	2139	1611
2	0	5	2085	1901	925	2139	1611
0	2	0	2083	1901	927	2137	1610
0	2	2	2084	1902	927	2138	1608
0	0	0	2088	1902	929	2139	1611
0	1	0	2085	1899	926	2138	1611
0	1	1	2084	1900	926	2139	1611
0	1	3	2081	1894	920	2132	1605
1	0	0	2085	1900	927	2139	1610
0	1	0	2085	1900	927	2139	1609
1	3	6	2084	1901	927	2139	1611
1	0	3	2081	1895	920	2138	1610
0	0	0	2086	1903	942	2141	1611
0	0	0	2086	1904	926	2139	1611
0	0	0	2087	1901	926	2139	1609
0	1	0	2084	1899	926	2139	1610
0	0	0	2081	1900	927	2139	1606
1	2	4	2085	1900	926	2139	1611
0	1	2	2084	1898	929	2139	1610
1	4	5	2085	1902	930	2141	1611
0	3	6	2088	1901	927	2139	1611
0	0	2	2082	1895	920	2133	1605
0	0	0	2084	1901	928	2140	1610
0	1	2	2084	1899	925	2138	1610
0	0	0	2085	1898	926	2138	1610
0	1	1	2081	1894	923	2135	1609
0	1	1	2085	1900	926	2138	1610
0	1	6	2085	1899	927	2139	1612
0	1	2	2087	1902	932	2141	1612
0	1	1	2086	1899	928	2139	1610
3	0	0	2084	1900	925	2135	1605
0	1	4	2085	1900	928	2138	1611
0	1	0	2087	1902	929	2140	1610
0	0	1	2086	1901	927	2138	1611
1	3	3	2081	1895	922	2132	1605
1	3	1	2085	1900	927	2139	1611
0	0	0	2081	1897	926	2137	1609
2	0	0	2083	1897	926	2139	1612
0	2	0	2083	1904	928	2141	1613
2	0	1	2083	1898	925	2135	1609
1	0	5	2086	1902	928	2138	1607
0	0	0	2084	1902	926	2138	1611
0	0	0	2086	1903	928	2137	1611
0	2	2	2084	1902	927	2137	1610
0	0	0	2083	1900	927	2135	1605
0	1	1	2084	1901	928	2138	1609
0	0	0	2084	1901	928	2139	1610
0	1	1	2085	1900	929	2139	1611
1	1	2	2084	1898	924	2134	1604
0	0	0	2085	1900	928	2138	1609
0	1	0	2082	1898	925	2137	1609
0	0	1	2085	1900	928	2138	1610
0	2	1	2080	1894	925	2136	1607
2	0	0	2085	1900	927	2138	1604
2	0	0	2084	1899	926	2136	1609
2	0	0	2086	1899	927	2138	1609
1	0	0	2084	1900	926	2138	1611
1	0	0	2085	1896	928	2138	1609
1	2	4	2082	1898	935	2135	1603
0	0	0	2084	1900	927	2137	1608
0	2	3	2085	1899	927	2138	1610
0	0	0	2084	1898	927	2136	1612
0	0	0	2080	1895	924	2134	1606
1	2	3	2090	1903	929	2139	1610
1	0	2	2082	1893	922	2136	1607
0	1	0	2085	1900	928	2137	1609
0	1	0	2078	1893	924	2135	1609
0	0	0	2084	1899	925	2138	1605
2	0	0	2083	1899	926	2138	1609
2	0	0	2085	1899	927	2138	1608
0	1	1	2083	1899	926	2137	1609
1	0	4	2082	1899	928	2135	1607
0	0	0	2086	1902	929	2139	1610
0	0	0	2084	1898	927	2136	1609
0	0	0	2086	1899	927	2138	1609
1	3	2	2084	1899	926	2137	1609
0	2	4	2078	1894	919	2131	1605
3	0	0	2085	1897	928	2138	1612
0	0	0	2085	1893	922	2135	1608
1	0	0	2086	1898	927	2138	1610
0	4	3	2079	1894	922	2133	1607
1	3	6	2086	1898	928	2138	1609
1	3	2	2086	1898	925	2138	1607
3	0	0	2086	1898	927	2137	1609
2	0	2	2085	1895	925	2138	1609
0	0	5	2081	1895	927	2133	1604
0	1	0	2086	1898	927	2138	1610
1	1	1	2085	1899	926	2140	1611
2	0	0	2088	1900	928	2137	1610
0	0	1	2084	1893	922	2130	1601
3	0	2	2087	1898	927	2138	1609
1	0	2	2085	1898	927	2136	1608
0	4	2	2085	1889	923	2136	1609
0	1	1	2085	1898	929	2139	1611
1	1	1	2082	1893	926	2135	1608
2	0	0	2086	1898	927	2137	1601
0	0	0	2088	1898	929	2139	1609
