# Supplementary material for: Assisting hand gesture classification and rehabilitation assessment via sEMG and finger motion data
Source: Front Bioeng Biotechnol. 2026 Jan 8;13:1751763. doi: 10.3389/fbioe.2025.1751763 (PMC12823985; doi:10.3389/fbioe.2025.1751763)
Supplement: Supplementary file 1 [file DataSheet1.zip › dataset/function 0/0/5/3.csv]

channel_2	channel_3	channel_6	pinky	ring finger	middle finger	forefinger	thumb
0	1	0	2093	1910	932	2126	1572
0	3	6	2100	1914	933	2125	1576
0	3	5	2100	1913	932	2126	1576
0	1	2	2099	1915	933	2126	1576
0	1	5	2095	1908	927	2117	1571
0	2	4	2101	1916	935	2128	1577
1	0	0	2097	1911	932	2126	1576
0	4	0	2100	1912	933	2126	1575
1	0	0	2094	1903	927	2121	1573
0	1	2	2099	1913	931	2126	1571
1	3	5	2100	1911	934	2126	1576
2	0	0	2099	1913	933	2125	1576
1	0	0	2099	1912	933	2125	1576
0	1	5	2095	1889	928	2117	1574
2	0	1	2098	1893	931	2121	1580
2	0	0	2094	1889	929	2120	1579
1	0	0	2097	1892	931	2122	1580
1	0	1	2092	1883	928	2119	1579
1	0	0	2096	1891	931	2116	1573
1	0	0	2096	1890	931	2121	1579
0	2	2	2096	1891	931	2121	1582
1	0	0	2097	1892	932	2122	1582
0	2	0	2096	1892	927	2116	1575
1	1	2	2097	1892	926	2122	1580
0	0	2	2097	1892	932	2121	1575
0	1	1	2096	1890	931	2121	1580
0	4	0	2090	1885	925	2114	1575
0	1	3	2098	1891	930	2119	1581
0	2	2	2094	1891	929	2120	1580
0	0	0	2096	1891	930	2120	1582
0	0	1	2096	1893	931	2121	1580
0	0	0	2092	1884	928	2119	1578
1	3	0	2097	1893	932	2114	1575
2	0	0	2096	1891	931	2121	1579
0	2	4	2097	1891	931	2120	1581
0	3	0	2095	1892	932	2121	1581
1	0	0	2094	1891	928	2118	1578
1	3	0	2098	1893	932	2123	1580
0	0	0	2096	1890	930	2119	1574
0	4	0	2096	1891	931	2119	1580
0	1	5	2092	1884	925	2115	1576
0	0	0	2097	1891	930	2123	1581
0	2	4	2093	1889	928	2120	1579
2	0	0	2096	1891	930	2120	1581
1	0	0	2093	1887	930	2119	1579
0	0	0	2098	1891	932	2112	1576
0	1	0	2096	1891	931	2118	1580
0	0	6	2095	1890	929	2121	1580
0	0	0	2097	1892	930	2120	1579
1	0	2	2097	1891	934	2121	1580
0	0	0	2094	1889	929	2118	1578
2	0	5	2098	1893	931	2124	1581
0	0	0	2099	1894	932	2122	1575
0	0	1	2100	1894	931	2123	1581
2	0	0	2096	1890	929	2120	1580
0	1	3	2097	1891	929	2120	1580
0	0	0	2097	1892	930	2122	1582
0	1	5	2098	1894	933	2123	1581
1	2	0	2094	1887	926	2113	1575
1	0	0	2097	1893	932	2123	1582
0	1	2	2100	1893	932	2121	1580
0	1	0	2099	1892	930	2120	1579
1	2	1	2090	1884	925	2113	1574
0	0	0	2094	1891	931	2121	1580
1	0	0	2097	1891	932	2120	1580
3	0	0	2098	1891	930	2121	1580
0	1	3	2095	1889	929	2119	1579
1	0	0	2097	1890	929	2120	1579
0	1	0	2096	1892	932	2122	1583
0	0	4	2099	1892	932	2122	1582
1	0	0	2099	1892	931	2121	1581
1	0	0	2096	1884	930	2113	1572
0	2	2	2095	1885	925	2114	1572
0	0	0	2097	1890	930	2121	1580
2	0	0	2097	1891	931	2119	1580
2	0	0	2096	1891	931	2124	1583
1	0	1	2093	1885	927	2116	1579
0	1	2	2099	1893	931	2121	1580
0	0	0	2097	1890	930	2121	1580
0	1	2	2096	1891	931	2121	1580
0	0	0	2095	1889	930	2121	1579
0	2	3	2096	1885	928	2120	1579
0	0	2	2099	1892	931	2122	1580
0	0	2	2096	1890	929	2120	1581
0	4	0	2098	1891	930	2123	1581
1	4	3	2092	1887	928	2119	1575
1	3	6	2099	1892	931	2123	1582
0	1	3	2099	1888	931	2120	1579
1	1	4	2098	1892	929	2122	1579
2	0	2	2093	1883	924	2114	1577
0	0	1	2093	1887	926	2114	1576
0	1	1	2097	1891	934	2122	1583
0	2	2	2098	1893	931	2124	1582
0	4	2	2099	1893	931	2121	1581
0	2	1	2097	1890	932	2119	1581
1	0	5	2095	1887	927	2120	1578
1	0	4	2097	1891	931	2120	1580
1	1	0	2098	1891	932	2121	1581
1	4	2	2097	1890	931	2121	1581
0	0	0	2094	1885	926	2114	1573
0	0	0	2096	1892	930	2121	1582
0	1	0	2098	1885	930	2121	1581
2	0	5	2098	1894	931	2124	1582
0	1	0	2094	1886	925	2115	1577
3	0	0	2097	1891	929	2120	1581
3	0	0	2098	1891	929	2121	1580
1	3	3	2097	1891	929	2122	1580
2	0	0	2098	1890	930	2120	1580
0	1	2	2097	1890	932	2123	1582
0	4	3	2097	1889	931	2119	1579
0	0	0	2098	1890	931	2122	1579
0	1	1	2098	1891	931	2121	1580
0	2	2	2095	1890	932	2121	1581
0	0	2	2095	1887	924	2116	1573
0	0	0	2098	1890	932	2122	1581
1	0	5	2097	1882	929	2120	1579
0	1	2	2097	1891	929	2122	1582
2	0	6	2091	1886	925	2118	1580
0	0	0	2099	1893	931	2122	1581
1	4	2	2096	1891	930	2122	1580
1	0	4	2098	1891	931	2121	1581
0	1	0	2099	1891	929	2119	1580
1	0	2	2090	1888	930	2120	1576
0	1	0	2098	1891	930	2121	1579
2	1	2	2099	1890	929	2120	1580
0	0	2	2097	1891	930	2121	1583
1	3	2	2097	1892	932	2121	1580
0	0	0	2093	1884	922	2113	1574
0	0	0	2098	1891	930	2121	1580
2	0	2	2094	1885	930	2120	1580
0	1	0	2098	1891	932	2119	1581
1	2	2	2090	1882	923	2119	1580
0	0	0	2095	1893	930	2123	1580
2	0	0	2098	1893	935	2122	1581
0	0	0	2099	1890	931	2122	1580
1	4	2	2097	1890	929	2121	1578
0	1	5	2094	1888	929	2116	1577
0	1	3	2095	1890	931	2121	1580
0	0	5	2097	1889	930	2121	1578
0	0	0	2098	1890	931	2120	1581
0	1	0	2093	1887	923	2116	1578
1	0	2	2099	1893	933	2123	1583
0	1	4	2095	1890	930	2120	1580
1	4	0	2099	1891	931	2120	1581
1	4	2	2099	1889	932	2121	1581
1	1	2	2095	1885	926	2118	1577
0	0	0	2098	1891	928	2119	1572
0	0	4	2098	1891	928	2121	1580
0	0	2	2098	1890	931	2121	1580
1	1	0	2099	1890	931	2120	1581
1	3	1	2098	1891	930	2124	1582
1	1	2	2100	1893	932	2123	1581
0	0	1	2099	1891	931	2122	1580
1	4	0	2097	1890	930	2120	1579
0	0	2	2097	1890	930	2121	1580
1	2	0	2097	1890	931	2121	1578
0	0	3	2098	1893	931	2120	1580
2	0	2	2099	1892	930	2122	1580
1	1	0	2093	1885	926	2116	1575
1	1	4	2098	1891	925	2123	1583
0	0	0	2099	1891	932	2123	1582
0	0	0	2100	1892	930	2121	1580
1	0	2	2092	1884	924	2117	1580
0	0	0	2098	1891	930	2123	1579
1	0	0	2098	1891	932	2121	1581
0	1	2	2098	1891	930	2120	1580
0	0	2	2098	1889	929	2119	1580
0	1	0	2096	1889	930	2118	1577
0	0	0	2098	1891	926	2121	1577
3	0	5	2099	1890	932	2121	1581
0	0	0	2100	1890	932	2121	1584
3	0	5	2098	1891	930	2121	1580
1	3	0	2093	1885	922	2115	1575
0	0	3	2099	1890	932	2121	1580
1	0	3	2097	1889	930	2121	1580
0	0	2	2098	1890	929	2122	1582
1	1	0	2095	1885	923	2122	1580
1	0	6	2100	1892	933	2122	1580
1	2	1	2100	1890	931	2122	1581
2	0	5	2098	1891	931	2121	1580
3	0	2	2097	1890	930	2121	1580
0	1	0	2096	1890	930	2117	1576
0	0	0	2098	1891	930	2120	1580
1	3	2	2098	1891	930	2122	1580
2	0	0	2098	1890	931	2121	1581
3	0	2	2093	1883	923	2118	1576
2	0	3	2094	1885	923	2114	1576
2	0	1	2099	1890	930	2120	1579
2	0	2	2096	1890	930	2119	1580
0	1	2	2097	1890	931	2121	1582
0	2	0	2092	1881	927	2116	1579
2	0	2	2099	1890	930	2121	1576
0	1	0	2100	1890	931	2123	1582
1	3	3	2098	1893	933	2124	1582
1	4	1	2100	1890	929	2122	1576
1	4	2	2096	1890	928	2117	1576
1	3	3	2098	1890	930	2121	1582
1	0	4	2098	1890	930	2117	1575
0	0	6	2098	1890	931	2121	1581
0	3	2	2094	1884	926	2116	1574
2	0	0	2098	1890	930	2121	1581
0	1	0	2097	1889	930	2122	1582
1	2	2	2098	1893	934	2124	1583
0	1	0	2095	1889	931	2122	1582
0	0	3	2093	1886	929	2119	1580
0	1	0	2098	1891	930	2114	1578
1	1	0	2098	1891	932	2121	1581
1	2	1	2097	1888	931	2123	1582
0	0	5	2098	1890	932	2123	1581
1	3	3	2098	1890	925	2114	1575
0	1	0	2098	1890	929	2120	1579
0	0	1	2097	1890	930	2115	1575
0	0	4	2096	1889	929	2120	1580
0	2	0	2091	1881	925	2111	1575
0	1	0	2096	1888	928	2120	1580
0	2	2	2095	1887	930	2120	1579
1	2	1	2096	1889	930	2122	1580
1	1	2	2094	1889	930	2121	1580
0	0	0	2099	1890	927	2115	1578
0	1	0	2097	1889	930	2120	1579
0	1	1	2097	1888	930	2120	1580
0	1	0	2096	1889	932	2120	1578
0	0	1	2095	1889	930	2122	1581
0	2	3	2097	1887	927	2117	1577
0	0	0	2100	1892	929	2122	1580
1	4	0	2097	1890	929	2113	1574
2	0	0	2096	1889	929	2120	1578
0	1	3	2091	1881	926	2114	1575
0	0	0	2097	1889	930	2120	1578
0	0	1	2095	1887	930	2120	1579
1	0	1	2098	1888	930	2121	1579
1	0	0	2089	1886	932	2121	1581
1	0	0	2098	1891	929	2116	1578
0	0	0	2099	1892	930	2120	1580
0	0	2	2098	1891	930	2121	1576
0	1	1	2097	1889	930	2120	1581
0	0	0	2095	1886	922	2114	1575
0	1	2	2097	1890	930	2120	1580
0	1	5	2097	1889	931	2113	1573
1	0	0	2097	1889	930	2113	1581
0	1	0	2098	1892	932	2122	1581
0	2	0	2092	1882	926	2116	1572
0	0	0	2099	1890	931	2119	1580
0	0	3	2094	1888	928	2120	1580
0	0	5	2097	1888	931	2120	1579
0	1	0	2100	1891	933	2124	1583
1	0	2	2096	1889	930	2123	1580
1	4	0	2097	1891	932	2123	1580
0	1	2	2098	1890	931	2119	1580
0	0	0	2091	1883	925	2115	1577
0	1	0	2097	1890	930	2120	1579
1	2	2	2093	1890	933	2121	1579
2	0	2	2098	1889	930	2118	1579
1	2	1	2097	1889	930	2121	1579
2	0	4	2096	1888	930	2120	1578
1	4	0	2097	1892	930	2123	1582
1	0	0	2099	1892	932	2120	1580
0	1	3	2098	1890	931	2119	1579
1	2	1	2092	1883	922	2111	1571
0	1	3	2097	1890	930	2120	1579
1	0	2	2094	1887	929	2120	1579
1	0	0	2096	1888	931	2118	1579
1	2	1	2091	1882	927	2116	1578
1	2	0	2097	1890	930	2121	1578
0	1	0	2097	1889	929	2121	1579
0	1	0	2097	1890	930	2121	1579
1	3	3	2099	1889	931	2120	1580
0	0	2	2096	1889	933	2119	1579
0	0	0	2095	1888	929	2115	1576
1	0	0	2096	1890	930	2121	1580
0	1	2	2098	1890	932	2122	1583
0	1	0	2099	1891	931	2123	1581
0	0	0	2095	1885	925	2114	1571
0	0	0	2098	1890	931	2120	1580
0	0	2	2094	1888	928	2119	1580
0	1	0	2098	1889	929	2120	1579
1	3	1	2093	1882	924	2117	1577
1	0	6	2093	1889	929	2120	1575
0	0	0	2098	1889	930	2120	1582
1	4	2	2098	1890	932	2122	1582
0	1	0	2099	1891	932	2121	1581
1	4	0	2097	1889	929	2117	1575
0	1	0	2097	1889	930	2117	1576
0	1	0	2098	1890	930	2118	1580
0	1	0	2097	1890	930	2120	1581
2	0	2	2097	1890	930	2119	1580
1	1	0	2094	1883	918	2115	1576
1	0	0	2097	1886	928	2121	1580
0	0	0	2094	1887	930	2119	1580
0	0	0	2098	1889	930	2122	1581
0	3	5	2093	1886	928	2120	1579
0	1	1	2099	1891	931	2121	1577
2	0	3	2098	1890	931	2120	1581
0	2	2	2097	1889	931	2121	1581
0	0	0	2098	1891	930	2121	1579
0	0	0	2096	1889	928	2117	1576
2	0	6	2096	1886	930	2119	1581
1	0	2	2098	1889	931	2119	1579
1	3	2	2096	1890	929	2120	1580
0	1	5	2092	1882	923	2115	1575
1	0	5	2093	1885	926	2115	1573
0	2	3	2097	1890	928	2122	1581
2	0	6	2095	1887	930	2120	1579
0	0	5	2098	1890	930	2119	1580
1	4	0	2093	1883	929	2119	1579
3	0	0	2098	1889	930	2119	1575
0	0	0	2097	1880	930	2121	1581
2	0	3	2099	1891	931	2123	1583
0	1	0	2099	1892	933	2122	1582
1	2	2	2097	1889	930	2114	1576
0	0	6	2096	1891	930	2120	1580
0	1	0	2095	1891	930	2120	1575
0	0	0	2094	1889	931	2122	1581
0	1	0	2092	1884	923	2110	1573
0	0	1	2097	1889	930	2121	1580
0	0	0	2095	1887	930	2120	1580
0	1	0	2097	1891	931	2122	1583
0	1	0	2094	1887	930	2121	1580
0	1	0	2093	1883	926	2119	1578
0	0	0	2097	1890	930	2119	1572
2	0	0	2098	1890	931	2119	1581
0	3	2	2097	1888	930	2120	1578
0	1	0	2096	1890	931	2123	1582
0	1	0	2097	1891	928	2116	1577
0	0	1	2099	1890	931	2120	1581
1	1	2	2097	1890	930	2121	1577
2	0	5	2097	1890	930	2126	1581
1	1	3	2091	1882	925	2115	1570
0	1	0	2098	1892	933	2123	1582
1	1	2	2095	1889	931	2119	1580
1	2	2	2097	1889	930	2119	1580
2	0	2	2091	1887	928	2120	1578
3	0	3	2097	1889	926	2114	1575
1	2	0	2096	1889	931	2120	1579
1	0	3	2097	1889	931	2120	1580
3	0	2	2096	1889	928	2121	1579
0	0	0	2098	1890	931	2121	1581
0	0	0	2096	1888	924	2115	1574
0	1	0	2097	1889	930	2120	1581
0	1	0	2096	1889	930	2112	1570
1	0	4	2097	1889	930	2121	1581
0	0	0	2097	1889	931	2119	1580
0	1	2	2097	1889	930	2121	1582
0	0	0	2098	1890	932	2120	1583
2	0	0	2100	1891	932	2121	1581
0	0	0	2094	1881	926	2115	1573
0	0	0	2098	1890	930	2121	1581
2	0	5	2098	1890	929	2120	1581
1	0	5	2098	1889	930	2119	1581
0	2	0	2094	1883	924	2115	1576
0	1	5	2098	1889	930	2121	1579
1	2	2	2098	1889	929	2121	1582
2	0	0	2098	1891	933	2123	1583
0	1	2	2099	1891	932	2121	1581
1	4	1	2097	1891	928	2122	1577
3	0	0	2098	1890	930	2120	1580
1	1	0	2098	1889	931	2121	1578
0	1	0	2099	1889	930	2121	1580
0	1	0	2093	1882	925	2112	1573
0	2	0	2097	1889	930	2119	1580
1	0	3	2098	1890	928	2121	1580
0	1	2	2096	1888	933	2121	1579
0	1	0	2098	1889	930	2122	1579
1	0	7	2093	1884	925	2117	1578
2	0	2	2097	1890	930	2119	1578
0	1	1	2097	1887	929	2121	1579
1	0	3	2095	1890	931	2123	1582
0	1	1	2097	1891	932	2123	1582
1	2	3	2098	1891	931	2117	1577
0	0	0	2098	1890	932	2121	1581
0	0	6	2098	1888	930	2123	1579
1	3	1	2098	1890	930	2120	1581
2	0	0	2093	1884	924	2114	1579
1	3	2	2096	1888	928	2120	1579
2	0	1	2095	1888	929	2120	1579
0	0	1	2097	1890	932	2122	1583
0	1	0	2094	1885	930	2120	1580
1	0	5	2099	1891	932	2120	1578
2	0	5	2099	1891	933	2122	1578
0	2	2	2101	1890	931	2120	1580
0	1	0	2097	1890	930	2120	1580
0	0	1	2098	1889	931	2120	1580
1	2	4	2096	1888	926	2113	1571
1	0	0	2097	1889	929	2121	1579
0	2	6	2097	1890	929	2122	1577
2	0	0	2096	1888	931	2122	1583
0	0	0	2092	1882	925	2116	1578
0	1	0	2100	1892	931	2122	1580
0	2	2	2096	1888	929	2120	1581
1	0	2	2097	1890	930	2120	1580
0	0	0	2093	1883	929	2119	1578
2	0	3	2098	1889	930	2118	1578
2	0	2	2097	1891	932	2124	1582
0	0	0	2099	1891	930	2121	1581
1	0	3	2099	1890	930	2120	1581
0	0	0	2097	1889	926	2115	1574
0	0	0	2097	1889	929	2116	1576
0	1	0	2097	1888	930	2121	1581
1	1	1	2096	1890	932	2122	1579
0	0	3	2100	1892	933	2123	1579
0	2	0	2093	1885	921	2116	1573
0	1	0	2097	1889	930	2121	1581
0	0	0	2095	1889	930	2120	1580
1	1	2	2098	1890	931	2121	1580
1	2	0	2092	1883	926	2119	1579
0	1	0	2098	1890	929	2113	1574
0	0	0	2098	1890	931	2121	1582
0	1	0	2097	1889	922	2122	1582
0	0	3	2099	1891	932	2120	1580
0	0	1	2097	1889	926	2115	1575
0	2	2	2098	1889	931	2121	1580
2	0	2	2098	1889	929	2121	1573
0	0	2	2098	1889	931	2122	1580
2	0	6	2094	1883	923	2115	1574
0	0	0	2094	1887	925	2115	1574
0	2	3	2099	1890	931	2120	1581
0	0	0	2096	1890	931	2122	1580
2	0	2	2099	1890	932	2120	1581
0	2	2	2093	1884	928	2118	1579
0	0	1	2098	1889	928	2114	1574
1	2	0	2098	1889	927	2121	1581
0	0	5	2099	1891	932	2121	1578
0	1	0	2098	1890	932	2121	1579
1	2	0	2096	1888	925	2116	1575
0	1	0	2098	1891	933	2123	1583
0	0	1	2099	1892	931	2118	1571
0	1	0	2100	1891	932	2122	1581
0	0	1	2094	1883	926	2112	1574
0	0	3	2094	1889	931	2119	1581
1	3	0	2095	1887	927	2120	1580
0	0	3	2098	1889	929	2122	1579
0	3	2	2092	1885	928	2120	1580
2	0	2	2094	1887	929	2120	1579
1	3	1	2098	1890	930	2115	1574
2	0	2	2098	1886	928	2121	1580
0	1	0	2097	1889	930	2121	1580
0	0	0	2097	1889	930	2121	1581
0	0	0	2098	1890	930	2121	1581
0	0	0	2099	1889	930	2120	1581
1	0	0	2098	1888	929	2120	1580
0	0	1	2097	1888	928	2121	1578
0	2	0	2098	1888	930	2121	1576
1	2	6	2096	1889	930	2121	1581
0	0	0	2097	1889	927	2121	1581
0	0	2	2097	1887	929	2122	1581
0	0	0	2093	1886	927	2114	1576
0	0	5	2100	1892	932	2121	1581
0	1	0	2098	1889	928	2120	1580
2	0	2	2098	1889	930	2121	1580
1	0	1	2092	1884	922	2115	1576
0	0	0	2097	1890	929	2121	1580
2	0	4	2097	1888	931	2122	1580
0	1	0	2098	1889	930	2120	1579
0	2	5	2091	1888	930	2120	1580
0	0	0	2096	1888	930	2123	1578
1	0	0	2097	1891	933	2122	1581
3	0	0	2097	1888	931	2120	1580
0	1	2	2096	1889	930	2120	1580
3	0	0	2098	1890	927	2119	1579
0	1	0	2094	1884	924	2114	1574
0	3	2	2097	1889	927	2121	1580
1	0	6	2097	1887	930	2122	1582
0	1	2	2098	1891	931	2123	1582
3	0	0	2095	1886	924	2116	1579
2	0	6	2097	1889	929	2121	1580
3	0	0	2096	1888	929	2121	1580
0	0	0	2098	1890	927	2121	1579
0	0	4	2097	1888	930	2121	1580
0	0	0	2095	1887	929	2121	1574
0	1	0	2098	1890	927	2121	1580
1	1	2	2094	1890	929	2121	1578
0	1	0	2097	1890	929	2122	1584
0	1	2	2090	1884	928	2117	1577
0	0	3	2100	1891	931	2122	1582
1	0	0	2099	1889	929	2122	1580
1	4	2	2097	1886	928	2120	1580
0	2	2	2097	1889	930	2119	1580
