# Supplementary material for: Assisting hand gesture classification and rehabilitation assessment via sEMG and finger motion data
Source: Front Bioeng Biotechnol. 2026 Jan 8;13:1751763. doi: 10.3389/fbioe.2025.1751763 (PMC12823985; doi:10.3389/fbioe.2025.1751763)
Supplement: Supplementary file 1 [file DataSheet1.zip › dataset/function 0/0/5/4.csv]

channel_2	channel_3	channel_6	pinky	ring finger	middle finger	forefinger	thumb
0	0	1	2115	1959	1004	2340	1315
0	3	0	2115	1960	1005	2339	1313
1	1	0	2116	1959	1002	2338	1312
1	1	0	2115	1959	1002	2337	1313
1	3	2	2115	1959	1002	2336	1313
1	0	0	2097	2013	1016	2338	1339
0	0	2	2097	2014	1015	2339	1336
0	2	2	2098	2013	1016	2338	1338
1	0	5	2093	2008	1011	2332	1330
2	0	2	2098	2014	1012	2343	1340
0	1	0	2099	2016	1015	2339	1340
1	3	2	2099	2014	1014	2338	1338
0	0	0	2098	2013	1016	2338	1337
1	3	1	2097	2011	1010	2333	1334
0	2	2	2097	2014	1015	2340	1339
0	2	1	2097	2013	1016	2339	1338
0	1	0	2097	2014	1018	2340	1340
1	2	1	2093	2011	1016	2339	1338
0	0	5	2096	2013	1016	2337	1338
0	2	2	2097	2010	1015	2338	1338
1	0	4	2097	2014	1013	2339	1337
0	0	0	2098	2013	1015	2337	1339
0	1	0	2099	2015	1018	2338	1338
0	0	4	2093	2005	1010	2331	1334
1	2	1	2093	2014	1015	2340	1335
0	1	0	2099	2016	1015	2339	1339
0	0	3	2099	2013	1017	2340	1340
2	0	0	2096	2012	1017	2339	1338
3	0	3	2096	2014	1009	2334	1334
0	1	0	2095	2013	1015	2338	1340
2	1	0	2097	2012	1017	2339	1341
1	2	0	2097	2015	1022	2341	1342
0	2	0	2092	2006	1010	2336	1336
0	0	3	2096	2013	1017	2338	1339
1	1	0	2096	2014	1008	2334	1337
0	0	0	2096	2013	1017	2339	1338
0	1	0	2096	2013	1016	2340	1339
0	0	0	2093	2007	1012	2330	1337
1	3	2	2098	2015	1019	2340	1339
0	1	2	2098	2013	1016	2340	1338
1	3	0	2095	2013	1016	2339	1342
0	1	0	2095	2013	1016	2341	1340
1	2	0	2095	2014	1017	2342	1342
1	4	0	2097	2011	1018	2337	1335
0	0	5	2095	2012	1017	2341	1340
0	1	0	2095	2013	1015	2340	1341
0	0	0	2095	2012	1017	2339	1339
0	0	6	2091	2007	1011	2333	1339
1	1	1	2096	2014	1020	2341	1344
2	0	0	2097	2015	1026	2333	1339
0	0	0	2097	2013	1017	2340	1341
0	0	5	2096	2011	1017	2340	1341
0	0	2	2092	2007	1011	2330	1335
0	0	2	2095	2013	1015	2340	1342
0	0	3	2096	2012	1016	2340	1341
0	1	0	2095	2014	1018	2342	1344
2	0	3	2094	2014	1018	2340	1341
0	0	3	2095	2012	1015	2341	1342
1	0	3	2094	2013	1017	2341	1340
0	0	0	2092	2011	1016	2340	1344
2	0	0	2095	2013	1017	2342	1342
0	1	0	2095	2013	1017	2340	1342
0	1	0	2089	2008	999	2335	1337
0	0	6	2095	2013	1019	2345	1344
0	0	2	2097	2015	1018	2343	1342
1	1	0	2093	2014	1016	2342	1343
1	4	1	2094	2013	1017	2342	1344
0	2	0	2097	2010	1011	2336	1336
0	0	0	2094	2013	1018	2342	1343
0	1	1	2094	2012	1018	2343	1342
0	0	0	2092	2014	1019	2342	1344
0	2	1	2088	2006	1015	2341	1340
0	1	3	2095	2012	1018	2344	1345
1	2	2	2096	2009	1012	2342	1342
1	0	5	2096	2013	1017	2345	1344
0	0	0	2094	2013	1018	2341	1344
0	1	0	2095	2013	1018	2344	1345
2	0	2	2091	2010	1011	2337	1339
3	0	0	2094	2014	1020	2345	1344
1	0	0	2094	2013	1017	2343	1344
0	0	0	2093	2013	1016	2346	1346
0	1	0	2094	2012	1016	2349	1347
0	2	0	2093	2015	1017	2350	1349
0	1	2	2092	2013	1017	2350	1348
1	0	3	2093	2013	1013	2350	1347
0	1	0	2093	2012	1016	2350	1348
0	2	2	2092	2007	1011	2346	1344
0	0	0	2093	2014	1018	2353	1352
1	0	2	2092	2016	1019	2353	1349
0	0	0	2092	2013	1020	2351	1348
0	1	2	2087	2008	1014	2350	1347
0	0	6	2089	2012	1014	2350	1348
0	0	1	2090	2009	1017	2350	1349
0	1	0	2093	2014	1017	2352	1348
0	2	3	2092	2014	1019	2355	1351
0	2	1	2091	2005	1012	2347	1340
1	1	5	2093	2013	1018	2351	1350
0	1	2	2092	2014	1017	2352	1349
0	4	5	2093	2013	1017	2352	1349
0	2	2	2091	2012	1018	2351	1349
0	0	0	2092	2014	1018	2354	1349
0	1	1	2092	2015	1012	2346	1346
0	0	0	2092	2013	1016	2352	1349
1	0	5	2092	2015	1016	2352	1348
0	1	1	2091	2014	1019	2354	1349
0	2	0	2089	2009	1015	2352	1350
2	0	3	2094	2015	1017	2355	1350
1	2	2	2093	2013	1015	2353	1349
0	1	0	2093	2012	1017	2354	1352
1	0	3	2092	2013	1017	2355	1350
0	2	1	2087	2008	1008	2347	1345
3	0	1	2092	2011	1019	2356	1351
0	1	0	2093	2015	1016	2357	1352
0	0	0	2093	2014	1018	2355	1352
1	0	0	2091	2013	1017	2355	1350
0	0	0	2091	2014	1016	2354	1347
0	0	0	2092	2012	1017	2354	1351
1	2	1	2091	2014	1019	2355	1350
1	0	6	2092	2013	1017	2358	1350
0	0	0	2094	2015	1019	2358	1352
1	0	5	2087	2009	1012	2352	1350
0	0	0	2091	2012	1016	2356	1351
0	1	2	2092	2014	1018	2353	1350
0	0	0	2091	2013	1018	2356	1353
0	1	2	2091	2013	1020	2356	1353
0	2	2	2087	2009	1014	2350	1349
0	1	0	2093	2015	1019	2358	1352
0	0	0	2092	2013	1017	2358	1353
1	2	0	2092	2014	1017	2357	1352
0	1	0	2089	2014	1015	2357	1351
0	0	3	2091	2013	1017	2357	1348
2	0	0	2089	2012	1015	2355	1351
0	0	0	2092	2014	1019	2357	1355
3	0	1	2094	2015	1022	2357	1353
0	0	4	2087	2009	1013	2351	1349
0	0	0	2092	2014	1016	2355	1350
0	2	2	2091	2013	1018	2356	1352
0	0	0	2091	2013	1018	2356	1351
0	0	0	2092	2016	1019	2357	1354
1	2	0	2092	2013	1018	2356	1353
0	1	2	2083	2009	1012	2350	1348
0	1	1	2090	2010	1019	2356	1353
0	1	0	2091	2013	1019	2356	1353
2	0	3	2091	2013	1018	2357	1350
0	0	2	2087	2010	1018	2357	1354
0	1	5	2092	2015	1019	2357	1353
2	0	2	2087	2010	1017	2357	1352
0	0	0	2091	2013	1019	2355	1356
0	1	0	2090	2012	1016	2356	1354
0	0	4	2087	2003	1012	2346	1349
0	0	0	2090	2013	1019	2356	1355
0	0	6	2091	2014	1019	2358	1356
0	0	5	2094	2016	1020	2358	1355
0	0	3	2091	2012	1019	2357	1353
0	1	0	2090	2012	1019	2357	1354
0	0	0	2090	2008	1013	2349	1349
0	3	2	2089	2013	1019	2359	1356
0	0	0	2092	2014	1021	2359	1354
0	0	3	2092	2014	1019	2357	1352
0	1	0	2086	2006	1016	2355	1352
2	0	2	2091	2010	1017	2357	1354
0	1	1	2091	2011	1008	2353	1351
1	3	2	2090	2012	1018	2357	1355
2	0	2	2090	2014	1018	2357	1355
0	1	0	2088	2010	1015	2356	1347
1	2	0	2091	2014	1019	2358	1354
2	0	2	2090	2012	1017	2359	1355
0	1	0	2090	2013	1017	2358	1354
0	1	0	2089	2012	1019	2357	1355
1	2	0	2090	2012	1018	2353	1350
0	0	0	2089	2012	1009	2359	1355
0	0	0	2091	2015	1018	2361	1356
1	0	4	2090	2013	1018	2360	1356
1	4	2	2089	2014	1020	2359	1355
0	1	0	2086	2007	1015	2358	1355
0	1	0	2091	2017	1020	2363	1357
0	0	0	2091	2013	1018	2353	1353
1	4	1	2084	2008	1015	2362	1358
0	1	0	2084	2008	1017	2362	1357
0	0	0	2089	2012	1019	2364	1357
0	0	0	2090	2013	1019	2363	1358
0	2	0	2089	2012	1019	2363	1357
0	0	5	2088	2011	1019	2365	1360
0	0	0	2084	2008	1014	2361	1354
0	0	0	2091	2015	1020	2365	1358
0	0	0	2090	2014	1019	2363	1358
0	0	5	2089	2013	1018	2365	1358
0	1	0	2088	2012	1019	2362	1358
0	1	1	2088	2013	1018	2359	1353
1	0	4	2088	2013	1018	2364	1358
1	3	2	2089	2015	1020	2367	1361
1	0	5	2091	2014	1018	2364	1358
0	0	5	2083	2005	1013	2359	1355
0	0	2	2088	2013	1018	2365	1358
0	0	0	2089	2013	1019	2364	1357
1	0	2	2088	2013	1013	2365	1359
1	4	2	2090	2015	1017	2366	1360
0	1	2	2089	2013	1020	2365	1359
0	0	1	2085	2008	1014	2359	1353
0	1	0	2089	2014	1019	2366	1358
1	2	0	2087	2013	1018	2367	1360
0	0	6	2088	2013	1019	2366	1361
0	1	0	2087	2014	1019	2369	1362
0	0	5	2090	2015	1021	2368	1358
1	4	0	2088	2013	1019	2367	1360
0	2	0	2089	2013	1018	2367	1359
1	0	0	2088	2013	1020	2368	1359
0	0	2	2083	2006	1015	2361	1353
2	1	0	2088	2013	1019	2366	1360
0	1	0	2089	2015	1021	2370	1359
0	0	0	2091	2015	1019	2368	1360
0	0	0	2093	2014	1019	2366	1360
0	0	4	2089	2010	1017	2361	1355
1	3	0	2088	2013	1020	2367	1360
1	1	5	2088	2012	1019	2367	1362
0	1	0	2091	2015	1020	2370	1361
1	0	4	2089	2014	1020	2367	1359
0	0	0	2082	2007	1016	2367	1360
1	0	3	2088	2011	1017	2366	1359
0	0	0	2086	2009	1017	2367	1359
2	0	2	2086	2013	1019	2367	1360
1	2	0	2089	2014	1021	2371	1363
2	0	3	2088	2008	1014	2361	1355
1	2	2	2089	2013	1019	2368	1360
0	0	2	2089	2013	1018	2366	1362
0	0	5	2090	2011	1019	2363	1359
1	1	1	2088	2011	1019	2366	1359
0	1	0	2090	2012	1015	2365	1357
0	0	3	2090	2015	1021	2368	1361
0	1	1	2086	2013	1018	2367	1361
0	1	3	2088	2012	1029	2368	1360
0	1	0	2081	2007	1016	2365	1359
0	0	0	2084	2007	1019	2368	1364
0	0	0	2090	2015	1020	2368	1361
1	3	2	2089	2009	1014	2365	1359
0	0	4	2088	2013	1013	2367	1360
1	0	4	2088	2013	1018	2368	1361
1	3	3	2083	2008	1014	2362	1356
0	1	1	2088	2013	1018	2369	1362
1	2	5	2089	2015	1022	2370	1362
1	4	3	2090	2014	1016	2369	1361
1	4	5	2088	2012	1019	2365	1361
1	3	6	2091	2012	1018	2363	1355
1	4	2	2088	2012	1019	2366	1361
0	0	6	2091	2012	1019	2368	1361
0	1	0	2090	2013	1019	2371	1358
0	0	0	2086	2007	1014	2366	1360
1	4	4	2089	2013	1019	2368	1362
0	1	2	2087	2012	1015	2360	1359
0	0	0	2089	2013	1018	2369	1360
1	2	1	2089	2014	1018	2369	1359
0	1	0	2089	2013	1019	2369	1360
0	0	3	2082	2008	1013	2362	1356
0	1	4	2088	2013	1022	2372	1363
1	3	1	2091	2015	1021	2370	1361
1	4	0	2089	2013	1018	2370	1361
0	0	0	2089	2012	1018	2369	1360
0	1	0	2088	2013	1019	2367	1356
0	0	0	2086	2011	1019	2368	1360
1	3	2	2089	2013	1018	2370	1363
0	0	0	2090	2015	1021	2372	1363
1	0	2	2082	2008	1015	2362	1357
1	4	2	2087	2014	1019	2369	1361
0	0	0	2089	2013	1017	2362	1356
0	1	0	2090	2013	1019	2366	1361
1	0	2	2090	2014	1018	2369	1360
0	0	6	2085	2008	1015	2364	1359
0	0	0	2090	2013	1021	2370	1362
0	0	0	2089	2013	1013	2364	1361
3	0	6	2090	2016	1020	2372	1361
1	0	6	2089	2013	1019	2369	1361
1	3	5	2084	2007	1013	2363	1355
1	2	2	2088	2012	1019	2370	1361
1	4	2	2089	2013	1019	2371	1361
0	1	0	2088	2014	1024	2374	1365
1	0	2	2083	2007	1015	2367	1359
1	1	0	2090	2013	1018	2371	1361
1	0	0	2089	2013	1020	2372	1363
0	0	0	2089	2013	1018	2371	1362
1	3	2	2088	2013	1018	2372	1362
0	1	0	2089	2012	1015	2366	1356
1	0	3	2088	2015	1021	2374	1365
0	0	0	2090	2015	1020	2371	1363
1	1	0	2089	2014	1019	2372	1364
1	5	2	2083	2006	1016	2370	1362
2	0	5	2089	2013	1018	2369	1362
0	1	0	2090	2013	1019	2371	1362
0	1	0	2089	2014	1020	2373	1364
0	0	2	2091	2017	1023	2375	1363
0	1	0	2082	2006	1014	2365	1356
0	0	0	2088	2013	1019	2371	1366
0	1	1	2089	2012	1019	2372	1360
0	1	1	2088	2013	1019	2375	1364
1	2	1	2092	2016	1021	2372	1364
1	4	3	2090	2011	1020	2372	1363
0	1	1	2088	2013	1018	2367	1357
0	0	0	2089	2014	1019	2371	1363
0	0	2	2089	2013	1018	2370	1362
0	2	2	2089	2014	1018	2371	1364
0	0	0	2085	2010	1017	2372	1361
1	0	3	2089	2010	1018	2374	1362
0	0	0	2088	2013	1020	2373	1363
2	0	3	2088	2014	1019	2372	1364
0	1	0	2088	2013	1020	2373	1363
2	0	0	2085	2007	1015	2367	1358
0	0	0	2089	2015	1022	2375	1366
0	1	2	2086	2015	1019	2372	1364
1	2	0	2088	2013	1018	2373	1364
1	0	7	2087	2011	1014	2371	1363
1	1	2	2085	2012	1019	2372	1360
1	1	1	2086	2013	1019	2371	1360
2	0	3	2090	2015	1019	2374	1363
0	0	0	2088	2013	1019	2373	1361
1	4	2	2088	2014	1019	2373	1362
0	1	1	2083	2004	1012	2366	1360
2	0	0	2088	2015	1020	2373	1359
0	2	0	2088	2013	1019	2373	1364
1	4	2	2089	2016	1021	2376	1364
0	1	0	2088	2015	1018	2373	1362
1	1	2	2084	2007	1012	2364	1357
0	1	0	2087	2014	1018	2372	1363
1	0	4	2085	2011	1018	2370	1363
1	4	2	2088	2013	1020	2375	1362
1	2	1	2085	2012	1018	2374	1365
0	0	0	2087	2011	1017	2373	1364
0	2	1	2089	2014	1020	2373	1363
0	1	0	2088	2014	1019	2374	1364
1	4	3	2087	2014	1020	2373	1363
1	2	3	2088	2013	1019	2374	1365
0	0	3	2085	2011	1016	2370	1359
0	0	0	2089	2014	1017	2374	1363
0	1	0	2087	2015	1020	2373	1365
1	3	0	2088	2013	1018	2373	1364
0	1	0	2088	2014	1022	2372	1363
0	0	0	2085	2008	1015	2367	1357
0	0	0	2089	2014	1019	2376	1362
0	0	3	2090	2008	1021	2374	1362
0	1	4	2090	2015	1020	2372	1364
0	1	0	2084	2012	1017	2372	1363
0	0	0	2088	2011	1015	2370	1362
0	2	0	2087	2014	1018	2373	1365
0	1	0	2086	2014	1021	2373	1364
1	0	1	2087	2015	1020	2371	1363
1	4	0	2083	2008	1016	2368	1363
0	1	1	2089	2017	1018	2370	1364
0	0	0	2087	2013	1020	2373	1364
1	1	0	2087	2014	1018	2374	1363
0	0	1	2089	2014	1020	2373	1363
3	0	3	2087	2015	1021	2375	1366
0	1	2	2088	2011	1015	2368	1358
0	0	1	2088	2014	1019	2374	1363
1	2	3	2089	2019	1012	2367	1362
0	1	0	2088	2015	1019	2375	1364
0	0	0	2080	2007	1018	2370	1364
0	0	0	2089	2014	1018	2366	1363
1	1	0	2089	2017	1022	2374	1367
1	2	4	2089	2015	1019	2374	1365
0	0	0	2088	2015	1020	2373	1362
0	0	2	2081	2010	1015	2367	1360
0	0	0	2088	2014	1018	2373	1365
0	0	0	2084	2013	1017	2373	1363
0	0	0	2087	2013	1023	2373	1366
0	1	0	2088	2014	1019	2373	1364
2	0	0	2084	2012	1017	2366	1359
0	1	0	2085	2012	1020	2367	1358
0	0	0	2086	2011	1018	2373	1364
0	0	0	2088	2015	1021	2374	1357
0	0	0	2088	2015	1019	2374	1364
0	0	0	2082	2007	1015	2363	1362
0	0	5	2088	2015	1021	2373	1368
0	0	0	2074	2011	1019	2369	1367
2	0	0	2086	2010	1018	2369	1365
1	3	2	2081	2005	1013	2366	1364
0	0	3	2086	2011	1019	2372	1367
1	3	1	2089	2012	1018	2371	1368
1	0	5	2086	2011	1022	2370	1367
0	4	3	2086	2011	1019	2369	1368
2	0	0	2083	1989	1013	2363	1360
1	1	0	2087	2010	1018	2370	1367
1	0	0	2086	2011	1019	2371	1370
2	0	6	2087	2014	1022	2373	1370
1	0	2	2086	2012	1019	2371	1369
1	1	4	2086	2011	1019	2370	1364
1	0	6	2087	2011	1020	2370	1370
0	0	8	2085	2010	1019	2371	1367
0	1	0	2087	2012	1019	2371	1370
2	0	0	2077	2005	1016	2366	1367
0	1	1	2089	2014	1022	2372	1369
0	0	0	2089	2012	1019	2369	1369
0	0	5	2091	2012	1020	2368	1368
0	2	1	2090	2012	1021	2367	1371
0	1	0	2089	2012	1021	2368	1371
1	0	1	2087	2006	1015	2357	1364
0	1	0	2090	2013	1022	2370	1374
0	0	0	2091	2013	1019	2368	1370
0	0	0	2091	2015	1021	2368	1370
0	1	0	2086	2011	1021	2369	1370
1	0	2	2091	2010	1020	2368	1371
0	1	1	2091	2009	1024	2368	1372
0	0	4	2091	2012	1021	2369	1372
2	0	2	2091	2013	1024	2370	1373
1	1	0	2088	2010	1019	2363	1364
0	0	4	2093	2014	1022	2368	1371
0	0	3	2094	2012	1024	2367	1372
0	1	0	2090	2012	1015	2369	1373
0	1	4	2092	2012	1025	2368	1373
0	0	2	2095	2015	1025	2371	1374
1	3	2	2093	2009	1021	2364	1370
0	0	1	2093	2012	1024	2368	1381
0	0	1	2093	2011	1019	2367	1375
0	0	1	2093	2012	1025	2367	1375
0	0	0	2087	2007	1022	2369	1375
0	0	0	2093	2012	1024	2369	1378
0	0	5	2097	2015	1026	2371	1375
0	1	0	2096	2012	1027	2369	1375
1	2	2	2095	2014	1026	2370	1378
1	2	0	2090	2006	1019	2364	1372
0	0	6	2094	2010	1024	2369	1377
1	0	0	2094	2010	1025	2369	1378
2	0	0	2097	2014	1025	2373	1380
1	0	3	2096	2013	1027	2371	1379
1	4	0	2094	2010	1022	2362	1374
0	1	0	2095	2011	1025	2370	1378
1	3	2	2095	2010	1025	2365	1374
2	0	6	2095	2009	1024	2370	1379
1	0	4	2097	2013	1025	2372	1381
0	2	1	2092	2002	1024	2367	1379
0	0	0	2096	2009	1024	2369	1373
0	0	5	2095	2010	1025	2370	1381
1	0	0	2096	2009	1026	2369	1381
0	0	0	2093	2009	1023	2371	1381
0	1	0	2091	2005	1022	2366	1378
0	2	2	2096	2009	1027	2373	1383
0	0	0	2093	2010	1025	2372	1380
0	3	2	2095	2009	1031	2372	1381
1	3	0	2093	2009	1026	2372	1381
1	4	0	2090	2006	1024	2371	1377
1	0	0	2094	2009	1025	2373	1382
0	0	2	2094	2008	1027	2372	1379
0	1	2	2095	2011	1027	2376	1381
0	0	0	2089	2003	1022	2366	1378
0	2	2	2093	2008	1027	2374	1382
0	1	0	2090	2005	1028	2373	1384
1	3	1	2089	2006	1030	2376	1384
1	1	0	2091	2007	1030	2374	1383
0	1	0	2087	2006	1032	2377	1384
2	3	3	2084	2003	1026	2369	1378
0	0	5	2090	2004	1028	2377	1381
1	0	3	2083	1998	1028	2372	1382
1	4	0	2088	2004	1030	2373	1383
1	3	0	2084	2001	1028	2373	1381
3	0	0	2083	1996	1028	2373	1382
1	1	0	2088	2003	1034	2377	1382
0	0	2	2088	2002	1032	2375	1379
0	1	0	2087	2002	1031	2373	1382
1	1	0	2080	1994	1028	2368	1376
1	4	0	2085	1999	1030	2373	1380
1	3	0	2085	1999	1030	2374	1382
0	0	1	2085	1999	1034	2376	1379
0	0	0	2087	1999	1034	2374	1382
0	0	0	2084	1990	1032	2371	1382
0	0	0	2078	1985	1028	2365	1373
2	0	2	2082	1989	1030	2373	1383
0	0	1	2077	1982	1031	2373	1383
0	0	4	2084	1990	1032	2373	1382
3	0	2	2077	1990	1024	2373	1391
1	1	0	2076	1988	1018	2368	1388
