# Supplementary material for: Assisting hand gesture classification and rehabilitation assessment via sEMG and finger motion data
Source: Front Bioeng Biotechnol. 2026 Jan 8;13:1751763. doi: 10.3389/fbioe.2025.1751763 (PMC12823985; doi:10.3389/fbioe.2025.1751763)
Supplement: Supplementary file 1 [file DataSheet1.zip › dataset/function 0/0/5/5.csv]

channel_2	channel_3	channel_6	pinky	ring finger	middle finger	forefinger	thumb
0	0	4	2133	1797	922	2105	1774
1	2	0	2126	1791	922	2103	1773
1	1	0	2133	1797	925	2105	1774
1	2	0	2127	1792	919	2101	1772
1	0	4	2134	1797	924	2106	1775
0	1	3	2134	1798	926	2103	1774
0	0	0	2133	1798	926	2103	1774
1	4	0	2133	1798	923	2105	1775
0	0	0	2129	1794	924	2101	1769
1	0	0	2074	1847	935	2132	1570
0	1	1	2074	1847	936	2126	1563
0	0	0	2075	1847	936	2131	1570
1	5	2	2069	1842	929	2126	1566
0	0	3	2075	1848	934	2129	1569
0	2	0	2071	1846	934	2129	1569
1	0	2	2073	1848	937	2132	1572
0	1	0	2075	1851	937	2131	1571
0	2	0	2071	1845	933	2129	1567
0	0	2	2074	1848	936	2130	1569
2	2	1	2074	1849	934	2131	1570
1	1	1	2074	1849	935	2130	1569
0	0	0	2070	1840	931	2122	1563
1	2	0	2073	1848	936	2131	1570
0	0	1	2075	1849	939	2125	1565
1	1	0	2075	1851	936	2132	1570
1	3	0	2069	1843	932	2124	1568
1	2	0	2073	1847	936	2131	1562
0	0	3	2072	1848	937	2129	1567
2	3	0	2071	1847	935	2131	1569
1	3	0	2074	1850	939	2133	1571
0	1	0	2073	1845	937	2131	1571
1	4	1	2068	1845	935	2128	1566
1	2	0	2071	1849	934	2129	1563
0	2	0	2073	1851	938	2130	1564
0	1	0	2070	1849	937	2129	1563
2	0	2	2071	1851	936	2130	1563
1	3	2	2070	1849	936	2129	1563
2	0	2	2068	1850	935	2130	1563
1	0	2	2069	1852	936	2127	1562
0	0	4	2067	1843	931	2123	1554
0	1	0	2070	1850	935	2129	1565
1	2	0	2069	1850	939	2132	1565
0	0	5	2072	1852	939	2130	1561
0	0	1	2065	1844	931	2125	1561
0	0	3	2071	1851	936	2130	1564
1	0	2	2069	1849	936	2130	1563
0	1	2	2068	1849	936	2129	1563
0	1	0	2069	1849	936	2128	1562
0	4	1	2068	1850	935	2129	1559
0	0	0	2071	1849	936	2129	1563
1	0	5	2070	1851	935	2131	1564
0	0	6	2068	1851	937	2132	1564
2	0	2	2071	1853	937	2131	1563
0	0	0	2068	1844	932	2124	1557
0	0	5	2067	1851	937	2129	1562
1	0	2	2071	1849	935	2129	1559
0	1	0	2070	1851	936	2129	1562
0	1	1	2066	1847	930	2125	1559
0	1	0	2070	1851	935	2129	1562
2	0	3	2068	1850	936	2129	1563
2	0	2	2070	1851	938	2131	1566
0	0	5	2069	1850	935	2129	1561
0	1	0	2068	1850	936	2127	1559
1	1	2	2071	1851	937	2128	1562
0	2	0	2069	1850	936	2129	1562
0	0	0	2069	1850	935	2131	1562
0	2	0	2065	1844	931	2120	1553
2	0	1	2069	1848	938	2131	1565
0	0	1	2070	1853	936	2129	1561
1	2	0	2069	1850	937	2127	1557
0	0	2	2069	1851	940	2129	1562
0	1	0	2061	1843	931	2127	1562
1	0	0	2070	1852	938	2130	1565
0	1	6	2070	1851	936	2130	1562
0	0	2	2069	1851	937	2130	1564
0	0	3	2068	1850	936	2129	1561
0	0	2	2066	1849	933	2128	1557
2	0	2	2070	1850	935	2129	1561
1	4	1	2070	1850	936	2129	1562
0	0	0	2071	1849	937	2126	1562
0	2	2	2065	1844	931	2124	1556
0	0	0	2071	1851	938	2132	1562
0	4	3	2072	1852	936	2123	1559
0	0	4	2071	1850	936	2128	1561
0	0	0	2065	1846	932	2128	1560
2	0	2	2070	1850	935	2130	1557
0	1	0	2068	1849	935	2128	1561
3	0	0	2070	1848	938	2132	1562
0	0	1	2072	1850	937	2130	1560
1	1	0	2071	1850	934	2129	1562
0	0	0	2066	1849	934	2126	1556
0	3	0	2069	1850	935	2130	1560
1	1	0	2070	1850	935	2129	1561
1	0	2	2069	1850	938	2129	1560
1	0	2	2064	1843	931	2120	1556
2	0	0	2069	1847	936	2131	1563
2	0	2	2070	1851	937	2123	1559
2	0	2	2072	1852	936	2130	1561
0	1	0	2066	1842	934	2127	1560
0	0	7	2070	1850	937	2129	1558
0	1	0	2068	1850	935	2128	1561
1	0	4	2070	1851	936	2129	1561
0	0	0	2069	1849	936	2129	1561
0	1	1	2067	1849	933	2124	1554
0	1	0	2070	1848	934	2125	1557
1	3	2	2070	1845	936	2130	1561
0	2	2	2070	1850	933	2129	1562
0	2	0	2070	1849	938	2128	1561
0	0	0	2065	1844	928	2122	1556
0	0	0	2069	1849	935	2132	1563
1	0	4	2072	1850	933	2122	1558
0	2	2	2071	1850	935	2130	1561
3	0	0	2067	1842	934	2127	1560
1	0	0	2069	1848	933	2127	1553
0	0	1	2069	1849	934	2129	1561
1	2	3	2070	1848	936	2128	1561
0	1	0	2066	1849	937	2121	1563
0	1	0	2069	1848	935	2128	1558
1	2	2	2072	1851	939	2129	1561
1	0	5	2071	1848	937	2129	1560
1	3	2	2070	1849	936	2129	1560
1	2	2	2065	1842	930	2121	1555
1	0	0	2070	1849	935	2130	1560
0	0	1	2071	1848	938	2131	1564
0	0	6	2072	1851	929	2124	1559
0	3	2	2072	1850	938	2129	1562
2	0	0	2067	1843	934	2128	1560
3	0	5	2070	1848	937	2123	1554
1	3	2	2080	1854	941	2138	1568
0	0	1	2072	1845	937	2129	1560
0	3	2	2065	1835	928	2124	1557
0	2	2	2072	1846	936	2130	1561
0	0	0	2072	1845	934	2129	1561
0	1	2	2072	1846	936	2128	1560
0	3	2	2071	1845	935	2129	1560
0	1	2	2070	1846	937	2131	1559
0	0	0	2073	1848	938	2131	1563
1	4	2	2075	1847	935	2129	1561
0	0	2	2072	1845	935	2129	1560
1	3	2	2067	1839	931	2123	1555
0	2	0	2072	1846	934	2129	1561
0	2	7	2072	1845	935	2129	1559
0	0	0	2072	1845	935	2131	1560
0	2	1	2066	1838	931	2127	1559
0	2	1	2072	1846	935	2131	1560
0	1	2	2074	1848	935	2132	1562
0	1	1	2074	1847	934	2129	1561
0	1	2	2073	1846	938	2129	1560
0	0	0	2071	1845	935	2129	1562
0	1	1	2071	1846	935	2126	1558
1	1	0	2073	1846	936	2128	1565
0	1	1	2074	1846	936	2129	1561
0	1	1	2073	1846	936	2128	1561
2	0	0	2068	1839	930	2123	1556
1	0	5	2071	1844	934	2130	1562
0	1	0	2073	1845	932	2126	1559
1	0	2	2074	1845	935	2128	1562
0	1	0	2068	1837	933	2127	1560
0	1	1	2070	1845	935	2130	1557
2	0	0	2072	1847	937	2132	1562
0	0	0	2076	1849	936	2130	1562
2	0	0	2073	1846	936	2128	1561
0	0	1	2073	1845	935	2123	1552
0	0	0	2073	1845	936	2130	1560
0	1	0	2074	1846	936	2129	1562
0	1	0	2073	1845	937	2129	1563
0	1	0	2073	1847	937	2133	1564
2	0	3	2072	1841	931	2124	1556
0	3	2	2074	1847	936	2129	1562
0	0	0	2074	1845	935	2124	1554
1	0	2	2073	1845	936	2128	1561
0	1	0	2066	1839	933	2127	1561
1	1	0	2073	1845	935	2129	1556
2	4	0	2072	1845	935	2127	1561
2	0	1	2072	1845	935	2129	1563
1	2	2	2073	1845	937	2132	1564
2	0	0	2074	1846	933	2126	1554
1	0	1	2075	1846	937	2131	1561
0	0	0	2074	1845	934	2129	1562
0	1	0	2073	1844	934	2128	1559
2	0	6	2068	1838	929	2122	1556
1	0	2	2073	1846	936	2131	1562
1	2	2	2074	1841	930	2126	1560
0	2	2	2077	1849	932	2127	1560
1	0	0	2073	1846	936	2129	1562
2	0	0	2069	1839	932	2128	1561
0	0	0	2074	1844	933	2125	1555
0	4	3	2072	1844	935	2128	1561
1	3	0	2073	1845	936	2128	1562
0	1	2	2073	1843	936	2129	1562
0	1	0	2072	1842	934	2122	1554
0	1	0	2074	1845	935	2132	1562
1	0	6	2071	1847	937	2132	1563
0	3	2	2075	1846	933	2129	1562
0	0	0	2069	1839	928	2121	1554
1	1	0	2073	1845	936	2129	1561
0	1	2	2073	1842	929	2125	1561
0	1	0	2073	1845	937	2129	1562
0	0	0	2068	1842	934	2128	1561
1	0	0	2074	1844	936	2121	1558
0	0	2	2073	1847	934	2129	1561
1	3	4	2073	1845	935	2129	1559
1	1	0	2072	1843	935	2128	1562
1	0	3	2071	1844	935	2129	1561
1	3	3	2073	1845	931	2126	1553
3	0	5	2074	1845	933	2129	1562
0	1	0	2072	1845	935	2129	1562
1	4	2	2074	1845	935	2130	1565
0	0	0	2069	1841	930	2124	1558
1	1	0	2076	1846	934	2129	1563
0	3	4	2074	1840	930	2125	1561
1	0	0	2074	1845	934	2129	1563
0	4	2	2070	1840	935	2128	1561
0	2	2	2073	1843	932	2121	1559
2	0	0	2073	1843	935	2129	1562
1	0	3	2073	1845	933	2128	1563
0	1	2	2074	1845	935	2132	1565
0	0	0	2072	1843	933	2124	1558
0	1	2	2076	1846	938	2128	1563
0	0	0	2072	1843	935	2127	1563
2	0	0	2073	1843	934	2121	1561
2	0	2	2071	1843	936	2128	1562
0	1	4	2069	1837	930	2124	1558
0	4	4	2075	1845	936	2132	1565
0	2	2	2071	1842	935	2128	1563
0	1	1	2069	1837	931	2128	1561
0	4	1	2074	1844	935	2127	1563
3	0	1	2074	1844	934	2128	1564
0	0	0	2073	1843	935	2129	1564
1	2	3	2069	1845	937	2130	1566
0	0	1	2076	1846	932	2124	1559
1	3	1	2074	1844	936	2127	1563
0	1	2	2074	1844	936	2129	1561
0	1	0	2074	1843	934	2129	1565
1	1	0	2068	1837	929	2122	1558
0	0	0	2074	1844	933	2128	1565
0	2	2	2074	1844	935	2128	1565
0	0	5	2074	1844	933	2129	1567
0	0	0	2066	1842	936	2129	1567
1	1	3	2077	1846	936	2127	1565
1	0	0	2075	1845	936	2127	1565
0	3	6	2074	1845	934	2129	1566
1	0	0	2074	1843	935	2128	1566
0	1	2	2074	1843	935	2130	1566
0	0	0	2073	1844	931	2122	1560
1	3	2	2074	1843	934	2126	1565
0	0	0	2074	1843	935	2129	1567
1	0	3	2074	1844	937	2130	1569
1	2	0	2071	1839	930	2122	1562
1	1	1	2075	1844	936	2129	1566
1	1	0	2076	1841	934	2127	1565
1	2	0	2074	1843	935	2129	1566
2	0	2	2071	1842	934	2126	1565
3	0	5	2074	1844	933	2127	1565
0	0	1	2075	1842	935	2128	1565
1	5	2	2074	1844	935	2129	1567
1	1	6	2074	1843	936	2129	1568
0	1	0	2072	1840	932	2122	1560
0	2	0	2076	1841	933	2128	1565
1	1	0	2074	1843	935	2129	1565
0	2	0	2074	1844	934	2127	1566
0	0	2	2075	1844	934	2127	1567
1	3	2	2069	1838	930	2122	1562
1	2	0	2074	1844	936	2130	1565
0	0	0	2077	1845	937	2129	1567
0	0	2	2074	1844	936	2128	1567
0	0	5	2071	1842	935	2127	1566
0	1	3	2072	1840	932	2127	1564
2	1	2	2074	1843	933	2128	1565
1	1	2	2074	1843	933	2128	1564
1	3	0	2074	1843	934	2128	1564
1	3	0	2069	1834	930	2123	1561
0	0	0	2071	1839	934	2130	1567
0	0	0	2076	1846	938	2130	1566
0	1	0	2081	1845	936	2128	1567
0	0	0	2069	1838	930	2122	1562
0	0	0	2074	1841	935	2127	1565
0	0	0	2074	1843	933	2128	1566
0	4	2	2074	1843	935	2128	1566
1	1	0	2074	1843	935	2131	1568
2	0	5	2074	1844	937	2129	1566
0	0	0	2072	1840	931	2126	1564
1	3	1	2074	1843	934	2129	1566
1	2	1	2074	1844	933	2128	1566
0	0	2	2073	1843	934	2127	1563
0	1	0	2071	1838	928	2121	1558
0	0	3	2070	1839	931	2128	1565
1	0	2	2073	1844	934	2127	1565
0	0	0	2075	1843	936	2129	1566
0	0	1	2069	1837	929	2119	1565
0	0	4	2075	1845	938	2129	1566
3	0	1	2075	1844	936	2129	1566
3	0	2	2074	1843	935	2129	1566
0	1	0	2073	1842	935	2128	1565
0	0	5	2070	1839	931	2126	1564
2	0	1	2075	1844	934	2128	1565
2	0	2	2073	1843	935	2129	1565
0	0	0	2075	1843	936	2128	1565
2	0	6	2075	1842	935	2129	1565
0	1	0	2069	1838	925	2117	1560
0	0	0	2070	1837	931	2126	1565
2	0	0	2075	1843	934	2127	1566
1	0	2	2074	1843	936	2127	1566
1	4	1	2069	1835	926	2118	1563
0	0	0	2073	1843	935	2131	1568
1	4	0	2076	1846	937	2129	1565
0	1	0	2075	1843	934	2128	1565
0	1	0	2073	1842	935	2128	1565
1	2	0	2067	1837	931	2128	1562
1	2	1	2074	1842	934	2128	1564
0	0	0	2074	1843	934	2130	1564
1	1	3	2074	1842	933	2130	1565
0	2	0	2071	1834	930	2119	1559
0	0	0	2064	1839	934	2130	1567
0	1	3	2076	1844	937	2129	1566
1	0	1	2074	1844	934	2128	1564
0	0	1	2073	1844	936	2129	1565
0	2	0	2068	1838	929	2121	1562
0	0	0	2074	1842	935	2128	1564
0	1	0	2075	1843	937	2130	1567
2	0	1	2073	1843	931	2129	1563
2	0	0	2064	1840	932	2120	1556
3	0	3	2073	1844	935	2127	1561
0	1	0	2072	1843	935	2128	1561
0	2	2	2072	1844	935	2127	1560
0	0	0	2068	1841	934	2125	1560
1	0	4	2071	1844	933	2124	1560
0	0	0	2072	1845	936	2127	1561
2	0	5	2071	1843	935	2127	1561
0	1	1	2076	1845	935	2131	1564
0	1	1	2073	1842	932	2123	1558
0	0	1	2071	1845	937	2127	1560
0	2	2	2071	1845	934	2127	1559
0	0	3	2070	1845	936	2127	1563
0	2	0	2064	1837	930	2118	1553
0	3	0	2071	1844	935	2127	1561
2	0	2	2071	1845	936	2127	1561
1	0	0	2069	1844	935	2127	1561
1	0	2	2066	1844	936	2128	1563
0	1	2	2069	1845	937	2128	1561
0	0	0	2072	1844	935	2126	1561
0	0	0	2071	1845	934	2127	1560
0	1	1	2069	1845	935	2126	1560
0	2	2	2069	1845	937	2127	1561
2	0	0	2066	1842	932	2123	1554
0	0	0	2069	1844	931	2126	1559
1	1	0	2070	1845	935	2127	1560
0	0	0	2069	1845	935	2128	1561
2	0	2	2066	1841	933	2124	1556
0	1	0	2072	1848	934	2127	1561
0	0	0	2071	1846	935	2126	1561
2	7	1	2070	1845	936	2126	1561
0	1	1	2067	1843	935	2126	1560
3	0	2	2069	1843	934	2126	1559
1	2	0	2070	1845	936	2127	1560
0	0	2	2070	1846	936	2127	1561
0	0	1	2069	1845	934	2127	1560
0	1	0	2068	1847	937	2127	1560
1	4	3	2067	1841	931	2120	1552
0	0	4	2070	1843	933	2125	1557
0	1	0	2070	1847	933	2125	1560
0	4	0	2069	1845	935	2126	1559
0	0	0	2064	1839	930	2120	1551
0	2	3	2068	1846	936	2126	1560
0	0	0	2068	1846	936	2126	1559
0	4	6	2070	1847	936	2126	1561
0	0	0	2068	1844	935	2128	1559
0	1	0	2069	1844	930	2126	1559
2	0	0	2070	1849	938	2129	1562
1	4	0	2072	1851	936	2129	1560
0	0	1	2070	1846	936	2125	1560
0	0	6	2065	1841	930	2120	1552
2	0	3	2069	1843	932	2125	1558
0	1	0	2069	1847	936	2126	1559
3	0	0	2069	1846	936	2128	1559
0	1	5	2069	1845	937	2126	1559
0	0	3	2064	1842	928	2122	1551
0	1	0	2069	1847	936	2128	1559
0	2	0	2070	1848	935	2126	1559
1	2	0	2069	1847	930	2127	1558
0	1	0	2066	1845	934	2126	1559
0	0	3	2069	1844	933	2127	1560
1	0	2	2071	1850	938	2135	1558
0	0	2	2071	1848	937	2127	1558
1	2	0	2068	1847	936	2127	1557
0	1	0	2062	1843	930	2119	1552
0	1	0	2068	1842	932	2125	1557
1	3	0	2069	1847	936	2128	1559
1	1	1	2069	1848	935	2127	1557
1	0	5	2063	1840	932	2120	1555
0	0	5	2068	1848	937	2129	1560
0	0	6	2071	1850	937	2125	1559
0	0	3	2069	1849	936	2126	1558
1	1	1	2067	1847	938	2126	1558
0	2	2	2066	1845	936	2125	1557
0	2	5	2068	1841	932	2124	1557
0	0	0	2068	1848	939	2130	1561
1	0	6	2069	1850	938	2125	1559
0	2	2	2069	1848	936	2127	1558
0	2	1	2061	1842	931	2121	1551
0	3	2	2068	1838	932	2125	1557
1	0	6	2068	1847	934	2127	1558
1	2	2	2068	1846	937	2125	1557
0	0	0	2063	1841	934	2115	1554
0	1	2	2068	1848	936	2126	1559
0	0	0	2068	1848	939	2129	1558
0	1	0	2070	1849	937	2128	1559
0	0	0	2069	1846	935	2127	1558
1	3	2	2069	1839	932	2125	1556
0	1	0	2067	1847	936	2127	1559
0	0	1	2069	1847	935	2127	1558
1	1	0	2068	1849	937	2130	1561
0	0	0	2070	1849	939	2127	1558
3	0	7	2067	1842	932	2119	1550
0	0	0	2069	1840	932	2125	1556
2	1	2	2068	1847	937	2128	1557
1	2	0	2071	1848	935	2121	1553
1	0	2	2069	1844	931	2121	1552
1	3	3	2069	1845	935	2125	1557
1	1	0	2069	1845	936	2127	1557
1	2	2	2069	1845	933	2126	1559
0	1	1	2065	1841	929	2120	1555
0	2	0	2071	1846	938	2129	1559
0	1	0	2070	1846	936	2127	1559
1	0	0	2070	1845	935	2126	1557
2	0	1	2064	1842	933	2125	1557
2	0	2	2071	1844	935	2124	1556
0	0	1	2070	1845	931	2127	1558
0	2	2	2069	1845	935	2127	1557
0	1	2	2070	1844	936	2125	1559
1	2	0	2069	1841	931	2121	1552
1	0	0	2071	1844	933	2126	1558
0	1	1	2070	1844	934	2128	1559
1	4	0	2071	1846	938	2130	1560
0	0	0	2065	1838	931	2121	1552
0	0	2	2063	1835	929	2120	1551
0	2	1	2071	1843	936	2127	1558
1	2	0	2069	1843	937	2127	1558
0	0	0	2069	1844	934	2127	1557
2	2	0	2066	1841	935	2129	1559
2	0	3	2071	1846	932	2126	1558
1	1	0	2072	1845	937	2127	1559
2	0	0	2071	1845	935	2127	1558
0	1	0	2071	1843	935	2127	1555
0	1	0	2068	1838	928	2121	1552
0	1	0	2070	1841	933	2126	1557
0	1	0	2070	1843	935	2127	1558
1	1	2	2068	1844	935	2127	1557
1	2	1	2066	1837	930	2122	1550
1	3	2	2071	1845	936	2130	1560
1	4	2	2071	1846	938	2129	1559
0	1	6	2071	1844	933	2127	1558
0	0	0	2072	1843	931	2125	1557
0	1	0	2068	1842	933	2125	1559
0	0	0	2071	1841	931	2126	1556
1	2	0	2069	1845	937	2127	1561
2	0	2	2071	1845	937	2127	1560
1	0	6	2072	1845	936	2127	1558
0	2	1	2068	1838	930	2121	1551
0	1	0	2070	1838	935	2126	1557
0	0	2	2070	1843	935	2127	1558
1	2	0	2071	1845	935	2126	1558
2	0	3	2066	1834	931	2119	1553
3	0	2	2070	1841	935	2128	1558
0	1	0	2070	1843	936	2127	1559
0	1	0	2070	1844	938	2130	1560
0	0	3	2071	1845	937	2127	1558
0	0	0	2065	1841	934	2125	1557
0	1	0	2071	1843	935	2127	1558
0	0	2	2070	1844	934	2127	1557
0	0	0	2070	1843	937	2127	1558
0	1	0	2069	1843	936	2126	1557
0	0	0	2064	1840	931	2122	1554
0	0	5	2071	1840	935	2128	1559
0	1	0	2073	1847	936	2129	1558
0	1	0	2072	1844	936	2125	1558
0	1	1	2068	1837	931	2117	1553
1	3	0	2070	1843	936	2126	1558
0	0	7	2071	1844	936	2127	1558
2	2	0	2070	1843	934	2127	1557
1	4	2	2069	1842	937	2126	1558
0	0	4	2067	1837	935	2127	1560
