# Supplementary material for: Assisting hand gesture classification and rehabilitation assessment via sEMG and finger motion data
Source: Front Bioeng Biotechnol. 2026 Jan 8;13:1751763. doi: 10.3389/fbioe.2025.1751763 (PMC12823985; doi:10.3389/fbioe.2025.1751763)
Supplement: Supplementary file 1 [file DataSheet1.zip › dataset/function 0/0/5/6.csv]

channel_2	channel_3	channel_6	pinky	ring finger	middle finger	forefinger	thumb
1	4	0	2070	1832	933	2123	1559
0	0	3	2066	1829	931	2120	1559
1	2	0	2071	1831	933	2121	1558
0	0	2	2070	1831	934	2121	1559
0	0	1	2071	1830	934	2123	1560
1	0	2	2070	1832	936	2125	1562
0	0	2	2063	1825	923	2115	1549
0	0	5	2067	1831	936	2121	1555
0	1	5	2067	1832	933	2116	1551
0	0	0	2066	1831	933	2118	1557
0	1	0	2059	1823	929	2119	1557
0	0	1	2069	1835	933	2123	1553
0	0	2	2069	1830	934	2121	1555
1	3	0	2064	1830	933	2120	1556
0	0	0	2067	1832	932	2123	1556
2	4	0	2067	1830	935	2121	1555
1	2	0	2061	1829	932	2120	1555
0	0	2	2066	1834	937	2124	1556
2	0	3	2069	1833	933	2121	1556
1	1	0	2067	1833	935	2123	1559
2	0	0	2065	1827	929	2116	1551
1	4	0	2068	1832	932	2120	1555
0	0	1	2067	1831	933	2115	1549
1	0	3	2066	1831	934	2121	1557
0	4	0	2061	1825	929	2117	1554
0	2	0	2067	1831	933	2120	1552
0	0	0	2065	1831	933	2120	1556
0	1	0	2067	1827	933	2121	1556
2	4	2	2067	1831	936	2123	1558
0	1	1	2067	1831	934	2117	1551
0	1	0	2063	1828	933	2118	1551
0	0	1	2066	1831	932	2122	1556
0	1	3	2067	1831	934	2121	1556
0	1	1	2068	1834	933	2121	1557
0	0	0	2063	1825	928	2111	1551
1	3	0	2068	1831	935	2123	1558
0	2	0	2069	1831	933	2122	1559
0	0	2	2069	1829	934	2121	1556
3	0	0	2067	1826	927	2114	1549
1	1	0	2068	1831	934	2120	1557
0	0	2	2069	1829	934	2121	1559
2	0	2	2070	1833	935	2124	1558
0	0	3	2065	1825	930	2116	1552
0	0	2	2069	1831	933	2121	1557
0	0	0	2068	1829	933	2120	1555
2	4	0	2069	1830	933	2121	1556
0	0	4	2068	1829	932	2121	1556
0	0	4	2068	1830	932	2120	1556
1	2	2	2069	1829	933	2121	1557
2	2	3	2069	1831	933	2120	1558
0	0	1	2070	1832	932	2122	1558
0	1	0	2067	1826	926	2113	1549
0	2	2	2070	1829	934	2121	1556
0	0	4	2069	1831	933	2122	1555
0	2	5	2069	1829	933	2122	1556
0	0	0	2069	1831	932	2123	1560
0	0	5	2065	1827	931	2117	1554
0	0	0	2071	1831	934	2121	1557
0	0	2	2069	1830	931	2121	1557
0	0	0	2069	1830	933	2122	1556
0	1	0	2067	1830	934	2121	1555
0	0	2	2067	1828	932	2120	1557
2	0	0	2069	1829	932	2120	1557
1	4	0	2069	1830	933	2121	1557
0	0	0	2069	1831	932	2123	1559
2	0	2	2065	1826	930	2117	1553
0	1	0	2070	1832	935	2122	1558
0	1	0	2069	1830	934	2121	1556
1	4	2	2070	1830	934	2120	1559
2	3	0	2065	1823	927	2113	1554
0	1	0	2069	1829	933	2119	1557
1	1	5	2066	1830	932	2121	1556
2	0	2	2070	1830	933	2121	1558
1	3	0	2069	1830	933	2121	1558
1	2	5	2068	1830	932	2120	1558
0	0	3	2066	1828	930	2121	1552
0	0	0	2069	1829	934	2122	1557
2	0	5	2067	1830	933	2121	1556
1	1	7	2068	1829	934	2119	1557
0	1	2	2064	1823	929	2117	1553
0	0	3	2070	1832	936	2122	1558
1	2	0	2070	1829	934	2119	1554
0	0	1	2069	1830	933	2122	1560
0	0	1	2062	1825	928	2116	1555
0	0	6	2069	1830	933	2119	1557
1	2	0	2067	1828	931	2121	1556
0	0	0	2069	1830	933	2121	1557
1	2	0	2067	1829	929	2123	1559
2	0	2	2067	1833	934	2118	1553
2	4	0	2071	1833	934	2121	1557
0	0	0	2069	1830	933	2122	1556
0	0	2	2070	1830	935	2120	1557
0	0	1	2069	1831	933	2122	1557
0	0	0	2065	1824	928	2115	1551
0	0	0	2069	1831	934	2124	1560
0	1	3	2071	1831	935	2123	1555
0	0	2	2071	1833	933	2122	1558
2	2	0	2066	1823	927	2118	1555
0	0	1	2069	1830	934	2121	1555
0	0	2	2068	1829	932	2119	1556
0	0	0	2069	1829	933	2121	1557
1	2	0	2068	1830	933	2121	1558
0	0	3	2067	1828	932	2118	1553
0	0	2	2069	1831	934	2122	1559
0	0	2	2069	1832	933	2124	1561
2	4	0	2071	1832	935	2122	1558
0	0	0	2065	1826	928	2114	1551
1	2	6	2070	1831	934	2122	1556
0	0	0	2070	1830	932	2121	1558
0	0	2	2069	1831	933	2119	1553
0	0	2	2070	1829	934	2122	1560
0	0	4	2066	1825	930	2123	1558
0	0	0	2073	1833	935	2123	1554
0	1	2	2069	1827	932	2121	1557
1	2	6	2070	1830	934	2122	1557
2	3	6	2069	1830	934	2120	1558
0	0	0	2068	1830	931	2116	1553
1	2	5	2070	1831	932	2121	1558
0	0	0	2070	1831	936	2120	1559
2	4	0	2071	1830	934	2123	1558
1	1	0	2064	1825	927	2118	1554
0	0	2	2073	1833	936	2123	1557
0	1	0	2072	1831	932	2113	1553
0	0	0	2071	1832	927	2121	1559
1	0	2	2065	1823	929	2121	1558
0	0	2	2070	1831	932	2115	1551
1	4	0	2071	1831	936	2122	1551
1	2	0	2068	1828	933	2122	1561
0	0	4	2072	1832	935	2124	1559
0	0	5	2072	1832	935	2123	1556
1	3	0	2068	1829	932	2117	1553
1	0	6	2073	1831	929	2122	1561
0	0	0	2073	1830	932	2123	1559
0	0	1	2069	1829	932	2121	1557
0	1	0	2072	1830	932	2119	1559
0	0	1	2072	1831	932	2121	1558
0	0	0	2071	1830	933	2121	1560
1	4	1	2072	1831	935	2122	1562
1	2	1	2069	1829	928	2113	1553
2	0	3	2073	1832	931	2122	1560
1	2	1	2073	1830	934	2123	1559
2	0	2	2072	1831	933	2121	1560
1	1	2	2065	1825	927	2117	1556
2	0	3	2073	1831	932	2123	1559
0	1	0	2071	1830	933	2120	1559
0	0	0	2072	1831	932	2123	1562
1	1	4	2072	1833	935	2123	1560
0	0	6	2073	1832	933	2122	1556
0	1	0	2072	1831	933	2121	1558
0	0	0	2073	1831	928	2122	1560
0	0	3	2073	1831	934	2122	1559
0	0	2	2072	1830	931	2122	1561
1	3	0	2067	1826	926	2115	1557
0	0	2	2075	1834	933	2121	1561
0	1	5	2073	1831	933	2122	1559
0	0	3	2077	1829	931	2121	1560
1	1	0	2068	1823	927	2118	1558
0	0	2	2073	1828	933	2122	1560
2	2	0	2070	1830	932	2121	1557
3	0	0	2073	1830	933	2120	1560
1	1	0	2070	1830	933	2121	1562
1	2	0	2071	1831	934	2122	1558
0	2	0	2075	1832	937	2121	1561
1	1	0	2073	1830	934	2122	1559
1	2	0	2072	1831	933	2121	1560
1	0	2	2068	1824	928	2115	1553
0	1	3	2072	1830	933	2121	1559
1	1	0	2072	1831	932	2119	1557
1	1	0	2075	1832	933	2123	1556
1	1	0	2072	1831	935	2121	1559
1	0	0	2068	1825	930	2119	1559
1	4	0	2072	1830	932	2121	1556
0	0	3	2072	1829	933	2121	1559
0	0	5	2073	1831	934	2121	1560
1	2	0	2072	1830	932	2121	1559
0	1	0	2072	1829	929	2118	1556
0	0	6	2073	1831	931	2121	1561
2	0	2	2073	1830	931	2122	1560
0	1	2	2072	1831	933	2122	1563
0	0	2	2069	1825	924	2115	1557
0	2	0	2076	1833	934	2123	1560
0	0	5	2073	1830	931	2118	1557
3	0	2	2073	1830	934	2122	1561
0	2	0	2067	1824	930	2120	1561
0	1	5	2073	1830	933	2118	1555
0	0	5	2073	1830	933	2121	1561
0	0	0	2073	1831	933	2123	1561
1	0	2	2076	1832	930	2124	1561
0	0	0	2074	1831	934	2122	1561
1	0	2	2070	1829	931	2119	1556
1	0	2	2074	1831	932	2121	1559
0	0	0	2073	1831	932	2122	1559
1	0	1	2073	1830	934	2123	1560
0	1	0	2067	1823	927	2111	1553
0	1	0	2074	1830	931	2121	1560
0	0	5	2073	1833	931	2118	1558
3	0	1	2075	1833	935	2123	1561
0	0	4	2070	1826	932	2120	1558
0	0	0	2074	1831	934	2119	1554
0	0	1	2071	1829	933	2122	1561
1	4	0	2069	1831	933	2120	1561
0	0	0	2073	1830	933	2121	1560
0	0	0	2072	1829	931	2116	1554
0	0	2	2073	1830	934	2122	1559
0	0	4	2074	1831	933	2120	1560
1	2	0	2073	1831	932	2123	1563
1	2	0	2074	1831	933	2122	1561
0	0	2	2068	1822	925	2114	1555
1	3	0	2073	1830	933	2121	1560
0	0	2	2072	1830	930	2118	1555
1	2	0	2072	1831	932	2122	1560
0	0	2	2068	1825	932	2122	1561
1	2	0	2074	1833	935	2118	1554
0	0	7	2074	1831	933	2122	1560
1	0	1	2074	1830	935	2122	1560
2	0	0	2073	1831	931	2122	1561
0	0	2	2072	1829	929	2116	1553
2	4	0	2073	1830	933	2121	1559
0	1	0	2073	1829	933	2122	1560
2	1	1	2073	1829	933	2122	1560
0	0	0	2068	1826	926	2116	1555
2	0	5	2073	1831	932	2124	1561
1	0	0	2074	1829	932	2122	1560
0	0	0	2074	1830	930	2110	1557
2	2	0	2072	1829	934	2121	1559
1	2	0	2066	1825	931	2120	1559
0	0	1	2073	1831	933	2112	1555
0	1	2	2072	1829	934	2121	1559
0	0	0	2070	1830	935	2123	1562
1	1	2	2067	1826	928	2117	1556
0	0	0	2073	1830	933	2121	1558
0	0	1	2072	1830	931	2120	1558
0	0	2	2071	1829	934	2120	1558
1	2	0	2068	1829	931	2123	1558
0	0	2	2070	1829	931	2121	1554
0	0	2	2069	1829	934	2123	1558
2	0	1	2070	1830	933	2121	1558
1	3	0	2070	1827	936	2123	1560
0	0	0	2064	1826	926	2112	1555
0	0	3	2071	1831	930	2121	1558
0	0	7	2070	1831	933	2122	1557
0	0	2	2069	1830	933	2121	1559
1	2	2	2064	1823	925	2117	1557
1	1	1	2067	1830	933	2121	1556
1	4	0	2068	1828	934	2119	1557
1	1	0	2069	1830	934	2118	1562
0	1	0	2068	1830	934	2121	1557
0	1	2	2067	1832	934	2118	1556
1	0	2	2067	1831	932	2117	1553
1	3	1	2067	1832	932	2122	1555
0	2	2	2067	1831	934	2121	1556
0	0	3	2068	1831	933	2121	1557
0	0	6	2063	1826	930	2117	1551
0	0	2	2070	1835	936	2123	1556
3	0	2	2069	1832	933	2120	1553
1	0	2	2067	1832	933	2121	1555
0	1	3	2062	1825	928	2117	1554
1	1	0	2067	1832	930	2119	1550
2	0	2	2065	1831	934	2120	1554
2	3	0	2068	1831	934	2122	1554
1	2	0	2067	1831	933	2121	1556
0	0	2	2067	1834	931	2118	1551
2	0	2	2069	1837	935	2123	1557
0	0	5	2068	1833	933	2122	1555
0	2	0	2067	1833	933	2122	1553
2	0	0	2067	1837	933	2122	1555
0	0	0	2060	1826	928	2113	1545
1	3	2	2067	1834	933	2121	1553
0	1	0	2064	1834	935	2117	1560
0	0	5	2067	1833	934	2121	1554
2	0	2	2061	1831	934	2122	1557
0	1	0	2068	1838	937	2119	1551
0	0	4	2067	1835	934	2120	1555
0	0	0	2067	1835	934	2123	1554
2	1	2	2065	1835	934	2120	1554
1	0	3	2066	1835	929	2115	1548
0	0	0	2066	1835	934	2120	1553
0	1	1	2064	1833	934	2121	1553
0	0	0	2066	1835	934	2121	1555
2	0	1	2062	1829	929	2116	1551
0	0	0	2065	1837	936	2123	1556
2	0	0	2069	1835	932	2118	1550
0	4	2	2066	1835	930	2117	1552
0	0	5	2066	1836	936	2120	1553
1	0	0	2061	1834	934	2119	1552
0	1	0	2066	1838	936	2115	1552
2	0	2	2066	1838	934	2123	1550
0	1	0	2066	1842	937	2123	1553
0	1	0	2067	1839	936	2122	1552
1	1	0	2066	1834	932	2114	1548
0	0	2	2066	1838	935	2119	1553
2	0	1	2066	1839	936	2119	1554
0	1	0	2068	1838	935	2119	1554
3	0	0	2061	1833	931	2111	1546
0	1	0	2064	1840	935	2120	1553
1	3	0	2066	1834	930	2119	1548
0	0	0	2066	1841	937	2124	1555
1	1	3	2065	1840	936	2121	1553
1	2	2	2067	1840	929	2115	1551
0	1	5	2065	1839	935	2120	1553
1	0	0	2065	1839	935	2121	1553
0	2	0	2063	1840	934	2117	1553
2	0	0	2065	1841	937	2122	1554
0	0	3	2065	1839	934	2118	1546
1	4	0	2066	1842	936	2122	1553
2	0	0	2067	1840	936	2119	1551
0	0	3	2067	1841	936	2121	1551
1	0	0	2059	1835	930	2114	1545
0	0	6	2065	1841	934	2120	1553
0	0	6	2062	1834	930	2118	1552
0	0	3	2065	1843	936	2119	1553
1	3	0	2062	1838	935	2119	1551
1	1	0	2067	1836	930	2119	1560
0	2	6	2066	1843	944	2123	1554
0	0	2	2068	1842	937	2121	1553
3	0	3	2067	1842	935	2120	1551
0	0	0	2064	1837	928	2115	1543
0	0	7	2066	1842	937	2121	1551
1	3	0	2066	1842	937	2123	1553
0	1	0	2067	1844	937	2122	1553
1	1	3	2066	1845	938	2121	1554
1	2	0	2062	1836	932	2115	1545
0	0	0	2067	1843	936	2119	1551
0	1	1	2067	1845	937	2121	1550
0	1	0	2065	1841	935	2119	1549
0	1	0	2060	1836	928	2114	1543
0	0	0	2066	1842	934	2119	1548
0	2	2	2067	1840	935	2120	1549
0	2	2	2066	1842	937	2122	1551
0	1	0	2060	1836	936	2121	1550
0	1	2	2067	1843	936	2120	1550
0	2	2	2066	1841	924	2120	1551
1	3	0	2064	1841	935	2120	1548
0	0	0	2066	1842	936	2120	1549
0	1	0	2064	1840	928	2113	1544
0	1	0	2066	1841	934	2121	1548
0	2	2	2066	1839	937	2120	1549
1	2	3	2065	1841	936	2122	1553
0	1	0	2062	1838	933	2116	1545
1	3	2	2068	1842	936	2120	1550
1	0	6	2066	1839	932	2119	1549
0	0	6	2065	1841	935	2119	1550
0	0	0	2066	1839	934	2121	1549
1	2	0	2061	1834	934	2119	1551
0	2	0	2067	1843	938	2121	1549
1	1	1	2067	1842	936	2121	1549
0	1	0	2067	1841	935	2121	1549
0	1	0	2065	1840	935	2119	1549
1	2	1	2066	1839	933	2115	1544
2	0	3	2065	1840	930	2119	1549
0	0	0	2066	1838	935	2120	1550
0	2	0	2065	1840	933	2119	1550
0	0	0	2057	1836	934	2117	1546
0	0	0	2067	1840	936	2121	1551
0	1	0	2068	1839	934	2116	1549
1	0	2	2066	1841	935	2120	1549
0	1	0	2060	1838	930	2119	1548
0	1	0	2066	1840	932	2117	1548
0	0	0	2064	1839	936	2119	1550
1	0	5	2066	1839	937	2120	1548
1	2	0	2066	1840	935	2118	1547
0	1	0	2066	1840	936	2123	1551
1	2	0	2067	1842	934	2117	1545
0	1	0	2069	1843	937	2121	1549
0	0	1	2067	1841	935	2121	1549
0	1	0	2066	1841	936	2120	1549
2	0	1	2059	1833	931	2115	1544
1	3	2	2066	1842	935	2120	1549
0	0	3	2066	1836	935	2127	1548
2	0	2	2065	1840	934	2121	1549
2	2	1	2062	1837	934	2119	1550
3	0	2	2066	1842	935	2121	1550
0	1	5	2068	1842	935	2120	1551
1	2	0	2067	1841	935	2119	1549
0	0	2	2066	1841	935	2118	1549
0	2	0	2063	1835	929	2112	1544
0	0	5	2067	1840	935	2120	1549
2	0	2	2066	1840	937	2121	1549
1	0	3	2066	1842	938	2122	1550
2	0	5	2068	1842	940	2121	1549
0	0	0	2058	1832	930	2115	1542
0	0	0	2066	1840	933	2121	1550
0	0	0	2063	1835	935	2118	1550
0	1	0	2065	1840	934	2120	1549
0	0	0	2064	1838	933	2119	1549
0	1	0	2065	1839	932	2118	1547
0	0	3	2065	1840	936	2120	1549
0	0	6	2066	1841	938	2122	1553
2	0	0	2069	1843	939	2122	1551
1	3	1	2065	1835	931	2114	1543
0	2	0	2067	1840	936	2121	1550
0	0	1	2064	1839	936	2120	1548
1	4	0	2065	1840	934	2121	1548
0	0	6	2061	1834	929	2114	1544
1	1	0	2066	1840	935	2121	1549
1	4	2	2059	1838	934	2118	1549
2	2	2	2062	1837	935	2119	1548
1	0	2	2065	1841	936	2121	1548
0	1	0	2064	1841	934	2119	1550
2	0	5	2066	1834	932	2118	1548
0	1	0	2065	1839	936	2120	1550
0	2	2	2067	1840	934	2119	1547
2	0	2	2066	1840	934	2120	1549
0	0	4	2062	1834	930	2115	1545
0	1	0	2066	1841	938	2123	1550
0	4	0	2068	1843	937	2121	1546
0	0	1	2066	1842	935	2120	1550
0	0	0	2061	1833	928	2113	1545
1	1	0	2064	1839	936	2119	1548
1	1	0	2062	1838	935	2118	1549
0	0	2	2066	1838	936	2119	1549
1	1	0	2065	1837	934	2121	1549
1	3	0	2060	1835	933	2119	1549
0	0	2	2066	1842	937	2123	1552
0	0	2	2066	1838	935	2120	1549
0	2	1	2063	1841	935	2119	1551
1	0	2	2065	1840	935	2120	1548
0	1	5	2063	1835	929	2111	1542
1	1	0	2066	1844	935	2121	1551
0	2	0	2067	1839	936	2120	1548
2	0	3	2065	1839	937	2123	1551
0	0	0	2067	1839	933	2117	1544
1	2	0	2068	1841	937	2119	1549
1	2	0	2068	1840	934	2119	1550
0	0	0	2066	1838	936	2121	1550
0	2	1	2061	1833	928	2115	1543
0	0	0	2066	1839	934	2121	1549
1	4	0	2066	1837	934	2121	1549
3	0	1	2065	1839	937	2119	1550
0	1	0	2062	1837	936	2121	1550
0	1	0	2068	1840	937	2122	1551
0	0	1	2069	1841	936	2122	1550
1	1	3	2068	1839	935	2121	1547
0	2	2	2066	1839	933	2122	1548
0	2	0	2065	1835	929	2114	1544
0	0	6	2066	1839	935	2122	1549
2	0	1	2066	1839	934	2122	1547
0	0	1	2065	1839	935	2120	1550
0	3	0	2068	1840	936	2121	1550
0	0	5	2062	1828	930	2115	1543
0	0	3	2067	1838	935	2120	1549
0	0	0	2065	1836	934	2122	1550
0	0	3	2067	1838	935	2121	1549
0	0	7	2064	1835	933	2119	1550
0	1	0	2067	1836	932	2120	1550
1	2	0	2067	1836	939	2121	1552
0	1	0	2066	1838	936	2124	1552
0	2	0	2069	1840	936	2122	1551
2	2	0	2064	1833	931	2114	1545
0	0	3	2066	1838	934	2119	1551
1	2	0	2065	1837	934	2122	1549
0	3	1	2067	1837	933	2122	1550
0	0	2	2062	1830	931	2115	1547
0	1	0	2067	1837	933	2119	1550
2	0	2	2064	1836	933	2120	1551
0	2	2	2065	1837	935	2122	1553
2	0	3	2068	1837	934	2122	1551
0	0	0	2066	1835	934	2121	1551
0	0	0	2067	1833	932	2122	1550
0	1	0	2068	1836	934	2121	1551
0	1	0	2068	1837	933	2122	1551
2	0	3	2068	1836	934	2122	1554
0	1	0	2064	1831	928	2116	1548
0	1	0	2071	1839	935	2123	1552
0	3	2	2070	1837	935	2121	1550
1	0	3	2067	1835	933	2121	1552
0	1	1	2063	1830	929	2115	1549
2	0	0	2067	1835	933	2121	1552
2	0	0	2066	1834	934	2122	1553
0	1	3	2066	1836	933	2121	1553
0	2	1	2068	1835	932	2122	1554
1	0	6	2065	1834	936	2123	1553
3	0	0	2070	1837	934	2123	1554
0	1	0	2070	1836	934	2121	1553
0	1	0	2068	1833	935	2122	1554
0	0	0	2068	1834	934	2122	1553
0	1	0	2064	1829	927	2114	1546
0	1	0	2068	1837	937	2125	1553
0	1	0	2069	1838	935	2124	1550
2	0	0	2070	1836	935	2121	1554
0	0	1	2064	1829	918	2116	1553
0	2	0	2068	1834	933	2121	1554
0	1	0	2067	1831	932	2121	1553
1	1	1	2069	1834	926	2122	1554
0	1	2	2069	1835	933	2122	1554
1	0	2	2065	1832	932	2121	1551
1	4	2	2068	1835	936	2124	1558
1	1	2	2071	1837	932	2123	1547
1	2	2	2070	1836	934	2123	1555
1	2	1	2065	1827	929	2115	1546
0	1	0	2069	1835	935	2122	1554
0	0	5	2069	1835	933	2117	1553
1	0	0	2070	1835	933	2118	1549
0	2	0	2069	1833	933	2119	1555
0	1	0	2065	1829	931	2118	1553
0	0	0	2070	1834	932	2118	1558
0	0	3	2066	1833	934	2124	1557
0	0	0	2070	1836	937	2124	1557
1	0	7	2070	1836	934	2122	1555
1	1	0	2065	1833	932	2119	1552
2	0	1	2069	1834	931	2122	1556
0	0	3	2069	1834	934	2122	1556
0	1	1	2070	1835	931	2123	1555
0	2	0	2065	1827	930	2114	1548
0	1	0	2071	1835	934	2123	1556
2	0	3	2069	1833	941	2117	1552
0	1	2	2070	1835	937	2123	1555
1	3	2	2067	1828	932	2119	1554
0	1	0	2070	1833	932	2121	1546
0	1	0	2068	1832	933	2121	1555
2	0	2	2068	1832	930	2122	1555
0	0	2	2066	1833	935	2124	1558
0	0	6	2077	1836	936	2123	1557
0	0	4	2067	1835	930	2119	1551
0	0	1	2070	1833	934	2121	1555
1	4	0	2065	1834	936	2124	1557
3	0	0	2068	1830	932	2119	1553
0	0	0	2069	1833	934	2120	1554
0	1	0	2070	1833	933	2120	1555
0	1	0	2069	1834	933	2121	1554
0	0	0	2069	1833	932	2121	1555
0	0	0	2064	1829	930	2117	1551
0	0	4	2071	1835	935	2123	1555
1	2	2	2070	1834	934	2121	1555
2	2	0	2067	1833	933	2121	1554
1	4	2	2064	1827	930	2114	1550
0	0	3	2069	1833	933	2120	1553
1	0	1	2068	1831	934	2119	1551
3	0	1	2067	1833	933	2122	1553
2	0	0	2067	1833	937	2122	1553
0	0	0	2068	1830	934	2124	1553
0	1	0	2070	1834	935	2124	1556
1	3	2	2073	1835	935	2123	1554
3	0	2	2070	1834	931	2122	1552
2	0	2	2069	1832	933	2121	1554
0	0	6	2066	1827	925	2115	1553
0	0	3	2069	1833	933	2121	1552
2	0	3	2069	1833	934	2121	1556
1	2	0	2071	1836	936	2122	1555
1	1	0	2064	1828	925	2115	1549
1	0	2	2069	1833	934	2120	1551
0	1	0	2066	1831	934	2120	1554
3	0	0	2070	1833	932	2121	1552
2	3	0	2068	1832	934	2120	1553
1	0	2	2067	1831	933	2121	1546
0	0	6	2069	1833	933	2119	1553
0	0	0	2069	1831	933	2121	1554
0	0	0	2068	1832	933	2123	1555
2	0	0	2067	1829	930	2118	1546
0	0	2	2071	1833	934	2120	1554
0	1	0	2068	1834	932	2119	1549
0	0	3	2069	1833	934	2121	1553
0	2	2	2068	1833	933	2119	1554
0	0	0	2063	1827	930	2115	1552
0	1	0	2070	1835	934	2123	1554
0	2	2	2068	1833	933	2119	1553
2	0	6	2068	1833	932	2121	1551
2	1	0	2068	1831	933	2119	1552
2	0	1	2065	1832	933	2120	1549
0	0	0	2068	1831	935	2121	1551
0	0	0	2067	1833	933	2121	1552
