# Supplementary material for: Assisting hand gesture classification and rehabilitation assessment via sEMG and finger motion data
Source: Front Bioeng Biotechnol. 2026 Jan 8;13:1751763. doi: 10.3389/fbioe.2025.1751763 (PMC12823985; doi:10.3389/fbioe.2025.1751763)
Supplement: Supplementary file 1 [file DataSheet1.zip › dataset/function 0/0/5/7.csv]

channel_2	channel_3	channel_6	pinky	ring finger	middle finger	forefinger	thumb
0	1	6	2092	1833	930	2117	1570
0	2	0	2087	1826	928	2114	1569
1	1	0	2092	1834	931	2117	1564
0	3	0	2091	1832	933	2118	1571
0	0	6	2093	1835	935	2118	1571
1	4	0	2092	1834	931	2117	1570
1	2	0	2091	1832	930	2113	1567
0	1	1	2091	1833	931	2117	1570
1	0	2	2092	1833	930	2118	1569
0	1	0	2091	1832	931	2117	1569
0	0	0	2085	1827	926	2110	1565
1	2	0	2091	1832	931	2116	1570
2	0	2	2086	1830	932	2118	1572
0	2	2	2093	1836	933	2119	1570
0	0	0	2097	1817	929	2117	1567
1	1	0	2092	1807	922	2109	1558
0	1	0	2096	1814	925	2115	1566
0	0	3	2096	1813	928	2114	1566
2	0	4	2096	1814	928	2114	1565
1	3	2	2093	1810	923	2109	1566
0	0	4	2096	1810	925	2113	1566
3	0	0	2096	1813	927	2115	1566
0	1	0	2095	1813	929	2117	1569
0	0	0	2097	1815	929	2115	1564
0	1	0	2095	1810	923	2107	1560
0	1	5	2096	1810	926	2113	1563
0	0	4	2096	1814	928	2114	1566
1	2	0	2095	1813	928	2115	1566
1	5	0	2093	1807	924	2107	1561
0	0	6	2096	1814	928	2115	1566
2	0	2	2093	1813	927	2115	1567
2	3	1	2097	1813	929	2114	1565
0	0	2	2096	1814	927	2117	1569
0	1	1	2094	1813	930	2117	1567
0	1	0	2098	1811	925	2115	1564
1	2	1	2097	1813	929	2115	1565
0	0	3	2095	1814	929	2114	1566
1	0	0	2096	1814	927	2114	1566
1	2	0	2093	1807	920	2107	1560
1	5	0	2096	1807	926	2113	1565
1	2	0	2096	1813	927	2114	1566
0	0	3	2097	1814	928	2117	1568
1	0	0	2092	1806	926	2109	1562
1	1	0	2097	1815	929	2116	1565
1	0	0	2096	1814	927	2115	1565
0	1	0	2096	1811	927	2115	1571
1	3	0	2093	1812	928	2117	1567
0	0	4	2095	1808	929	2114	1566
0	2	1	2097	1814	927	2115	1566
0	0	2	2095	1813	928	2113	1567
1	4	0	2094	1811	929	2114	1565
0	0	1	2096	1812	929	2113	1566
1	2	0	2093	1805	924	2110	1563
1	0	0	2091	1806	927	2112	1566
2	0	1	2097	1814	928	2115	1566
1	0	0	2096	1812	927	2116	1564
0	0	3	2089	1807	924	2107	1561
1	4	0	2095	1814	929	2113	1566
1	1	6	2095	1812	927	2115	1565
0	0	0	2096	1813	927	2115	1566
1	3	1	2094	1811	927	2114	1565
0	0	1	2090	1804	926	2115	1566
0	2	0	2096	1815	930	2117	1567
2	0	7	2095	1813	928	2115	1565
0	4	0	2096	1813	928	2115	1566
0	0	0	2090	1809	923	2107	1560
1	2	0	2093	1804	925	2112	1564
1	2	0	2096	1806	924	2113	1566
0	0	1	2095	1813	927	2114	1564
3	3	0	2097	1813	927	2115	1565
0	0	4	2092	1808	923	2108	1562
0	0	1	2095	1813	929	2115	1569
0	0	0	2099	1809	927	2115	1566
0	0	5	2096	1813	927	2114	1566
0	1	0	2091	1806	921	2108	1559
0	0	0	2096	1813	925	2114	1565
1	0	2	2097	1813	930	2116	1569
0	1	2	2097	1814	928	2114	1567
0	0	0	2092	1807	925	2114	1564
0	2	1	2096	1813	929	2116	1568
0	1	0	2097	1816	927	2117	1567
0	1	5	2102	1815	929	2115	1566
0	0	0	2097	1813	928	2113	1566
0	0	0	2096	1813	925	2110	1560
1	2	2	2097	1813	927	2114	1565
0	0	0	2098	1814	927	2113	1565
0	2	0	2097	1813	925	2115	1566
0	3	0	2091	1806	922	2108	1560
0	0	2	2097	1813	926	2114	1565
1	3	2	2095	1813	928	2118	1568
2	0	0	2098	1816	930	2114	1567
0	1	5	2096	1813	928	2115	1567
0	1	2	2091	1806	924	2113	1566
0	2	0	2097	1812	927	2114	1565
0	0	3	2097	1813	928	2115	1566
0	3	0	2096	1813	927	2115	1566
2	0	6	2096	1813	930	2117	1568
1	0	2	2097	1815	926	2109	1562
0	1	0	2098	1813	928	2113	1565
0	5	2	2097	1813	925	2115	1562
1	0	3	2096	1813	928	2114	1567
1	3	1	2092	1805	926	2108	1561
1	2	0	2096	1814	926	2115	1566
0	0	1	2097	1813	927	2115	1565
0	1	5	2096	1813	928	2115	1566
1	2	0	2091	1811	928	2116	1569
0	0	2	2098	1815	928	2113	1565
1	0	3	2097	1814	929	2115	1566
0	1	0	2098	1814	925	2114	1567
1	0	3	2096	1813	928	2114	1566
1	2	1	2096	1813	928	2113	1567
0	1	0	2096	1810	924	2108	1561
0	1	0	2096	1814	927	2114	1567
0	0	5	2098	1815	930	2116	1567
1	4	1	2098	1814	928	2114	1567
1	1	0	2092	1807	920	2109	1560
3	0	1	2095	1812	928	2113	1567
0	0	5	2097	1812	927	2114	1566
0	1	1	2097	1813	927	2114	1566
0	0	5	2092	1811	927	2113	1565
2	0	2	2095	1813	924	2111	1565
0	0	3	2095	1813	928	2115	1567
0	0	3	2097	1813	930	2116	1569
0	0	1	2097	1815	931	2117	1567
1	2	2	2097	1810	921	2110	1562
0	2	1	2096	1810	923	2105	1566
0	0	6	2097	1814	928	2115	1563
2	0	3	2096	1811	927	2115	1566
2	0	6	2097	1812	929	2117	1568
2	0	4	2093	1811	921	2111	1562
0	0	0	2098	1813	927	2116	1567
0	1	0	2097	1812	929	2115	1566
0	0	0	2097	1813	927	2115	1566
0	0	0	2093	1811	927	2113	1566
2	0	0	2097	1812	924	2113	1564
0	0	0	2096	1813	928	2113	1567
0	1	0	2095	1814	932	2114	1566
0	0	0	2096	1814	928	2116	1570
0	1	0	2097	1811	925	2111	1560
0	1	0	2098	1814	922	2112	1565
2	0	0	2098	1814	927	2115	1565
1	2	1	2097	1813	927	2116	1566
2	0	0	2093	1807	923	2108	1560
0	2	3	2097	1813	928	2114	1566
0	1	1	2096	1812	928	2115	1566
0	0	2	2099	1815	929	2116	1567
0	1	3	2096	1813	928	2115	1566
2	0	2	2092	1810	928	2112	1565
0	0	4	2096	1813	919	2109	1565
1	0	2	2097	1813	928	2115	1568
0	0	3	2098	1811	927	2115	1567
0	0	4	2098	1813	928	2114	1566
0	0	3	2095	1809	922	2109	1562
0	1	0	2098	1815	921	2114	1566
0	0	5	2099	1815	928	2116	1566
0	0	2	2097	1812	928	2115	1567
0	3	2	2091	1809	921	2108	1558
1	1	0	2097	1812	927	2115	1566
1	0	0	2096	1812	927	2115	1566
1	0	3	2097	1813	929	2114	1565
0	0	6	2094	1810	924	2114	1566
0	1	0	2095	1813	922	2113	1563
0	0	0	2098	1814	929	2116	1568
0	0	2	2096	1813	928	2117	1568
0	0	3	2097	1813	929	2117	1567
2	0	6	2097	1815	929	2115	1567
0	2	0	2096	1808	923	2109	1561
2	0	2	2098	1816	924	2107	1564
0	0	0	2097	1813	928	2114	1567
1	1	0	2100	1815	929	2116	1565
0	0	0	2098	1813	927	2113	1561
1	0	4	2097	1813	927	2115	1566
0	0	0	2097	1813	929	2114	1566
0	0	4	2097	1813	928	2114	1567
1	3	0	2093	1807	919	2108	1559
0	0	2	2097	1813	928	2115	1566
2	0	2	2096	1813	927	2116	1568
1	0	5	2097	1813	928	2117	1568
2	0	6	2095	1807	927	2114	1566
0	0	0	2099	1815	928	2115	1566
2	0	5	2097	1812	927	2115	1566
0	1	0	2097	1812	927	2113	1566
1	4	5	2096	1811	928	2114	1565
0	1	4	2094	1813	928	2108	1561
0	1	0	2096	1811	927	2114	1564
1	2	0	2096	1811	927	2115	1565
2	0	0	2097	1813	929	2115	1567
1	0	0	2097	1813	927	2114	1565
0	0	0	2093	1806	923	2107	1558
1	0	2	2096	1812	928	2114	1566
0	1	0	2097	1812	930	2113	1566
0	4	0	2096	1812	928	2114	1567
1	2	0	2093	1804	921	2112	1564
1	0	4	2098	1813	929	2115	1562
0	1	0	2098	1814	931	2118	1568
1	2	4	2099	1814	925	2117	1567
1	3	4	2095	1812	927	2113	1566
0	1	0	2097	1812	927	2110	1562
0	0	0	2098	1813	925	2113	1561
0	0	0	2097	1812	927	2115	1565
0	1	0	2097	1812	928	2114	1566
0	2	1	2092	1805	922	2108	1560
0	1	2	2096	1812	927	2114	1567
1	0	6	2097	1813	928	2118	1568
1	0	3	2099	1815	929	2117	1568
1	0	0	2098	1812	929	2110	1567
0	2	3	2093	1807	923	2110	1565
3	0	5	2098	1814	923	2117	1561
2	0	3	2098	1813	928	2113	1567
1	0	0	2098	1812	928	2115	1565
1	2	2	2097	1812	926	2113	1566
1	0	3	2097	1812	929	2115	1564
0	1	2	2100	1815	928	2116	1563
0	2	2	2099	1814	928	2115	1575
0	0	1	2098	1813	926	2114	1566
0	2	1	2091	1807	923	2108	1561
0	1	1	2095	1812	927	2113	1567
0	1	1	2097	1813	928	2114	1566
1	0	0	2098	1814	928	2114	1567
0	1	2	2093	1805	926	2112	1566
1	0	0	2098	1813	928	2111	1562
0	1	1	2099	1815	930	2118	1567
0	1	0	2097	1815	930	2115	1567
1	3	5	2098	1812	929	2115	1566
0	3	5	2097	1813	929	2117	1567
3	0	0	2096	1811	924	2112	1559
0	0	0	2098	1809	929	2114	1563
0	0	5	2100	1815	929	2117	1567
3	0	0	2099	1815	928	2115	1566
0	0	2	2091	1804	923	2108	1561
1	1	0	2097	1812	925	2113	1567
0	1	2	2099	1813	928	2115	1566
0	0	5	2098	1812	926	2116	1566
0	0	2	2094	1805	926	2112	1566
0	0	0	2098	1812	929	2111	1561
1	2	2	2099	1813	928	2118	1569
0	0	0	2100	1815	929	2115	1567
0	0	0	2099	1814	928	2115	1568
0	0	2	2097	1812	923	2111	1561
0	4	3	2098	1814	926	2107	1563
0	1	0	2098	1813	929	2114	1566
0	1	0	2098	1814	927	2118	1570
0	0	0	2100	1816	930	2116	1567
0	1	2	2094	1809	923	2108	1562
1	3	2	2096	1811	927	2115	1565
0	0	4	2098	1814	928	2114	1568
0	0	1	2098	1814	925	2116	1567
0	2	2	2093	1807	926	2113	1566
0	4	0	2098	1814	928	2109	1562
1	0	3	2098	1813	928	2114	1567
1	0	3	2098	1814	930	2117	1570
0	1	0	2099	1815	929	2117	1567
0	0	5	2098	1814	928	2110	1562
0	0	3	2099	1811	929	2107	1561
0	0	0	2098	1812	928	2116	1568
1	3	4	2100	1814	931	2117	1568
0	1	2	2096	1810	923	2108	1561
0	0	4	2098	1811	928	2114	1566
0	0	5	2098	1813	928	2115	1568
1	0	2	2099	1813	929	2116	1567
1	4	1	2099	1813	928	2116	1569
1	0	0	2090	1810	929	2115	1568
1	1	0	2098	1813	928	2107	1562
0	0	2	2098	1812	929	2114	1566
1	4	4	2093	1807	922	2112	1566
0	0	0	2093	1808	921	2110	1565
2	0	0	2099	1814	927	2114	1568
0	0	0	2099	1813	933	2114	1568
0	1	2	2098	1814	927	2114	1567
0	2	0	2098	1813	927	2114	1567
0	0	1	2101	1816	928	2115	1564
0	0	2	2100	1814	929	2115	1567
1	2	0	2099	1813	927	2114	1563
1	0	3	2099	1813	927	2115	1567
0	1	0	2095	1807	922	2107	1562
1	1	2	2097	1813	925	2113	1567
2	0	1	2099	1812	929	2115	1566
0	0	4	2100	1812	928	2115	1568
1	4	0	2093	1808	923	2112	1568
0	0	0	2100	1815	930	2118	1567
0	1	0	2101	1817	929	2117	1568
0	0	6	2099	1812	928	2113	1567
2	0	5	2098	1813	927	2115	1567
1	1	2	2096	1812	929	2114	1568
1	1	0	2099	1812	928	2112	1560
0	2	2	2098	1813	929	2117	1568
0	0	3	2100	1815	928	2117	1568
0	1	0	2100	1815	928	2115	1567
3	0	8	2095	1809	920	2107	1562
0	0	0	2098	1809	928	2115	1567
0	1	0	2098	1812	927	2114	1567
0	1	2	2099	1812	924	2115	1567
1	3	4	2092	1806	924	2113	1564
1	4	3	2098	1812	926	2115	1565
0	0	0	2099	1813	925	2116	1569
0	0	0	2099	1814	930	2117	1570
1	1	0	2100	1814	928	2116	1567
0	1	0	2099	1813	923	2109	1561
2	0	3	2099	1813	929	2111	1565
2	0	5	2097	1812	928	2115	1567
1	1	0	2098	1812	928	2114	1566
1	1	0	2099	1814	924	2112	1564
0	0	0	2095	1807	923	2109	1563
3	0	0	2100	1815	930	2117	1567
0	0	2	2101	1815	929	2116	1566
0	0	1	2099	1813	927	2115	1567
0	2	6	2096	1806	923	2112	1567
2	0	3	2099	1813	924	2112	1564
2	0	1	2099	1814	929	2114	1567
0	1	0	2099	1813	926	2114	1567
2	0	2	2096	1812	929	2115	1566
0	0	0	2098	1812	924	2109	1563
2	0	3	2099	1814	930	2112	1567
0	0	0	2102	1816	929	2116	1567
0	0	1	2100	1814	928	2113	1567
0	2	0	2095	1807	922	2109	1562
1	3	0	2098	1810	927	2115	1567
0	0	0	2098	1812	927	2115	1567
1	4	1	2099	1815	928	2116	1568
1	2	0	2101	1813	929	2114	1568
0	0	1	2094	1808	927	2113	1566
0	0	0	2099	1813	927	2111	1562
0	0	4	2100	1812	928	2114	1567
0	1	4	2100	1813	929	2116	1566
0	1	0	2099	1813	926	2112	1567
1	0	2	2099	1812	925	2109	1562
1	0	0	2100	1814	927	2111	1565
1	4	2	2101	1814	930	2118	1569
0	0	0	2101	1815	930	2116	1568
1	1	2	2094	1808	923	2109	1561
0	2	1	2098	1802	928	2114	1567
0	1	0	2099	1814	928	2115	1567
0	0	0	2099	1810	931	2115	1566
0	2	2	2092	1808	926	2114	1567
2	0	2	2100	1814	928	2109	1564
1	3	1	2099	1812	929	2115	1569
2	0	0	2100	1815	930	2117	1569
1	0	2	2099	1813	923	2115	1568
2	1	2	2099	1812	929	2115	1566
0	0	4	2098	1812	924	2110	1561
0	0	6	2100	1814	929	2107	1564
1	3	2	2100	1814	928	2115	1569
0	1	1	2097	1815	931	2116	1570
0	1	0	2097	1806	921	2110	1562
1	3	2	2098	1813	928	2115	1567
0	0	3	2100	1813	928	2115	1568
0	0	2	2097	1813	930	2117	1570
0	0	1	2095	1813	929	2116	1568
2	3	4	2101	1813	925	2102	1565
0	0	2	2099	1813	928	2114	1570
1	3	0	2097	1811	929	2116	1567
0	1	1	2099	1813	929	2115	1568
2	0	0	2098	1809	923	2106	1561
1	1	2	2097	1813	920	2110	1565
2	3	0	2100	1813	927	2115	1567
1	1	2	2097	1812	929	2116	1567
2	3	2	2099	1813	928	2115	1566
3	0	2	2095	1808	925	2109	1558
0	1	0	2098	1812	927	2114	1566
1	2	2	2100	1813	928	2115	1567
1	2	2	2093	1806	921	2103	1561
0	1	0	2095	1810	922	2110	1560
3	0	0	2101	1814	929	2115	1567
1	4	0	2100	1813	928	2114	1567
0	0	6	2099	1812	927	2114	1568
0	1	1	2092	1808	926	2112	1566
1	0	0	2099	1814	924	2114	1566
1	0	0	2097	1813	927	2115	1566
1	2	2	2099	1812	928	2115	1568
0	1	0	2098	1811	928	2115	1568
0	0	3	2099	1814	927	2112	1562
1	4	2	2100	1817	925	2116	1567
1	2	0	2100	1814	928	2115	1567
0	0	0	2099	1812	927	2114	1568
0	5	2	2094	1805	923	2107	1563
1	0	4	2099	1811	927	2112	1567
0	1	0	2099	1813	927	2116	1567
0	1	0	2099	1809	928	2115	1571
1	4	2	2093	1809	927	2115	1566
1	3	0	2095	1809	927	2112	1566
0	0	3	2099	1813	926	2114	1566
0	0	2	2099	1813	928	2115	1568
0	0	1	2100	1812	929	2114	1568
2	0	4	2098	1812	929	2115	1568
2	0	2	2099	1811	923	2109	1562
0	0	1	2098	1813	926	2113	1566
0	1	0	2099	1813	930	2117	1571
2	3	0	2101	1814	931	2117	1568
0	0	1	2094	1805	924	2108	1563
0	0	1	2099	1813	928	2116	1568
1	2	0	2099	1813	928	2115	1567
1	0	2	2098	1812	928	2114	1568
1	2	1	2095	1811	928	2114	1567
2	4	0	2098	1813	922	2114	1567
0	0	2	2099	1812	928	2114	1566
0	0	0	2099	1813	929	2117	1570
1	2	0	2101	1813	929	2118	1569
0	1	3	2099	1813	929	2114	1567
0	1	0	2099	1807	923	2109	1561
1	1	0	2099	1809	924	2115	1567
0	1	0	2099	1813	929	2116	1566
0	0	2	2098	1814	928	2115	1568
0	0	2	2093	1806	923	2107	1562
0	2	0	2099	1813	929	2117	1569
0	0	0	2102	1816	928	2117	1567
0	1	6	2100	1814	930	2115	1567
0	0	0	2098	1811	926	2114	1567
0	0	0	2099	1810	923	2112	1568
0	1	0	2099	1813	928	2116	1567
2	0	0	2099	1812	928	2115	1564
1	2	3	2099	1814	932	2115	1567
1	2	2	2098	1807	924	2108	1563
1	4	0	2099	1808	926	2116	1568
0	2	0	2100	1814	930	2115	1569
0	1	0	2099	1813	928	2115	1569
3	0	0	2099	1813	929	2114	1567
0	0	5	2093	1806	920	2109	1558
0	1	0	2099	1810	929	2115	1568
0	2	0	2100	1812	931	2116	1570
0	1	0	2102	1815	930	2116	1569
0	0	2	2098	1812	927	2114	1567
1	2	0	2099	1810	925	2112	1567
0	0	2	2098	1813	928	2115	1568
0	2	0	2099	1813	927	2116	1566
0	0	2	2098	1814	926	2116	1567
0	0	2	2094	1809	922	2108	1561
1	2	0	2099	1809	923	2112	1567
2	0	2	2098	1814	930	2117	1571
0	2	2	2101	1815	930	2116	1568
0	0	0	2094	1808	922	2108	1562
0	0	0	2099	1813	929	2115	1568
0	2	0	2099	1813	928	2115	1567
0	0	2	2099	1813	925	2114	1567
0	2	1	2099	1814	927	2118	1570
0	1	0	2098	1815	930	2115	1567
1	0	3	2100	1808	923	2111	1566
0	0	0	2099	1813	927	2115	1566
0	1	0	2099	1815	927	2116	1569
2	0	2	2100	1816	930	2118	1569
1	0	3	2099	1810	927	2107	1562
2	0	2	2099	1807	922	2114	1565
1	0	2	2099	1813	927	2115	1567
1	1	0	2099	1813	928	2117	1569
1	1	0	2094	1806	922	2106	1561
1	5	2	2098	1813	927	2115	1568
1	0	2	2098	1813	928	2114	1567
1	2	2	2099	1814	928	2116	1569
1	2	4	2098	1814	931	2117	1568
0	0	2	2092	1807	925	2114	1564
0	4	0	2098	1813	929	2115	1565
2	0	0	2099	1814	927	2115	1565
0	0	0	2098	1812	927	2115	1568
0	0	2	2099	1813	929	2117	1569
2	1	2	2096	1808	925	2111	1563
1	1	2	2094	1807	926	2112	1567
1	2	0	2099	1814	929	2115	1568
0	1	0	2098	1813	929	2114	1565
0	0	2	2097	1809	926	2115	1568
0	2	0	2098	1813	930	2116	1568
0	4	2	2100	1815	928	2116	1567
0	0	5	2097	1812	926	2114	1565
0	0	5	2098	1810	927	2112	1566
2	0	2	2097	1812	927	2113	1565
0	0	2	2098	1811	928	2113	1566
0	1	0	2098	1812	928	2114	1565
0	1	0	2094	1807	922	2109	1560
2	0	1	2098	1812	928	2116	1566
1	1	2	2098	1812	928	2116	1567
0	0	0	2099	1815	931	2115	1567
0	0	1	2094	1805	922	2103	1563
1	1	0	2096	1812	927	2113	1567
0	1	0	2099	1813	927	2111	1565
1	2	1	2097	1812	927	2115	1567
2	0	3	2097	1811	927	2111	1566
0	0	1	2097	1811	925	2112	1564
