# Supplementary material for: Assisting hand gesture classification and rehabilitation assessment via sEMG and finger motion data
Source: Front Bioeng Biotechnol. 2026 Jan 8;13:1751763. doi: 10.3389/fbioe.2025.1751763 (PMC12823985; doi:10.3389/fbioe.2025.1751763)
Supplement: Supplementary file 1 [file DataSheet1.zip › dataset/function 0/0/5/8.csv]

channel_2	channel_3	channel_6	pinky	ring finger	middle finger	forefinger	thumb
0	1	2	2088	1888	926	2132	1603
0	0	1	2088	1888	927	2133	1603
0	1	0	2083	1881	922	2128	1601
2	0	2	2093	1914	931	2121	1567
2	0	5	2094	1921	935	2128	1572
0	0	0	2098	1920	935	2127	1570
0	0	0	2099	1921	935	2125	1568
0	1	2	2095	1919	934	2124	1569
0	1	3	2088	1916	932	2123	1565
2	0	0	2095	1919	935	2125	1567
1	2	3	2096	1919	932	2126	1569
1	0	3	2096	1920	934	2125	1570
0	1	3	2090	1913	919	2119	1564
0	0	0	2092	1917	933	2127	1571
0	1	0	2097	1921	936	2131	1571
2	0	3	2096	1921	933	2127	1571
0	0	5	2091	1915	929	2122	1568
1	1	0	2095	1920	934	2126	1567
3	0	3	2096	1920	933	2127	1569
1	4	3	2096	1921	933	2126	1569
1	4	1	2096	1920	936	2128	1571
1	2	0	2096	1921	935	2127	1570
3	0	2	2092	1919	933	2121	1565
2	0	5	2095	1920	934	2126	1563
0	2	0	2092	1919	931	2125	1570
0	0	3	2092	1917	933	2125	1569
1	3	1	2094	1919	932	2122	1569
1	3	0	2095	1921	931	2127	1573
0	2	2	2096	1922	935	2125	1570
1	4	2	2094	1919	934	2125	1569
0	0	0	2089	1914	926	2120	1564
0	0	3	2095	1920	934	2126	1568
0	1	2	2094	1919	931	2126	1569
1	0	0	2095	1919	934	2125	1569
0	2	0	2091	1916	929	2119	1564
1	0	2	2095	1920	932	2125	1570
1	3	3	2094	1919	934	2127	1569
1	4	1	2095	1922	932	2127	1568
0	1	0	2093	1917	932	2126	1568
0	0	0	2093	1917	929	2125	1568
0	2	2	2098	1919	932	2123	1568
1	0	0	2094	1919	932	2125	1567
1	0	0	2093	1920	933	2125	1569
2	0	0	2096	1921	934	2127	1567
0	2	1	2091	1915	929	2119	1562
0	1	1	2094	1918	932	2126	1568
1	4	2	2093	1920	933	2126	1570
0	2	1	2093	1919	932	2125	1567
0	3	4	2090	1910	929	2118	1564
3	0	4	2093	1919	935	2126	1568
2	0	3	2094	1918	933	2125	1568
2	3	1	2094	1921	936	2129	1570
0	0	0	2094	1922	935	2124	1569
0	1	0	2094	1918	933	2125	1568
2	0	0	2094	1919	934	2126	1567
1	3	1	2094	1920	933	2126	1568
1	0	2	2093	1921	935	2125	1568
0	1	1	2087	1915	926	2118	1560
3	0	4	2091	1917	933	2125	1567
1	3	5	2093	1919	933	2126	1568
1	0	5	2092	1920	935	2127	1570
0	0	0	2093	1921	934	2124	1568
0	0	0	2088	1913	927	2118	1563
1	3	0	2093	1920	933	2125	1564
0	0	5	2092	1919	932	2125	1567
0	0	6	2092	1919	934	2125	1568
2	0	0	2092	1920	931	2126	1568
3	0	4	2091	1916	933	2127	1567
1	2	1	2094	1922	936	2127	1569
0	1	0	2094	1921	935	2125	1569
2	0	0	2093	1920	934	2123	1568
0	2	0	2089	1915	928	2118	1558
1	0	0	2089	1916	933	2124	1567
0	4	2	2095	1922	935	2125	1567
0	1	0	2093	1919	933	2124	1568
0	0	0	2087	1912	928	2118	1564
0	1	0	2092	1919	933	2125	1569
1	1	0	2093	1921	936	2126	1570
0	0	6	2093	1923	933	2126	1565
0	0	0	2093	1920	935	2123	1567
1	0	3	2091	1918	932	2125	1567
1	4	2	2088	1913	930	2123	1567
0	0	1	2093	1920	937	2118	1566
1	2	0	2092	1920	934	2125	1569
0	1	1	2094	1921	936	2126	1570
0	2	0	2087	1916	932	2120	1562
0	0	0	2085	1918	933	2125	1566
1	4	0	2092	1920	932	2125	1567
0	1	0	2093	1920	934	2125	1566
0	0	0	2084	1914	928	2120	1566
0	0	0	2090	1921	933	2125	1567
0	0	6	2092	1920	934	2124	1567
1	0	3	2092	1920	934	2125	1568
2	0	2	2091	1921	936	2127	1570
0	0	3	2087	1920	935	2125	1563
0	1	0	2093	1921	934	2125	1564
1	0	3	2092	1921	934	2124	1567
0	0	2	2091	1919	932	2125	1567
0	0	3	2092	1922	933	2125	1568
0	2	1	2087	1914	930	2121	1563
0	0	2	2088	1918	935	2124	1568
0	0	3	2093	1921	935	2125	1567
1	0	3	2091	1919	934	2125	1565
0	1	0	2088	1915	928	2120	1563
0	0	5	2091	1920	932	2125	1568
0	4	1	2092	1920	934	2125	1571
2	0	0	2091	1920	933	2125	1566
0	0	0	2090	1918	933	2124	1566
0	1	1	2086	1917	932	2126	1564
2	0	1	2090	1922	937	2128	1567
0	1	0	2094	1922	934	2124	1567
1	3	2	2093	1920	934	2124	1567
1	2	3	2086	1913	927	2120	1561
2	0	2	2087	1915	933	2122	1567
0	0	2	2093	1920	934	2124	1568
0	0	0	2093	1923	935	2127	1568
0	2	2	2093	1920	936	2126	1567
0	0	0	2088	1915	927	2121	1564
1	3	1	2092	1919	932	2125	1567
3	0	3	2091	1919	934	2123	1568
0	1	0	2088	1915	928	2119	1562
1	0	2	2085	1914	928	2118	1562
0	0	3	2092	1919	935	2125	1568
0	2	0	2092	1919	933	2126	1568
1	0	2	2092	1920	934	2127	1570
1	2	0	2092	1920	934	2125	1568
0	0	2	2093	1920	932	2124	1565
2	0	2	2092	1920	933	2125	1566
0	0	0	2092	1919	933	2124	1567
2	0	2	2091	1919	932	2125	1568
0	1	0	2089	1913	927	2118	1563
0	1	0	2092	1918	933	2124	1563
0	0	0	2092	1918	933	2125	1568
0	1	0	2092	1920	935	2128	1569
0	0	0	2087	1913	928	2117	1556
0	0	0	2092	1919	934	2126	1567
1	4	2	2092	1919	933	2127	1570
0	0	2	2094	1922	935	2127	1568
0	0	0	2091	1916	932	2126	1569
1	2	0	2088	1916	932	2124	1566
0	1	0	2091	1919	932	2123	1568
1	2	0	2092	1919	933	2125	1568
1	3	0	2092	1919	933	2124	1567
2	3	0	2092	1920	936	2128	1570
0	1	0	2092	1917	931	2119	1563
1	1	0	2094	1919	932	2125	1568
3	0	3	2093	1919	934	2125	1567
1	3	2	2092	1920	932	2126	1566
0	0	2	2089	1912	929	2119	1562
1	2	0	2092	1918	933	2125	1567
0	0	0	2093	1918	931	2126	1567
0	1	0	2092	1917	931	2124	1568
0	0	0	2093	1918	933	2127	1571
0	1	0	2094	1918	928	2127	1569
1	2	0	2094	1920	932	2124	1569
1	0	4	2093	1919	934	2125	1568
0	2	0	2093	1919	933	2125	1567
1	3	0	2092	1919	935	2124	1567
0	0	0	2088	1914	927	2119	1562
0	0	5	2092	1916	935	2126	1570
0	0	4	2094	1921	935	2127	1570
0	2	0	2094	1920	943	2124	1567
0	0	3	2087	1913	930	2118	1561
2	0	4	2092	1918	932	2125	1567
0	0	3	2092	1919	933	2126	1567
0	0	5	2092	1919	933	2125	1567
1	5	0	2091	1917	934	2125	1567
0	0	0	2092	1914	932	2125	1567
0	0	0	2093	1920	932	2126	1568
2	0	5	2093	1921	933	2127	1569
1	2	0	2095	1922	934	2126	1568
0	1	2	2090	1915	929	2119	1561
0	1	0	2089	1914	932	2125	1568
0	0	0	2093	1918	934	2125	1568
0	2	2	2091	1919	934	2125	1569
1	2	1	2093	1919	932	2124	1568
0	0	3	2088	1915	932	2121	1565
1	0	0	2095	1922	935	2127	1568
1	3	2	2094	1920	933	2126	1568
0	0	5	2093	1919	931	2127	1568
1	1	2	2091	1918	932	2124	1566
3	0	2	2091	1912	930	2125	1568
0	1	0	2092	1919	934	2125	1567
1	1	0	2092	1919	933	2125	1568
3	0	2	2093	1918	934	2125	1569
2	0	4	2086	1916	929	2122	1563
1	1	0	2086	1919	933	2124	1568
0	1	0	2093	1920	933	2125	1570
0	1	2	2093	1919	934	2122	1568
1	4	2	2086	1913	927	2119	1566
1	3	2	2092	1918	933	2125	1567
1	2	4	2093	1917	933	2125	1567
0	0	2	2093	1918	933	2125	1568
0	0	0	2092	1918	934	2125	1568
3	0	0	2092	1918	932	2125	1566
1	0	0	2086	1914	933	2124	1562
1	1	0	2092	1919	934	2124	1565
2	0	0	2092	1919	934	2125	1568
0	1	0	2093	1919	933	2125	1567
1	2	2	2088	1911	924	2120	1565
0	2	2	2089	1915	932	2122	1567
2	0	0	2093	1919	934	2124	1567
0	3	6	2092	1919	934	2126	1567
1	2	2	2086	1912	927	2122	1567
0	0	2	2093	1919	937	2126	1563
0	1	0	2094	1920	936	2126	1569
0	0	5	2095	1919	935	2125	1569
0	0	0	2094	1918	933	2125	1568
1	2	0	2090	1917	931	2120	1562
3	0	3	2093	1918	932	2124	1559
0	1	0	2093	1919	935	2125	1568
0	0	6	2095	1921	937	2128	1570
1	2	2	2094	1920	934	2127	1569
2	0	0	2089	1913	929	2118	1562
2	0	1	2089	1916	934	2124	1568
1	0	3	2093	1917	932	2124	1569
0	0	0	2088	1915	929	2121	1564
0	1	0	2091	1915	929	2118	1564
0	1	0	2093	1919	936	2128	1571
1	0	3	2095	1921	936	2128	1569
0	4	2	2094	1919	933	2126	1569
0	0	0	2087	1914	929	2119	1564
0	0	0	2094	1918	932	2124	1569
0	0	0	2094	1918	932	2125	1568
2	0	2	2094	1919	932	2125	1567
0	1	1	2092	1917	932	2125	1568
0	1	2	2092	1919	932	2126	1570
0	1	2	2093	1919	934	2125	1570
0	0	0	2094	1918	934	2127	1571
0	1	0	2095	1919	936	2128	1570
0	1	0	2091	1912	928	2120	1561
0	1	2	2092	1917	932	2125	1568
1	3	5	2092	1917	934	2124	1569
1	0	4	2093	1918	934	2125	1569
0	0	0	2089	1910	926	2119	1566
1	2	2	2088	1912	930	2119	1566
1	0	2	2095	1919	935	2126	1569
0	1	0	2094	1919	933	2125	1568
0	0	0	2094	1918	933	2125	1567
0	0	0	2092	1920	933	2124	1569
0	1	0	2089	1918	931	2125	1564
0	0	0	2094	1918	934	2124	1568
1	2	2	2094	1919	933	2126	1569
0	2	0	2093	1918	935	2125	1570
3	0	1	2088	1914	927	2118	1564
0	0	0	2091	1916	933	2126	1571
1	0	0	2093	1920	934	2128	1571
1	3	5	2095	1921	935	2126	1570
1	3	1	2087	1913	927	2122	1567
3	0	0	2094	1918	932	2123	1568
0	0	1	2094	1919	932	2125	1569
0	2	6	2095	1919	931	2125	1569
0	1	0	2092	1917	932	2125	1570
0	0	0	2095	1920	936	2125	1569
0	0	0	2091	1917	932	2125	1563
0	1	0	2095	1918	932	2125	1568
0	1	0	2092	1918	934	2125	1570
0	3	2	2093	1920	934	2126	1570
1	3	6	2089	1909	929	2119	1562
0	1	2	2090	1917	932	2124	1569
2	0	4	2093	1918	930	2126	1571
1	2	0	2093	1919	935	2128	1572
0	0	0	2090	1915	930	2123	1568
2	0	3	2092	1919	933	2125	1567
0	1	2	2093	1918	932	2126	1568
0	0	0	2094	1917	932	2125	1570
0	1	0	2092	1918	934	2124	1570
0	0	0	2091	1917	933	2122	1564
0	0	7	2093	1919	934	2125	1565
0	1	0	2094	1918	934	2125	1568
0	1	2	2092	1918	931	2126	1569
1	2	2	2095	1919	932	2126	1570
0	2	3	2094	1911	926	2118	1563
0	0	2	2090	1917	931	2124	1569
0	0	0	2093	1918	934	2124	1568
1	0	3	2092	1918	934	2125	1569
0	0	0	2094	1912	928	2121	1566
0	4	3	2093	1918	930	2125	1564
0	0	0	2093	1918	933	2127	1571
0	2	2	2093	1920	936	2126	1570
3	0	0	2094	1918	934	2124	1569
1	0	0	2091	1917	934	2121	1563
0	1	0	2093	1914	933	2125	1561
0	0	0	2093	1918	932	2125	1567
0	2	2	2093	1917	934	2125	1568
3	0	0	2089	1910	928	2120	1563
1	0	5	2090	1916	933	2124	1570
0	0	5	2093	1918	933	2127	1570
1	0	0	2093	1918	936	2127	1571
1	3	2	2092	1918	934	2125	1570
0	2	0	2085	1911	929	2122	1566
1	2	1	2093	1917	933	2125	1563
1	4	0	2092	1918	934	2125	1570
0	1	0	2091	1917	932	2125	1569
0	1	0	2093	1918	932	2126	1571
0	1	0	2090	1918	935	2124	1565
1	0	2	2096	1921	934	2126	1560
0	1	0	2097	1918	934	2123	1569
0	1	2	2092	1917	934	2124	1569
2	0	2	2085	1912	927	2119	1560
2	0	6	2090	1918	931	2123	1570
1	0	0	2093	1918	932	2124	1570
0	3	1	2094	1918	932	2127	1567
0	0	0	2088	1910	930	2123	1568
1	0	0	2093	1918	933	2124	1562
0	1	3	2094	1921	936	2128	1570
2	0	0	2096	1919	934	2126	1569
0	0	0	2092	1918	931	2126	1568
0	0	0	2084	1917	934	2125	1569
0	0	0	2088	1916	933	2118	1566
3	0	0	2094	1918	932	2126	1560
0	1	0	2093	1917	935	2125	1570
1	3	5	2096	1920	936	2126	1570
0	0	0	2093	1919	935	2126	1569
1	4	0	2094	1918	934	2125	1569
2	0	5	2094	1917	934	2125	1569
0	1	1	2093	1917	932	2125	1569
0	0	0	2090	1913	928	2118	1563
0	1	0	2093	1917	932	2124	1568
2	0	0	2093	1918	933	2125	1569
0	0	0	2092	1915	932	2125	1569
1	1	4	2085	1910	928	2118	1564
1	0	0	2094	1919	933	2127	1570
1	0	0	2095	1919	935	2124	1569
1	4	1	2094	1916	932	2125	1569
0	0	1	2091	1915	933	2124	1568
0	1	2	2093	1916	932	2124	1568
0	0	0	2093	1916	933	2125	1568
0	4	6	2093	1918	933	2123	1567
1	4	2	2093	1918	934	2125	1568
0	1	0	2086	1909	928	2122	1565
0	2	2	2090	1913	926	2118	1562
0	1	0	2093	1916	931	2124	1569
1	0	2	2093	1916	933	2122	1569
1	4	2	2093	1917	933	2125	1568
0	2	0	2087	1910	930	2118	1566
1	1	0	2093	1916	932	2126	1571
1	1	2	2095	1920	935	2126	1571
2	0	3	2095	1918	934	2126	1569
0	1	1	2091	1916	931	2124	1569
0	0	0	2091	1916	933	2124	1566
0	0	4	2094	1918	934	2123	1569
0	0	0	2093	1918	933	2124	1570
0	1	0	2093	1918	933	2125	1569
0	1	0	2087	1913	928	2118	1561
0	0	0	2091	1914	933	2125	1570
0	0	1	2093	1919	936	2126	1571
0	1	0	2095	1919	935	2125	1570
0	0	0	2085	1909	928	2120	1566
3	0	0	2085	1910	927	2117	1564
0	1	0	2093	1917	934	2125	1570
0	0	0	2093	1917	934	2125	1570
0	0	0	2094	1919	935	2127	1571
0	0	0	2093	1918	934	2125	1570
1	0	6	2094	1915	932	2124	1568
2	0	0	2093	1917	933	2126	1570
0	1	3	2094	1916	934	2124	1570
3	0	0	2093	1917	935	2125	1570
0	4	0	2090	1912	929	2119	1563
1	0	0	2092	1911	931	2125	1568
0	0	0	2092	1917	934	2124	1569
0	1	2	2093	1917	933	2124	1569
1	0	0	2088	1910	929	2119	1565
0	0	3	2093	1917	934	2125	1573
0	1	2	2094	1919	936	2127	1571
0	0	0	2096	1921	934	2127	1571
0	1	0	2094	1919	933	2125	1569
1	3	4	2092	1917	932	2125	1570
0	1	0	2096	1911	930	2125	1570
0	1	2	2095	1918	931	2124	1572
3	0	0	2095	1918	936	2127	1571
1	0	0	2096	1921	935	2127	1571
1	0	0	2093	1915	928	2121	1565
0	4	0	2093	1912	930	2123	1569
0	1	3	2095	1919	934	2126	1572
1	2	2	2095	1918	936	2123	1570
0	0	0	2090	1912	927	2118	1568
1	2	1	2095	1917	933	2125	1571
0	1	1	2095	1919	935	2126	1571
1	0	4	2095	1918	933	2125	1572
0	0	0	2094	1918	934	2125	1571
2	0	4	2092	1914	931	2125	1568
1	2	1	2095	1920	935	2129	1573
2	0	1	2097	1921	934	2127	1571
2	0	2	2096	1919	935	2126	1573
0	1	2	2096	1918	932	2125	1572
3	0	0	2092	1913	924	2117	1566
0	1	0	2091	1915	932	2125	1574
0	1	1	2096	1920	933	2126	1575
0	1	1	2099	1922	935	2126	1572
0	1	1	2092	1914	927	2121	1570
2	0	0	2097	1918	932	2126	1572
4	0	0	2097	1918	934	2125	1573
0	2	0	2097	1919	934	2125	1573
0	0	4	2095	1919	935	2125	1572
0	0	0	2088	1916	929	2125	1567
0	0	0	2097	1918	932	2123	1571
1	1	2	2097	1920	935	2128	1575
0	1	0	2100	1920	935	2127	1573
1	3	1	2093	1913	927	2117	1568
0	1	0	2093	1916	931	2125	1572
0	2	2	2100	1919	934	2124	1575
0	1	0	2097	1919	930	2125	1573
1	0	5	2098	1918	934	2125	1574
2	0	2	2093	1912	929	2124	1573
2	4	2	2097	1921	935	2128	1573
1	3	3	2099	1919	935	2126	1575
0	0	0	2098	1916	933	2126	1573
0	1	2	2100	1919	935	2126	1573
0	1	0	2098	1917	934	2128	1576
1	0	0	2100	1920	935	2126	1573
0	1	0	2101	1919	934	2125	1573
0	1	2	2095	1916	931	2125	1572
1	2	1	2098	1917	932	2126	1573
0	1	4	2097	1918	933	2125	1572
0	0	0	2097	1919	933	2124	1573
1	0	0	2097	1914	933	2125	1573
0	1	0	2095	1911	928	2119	1568
1	0	3	2098	1916	934	2127	1574
0	1	1	2100	1921	936	2128	1576
0	0	0	2100	1919	935	2125	1573
1	0	1	2090	1912	928	2119	1567
1	0	0	2097	1917	934	2125	1573
0	1	2	2098	1918	935	2125	1573
1	1	2	2098	1917	930	2125	1573
1	2	1	2096	1917	933	2125	1572
0	2	2	2098	1915	933	2123	1573
0	0	2	2099	1919	932	2126	1573
1	0	0	2099	1917	934	2128	1574
0	4	5	2097	1918	932	2125	1570
0	0	2	2097	1917	934	2125	1573
0	0	0	2091	1913	925	2119	1566
0	0	0	2096	1914	932	2124	1572
0	1	0	2097	1917	934	2125	1572
0	1	0	2097	1917	935	2125	1575
1	1	1	2092	1914	932	2121	1569
0	0	0	2098	1918	935	2125	1573
0	1	2	2098	1917	934	2124	1574
1	3	2	2096	1918	930	2125	1571
1	3	2	2095	1916	929	2125	1572
0	0	0	2094	1915	933	2124	1570
1	0	0	2096	1917	933	2124	1573
0	2	0	2096	1918	934	2125	1573
0	0	0	2097	1917	934	2124	1574
0	1	0	2093	1912	931	2121	1567
1	2	0	2092	1915	926	2119	1566
0	0	0	2093	1913	932	2124	1571
0	0	0	2096	1916	932	2125	1571
0	2	2	2096	1917	934	2125	1567
1	3	1	2091	1910	927	2118	1567
1	0	5	2095	1916	931	2125	1570
1	2	1	2095	1917	935	2126	1575
2	0	2	2096	1920	933	2125	1572
0	0	0	2094	1918	935	2123	1569
0	1	0	2094	1913	933	2123	1569
1	1	0	2097	1917	934	2125	1572
2	0	0	2097	1914	933	2125	1572
1	0	5	2095	1916	933	2123	1571
0	1	3	2092	1909	929	2118	1566
2	0	2	2090	1914	933	2124	1570
1	1	2	2095	1920	935	2124	1574
2	0	0	2097	1918	937	2127	1573
0	1	1	2093	1912	929	2121	1572
1	3	4	2089	1909	927	2118	1569
0	2	4	2096	1916	933	2125	1572
1	0	0	2095	1917	931	2125	1572
0	0	0	2096	1916	934	2127	1573
1	0	0	2096	1917	935	2127	1572
1	0	3	2095	1916	932	2125	1567
1	3	1	2096	1916	934	2123	1571
1	4	2	2096	1909	933	2126	1569
0	2	2	2096	1917	932	2126	1571
1	0	0	2091	1910	928	2118	1564
0	1	0	2092	1914	933	2124	1572
0	2	1	2097	1915	932	2125	1572
0	0	0	2092	1918	934	2127	1573
1	0	7	2091	1911	928	2124	1571
2	0	2	2097	1918	934	2126	1570
0	0	0	2095	1917	934	2124	1572
0	0	0	2096	1916	935	2124	1572
0	0	1	2095	1916	932	2125	1571
0	0	0	2095	1917	933	2126	1573
0	0	1	2091	1914	934	2127	1570
0	0	0	2098	1918	935	2126	1574
0	0	0	2097	1916	932	2125	1572
0	2	1	2096	1919	934	2125	1571
1	0	0	2092	1913	929	2119	1566
0	1	5	2090	1913	932	2124	1571
1	0	0	2097	1916	932	2126	1571
1	0	0	2095	1917	933	2124	1574
1	0	0	2091	1910	928	2122	1572
0	1	0	2096	1918	934	2128	1574
0	1	3	2096	1916	932	2125	1571
2	0	2	2096	1916	934	2125	1572
1	2	1	2096	1914	934	2124	1573
0	0	0	2091	1915	934	2125	1569
2	0	0	2098	1919	929	2126	1567
0	0	0	2097	1917	935	2126	1572
0	0	2	2096	1918	934	2125	1572
0	0	0	2095	1916	933	2124	1572
1	0	3	2091	1909	926	2115	1566
0	1	2	2086	1913	934	2125	1573
0	2	3	2095	1918	936	2125	1573
3	0	0	2098	1919	933	2125	1572
0	4	3	2098	1920	936	2127	1573
0	0	2	2095	1916	933	2124	1572
1	0	2	2096	1914	933	2124	1570
2	0	1	2096	1916	932	2125	1571
1	0	0	2090	1910	927	2116	1562
0	0	2	2095	1917	933	2124	1573
2	0	2	2096	1917	935	2128	1573
0	0	2	2098	1918	935	2125	1573
0	0	0	2094	1915	932	2124	1571
2	0	0	2096	1916	933	2125	1572
1	0	1	2093	1915	933	2124	1571
0	2	2	2095	1913	932	2125	1572
0	1	3	2095	1916	933	2121	1572
1	4	4	2091	1911	928	2118	1564
1	2	1	2092	1914	933	2124	1571
0	0	1	2097	1916	934	2126	1574
0	0	0	2098	1919	935	2127	1572
3	0	1	2091	1911	928	2115	1566
0	0	0	2096	1916	933	2124	1572
0	0	0	2095	1916	933	2124	1571
0	0	0	2096	1917	932	2126	1571
0	1	0	2095	1916	934	2126	1574
0	1	0	2093	1915	934	2128	1573
0	0	0	2098	1917	933	2126	1572
0	0	1	2097	1916	935	2126	1571
0	0	4	2096	1917	933	2124	1572
2	0	0	2096	1916	932	2125	1571
0	1	1	2094	1911	928	2119	1566
0	0	0	2096	1913	932	2123	1571
0	0	0	2094	1915	935	2125	1572
0	1	2	2095	1916	934	2125	1570
0	0	0	2091	1909	930	2120	1570
0	1	1	2097	1918	935	2128	1573
3	0	0	2098	1918	933	2125	1570
1	2	1	2096	1917	934	2124	1571
3	0	1	2095	1915	932	2125	1571
0	2	0	2095	1911	932	2122	1571
0	0	4	2096	1913	930	2124	1572
2	0	3	2095	1915	933	2125	1573
0	1	1	2094	1917	935	2127	1574
0	2	0	2097	1918	936	2126	1573
1	0	5	2095	1911	927	2120	1565
0	0	0	2095	1912	932	2124	1571
1	0	2	2095	1915	934	2124	1572
1	3	2	2095	1916	933	2125	1571
1	1	2	2089	1910	928	2116	1568
2	0	3	2095	1916	933	2124	1572
0	0	0	2097	1915	935	2125	1573
0	0	4	2095	1916	936	2126	1574
0	1	0	2097	1918	933	2125	1570
1	0	2	2094	1914	932	2124	1567
0	1	0	2095	1916	934	2125	1572
