# Supplementary material for: Assisting hand gesture classification and rehabilitation assessment via sEMG and finger motion data
Source: Front Bioeng Biotechnol. 2026 Jan 8;13:1751763. doi: 10.3389/fbioe.2025.1751763 (PMC12823985; doi:10.3389/fbioe.2025.1751763)
Supplement: Supplementary file 1 [file DataSheet1.zip › dataset/function 0/0/5/9.csv]

channel_2	channel_3	channel_6	pinky	ring finger	middle finger	forefinger	thumb
0	0	6	2098	1891	933	2124	1583
2	0	0	2098	1890	927	2119	1576
0	0	3	2101	1895	934	2123	1582
1	4	2	2099	1893	933	2123	1583
0	1	0	2098	1893	932	2123	1582
0	3	2	2093	1886	926	2116	1578
1	1	0	2098	1893	932	2122	1582
1	2	1	2094	1884	929	2121	1581
1	2	0	2101	1888	929	2121	1581
0	0	0	2099	1893	932	2123	1578
1	0	5	2093	1890	931	2122	1581
0	4	1	2099	1893	924	2118	1578
0	1	1	2097	1891	932	2123	1581
0	1	2	2098	1893	932	2121	1579
1	0	0	2098	1893	932	2122	1581
2	0	5	2096	1888	929	2118	1577
1	2	2	2086	2074	1021	2336	1319
0	1	0	2084	2074	1017	2333	1314
0	3	0	2087	2078	1020	2340	1318
0	0	3	2087	2078	1021	2339	1318
0	0	5	2086	2079	1025	2339	1318
0	0	2	2079	2077	1019	2340	1316
1	3	0	2086	2079	1021	2343	1319
1	0	2	2085	2082	1021	2344	1320
0	0	0	2087	2087	1022	2347	1316
2	0	2	2086	2085	1022	2346	1317
2	0	0	2082	2078	1015	2337	1313
2	0	2	2086	2087	1022	2346	1318
2	0	2	2086	2088	1022	2348	1321
0	0	2	2087	2090	1023	2349	1317
0	0	3	2086	2090	1024	2351	1320
2	0	1	2089	2095	1025	2348	1310
0	0	5	2088	2095	1027	2351	1318
3	0	1	2086	2095	1027	2352	1317
0	1	6	2091	2107	1035	2356	1317
1	1	0	2093	2113	1038	2360	1318
0	0	0	2088	2107	1029	2354	1317
1	4	2	2093	2115	1031	2353	1316
0	0	4	2092	2117	1037	2355	1317
1	1	0	2093	2119	1036	2356	1315
2	0	2	2093	2121	1038	2356	1316
1	2	0	2088	2114	1032	2350	1313
2	0	1	2097	2126	1038	2357	1317
0	0	5	2095	2126	1037	2356	1318
0	0	0	2094	2127	1038	2356	1316
0	0	4	2095	2125	1037	2355	1316
0	0	2	2094	2128	1037	2352	1311
0	0	0	2096	2131	1038	2358	1316
1	1	0	2096	2131	1040	2358	1319
0	0	2	2096	2135	1040	2357	1318
0	0	0	2090	2127	1031	2347	1312
0	0	4	2096	2134	1039	2358	1317
1	0	3	2095	2141	1037	2355	1315
0	1	0	2095	2141	1037	2354	1317
0	0	0	2096	2142	1035	2355	1316
1	3	0	2094	2143	1036	2353	1317
1	1	0	2091	2137	1031	2350	1312
0	0	0	2098	2144	1036	2352	1315
2	0	3	2096	2141	1035	2352	1317
0	0	0	2096	2142	1034	2350	1316
1	1	0	2093	2140	1032	2350	1316
1	2	2	2097	2137	1032	2348	1315
1	2	0	2098	2140	1033	2349	1317
0	1	0	2098	2140	1029	2346	1315
0	0	0	2100	2140	1032	2349	1316
1	1	0	2094	2131	1024	2342	1309
1	0	0	2099	2137	1031	2347	1315
0	0	0	2097	2138	1029	2347	1315
0	0	0	2098	2135	1031	2347	1316
0	2	3	2094	2135	1028	2347	1316
1	1	6	2096	2130	1030	2343	1316
0	1	0	2095	2122	1026	2336	1309
0	0	2	2096	2129	1028	2343	1313
0	0	3	2094	2127	1029	2343	1315
0	0	2	2095	2129	1029	2346	1319
0	0	1	2090	2124	1026	2344	1314
0	0	0	2094	2128	1027	2338	1313
0	1	0	2094	2128	1027	2343	1316
3	0	0	2093	2127	1027	2345	1313
0	0	0	2092	2135	1029	2343	1314
3	0	0	2087	2121	1019	2337	1310
0	0	2	2093	2130	1031	2347	1318
2	0	0	2092	2130	1029	2345	1315
1	2	0	2092	2128	1029	2345	1317
0	0	6	2090	2127	1029	2343	1315
0	1	0	2088	2126	1028	2342	1309
0	0	5	2091	2126	1029	2343	1315
2	0	1	2090	2121	1026	2344	1315
0	0	2	2089	2125	1028	2345	1315
0	0	2	2093	2130	1033	2343	1315
0	0	0	2086	2124	1024	2338	1313
1	2	0	2090	2131	1029	2343	1312
0	0	0	2093	2131	1029	2344	1315
0	1	6	2093	2133	1029	2343	1315
0	0	2	2091	2132	1030	2344	1318
0	0	2	2090	2130	1026	2334	1309
3	0	0	2095	2134	1032	2343	1315
0	0	0	2094	2133	1030	2341	1316
0	0	2	2094	2134	1031	2343	1315
1	3	0	2092	2133	1029	2342	1315
2	2	1	2090	2124	1027	2341	1315
1	1	0	2097	2136	1031	2343	1316
0	1	0	2099	2138	1028	2338	1314
0	0	2	2099	2138	1030	2342	1315
0	0	3	2094	2131	1026	2337	1311
1	2	0	2101	2139	1032	2339	1316
0	0	6	2101	2136	1030	2336	1313
0	0	0	2100	2136	1028	2337	1315
0	0	0	2101	2136	1028	2336	1315
0	1	0	2099	2137	1032	2339	1319
0	0	5	2101	2133	1025	2330	1310
0	0	6	2091	2140	1029	2340	1314
0	0	0	2090	2143	1032	2346	1316
0	0	5	2092	2145	1033	2347	1315
1	1	0	2087	2138	1023	2340	1308
0	0	3	2093	2144	1030	2346	1317
0	0	2	2090	2141	1032	2346	1312
1	2	3	2091	2144	1033	2346	1314
0	0	0	2087	2144	1030	2346	1312
0	4	2	2091	2146	1032	2346	1316
0	0	0	2093	2149	1033	2349	1314
1	3	0	2091	2147	1035	2345	1314
2	2	0	2091	2148	1033	2348	1312
0	0	0	2083	2142	1029	2341	1307
1	1	0	2091	2149	1033	2348	1313
0	0	0	2090	2150	1035	2349	1314
2	0	3	2091	2151	1036	2351	1317
0	0	0	2092	2155	1034	2348	1314
1	0	2	2091	2148	1030	2341	1307
1	1	2	2091	2152	1036	2348	1314
0	0	3	2093	2155	1038	2349	1316
1	3	2	2094	2158	1034	2348	1314
0	1	1	2095	2157	1034	2347	1313
0	0	1	2089	2153	1032	2344	1313
0	0	4	2096	2158	1032	2343	1313
2	0	0	2097	2158	1034	2344	1314
0	1	0	2098	2157	1034	2343	1311
0	0	2	2099	2158	1035	2343	1317
0	0	4	2096	2149	1030	2333	1306
1	2	5	2101	2157	1032	2340	1312
0	0	1	2101	2155	1033	2338	1316
3	0	2	2105	2158	1033	2334	1315
2	0	1	2103	2155	1032	2338	1314
0	1	0	2102	2153	1028	2332	1310
0	1	2	2104	2152	1028	2335	1313
0	0	4	2104	2149	1028	2334	1312
0	0	4	2107	2151	1028	2334	1315
0	0	0	2101	2142	1020	2333	1315
0	0	0	2110	2141	1012	2327	1312
0	0	0	2116	2147	1015	2329	1310
1	3	0	2118	2147	1014	2329	1314
0	0	0	2119	2148	1012	2328	1315
0	3	1	2122	2149	1014	2329	1316
0	0	0	2119	2142	1007	2318	1308
0	0	1	2121	2145	1010	2323	1315
0	0	2	2121	2144	1007	2321	1315
0	1	0	2124	2143	1008	2318	1315
1	3	0	2124	2142	1005	2318	1314
0	1	0	2123	2138	1004	2316	1313
0	0	2	2127	2139	1005	2315	1316
0	0	5	2129	2135	998	2309	1314
0	0	3	2128	2133	1004	2310	1316
1	1	0	2126	2127	998	2299	1310
2	0	0	2129	2130	1002	2304	1314
1	0	1	2129	2126	1001	2301	1315
0	1	0	2129	2124	1001	2300	1315
0	0	1	2130	2099	997	2301	1315
0	0	0	2130	2098	994	2302	1316
3	0	3	2126	2089	995	2301	1311
0	0	0	2129	2088	993	2300	1316
0	1	0	2129	2086	994	2301	1306
0	0	0	2128	2083	1003	2304	1315
0	1	0	2123	2073	987	2297	1309
2	0	2	2128	2078	993	2307	1316
1	0	1	2127	2075	992	2308	1319
1	2	0	2129	2078	995	2311	1319
0	0	0	2124	2069	992	2308	1316
0	0	0	2128	2071	994	2310	1311
1	1	0	2128	2070	992	2310	1315
2	0	0	2128	2069	990	2311	1315
1	0	0	2125	2066	993	2311	1317
1	2	2	2126	2064	989	2306	1313
0	0	2	2127	2064	992	2311	1316
1	52	0	2126	2063	988	2308	1312
0	43	0	2124	2053	983	2310	1315
0	42	0	2123	2059	994	2315	1316
0	40	0	2122	2053	986	2305	1311
0	37	5	2124	2057	994	2314	1317
0	37	0	2123	2058	991	2315	1318
1	41	1	2123	2058	990	2314	1316
1	33	0	2123	2057	991	2313	1317
0	34	2	2120	2052	989	2305	1312
2	34	2	2124	2059	994	2317	1318
0	37	2	2122	2057	992	2314	1317
1	35	0	2124	2056	992	2314	1318
1	34	0	2118	2051	989	2313	1316
2	30	5	2124	2044	989	2312	1315
0	27	3	2123	2053	994	2313	1317
0	25	2	2122	2054	990	2305	1316
0	23	2	2125	2054	993	2314	1316
0	28	0	2117	2044	987	2302	1308
0	27	1	2125	2051	993	2313	1317
0	17	0	2122	2040	991	2315	1319
1	20	2	2122	2040	994	2318	1319
1	20	2	2124	2037	992	2316	1318
0	18	0	2122	2038	994	2317	1318
0	14	6	2120	2027	987	2309	1313
0	0	3	2110	2008	988	2331	1319
1	0	3	2113	2007	990	2337	1317
2	0	1	2112	2007	989	2339	1319
0	1	5	2111	2005	985	2334	1314
1	0	0	2110	2005	988	2340	1321
1	0	0	2111	2006	992	2342	1322
0	1	0	2112	2007	989	2341	1318
0	0	0	2105	1998	983	2334	1314
0	0	2	2109	2003	989	2341	1318
0	0	0	2110	2004	989	2342	1319
0	0	0	2109	2004	988	2342	1319
1	1	3	2105	1999	985	2342	1318
1	0	0	2109	2000	989	2342	1319
1	0	0	2109	1992	989	2345	1318
0	0	0	2109	2000	988	2347	1321
1	2	5	2112	2004	990	2347	1320
0	0	0	2111	1999	985	2340	1314
0	2	4	2110	2000	988	2345	1319
1	0	3	2109	1998	975	2346	1319
0	0	0	2107	1996	987	2345	1318
0	1	0	2109	1996	988	2346	1320
0	1	1	2102	1989	984	2339	1316
0	0	2	2111	1997	988	2346	1320
0	0	5	2111	1996	989	2343	1322
0	3	2	2107	1991	988	2343	1319
1	0	2	2101	1989	986	2342	1320
2	0	3	2110	1993	984	2340	1321
0	1	0	2110	1994	991	2344	1321
0	1	0	2110	1993	988	2341	1321
0	0	0	2109	1988	987	2340	1321
0	0	0	2109	1987	985	2331	1315
0	0	2	2108	1989	987	2336	1316
0	1	1	2109	1986	984	2337	1319
0	0	0	2109	1988	988	2337	1320
0	1	0	2104	1979	980	2329	1312
2	0	4	2108	1986	985	2337	1321
0	1	0	2108	1987	987	2340	1321
0	0	0	2108	1984	986	2338	1322
1	1	0	2108	1985	987	2337	1322
0	0	0	2102	1979	986	2337	1318
0	0	3	2108	1985	987	2334	1319
0	1	0	2108	1984	988	2340	1325
1	3	1	2110	1986	986	2342	1322
0	0	0	2110	1984	989	2341	1322
0	0	6	2110	1983	985	2335	1316
2	0	0	2107	1983	988	2339	1321
0	2	1	2107	1979	985	2338	1320
0	0	0	2107	1982	989	2340	1321
3	0	2	2102	1973	982	2333	1314
0	1	0	2107	1981	987	2340	1321
0	1	4	2108	1981	988	2342	1322
2	0	0	2108	1983	990	2343	1323
0	0	0	2106	1982	987	2342	1321
2	0	0	2108	1982	983	2337	1319
1	0	2	2109	1981	986	2341	1321
1	3	2	2107	1979	988	2343	1320
0	0	0	2107	1980	988	2344	1323
0	3	2	2106	1980	991	2345	1323
1	0	2	2109	1982	984	2339	1316
2	0	1	2108	1980	986	2342	1320
1	0	0	2108	1974	986	2340	1321
0	0	0	2107	1978	988	2343	1321
1	0	0	2103	1971	981	2334	1314
1	3	1	2107	1980	987	2343	1320
0	0	2	2107	1980	987	2343	1321
1	0	0	2107	1980	987	2345	1324
0	1	0	2103	1980	993	2343	1324
0	1	0	2108	1984	985	2338	1320
0	0	0	2108	1981	989	2345	1321
0	0	2	2106	1980	989	2343	1322
3	0	5	2107	1980	988	2344	1324
1	0	2	2108	1978	985	2340	1317
0	1	0	2110	1981	988	2346	1321
0	0	3	2107	1980	988	2348	1322
0	1	0	2107	1974	985	2345	1322
0	1	0	2107	1980	988	2348	1321
0	1	0	2099	1971	984	2342	1316
2	0	0	2109	1985	989	2351	1322
2	2	0	2108	1982	988	2349	1321
0	0	2	2107	1982	989	2348	1324
2	2	0	2102	1978	987	2347	1322
1	1	0	2107	1982	983	2343	1318
0	0	1	2107	1982	990	2349	1322
0	1	2	2107	1982	988	2348	1322
1	0	2	2107	1983	989	2347	1321
1	0	2	2106	1975	984	2344	1311
1	1	0	2110	1985	991	2351	1323
0	0	5	2105	1977	988	2347	1319
0	0	2	2107	1983	990	2348	1322
1	0	0	2100	1977	978	2341	1315
0	0	4	2107	1984	989	2348	1323
0	0	3	2107	1985	987	2350	1323
0	1	0	2107	1986	990	2351	1323
0	2	0	2110	1986	990	2349	1323
0	0	0	2101	1981	987	2347	1321
1	3	2	2106	1985	985	2337	1318
1	2	0	2107	1989	994	2359	1321
0	0	5	2102	1984	991	2355	1321
0	0	0	2098	1979	986	2351	1317
1	3	2	2104	1984	991	2354	1320
1	2	2	2103	1983	991	2355	1321
0	0	0	2103	1983	991	2360	1321
1	2	0	2103	1984	993	2354	1323
0	0	0	2104	1983	991	2351	1317
0	0	3	2103	1981	991	2352	1321
2	0	2	2102	1979	991	2351	1320
3	0	0	2102	1980	990	2350	1320
2	0	4	2097	1975	982	2342	1313
0	0	0	2100	1979	990	2351	1320
0	0	0	2101	1978	994	2348	1320
1	0	4	2101	1979	991	2347	1321
2	0	2	2095	1969	990	2348	1322
2	0	1	2102	1980	989	2349	1319
0	0	0	2102	1978	990	2345	1321
0	0	3	2100	1977	989	2346	1320
0	0	2	2099	1973	989	2339	1320
0	0	2	2098	1972	988	2339	1320
1	1	1	2098	1973	989	2335	1315
0	0	0	2100	1972	989	2340	1322
0	1	1	2100	1973	988	2336	1321
1	0	3	2100	1973	989	2338	1320
0	0	0	2093	1966	984	2328	1312
1	0	4	2098	1971	988	2335	1319
0	2	2	2098	1972	988	2336	1319
1	4	1	2098	1971	987	2336	1319
0	0	0	2087	1964	983	2335	1319
0	0	0	2097	1970	988	2334	1315
0	0	0	2097	1970	986	2336	1319
0	0	0	2098	1973	990	2338	1319
0	0	0	2100	1973	987	2336	1320
0	3	2	2097	1970	987	2331	1316
0	0	6	2097	1970	986	2331	1318
0	0	0	2097	1971	985	2333	1317
1	3	3	2095	1970	987	2332	1318
0	1	2	2095	1972	989	2337	1322
0	0	2	2092	1965	980	2328	1314
2	0	0	2096	1971	986	2335	1319
1	1	2	2095	1967	987	2335	1319
1	0	0	2095	1971	986	2335	1318
1	0	0	2093	1963	983	2332	1318
1	2	0	2095	1967	986	2335	1314
0	1	0	2095	1968	987	2334	1319
3	0	2	2095	1969	986	2337	1319
0	0	0	2094	1971	989	2338	1321
1	2	1	2094	1970	987	2329	1314
1	1	1	2094	1971	987	2334	1319
2	0	2	2096	1967	981	2332	1317
1	1	0	2094	1968	983	2335	1319
0	0	4	2089	1961	981	2325	1310
1	1	0	2094	1969	987	2333	1320
0	0	5	2094	1968	987	2332	1318
0	0	0	2093	1967	986	2333	1318
0	1	1	2094	1967	982	2331	1317
0	2	2	2088	1960	983	2329	1318
0	0	0	2093	1966	986	2330	1312
0	0	0	2091	1966	987	2331	1318
0	2	2	2093	1967	987	2331	1319
0	2	2	2093	1966	986	2332	1318
0	0	3	2092	1965	985	2327	1312
0	0	1	2094	1965	986	2330	1318
1	3	3	2093	1966	981	2325	1316
1	2	0	2093	1965	986	2329	1319
0	2	3	2088	1960	980	2322	1313
0	0	0	2093	1967	984	2331	1319
0	0	0	2094	1966	987	2329	1318
2	0	2	2093	1966	984	2329	1318
0	0	1	2088	1958	984	2326	1316
0	0	0	2092	1965	986	2323	1311
2	0	0	2094	1965	986	2327	1317
1	0	3	2093	1966	984	2330	1319
2	0	3	2094	1966	986	2328	1318
0	0	0	2092	1963	986	2327	1317
1	1	0	2090	1962	985	2321	1314
0	0	0	2092	1964	986	2327	1318
2	0	4	2093	1961	981	2319	1314
0	4	6	2092	1964	984	2327	1316
0	0	0	2088	1959	980	2320	1313
0	3	0	2093	1965	984	2327	1321
1	0	0	2093	1964	988	2329	1319
0	1	5	2094	1966	987	2328	1319
0	1	1	2088	1958	982	2324	1317
2	0	0	2089	1962	985	2326	1311
1	2	2	2093	1960	985	2327	1315
0	1	3	2092	1963	985	2327	1317
0	0	0	2092	1963	985	2326	1318
0	0	0	2088	1962	982	2321	1314
0	1	2	2091	1963	984	2327	1319
2	0	0	2092	1962	985	2325	1318
0	2	2	2091	1962	984	2316	1312
0	1	2	2091	1962	985	2324	1319
0	0	0	2086	1954	977	2315	1311
0	0	0	2092	1961	984	2324	1318
0	1	0	2100	1965	989	2331	1327
0	2	0	2089	1953	982	2318	1315
1	2	2	2080	1948	977	2311	1307
1	4	2	2090	1953	982	2319	1316
1	3	2	2089	1953	982	2320	1315
2	0	2	2091	1953	985	2320	1319
0	0	0	2086	1949	979	2313	1312
1	1	2	2091	1953	983	2318	1315
0	0	5	2091	1950	983	2316	1314
1	0	2	2088	1952	983	2318	1316
1	2	0	2089	1954	982	2319	1315
2	0	3	2089	1951	980	2318	1316
0	0	5	2090	1952	982	2317	1316
1	3	0	2089	1952	983	2319	1315
1	0	5	2090	1952	982	2321	1318
0	0	0	2089	1948	979	2312	1310
0	0	0	2091	1952	984	2319	1315
1	1	3	2091	1951	981	2316	1316
0	1	2	2090	1951	982	2315	1315
1	0	5	2090	1951	981	2317	1316
0	0	6	2083	1942	975	2309	1314
0	0	0	2089	1950	982	2317	1315
0	0	0	2089	1949	981	2317	1316
0	0	0	2089	1950	984	2318	1318
0	0	2	2090	1951	983	2318	1316
1	3	2	2090	1949	984	2317	1311
0	1	2	2089	1949	982	2315	1316
2	0	2	2090	1948	983	2315	1313
1	0	1	2089	1949	984	2315	1317
0	0	0	2086	1943	974	2310	1311
0	0	5	2090	1950	984	2319	1317
3	0	2	2091	1949	982	2316	1316
1	0	5	2091	1948	983	2314	1317
0	0	6	2086	1942	975	2312	1318
0	0	2	2090	1948	983	2316	1314
2	0	2	2089	1948	989	2314	1315
0	0	0	2090	1948	982	2315	1314
1	0	2	2091	1947	985	2315	1316
0	0	6	2094	1947	983	2315	1314
1	0	5	2088	1945	981	2313	1312
0	0	0	2090	1947	983	2314	1315
1	0	0	2090	1947	983	2315	1311
0	0	0	2089	1945	981	2314	1316
1	1	2	2086	1939	975	2307	1309
0	0	2	2090	1946	982	2315	1316
0	0	0	2088	1945	981	2315	1315
1	2	0	2091	1946	983	2318	1319
1	0	0	2084	1942	978	2313	1314
2	0	2	2091	1947	979	2317	1316
1	0	2	2091	1946	981	2317	1314
0	2	2	2092	1946	981	2317	1314
1	2	2	2089	1944	982	2317	1315
2	0	2	2085	1943	984	2317	1311
0	1	2	2090	1944	982	2316	1315
0	0	0	2089	1944	982	2313	1311
2	0	1	2091	1945	981	2313	1307
1	0	5	2090	1945	981	2318	1315
0	0	0	2086	1939	977	2311	1309
1	3	0	2089	1944	982	2317	1314
1	2	0	2088	1943	980	2317	1312
0	0	0	2090	1945	981	2318	1316
3	2	0	2083	1940	979	2315	1316
0	1	0	2092	1945	983	2318	1314
0	3	1	2091	1946	982	2317	1314
1	0	2	2089	1941	982	2318	1313
0	0	6	2087	1945	980	2317	1314
1	3	5	2086	1944	980	2312	1310
0	0	0	2089	1945	983	2315	1315
1	0	2	2089	1944	980	2309	1310
0	0	4	2089	1945	982	2318	1314
1	2	0	2086	1938	978	2314	1309
0	1	3	2091	1948	983	2318	1316
0	0	1	2088	1945	982	2318	1315
0	0	0	2089	1944	980	2321	1315
0	0	0	2089	1945	981	2322	1315
0	0	0	2083	1939	973	2318	1315
2	0	2	2091	1948	984	2324	1315
1	0	0	2091	1949	988	2324	1315
0	1	0	2091	1946	983	2323	1314
2	0	6	2088	1946	981	2322	1315
2	0	3	2087	1943	982	2319	1311
0	0	2	2091	1946	983	2322	1315
0	0	5	2090	1947	981	2313	1311
1	1	2	2089	1949	983	2323	1316
0	0	0	2088	1943	975	2319	1310
1	0	0	2092	1950	985	2329	1318
0	0	5	2092	1951	983	2327	1317
0	0	6	2093	1951	983	2329	1315
0	0	0	2086	1943	980	2325	1316
2	0	2	2091	1949	984	2329	1310
0	0	0	2091	1948	989	2329	1315
0	1	0	2092	1950	986	2335	1318
0	0	7	2094	1952	988	2334	1316
0	1	0	2092	1950	986	2333	1317
1	2	0	2087	1947	983	2330	1310
0	1	0	2092	1951	986	2332	1316
0	2	0	2092	1983	998	2374	1315
0	0	0	2092	1986	995	2376	1310
1	3	1	2093	1988	999	2375	1312
0	0	1	2094	1991	998	2375	1312
0	1	0	2094	1984	1000	2375	1313
1	2	0	2096	1992	1002	2378	1314
0	1	0	2089	1991	996	2369	1305
2	0	2	2096	1996	1002	2377	1314
0	1	0	2094	1996	1001	2376	1313
0	1	0	2096	1999	1001	2376	1313
1	0	0	2096	1998	1003	2377	1313
0	1	0	2096	2002	1003	2377	1309
0	1	0	2098	2005	1002	2377	1315
1	3	0	2100	2005	1003	2378	1313
1	1	0	2099	2006	1005	2377	1313
0	1	1	2094	2001	998	2367	1307
0	2	0	2101	2009	1005	2376	1311
0	1	1	2101	2011	1005	2377	1313
0	2	1	2102	2015	1008	2379	1315
0	2	2	2107	2026	1009	2377	1313
0	0	2	2107	2029	1009	2378	1313
0	2	0	2106	2025	1005	2371	1306
0	1	0	2109	2033	1009	2377	1314
1	2	0	2109	2034	1012	2377	1315
1	0	2	2112	2038	1012	2379	1311
3	0	1	2107	2034	1009	2377	1311
2	0	2	2112	2039	1008	2376	1311
0	1	0	2112	2041	1011	2377	1312
0	0	0	2113	2042	1012	2373	1313
0	3	2	2112	2043	1020	2375	1314
0	0	0	2108	2038	1009	2372	1306
1	0	6	2116	2048	1014	2378	1311
0	1	0	2114	2048	1014	2377	1312
1	2	1	2114	2050	1013	2377	1313
1	0	0	2114	2048	1013	2377	1312
0	0	0	2114	2049	1012	2372	1308
2	0	0	2115	2051	1012	2377	1313
0	0	0	2118	2057	1014	2377	1311
1	3	2	2116	2055	1014	2376	1308
1	3	0	2117	2058	1015	2376	1311
0	0	0	2112	2052	1007	2374	1310
0	0	0	2118	2059	1015	2373	1309
0	0	0	2118	2061	1017	2379	1314
1	3	2	2120	2065	1017	2376	1308
0	0	4	2119	2061	1018	2375	1312
0	0	6	2115	2055	1009	2369	1303
1	1	0	2118	2061	1016	2376	1312
2	0	1	2119	2062	1016	2376	1310
2	0	3	2119	2063	1016	2375	1312
0	1	0	2118	2063	1018	2377	1313
0	0	0	2118	2063	1017	2375	1309
0	0	3	2120	2063	1016	2374	1312
0	0	3	2118	2056	1015	2375	1311
0	0	2	2119	2064	1016	2375	1311
0	3	2	2113	2056	1011	2369	1305
1	1	0	2116	2059	1014	2372	1308
0	0	2	2121	2065	1016	2377	1310
0	0	2	2119	2064	1017	2375	1312
3	0	2	2120	2063	1015	2376	1310
0	0	1	2118	2063	1016	2375	1313
1	0	0	2116	2056	1010	2369	1305
1	0	2	2119	2062	1016	2377	1313
0	0	3	2128	2065	1018	2378	1313
2	0	0	2121	2061	1018	2375	1311
3	0	2	2115	2059	1016	2374	1316
0	0	5	2120	2055	1015	2373	1310
2	0	1	2120	2060	1016	2374	1312
1	1	1	2121	2055	1009	2371	1309
1	2	0	2120	2059	1019	2375	1313
0	0	0	2116	2054	1009	2368	1305
1	2	0	2120	2056	1016	2374	1311
1	0	0	2120	2056	1017	2375	1312
0	1	0	2119	2055	1016	2374	1312
0	0	0	2122	2048	1016	2370	1312
1	0	0	2122	2042	1013	2369	1313
2	0	2	2121	2035	1010	2360	1306
0	0	3	2120	2035	1012	2365	1311
0	0	2	2121	2031	1011	2364	1310
1	0	2	2122	2030	1011	2364	1311
0	3	1	2117	2023	1012	2365	1311
0	0	2	2125	2027	1007	2359	1309
1	4	0	2124	2021	1013	2363	1311
0	2	0	2123	2018	1006	2349	1308
0	0	0	2123	2011	1006	2360	1311
6	0	3	2119	2004	1002	2351	1304
20	0	2	2125	2009	1008	2357	1312
16	3	0	2125	2007	1010	2359	1313
8	0	5	2126	2002	1007	2353	1312
6	0	0	2127	1998	1007	2351	1312
1	0	0	2121	1991	1000	2344	1304
0	1	1	2126	1992	1005	2349	1311
0	2	2	2125	1974	1003	2339	1312
0	1	2	2123	1970	1002	2337	1311
0	0	0	2123	1969	1002	2337	1313
0	3	1	2120	1967	1003	2337	1311
0	0	3	2125	1959	997	2333	1311
