# Supplementary material for: Assisting hand gesture classification and rehabilitation assessment via sEMG and finger motion data
Source: Front Bioeng Biotechnol. 2026 Jan 8;13:1751763. doi: 10.3389/fbioe.2025.1751763 (PMC12823985; doi:10.3389/fbioe.2025.1751763)
Supplement: Supplementary file 1 [file DataSheet1.zip › dataset/function 0/1/0/0.csv]

channel_2	channel_3	channel_6	pinky	ring finger	middle finger	forefinger	thumb
0	0	1	2484	2641	1156	3062	1593
0	0	5	2484	2640	1154	3062	1592
2	0	1	2484	2640	1154	3063	1591
0	0	2	2480	2634	1150	3059	1590
1	3	2	2483	2639	1153	3063	1591
0	1	0	2486	2642	1156	3065	1593
2	2	2	2485	2640	1148	3061	1590
2	1	2	2483	2640	1154	3062	1590
0	0	3	2482	2635	1147	3054	1586
1	0	2	2480	2634	1149	3057	1587
0	1	0	2486	2643	1155	3065	1593
0	1	0	2473	2609	1147	3022	1584
0	1	2	2474	2610	1147	3024	1585
0	0	0	2476	2611	1150	3025	1586
0	1	0	2474	2608	1145	3018	1579
0	0	4	2474	2608	1148	3023	1584
0	2	0	2472	2609	1145	3022	1585
0	1	0	2472	2609	1146	3023	1584
0	1	0	2469	2602	1142	3024	1583
1	3	2	2472	2609	1147	3023	1587
0	1	0	2474	2610	1150	3025	1585
1	4	2	2475	2610	1148	3024	1585
2	0	3	2474	2609	1147	3024	1584
1	2	2	2468	2601	1141	3018	1579
0	0	2	2474	2608	1147	3023	1584
0	1	0	2472	2608	1148	3022	1585
1	4	2	2472	2609	1146	3024	1586
0	0	0	2473	2608	1149	3024	1586
1	2	0	2471	2607	1146	3023	1584
1	0	2	2473	2607	1149	3022	1581
0	0	2	2472	2608	1146	3019	1584
1	2	0	2472	2607	1147	3023	1586
0	0	1	2474	2610	1149	3024	1585
0	1	0	2469	2603	1142	3015	1579
0	0	0	2473	2609	1148	3023	1586
0	1	0	2473	2606	1147	3022	1584
2	0	1	2474	2608	1147	3023	1585
2	0	0	2473	2608	1149	3024	1584
0	0	0	2470	2603	1143	3019	1581
1	0	3	2472	2608	1146	3023	1586
0	1	0	2474	2611	1148	3025	1585
1	0	2	2475	2609	1147	3023	1585
0	0	2	2468	2603	1145	3020	1585
0	1	0	2472	2608	1146	3022	1581
1	2	1	2472	2604	1146	3021	1584
0	1	0	2472	2606	1148	3021	1586
0	1	0	2473	2610	1144	3021	1584
0	0	0	2472	2611	1147	3021	1585
2	0	2	2469	2604	1142	3015	1579
1	2	0	2473	2608	1147	3024	1585
1	0	2	2472	2608	1147	3018	1583
0	1	0	2473	2609	1148	3026	1586
1	2	0	2474	2610	1148	3023	1585
1	0	4	2474	2609	1145	3014	1581
1	2	1	2471	2608	1146	3021	1584
0	3	2	2473	2609	1147	3022	1584
0	0	2	2472	2608	1148	3021	1585
0	1	2	2468	2603	1140	3019	1584
1	3	2	2474	2610	1150	3026	1587
0	0	0	2469	2606	1145	3015	1583
0	0	2	2473	2608	1145	3022	1585
0	1	0	2472	2609	1146	3022	1585
0	1	0	2468	2604	1139	3011	1575
0	0	0	2471	2608	1145	3022	1584
0	2	0	2474	2609	1147	3024	1584
3	0	2	2473	2606	1149	3022	1587
0	0	0	2482	2609	1150	3023	1586
1	0	1	2472	2610	1148	3023	1585
0	1	3	2474	2609	1149	3022	1584
1	0	1	2469	2606	1147	3024	1585
0	0	0	2472	2607	1148	3022	1584
1	2	0	2473	2609	1147	3022	1585
0	2	0	2469	2602	1142	3018	1582
0	0	0	2470	2607	1151	3025	1587
0	1	0	2474	2609	1143	3021	1583
2	0	3	2473	2609	1143	3024	1586
0	0	5	2472	2607	1147	3022	1585
1	1	2	2473	2607	1144	3016	1582
3	0	2	2473	2609	1146	3023	1585
0	1	0	2472	2609	1147	3024	1588
0	0	0	2474	2611	1148	3022	1585
0	0	3	2470	2602	1145	3021	1584
0	1	6	2464	2600	1142	3023	1585
2	0	4	2472	2609	1147	3021	1584
2	0	4	2467	2602	1142	3020	1582
0	1	0	2473	2606	1148	3023	1585
0	0	2	2473	2609	1148	3024	1588
0	0	5	2471	2605	1143	3019	1580
0	0	4	2473	2609	1147	3022	1585
2	0	2	2472	2607	1148	3022	1578
1	1	0	2473	2609	1148	3022	1582
1	2	0	2472	2608	1147	3022	1585
2	0	1	2472	2609	1145	3018	1581
1	2	0	2469	2607	1148	3025	1587
0	0	1	2473	2609	1148	3024	1585
1	0	2	2474	2608	1147	3020	1586
1	1	1	2471	2602	1141	3019	1582
0	0	4	2471	2608	1148	3023	1585
0	1	6	2463	2601	1147	3012	1580
1	4	0	2472	2608	1147	3023	1586
0	1	0	2472	2607	1146	3020	1585
2	0	3	2472	2608	1147	3021	1585
3	0	1	2469	2603	1143	3016	1580
0	0	0	2471	2608	1147	3023	1586
2	0	2	2472	2607	1149	3024	1587
0	1	2	2469	2601	1142	3015	1579
1	0	0	2469	2601	1142	3015	1582
0	0	2	2472	2610	1147	3024	1586
0	1	0	2473	2607	1147	3023	1585
0	0	0	2470	2607	1146	3020	1584
1	0	2	2468	2604	1146	3021	1583
0	2	0	2473	2607	1147	3021	1584
0	1	0	2472	2607	1146	3023	1586
1	2	0	2471	2607	1148	3024	1589
1	4	0	2473	2610	1149	3024	1585
2	0	0	2469	2601	1142	3010	1581
1	0	0	2472	2608	1147	3022	1585
0	1	0	2473	2607	1143	3021	1585
0	0	3	2472	2607	1146	3022	1584
0	0	2	2472	2607	1147	3021	1585
2	1	0	2471	2607	1145	3020	1583
0	0	2	2473	2610	1148	3024	1586
0	0	1	2471	2607	1147	3023	1585
1	0	2	2471	2607	1146	3022	1584
0	0	5	2472	2607	1146	3022	1585
0	0	1	2471	2599	1143	3022	1582
2	1	2	2475	2610	1149	3023	1585
0	0	1	2473	2608	1144	3022	1584
1	2	1	2474	2608	1148	3024	1585
0	0	3	2473	2607	1147	3023	1585
0	0	0	2468	2601	1142	3012	1578
0	0	0	2473	2607	1147	3022	1585
0	0	3	2472	2607	1147	3021	1584
0	0	2	2471	2607	1147	3023	1584
0	0	3	2472	2608	1149	3023	1586
1	3	2	2471	2608	1148	3022	1579
3	0	0	2471	2607	1148	3023	1585
2	0	3	2472	2607	1146	3023	1586
0	0	1	2472	2606	1147	3021	1585
0	1	0	2467	2598	1140	3014	1579
1	0	5	2473	2608	1148	3024	1587
0	0	2	2474	2607	1145	3022	1581
0	0	3	2473	2604	1146	3023	1580
0	0	1	2472	2607	1147	3023	1586
0	0	3	2473	2607	1146	3024	1585
1	5	1	2472	2605	1144	3018	1581
1	1	0	2474	2607	1147	3021	1585
0	1	0	2474	2607	1146	3021	1586
1	2	0	2473	2607	1146	3022	1585
3	0	5	2467	2602	1145	3021	1585
2	1	2	2470	2607	1147	3022	1585
0	1	0	2468	2603	1144	3024	1587
1	0	0	2474	2611	1148	3023	1585
1	0	5	2473	2608	1147	3022	1586
0	0	0	2468	2601	1141	3017	1580
1	0	0	2472	2607	1146	3022	1585
0	0	5	2471	2607	1146	3010	1583
0	1	0	2471	2606	1146	3021	1586
0	0	2	2472	2606	1148	3025	1587
2	0	0	2474	2609	1147	3016	1581
0	1	0	2472	2606	1143	3017	1580
0	1	1	2468	2605	1145	3020	1585
0	2	0	2469	2607	1147	3023	1588
0	0	0	2473	2610	1149	3025	1588
0	1	0	2469	2601	1141	3020	1584
0	0	1	2471	2607	1147	3022	1586
0	1	2	2468	2605	1143	3016	1583
1	0	1	2472	2608	1146	3022	1584
0	0	0	2471	2606	1148	3022	1585
0	1	1	2467	2601	1143	3017	1582
0	1	1	2471	2605	1145	3018	1585
0	0	0	2471	2607	1150	3026	1588
1	0	0	2473	2608	1148	3022	1586
2	0	0	2470	2603	1144	3021	1586
1	3	2	2471	2607	1147	3022	1585
1	1	3	2468	2605	1144	3022	1586
0	2	4	2472	2607	1147	3023	1586
0	0	0	2471	2608	1147	3022	1588
1	0	1	2472	2606	1147	3021	1586
0	2	2	2464	2601	1143	3016	1581
1	0	5	2471	2605	1147	3018	1585
2	0	0	2472	2602	1141	3020	1582
0	0	2	2472	2607	1147	3022	1588
0	1	2	2471	2609	1148	3023	1588
0	0	0	2474	2604	1143	3015	1581
2	0	3	2469	2607	1149	3022	1587
1	0	5	2469	2607	1147	3021	1586
2	0	5	2470	2607	1148	3019	1586
0	0	1	2465	2601	1144	3020	1586
1	3	2	2471	2607	1147	3021	1588
2	0	0	2471	2602	1142	3024	1586
0	0	0	2473	2609	1147	3023	1585
0	0	0	2471	2607	1147	3020	1586
0	0	0	2467	2602	1143	3016	1581
0	0	2	2471	2606	1147	3023	1586
0	0	2	2472	2608	1146	3023	1576
1	1	0	2472	2607	1149	3023	1577
0	0	0	2472	2607	1147	3020	1586
0	2	0	2471	2606	1148	3021	1585
1	3	0	2471	2607	1147	3015	1582
0	0	6	2469	2605	1146	3022	1586
2	1	2	2470	2606	1146	3022	1585
2	0	2	2471	2608	1147	3023	1585
1	2	3	2472	2607	1147	3024	1583
0	1	0	2470	2607	1148	3021	1585
1	2	0	2471	2606	1147	3021	1586
0	0	4	2472	2606	1147	3022	1585
1	2	0	2468	2602	1140	3018	1585
1	0	5	2473	2609	1150	3023	1587
0	0	2	2471	2606	1147	3019	1584
0	1	0	2473	2608	1148	3023	1586
0	0	2	2472	2608	1148	3023	1586
0	1	2	2467	2603	1143	3016	1581
0	0	3	2472	2608	1145	3022	1586
1	1	2	2472	2607	1148	3025	1588
3	1	0	2473	2610	1147	3023	1586
0	0	4	2470	2606	1145	3022	1584
0	0	2	2471	2607	1146	3022	1585
0	0	0	2469	2604	1145	3022	1583
1	1	0	2472	2606	1147	3021	1585
0	0	0	2472	2607	1147	3024	1588
2	0	5	2473	2610	1148	3023	1586
1	0	6	2466	2602	1143	3017	1579
0	0	0	2472	2606	1146	3021	1585
3	0	2	2471	2606	1145	3018	1584
0	0	5	2472	2605	1148	3021	1586
0	1	0	2472	2607	1146	3023	1585
0	0	0	2472	2608	1143	3017	1583
0	0	2	2473	2609	1149	3023	1585
0	1	0	2472	2607	1148	3020	1585
0	0	3	2471	2606	1148	3021	1584
0	0	5	2466	2602	1141	3018	1584
0	0	2	2472	2607	1146	3020	1585
2	1	0	2468	2603	1144	3018	1582
0	1	4	2472	2607	1147	3021	1587
1	1	0	2471	2606	1146	3019	1584
1	2	0	2467	2600	1142	3012	1579
0	0	1	2471	2606	1148	3020	1585
0	0	0	2474	2609	1147	3021	1583
0	0	2	2471	2606	1147	3021	1584
0	0	5	2472	2607	1145	3021	1584
0	0	3	2469	2605	1146	3021	1587
0	1	0	2471	2607	1145	3021	1586
0	0	0	2466	2603	1145	3021	1586
0	2	2	2470	2607	1149	3024	1586
1	2	0	2473	2608	1148	3021	1585
0	0	3	2467	2600	1142	3015	1579
0	0	4	2471	2606	1146	3021	1582
0	0	2	2471	2607	1144	3019	1583
0	0	2	2470	2607	1147	3020	1586
1	0	1	2469	2605	1147	3020	1586
0	1	3	2471	2607	1145	3014	1581
0	1	0	2473	2607	1147	3021	1582
1	2	0	2471	2607	1146	3021	1585
0	0	2	2471	2607	1146	3021	1584
0	0	5	2466	2600	1144	3019	1583
0	3	2	2465	2600	1147	3022	1587
0	2	0	2473	2607	1147	3022	1584
1	0	5	2470	2603	1141	3021	1585
0	0	2	2472	2606	1147	3021	1587
0	0	2	2472	2609	1149	3022	1585
0	2	2	2466	2601	1140	3014	1580
1	3	0	2470	2605	1146	3021	1585
1	1	0	2470	2606	1147	3021	1579
1	2	0	2471	2605	1147	3021	1585
0	1	0	2469	2606	1146	3020	1580
0	0	3	2470	2605	1148	3018	1582
0	0	6	2471	2606	1148	3021	1586
0	0	5	2471	2606	1147	3021	1585
2	0	1	2471	2605	1148	3022	1585
1	3	0	2464	2600	1141	3015	1583
1	0	3	2468	2605	1148	3021	1585
1	2	0	2467	2598	1145	3017	1581
3	4	0	2471	2607	1147	3024	1587
0	0	0	2471	2606	1148	3021	1586
1	2	0	2470	2605	1147	3021	1586
3	0	0	2467	2600	1140	3011	1583
0	0	0	2470	2604	1146	3017	1587
0	1	0	2472	2607	1147	3022	1587
0	1	0	2471	2606	1148	3020	1585
3	0	6	2468	2604	1145	3020	1584
2	0	3	2470	2606	1149	3020	1586
0	0	0	2462	2600	1145	3021	1586
1	4	0	2468	2606	1147	3022	1586
0	0	0	2470	2605	1148	3023	1588
0	0	2	2466	2603	1143	3017	1582
0	1	6	2471	2605	1148	3017	1587
0	2	1	2471	2604	1140	3008	1582
1	2	0	2472	2606	1145	3020	1584
0	0	0	2470	2604	1145	3021	1586
2	0	2	2470	2605	1146	3014	1581
1	0	0	2470	2605	1146	3023	1588
2	0	3	2468	2604	1145	3020	1586
1	1	0	2469	2604	1146	3021	1583
0	1	0	2470	2605	1145	3020	1586
1	0	0	2465	2599	1142	3019	1586
0	1	0	2471	2607	1149	3022	1587
0	0	0	2470	2605	1147	3019	1586
2	0	2	2470	2606	1146	3023	1587
1	4	0	2467	2601	1143	3020	1586
0	0	2	2470	2606	1146	3020	1587
0	0	6	2470	2603	1145	3021	1586
2	0	2	2468	2604	1146	3012	1587
0	2	2	2468	2604	1148	3016	1587
0	0	0	2467	2599	1140	3014	1580
0	1	1	2467	2605	1147	3023	1588
0	0	0	2472	2608	1148	3021	1588
1	2	0	2470	2605	1148	3020	1586
0	1	5	2468	2603	1145	3020	1587
0	0	2	2469	2604	1147	3019	1585
0	0	0	2469	2605	1146	3020	1586
0	0	2	2471	2606	1149	3024	1588
0	1	0	2472	2607	1148	3021	1586
0	4	2	2467	2600	1141	3015	1579
1	2	1	2469	2606	1146	3021	1585
0	2	3	2470	2606	1144	3019	1586
0	1	0	2470	2605	1144	3022	1588
0	1	2	2471	2605	1147	3022	1587
0	1	0	2469	2606	1146	3020	1586
1	2	0	2470	2601	1143	3014	1583
1	0	2	2470	2606	1149	3018	1588
1	1	0	2471	2603	1146	3020	1587
2	0	1	2469	2605	1147	3022	1588
0	4	2	2469	2601	1146	3019	1586
0	0	4	2470	2606	1147	3020	1587
0	1	0	2469	2602	1145	3019	1585
0	1	4	2470	2605	1146	3019	1586
1	3	1	2469	2605	1146	3020	1587
0	0	0	2464	2598	1140	3012	1580
3	0	5	2470	2606	1148	3021	1589
0	0	2	2471	2606	1147	3017	1583
0	3	0	2470	2604	1148	3021	1588
0	0	3	2470	2606	1147	3021	1586
2	0	2	2470	2605	1147	3017	1582
0	0	2	2471	2608	1146	3015	1584
0	0	1	2470	2605	1147	3020	1585
0	1	6	2470	2606	1146	3021	1586
0	1	5	2470	2604	1148	3021	1587
0	0	0	2465	2600	1140	3017	1585
0	1	2	2470	2605	1148	3020	1585
0	0	0	2466	2603	1144	3017	1587
3	1	0	2470	2605	1149	3021	1587
1	1	0	2470	2606	1145	3020	1586
0	0	2	2466	2600	1140	3013	1580
0	0	2	2468	2605	1145	3021	1587
0	0	2	2470	2605	1147	3020	1588
0	0	1	2470	2605	1147	3021	1586
0	1	1	2468	2604	1147	3022	1588
0	0	2	2472	2606	1145	3020	1588
1	1	0	2465	2603	1143	3020	1586
1	4	0	2470	2604	1147	3020	1585
1	1	0	2470	2605	1146	3021	1586
0	0	2	2470	2605	1147	3019	1587
2	1	0	2465	2597	1143	3016	1583
0	0	1	2472	2607	1149	3020	1587
0	0	3	2471	2599	1141	3019	1584
0	1	0	2469	2605	1146	3019	1587
1	4	0	2469	2605	1146	3021	1586
0	1	0	2469	2601	1140	3013	1580
2	0	2	2469	2604	1145	3019	1584
0	1	0	2469	2603	1149	3022	1587
0	0	0	2471	2606	1146	3019	1584
1	0	5	2464	2598	1143	3017	1581
2	0	5	2469	2604	1145	3019	1584
2	0	3	2467	2597	1140	3017	1582
2	0	1	2469	2604	1147	3019	1587
0	1	3	2468	2605	1148	3018	1587
0	0	1	2464	2600	1141	3019	1583
0	0	3	2471	2606	1146	3021	1586
0	0	3	2469	2605	1147	3017	1577
0	1	5	2469	2603	1145	3004	1581
1	0	0	2468	2603	1146	3018	1587
1	1	3	2469	2605	1148	3022	1588
0	0	2	2471	2607	1147	3013	1583
1	4	1	2468	2603	1147	3019	1585
1	1	0	2470	2604	1145	3019	1586
1	2	0	2469	2603	1145	3021	1585
1	1	1	2465	2598	1142	3016	1583
1	0	0	2469	2603	1145	3020	1586
1	2	2	2462	2602	1146	3013	1583
0	1	2	2469	2605	1148	3019	1586
0	0	0	2469	2603	1147	3017	1585
0	0	2	2466	2597	1141	3011	1579
1	2	0	2468	2604	1146	3019	1586
0	0	0	2469	2603	1145	3019	1587
1	4	0	2469	2603	1146	3019	1586
0	1	2	2467	2604	1148	3020	1587
0	0	0	2471	2605	1146	3019	1586
0	0	1	2468	2603	1147	3019	1585
1	1	0	2459	2599	1146	3018	1586
0	1	0	2469	2604	1147	3018	1586
2	0	2	2470	2603	1147	3018	1586
0	0	1	2463	2599	1142	3016	1582
0	0	2	2470	2604	1146	3018	1586
0	0	0	2468	2603	1145	3019	1586
0	0	0	2468	2604	1147	3021	1589
2	0	0	2468	2601	1142	3011	1582
0	0	0	2470	2605	1145	3019	1586
0	1	6	2470	2604	1145	3019	1585
1	3	0	2470	2602	1143	3014	1583
2	0	0	2469	2603	1148	3021	1588
0	0	2	2471	2606	1146	3013	1582
1	1	0	2470	2605	1145	3017	1585
1	0	2	2470	2603	1145	3019	1584
0	0	0	2470	2604	1144	3018	1586
1	2	2	2465	2598	1142	3014	1584
0	0	2	2470	2604	1146	3018	1587
1	4	0	2468	2603	1147	3019	1587
1	0	2	2471	2607	1146	3020	1587
0	0	0	2470	2604	1145	3018	1585
0	0	3	2466	2597	1140	3009	1581
1	3	0	2471	2604	1144	3018	1586
2	0	0	2469	2604	1148	3021	1587
1	3	0	2472	2607	1148	3019	1586
2	4	0	2470	2602	1146	3019	1585
0	0	0	2468	2602	1144	3018	1584
0	1	0	2469	2604	1145	3021	1583
0	0	2	2468	2604	1144	3017	1586
0	0	5	2469	2603	1147	3018	1587
0	0	3	2469	2605	1148	3021	1587
1	0	2	2466	2600	1142	3013	1580
0	0	0	2470	2604	1146	3018	1586
0	0	0	2469	2603	1143	3017	1585
1	4	2	2469	2604	1144	3019	1586
1	0	2	2469	2603	1145	3016	1585
0	0	6	2470	2604	1140	3013	1579
0	0	2	2470	2605	1149	3022	1587
0	1	3	2472	2606	1145	3019	1586
0	0	4	2469	2604	1145	3017	1584
1	3	0	2464	2598	1141	3014	1585
0	1	0	2465	2597	1144	3017	1586
0	1	5	2470	2605	1146	3021	1588
0	0	0	2470	2599	1143	3018	1585
3	0	0	2470	2606	1147	3018	1586
0	0	3	2469	2603	1145	3017	1586
0	0	7	2466	2599	1138	3009	1580
0	0	1	2470	2604	1147	3016	1586
0	0	0	2470	2603	1146	3017	1583
1	2	0	2469	2604	1148	3021	1589
0	0	1	2470	2604	1146	3019	1585
0	0	5	2470	2603	1145	3018	1582
1	1	0	2476	2602	1147	3017	1585
1	3	2	2469	2604	1145	3019	1585
0	0	1	2468	2605	1145	3017	1586
0	0	1	2461	2598	1142	3013	1583
0	0	4	2469	2605	1146	3022	1587
2	1	2	2465	2598	1146	3017	1581
2	0	1	2472	2605	1147	3018	1586
3	0	2	2469	2604	1147	3017	1586
1	1	0	2470	2605	1145	3019	1585
0	0	0	2463	2599	1143	3016	1583
0	0	0	2471	2606	1148	3019	1587
1	0	2	2470	2604	1145	3019	1587
0	1	0	2469	2604	1146	3019	1586
0	0	0	2465	2600	1144	3018	1586
0	0	2	2469	2604	1145	3018	1585
0	0	2	2466	2597	1142	3017	1585
0	0	0	2470	2603	1146	3020	1588
0	0	2	2470	2606	1148	3018	1586
0	1	0	2465	2598	1139	3012	1580
0	0	6	2471	2603	1147	3018	1585
0	1	0	2469	2603	1146	3010	1581
0	0	5	2471	2604	1148	3018	1586
0	0	0	2468	2603	1147	3018	1586
1	2	0	2467	2604	1148	3015	1585
2	0	3	2470	2605	1146	3019	1587
1	1	2	2469	2603	1146	3019	1586
3	0	2	2470	2605	1146	3019	1586
0	0	0	2470	2603	1145	3020	1587
1	2	1	2467	2601	1145	3018	1585
0	1	0	2471	2605	1146	3020	1586
0	1	0	2474	2601	1141	3009	1582
1	2	0	2470	2604	1145	3018	1587
2	0	2	2470	2604	1146	3019	1586
0	0	2	2467	2599	1142	3012	1581
0	1	0	2469	2602	1146	3017	1585
0	1	0	2470	2604	1145	3018	1587
1	2	0	2470	2605	1146	3021	1589
0	0	0	2469	2605	1148	3016	1590
1	0	5	2469	2604	1147	3014	1586
0	1	0	2463	2599	1143	3017	1585
0	0	1	2468	2604	1145	3016	1586
1	0	0	2468	2603	1147	3018	1585
