# Supplementary material for: Assisting hand gesture classification and rehabilitation assessment via sEMG and finger motion data
Source: Front Bioeng Biotechnol. 2026 Jan 8;13:1751763. doi: 10.3389/fbioe.2025.1751763 (PMC12823985; doi:10.3389/fbioe.2025.1751763)
Supplement: Supplementary file 1 [file DataSheet1.zip › dataset/function 0/1/0/1.csv]

channel_2	channel_3	channel_6	pinky	ring finger	middle finger	forefinger	thumb
1	0	0	2408	2463	1143	3072	1848
3	0	0	2407	2462	1141	3075	1850
0	0	2	2406	2461	1141	3074	1846
0	4	0	2406	2461	1141	3073	1849
1	3	0	2402	2454	1136	3067	1842
0	0	0	2406	2462	1140	3075	1850
0	1	1	2406	2462	1143	3077	1850
1	3	0	2408	2463	1142	3074	1848
1	0	0	2405	2461	1141	3074	1849
0	4	3	2401	2461	1141	3073	1846
2	0	0	2402	2458	1141	3072	1846
0	0	1	2406	2461	1145	3076	1851
0	1	0	2406	2458	1141	3072	1848
2	0	0	2406	2460	1142	3073	1849
0	2	6	2386	2432	1132	3032	1793
0	0	0	2386	2433	1137	3038	1801
1	1	3	2387	2434	1136	3039	1803
0	1	0	2388	2436	1138	3037	1801
0	1	1	2386	2434	1136	3037	1800
0	1	1	2381	2426	1131	3033	1799
0	2	3	2387	2434	1137	3036	1799
0	2	2	2387	2435	1138	3040	1802
0	0	2	2388	2434	1137	3039	1800
0	0	1	2386	2432	1137	3038	1801
1	0	4	2382	2426	1127	3027	1792
0	0	0	2386	2432	1135	3038	1800
0	1	0	2385	2434	1137	3037	1801
0	1	1	2386	2434	1137	3038	1801
0	3	2	2385	2433	1138	3039	1801
2	0	0	2385	2435	1136	3038	1798
1	0	0	2386	2431	1134	3037	1801
2	0	0	2387	2434	1135	3038	1800
0	2	0	2386	2433	1137	3037	1801
0	1	2	2380	2427	1129	3033	1793
0	1	2	2387	2435	1136	3037	1803
1	0	0	2387	2435	1136	3040	1803
0	0	6	2387	2434	1134	3038	1800
0	0	2	2386	2434	1136	3036	1800
1	0	3	2386	2435	1136	3038	1800
1	2	2	2386	2429	1131	3031	1793
0	0	0	2386	2434	1137	3039	1803
0	0	0	2388	2436	1136	3038	1801
0	1	0	2386	2434	1135	3036	1801
0	0	0	2381	2427	1134	3035	1799
0	0	0	2386	2433	1134	3033	1799
0	1	0	2387	2434	1135	3035	1795
0	1	0	2386	2434	1136	3037	1801
0	0	1	2386	2434	1138	3038	1803
0	1	0	2384	2428	1131	3031	1793
0	0	6	2386	2434	1135	3038	1801
1	2	1	2386	2433	1137	3039	1800
0	0	3	2386	2433	1135	3037	1800
0	2	0	2385	2433	1136	3036	1800
0	1	0	2384	2431	1134	3035	1795
0	1	0	2385	2434	1138	3034	1797
1	0	3	2383	2430	1134	3036	1800
1	0	2	2386	2434	1136	3037	1801
0	1	0	2386	2434	1136	3037	1801
0	0	0	2382	2424	1130	3028	1797
0	0	0	2386	2432	1135	3038	1800
0	1	0	2386	2434	1137	3038	1804
2	0	1	2387	2435	1138	3036	1801
0	1	2	2387	2434	1136	3037	1801
2	0	4	2383	2430	1130	3031	1796
0	1	0	2387	2434	1137	3036	1801
1	0	3	2385	2434	1137	3036	1801
0	1	2	2386	2433	1136	3034	1801
1	1	2	2382	2433	1135	3035	1800
1	0	5	2388	2429	1133	3035	1799
1	2	2	2387	2434	1132	3033	1797
0	3	2	2389	2434	1136	3035	1801
0	0	0	2386	2432	1135	3037	1800
1	3	2	2387	2436	1138	3037	1802
1	0	0	2381	2426	1129	3030	1794
0	0	0	2386	2432	1136	3036	1800
0	1	2	2385	2433	1136	3035	1802
0	0	0	2386	2436	1137	3036	1800
0	0	0	2385	2433	1137	3036	1801
3	0	2	2385	2434	1133	3032	1796
0	0	4	2386	2433	1137	3035	1800
0	0	0	2388	2432	1137	3037	1801
0	1	0	2385	2435	1135	3037	1801
0	2	2	2380	2427	1130	3033	1799
2	0	2	2386	2433	1134	3034	1794
1	0	1	2387	2433	1137	3036	1799
0	0	0	2386	2435	1137	3038	1803
0	0	2	2387	2435	1136	3037	1800
0	1	1	2382	2426	1131	3030	1792
0	2	2	2385	2433	1137	3036	1800
0	2	0	2385	2432	1136	3037	1801
0	0	2	2386	2436	1139	3038	1802
0	0	0	2387	2433	1136	3035	1801
1	0	0	2380	2431	1135	3035	1801
1	4	0	2380	2426	1133	3035	1798
0	2	5	2385	2427	1130	3033	1798
0	0	0	2384	2433	1135	3037	1800
0	2	2	2382	2431	1134	3036	1799
0	0	1	2386	2433	1135	3037	1798
1	0	0	2386	2433	1137	3037	1800
0	0	0	2386	2434	1138	3038	1802
0	1	0	2387	2435	1138	3038	1801
0	2	2	2380	2426	1127	3027	1793
2	0	0	2384	2434	1136	3035	1800
0	2	0	2385	2432	1136	3036	1800
0	2	0	2386	2433	1137	3035	1800
0	0	2	2387	2432	1137	3035	1800
1	4	0	2384	2433	1133	3030	1795
0	1	1	2382	2433	1137	3037	1802
0	1	0	2387	2435	1138	3036	1800
1	4	0	2386	2434	1136	3035	1801
2	0	0	2380	2426	1130	3033	1798
1	3	0	2385	2432	1136	3036	1798
2	0	0	2385	2434	1135	3037	1799
0	0	1	2386	2433	1135	3036	1799
0	0	0	2386	2433	1138	3036	1800
2	0	0	2384	2434	1137	3036	1800
0	3	2	2380	2427	1130	3029	1794
0	0	0	2385	2432	1135	3036	1798
0	0	0	2386	2432	1136	3035	1800
0	1	2	2385	2434	1137	3038	1801
0	1	2	2385	2434	1135	3035	1800
0	3	0	2384	2432	1136	3035	1798
3	0	0	2385	2431	1135	3035	1799
0	1	0	2386	2433	1136	3036	1800
1	2	4	2385	2432	1137	3037	1800
1	1	0	2380	2422	1131	3028	1791
1	0	0	2386	2437	1138	3037	1800
2	0	0	2386	2434	1136	3036	1800
2	0	1	2385	2434	1136	3037	1799
1	1	2	2385	2432	1135	3036	1799
0	1	2	2383	2428	1131	3029	1794
0	0	0	2385	2433	1135	3036	1799
2	0	0	2385	2433	1136	3034	1797
1	1	0	2384	2433	1135	3036	1798
1	4	5	2384	2432	1136	3035	1799
0	1	2	2382	2429	1133	3034	1799
0	2	3	2384	2434	1129	3034	1799
1	0	4	2384	2432	1138	3035	1799
0	0	1	2386	2431	1137	3034	1799
3	0	0	2385	2432	1135	3035	1799
1	0	1	2381	2427	1131	3026	1792
0	3	0	2385	2434	1136	3034	1797
0	1	2	2385	2434	1136	3035	1799
1	0	1	2385	2432	1137	3037	1801
2	0	0	2383	2434	1138	3036	1799
1	3	4	2382	2431	1135	3029	1795
0	2	2	2380	2430	1135	3033	1798
1	4	3	2385	2432	1136	3037	1801
0	4	0	2386	2434	1138	3034	1800
2	0	0	2381	2425	1131	3030	1797
0	0	1	2379	2425	1130	3030	1798
0	0	1	2384	2431	1134	3035	1795
1	0	0	2384	2433	1137	3037	1801
3	0	0	2385	2435	1137	3036	1799
2	0	0	2386	2429	1137	3034	1799
0	0	0	2379	2426	1126	3029	1792
1	0	0	2384	2429	1136	3035	1799
0	1	3	2379	2432	1136	3034	1799
1	3	2	2385	2432	1137	3035	1798
0	1	4	2381	2430	1136	3036	1801
0	2	3	2383	2429	1134	3034	1799
0	0	0	2385	2432	1127	3029	1797
0	0	2	2385	2432	1136	3035	1800
1	0	0	2384	2433	1136	3034	1798
1	4	1	2379	2425	1129	3029	1797
1	0	0	2384	2430	1136	3035	1799
0	1	0	2384	2432	1137	3035	1799
0	1	0	2386	2435	1137	3036	1799
1	0	0	2384	2432	1136	3035	1799
0	0	1	2381	2431	1135	3035	1799
0	0	0	2385	2431	1139	3029	1794
0	0	1	2381	2429	1136	3036	1802
1	0	0	2387	2435	1138	3035	1800
0	0	0	2385	2435	1136	3035	1799
0	1	2	2377	2423	1130	3032	1797
0	1	1	2385	2432	1137	3027	1794
1	1	0	2385	2432	1134	3035	1795
0	0	0	2384	2432	1136	3035	1798
0	0	0	2384	2432	1138	3035	1801
1	0	3	2382	2429	1133	3028	1794
0	1	2	2383	2431	1134	3035	1799
0	2	1	2384	2432	1136	3034	1798
0	1	0	2383	2432	1135	3035	1798
0	0	0	2382	2431	1134	3034	1798
0	0	0	2377	2426	1132	3033	1796
0	1	0	2383	2425	1131	3030	1798
0	2	2	2386	2423	1129	3031	1798
1	4	2	2383	2429	1135	3034	1800
3	0	0	2386	2431	1136	3034	1799
0	1	1	2378	2423	1127	3026	1793
0	2	5	2384	2433	1135	3034	1800
0	1	6	2386	2434	1138	3037	1801
0	2	0	2381	2429	1134	3034	1799
0	0	0	2381	2427	1133	3030	1793
2	0	1	2385	2433	1136	3036	1798
1	0	5	2384	2432	1137	3035	1799
0	2	3	2384	2431	1135	3035	1798
0	0	0	2384	2432	1135	3034	1797
1	1	0	2385	2431	1133	3029	1792
0	0	0	2384	2432	1136	3037	1800
0	1	0	2387	2435	1137	3037	1799
2	0	2	2385	2433	1136	3035	1799
3	0	2	2381	2426	1133	3032	1797
1	0	2	2385	2432	1136	3030	1799
0	4	0	2384	2433	1135	3034	1797
2	0	2	2385	2433	1136	3035	1799
1	0	2	2384	2433	1136	3036	1800
0	0	0	2382	2428	1129	3029	1792
0	2	5	2385	2433	1134	3035	1799
2	0	2	2384	2432	1134	3035	1798
0	1	2	2385	2432	1136	3034	1799
2	0	1	2385	2433	1136	3036	1801
0	1	2	2384	2435	1138	3037	1800
0	1	2	2384	2432	1136	3033	1796
0	2	0	2383	2429	1135	3033	1798
0	1	1	2385	2429	1134	3035	1798
0	1	2	2384	2432	1136	3035	1798
1	3	1	2379	2425	1130	3028	1794
1	0	0	2383	2430	1135	3035	1798
0	2	0	2383	2433	1136	3035	1798
1	2	0	2385	2432	1136	3036	1798
1	2	3	2379	2423	1130	3027	1795
0	0	0	2384	2432	1136	3035	1800
2	0	0	2386	2433	1138	3038	1800
0	2	0	2386	2434	1136	3036	1801
2	0	0	2386	2432	1133	3034	1799
1	0	0	2382	2426	1130	3026	1790
1	1	4	2379	2427	1130	3024	1794
0	0	0	2383	2431	1138	3038	1800
0	1	0	2386	2433	1136	3035	1799
0	0	0	2384	2432	1137	3035	1798
0	3	3	2379	2429	1134	3033	1798
1	2	2	2385	2431	1129	3034	1798
1	0	5	2384	2431	1135	3031	1797
0	1	1	2384	2432	1136	3034	1798
1	0	0	2384	2431	1135	3036	1799
1	0	0	2377	2426	1132	3030	1795
1	0	0	2385	2434	1136	3036	1799
2	0	0	2385	2432	1136	3035	1798
1	3	2	2384	2431	1135	3042	1798
0	1	2	2384	2432	1137	3035	1798
0	1	2	2383	2431	1132	3030	1793
1	0	0	2381	2432	1136	3035	1799
0	0	0	2383	2432	1137	3038	1800
0	0	2	2386	2434	1137	3035	1799
0	1	0	2380	2432	1136	3035	1799
0	2	4	2379	2423	1129	3031	1795
0	1	3	2384	2432	1136	3034	1793
1	2	1	2385	2433	1139	3037	1797
1	0	8	2384	2432	1136	3035	1798
1	0	0	2382	2433	1136	3034	1798
0	2	2	2379	2425	1129	3027	1793
0	2	3	2383	2432	1136	3035	1796
1	1	0	2384	2429	1134	3035	1799
2	0	0	2384	2433	1136	3035	1799
0	1	2	2385	2433	1135	3036	1797
0	1	1	2379	2430	1135	3033	1795
1	3	6	2384	2429	1134	3035	1799
0	1	2	2384	2432	1135	3035	1797
1	0	0	2384	2432	1135	3035	1798
0	0	0	2379	2425	1129	3026	1791
3	0	0	2385	2434	1136	3038	1798
0	0	0	2385	2434	1136	3036	1799
0	0	0	2384	2432	1134	3035	1797
1	0	2	2382	2431	1134	3034	1799
2	0	0	2384	2432	1135	3037	1800
3	0	0	2385	2427	1131	3031	1794
1	4	2	2385	2432	1137	3036	1799
0	4	5	2385	2432	1135	3035	1798
0	0	1	2384	2432	1135	3034	1794
0	1	4	2378	2427	1132	3034	1797
0	2	2	2386	2433	1131	3030	1796
0	4	5	2382	2433	1138	3034	1799
0	1	1	2386	2430	1137	3036	1798
1	4	2	2384	2432	1135	3035	1797
1	4	3	2379	2425	1131	3027	1789
1	3	1	2386	2434	1138	3037	1797
0	1	1	2385	2433	1137	3035	1798
0	2	1	2378	2428	1134	3034	1798
0	0	2	2384	2433	1136	3035	1798
1	0	0	2382	2430	1131	3029	1791
0	1	0	2386	2433	1135	3030	1794
3	0	0	2381	2430	1136	3035	1797
1	0	0	2384	2432	1136	3034	1798
0	0	0	2383	2432	1135	3036	1799
1	2	3	2378	2423	1128	3030	1796
1	3	6	2384	2431	1133	3029	1789
0	0	0	2385	2432	1135	3035	1798
0	0	0	2387	2434	1138	3038	1799
0	1	0	2381	2427	1130	3032	1795
0	2	3	2384	2432	1136	3037	1799
1	3	5	2384	2431	1136	3034	1798
0	0	0	2383	2430	1136	3033	1798
0	0	0	2384	2431	1136	3035	1797
0	0	1	2381	2424	1131	3031	1795
1	0	0	2387	2433	1137	3036	1798
1	0	0	2384	2432	1135	3034	1798
0	1	2	2384	2431	1135	3036	1798
1	0	0	2382	2430	1134	3034	1798
2	0	2	2383	2430	1135	3034	1797
0	1	6	2385	2431	1134	3035	1798
0	2	4	2385	2433	1138	3036	1799
1	2	5	2387	2433	1137	3036	1798
0	0	2	2380	2422	1126	3029	1790
0	0	2	2384	2431	1134	3035	1797
1	2	2	2385	2432	1137	3035	1798
1	1	5	2386	2434	1137	3036	1798
0	1	0	2383	2431	1135	3036	1797
1	3	2	2385	2431	1134	3034	1797
0	1	0	2381	2428	1132	3028	1793
1	4	3	2384	2431	1134	3034	1797
0	0	0	2386	2433	1135	3035	1799
0	1	0	2385	2434	1138	3038	1795
2	0	0	2379	2429	1135	3033	1795
0	0	5	2384	2431	1135	3034	1797
0	0	0	2386	2431	1133	3034	1797
0	0	2	2385	2432	1135	3034	1798
1	0	0	2384	2432	1135	3034	1798
0	0	0	2379	2424	1130	3028	1788
3	0	2	2386	2434	1137	3037	1798
0	0	0	2386	2433	1134	3035	1796
0	1	0	2384	2427	1133	3033	1797
0	1	0	2383	2430	1135	3034	1799
0	0	0	2383	2431	1133	3030	1793
1	0	1	2383	2430	1132	3028	1792
0	1	0	2385	2432	1136	3035	1799
1	3	6	2384	2431	1135	3034	1796
0	2	2	2384	2431	1138	3036	1799
1	0	0	2379	2428	1133	3031	1797
0	1	2	2383	2432	1134	3032	1794
1	3	2	2383	2431	1134	3034	1797
0	2	2	2384	2431	1136	3033	1797
0	0	0	2384	2430	1135	3034	1798
0	4	1	2383	2427	1129	3029	1790
0	0	0	2385	2432	1136	3036	1798
1	3	3	2387	2434	1136	3034	1797
0	2	1	2385	2430	1136	3028	1796
0	2	2	2383	2430	1135	3033	1797
1	0	0	2380	2425	1134	3032	1793
0	1	2	2384	2431	1135	3034	1797
2	0	4	2384	2431	1135	3034	1797
1	2	2	2384	2430	1138	3037	1799
0	3	2	2384	2431	1135	3034	1797
0	0	1	2380	2425	1130	3028	1789
0	0	0	2384	2431	1135	3034	1798
0	0	1	2385	2434	1136	3034	1797
0	0	0	2381	2431	1135	3036	1799
0	1	1	2386	2433	1138	3033	1795
0	0	5	2383	2424	1131	3025	1791
0	1	1	2383	2429	1137	3035	1793
0	1	0	2385	2432	1136	3033	1797
1	0	0	2385	2432	1135	3034	1793
2	0	3	2381	2425	1135	3033	1797
1	1	1	2385	2436	1134	3027	1798
0	0	0	2385	2434	1137	3033	1797
0	1	0	2385	2430	1135	3034	1797
0	0	0	2385	2431	1135	3034	1797
2	0	3	2377	2423	1129	3028	1790
0	0	0	2385	2433	1137	3034	1797
1	4	2	2384	2432	1135	3033	1797
0	3	4	2385	2432	1136	3034	1797
1	0	3	2385	2424	1132	3033	1796
1	4	3	2382	2431	1135	3033	1798
0	2	1	2380	2429	1134	3029	1786
0	1	0	2385	2431	1135	3034	1796
0	0	0	2384	2432	1135	3033	1797
0	0	0	2384	2430	1137	3037	1798
0	0	0	2381	2428	1131	3030	1796
2	0	0	2385	2431	1135	3035	1790
1	0	0	2385	2432	1135	3035	1797
0	1	2	2383	2430	1136	3032	1796
0	2	2	2383	2431	1134	3034	1798
1	3	1	2380	2424	1130	3027	1791
0	1	3	2376	2432	1138	3036	1799
0	2	2	2386	2434	1137	3035	1798
2	0	1	2385	2431	1136	3026	1790
1	4	5	2379	2430	1135	3033	1797
0	1	1	2381	2422	1132	3032	1792
0	3	2	2381	2427	1136	3033	1794
0	0	0	2385	2433	1135	3035	1797
0	1	0	2384	2432	1136	3035	1797
0	0	0	2384	2432	1136	3034	1804
0	1	0	2380	2426	1130	3026	1792
0	0	0	2384	2432	1136	3035	1797
1	1	0	2383	2430	1133	3033	1795
1	0	2	2383	2430	1136	3033	1797
2	0	4	2378	2425	1132	3030	1792
0	0	0	2385	2432	1135	3034	1797
0	0	5	2384	2431	1134	3034	1796
0	0	0	2383	2431	1135	3033	1796
0	0	0	2383	2430	1136	3033	1797
0	1	0	2383	2429	1129	3026	1789
0	0	0	2383	2431	1135	3034	1796
1	1	1	2383	2431	1136	3035	1799
3	0	0	2384	2433	1137	3034	1797
0	0	0	2379	2424	1131	3031	1794
1	0	6	2383	2432	1135	3033	1795
0	1	1	2385	2430	1135	3033	1796
0	0	0	2382	2429	1135	3034	1796
1	0	0	2381	2431	1133	3033	1795
0	0	1	2379	2423	1130	3026	1792
0	0	2	2386	2432	1136	3034	1795
0	0	0	2384	2431	1135	3034	1795
0	1	6	2383	2429	1133	3034	1794
0	1	1	2383	2431	1132	3033	1796
1	0	0	2380	2430	1138	3036	1811
1	0	0	2383	2431	1136	3035	1789
1	4	2	2383	2432	1135	3034	1796
0	1	1	2384	2430	1134	3035	1795
3	0	0	2383	2430	1136	3034	1796
1	3	2	2379	2425	1130	3028	1790
0	1	2	2383	2430	1135	3033	1797
0	1	1	2383	2432	1137	3037	1797
1	0	6	2385	2431	1134	3034	1797
0	0	0	2384	2430	1136	3030	1796
0	1	1	2382	2423	1130	3027	1790
2	0	2	2384	2432	1136	3034	1797
0	2	2	2383	2431	1136	3034	1796
2	0	0	2383	2430	1136	3033	1794
0	3	6	2376	2427	1134	3032	1795
0	1	0	2378	2427	1133	3034	1796
0	1	0	2383	2428	1130	3032	1795
0	0	0	2383	2430	1136	3035	1795
0	1	2	2383	2431	1133	3034	1796
3	0	0	2384	2431	1134	3036	1798
2	0	4	2379	2426	1132	3030	1790
0	2	0	2383	2431	1135	3032	1797
1	0	6	2384	2430	1136	3034	1796
0	1	0	2383	2424	1133	3031	1794
0	1	2	2381	2429	1135	3033	1796
1	0	3	2383	2430	1132	3027	1791
1	0	2	2383	2431	1136	3037	1798
0	0	0	2385	2433	1136	3035	1796
2	0	0	2384	2430	1136	3033	1797
1	0	4	2378	2424	1129	3028	1795
2	0	0	2383	2431	1136	3034	1789
1	1	0	2383	2430	1136	3033	1797
0	0	2	2383	2429	1135	3034	1796
1	0	0	2382	2429	1135	3033	1794
0	0	0	2382	2430	1134	3032	1796
1	0	0	2378	2423	1131	3029	1793
0	1	3	2383	2432	1136	3034	1795
1	0	4	2384	2430	1137	3035	1798
0	1	1	2386	2432	1138	3026	1794
0	0	0	2382	2430	1135	3033	1796
0	0	1	2381	2422	1134	3033	1796
0	0	0	2383	2430	1134	3032	1798
1	4	2	2383	2429	1135	3033	1797
0	0	4	2383	2430	1135	3033	1795
0	0	0	2379	2425	1131	3030	1793
0	3	0	2386	2432	1136	3034	1795
0	2	1	2383	2432	1134	3033	1796
0	1	1	2377	2427	1134	3032	1796
0	0	0	2383	2430	1133	3033	1796
0	1	2	2383	2425	1128	3026	1790
0	2	2	2383	2430	1135	3033	1797
0	1	0	2383	2431	1134	3035	1797
1	0	0	2384	2431	1135	3034	1796
1	2	2	2384	2432	1135	3036	1799
0	1	0	2380	2427	1132	3030	1796
2	0	0	2384	2431	1135	3028	1793
0	1	2	2383	2429	1135	3032	1796
0	1	1	2382	2429	1135	3033	1796
0	1	2	2382	2430	1138	3032	1796
0	1	2	2379	2425	1131	3027	1792
1	0	0	2383	2433	1136	3036	1798
1	0	0	2385	2433	1135	3034	1797
1	4	4	2383	2429	1126	3028	1795
2	0	0	2382	2430	1135	3032	1796
0	0	2	2379	2427	1135	3029	1792
2	4	0	2384	2431	1135	3034	1797
1	1	5	2383	2430	1135	3033	1797
1	0	0	2386	2432	1139	3036	1798
0	0	2	2379	2425	1130	3021	1792
0	0	0	2379	2424	1130	3022	1795
0	0	0	2383	2430	1134	3032	1791
0	1	0	2383	2428	1136	3033	1798
1	3	0	2381	2430	1135	3034	1798
0	0	0	2384	2433	1135	3033	1797
1	2	2	2386	2433	1139	3035	1798
1	3	5	2381	2430	1135	3031	1796
1	0	6	2383	2432	1136	3030	1795
2	0	2	2383	2430	1133	3033	1794
3	0	3	2379	2427	1132	3029	1794
0	0	0	2385	2434	1137	3033	1796
0	1	2	2385	2432	1134	3034	1794
1	0	0	2383	2431	1134	3033	1795
0	0	0	2376	2429	1135	3031	1796
1	0	2	2384	2430	1136	3033	1796
0	0	0	2383	2428	1136	3033	1797
3	0	2	2382	2432	1136	3036	1798
0	0	4	2385	2433	1136	3033	1796
1	0	2	2378	2424	1131	3025	1788
2	0	2	2382	2429	1135	3033	1796
1	0	6	2384	2430	1136	3032	1796
1	2	3	2381	2427	1134	3033	1796
1	4	3	2382	2428	1135	3034	1798
1	4	3	2385	2432	1135	3027	1791
1	0	0	2383	2430	1130	3029	1789
3	0	0	2383	2431	1135	3033	1796
0	1	0	2384	2430	1137	3030	1794
1	4	0	2383	2432	1138	3035	1796
1	0	3	2378	2425	1131	3031	1797
0	2	5	2384	2432	1135	3032	1792
0	1	2	2383	2430	1136	3033	1795
0	0	0	2381	2433	1136	3036	1797
0	1	1	2384	2432	1134	3035	1796
0	0	0	2379	2424	1129	3023	1790
0	1	0	2383	2431	1135	3034	1796
0	0	0	2383	2430	1136	3032	1796
1	4	1	2383	2429	1135	3027	1795
1	4	2	2381	2429	1135	3033	1797
1	2	2	2379	2429	1138	3037	1793
0	0	1	2384	2431	1136	3033	1797
0	1	3	2383	2430	1137	3033	1796
0	1	0	2393	2431	1134	3033	1796
0	2	5	2383	2430	1134	3033	1797
0	1	0	2379	2424	1132	3029	1792
2	0	0	2385	2433	1137	3034	1796
0	3	2	2383	2432	1136	3034	1797
0	2	1	2380	2430	1137	3033	1795
2	0	1	2382	2430	1134	3032	1796
0	3	3	2380	2427	1130	3027	1789
0	1	3	2383	2431	1134	3034	1798
0	2	2	2383	2433	1136	3036	1797
0	2	2	2384	2430	1136	3032	1791
0	0	1	2378	2427	1132	3033	1795
1	0	0	2383	2427	1130	3031	1793
0	0	0	2383	2431	1135	3032	1796
0	2	2	2383	2430	1134	3033	1796
0	0	0	2383	2431	1134	3034	1797
0	1	2	2379	2429	1132	3030	1792
0	1	5	2384	2432	1136	3035	1794
0	0	5	2384	2430	1135	3034	1795
0	0	1	2384	2427	1137	3034	1797
0	1	1	2382	2426	1136	3034	1796
1	3	3	2384	2432	1137	3035	1797
1	3	1	2383	2429	1130	3029	1789
0	0	1	2384	2431	1135	3035	1796
1	0	3	2384	2433	1137	3037	1798
1	0	0	2386	2433	1139	3034	1797
0	1	2	2376	2425	1132	3032	1798
1	0	6	2384	2431	1136	3028	1793
0	1	6	2384	2431	1136	3035	1797
1	0	0	2385	2431	1137	3035	1797
1	4	0	2384	2431	1134	3034	1796
0	2	2	2379	2426	1131	3027	1791
0	1	3	2385	2432	1135	3036	1796
0	1	2	2384	2432	1136	3035	1796
0	0	5	2382	2432	1130	3030	1793
3	0	0	2383	2431	1135	3035	1798
1	0	0	2380	2432	1138	3036	1794
1	0	0	2378	2429	1135	3032	1793
0	0	2	2383	2430	1134	3036	1799
0	3	0	2385	2434	1138	3036	1796
1	0	0	2385	2432	1136	3035	1795
0	0	0	2379	2421	1129	3027	1791
0	1	0	2384	2432	1135	3036	1796
0	4	0	2385	2431	1136	3036	1795
0	2	5	2381	2429	1134	3034	1795
1	3	6	2383	2431	1136	3037	1799
1	0	0	2384	2428	1131	3029	1789
0	1	2	2383	2432	1136	3033	1796
0	0	1	2382	2431	1136	3038	1796
0	0	2	2383	2427	1136	3034	1789
0	0	0	2379	2429	1135	3033	1794
0	0	0	2384	2427	1128	3036	1795
2	0	0	2385	2434	1137	3036	1798
1	3	2	2386	2432	1136	3035	1797
1	4	2	2383	2431	1136	3035	1797
0	1	2	2383	2431	1134	3035	1796
0	2	1	2380	2423	1125	3030	1794
0	1	2	2385	2433	1136	3036	1794
2	0	0	2384	2431	1131	3034	1797
1	0	0	2376	2423	1133	3032	1794
2	0	0	2386	2432	1136	3035	1796
0	1	2	2384	2431	1135	3034	1796
0	2	1	2384	2431	1138	3033	1796
2	0	0	2385	2431	1136	3035	1797
1	4	0	2385	2433	1138	3034	1794
2	0	0	2385	2432	1135	3028	1788
1	0	0	2383	2430	1135	3034	1796
0	1	2	2383	2431	1136	3028	1796
0	2	3	2385	2430	1135	3033	1795
0	0	1	2378	2425	1130	3030	1792
0	1	5	2385	2431	1136	3031	1797
0	1	0	2385	2432	1136	3034	1796
0	2	2	2384	2430	1135	3033	1794
0	1	1	2384	2430	1135	3034	1796
2	0	5	2380	2421	1132	3026	1790
3	0	0	2383	2430	1136	3035	1796
0	1	2	2383	2429	1136	3033	1795
0	1	4	2385	2430	1137	3033	1797
2	0	0	2385	2432	1137	3034	1795
1	3	0	2382	2429	1135	3033	1796
1	0	0	2383	2431	1134	3034	1792
3	0	2	2384	2432	1134	3033	1794
2	0	0	2383	2431	1135	3034	1797
3	0	0	2384	2430	1136	3035	1798
0	2	2	2379	2426	1131	3029	1790
2	0	0	2384	2431	1135	3032	1795
0	0	1	2383	2429	1136	3034	1795
0	0	1	2382	2429	1134	3033	1795
1	0	0	2383	2429	1136	3032	1795
0	0	0	2383	2426	1129	3027	1789
0	1	2	2384	2430	1136	3034	1798
2	0	1	2385	2431	1135	3034	1790
1	1	1	2383	2430	1135	3032	1794
0	2	4	2378	2424	1134	3032	1795
0	1	1	2383	2430	1128	3031	1793
1	4	3	2383	2431	1135	3033	1795
0	0	0	2382	2429	1137	3033	1796
0	0	0	2382	2429	1135	3032	1794
1	0	0	2383	2429	1135	3032	1796
3	0	0	2379	2423	1131	3025	1789
0	2	0	2383	2429	1135	3031	1793
1	0	0	2383	2430	1135	3035	1797
2	0	0	2385	2428	1134	3033	1796
1	0	0	2383	2430	1135	3033	1794
0	2	0	2381	2428	1136	3026	1789
0	1	3	2383	2430	1137	3033	1795
0	1	0	2383	2430	1134	3034	1795
0	1	3	2383	2429	1135	3032	1795
2	0	0	2377	2425	1132	3030	1795
0	0	1	2385	2432	1135	3033	1790
1	0	0	2383	2430	1135	3034	1795
1	3	0	2383	2429	1135	3031	1795
0	1	2	2383	2429	1135	3033	1792
0	0	0	2379	2423	1129	3025	1788
0	0	2	2383	2429	1133	3031	1795
0	1	3	2383	2431	1138	3035	1796
2	0	0	2385	2433	1138	3032	1795
0	1	5	2384	2431	1134	3027	1792
0	2	3	2382	2428	1135	3031	1794
0	1	3	2382	2422	1134	3031	1794
0	0	3	2383	2431	1135	3032	1795
0	3	2	2383	2429	1135	3033	1795
1	4	7	2383	2431	1134	3033	1794
3	0	0	2379	2424	1132	3028	1790
3	0	0	2385	2432	1137	3034	1796
1	2	6	2384	2427	1134	3031	1795
1	0	0	2379	2427	1135	3031	1794
0	0	2	2383	2430	1135	3030	1795
2	0	2	2382	2425	1131	3025	1789
0	3	0	2383	2428	1135	3033	1795
0	1	6	2383	2429	1137	3033	1798
0	1	3	2384	2431	1137	3033	1795
0	3	0	2377	2424	1135	3030	1794
2	0	3	2376	2425	1135	3031	1794
0	1	1	2383	2430	1128	3027	1794
0	0	0	2382	2431	1138	3034	1797
0	0	1	2384	2431	1137	3033	1795
1	0	5	2383	2430	1135	3030	1795
0	1	1	2378	2422	1131	3025	1790
0	2	2	2383	2431	1135	3032	1795
3	0	0	2383	2429	1136	3032	1794
1	0	5	2380	2423	1132	3029	1795
0	0	0	2383	2430	1137	3035	1797
1	0	0	2381	2431	1135	3029	1790
0	0	0	2383	2429	1135	3034	1795
0	3	5	2382	2430	1135	3031	1795
0	1	0	2384	2430	1136	3031	1795
1	3	4	2376	2423	1131	3027	1792
1	1	0	2383	2429	1135	3032	1788
0	2	3	2383	2431	1137	3031	1797
0	0	5	2380	2430	1136	3033	1795
1	0	5	2382	2429	1135	3031	1794
1	2	0	2383	2430	1134	3032	1795
0	0	2	2377	2424	1130	3026	1789
0	0	0	2382	2431	1138	3035	1796
0	0	0	2385	2431	1137	3033	1796
1	1	0	2381	2427	1133	3028	1789
1	3	2	2378	2423	1131	3026	1788
0	0	0	2384	2429	1134	3032	1794
2	0	6	2382	2430	1136	3032	1795
2	0	0	2384	2431	1138	3035	1795
1	0	0	2379	2428	1135	3031	1794
0	1	2	2383	2429	1135	3031	1793
0	0	4	2381	2429	1135	3032	1794
0	1	0	2383	2428	1134	3031	1795
0	4	3	2382	2427	1134	3031	1794
2	0	5	2377	2423	1129	3025	1789
0	0	0	2384	2432	1137	3033	1794
0	1	1	2384	2430	1135	3034	1794
0	0	0	2382	2429	1135	3033	1794
0	1	0	2382	2429	1135	3030	1794
0	1	2	2383	2432	1134	3028	1789
3	0	0	2382	2429	1135	3030	1795
0	0	0	2382	2429	1135	3030	1794
1	0	5	2383	2430	1135	3033	1794
0	1	6	2384	2432	1137	3031	1795
2	0	0	2375	2423	1132	3029	1793
0	2	2	2383	2429	1137	3030	1794
0	0	0	2382	2429	1134	3031	1794
0	1	1	2382	2429	1133	3031	1794
0	0	0	2382	2428	1135	3031	1792
0	1	4	2378	2423	1131	3026	1789
1	1	0	2385	2430	1137	3031	1795
0	2	6	2379	2428	1136	3031	1794
1	0	0	2382	2427	1131	3030	1793
1	2	2	2382	2428	1135	3030	1794
1	4	0	2381	2429	1133	3026	1789
0	0	2	2382	2429	1136	3029	1794
1	3	0	2381	2428	1137	3034	1796
2	0	0	2385	2431	1138	3033	1794
0	3	1	2377	2423	1131	3025	1791
1	0	0	2382	2429	1133	3029	1792
1	0	0	2383	2429	1134	3031	1793
1	0	2	2382	2429	1135	3031	1796
1	4	2	2383	2430	1137	3032	1795
1	2	0	2383	2430	1137	3030	1794
1	4	0	2380	2424	1127	3025	1788
0	1	1	2383	2429	1135	3031	1794
0	0	0	2382	2429	1136	3031	1794
0	0	1	2382	2430	1134	3032	1788
0	0	0	2378	2426	1134	3031	1796
1	0	0	2384	2430	1132	3031	1794
2	0	0	2384	2429	1136	3029	1794
2	0	0	2384	2430	1136	3031	1794
1	0	0	2382	2428	1134	3031	1794
0	1	3	2377	2421	1131	3025	1788
1	0	1	2382	2430	1134	3031	1794
1	3	4	2383	2427	1135	3035	1795
1	0	0	2379	2424	1135	3030	1795
1	4	6	2383	2429	1135	3031	1794
2	0	0	2382	2429	1131	3025	1790
0	0	3	2383	2430	1135	3030	1790
2	0	0	2383	2430	1136	3031	1794
0	0	0	2383	2429	1135	3033	1796
1	4	0	2384	2431	1138	3033	1796
3	0	0	2379	2421	1129	3028	1792
3	0	1	2382	2428	1134	3029	1789
1	2	2	2382	2430	1136	3030	1794
1	2	2	2382	2428	1134	3031	1792
0	0	2	2382	2429	1136	3030	1793
1	0	0	2378	2422	1130	3023	1790
0	0	1	2384	2431	1136	3031	1795
0	1	1	2382	2429	1135	3030	1794
1	3	5	2383	2429	1129	3026	1792
1	0	0	2381	2428	1135	3031	1794
0	1	0	2377	2426	1133	3031	1791
1	0	3	2382	2429	1134	3033	1795
0	1	0	2383	2432	1137	3033	1796
1	2	0	2384	2430	1137	3033	1794
0	1	0	2383	2430	1136	3032	1793
0	1	0	2382	2423	1131	3021	1789
0	2	0	2381	2429	1135	3033	1795
0	0	0	2384	2432	1137	3033	1795
0	1	1	2380	2428	1135	3030	1794
0	0	2	2382	2429	1135	3032	1793
0	0	2	2380	2423	1132	3024	1789
1	0	3	2383	2429	1133	3031	1794
0	0	0	2380	2428	1135	3030	1794
1	2	2	2382	2430	1137	3034	1793
0	1	2	2379	2427	1134	3032	1794
0	1	0	2383	2429	1129	3029	1792
1	0	6	2382	2429	1135	3032	1794
0	2	2	2382	2429	1136	3032	1795
0	0	7	2383	2429	1136	3030	1794
0	1	2	2378	2422	1127	3024	1789
2	0	0	2383	2430	1138	3034	1794
1	0	0	2383	2430	1137	3031	1794
1	0	2	2382	2429	1135	3032	1794
3	0	0	2381	2420	1131	3030	1794
0	1	2	2382	2428	1137	3034	1795
1	3	3	2379	2429	1135	3027	1788
2	0	0	2383	2427	1134	3028	1785
1	0	5	2383	2429	1133	3031	1794
1	4	3	2381	2428	1135	3031	1794
0	1	2	2382	2427	1133	3024	1788
1	0	4	2381	2429	1135	3030	1793
0	0	5	2382	2429	1134	3033	1796
0	2	4	2384	2430	1137	3032	1795
0	0	0	2379	2424	1128	3026	1793
1	4	1	2382	2429	1136	3031	1794
1	0	6	2381	2427	1134	3031	1795
0	1	2	2384	2430	1137	3032	1793
2	0	1	2382	2429	1135	3031	1795
0	2	5	2379	2423	1129	3025	1788
0	1	2	2382	2427	1134	3031	1795
0	1	2	2379	2428	1134	3031	1793
0	2	5	2382	2428	1134	3029	1792
0	1	3	2381	2428	1136	3033	1796
2	0	2	2383	2430	1137	3031	1789
1	0	2	2381	2426	1135	3031	1794
0	0	0	2381	2428	1135	3030	1794
0	1	2	2382	2429	1134	3032	1796
3	0	0	2384	2431	1137	3033	1795
0	0	1	2378	2424	1130	3025	1788
2	0	2	2382	2427	1136	3031	1793
0	2	3	2382	2429	1136	3031	1794
0	1	2	2382	2429	1133	3031	1793
1	0	0	2381	2426	1134	3031	1794
0	1	0	2380	2423	1131	3021	1790
1	0	0	2385	2431	1135	3033	1794
0	0	0	2383	2429	1135	3030	1793
1	2	2	2382	2429	1135	3030	1790
1	2	2	2376	2424	1132	3030	1794
1	3	5	2382	2430	1132	3029	1792
0	1	0	2381	2427	1135	3029	1795
1	3	0	2383	2430	1138	3030	1795
2	0	1	2383	2429	1135	3030	1795
0	1	2	2377	2422	1130	3022	1787
0	2	0	2385	2429	1135	3033	1794
2	0	0	2382	2430	1135	3033	1795
1	0	0	2385	2431	1137	3033	1794
1	1	0	2379	2425	1132	3031	1789
0	0	0	2382	2429	1135	3031	1794
1	0	0	2383	2427	1131	3026	1787
0	2	2	2382	2429	1133	3031	1793
0	1	2	2383	2429	1135	3032	1794
0	2	5	2383	2430	1137	3033	1796
1	2	6	2378	2425	1133	3029	1793
0	1	0	2383	2429	1135	3028	1785
0	0	0	2382	2427	1133	3030	1793
0	1	1	2383	2429	1134	3031	1794
0	0	1	2382	2429	1135	3031	1793
0	4	2	2379	2422	1130	3024	1789
1	0	0	2381	2429	1135	3030	1794
1	2	0	2382	2427	1136	3031	1794
0	1	6	2383	2430	1131	3024	1792
2	0	0	2381	2428	1135	3033	1796
0	0	0	2381	2429	1134	3030	1794
0	1	0	2378	2427	1134	3030	1788
0	1	0	2382	2430	1136	3031	1793
0	0	0	2383	2429	1134	3031	1793
0	0	0	2382	2428	1134	3032	1795
2	0	0	2379	2424	1133	3025	1788
1	0	4	2383	2430	1135	3030	1796
0	1	0	2384	2431	1136	3033	1795
0	1	0	2381	2427	1134	3031	1793
0	1	0	2383	2429	1136	3030	1794
0	0	0	2380	2422	1130	3026	1788
1	0	0	2384	2429	1135	3031	1794
1	1	2	2383	2430	1134	3031	1794
0	1	1	2382	2430	1135	3029	1793
0	0	0	2379	2426	1133	3032	1792
0	1	1	2384	2430	1130	3027	1791
0	2	0	2383	2429	1135	3031	1794
0	1	3	2383	2429	1134	3032	1795
0	0	0	2382	2429	1133	3033	1796
1	1	4	2383	2431	1141	3033	1795
1	1	2	2379	2420	1130	3024	1788
0	1	2	2382	2428	1136	3031	1793
1	0	0	2383	2429	1135	3032	1793
0	1	0	2383	2423	1131	3029	1792
0	4	3	2382	2428	1136	3031	1794
1	0	5	2380	2427	1133	3026	1790
2	0	3	2384	2430	1137	3031	1794
1	0	1	2383	2429	1136	3030	1794
0	1	1	2383	2429	1135	3032	1794
0	0	0	2378	2423	1130	3028	1791
0	0	2	2383	2428	1136	3031	1785
2	0	5	2384	2428	1135	3032	1793
0	0	0	2382	2427	1136	3031	1795
0	0	0	2384	2430	1136	3033	1793
2	0	2	2379	2421	1132	3025	1787
0	2	0	2382	2429	1134	3030	1793
2	0	4	2383	2429	1134	3031	1795
1	3	3	2383	2430	1137	3032	1794
1	2	0	2384	2429	1130	3025	1790
0	2	0	2381	2428	1137	3031	1793
0	0	0	2376	2423	1133	3030	1789
0	0	0	2382	2429	1136	3031	1794
0	2	3	2383	2429	1136	3031	1794
0	2	0	2380	2428	1134	3030	1794
0	0	0	2382	2428	1134	3032	1795
0	3	0	2384	2430	1139	3034	1794
1	2	2	2385	2429	1134	3031	1793
0	1	6	2384	2428	1134	3031	1793
1	4	0	2375	2422	1130	3026	1788
1	0	3	2383	2429	1136	3031	1794
0	1	0	2384	2429	1135	3031	1793
0	0	0	2382	2429	1136	3031	1795
1	2	2	2383	2431	1136	3032	1794
2	0	0	2384	2425	1131	3025	1787
0	2	3	2384	2428	1136	3031	1793
2	0	0	2383	2429	1134	3031	1793
1	0	0	2383	2429	1134	3031	1791
1	1	2	2379	2423	1132	3029	1793
1	0	3	2382	2429	1134	3032	1794
1	3	2	2384	2431	1136	3033	1795
0	0	0	2382	2430	1135	3032	1791
0	4	2	2384	2427	1134	3031	1793
2	0	0	2383	2429	1134	3031	1793
0	0	0	2379	2421	1126	3023	1788
0	2	2	2384	2430	1138	3033	1792
0	1	1	2384	2429	1136	3031	1792
1	0	4	2382	2426	1133	3029	1792
0	1	5	2382	2428	1134	3030	1792
0	1	0	2382	2429	1135	3027	1787
0	2	2	2383	2428	1135	3029	1793
0	0	0	2381	2429	1133	3031	1795
0	0	0	2385	2431	1137	3033	1789
0	0	1	2379	2424	1130	3024	1789
0	3	5	2383	2427	1135	3030	1792
0	0	0	2383	2429	1134	3030	1792
1	0	4	2382	2426	1130	3030	1792
0	1	0	2382	2428	1135	3029	1793
1	0	0	2381	2422	1131	3025	1788
0	1	2	2380	2423	1128	3023	1787
2	1	4	2382	2428	1134	3030	1792
0	3	2	2383	2429	1134	3030	1794
0	1	2	2383	2429	1136	3028	1788
0	0	0	2381	2427	1135	3031	1794
1	0	0	2384	2427	1135	3031	1793
0	1	0	2383	2431	1134	3034	1793
0	1	1	2383	2429	1136	3030	1793
0	0	1	2382	2428	1134	3029	1793
2	0	0	2377	2419	1130	3023	1787
1	1	2	2382	2428	1134	3030	1793
1	3	4	2383	2428	1137	3030	1792
0	0	0	2379	2425	1135	3030	1794
2	0	0	2383	2431	1136	3033	1794
1	2	2	2381	2427	1133	3025	1788
0	0	0	2382	2429	1134	3030	1793
1	0	6	2383	2427	1134	3031	1794
0	0	1	2383	2428	1134	3030	1793
1	0	1	2385	2431	1135	3030	1793
0	0	1	2377	2422	1132	3029	1792
0	1	2	2383	2429	1134	3025	1789
1	2	2	2383	2429	1134	3031	1792
1	0	0	2383	2427	1136	3031	1792
2	0	0	2382	2430	1135	3032	1794
0	1	2	2379	2426	1132	3028	1787
1	0	0	2384	2430	1136	3029	1794
0	1	2	2382	2427	1136	3030	1793
1	0	0	2382	2425	1129	3024	1791
2	0	0	2381	2427	1135	3030	1792
1	0	2	2379	2426	1133	3026	1785
0	3	0	2382	2429	1135	3031	1795
3	0	2	2384	2428	1136	3031	1793
0	0	0	2383	2429	1134	3031	1790
2	0	2	2375	2423	1130	3024	1789
0	2	4	2382	2428	1136	3030	1793
0	2	0	2383	2428	1137	3028	1793
2	0	2	2384	2430	1136	3031	1793
0	1	0	2381	2427	1135	3029	1792
0	1	0	2383	2428	1134	3030	1792
0	1	0	2377	2423	1130	3024	1787
1	1	0	2380	2429	1135	3029	1793
1	0	0	2383	2427	1137	3031	1794
0	3	0	2384	2430	1138	3033	1786
1	0	1	2379	2423	1134	3031	1793
2	0	0	2383	2423	1130	3028	1791
1	0	0	2382	2429	1135	3029	1792
1	0	0	2382	2428	1134	3031	1793
0	0	0	2383	2428	1136	3030	1793
2	0	0	2378	2415	1130	3025	1786
0	4	0	2384	2428	1135	3030	1793
1	2	0	2382	2429	1137	3030	1793
0	1	5	2380	2419	1131	3029	1790
0	0	1	2382	2427	1136	3032	1794
2	0	0	2382	2429	1133	3026	1786
0	1	3	2381	2427	1131	3025	1786
0	2	1	2383	2429	1136	3030	1794
2	0	1	2382	2428	1134	3031	1793
1	0	0	2382	2428	1137	3030	1794
0	1	1	2379	2421	1130	3029	1791
0	2	2	2381	2429	1136	3030	1794
0	1	2	2382	2428	1135	3027	1793
0	1	1	2381	2428	1135	3029	1793
1	0	1	2377	2422	1127	3026	1790
1	0	2	2381	2426	1135	3029	1792
2	0	4	2382	2429	1135	3033	1793
0	1	0	2384	2430	1136	3030	1793
1	2	2	2383	2428	1135	3030	1792
2	0	0	2378	2423	1131	3023	1787
0	1	2	2383	2428	1134	3031	1792
0	2	2	2382	2427	1134	3030	1792
0	1	1	2382	2427	1133	3029	1793
1	2	2	2382	2429	1135	3032	1793
0	2	1	2382	2428	1134	3031	1788
2	0	0	2382	2427	1134	3029	1792
0	0	2	2382	2428	1133	3029	1791
0	1	2	2382	2428	1135	3031	1793
1	0	0	2378	2422	1130	3021	1786
0	3	6	2382	2428	1135	3031	1794
0	0	4	2383	2427	1135	3029	1791
2	0	0	2383	2429	1135	3030	1791
1	0	0	2381	2427	1133	3030	1791
1	2	1	2382	2426	1136	3030	1792
0	0	2	2379	2425	1133	3024	1789
0	1	6	2384	2428	1137	3032	1792
1	0	2	2382	2428	1135	3030	1793
0	0	0	2380	2428	1134	3030	1790
0	1	1	2376	2425	1134	3029	1793
0	2	4	2382	2427	1132	3028	1792
1	0	0	2382	2427	1136	3030	1794
0	1	2	2383	2431	1137	3032	1792
1	1	2	2384	2428	1136	3031	1792
0	1	3	2373	2421	1130	3024	1786
0	1	1	2382	2428	1135	3030	1792
0	1	3	2382	2429	1136	3030	1794
2	0	0	2380	2426	1136	3030	1792
1	0	0	2382	2429	1137	3032	1795
1	2	4	2382	2428	1135	3029	1794
3	0	1	2382	2427	1132	3025	1786
1	0	0	2383	2429	1137	3030	1794
0	1	2	2382	2429	1136	3030	1792
0	0	1	2379	2428	1136	3030	1793
3	0	0	2375	2419	1131	3028	1791
1	0	0	2381	2428	1134	3025	1790
0	1	3	2382	2427	1135	3029	1793
0	1	1	2384	2430	1137	3032	1793
2	0	6	2383	2429	1134	3029	1791
0	1	2	2374	2419	1130	3022	1787
0	0	0	2382	2428	1135	3028	1791
0	0	0	2382	2428	1136	3029	1790
0	1	2	2381	2425	1132	3028	1791
0	1	4	2383	2427	1135	3030	1793
2	0	0	2381	2429	1136	3026	1788
0	3	1	2382	2428	1135	3029	1792
0	2	3	2382	2427	1133	3029	1792
2	1	3	2382	2427	1138	3029	1791
0	1	0	2383	2427	1135	3031	1794
0	2	3	2378	2424	1128	3026	1791
0	1	1	2382	2429	1136	3029	1788
0	0	0	2379	2427	1136	3029	1790
1	4	5	2381	2427	1134	3027	1792
1	0	0	2382	2427	1136	3029	1791
1	0	0	2379	2424	1131	3021	1786
2	0	0	2382	2427	1136	3031	1793
0	1	0	2383	2430	1137	3030	1792
0	0	0	2383	2428	1133	3024	1787
1	1	3	2382	2425	1133	3029	1792
1	0	1	2375	2419	1132	3028	1792
1	0	0	2382	2428	1135	3029	1790
0	0	0	2382	2427	1135	3027	1791
1	4	1	2382	2428	1135	3030	1794
2	0	0	2378	2423	1132	3023	1787
0	0	1	2383	2432	1135	3030	1791
0	5	0	2381	2428	1134	3029	1789
0	2	6	2382	2426	1134	3027	1793
0	2	0	2377	2425	1133	3027	1793
0	3	3	2383	2429	1137	3030	1790
1	0	0	2382	2426	1134	3026	1786
0	2	2	2383	2430	1136	3029	1792
0	2	2	2382	2428	1134	3029	1792
0	1	0	2382	2426	1134	3029	1790
1	4	3	2376	2419	1131	3026	1791
2	0	5	2382	2428	1129	3019	1788
0	1	2	2382	2427	1135	3028	1795
0	0	0	2383	2429	1136	3029	1791
0	1	4	2383	2428	1135	3028	1791
0	1	3	2374	2422	1130	3022	1785
2	0	0	2381	2428	1135	3029	1793
0	0	2	2383	2427	1135	3027	1792
0	1	3	2382	2421	1128	3025	1789
0	1	1	2381	2427	1135	3029	1794
0	2	2	2381	2427	1135	3027	1791
0	0	2	2380	2425	1134	3033	1787
2	0	0	2382	2426	1134	3028	1793
0	2	0	2382	2427	1134	3028	1794
0	0	3	2382	2429	1136	3030	1793
