# Supplementary material for: Assisting hand gesture classification and rehabilitation assessment via sEMG and finger motion data
Source: Front Bioeng Biotechnol. 2026 Jan 8;13:1751763. doi: 10.3389/fbioe.2025.1751763 (PMC12823985; doi:10.3389/fbioe.2025.1751763)
Supplement: Supplementary file 1 [file DataSheet1.zip › dataset/function 0/1/0/2.csv]

channel_2	channel_3	channel_6	pinky	ring finger	middle finger	forefinger	thumb
0	0	0	2376	2417	1134	3019	1783
2	0	5	2375	2417	1133	3018	1780
0	0	2	2376	2416	1131	3018	1780
1	0	0	2374	2417	1133	3018	1779
1	2	2	2374	2412	1128	3010	1774
1	0	3	2376	2418	1133	3019	1780
0	0	0	2377	2419	1136	3019	1780
1	0	5	2376	2417	1134	3018	1780
3	0	2	2372	2415	1132	3018	1779
2	0	0	2376	2417	1129	3016	1780
0	0	4	2371	2409	1131	3008	1769
0	1	0	2371	2409	1133	3009	1768
1	2	0	2374	2410	1132	3007	1768
0	0	0	2372	2408	1132	3006	1768
2	4	2	2373	2408	1131	3007	1766
0	1	0	2373	2409	1134	3007	1768
0	0	0	2368	2402	1127	3000	1762
1	3	2	2374	2408	1133	3007	1770
0	2	1	2372	2411	1133	3010	1769
0	0	3	2373	2408	1133	3008	1765
0	0	0	2373	2408	1133	3007	1769
0	1	0	2372	2404	1125	2998	1762
0	0	0	2373	2409	1132	3009	1767
0	0	2	2372	2407	1131	3005	1766
0	1	0	2369	2407	1131	3007	1768
1	0	0	2369	2402	1129	3007	1767
1	3	1	2374	2409	1133	3005	1766
2	0	2	2372	2408	1131	3008	1767
0	1	0	2371	2407	1130	3007	1767
1	2	1	2372	2408	1130	3008	1767
0	1	0	2373	2409	1134	3009	1769
1	2	0	2369	2403	1127	3000	1761
3	0	5	2369	2407	1131	3007	1767
0	1	0	2372	2408	1131	3007	1766
2	0	6	2372	2407	1130	3005	1765
0	0	6	2371	2407	1131	3006	1769
1	3	2	2372	2407	1131	3002	1764
1	0	0	2373	2410	1135	3010	1768
0	1	0	2373	2409	1132	3006	1768
1	3	2	2374	2409	1131	3007	1768
2	0	2	2367	2399	1127	2999	1764
0	1	0	2371	2407	1130	3006	1765
0	2	1	2374	2410	1133	3009	1768
0	0	1	2373	2409	1131	3007	1765
0	1	1	2371	2405	1133	3006	1768
0	0	0	2368	2399	1125	2998	1761
2	0	6	2369	2404	1129	3002	1762
1	3	1	2374	2409	1133	3007	1766
0	1	0	2371	2408	1132	3008	1768
0	1	0	2370	2407	1132	3003	1765
0	4	4	2368	2407	1129	3007	1767
1	3	0	2368	2403	1131	3006	1765
1	2	0	2371	2407	1131	3007	1768
0	0	0	2372	2410	1134	3007	1767
0	2	2	2373	2408	1130	3006	1767
1	2	1	2366	2401	1127	3001	1760
1	2	4	2372	2407	1131	3004	1766
0	0	0	2371	2407	1132	3006	1767
2	0	0	2369	2406	1129	3005	1764
0	1	0	2373	2406	1132	3009	1767
0	0	0	2373	2407	1131	3002	1762
0	0	0	2374	2408	1132	3006	1767
0	2	2	2372	2409	1133	3007	1768
0	0	0	2371	2410	1131	3006	1769
1	1	2	2370	2410	1134	3010	1770
0	1	0	2369	2404	1131	3007	1766
0	1	0	2371	2408	1129	3002	1766
1	0	1	2371	2407	1132	3005	1767
0	1	0	2372	2407	1131	3007	1767
0	2	0	2373	2410	1134	3007	1766
1	1	1	2365	2401	1126	3001	1764
1	4	2	2373	2411	1132	3009	1769
0	0	2	2373	2409	1131	3007	1767
0	1	0	2372	2404	1130	3005	1766
1	3	0	2370	2408	1131	3007	1767
2	0	4	2367	2406	1131	3002	1762
0	2	1	2372	2407	1130	3006	1766
1	0	4	2371	2407	1132	3010	1769
0	0	2	2374	2410	1133	3008	1767
2	0	0	2368	2400	1126	3003	1762
1	2	2	2373	2408	1133	3007	1762
0	1	3	2371	2405	1130	3007	1767
0	0	5	2371	2409	1132	3007	1768
3	0	0	2371	2408	1133	3007	1767
0	1	0	2372	2408	1132	3007	1766
0	2	0	2368	2404	1128	3004	1763
1	1	0	2373	2409	1132	3008	1767
3	0	2	2372	2408	1132	3007	1767
1	2	1	2372	2409	1127	2998	1763
2	0	0	2369	2406	1132	3006	1767
3	0	0	2367	2404	1131	3005	1763
0	1	0	2373	2408	1132	3009	1769
2	0	2	2371	2410	1134	3008	1767
0	0	0	2373	2409	1132	3008	1768
2	0	2	2367	2404	1127	2999	1762
0	0	0	2370	2407	1133	3007	1767
0	1	0	2372	2408	1131	3007	1767
0	2	3	2369	2406	1130	3006	1766
1	0	6	2371	2406	1133	3009	1767
3	0	0	2371	2404	1129	3001	1763
1	0	5	2368	2403	1128	2999	1760
0	2	2	2371	2409	1132	3002	1766
0	2	5	2372	2409	1131	3008	1769
1	4	0	2373	2410	1134	3009	1761
2	0	0	2368	2405	1131	3006	1767
0	0	0	2372	2410	1132	3008	1767
0	2	3	2372	2407	1132	3006	1766
1	3	6	2372	2406	1132	3010	1766
0	1	2	2370	2408	1133	3008	1766
0	0	0	2372	2409	1132	3007	1767
2	0	4	2372	2409	1131	3008	1767
2	0	5	2372	2409	1132	3008	1765
1	0	0	2372	2408	1131	3007	1764
3	0	0	2366	2402	1126	2996	1759
1	0	0	2371	2408	1133	3008	1768
0	1	2	2374	2410	1134	3007	1767
0	1	2	2372	2409	1132	3007	1766
0	0	0	2372	2406	1132	3006	1767
0	0	0	2369	2408	1128	3001	1762
0	0	0	2372	2408	1130	3008	1766
2	0	0	2372	2409	1132	3005	1765
0	1	2	2371	2408	1133	3009	1767
1	0	2	2370	2404	1128	3006	1765
1	3	4	2372	2410	1132	3004	1766
0	0	0	2371	2409	1129	3005	1763
1	3	2	2371	2407	1131	3005	1765
0	0	0	2371	2408	1131	3009	1767
2	0	0	2373	2411	1132	3008	1767
0	1	2	2369	2403	1124	3001	1760
1	0	0	2373	2408	1132	3006	1766
0	0	2	2370	2408	1132	3007	1765
0	0	3	2371	2407	1128	3006	1764
2	0	4	2371	2407	1130	3006	1766
0	2	3	2370	2406	1131	3003	1761
0	1	0	2370	2408	1134	3010	1767
0	0	0	2373	2411	1132	3005	1767
1	2	2	2371	2409	1132	3005	1766
0	0	7	2364	2400	1128	2997	1763
0	2	3	2373	2408	1133	3005	1765
1	0	3	2372	2409	1131	3007	1766
0	0	0	2371	2408	1132	3006	1766
0	1	1	2372	2409	1135	3007	1768
0	1	2	2371	2405	1132	3006	1765
0	0	0	2368	2402	1126	2999	1760
1	0	2	2371	2410	1131	3007	1768
0	2	3	2371	2408	1133	3008	1767
0	1	0	2375	2410	1134	3005	1764
0	1	2	2372	2407	1130	3006	1765
0	1	0	2370	2405	1130	3005	1769
0	1	2	2371	2408	1133	3005	1766
0	1	0	2372	2409	1134	3007	1766
0	1	0	2371	2408	1129	3007	1766
1	1	1	2365	2406	1127	3002	1760
2	0	2	2373	2409	1133	3008	1766
0	0	0	2372	2409	1131	3006	1765
2	0	8	2369	2406	1132	3004	1765
1	0	6	2372	2409	1131	3006	1766
1	1	1	2371	2404	1129	3000	1760
0	4	2	2371	2408	1133	3007	1768
0	0	6	2373	2410	1134	3008	1767
0	0	2	2372	2409	1133	3007	1767
0	2	0	2371	2409	1133	3007	1763
0	0	2	2367	2405	1130	3005	1765
1	1	0	2372	2411	1129	3005	1767
3	0	3	2373	2410	1133	3008	1766
2	0	0	2372	2408	1133	3007	1767
1	0	6	2371	2406	1132	3007	1765
0	2	5	2367	2402	1128	3001	1761
0	1	0	2373	2409	1133	3006	1767
1	0	2	2373	2409	1131	3007	1767
0	0	0	2369	2402	1133	3008	1767
3	0	2	2372	2408	1132	3007	1766
0	1	1	2371	2407	1128	3002	1760
2	0	1	2371	2406	1133	3010	1767
1	3	2	2374	2409	1134	3006	1767
1	0	0	2372	2409	1133	3007	1766
0	1	2	2365	2401	1127	3003	1765
1	2	3	2371	2408	1133	3000	1761
3	0	0	2371	2408	1131	3003	1766
0	1	2	2374	2411	1132	3008	1767
0	2	2	2373	2407	1132	3006	1765
2	0	0	2372	2408	1131	3006	1764
0	1	2	2366	2401	1127	2999	1760
0	0	1	2372	2409	1132	3007	1765
0	1	2	2372	2407	1132	3007	1765
0	0	2	2372	2401	1124	3006	1767
1	2	3	2373	2410	1134	3007	1765
1	1	5	2370	2409	1130	3006	1761
3	0	0	2372	2409	1132	3006	1765
0	0	0	2370	2409	1133	3008	1767
1	2	2	2371	2407	1133	3009	1768
2	0	0	2366	2400	1124	2999	1762
0	0	2	2371	2407	1134	3009	1765
1	0	0	2374	2412	1130	3007	1767
0	0	0	2369	2407	1130	3006	1765
0	2	3	2373	2409	1132	3007	1766
0	1	2	2371	2407	1131	3007	1764
0	0	2	2365	2404	1128	3004	1761
1	4	0	2373	2411	1132	3008	1767
0	1	2	2371	2408	1133	3007	1766
0	0	0	2371	2409	1131	2997	1759
1	2	1	2371	2409	1133	3007	1766
3	0	6	2371	2407	1133	3004	1766
1	0	3	2368	2409	1134	3009	1767
0	0	0	2373	2409	1131	3006	1765
0	2	2	2370	2406	1132	3005	1766
0	0	5	2374	2407	1132	3007	1765
0	0	3	2372	2408	1131	3005	1765
1	0	2	2370	2407	1132	3005	1764
0	0	0	2370	2407	1131	3006	1767
0	1	0	2368	2400	1129	3000	1761
1	2	0	2373	2408	1130	3007	1765
0	0	6	2370	2407	1131	3006	1766
1	4	3	2371	2407	1134	3006	1767
0	0	1	2372	2409	1130	3006	1764
0	0	2	2369	2405	1128	2997	1759
0	1	4	2371	2407	1131	3005	1766
0	1	3	2371	2408	1133	3007	1766
0	0	2	2371	2406	1130	3005	1766
3	0	0	2364	2402	1130	3007	1767
0	0	0	2367	2403	1131	3004	1764
1	0	0	2372	2407	1132	3005	1765
1	0	0	2371	2408	1132	3005	1766
2	0	3	2371	2408	1133	3005	1766
0	3	0	2372	2408	1132	3005	1766
0	2	2	2364	2405	1127	3002	1762
1	0	5	2373	2409	1133	3005	1766
0	0	5	2370	2407	1132	3005	1765
2	0	5	2371	2405	1121	3003	1765
0	0	0	2370	2407	1130	3005	1766
1	0	2	2370	2408	1132	3002	1760
0	0	0	2371	2406	1132	3005	1766
0	1	0	2371	2408	1132	3008	1768
2	0	0	2373	2409	1133	3006	1766
0	1	0	2367	2401	1128	2997	1763
1	3	0	2371	2407	1134	3005	1764
0	0	0	2371	2408	1132	3005	1764
0	2	4	2370	2407	1132	3004	1765
3	0	0	2371	2410	1136	3007	1766
1	3	2	2368	2406	1135	3007	1765
0	0	0	2365	2403	1130	2997	1757
1	4	0	2372	2408	1136	3007	1765
0	0	0	2371	2409	1134	3008	1764
0	0	0	2371	2409	1137	3005	1763
1	2	2	2368	2409	1137	3011	1766
1	0	3	2372	2406	1135	3009	1763
1	3	3	2372	2410	1137	3010	1763
0	0	0	2371	2408	1137	3010	1762
1	0	0	2372	2410	1138	3009	1762
0	0	0	2366	2402	1133	3003	1757
1	0	0	2372	2410	1139	3010	1762
0	0	6	2373	2411	1140	3012	1763
1	0	5	2370	2409	1139	3009	1760
0	0	0	2373	2410	1138	3009	1761
0	1	1	2373	2410	1137	3003	1752
1	0	0	2373	2410	1143	3008	1757
3	0	4	2378	2415	1149	3006	1750
0	1	0	2378	2416	1146	3004	1746
0	0	0	2379	2414	1148	3002	1743
0	1	0	2375	2410	1141	3000	1741
0	0	0	2380	2416	1145	2998	1735
0	0	0	2381	2418	1147	3001	1739
1	0	2	2381	2418	1149	3001	1738
0	0	4	2382	2419	1148	3001	1736
0	0	3	2379	2415	1142	2995	1731
0	1	0	2385	2424	1147	2999	1733
0	2	0	2384	2423	1149	2996	1731
0	0	0	2383	2423	1145	2985	1725
1	2	1	2381	2423	1147	2989	1725
1	0	0	2384	2421	1146	2985	1719
0	0	4	2387	2428	1147	2980	1719
0	2	0	2389	2430	1149	2979	1719
1	2	0	2392	2434	1147	2972	1715
0	0	2	2386	2427	1141	2964	1706
0	0	3	2396	2439	1136	2937	1690
1	3	0	2404	2449	1143	2944	1693
0	2	0	2408	2451	1144	2942	1693
0	0	4	2405	2449	1141	2938	1690
1	2	0	2408	2451	1141	2937	1688
1	4	0	2409	2448	1135	2926	1681
3	0	1	2412	2452	1143	2934	1685
0	2	1	2414	2453	1142	2931	1683
0	1	0	2418	2455	1143	2932	1679
1	0	0	2417	2453	1141	2925	1680
0	0	3	2425	2454	1136	2917	1676
0	1	2	2429	2454	1142	2920	1677
1	0	3	2432	2454	1142	2915	1675
0	0	6	2434	2454	1141	2911	1674
1	0	2	2435	2447	1135	2902	1664
2	0	1	2444	2455	1143	2904	1671
0	2	0	2449	2454	1142	2900	1669
0	1	0	2451	2447	1134	2890	1666
0	0	0	2476	2441	1130	2887	1662
0	0	0	2478	2448	1136	2892	1666
0	0	0	2482	2448	1132	2888	1662
0	1	0	2488	2448	1133	2890	1665
0	0	2	2491	2446	1132	2891	1667
0	1	0	2596	2580	1143	2831	1585
1	3	3	2606	2578	1144	2854	1557
0	0	0	2604	2577	1146	2863	1558
2	0	3	2607	2575	1145	2864	1556
0	1	1	2607	2578	1145	2867	1554
0	1	1	2601	2571	1141	2866	1551
0	1	1	2610	2579	1149	2875	1552
0	0	1	2612	2580	1149	2874	1549
0	0	0	2609	2580	1148	2876	1546
1	0	5	2609	2579	1149	2878	1545
1	2	1	2605	2575	1143	2876	1536
0	1	0	2609	2582	1149	2885	1542
1	0	5	2608	2583	1151	2886	1540
0	1	0	2607	2586	1154	2890	1537
2	0	0	2603	2586	1153	2893	1538
1	1	0	2603	2588	1152	2893	1532
1	2	0	2599	2588	1152	2895	1531
0	1	0	2594	2588	1153	2898	1528
0	0	2	2589	2588	1155	2901	1527
0	0	6	2537	2587	1159	2919	1516
0	0	0	2525	2576	1152	2910	1506
1	1	0	2522	2582	1157	2917	1511
1	0	5	2515	2581	1156	2918	1510
0	1	0	2507	2577	1155	2916	1508
1	4	1	2502	2577	1159	2916	1507
0	1	2	2496	2571	1151	2904	1504
0	1	1	2492	2577	1158	2914	1507
0	0	0	2484	2574	1157	2910	1506
1	0	1	2478	2572	1155	2910	1505
1	0	2	2468	2569	1154	2908	1504
0	0	1	2468	2569	1153	2904	1503
2	0	0	2463	2567	1156	2904	1502
3	0	0	2457	2569	1157	2903	1505
0	1	0	2455	2568	1155	2900	1501
1	2	0	2448	2560	1149	2890	1497
0	0	0	2445	2565	1153	2895	1502
0	1	1	2441	2564	1155	2892	1502
1	0	0	2422	2564	1147	2881	1507
0	3	3	2422	2562	1140	2874	1507
0	0	0	2421	2562	1142	2875	1506
2	0	0	2422	2563	1137	2868	1503
2	0	4	2424	2565	1138	2870	1511
1	0	2	2425	2565	1139	2866	1516
0	1	3	2428	2566	1140	2865	1520
0	0	2	2428	2562	1134	2858	1520
0	0	3	2435	2568	1136	2852	1521
0	0	1	2436	2568	1135	2853	1529
0	0	0	2439	2567	1136	2849	1534
0	1	0	2442	2570	1136	2847	1544
0	1	0	2444	2560	1127	2834	1538
0	2	0	2447	2566	1133	2837	1547
0	0	0	2451	2567	1130	2834	1554
1	3	1	2453	2565	1131	2826	1553
0	0	3	2455	2563	1131	2826	1562
0	0	0	2454	2558	1129	2822	1568
0	0	0	2466	2541	1128	2799	1618
0	1	1	2471	2541	1128	2798	1617
1	2	0	2470	2537	1128	2794	1623
0	0	1	2471	2534	1129	2794	1630
1	2	4	2467	2524	1125	2787	1628
0	0	2	2471	2528	1128	2789	1637
1	2	2	2470	2522	1127	2790	1641
2	0	1	2466	2512	1124	2789	1643
1	0	5	2468	2514	1126	2790	1650
0	1	1	2466	2507	1123	2783	1647
0	0	1	2468	2506	1129	2789	1659
1	0	0	2469	2506	1129	2790	1659
1	2	0	2465	2503	1128	2788	1660
0	0	0	2462	2495	1128	2787	1663
1	2	0	2465	2493	1123	2786	1662
1	4	0	2465	2500	1129	2789	1665
0	0	2	2462	2500	1129	2789	1664
0	1	0	2463	2499	1133	2792	1666
1	0	2	2464	2527	1139	2826	1614
2	0	4	2459	2526	1137	2820	1603
0	1	0	2464	2537	1142	2834	1600
2	1	1	2464	2541	1147	2838	1595
2	0	4	2464	2543	1144	2840	1588
2	0	0	2467	2549	1149	2846	1583
1	0	3	2463	2550	1146	2845	1572
1	0	1	2464	2552	1147	2852	1572
0	2	2	2465	2554	1150	2854	1566
0	4	0	2465	2555	1151	2857	1560
0	0	4	2459	2552	1146	2857	1555
0	1	0	2465	2563	1152	2857	1549
1	4	1	2466	2564	1154	2863	1549
1	3	0	2463	2563	1151	2862	1544
0	0	2	2465	2563	1152	2862	1540
0	1	0	2460	2559	1145	2855	1532
2	0	0	2464	2565	1152	2863	1533
0	2	2	2464	2566	1153	2864	1531
0	0	0	2462	2569	1155	2870	1512
0	2	0	2461	2568	1154	2864	1507
0	4	2	2459	2567	1152	2867	1511
3	0	3	2454	2564	1153	2867	1506
1	3	0	2460	2569	1153	2867	1509
0	0	2	2548	2586	1154	2897	1485
2	0	2	2549	2582	1155	2906	1485
0	1	0	2547	2578	1152	2900	1479
2	0	2	2545	2576	1152	2908	1484
0	1	0	2544	2577	1153	2909	1484
1	1	1	2543	2574	1153	2910	1483
0	0	0	2536	2562	1148	2901	1477
0	0	0	2539	2570	1153	2910	1482
0	2	6	2538	2570	1153	2910	1481
1	2	2	2535	2569	1154	2913	1484
0	2	2	2536	2571	1152	2912	1482
0	0	5	2527	2562	1148	2904	1475
0	1	0	2530	2566	1151	2911	1482
0	1	5	2529	2565	1151	2913	1480
3	0	2	2527	2565	1150	2913	1480
0	1	0	2524	2564	1152	2913	1481
2	0	3	2526	2565	1154	2916	1481
0	1	0	2527	2566	1154	2916	1480
1	2	0	2524	2562	1154	2918	1481
0	0	0	2514	2556	1152	2910	1484
1	3	2	2513	2556	1152	2908	1485
1	0	2	2504	2547	1147	2904	1478
1	1	2	2511	2554	1152	2905	1484
1	0	5	2507	2551	1151	2904	1483
0	0	0	2503	2546	1148	2906	1484
2	0	0	2502	2547	1150	2903	1480
0	0	0	2502	2543	1147	2895	1479
1	3	0	2500	2546	1151	2901	1486
0	0	0	2500	2547	1151	2904	1487
0	1	0	2500	2547	1153	2901	1486
0	0	4	2494	2537	1148	2897	1486
0	0	0	2497	2543	1152	2895	1486
0	0	0	2495	2543	1149	2899	1488
2	0	3	2495	2543	1151	2898	1488
2	0	0	2495	2543	1149	2898	1488
0	2	0	2487	2537	1147	2893	1487
2	0	0	2496	2544	1152	2897	1490
0	0	0	2490	2539	1149	2894	1491
0	0	0	2489	2539	1149	2892	1493
0	1	0	2488	2539	1149	2891	1490
0	0	0	2486	2538	1152	2896	1496
0	0	0	2487	2537	1152	2894	1493
0	0	1	2488	2539	1150	2893	1496
0	1	2	2489	2538	1149	2895	1495
1	2	1	2487	2537	1150	2895	1494
0	1	0	2483	2529	1145	2886	1488
0	0	5	2487	2536	1149	2896	1494
0	0	2	2486	2535	1150	2899	1497
1	0	3	2482	2531	1150	2897	1498
1	0	0	2486	2537	1149	2898	1495
0	1	2	2485	2531	1141	2890	1491
1	3	2	2485	2534	1149	2895	1495
1	2	0	2486	2533	1151	2894	1495
0	0	6	2486	2534	1150	2895	1495
0	0	6	2480	2532	1150	2892	1494
2	0	0	2480	2529	1151	2889	1495
0	0	0	2487	2529	1146	2888	1494
0	0	0	2486	2531	1150	2890	1495
1	1	0	2487	2531	1149	2891	1493
0	2	4	2488	2532	1152	2893	1496
0	0	1	2485	2528	1148	2886	1490
0	0	2	2490	2531	1154	2891	1494
3	0	4	2490	2531	1152	2892	1495
0	0	0	2491	2532	1149	2889	1494
0	1	5	2489	2531	1154	2892	1496
3	0	0	2489	2530	1153	2890	1489
1	0	0	2491	2532	1154	2898	1496
1	0	5	2493	2534	1155	2899	1497
0	0	2	2495	2533	1155	2898	1495
1	0	0	2490	2526	1148	2895	1493
1	0	0	2494	2533	1154	2902	1494
0	0	0	2496	2533	1154	2905	1494
0	2	1	2491	2531	1154	2905	1495
0	1	3	2498	2531	1154	2920	1494
0	1	0	2503	2534	1156	2919	1494
0	2	4	2499	2528	1148	2914	1487
0	1	1	2503	2532	1156	2922	1494
0	0	2	2501	2533	1155	2924	1495
0	0	0	2504	2534	1157	2927	1495
0	1	3	2500	2529	1155	2925	1493
0	0	0	2503	2527	1150	2926	1490
0	4	4	2503	2531	1156	2931	1492
1	2	3	2502	2531	1155	2930	1492
0	2	0	2502	2530	1155	2930	1493
2	0	2	2502	2521	1152	2927	1489
0	1	0	2501	2531	1159	2933	1493
1	0	1	2500	2529	1157	2931	1492
0	1	1	2499	2523	1149	2924	1491
1	4	5	2497	2527	1159	2928	1492
1	0	1	2495	2527	1153	2922	1489
0	1	1	2497	2527	1157	2927	1493
2	0	0	2490	2523	1158	2918	1493
0	2	5	2489	2525	1156	2917	1495
0	0	0	2489	2524	1160	2919	1496
0	2	2	2483	2518	1153	2916	1494
0	1	0	2486	2521	1157	2908	1487
0	0	5	2430	2516	1151	2920	1558
0	0	0	2403	2498	1142	2924	1588
1	1	0	2393	2489	1134	2922	1590
0	0	0	2396	2495	1140	2924	1594
1	2	0	2392	2492	1141	2929	1597
2	0	6	2389	2493	1140	2929	1600
2	0	2	2386	2490	1139	2928	1597
0	0	4	2376	2479	1133	2921	1598
2	1	0	2377	2486	1137	2929	1606
0	3	0	2374	2484	1134	2929	1604
2	0	2	2369	2478	1137	2929	1612
1	2	2	2365	2482	1136	2931	1613
0	1	0	2365	2482	1134	2930	1610
2	0	3	2361	2481	1133	2929	1615
1	3	0	2357	2477	1134	2929	1617
0	1	0	2356	2478	1133	2928	1620
0	0	0	2347	2471	1125	2918	1612
0	1	0	2350	2479	1133	2927	1624
0	0	2	2350	2482	1135	2929	1626
2	0	1	2341	2486	1138	2916	1622
0	1	2	2339	2486	1138	2913	1623
0	2	1	2341	2486	1138	2912	1621
0	0	0	2339	2480	1133	2905	1610
0	0	3	2345	2491	1139	2910	1614
3	0	3	2343	2489	1138	2909	1613
0	0	3	2346	2489	1141	2906	1613
1	2	0	2339	2485	1140	2905	1610
0	0	5	2345	2491	1138	2905	1606
3	0	3	2345	2491	1142	2906	1608
1	4	2	2347	2492	1143	2906	1607
3	0	2	2349	2493	1143	2906	1604
1	1	2	2344	2487	1137	2899	1597
0	1	0	2355	2494	1142	2906	1601
1	1	1	2350	2494	1143	2908	1599
0	0	0	2351	2493	1139	2906	1598
1	0	3	2351	2494	1143	2915	1599
0	1	2	2354	2498	1145	2912	1590
0	1	0	2366	2501	1146	2918	1575
0	2	0	2369	2500	1149	2927	1579
1	2	0	2373	2502	1150	2929	1577
1	1	0	2376	2504	1149	2931	1574
0	0	6	2374	2497	1145	2930	1572
0	0	5	2383	2503	1150	2931	1569
0	0	0	2387	2505	1150	2935	1572
1	2	0	2389	2507	1151	2939	1571
0	2	0	2395	2508	1153	2938	1568
0	1	1	2392	2496	1144	2931	1560
3	0	3	2400	2508	1150	2939	1566
0	0	5	2404	2509	1150	2941	1564
0	1	0	2409	2511	1150	2940	1558
1	0	5	2411	2512	1152	2942	1561
0	0	0	2414	2513	1154	2946	1557
1	2	3	2425	2518	1153	2946	1558
0	0	4	2429	2518	1153	2947	1555
1	4	1	2434	2519	1152	2944	1555
0	1	0	2473	2526	1154	2945	1544
0	0	0	2473	2523	1151	2943	1538
0	0	0	2484	2531	1155	2947	1542
1	0	1	2486	2530	1153	2945	1540
0	0	2	2486	2529	1152	2945	1539
0	1	0	2491	2535	1155	2947	1541
0	0	0	2498	2531	1150	2939	1532
1	1	0	2502	2536	1152	2944	1537
1	0	2	2506	2535	1155	2943	1536
1	1	3	2508	2537	1153	2942	1536
3	0	1	2505	2533	1150	2942	1535
2	1	2	2512	2537	1150	2937	1533
0	0	0	2516	2540	1156	2944	1537
0	0	0	2519	2538	1154	2941	1534
1	0	2	2519	2537	1154	2940	1535
1	4	0	2517	2531	1148	2932	1529
1	1	0	2523	2537	1153	2939	1533
0	0	0	2525	2536	1152	2938	1534
1	0	3	2533	2533	1153	2936	1536
0	2	0	2532	2529	1145	2932	1535
1	0	0	2531	2531	1153	2934	1537
2	2	3	2532	2530	1153	2930	1534
0	2	0	2534	2530	1153	2935	1538
1	0	0	2533	2532	1152	2936	1536
0	0	0	2534	2532	1154	2938	1540
0	1	0	2530	2525	1149	2932	1536
1	2	2	2535	2530	1152	2936	1533
1	4	0	2534	2527	1151	2935	1539
1	3	0	2533	2530	1152	2939	1541
0	0	0	2538	2531	1152	2937	1539
0	0	1	2532	2525	1146	2928	1532
0	1	2	2537	2529	1154	2935	1539
2	0	1	2537	2529	1150	2935	1539
0	1	0	2536	2530	1153	2937	1532
0	1	2	2535	2525	1152	2937	1540
2	0	3	2534	2523	1151	2938	1538
0	0	0	2536	2522	1150	2935	1538
0	0	2	2543	2527	1150	2936	1540
1	1	0	2545	2527	1152	2936	1539
0	0	6	2547	2527	1152	2937	1543
0	0	4	2543	2523	1146	2930	1536
1	4	0	2573	2524	1151	2923	1542
1	1	0	2574	2524	1150	2921	1544
0	0	5	2573	2523	1149	2917	1544
0	1	0	2564	2516	1143	2913	1535
1	4	1	2572	2520	1150	2920	1543
2	0	2	2573	2522	1149	2920	1542
0	0	0	2571	2522	1150	2921	1545
1	3	1	2571	2524	1152	2923	1545
1	2	0	2570	2516	1146	2910	1539
0	0	2	2571	2521	1149	2920	1544
1	1	2	2570	2521	1148	2920	1543
2	2	0	2570	2521	1151	2919	1545
0	4	2	2565	2518	1152	2919	1542
0	0	6	2567	2520	1149	2922	1546
0	1	0	2570	2524	1153	2924	1546
0	1	0	2570	2521	1151	2924	1545
2	0	0	2568	2521	1150	2923	1545
0	1	0	2563	2513	1145	2918	1539
1	2	0	2567	2521	1150	2925	1545
0	0	3	2562	2520	1153	2928	1547
0	1	0	2561	2517	1151	2925	1547
1	4	0	2560	2517	1150	2926	1548
0	3	0	2558	2519	1152	2926	1548
0	0	5	2559	2516	1151	2920	1542
0	0	0	2557	2514	1158	2925	1547
0	0	2	2556	2516	1151	2924	1546
1	1	0	2556	2515	1150	2924	1546
2	0	0	2549	2507	1146	2919	1544
0	0	5	2555	2515	1151	2925	1547
0	0	4	2557	2517	1152	2925	1546
0	0	0	2553	2514	1151	2923	1546
0	1	0	2553	2514	1150	2924	1548
2	0	3	2545	2509	1144	2917	1540
3	0	0	2551	2514	1152	2922	1545
1	1	1	2550	2514	1149	2923	1547
1	3	1	2551	2514	1151	2924	1548
1	2	1	2549	2514	1153	2924	1548
0	1	0	2545	2510	1152	2921	1548
0	1	4	2544	2508	1150	2921	1551
0	0	0	2547	2513	1154	2924	1550
1	4	2	2549	2514	1153	2924	1550
0	0	0	2545	2510	1151	2923	1549
0	0	0	2540	2505	1147	2909	1544
0	0	0	2545	2512	1152	2923	1551
1	0	6	2544	2512	1151	2925	1549
0	0	2	2540	2506	1151	2921	1553
0	1	0	2544	2514	1152	2924	1550
0	0	1	2544	2507	1150	2917	1544
0	1	0	2544	2511	1152	2921	1549
0	0	0	2544	2510	1150	2921	1549
0	1	0	2543	2510	1152	2919	1551
3	0	2	2537	2501	1148	2918	1549
0	0	0	2541	2511	1152	2916	1552
0	1	2	2544	2510	1152	2918	1550
0	1	0	2542	2508	1150	2916	1549
0	1	0	2539	2507	1150	2910	1551
0	1	0	2539	2505	1151	2911	1552
0	2	1	2533	2502	1148	2904	1545
0	0	0	2538	2505	1149	2909	1551
1	1	3	2538	2507	1150	2910	1551
3	0	1	2536	2505	1146	2903	1549
0	1	3	2536	2503	1150	2908	1550
0	0	0	2535	2504	1148	2904	1546
1	1	2	2537	2505	1151	2910	1553
1	1	2	2538	2508	1153	2909	1552
1	2	0	2537	2505	1148	2907	1551
0	0	2	2531	2499	1144	2903	1549
0	1	3	2537	2505	1150	2908	1544
0	0	5	2536	2503	1151	2907	1550
3	4	0	2534	2504	1148	2907	1551
0	0	3	2536	2506	1153	2910	1554
1	0	2	2532	2499	1146	2901	1542
0	0	3	2537	2505	1151	2909	1550
0	0	1	2535	2506	1154	2918	1554
0	0	0	2536	2507	1151	2915	1550
0	1	1	2537	2507	1153	2913	1545
0	0	3	2535	2506	1151	2918	1551
1	3	0	2531	2501	1149	2918	1549
1	4	0	2536	2507	1153	2921	1555
2	0	0	2536	2509	1154	2921	1553
0	1	0	2535	2507	1153	2921	1552
0	0	6	2531	2499	1143	2917	1548
1	2	0	2537	2507	1151	2922	1553
0	1	0	2532	2506	1151	2922	1553
2	0	4	2528	2501	1148	2923	1551
0	0	2	2535	2507	1153	2928	1556
0	0	2	2536	2504	1149	2922	1547
1	2	0	2535	2508	1152	2923	1553
0	0	6	2535	2507	1150	2927	1552
2	0	2	2535	2506	1148	2926	1555
1	2	0	2530	2504	1145	2928	1553
0	0	6	2534	2510	1152	2934	1555
2	0	2	2536	2513	1144	2930	1552
1	3	1	2538	2510	1150	2934	1557
3	0	1	2538	2512	1151	2936	1558
0	0	0	2540	2514	1148	2937	1558
3	0	1	2552	2529	1153	2935	1606
0	0	3	2558	2539	1152	2942	1610
1	2	2	2560	2540	1150	2940	1610
1	0	3	2561	2542	1151	2940	1610
0	0	3	2557	2535	1145	2935	1602
0	0	0	2561	2543	1151	2941	1610
0	1	1	2563	2546	1152	2942	1610
0	1	0	2566	2553	1151	2944	1611
0	0	0	2567	2550	1151	2945	1608
0	0	1	2568	2549	1145	2940	1602
2	0	2	2569	2550	1150	2945	1610
1	2	1	2570	2550	1150	2946	1609
0	2	0	2570	2551	1151	2943	1609
1	0	2	2568	2543	1146	2943	1607
1	3	1	2575	2551	1152	2949	1610
0	1	0	2578	2555	1150	2948	1609
0	0	0	2578	2552	1150	2946	1610
0	1	0	2579	2553	1150	2948	1609
1	0	0	2576	2547	1143	2939	1604
1	1	0	2578	2548	1148	2937	1604
0	0	1	2584	2552	1149	2943	1608
1	2	0	2583	2550	1149	2941	1607
0	0	3	2582	2549	1150	2938	1607
2	0	1	2582	2548	1151	2939	1609
0	0	0	2582	2547	1150	2941	1608
0	0	2	2583	2549	1153	2940	1609
0	0	5	2583	2546	1149	2937	1608
0	1	0	2582	2545	1149	2938	1607
3	0	5	2576	2535	1144	2931	1600
0	0	0	2581	2544	1152	2938	1607
0	1	0	2582	2545	1152	2938	1606
0	1	0	2577	2541	1150	2938	1607
1	2	1	2579	2540	1153	2937	1606
1	0	1	2577	2535	1149	2930	1599
0	0	2	2577	2540	1152	2937	1605
0	1	0	2577	2538	1153	2936	1605
0	0	0	2576	2539	1153	2938	1606
1	1	2	2571	2533	1153	2935	1598
0	0	2	2565	2524	1152	2936	1596
0	0	1	2569	2531	1143	2930	1595
1	1	0	2568	2531	1152	2935	1595
0	0	5	2568	2531	1152	2938	1596
0	0	0	2569	2529	1153	2936	1595
1	3	0	2562	2522	1147	2929	1587
2	0	3	2566	2529	1152	2935	1593
0	0	5	2565	2529	1151	2935	1593
0	0	0	2565	2525	1149	2932	1591
2	0	2	2564	2527	1152	2935	1593
1	0	5	2563	2527	1151	2930	1588
1	2	2	2565	2529	1153	2935	1592
0	1	0	2563	2526	1153	2934	1591
1	3	0	2563	2526	1151	2934	1590
1	3	0	2555	2517	1148	2930	1589
0	1	5	2560	2524	1152	2931	1586
0	1	0	2561	2524	1153	2934	1589
0	0	0	2558	2522	1151	2931	1588
2	0	0	2557	2520	1150	2932	1586
0	3	0	2556	2521	1151	2932	1587
1	0	2	2551	2511	1142	2923	1583
0	0	2	2555	2519	1153	2930	1588
0	0	2	2554	2519	1154	2933	1589
1	4	0	2557	2521	1149	2927	1579
0	0	2	2552	2518	1152	2928	1584
2	0	2	2546	2515	1151	2927	1583
0	0	4	2554	2520	1151	2928	1587
1	4	1	2553	2519	1152	2927	1586
1	1	0	2553	2519	1150	2927	1585
0	0	4	2548	2513	1149	2922	1580
0	1	0	2554	2521	1152	2926	1585
0	1	0	2552	2519	1152	2924	1586
1	3	0	2546	2516	1150	2924	1585
0	0	3	2551	2521	1153	2925	1587
0	0	5	2549	2515	1147	2918	1581
0	1	0	2547	2516	1145	2916	1582
0	1	0	2550	2522	1150	2919	1590
0	0	0	2547	2521	1151	2916	1589
0	0	0	2546	2519	1150	2916	1592
1	1	2	2542	2516	1147	2916	1592
0	0	0	2545	2520	1145	2910	1593
0	1	1	2547	2520	1152	2916	1599
1	0	5	2547	2521	1148	2916	1604
1	4	5	2547	2520	1149	2915	1606
0	2	2	2541	2511	1144	2908	1606
0	2	2	2545	2519	1146	2913	1615
0	0	2	2545	2518	1148	2912	1620
1	0	5	2544	2519	1143	2903	1623
1	3	1	2543	2516	1151	2913	1633
0	0	6	2543	2518	1150	2904	1631
1	0	2	2544	2516	1148	2908	1642
1	2	0	2542	2516	1156	2905	1649
1	0	2	2542	2516	1148	2907	1656
1	0	5	2541	2517	1149	2905	1703
0	0	5	2537	2518	1140	2898	1701
0	0	5	2539	2518	1147	2902	1708
1	4	1	2539	2517	1147	2901	1715
0	0	0	2539	2521	1149	2902	1719
0	1	0	2530	2539	1148	2908	1801
0	1	0	2526	2539	1147	2913	1806
1	2	1	2528	2539	1147	2912	1805
0	0	6	2526	2539	1147	2912	1806
0	0	0	2521	2531	1146	2911	1805
0	0	0	2525	2535	1146	2913	1805
2	0	0	2526	2537	1144	2913	1806
2	0	0	2526	2536	1145	2913	1803
0	0	5	2526	2537	1149	2916	1806
0	0	0	2525	2533	1143	2910	1797
0	1	0	2525	2536	1148	2917	1802
0	1	1	2528	2538	1149	2918	1798
0	2	0	2529	2538	1150	2918	1795
1	2	3	2528	2539	1148	2921	1792
0	1	5	2531	2541	1150	2921	1783
1	0	2	2532	2542	1153	2926	1786
0	1	0	2534	2544	1148	2925	1779
0	1	0	2535	2543	1151	2926	1775
2	0	0	2530	2538	1147	2920	1769
0	0	0	2541	2543	1143	2927	1745
2	0	2	2547	2548	1153	2927	1741
1	1	1	2546	2549	1154	2931	1740
2	0	0	2550	2550	1154	2931	1737
0	0	0	2551	2549	1155	2927	1736
3	0	0	2547	2544	1149	2923	1726
0	2	1	2552	2547	1154	2929	1730
1	0	3	2553	2548	1154	2926	1728
1	4	3	2554	2548	1155	2929	1727
0	1	0	2551	2546	1157	2931	1728
1	4	0	2557	2547	1156	2931	1724
1	2	0	2555	2546	1156	2929	1722
1	3	2	2557	2546	1157	2929	1719
0	0	0	2557	2545	1157	2930	1719
0	1	0	2555	2541	1152	2928	1708
3	0	0	2559	2545	1155	2933	1716
1	1	2	2558	2544	1157	2934	1711
2	0	0	2558	2546	1158	2934	1710
1	1	0	2562	2546	1157	2935	1700
0	0	2	2562	2544	1154	2935	1697
0	0	2	2561	2540	1153	2931	1695
3	0	2	2563	2545	1157	2935	1696
1	0	6	2560	2542	1156	2935	1695
2	0	2	2560	2542	1156	2933	1694
0	0	1	2556	2539	1153	2932	1693
0	0	5	2556	2541	1155	2933	1692
0	0	0	2558	2537	1152	2932	1692
0	2	0	2562	2540	1156	2933	1689
0	0	5	2562	2540	1156	2932	1690
2	0	0	2558	2532	1150	2923	1682
1	2	0	2561	2539	1156	2927	1688
0	1	0	2561	2536	1152	2923	1685
2	3	0	2561	2537	1153	2926	1687
0	0	4	2560	2536	1154	2927	1689
3	0	5	2562	2537	1158	2922	1685
0	0	2	2561	2536	1154	2923	1686
1	0	2	2550	2538	1156	2918	1699
0	1	0	2548	2539	1156	2919	1703
3	0	0	2546	2540	1157	2921	1705
1	2	0	2539	2536	1152	2915	1705
0	0	0	2537	2542	1155	2916	1710
0	0	2	2532	2532	1149	2912	1710
0	0	1	2528	2543	1155	2914	1715
0	0	1	2523	2546	1154	2911	1720
1	3	0	2513	2542	1151	2906	1719
0	0	2	2511	2548	1152	2910	1727
1	4	0	2505	2550	1151	2905	1724
1	3	1	2490	2551	1155	2907	1734
0	1	0	2492	2547	1154	2906	1740
0	0	2	2489	2554	1155	2903	1737
0	0	2	2480	2550	1154	2899	1746
1	3	0	2476	2550	1152	2896	1750
2	0	6	2470	2550	1152	2894	1753
0	0	0	2462	2545	1149	2881	1753
0	1	0	2428	2535	1149	2864	1778
1	3	2	2426	2541	1150	2864	1782
3	0	2	2418	2535	1149	2850	1778
0	1	0	2418	2535	1149	2857	1786
1	1	0	2414	2533	1149	2851	1789
0	1	0	2406	2527	1146	2843	1785
0	0	0	2407	2528	1150	2853	1794
1	2	3	2405	2528	1148	2843	1791
1	2	0	2400	2523	1147	2840	1796
0	0	3	2395	2519	1146	2836	1795
0	0	0	2399	2517	1148	2834	1798
0	1	0	2384	2512	1145	2829	1799
1	0	2	2388	2512	1144	2828	1800
2	0	5	2386	2510	1145	2827	1801
0	0	0	2381	2502	1141	2819	1797
1	0	0	2380	2500	1143	2820	1801
0	0	6	2376	2489	1136	2815	1800
0	0	2	2375	2490	1140	2818	1802
1	4	0	2355	2440	1129	2821	1805
0	0	2	2357	2435	1127	2829	1803
1	3	2	2355	2424	1125	2816	1797
0	2	2	2351	2423	1123	2822	1801
2	0	3	2350	2416	1123	2823	1801
0	0	0	2309	2363	1106	2807	1795
0	2	1	2297	2356	1104	2837	1805
0	0	0	2302	2358	1107	2846	1816
1	2	2	2300	2355	1107	2850	1817
0	0	0	2299	2356	1108	2857	1820
1	0	0	2293	2350	1106	2863	1821
0	0	0	2297	2350	1106	2871	1822
2	0	0	2295	2349	1107	2880	1826
0	1	1	2296	2350	1108	2887	1826
1	0	0	2294	2347	1107	2897	1828
1	0	5	2289	2340	1102	2898	1825
0	0	5	2290	2344	1108	2912	1832
0	1	0	2291	2342	1107	2921	1834
0	1	0	2288	2342	1108	2930	1836
0	2	1	2286	2344	1111	2943	1840
0	0	0	2288	2344	1109	2943	1835
0	0	6	2285	2341	1110	2959	1842
0	2	1	2284	2342	1112	2967	1845
0	2	2	2284	2341	1112	2978	1847
0	0	7	2281	2350	1121	3031	1870
0	2	0	2277	2346	1120	3033	1872
0	2	0	2280	2351	1123	3038	1876
0	1	0	2280	2351	1123	3039	1879
0	0	1	2282	2355	1124	3045	1881
1	0	0	2282	2354	1123	3043	1883
0	1	0	2277	2348	1121	3036	1879
3	0	0	2280	2354	1121	3046	1887
2	0	0	2281	2352	1122	3045	1888
1	0	0	2282	2353	1125	3047	1890
2	0	3	2280	2354	1120	3043	1893
0	1	0	2280	2357	1125	3048	1893
1	0	0	2281	2355	1123	3046	1894
0	0	1	2281	2355	1123	3046	1894
0	1	2	2281	2355	1123	3045	1894
1	0	3	2276	2348	1120	3037	1892
0	1	1	2280	2355	1124	3045	1897
1	0	3	2277	2352	1123	3039	1897
0	0	0	2275	2353	1123	3039	1897
1	0	0	2276	2353	1121	3040	1900
2	0	0	2276	2353	1122	3039	1900
0	1	2	2273	2349	1117	3032	1893
0	2	2	2275	2354	1122	3038	1900
0	1	0	2275	2354	1123	3034	1897
1	2	3	2276	2354	1123	3037	1901
0	1	1	2272	2353	1120	3038	1901
1	2	1	2275	2355	1125	3041	1903
1	4	3	2272	2351	1120	3037	1900
2	0	3	2274	2355	1121	3038	1901
3	0	0	2275	2354	1124	3039	1901
0	0	0	2270	2350	1118	3031	1897
0	0	2	2274	2356	1122	3037	1902
0	2	0	2266	2348	1122	3037	1903
0	0	0	2273	2356	1124	3040	1904
2	0	2	2274	2355	1123	3036	1903
0	1	0	2273	2354	1120	3031	1897
1	0	2	2274	2355	1122	3030	1899
1	1	2	2272	2356	1124	3036	1903
1	3	2	2271	2354	1123	3035	1900
0	0	0	2272	2354	1123	3035	1901
1	3	1	2266	2349	1120	3034	1902
1	0	0	2271	2355	1123	3035	1903
1	1	2	2270	2353	1119	3034	1903
1	2	2	2272	2357	1124	3036	1903
0	0	2	2271	2355	1123	3035	1903
0	1	2	2266	2350	1118	3027	1898
0	1	0	2270	2355	1122	3032	1903
1	2	0	2269	2350	1120	3033	1901
0	0	1	2269	2353	1122	3035	1903
0	0	3	2269	2355	1123	3037	1905
0	0	2	2272	2357	1122	3034	1892
1	2	2	2269	2356	1123	3034	1900
0	0	5	2270	2356	1123	3035	1903
3	0	1	2271	2356	1123	3035	1902
1	4	2	2269	2357	1123	3036	1903
0	0	0	2266	2351	1118	3029	1900
0	0	1	2267	2355	1123	3034	1902
0	0	6	2267	2354	1124	3027	1899
1	1	0	2269	2355	1122	3035	1902
0	1	0	2267	2355	1122	3033	1902
0	1	0	2261	2348	1120	3029	1897
2	0	2	2269	2357	1124	3034	1902
1	2	0	2268	2354	1118	3029	1898
0	1	1	2270	2359	1123	3033	1902
1	4	0	2265	2353	1122	3033	1901
2	2	0	2267	2354	1124	3034	1900
1	2	0	2264	2353	1121	3033	1902
2	3	0	2268	2357	1129	3035	1903
1	0	0	2268	2356	1122	3033	1902
1	0	0	2262	2349	1120	3030	1895
0	0	2	2267	2355	1122	3030	1902
1	3	2	2264	2353	1123	3032	1897
1	3	0	2267	2355	1124	3034	1893
0	0	3	2267	2356	1123	3033	1902
1	4	0	2266	2354	1124	3033	1899
1	0	2	2264	2351	1117	3027	1896
2	0	4	2266	2355	1123	3033	1901
1	1	0	2266	2357	1122	3032	1900
0	0	0	2264	2355	1122	3031	1900
0	0	0	2260	2347	1117	3026	1893
1	4	0	2264	2356	1120	3033	1902
1	0	2	2265	2358	1123	3033	1901
0	1	0	2265	2357	1123	3032	1901
0	0	3	2262	2355	1122	3031	1900
1	4	2	2263	2355	1124	3032	1900
0	0	0	2264	2356	1123	3033	1900
0	0	0	2263	2355	1123	3033	1901
