# Supplementary material for: Assisting hand gesture classification and rehabilitation assessment via sEMG and finger motion data
Source: Front Bioeng Biotechnol. 2026 Jan 8;13:1751763. doi: 10.3389/fbioe.2025.1751763 (PMC12823985; doi:10.3389/fbioe.2025.1751763)
Supplement: Supplementary file 1 [file DataSheet1.zip › dataset/function 0/1/0/3.csv]

channel_2	channel_3	channel_6	pinky	ring finger	middle finger	forefinger	thumb
1	2	0	2299	2391	1137	3005	1530
1	2	0	2299	2390	1138	3005	1530
0	1	2	2297	2389	1137	3008	1531
0	1	0	2301	2393	1139	3007	1529
1	2	2	2296	2389	1137	3004	1530
0	0	0	2298	2391	1135	3005	1530
1	3	3	2300	2390	1137	3005	1529
3	0	1	2299	2390	1138	3004	1530
0	0	0	2295	2386	1133	3001	1526
1	4	2	2470	2530	1155	3114	1558
0	0	0	2464	2521	1149	3106	1553
0	1	0	2467	2526	1155	3112	1558
1	3	2	2468	2527	1156	3113	1557
0	2	0	2468	2527	1154	3112	1557
0	1	2	2467	2527	1155	3111	1558
1	1	1	2465	2524	1152	3107	1551
0	1	2	2470	2529	1156	3113	1557
2	0	0	2468	2527	1153	3113	1556
0	2	1	2468	2527	1154	3112	1554
0	0	0	2463	2524	1154	3112	1556
0	1	0	2468	2523	1152	3111	1556
1	2	5	2467	2526	1155	3112	1556
1	3	2	2468	2521	1155	3114	1559
2	0	2	2468	2528	1155	3112	1557
0	0	0	2462	2518	1149	3104	1551
0	0	5	2468	2526	1155	3110	1557
3	0	0	2466	2526	1155	3111	1559
1	0	0	2466	2527	1156	3114	1560
0	0	0	2469	2529	1155	3112	1558
0	1	2	2466	2528	1153	3110	1558
0	1	0	2466	2527	1149	3107	1552
1	0	0	2466	2526	1152	3113	1557
0	0	1	2466	2526	1153	3112	1557
2	0	0	2466	2526	1153	3112	1557
0	0	0	2461	2520	1152	3111	1558
0	1	1	2462	2528	1155	3108	1555
0	0	0	2466	2526	1154	3111	1557
1	1	2	2467	2526	1154	3107	1555
0	1	0	2466	2525	1155	3111	1557
0	4	2	2460	2519	1147	3101	1545
0	0	5	2466	2525	1155	3110	1557
0	0	3	2466	2526	1155	3111	1558
1	0	2	2466	2526	1156	3114	1559
0	0	0	2466	2527	1156	3110	1558
0	0	0	2464	2525	1152	3110	1557
0	0	0	2461	2531	1153	3104	1552
0	0	0	2465	2525	1154	3112	1559
2	0	2	2464	2525	1155	3113	1559
0	2	0	2465	2526	1156	3110	1558
1	0	1	2459	2515	1149	3104	1551
0	0	3	2464	2525	1153	3109	1555
1	2	0	2465	2525	1153	3108	1557
0	0	0	2465	2525	1154	3110	1553
1	0	5	2465	2526	1155	3111	1558
0	1	0	2461	2521	1150	3103	1550
0	0	1	2465	2526	1152	3111	1555
1	2	2	2465	2525	1154	3110	1555
0	0	2	2465	2524	1154	3108	1556
2	0	2	2462	2523	1153	3109	1556
0	0	2	2463	2516	1152	3108	1556
0	0	1	2465	2527	1155	3112	1558
1	2	5	2463	2518	1153	3107	1556
0	0	0	2458	2519	1153	3107	1556
0	1	3	2464	2524	1154	3110	1557
0	0	0	2460	2516	1147	3103	1550
1	0	0	2464	2526	1156	3110	1558
1	0	1	2466	2526	1155	3110	1556
0	1	3	2464	2524	1155	3109	1557
1	1	0	2466	2523	1154	3109	1556
0	1	3	2463	2520	1151	3102	1549
0	2	2	2463	2525	1155	3109	1558
0	0	0	2463	2524	1155	3111	1558
0	1	0	2466	2527	1158	3111	1557
0	1	0	2458	2517	1149	3102	1556
0	2	0	2463	2524	1151	3095	1554
0	0	0	2464	2523	1154	3107	1557
1	0	2	2464	2524	1145	3103	1555
0	0	0	2463	2524	1153	3109	1556
2	0	4	2459	2518	1149	3104	1553
0	1	0	2465	2524	1154	3109	1556
0	0	2	2462	2524	1156	3109	1559
0	0	2	2464	2525	1153	3109	1557
3	0	1	2463	2524	1155	3108	1557
0	1	0	2463	2523	1154	3109	1557
0	0	3	2460	2521	1153	3102	1551
0	1	0	2461	2522	1154	3106	1557
0	0	2	2461	2523	1154	3105	1557
2	0	2	2461	2522	1155	3106	1559
1	1	0	2463	2521	1149	3098	1549
1	4	2	2461	2523	1154	3106	1557
0	0	2	2461	2523	1154	3105	1556
0	0	2	2462	2523	1153	3106	1557
1	2	0	2454	2516	1151	3105	1554
0	1	3	2460	2521	1154	3105	1556
1	3	0	2460	2523	1156	3109	1559
0	1	0	2461	2522	1153	3106	1556
2	0	2	2460	2523	1154	3105	1559
0	0	2	2455	2517	1149	3098	1549
2	0	2	2461	2522	1154	3105	1557
1	3	0	2461	2521	1153	3106	1555
0	2	5	2461	2522	1154	3104	1557
0	1	0	2460	2522	1152	3105	1557
0	0	5	2460	2521	1150	3101	1553
1	2	0	2462	2524	1156	3108	1558
1	4	1	2462	2521	1154	3104	1557
0	0	2	2460	2521	1153	3103	1557
2	0	1	2459	2521	1154	3104	1557
0	0	2	2454	2515	1149	3105	1558
0	0	2	2464	2523	1156	3105	1555
0	1	0	2460	2523	1150	3105	1556
1	2	0	2460	2521	1153	3101	1555
0	1	2	2459	2521	1153	3103	1556
0	0	1	2454	2517	1149	3097	1549
0	0	0	2460	2521	1154	3101	1556
0	0	5	2460	2523	1156	3106	1557
2	0	0	2461	2523	1155	3105	1558
1	0	3	2458	2522	1153	3103	1557
1	3	1	2458	2521	1150	3102	1553
0	1	0	2460	2521	1153	3105	1555
0	2	0	2459	2520	1153	3104	1555
0	0	6	2460	2523	1154	3106	1558
1	2	0	2456	2516	1148	3099	1554
0	0	0	2453	2515	1148	3099	1555
1	1	1	2459	2521	1152	3104	1553
0	1	0	2459	2521	1154	3104	1557
2	0	2	2459	2522	1154	3103	1553
0	0	2	2459	2521	1153	3106	1557
0	0	0	2455	2517	1149	3099	1551
2	0	1	2461	2521	1154	3104	1556
3	0	5	2459	2521	1153	3103	1556
3	0	4	2459	2521	1154	3104	1558
2	3	1	2459	2520	1156	3103	1555
2	0	0	2456	2517	1152	3104	1554
0	0	0	2459	2519	1154	3106	1558
0	0	2	2457	2519	1153	3104	1557
0	0	3	2459	2521	1153	3102	1556
2	0	0	2453	2514	1148	3097	1550
0	1	2	2459	2521	1154	3103	1556
3	0	0	2458	2517	1152	3102	1556
2	0	0	2458	2520	1153	3100	1558
1	0	0	2459	2523	1153	3103	1554
3	0	0	2457	2521	1152	3103	1556
1	0	0	2456	2517	1145	3095	1548
0	1	2	2458	2519	1154	3103	1556
0	0	2	2459	2519	1152	3101	1557
0	1	0	2457	2520	1153	3105	1559
2	0	0	2453	2517	1151	3102	1555
0	1	2	2460	2519	1152	3096	1555
0	2	2	2457	2521	1152	3102	1557
0	2	2	2457	2519	1148	3099	1555
0	0	0	2457	2521	1153	3103	1557
3	0	0	2452	2512	1146	3089	1552
1	3	6	2457	2517	1154	3104	1558
0	0	0	2458	2521	1155	3103	1557
0	0	0	2458	2519	1151	3103	1558
2	0	3	2457	2518	1153	3101	1557
1	1	1	2455	2518	1153	3098	1552
0	1	0	2456	2519	1153	3103	1557
1	0	3	2459	2521	1156	3104	1557
1	0	2	2456	2519	1154	3101	1557
0	1	2	2456	2521	1154	3102	1559
1	0	0	2451	2510	1147	3098	1553
0	0	0	2457	2519	1153	3098	1550
1	4	6	2456	2518	1154	3102	1557
1	0	5	2457	2519	1155	3094	1555
1	0	0	2458	2521	1155	3102	1558
0	1	3	2452	2511	1148	3095	1549
0	1	0	2456	2520	1154	3102	1557
1	2	0	2456	2519	1152	3101	1558
0	0	0	2456	2519	1154	3102	1558
0	2	1	2454	2517	1153	3102	1557
1	0	0	2449	2515	1150	3100	1554
3	0	0	2456	2518	1153	3104	1558
2	0	0	2449	2517	1153	3102	1559
1	0	3	2456	2519	1152	3102	1557
0	2	0	2449	2511	1148	3089	1552
1	0	5	2450	2512	1148	3093	1554
1	2	1	2452	2516	1155	3103	1560
1	4	3	2457	2521	1154	3101	1558
1	0	1	2455	2519	1153	3102	1554
0	1	0	2455	2518	1153	3101	1557
0	2	0	2457	2520	1157	3099	1557
2	0	2	2454	2515	1153	3098	1556
0	1	0	2453	2518	1153	3096	1557
0	1	0	2454	2517	1153	3097	1556
0	0	3	2448	2510	1147	3091	1553
0	1	4	2455	2521	1156	3097	1556
0	0	2	2456	2519	1153	3098	1556
0	0	0	2455	2519	1152	3098	1556
1	3	0	2453	2518	1151	3097	1556
0	2	0	2453	2517	1153	3096	1552
0	0	2	2454	2517	1152	3096	1556
0	0	0	2453	2517	1153	3100	1557
0	0	0	2455	2520	1155	3098	1557
0	0	5	2449	2511	1147	3090	1550
0	1	0	2453	2517	1149	3096	1555
0	2	0	2452	2518	1154	3097	1556
1	2	2	2453	2518	1153	3096	1556
1	2	0	2452	2516	1152	3097	1556
1	3	2	2450	2512	1148	3091	1552
0	0	0	2451	2516	1145	3090	1550
2	0	3	2453	2517	1153	3097	1557
2	0	5	2453	2517	1153	3096	1557
1	2	1	2453	2516	1152	3097	1554
1	2	0	2450	2515	1152	3098	1558
0	1	0	2455	2515	1154	3097	1556
0	2	3	2453	2516	1150	3096	1556
0	2	0	2451	2514	1152	3094	1556
0	1	1	2453	2516	1153	3096	1556
0	0	0	2448	2507	1148	3089	1551
0	1	2	2453	2517	1154	3097	1557
0	0	6	2453	2518	1154	3099	1558
2	4	2	2455	2519	1153	3097	1556
1	3	1	2452	2517	1153	3096	1557
0	0	6	2453	2511	1147	3090	1549
0	0	0	2453	2517	1153	3095	1557
0	1	0	2452	2515	1153	3097	1555
0	0	0	2452	2515	1153	3095	1556
0	4	2	2451	2519	1155	3097	1557
1	5	2	2445	2514	1152	3095	1556
3	0	5	2452	2514	1148	3094	1555
0	0	0	2453	2517	1152	3096	1556
0	0	0	2453	2514	1150	3095	1555
0	0	3	2453	2515	1153	3096	1555
1	2	0	2447	2509	1149	3089	1552
1	0	3	2454	2518	1154	3096	1556
0	1	0	2452	2516	1153	3096	1554
0	0	6	2452	2516	1152	3096	1555
0	0	0	2451	2517	1152	3096	1557
0	0	5	2452	2516	1148	3091	1550
1	2	0	2451	2516	1154	3097	1559
0	1	0	2453	2519	1152	3098	1557
1	2	1	2453	2517	1152	3096	1555
0	0	5	2447	2509	1149	3094	1555
0	0	0	2451	2516	1151	3091	1554
0	0	2	2451	2516	1154	3095	1557
0	0	5	2452	2516	1153	3095	1557
0	1	0	2451	2517	1152	3093	1558
3	0	6	2454	2517	1153	3097	1557
0	1	0	2445	2510	1144	3090	1551
1	0	2	2451	2517	1152	3098	1557
2	0	0	2449	2517	1152	3097	1557
1	4	2	2451	2516	1154	3094	1558
1	2	3	2451	2516	1151	3097	1558
0	0	2	2450	2516	1154	3096	1553
1	1	0	2453	2517	1154	3097	1557
0	0	0	2449	2514	1152	3096	1556
0	0	0	2451	2516	1153	3097	1557
0	0	0	2442	2510	1148	3090	1553
0	0	0	2451	2514	1152	3097	1557
0	0	3	2451	2515	1153	3095	1559
3	0	5	2452	2517	1153	3099	1553
2	0	3	2452	2516	1155	3097	1558
0	0	3	2447	2510	1146	3086	1552
2	4	0	2448	2511	1148	3093	1552
0	2	0	2449	2515	1152	3096	1557
0	0	2	2449	2514	1153	3096	1557
1	3	0	2450	2516	1157	3099	1559
0	0	2	2447	2515	1152	3097	1558
1	1	0	2451	2509	1148	3095	1556
0	0	3	2447	2514	1153	3096	1557
0	1	6	2446	2508	1149	3094	1555
0	2	0	2450	2514	1153	3096	1557
0	1	0	2440	2508	1146	3086	1551
0	0	3	2452	2517	1156	3098	1560
0	0	2	2452	2518	1153	3098	1557
2	0	2	2451	2515	1150	3097	1556
0	0	2	2450	2513	1154	3097	1557
1	4	0	2449	2511	1149	3089	1552
1	3	0	2451	2515	1153	3097	1557
1	0	2	2449	2513	1153	3096	1558
1	3	0	2451	2516	1155	3097	1561
2	0	7	2451	2514	1153	3095	1558
0	1	0	2443	2511	1149	3095	1556
0	0	0	2449	2514	1143	3090	1556
1	1	3	2450	2516	1154	3095	1560
2	0	0	2450	2509	1147	3094	1557
2	0	0	2447	2513	1152	3097	1559
1	4	2	2451	2515	1152	3095	1554
0	0	2	2450	2515	1152	3094	1556
1	1	2	2448	2514	1152	3098	1555
1	0	6	2448	2515	1152	3094	1556
1	2	0	2442	2505	1147	3086	1550
0	1	0	2449	2514	1152	3094	1557
1	1	0	2450	2515	1153	3097	1557
0	1	0	2448	2514	1152	3093	1557
2	0	1	2448	2513	1154	3094	1556
0	1	2	2447	2509	1144	3087	1549
2	0	0	2449	2514	1152	3092	1557
2	0	1	2449	2513	1152	3095	1557
0	0	2	2449	2513	1151	3096	1559
0	1	1	2447	2512	1153	3094	1556
1	1	2	2450	2513	1151	3094	1556
1	0	0	2441	2513	1152	3089	1557
1	2	2	2448	2511	1151	3093	1556
1	0	3	2449	2513	1152	3095	1558
0	0	0	2449	2514	1153	3095	1557
0	0	1	2442	2507	1146	3088	1550
0	1	2	2449	2513	1152	3094	1556
0	0	0	2446	2513	1153	3092	1557
0	1	2	2448	2511	1152	3094	1556
0	0	0	2448	2513	1151	3094	1556
1	0	0	2449	2511	1151	3089	1551
0	1	1	2449	2514	1152	3094	1558
0	0	1	2448	2513	1152	3093	1557
0	1	1	2447	2512	1151	3094	1557
3	0	0	2443	2508	1149	3092	1557
0	1	0	2448	2513	1149	3092	1556
2	0	0	2448	2513	1152	3093	1557
1	1	0	2448	2513	1151	3090	1556
0	3	5	2448	2513	1154	3095	1559
1	2	5	2444	2508	1147	3086	1550
0	1	5	2449	2514	1154	3094	1555
2	0	0	2449	2514	1153	3095	1557
1	2	2	2448	2514	1151	3094	1554
1	0	5	2448	2512	1153	3094	1559
0	0	0	2450	2516	1153	3095	1557
2	0	0	2448	2513	1149	3088	1553
0	0	0	2448	2513	1151	3094	1557
1	0	2	2447	2512	1153	3093	1557
0	1	2	2446	2512	1152	3093	1557
0	1	2	2442	2508	1145	3090	1556
3	0	0	2446	2513	1152	3092	1555
0	4	0	2449	2515	1155	3093	1557
0	0	2	2447	2512	1153	3090	1555
0	0	1	2448	2513	1152	3094	1556
1	3	2	2443	2507	1148	3087	1551
1	3	2	2446	2512	1152	3094	1557
0	0	4	2448	2514	1152	3094	1557
0	0	0	2448	2513	1153	3096	1559
0	0	0	2447	2514	1154	3094	1558
0	3	2	2441	2510	1151	3093	1556
1	3	2	2442	2510	1151	3093	1554
1	2	2	2445	2513	1150	3095	1557
1	0	0	2445	2511	1153	3095	1561
1	0	6	2449	2515	1153	3096	1556
0	0	1	2440	2507	1147	3088	1555
0	1	1	2446	2511	1152	3095	1558
1	2	2	2445	2510	1151	3094	1557
0	0	0	2447	2512	1152	3095	1555
0	0	0	2447	2513	1153	3094	1558
0	0	0	2444	2507	1146	3090	1553
1	0	2	2449	2515	1154	3095	1557
0	0	0	2447	2512	1152	3094	1556
2	0	0	2444	2513	1151	3095	1558
2	0	0	2439	2509	1148	3092	1557
1	3	1	2446	2505	1148	3091	1555
0	0	3	2442	2512	1152	3091	1558
1	0	5	2446	2506	1149	3096	1559
0	0	0	2445	2513	1153	3095	1561
0	4	1	2448	2512	1153	3095	1557
0	1	0	2443	2504	1147	3086	1554
0	1	0	2445	2510	1151	3094	1559
1	0	3	2446	2512	1153	3094	1559
0	2	2	2446	2513	1153	3097	1561
3	0	0	2449	2515	1153	3095	1558
0	1	0	2446	2509	1145	3087	1551
2	0	0	2447	2511	1153	3094	1557
0	0	0	2445	2512	1151	3093	1559
0	1	0	2447	2513	1152	3094	1558
0	1	0	2440	2501	1149	3092	1558
0	0	3	2448	2514	1151	3080	1557
0	0	0	2448	2514	1152	3095	1556
2	0	3	2447	2512	1144	3088	1555
0	1	1	2446	2513	1153	3093	1559
0	1	0	2442	2506	1147	3085	1553
0	0	0	2444	2512	1153	3093	1558
0	1	1	2446	2511	1150	3095	1560
1	1	2	2446	2512	1150	3093	1558
1	1	3	2446	2512	1152	3094	1559
0	0	0	2443	2512	1152	3095	1558
0	1	0	2443	2509	1150	3090	1554
1	0	2	2448	2511	1154	3097	1561
0	0	1	2439	2504	1146	3088	1552
0	1	0	2437	2502	1146	3084	1551
0	1	0	2445	2511	1152	3093	1558
0	0	6	2445	2511	1151	3095	1558
0	0	2	2445	2509	1154	3094	1560
1	2	0	2445	2511	1152	3095	1561
3	0	6	2444	2509	1145	3087	1552
1	2	0	2446	2512	1152	3094	1560
0	1	0	2444	2510	1150	3094	1559
0	1	0	2445	2512	1152	3093	1559
2	0	0	2440	2507	1149	3092	1558
0	4	2	2444	2510	1151	3092	1558
0	3	0	2443	2510	1153	3092	1561
0	0	5	2445	2512	1152	3095	1558
0	0	0	2445	2516	1154	3094	1559
0	0	0	2440	2505	1145	3087	1552
1	1	0	2444	2511	1152	3092	1559
1	3	0	2443	2510	1152	3094	1559
2	0	3	2444	2510	1153	3092	1559
1	1	1	2445	2511	1151	3094	1558
0	4	4	2444	2511	1153	3094	1560
0	0	0	2443	2509	1148	3086	1550
1	0	2	2443	2509	1152	3093	1557
1	4	2	2444	2510	1152	3093	1557
0	2	0	2444	2509	1153	3094	1558
2	0	2	2438	2503	1149	3093	1559
1	0	1	2445	2512	1152	3091	1557
0	0	0	2444	2509	1150	3094	1558
0	0	0	2443	2510	1150	3091	1560
0	0	4	2444	2511	1152	3094	1559
0	2	0	2438	2503	1146	3084	1552
0	0	0	2443	2510	1150	3093	1559
0	0	2	2445	2510	1151	3095	1561
0	1	0	2445	2511	1151	3093	1560
0	1	0	2442	2509	1153	3092	1558
0	0	2	2442	2508	1152	3090	1555
1	4	0	2443	2510	1151	3093	1559
0	0	1	2445	2515	1153	3095	1559
1	0	5	2443	2510	1152	3094	1559
1	0	2	2443	2510	1153	3094	1560
1	2	0	2438	2506	1149	3090	1557
1	0	1	2444	2509	1153	3091	1555
1	3	2	2443	2510	1151	3093	1559
0	1	0	2444	2511	1152	3092	1558
0	1	0	2445	2512	1153	3095	1559
0	0	0	2436	2503	1149	3087	1553
0	0	2	2442	2508	1153	3094	1559
0	0	2	2443	2510	1152	3092	1559
1	2	0	2443	2509	1152	3093	1558
2	4	0	2442	2509	1150	3092	1557
1	2	0	2439	2506	1152	3095	1564
2	0	2	2444	2510	1150	3094	1559
0	0	1	2440	2507	1149	3092	1557
0	2	0	2441	2509	1152	3092	1558
1	3	0	2438	2503	1145	3085	1554
0	0	2	2438	2504	1147	3084	1554
0	0	1	2443	2509	1151	3093	1556
0	0	2	2441	2510	1152	3090	1558
0	1	0	2444	2509	1150	3091	1555
0	0	2	2439	2509	1153	3092	1558
0	0	1	2439	2503	1148	3083	1552
0	0	0	2443	2509	1152	3095	1560
1	3	0	2445	2511	1153	3092	1560
1	2	1	2443	2509	1151	3093	1558
0	0	3	2440	2507	1151	3092	1559
0	0	5	2438	2504	1150	3092	1560
0	1	2	2444	2510	1153	3093	1559
0	2	0	2440	2501	1150	3090	1559
0	0	3	2443	2507	1153	3091	1558
0	0	0	2438	2504	1145	3085	1553
0	2	0	2443	2508	1154	3093	1558
1	3	1	2447	2509	1151	3088	1560
0	0	6	2443	2509	1151	3095	1559
0	2	2	2443	2509	1152	3092	1559
0	0	1	2443	2509	1152	3093	1559
0	0	6	2441	2503	1146	3084	1553
1	3	3	2443	2510	1151	3091	1560
0	1	2	2442	2510	1153	3092	1564
0	2	1	2445	2511	1152	3092	1556
0	0	2	2438	2505	1151	3090	1559
1	1	2	2443	2509	1144	3088	1557
0	1	0	2443	2507	1150	3092	1559
2	0	5	2443	2502	1144	3088	1556
0	1	0	2442	2509	1152	3093	1560
0	2	0	2440	2504	1148	3087	1553
0	0	0	2443	2509	1152	3092	1559
0	1	0	2443	2508	1152	3091	1559
0	1	0	2443	2507	1152	3091	1557
0	0	0	2442	2505	1152	3092	1559
0	2	0	2441	2507	1148	3086	1554
1	1	2	2443	2517	1152	3092	1561
1	0	3	2443	2507	1152	3091	1557
0	0	5	2441	2508	1151	3091	1559
0	1	0	2441	2508	1152	3091	1559
3	0	2	2433	2502	1149	3089	1557
0	1	0	2441	2508	1145	3081	1555
1	0	2	2442	2509	1151	3092	1559
1	4	2	2440	2507	1150	3091	1558
0	2	0	2438	2504	1150	3090	1559
1	2	2	2441	2508	1149	3092	1560
1	3	5	2441	2507	1149	3092	1558
1	0	0	2440	2507	1152	3093	1562
0	2	2	2443	2509	1154	3091	1559
0	1	2	2435	2500	1147	3086	1554
1	0	0	2441	2509	1150	3092	1560
0	1	0	2441	2508	1150	3091	1560
0	1	0	2441	2508	1152	3092	1559
0	1	0	2434	2507	1149	3090	1559
0	0	0	2441	2506	1145	3086	1555
1	2	1	2442	2509	1152	3091	1559
0	0	4	2441	2508	1152	3092	1560
0	2	1	2439	2507	1149	3091	1560
0	1	0	2436	2500	1148	3089	1559
1	1	3	2440	2506	1150	3088	1559
1	4	1	2440	2506	1151	3093	1561
0	0	0	2440	2507	1151	3092	1561
1	1	3	2439	2507	1149	3093	1561
2	0	2	2441	2509	1154	3092	1560
0	2	1	2436	2501	1146	3085	1554
1	0	0	2441	2507	1151	3091	1560
1	0	0	2442	2506	1152	3092	1560
0	2	3	2441	2506	1150	3092	1561
0	2	2	2440	2506	1149	3091	1559
0	0	0	2440	2507	1150	3088	1557
0	2	0	2442	2509	1154	3093	1560
0	1	1	2442	2508	1152	3092	1561
0	0	0	2438	2506	1152	3093	1559
1	0	3	2436	2498	1148	3087	1558
0	0	0	2441	2507	1149	3090	1554
0	0	0	2441	2504	1152	3091	1559
1	2	1	2440	2506	1151	3090	1559
0	1	5	2440	2508	1154	3093	1558
2	0	0	2429	2501	1142	3083	1554
0	3	1	2437	2500	1146	3083	1554
3	0	0	2440	2506	1150	3092	1559
0	2	2	2440	2506	1152	3094	1562
1	0	0	2440	2509	1152	3093	1561
0	2	3	2439	2506	1151	3090	1559
0	1	0	2437	2505	1152	3087	1555
0	1	0	2439	2505	1152	3091	1559
1	3	4	2437	2505	1150	3092	1560
0	1	2	2439	2506	1152	3092	1559
0	1	0	2436	2499	1144	3086	1559
0	1	2	2441	2508	1151	3092	1559
0	1	0	2440	2506	1153	3090	1557
1	3	2	2440	2506	1150	3092	1556
1	0	2	2439	2506	1152	3092	1560
0	1	0	2436	2500	1145	3084	1554
2	0	2	2440	2506	1151	3091	1560
0	1	0	2440	2506	1153	3094	1563
0	1	0	2442	2509	1152	3092	1561
0	0	0	2440	2504	1151	3090	1560
0	0	0	2438	2505	1150	3089	1560
1	3	0	2436	2498	1149	3091	1556
0	0	2	2440	2505	1152	3091	1559
2	0	5	2438	2505	1151	3091	1559
1	0	6	2438	2505	1150	3092	1559
1	0	0	2433	2499	1145	3079	1554
0	0	0	2439	2506	1152	3089	1555
1	0	1	2437	2505	1150	3089	1560
0	0	0	2431	2505	1150	3090	1561
2	0	3	2439	2508	1153	3093	1561
1	0	0	2441	2504	1147	3083	1556
1	1	1	2446	2506	1150	3091	1560
0	2	5	2439	2505	1151	3090	1558
2	0	0	2439	2507	1150	3090	1559
2	4	2	2431	2502	1149	3089	1560
0	1	2	2440	2504	1147	3089	1561
1	0	5	2441	2509	1153	3091	1562
1	2	3	2440	2507	1150	3091	1558
0	0	5	2439	2498	1146	3089	1559
0	0	0	2439	2506	1150	3089	1562
0	0	0	2432	2502	1146	3084	1557
1	3	2	2439	2508	1152	3091	1561
1	0	0	2439	2506	1153	3090	1560
1	0	0	2439	2505	1150	3090	1560
2	0	1	2438	2505	1148	3090	1560
2	0	0	2437	2504	1148	3084	1554
1	2	0	2438	2504	1151	3091	1562
0	0	2	2437	2508	1153	3092	1562
2	0	0	2440	2507	1151	3091	1560
0	0	0	2431	2499	1140	3088	1555
2	0	0	2439	2506	1151	3087	1553
0	2	0	2437	2505	1152	3089	1560
1	0	3	2436	2505	1152	3082	1552
1	2	6	2439	2506	1153	3091	1564
0	1	0	2436	2500	1146	3084	1554
1	0	1	2433	2497	1146	3081	1555
0	0	0	2438	2504	1149	3089	1558
0	2	3	2438	2505	1151	3090	1560
2	0	0	2439	2507	1152	3093	1561
0	2	0	2439	2505	1150	3090	1558
2	0	3	2438	2505	1150	3089	1562
1	3	3	2438	2504	1152	3086	1559
0	0	1	2436	2503	1152	3089	1562
2	0	2	2437	2506	1152	3088	1562
0	1	2	2437	2504	1149	3082	1554
1	0	6	2438	2505	1148	3089	1560
1	1	3	2438	2505	1151	3086	1559
1	0	5	2437	2501	1151	3087	1558
0	4	2	2433	2496	1142	3084	1557
0	0	1	2436	2503	1150	3085	1557
0	1	1	2434	2500	1151	3087	1561
0	0	0	2438	2506	1153	3087	1560
0	1	0	2437	2504	1150	3087	1559
1	0	2	2429	2497	1145	3079	1551
0	1	1	2437	2504	1152	3086	1559
1	0	1	2436	2503	1149	3087	1559
2	0	0	2438	2503	1149	3087	1557
1	0	0	2435	2502	1152	3089	1562
0	2	1	2436	2504	1152	3088	1557
1	0	6	2434	2502	1147	3084	1554
1	4	4	2437	2504	1150	3087	1560
1	3	2	2437	2503	1150	3088	1561
1	0	0	2438	2505	1151	3090	1560
1	0	0	2432	2494	1145	3079	1556
0	0	0	2437	2503	1150	3087	1560
1	1	3	2437	2500	1152	3084	1559
1	0	1	2437	2503	1152	3087	1557
0	1	2	2437	2503	1150	3087	1559
2	0	5	2433	2497	1147	3083	1554
0	0	0	2438	2505	1153	3089	1560
2	0	0	2437	2503	1150	3087	1560
1	0	2	2438	2502	1151	3088	1557
0	0	0	2433	2501	1151	3085	1560
0	1	2	2437	2500	1149	3084	1559
2	0	2	2436	2503	1149	3087	1560
1	0	0	2435	2499	1150	3088	1562
0	0	0	2438	2506	1152	3087	1559
0	0	6	2437	2503	1151	3087	1559
0	0	1	2432	2493	1144	3081	1552
1	0	0	2436	2503	1150	3087	1561
0	0	3	2437	2505	1152	3087	1561
0	1	0	2437	2504	1151	3086	1560
0	0	0	2435	2502	1150	3086	1559
3	0	5	2436	2500	1147	3076	1554
1	0	6	2436	2504	1151	3084	1559
0	0	0	2436	2503	1152	3086	1560
0	4	2	2436	2503	1152	3088	1562
1	2	0	2433	2500	1149	3087	1559
0	2	1	2436	2504	1150	3080	1559
1	0	4	2436	2504	1149	3087	1560
3	0	0	2436	2503	1145	3084	1557
0	1	2	2436	2503	1151	3087	1560
1	4	3	2427	2497	1144	3079	1554
1	0	2	2438	2503	1151	3086	1560
0	2	2	2436	2502	1149	3086	1559
1	3	6	2436	2504	1154	3088	1561
0	0	0	2437	2503	1153	3087	1560
0	0	0	2434	2500	1149	3083	1550
0	1	0	2433	2502	1148	3079	1553
0	2	1	2435	2503	1149	3084	1559
1	0	2	2435	2502	1150	3087	1557
0	0	0	2436	2502	1151	3086	1561
0	1	3	2429	2496	1147	3083	1559
1	0	0	2437	2503	1153	3084	1555
1	1	6	2436	2502	1151	3086	1559
0	0	0	2437	2502	1152	3079	1555
0	0	1	2436	2503	1150	3086	1559
0	1	2	2432	2495	1143	3078	1553
0	1	2	2435	2503	1152	3086	1561
0	1	3	2436	2504	1152	3088	1560
0	0	0	2438	2504	1149	3087	1558
0	1	0	2435	2501	1147	3086	1559
1	0	0	2429	2498	1150	3086	1557
1	0	3	2431	2499	1148	3086	1554
2	0	6	2436	2504	1152	3087	1561
0	0	0	2433	2501	1150	3085	1559
0	2	2	2436	2502	1151	3086	1558
0	0	0	2430	2496	1145	3078	1553
0	1	2	2436	2502	1151	3085	1559
1	0	5	2435	2503	1152	3086	1559
0	3	2	2436	2503	1149	3083	1556
1	2	1	2436	2503	1151	3087	1560
0	1	0	2432	2500	1146	3080	1552
0	1	0	2436	2502	1150	3085	1560
0	0	3	2436	2501	1152	3085	1558
3	0	0	2436	2501	1151	3085	1561
0	0	0	2430	2499	1151	3085	1559
1	4	2	2436	2499	1143	3081	1556
0	2	2	2435	2503	1153	3089	1561
1	4	5	2438	2497	1146	3084	1558
2	0	5	2436	2502	1152	3086	1559
1	0	3	2436	2503	1151	3084	1559
1	0	0	2429	2494	1146	3078	1551
0	0	0	2436	2503	1152	3085	1560
0	0	0	2436	2503	1151	3088	1561
0	1	5	2437	2505	1151	3087	1559
1	2	2	2435	2502	1150	3085	1560
1	3	2	2434	2502	1150	3085	1560
1	2	6	2435	2501	1150	3086	1559
0	1	2	2435	2501	1151	3085	1559
2	0	0	2436	2501	1152	3086	1559
1	2	2	2431	2497	1146	3079	1555
1	4	1	2436	2503	1151	3089	1561
0	1	0	2437	2502	1150	3086	1559
1	4	1	2435	2503	1150	3087	1560
1	1	0	2432	2500	1150	3085	1560
0	0	0	2434	2501	1150	3085	1560
1	0	2	2434	2499	1150	3086	1560
0	0	0	2434	2500	1149	3085	1562
0	1	0	2436	2504	1153	3087	1561
1	0	2	2430	2491	1141	3077	1553
0	0	0	2435	2501	1150	3083	1559
1	3	2	2435	2501	1149	3086	1558
2	0	4	2434	2500	1150	3086	1560
1	0	0	2435	2502	1149	3086	1559
0	0	5	2435	2502	1150	3084	1560
0	1	2	2434	2497	1146	3078	1554
1	0	4	2435	2500	1149	3085	1557
0	0	0	2434	2501	1150	3085	1559
0	0	1	2434	2501	1150	3084	1559
2	0	2	2429	2497	1148	3085	1559
0	1	0	2438	2505	1147	3086	1559
1	0	3	2435	2500	1151	3085	1561
0	4	2	2435	2499	1148	3081	1559
1	0	2	2434	2501	1152	3084	1559
2	0	1	2428	2493	1145	3077	1554
1	4	0	2434	2501	1149	3086	1560
2	0	0	2434	2500	1150	3085	1562
1	4	2	2436	2503	1153	3086	1560
0	0	3	2434	2501	1149	3085	1560
2	0	2	2434	2499	1145	3078	1553
0	2	0	2433	2501	1150	3085	1559
0	2	2	2434	2500	1151	3084	1560
0	1	0	2435	2504	1151	3083	1559
1	2	0	2434	2501	1150	3089	1560
0	2	2	2428	2494	1146	3082	1559
0	1	0	2434	2501	1151	3080	1559
3	0	2	2434	2500	1149	3085	1559
1	2	0	2435	2502	1148	3082	1560
1	2	2	2434	2501	1152	3088	1563
0	1	0	2427	2491	1143	3077	1554
2	1	2	2436	2504	1153	3085	1561
1	1	0	2435	2501	1151	3083	1560
1	0	0	2434	2501	1151	3084	1561
1	0	5	2434	2500	1152	3085	1559
1	0	5	2432	2499	1150	3078	1556
1	1	0	2433	2501	1151	3083	1558
0	0	2	2433	2500	1150	3086	1561
0	1	0	2436	2503	1151	3086	1559
0	0	1	2429	2497	1144	3080	1558
1	0	0	2434	2500	1150	3085	1558
0	0	0	2433	2500	1150	3080	1557
1	3	2	2433	2502	1153	3086	1561
0	0	3	2435	2503	1151	3080	1556
1	1	3	2434	2499	1151	3084	1559
1	0	1	2428	2496	1145	3076	1554
1	4	2	2434	2500	1152	3085	1557
0	0	0	2434	2500	1150	3084	1560
0	2	1	2433	2500	1152	3085	1559
3	0	6	2434	2502	1153	3086	1560
1	2	0	2429	2498	1149	3084	1553
1	2	0	2434	2500	1150	3084	1559
0	0	0	2429	2498	1149	3083	1560
0	0	0	2434	2499	1150	3084	1560
1	2	1	2429	2494	1148	3078	1556
1	3	1	2433	2500	1151	3087	1561
0	0	0	2436	2501	1149	3085	1558
0	2	2	2433	2501	1150	3083	1560
0	1	0	2432	2500	1151	3084	1560
2	0	4	2434	2499	1150	3094	1560
2	0	3	2429	2496	1146	3076	1554
0	0	0	2434	2501	1152	3084	1561
0	1	0	2433	2500	1150	3083	1560
0	1	0	2432	2500	1150	3083	1559
1	3	0	2431	2496	1149	3084	1558
1	1	0	2433	2494	1146	3083	1560
1	0	2	2433	2500	1151	3086	1562
0	0	4	2429	2494	1149	3084	1560
0	1	0	2433	2501	1151	3081	1559
0	1	2	2428	2494	1146	3078	1555
0	1	0	2433	2500	1149	3083	1560
0	1	0	2433	2501	1150	3085	1559
0	0	5	2433	2500	1151	3084	1562
0	0	0	2433	2499	1151	3085	1559
1	0	2	2432	2496	1146	3077	1551
2	0	2	2433	2500	1150	3083	1561
0	0	0	2432	2499	1150	3084	1561
1	2	0	2433	2499	1151	3083	1559
0	4	2	2431	2500	1150	3084	1560
0	1	0	2429	2497	1148	3083	1560
1	2	0	2432	2501	1139	3081	1559
0	0	1	2433	2500	1150	3085	1561
0	2	0	2430	2498	1150	3083	1561
1	1	2	2433	2500	1151	3083	1561
1	0	1	2433	2499	1151	3082	1556
0	0	5	2431	2499	1148	3083	1559
1	4	0	2432	2499	1149	3083	1561
0	2	0	2433	2501	1150	3081	1558
0	1	1	2424	2493	1144	3075	1555
1	1	3	2433	2502	1153	3083	1561
1	4	1	2432	2499	1152	3083	1559
0	0	3	2433	2499	1150	3081	1560
0	1	0	2432	2497	1150	3083	1559
3	0	2	2429	2495	1144	3076	1554
1	3	2	2432	2500	1149	3083	1559
1	3	2	2432	2499	1151	3084	1561
0	0	0	2434	2501	1152	3082	1560
1	0	5	2428	2498	1149	3081	1560
0	0	0	2432	2498	1147	3082	1560
0	0	4	2432	2499	1150	3081	1560
2	0	2	2433	2497	1149	3083	1552
0	0	3	2433	2497	1149	3080	1561
1	2	1	2432	2498	1151	3082	1559
0	0	0	2425	2492	1146	3076	1553
2	0	3	2432	2499	1152	3083	1560
0	1	0	2433	2500	1150	3082	1559
2	0	2	2432	2499	1150	3084	1560
0	0	2	2432	2500	1149	3083	1561
0	0	3	2432	2497	1146	3076	1552
0	1	0	2433	2498	1148	3083	1559
1	0	0	2432	2497	1151	3082	1560
0	0	6	2432	2499	1149	3083	1560
0	0	7	2429	2493	1147	3079	1559
1	1	2	2432	2500	1152	3081	1561
0	1	0	2433	2501	1148	3080	1561
2	0	0	2433	2499	1147	3079	1558
0	1	0	2432	2498	1149	3082	1558
2	0	2	2426	2492	1145	3075	1553
1	4	2	2432	2500	1151	3082	1560
2	0	2	2432	2498	1151	3082	1560
0	0	0	2432	2499	1150	3082	1560
0	0	0	2434	2500	1150	3084	1561
1	2	2	2431	2501	1153	3093	1561
0	1	0	2432	2499	1150	3077	1557
0	0	0	2432	2499	1151	3082	1561
0	0	4	2431	2497	1150	3082	1559
0	0	0	2432	2498	1152	3080	1560
0	5	1	2427	2492	1143	3075	1555
1	4	1	2432	2498	1150	3084	1558
0	1	1	2433	2501	1152	3084	1561
1	1	2	2432	2499	1148	3082	1554
0	0	1	2432	2499	1149	3082	1560
1	2	0	2429	2489	1146	3076	1554
0	2	1	2431	2499	1149	3081	1561
0	1	0	2431	2500	1150	3082	1560
0	3	3	2431	2496	1152	3083	1562
1	0	3	2432	2499	1152	3083	1561
2	0	0	2432	2498	1150	3081	1560
1	2	1	2428	2496	1150	3082	1555
0	1	1	2432	2499	1152	3083	1560
0	1	1	2428	2496	1150	3083	1561
0	1	2	2435	2501	1150	3082	1558
0	2	2	2427	2492	1144	3076	1557
0	1	0	2432	2499	1151	3083	1561
0	0	0	2431	2498	1150	3082	1561
1	0	4	2432	2499	1149	3082	1559
0	0	0	2432	2500	1153	3084	1562
0	0	0	2431	2494	1145	3074	1554
1	0	5	2433	2499	1152	3081	1560
0	2	2	2429	2499	1150	3081	1560
0	0	1	2432	2499	1148	3082	1559
0	1	0	2428	2498	1149	3080	1559
1	4	3	2432	2493	1146	3079	1561
0	0	0	2431	2501	1151	3084	1562
0	2	0	2435	2492	1147	3080	1559
0	0	1	2427	2489	1147	3079	1559
0	0	1	2432	2498	1149	3078	1559
1	3	2	2426	2492	1144	3072	1555
0	2	0	2433	2501	1153	3082	1561
2	0	5	2433	2498	1151	3081	1560
0	0	0	2432	2498	1151	3079	1560
0	2	4	2431	2498	1151	3080	1560
1	2	2	2431	2495	1144	3068	1554
0	0	0	2431	2499	1150	3079	1559
0	1	2	2432	2497	1152	3083	1562
1	0	6	2434	2499	1148	3082	1560
1	3	2	2424	2492	1148	3078	1559
0	0	0	2431	2498	1145	3075	1557
0	1	0	2430	2498	1151	3079	1559
0	0	0	2431	2498	1141	3077	1557
0	1	0	2431	2499	1151	3082	1559
0	2	3	2425	2491	1146	3075	1557
2	0	0	2435	2501	1150	3081	1558
2	0	5	2432	2498	1148	3079	1560
1	0	2	2431	2498	1149	3079	1560
1	3	2	2432	2497	1151	3081	1562
1	0	4	2433	2501	1152	3080	1561
1	2	3	2431	2499	1143	3075	1553
