# Supplementary material for: Assisting hand gesture classification and rehabilitation assessment via sEMG and finger motion data
Source: Front Bioeng Biotechnol. 2026 Jan 8;13:1751763. doi: 10.3389/fbioe.2025.1751763 (PMC12823985; doi:10.3389/fbioe.2025.1751763)
Supplement: Supplementary file 1 [file DataSheet1.zip › dataset/function 0/1/0/4.csv]

channel_2	channel_3	channel_6	pinky	ring finger	middle finger	forefinger	thumb
0	2	0	2392	2461	1144	3041	1565
1	0	0	2394	2458	1143	3038	1565
0	1	2	2393	2459	1143	3037	1564
1	0	5	2385	2452	1138	3032	1558
0	1	2	2392	2460	1142	3038	1562
0	2	0	2392	2459	1142	3039	1564
0	1	0	2393	2460	1142	3039	1564
1	0	0	2392	2459	1142	3038	1562
1	0	5	2392	2459	1144	3039	1563
0	0	4	2391	2452	1137	3033	1557
1	0	6	2392	2459	1142	3038	1562
1	1	0	2393	2459	1142	3039	1565
0	1	5	2395	2462	1143	3039	1564
2	0	5	2387	2449	1139	3032	1561
0	1	2	2386	2449	1141	3031	1567
1	1	0	2387	2451	1143	3034	1567
2	0	0	2387	2452	1141	3032	1566
1	2	3	2382	2444	1136	3024	1561
0	0	0	2387	2449	1141	3031	1567
1	0	4	2387	2449	1139	3031	1566
0	0	1	2387	2451	1140	3029	1566
2	3	1	2386	2449	1140	3030	1566
1	2	2	2388	2448	1139	3031	1564
0	1	1	2383	2446	1139	3026	1561
0	1	0	2378	2445	1138	3031	1565
0	0	1	2387	2450	1140	3032	1565
1	0	3	2387	2449	1142	3031	1566
1	0	3	2388	2449	1142	3032	1566
0	0	0	2389	2449	1140	3032	1566
0	0	0	2388	2449	1140	3031	1566
1	0	0	2386	2450	1142	3031	1565
0	1	2	2381	2441	1137	3030	1565
0	2	1	2387	2449	1139	3030	1565
0	0	0	2388	2449	1140	3033	1567
0	2	2	2389	2452	1143	3031	1567
0	1	0	2388	2450	1138	3031	1566
0	1	2	2383	2445	1135	3024	1559
0	3	2	2386	2450	1140	3032	1567
2	0	0	2387	2449	1138	3033	1566
1	3	4	2385	2449	1140	3031	1567
0	2	2	2387	2451	1142	3032	1568
1	0	0	2388	2451	1141	3028	1562
0	1	2	2386	2448	1140	3030	1566
0	1	0	2386	2448	1141	3031	1567
0	0	0	2387	2451	1141	3030	1566
1	2	1	2382	2442	1134	3025	1565
1	4	2	2380	2442	1135	3027	1563
0	1	0	2387	2450	1141	3028	1565
1	4	2	2389	2450	1141	3032	1565
0	1	0	2388	2449	1141	3029	1566
3	0	4	2387	2448	1141	3031	1566
1	2	2	2384	2441	1136	3025	1562
0	0	4	2389	2451	1139	3032	1567
1	0	3	2387	2449	1139	3031	1568
1	4	5	2385	2449	1140	3034	1566
0	1	0	2386	2448	1140	3031	1566
0	0	5	2385	2448	1141	3028	1561
0	1	0	2385	2447	1140	3032	1568
3	0	0	2387	2452	1143	3030	1566
0	0	3	2388	2449	1141	3031	1566
0	0	0	2382	2444	1137	3020	1562
0	0	2	2387	2447	1141	3031	1567
0	1	0	2389	2453	1141	3032	1567
1	4	2	2388	2450	1140	3030	1566
0	0	4	2386	2451	1140	3029	1567
1	0	3	2387	2449	1141	3031	1566
0	0	0	2381	2442	1137	3022	1559
1	0	1	2390	2452	1141	3032	1566
0	0	0	2388	2450	1142	3031	1565
0	0	0	2387	2450	1142	3031	1566
0	0	2	2385	2447	1139	3030	1566
0	1	0	2386	2446	1139	3031	1565
0	0	0	2387	2444	1139	3029	1566
0	1	0	2388	2449	1141	3032	1568
0	0	0	2389	2452	1142	3033	1566
1	0	0	2382	2444	1135	3025	1557
3	1	2	2379	2449	1138	3030	1566
1	1	3	2387	2450	1141	3031	1565
1	0	0	2386	2449	1142	3032	1567
2	0	6	2386	2449	1143	3031	1566
1	2	2	2384	2445	1138	3026	1562
0	0	6	2391	2451	1141	3032	1566
1	3	0	2387	2449	1140	3030	1565
2	1	0	2385	2449	1141	3031	1566
1	4	2	2388	2454	1141	3032	1566
0	1	2	2383	2447	1142	3032	1568
3	0	0	2389	2448	1140	3030	1566
0	0	0	2387	2450	1136	3028	1563
1	0	4	2387	2448	1141	3031	1565
0	0	3	2387	2447	1139	3031	1565
0	1	0	2382	2444	1133	3024	1562
0	0	5	2388	2450	1140	3033	1563
0	0	3	2386	2450	1143	3033	1568
0	0	2	2390	2452	1144	3032	1565
0	0	2	2387	2448	1142	3031	1566
0	1	0	2386	2446	1136	3023	1558
0	0	3	2385	2449	1140	3031	1566
1	1	1	2388	2450	1142	3031	1568
2	3	0	2389	2451	1144	3031	1567
1	2	5	2382	2444	1140	3029	1563
0	0	1	2379	2447	1139	3029	1565
0	3	2	2387	2446	1135	3029	1566
1	3	2	2389	2451	1140	3025	1562
0	1	0	2389	2450	1141	3032	1566
0	2	1	2388	2450	1140	3031	1565
0	1	1	2378	2442	1134	3021	1560
1	2	1	2387	2448	1137	3030	1564
0	0	3	2385	2449	1141	3030	1564
1	2	2	2387	2449	1138	3032	1565
0	0	0	2389	2450	1142	3031	1566
0	0	0	2386	2448	1138	3026	1560
2	0	5	2383	2446	1141	3030	1564
0	2	1	2387	2447	1142	3031	1564
0	1	5	2388	2450	1141	3031	1564
0	1	0	2383	2441	1137	3027	1566
1	1	2	2388	2452	1144	3019	1564
1	2	0	2388	2451	1140	3030	1556
0	0	5	2388	2448	1146	3032	1566
1	0	0	2387	2450	1142	3030	1564
0	4	3	2386	2451	1142	3034	1566
0	0	0	2383	2443	1134	3026	1560
0	0	0	2387	2447	1140	3030	1566
0	0	0	2387	2449	1141	3033	1568
1	3	2	2382	2443	1135	3025	1559
0	0	0	2381	2441	1137	3026	1561
1	0	2	2389	2451	1141	3032	1566
0	0	0	2388	2450	1141	3034	1564
1	0	0	2388	2449	1142	3032	1565
1	2	2	2386	2449	1141	3031	1564
1	1	5	2387	2446	1134	3026	1560
0	0	0	2387	2450	1141	3030	1566
0	2	1	2387	2451	1142	3033	1567
1	1	2	2390	2451	1141	3031	1566
0	1	2	2383	2446	1138	3030	1563
0	1	0	2387	2449	1138	3031	1565
1	3	1	2387	2448	1141	3029	1564
3	0	0	2387	2448	1140	3030	1565
1	2	0	2387	2449	1141	3030	1563
1	1	1	2383	2443	1137	3025	1560
0	0	3	2389	2449	1139	3031	1563
2	0	2	2387	2451	1140	3030	1567
0	2	0	2385	2448	1141	3030	1565
1	1	1	2386	2448	1140	3030	1565
0	1	0	2387	2450	1141	3033	1565
0	0	5	2388	2449	1138	3026	1557
1	1	0	2386	2449	1141	3031	1565
0	0	2	2387	2450	1142	3031	1565
0	1	0	2386	2449	1140	3031	1564
1	2	0	2382	2443	1137	3029	1563
0	0	2	2387	2441	1139	3029	1564
0	0	4	2385	2450	1136	3028	1559
2	0	2	2387	2448	1143	3034	1567
2	3	0	2388	2450	1142	3032	1565
1	4	0	2382	2444	1132	3023	1559
0	0	3	2394	2450	1141	3029	1565
2	4	0	2387	2448	1139	3030	1566
1	3	1	2386	2449	1141	3031	1566
1	0	6	2387	2448	1140	3031	1566
0	0	0	2386	2451	1144	3030	1563
2	0	2	2385	2449	1140	3031	1567
0	0	0	2385	2450	1139	3030	1565
0	0	0	2386	2448	1141	3030	1565
0	1	5	2386	2449	1141	3034	1568
1	1	0	2382	2441	1132	3028	1564
1	0	6	2387	2449	1139	3029	1561
1	2	0	2387	2449	1141	3031	1563
0	1	0	2384	2449	1141	3031	1566
0	1	2	2386	2448	1141	3031	1565
0	0	1	2381	2442	1135	3023	1563
1	1	4	2388	2451	1142	3033	1567
0	0	1	2388	2449	1141	3031	1565
0	1	0	2385	2449	1142	3030	1566
1	4	6	2386	2447	1141	3031	1566
0	2	4	2383	2448	1139	3028	1560
0	0	0	2382	2444	1139	3029	1565
0	0	3	2387	2449	1141	3032	1568
0	1	0	2388	2451	1141	3032	1567
3	0	0	2381	2443	1137	3023	1562
1	2	0	2380	2443	1136	3021	1563
0	1	0	2387	2450	1140	3032	1564
1	2	2	2387	2453	1142	3034	1568
0	1	0	2387	2451	1142	3032	1567
0	1	0	2387	2449	1142	3030	1566
3	0	5	2383	2443	1136	3025	1561
0	1	0	2386	2448	1139	3031	1565
0	0	0	2399	2449	1140	3028	1566
0	0	0	2387	2449	1140	3033	1567
0	2	0	2384	2449	1141	3032	1567
1	2	0	2387	2444	1138	3029	1566
1	2	2	2385	2450	1133	3027	1565
1	4	1	2386	2449	1141	3032	1567
1	4	0	2386	2448	1140	3031	1566
1	1	4	2381	2442	1134	3025	1560
1	5	2	2387	2450	1141	3032	1566
2	1	0	2386	2449	1142	3030	1567
0	0	3	2387	2448	1141	3030	1566
1	0	2	2388	2449	1141	3032	1567
0	1	0	2386	2447	1142	3031	1565
0	1	0	2383	2443	1134	3024	1560
2	0	1	2388	2448	1140	3028	1566
1	2	2	2387	2449	1141	3030	1566
0	0	0	2386	2449	1141	3030	1566
1	3	0	2383	2446	1141	3032	1566
1	0	3	2389	2452	1136	3030	1564
0	0	0	2387	2448	1135	3027	1562
0	2	0	2386	2448	1141	3032	1567
1	2	0	2387	2449	1140	3031	1567
0	2	0	2382	2441	1135	3023	1558
1	4	2	2386	2449	1140	3029	1566
0	1	0	2388	2452	1142	3033	1564
0	1	0	2388	2450	1142	3030	1567
0	1	5	2387	2449	1142	3031	1567
1	1	0	2385	2445	1137	3024	1559
0	0	1	2385	2448	1140	3030	1566
0	1	2	2385	2449	1142	3032	1566
0	1	0	2386	2447	1142	3030	1564
0	1	2	2386	2447	1141	3029	1567
0	1	2	2380	2444	1139	3029	1565
1	0	0	2386	2448	1134	3026	1563
1	2	2	2388	2449	1141	3030	1566
0	1	3	2387	2449	1143	3031	1567
1	0	0	2387	2449	1142	3030	1567
0	1	0	2387	2449	1141	3029	1564
0	0	4	2387	2449	1139	3030	1566
0	3	2	2387	2449	1141	3029	1566
2	0	4	2387	2449	1140	3030	1567
0	0	0	2382	2441	1137	3023	1560
2	0	0	2388	2450	1143	3030	1567
0	0	6	2388	2450	1141	3029	1567
1	2	3	2387	2448	1142	3030	1566
0	0	0	2386	2447	1139	3028	1567
3	0	0	2382	2442	1134	3022	1560
0	1	2	2385	2448	1141	3029	1567
0	0	0	2387	2449	1141	3031	1569
0	0	0	2389	2452	1142	3031	1569
1	0	0	2382	2445	1139	3028	1566
0	0	0	2387	2447	1139	3030	1565
1	0	0	2387	2448	1141	3029	1565
0	1	1	2388	2449	1138	3026	1563
0	1	0	2387	2449	1140	3029	1567
0	0	0	2387	2448	1140	3030	1566
1	2	2	2382	2442	1137	3022	1561
1	2	2	2387	2449	1142	3033	1569
1	1	0	2389	2451	1140	3030	1565
2	0	1	2387	2449	1140	3031	1566
1	0	1	2387	2446	1141	3030	1565
2	0	2	2387	2449	1137	3026	1561
0	0	0	2385	2447	1140	3029	1566
1	2	2	2387	2449	1141	3029	1567
1	3	1	2387	2451	1143	3040	1567
0	0	0	2383	2444	1139	3028	1566
1	2	0	2387	2449	1141	3027	1564
1	2	5	2386	2448	1141	3028	1560
0	1	2	2387	2448	1141	3030	1566
0	3	5	2387	2449	1141	3029	1567
0	1	0	2381	2441	1133	3024	1563
1	0	0	2383	2442	1134	3016	1559
0	0	0	2387	2449	1141	3028	1566
1	3	3	2386	2449	1140	3031	1566
1	0	0	2385	2449	1139	3031	1565
0	0	0	2385	2447	1141	3030	1569
0	1	0	2387	2449	1141	3027	1563
1	0	1	2383	2445	1140	3027	1565
1	0	1	2386	2448	1141	3029	1564
0	0	0	2387	2447	1141	3027	1566
2	0	0	2381	2442	1134	3025	1563
1	4	2	2386	2448	1139	3028	1562
0	0	0	2386	2447	1140	3029	1563
0	1	0	2385	2450	1142	3030	1567
0	2	5	2386	2448	1141	3029	1566
0	0	0	2383	2441	1134	3023	1557
0	0	5	2385	2447	1140	3029	1567
0	2	1	2386	2448	1139	3030	1566
1	0	6	2385	2447	1139	3027	1565
0	1	0	2386	2448	1141	3028	1566
0	1	0	2384	2446	1140	3028	1566
2	0	0	2383	2445	1140	3027	1561
2	0	0	2384	2442	1139	3026	1565
2	0	3	2385	2447	1140	3027	1565
0	1	2	2386	2447	1139	3030	1567
1	2	6	2381	2438	1133	3019	1561
0	0	0	2386	2450	1143	3029	1566
0	1	0	2387	2447	1140	3029	1565
2	0	0	2383	2447	1139	3028	1565
0	1	2	2386	2447	1141	3028	1565
1	0	0	2383	2443	1135	3023	1558
0	0	0	2385	2446	1141	3028	1565
1	4	2	2385	2448	1141	3030	1567
0	0	0	2386	2450	1142	3030	1565
1	0	0	2382	2444	1140	3028	1566
1	0	5	2386	2443	1135	3024	1563
0	2	2	2389	2447	1136	3021	1561
0	0	0	2386	2447	1133	3028	1565
0	0	2	2385	2447	1140	3028	1566
0	0	0	2386	2447	1140	3029	1565
2	0	0	2380	2439	1134	3022	1561
0	1	1	2384	2446	1139	3029	1566
1	0	0	2385	2448	1139	3029	1565
2	0	0	2386	2446	1138	3028	1565
1	3	4	2385	2448	1141	3031	1566
1	0	6	2385	2445	1136	3022	1560
0	1	2	2383	2445	1139	3027	1566
0	2	2	2385	2446	1140	3027	1565
0	1	0	2384	2447	1141	3028	1566
0	0	0	2373	2441	1136	3025	1563
0	1	0	2385	2448	1140	3020	1562
0	1	2	2383	2449	1143	3031	1559
2	0	3	2385	2447	1139	3027	1566
1	1	0	2386	2447	1139	3028	1564
0	0	0	2378	2437	1135	3019	1560
0	0	7	2382	2441	1137	3023	1562
3	0	4	2386	2450	1142	3030	1566
0	2	0	2386	2448	1140	3028	1566
1	0	1	2385	2446	1140	3029	1566
0	0	5	2385	2447	1140	3028	1566
0	1	0	2387	2447	1142	3031	1568
1	2	1	2386	2447	1140	3029	1567
0	0	3	2385	2448	1141	3029	1569
0	1	0	2385	2447	1141	3027	1567
2	0	0	2385	2446	1135	3025	1563
2	0	3	2387	2451	1143	3030	1561
2	0	2	2387	2448	1141	3031	1568
0	0	4	2385	2447	1140	3030	1568
2	3	0	2379	2440	1135	3027	1567
0	0	2	2385	2447	1138	3029	1565
1	0	2	2385	2446	1139	3029	1567
0	0	3	2385	2447	1138	3031	1570
0	0	0	2387	2445	1141	3031	1568
0	0	6	2381	2440	1135	3022	1562
2	0	3	2386	2447	1138	3029	1569
0	0	4	2385	2446	1140	3028	1569
2	0	2	2385	2447	1140	3029	1567
2	0	3	2385	2447	1140	3029	1567
2	2	1	2384	2446	1139	3023	1562
0	2	1	2385	2447	1137	3024	1562
1	1	0	2385	2446	1139	3029	1568
0	0	0	2384	2447	1138	3029	1568
1	0	0	2386	2446	1139	3029	1569
0	3	1	2381	2440	1136	3024	1566
0	1	2	2384	2447	1141	3025	1568
2	0	4	2386	2449	1141	3029	1566
0	2	0	2384	2446	1140	3029	1567
0	2	2	2380	2440	1138	3026	1567
0	0	4	2385	2447	1142	3029	1569
0	1	0	2387	2449	1141	3027	1566
0	0	5	2385	2446	1140	3029	1569
1	0	1	2384	2446	1141	3027	1568
1	0	4	2379	2438	1131	3019	1561
1	1	0	2385	2447	1140	3028	1568
0	0	0	2385	2447	1139	3029	1569
0	1	0	2386	2447	1140	3029	1566
0	1	0	2385	2445	1141	3028	1566
1	1	1	2385	2447	1140	3028	1567
0	1	0	2385	2447	1138	3022	1564
1	0	6	2383	2447	1142	3030	1570
0	0	0	2387	2449	1141	3030	1568
0	0	0	2385	2446	1141	3029	1566
0	0	0	2380	2439	1134	3025	1561
2	0	0	2384	2447	1141	3025	1563
1	2	0	2385	2447	1141	3026	1565
0	2	2	2382	2447	1140	3030	1567
1	2	1	2385	2447	1143	3031	1569
3	0	5	2380	2443	1135	3021	1559
1	1	2	2385	2447	1141	3028	1568
1	0	4	2385	2448	1139	3029	1567
1	0	0	2385	2447	1138	3027	1566
3	0	2	2383	2446	1141	3027	1568
3	0	5	2382	2446	1138	3028	1564
0	0	0	2383	2445	1138	3023	1560
0	1	0	2381	2447	1142	3029	1570
1	0	2	2387	2450	1139	3029	1567
0	1	0	2386	2450	1140	3029	1568
1	2	4	2381	2441	1134	3023	1565
0	1	2	2386	2447	1140	3030	1561
0	2	5	2383	2447	1140	3030	1567
0	0	1	2384	2447	1141	3028	1567
1	0	6	2384	2448	1141	3031	1570
0	0	0	2384	2443	1136	3022	1561
0	0	0	2385	2448	1140	3030	1567
1	0	6	2384	2447	1140	3030	1567
0	0	0	2386	2448	1139	3023	1565
3	0	0	2382	2445	1140	3029	1566
0	0	0	2380	2443	1138	3029	1564
1	2	2	2385	2446	1140	3031	1568
0	0	0	2385	2450	1142	3030	1567
0	0	0	2384	2448	1142	3029	1567
1	0	2	2385	2448	1140	3029	1567
0	2	0	2380	2441	1136	3021	1562
1	3	3	2382	2448	1142	3031	1568
0	1	3	2386	2448	1140	3029	1567
1	4	0	2384	2446	1139	3029	1565
0	4	4	2385	2447	1139	3029	1566
0	2	0	2383	2441	1134	3024	1561
1	4	2	2383	2446	1141	3027	1565
0	1	2	2385	2448	1139	3029	1568
2	0	0	2386	2452	1142	3025	1564
0	0	0	2385	2447	1140	3031	1567
1	2	2	2384	2438	1134	3027	1565
0	1	2	2384	2446	1135	3029	1565
0	1	0	2385	2447	1139	3030	1565
1	0	0	2385	2447	1141	3029	1568
1	0	5	2380	2442	1134	3019	1561
0	3	2	2385	2450	1141	3031	1567
1	0	5	2386	2449	1140	3031	1568
0	1	0	2385	2447	1139	3029	1566
1	3	0	2383	2445	1140	3029	1566
0	1	0	2385	2447	1142	3029	1569
1	1	3	2384	2444	1136	3026	1563
0	0	0	2385	2447	1140	3030	1566
3	0	1	2387	2449	1139	3030	1567
0	0	0	2382	2448	1140	3032	1562
2	0	0	2384	2449	1139	3029	1567
2	0	0	2385	2447	1142	3032	1568
0	0	0	2387	2448	1141	3029	1567
2	0	0	2386	2447	1138	3029	1567
1	4	1	2383	2444	1139	3029	1565
1	0	2	2384	2446	1141	3029	1565
0	0	6	2386	2448	1140	3028	1567
1	2	0	2384	2447	1140	3029	1568
0	0	0	2383	2446	1140	3028	1565
0	1	0	2380	2441	1133	3022	1561
1	4	5	2384	2447	1141	3029	1567
0	1	0	2384	2448	1140	3030	1567
0	2	2	2386	2449	1143	3031	1567
0	0	0	2385	2447	1141	3028	1567
1	2	5	2383	2442	1134	3023	1560
0	0	0	2385	2445	1139	3028	1566
0	1	2	2385	2446	1139	3029	1566
0	1	5	2386	2447	1138	3025	1566
1	0	0	2380	2443	1141	3030	1568
0	0	0	2382	2445	1140	3028	1566
2	0	2	2382	2443	1139	3027	1567
1	0	0	2384	2446	1138	3029	1567
0	0	0	2384	2450	1139	3027	1567
0	0	0	2384	2447	1140	3029	1570
0	1	2	2379	2443	1137	3025	1562
1	4	2	2386	2447	1140	3029	1568
0	0	0	2384	2446	1140	3028	1568
1	0	5	2382	2445	1140	3026	1567
1	0	3	2384	2447	1141	3027	1566
0	3	0	2384	2440	1137	3021	1562
0	1	0	2384	2446	1142	3029	1570
0	0	0	2384	2449	1143	3030	1568
1	1	3	2384	2446	1141	3028	1567
1	2	2	2380	2441	1138	3026	1566
1	0	0	2384	2447	1138	3025	1566
0	1	2	2384	2446	1140	3026	1563
0	2	0	2384	2444	1139	3028	1566
0	0	0	2384	2447	1139	3026	1567
3	0	0	2383	2446	1139	3025	1567
0	0	2	2380	2440	1135	3021	1559
1	1	0	2384	2446	1139	3028	1567
1	0	5	2384	2446	1140	3028	1568
1	1	0	2381	2443	1139	3030	1569
0	0	0	2386	2449	1140	3029	1569
2	0	0	2383	2447	1136	3022	1563
2	0	3	2384	2448	1140	3028	1567
1	2	2	2383	2445	1141	3028	1567
0	0	0	2383	2445	1139	3018	1566
2	1	6	2378	2439	1135	3024	1562
1	3	0	2383	2445	1140	3024	1566
0	2	6	2385	2445	1139	3028	1570
0	0	0	2388	2448	1142	3030	1568
0	1	0	2383	2447	1140	3029	1566
0	3	3	2380	2438	1134	3021	1562
0	2	4	2384	2445	1140	3028	1567
0	2	1	2384	2446	1140	3028	1570
0	1	0	2386	2448	1140	3029	1567
2	0	0	2384	2443	1141	3025	1567
1	0	0	2383	2447	1139	3028	1566
1	0	0	2382	2445	1141	3021	1563
1	0	6	2384	2446	1140	3029	1568
0	4	5	2384	2447	1140	3028	1568
1	0	0	2385	2447	1141	3029	1569
0	0	0	2380	2442	1135	3022	1565
1	0	2	2384	2445	1140	3027	1565
0	1	4	2385	2449	1141	3027	1566
1	0	0	2384	2447	1140	3027	1567
1	0	0	2384	2446	1140	3028	1568
1	0	2	2377	2439	1131	3022	1564
0	1	2	2385	2447	1142	3030	1567
0	1	0	2385	2447	1140	3027	1570
0	2	2	2385	2445	1140	3022	1563
0	2	5	2381	2445	1139	3028	1567
0	3	2	2383	2446	1142	3030	1570
0	0	0	2378	2443	1139	3027	1565
2	0	0	2384	2447	1139	3027	1568
1	0	0	2384	2446	1140	3027	1565
1	0	0	2383	2445	1139	3023	1567
3	0	0	2376	2439	1135	3022	1562
0	2	2	2384	2446	1140	3027	1567
1	0	0	2385	2448	1141	3029	1569
0	1	3	2382	2444	1138	3028	1566
0	0	2	2384	2446	1141	3028	1568
1	0	0	2382	2441	1135	3023	1562
0	0	0	2384	2446	1140	3027	1566
2	0	0	2384	2446	1140	3028	1566
1	0	6	2383	2447	1141	3030	1562
0	0	1	2379	2446	1141	3029	1568
1	1	5	2385	2447	1134	3023	1566
0	0	1	2384	2446	1140	3029	1567
0	0	0	2384	2446	1140	3026	1566
1	1	0	2384	2446	1140	3027	1568
0	1	2	2384	2447	1138	3027	1568
0	1	2	2374	2441	1135	3021	1559
1	3	0	2384	2447	1140	3028	1569
0	1	0	2385	2447	1143	3030	1569
1	3	3	2379	2439	1134	3025	1562
3	0	0	2379	2440	1136	3021	1562
1	0	1	2385	2447	1139	3028	1566
0	0	0	2382	2444	1139	3028	1566
1	3	6	2385	2446	1139	3029	1568
0	1	0	2383	2446	1140	3028	1566
0	3	3	2381	2443	1137	3024	1563
0	3	2	2385	2449	1141	3029	1568
0	0	0	2385	2446	1139	3026	1567
1	0	1	2385	2446	1139	3027	1565
0	0	5	2381	2445	1138	3028	1567
0	0	0	2384	2446	1139	3028	1566
2	0	0	2386	2447	1140	3029	1567
1	0	0	2385	2450	1141	3031	1569
1	0	0	2386	2448	1141	3028	1566
0	1	1	2379	2440	1133	3021	1562
1	0	0	2384	2446	1141	3027	1567
0	0	0	2382	2446	1139	3026	1567
0	0	0	2384	2444	1139	3028	1566
0	1	2	2384	2446	1141	3027	1567
0	0	1	2384	2446	1141	3026	1568
2	0	0	2386	2445	1135	3021	1560
1	1	4	2384	2447	1139	3028	1567
0	0	0	2385	2447	1140	3028	1566
1	2	3	2384	2448	1143	3030	1569
3	0	0	2380	2439	1139	3026	1566
0	1	2	2385	2445	1140	3019	1566
0	1	0	2384	2446	1139	3028	1567
2	0	0	2385	2445	1141	3027	1567
1	2	0	2385	2446	1141	3027	1567
0	0	0	2380	2438	1134	3022	1562
0	3	0	2385	2448	1142	3028	1568
1	0	0	2385	2448	1141	3027	1568
1	0	0	2385	2445	1139	3027	1566
0	1	1	2384	2446	1139	3028	1568
1	2	6	2384	2446	1139	3025	1561
0	0	1	2384	2446	1141	3026	1567
0	0	0	2385	2445	1139	3028	1569
0	0	0	2383	2446	1140	3027	1569
0	1	5	2384	2447	1139	3025	1567
1	2	1	2375	2441	1133	3024	1566
1	2	1	2384	2446	1139	3025	1562
0	0	1	2384	2445	1139	3023	1566
1	0	5	2384	2445	1141	3028	1567
0	0	0	2384	2445	1140	3027	1567
1	0	1	2379	2442	1132	3016	1562
0	2	1	2385	2448	1143	3028	1568
1	0	2	2387	2448	1140	3029	1566
3	0	0	2384	2444	1135	3026	1567
0	1	0	2383	2445	1140	3027	1567
2	0	6	2381	2444	1137	3026	1561
1	0	0	2383	2446	1140	3026	1567
0	0	0	2383	2445	1140	3028	1569
0	1	3	2385	2448	1140	3029	1567
1	0	2	2376	2440	1135	3017	1564
1	4	2	2379	2440	1135	3019	1563
1	2	2	2384	2446	1139	3028	1565
2	0	0	2384	2446	1139	3028	1570
0	0	4	2384	2447	1142	3029	1568
1	0	0	2386	2447	1141	3026	1567
0	0	0	2381	2440	1135	3021	1560
0	1	0	2384	2446	1140	3027	1566
0	1	0	2384	2446	1140	3027	1567
1	0	6	2384	2445	1141	3022	1562
0	0	0	2381	2443	1140	3028	1568
1	2	1	2383	2439	1141	3027	1568
1	0	3	2386	2448	1141	3027	1568
0	1	1	2384	2443	1141	3027	1567
0	1	0	2383	2445	1139	3026	1566
0	0	0	2376	2441	1134	3021	1561
2	0	2	2379	2446	1139	3028	1568
0	2	2	2384	2446	1140	3029	1569
1	0	0	2381	2445	1139	3027	1568
0	0	0	2380	2444	1138	3026	1567
1	3	6	2384	2446	1141	3027	1567
0	1	2	2384	2442	1137	3020	1562
0	1	2	2384	2445	1142	3028	1569
0	2	0	2385	2447	1143	3029	1567
1	0	0	2386	2448	1140	3029	1564
1	0	0	2379	2444	1140	3023	1567
0	2	5	2384	2446	1135	3022	1566
1	3	4	2383	2445	1140	3027	1568
3	0	0	2383	2445	1140	3025	1567
0	0	0	2384	2446	1140	3029	1567
2	0	0	2380	2438	1132	3015	1559
0	1	2	2384	2448	1141	3030	1568
0	0	0	2386	2447	1142	3027	1568
0	1	0	2382	2437	1137	3025	1565
0	0	0	2383	2445	1140	3028	1570
1	0	2	2382	2445	1138	3022	1562
3	0	6	2384	2446	1141	3027	1566
0	0	0	2385	2447	1140	3028	1568
1	0	0	2384	2447	1141	3026	1568
2	0	1	2383	2446	1140	3026	1566
0	0	0	2378	2438	1137	3025	1567
0	0	0	2383	2446	1137	3022	1560
0	1	1	2384	2445	1141	3028	1568
0	0	5	2384	2447	1140	3028	1569
1	2	2	2380	2444	1140	3028	1566
0	1	0	2385	2446	1139	3028	1567
0	1	0	2384	2446	1140	3027	1567
0	0	0	2382	2448	1141	3028	1567
1	4	2	2383	2446	1140	3027	1568
2	0	0	2378	2438	1135	3019	1561
2	0	2	2384	2446	1141	3029	1568
0	1	2	2387	2448	1142	3030	1567
2	0	1	2384	2444	1138	3026	1566
2	0	2	2383	2445	1141	3025	1567
0	0	5	2381	2445	1137	3023	1561
2	0	2	2384	2446	1140	3025	1566
0	1	0	2384	2445	1140	3027	1568
2	0	4	2384	2445	1141	3029	1566
0	2	3	2381	2439	1137	3026	1567
0	1	1	2385	2447	1141	3025	1567
0	2	3	2382	2445	1138	3027	1566
3	0	0	2384	2446	1139	3028	1567
0	1	0	2381	2447	1141	3030	1568
0	0	0	2386	2446	1142	3029	1567
0	1	0	2380	2440	1135	3020	1559
0	0	2	2385	2445	1140	3027	1567
0	1	0	2384	2446	1139	3027	1567
0	1	0	2384	2444	1137	3027	1566
0	0	0	2383	2445	1140	3026	1567
1	2	1	2381	2444	1141	3023	1564
0	0	0	2385	2447	1142	3029	1566
0	1	0	2382	2445	1140	3027	1567
0	1	0	2384	2447	1139	3028	1565
2	0	2	2379	2439	1135	3021	1564
0	0	0	2385	2447	1140	3027	1565
2	0	2	2384	2446	1138	3027	1565
1	0	5	2384	2447	1140	3030	1568
2	0	3	2386	2448	1142	3028	1568
2	0	4	2381	2440	1131	3021	1557
1	2	0	2379	2439	1134	3021	1559
1	0	3	2384	2446	1137	3026	1566
0	1	0	2384	2446	1140	3027	1566
0	3	2	2384	2446	1139	3025	1567
0	0	0	2386	2448	1140	3029	1567
0	1	1	2379	2443	1140	3027	1566
3	0	0	2386	2447	1142	3028	1565
0	0	0	2384	2445	1139	3028	1565
0	1	2	2385	2447	1141	3028	1567
0	1	1	2379	2440	1134	3019	1563
1	1	1	2383	2446	1138	3028	1566
0	1	0	2384	2446	1139	3027	1566
0	1	0	2384	2447	1141	3030	1569
0	2	1	2386	2448	1138	3029	1566
1	2	2	2381	2440	1137	3022	1560
1	1	0	2384	2445	1138	3028	1567
0	1	2	2385	2447	1141	3027	1565
0	2	0	2384	2447	1140	3020	1562
1	0	0	2385	2443	1139	3022	1562
0	0	0	2381	2445	1142	3027	1564
2	0	5	2384	2440	1137	3027	1566
0	0	0	2385	2447	1140	3028	1567
0	2	0	2385	2445	1140	3025	1566
1	3	0	2385	2448	1142	3029	1568
1	3	2	2382	2442	1137	3022	1561
2	0	0	2384	2446	1139	3023	1566
0	1	0	2384	2447	1140	3028	1567
0	0	4	2380	2443	1141	3027	1565
0	0	0	2384	2447	1137	3027	1565
0	0	0	2384	2443	1135	3021	1559
0	2	2	2385	2447	1141	3030	1567
1	2	0	2386	2447	1139	3028	1566
1	0	2	2383	2447	1141	3027	1566
0	1	0	2379	2440	1138	3026	1566
0	1	2	2385	2447	1136	3021	1563
1	0	3	2385	2446	1141	3027	1566
1	0	3	2383	2447	1141	3028	1567
0	4	0	2379	2446	1140	3027	1566
0	1	0	2384	2445	1140	3026	1566
1	3	2	2379	2440	1134	3019	1561
0	0	0	2384	2445	1138	3027	1566
1	1	2	2385	2446	1141	3027	1565
0	0	0	2377	2437	1137	3024	1567
2	0	4	2384	2447	1141	3028	1568
2	0	0	2377	2447	1136	3021	1562
0	0	0	2384	2446	1138	3026	1564
0	0	0	2383	2444	1140	3026	1566
0	1	2	2384	2446	1140	3026	1567
0	2	2	2379	2439	1132	3024	1564
1	0	0	2385	2446	1142	3020	1560
0	1	0	2386	2448	1142	3027	1567
0	2	0	2384	2447	1140	3026	1566
0	0	0	2384	2448	1141	3027	1566
0	0	0	2379	2442	1135	3022	1560
1	0	1	2376	2441	1131	3022	1563
0	2	0	2386	2446	1142	3027	1564
0	1	2	2385	2448	1138	3027	1566
1	0	0	2385	2447	1133	3021	1563
1	3	3	2383	2448	1140	3027	1566
0	2	4	2384	2445	1140	3027	1566
0	0	0	2384	2446	1139	3026	1567
1	0	3	2383	2445	1141	3028	1568
0	0	0	2385	2444	1142	3027	1567
0	1	1	2384	2443	1139	3023	1563
1	3	5	2383	2446	1140	3026	1566
0	0	0	2384	2445	1140	3027	1569
0	1	1	2385	2449	1141	3027	1566
1	0	0	2377	2440	1134	3023	1567
3	0	0	2384	2448	1142	3029	1566
2	0	0	2385	2447	1137	3025	1567
0	0	1	2384	2442	1139	3026	1565
1	0	0	2384	2445	1141	3027	1565
2	0	0	2379	2440	1133	3021	1558
0	0	0	2383	2444	1139	3027	1566
0	0	1	2385	2446	1139	3029	1568
3	0	0	2384	2449	1142	3025	1567
0	1	1	2382	2445	1138	3026	1566
0	1	0	2383	2445	1139	3026	1561
0	1	0	2380	2444	1139	3027	1564
1	2	1	2385	2447	1140	3030	1568
0	0	0	2385	2448	1140	3028	1566
0	1	2	2384	2446	1140	3026	1566
0	0	0	2378	2440	1136	3019	1562
0	2	1	2384	2444	1140	3029	1566
0	1	0	2384	2445	1140	3025	1567
1	2	0	2383	2445	1139	3026	1568
3	0	3	2385	2447	1142	3028	1568
1	0	0	2381	2439	1138	3016	1561
0	0	0	2387	2445	1141	3027	1565
0	2	2	2384	2445	1140	3026	1567
0	3	2	2384	2445	1140	3023	1564
0	2	3	2380	2443	1137	3028	1566
0	0	0	2384	2444	1140	3027	1568
1	0	0	2385	2447	1141	3026	1566
2	3	2	2384	2445	1141	3026	1567
0	1	0	2384	2446	1140	3028	1568
0	1	0	2382	2444	1140	3026	1567
2	0	0	2378	2440	1134	3022	1563
1	0	2	2386	2447	1142	3029	1568
0	2	1	2383	2445	1140	3028	1567
0	0	0	2381	2444	1137	3025	1565
1	3	0	2383	2447	1139	3027	1568
2	0	0	2383	2441	1136	3021	1561
0	0	0	2384	2446	1140	3027	1566
3	0	0	2385	2448	1142	3029	1567
0	1	2	2384	2445	1141	3027	1566
0	0	0	2377	2434	1138	3025	1563
1	0	0	2384	2445	1138	3020	1565
1	2	3	2384	2446	1141	3026	1567
1	0	0	2384	2445	1141	3026	1567
1	0	7	2384	2445	1140	3028	1569
2	0	0	2384	2440	1133	3021	1561
2	0	0	2384	2445	1139	3027	1567
2	0	6	2383	2446	1139	3027	1567
0	0	0	2383	2445	1141	3027	1568
1	0	5	2385	2438	1138	3028	1569
0	1	2	2384	2447	1142	3027	1569
1	0	6	2383	2445	1138	3022	1561
2	0	0	2383	2445	1140	3026	1567
0	0	0	2383	2445	1137	3026	1566
2	0	0	2384	2447	1140	3034	1567
1	1	3	2378	2440	1135	3021	1567
1	3	0	2383	2445	1140	3028	1563
1	0	2	2384	2451	1141	3029	1568
1	4	2	2383	2446	1141	3027	1566
0	0	4	2383	2445	1139	3025	1567
0	0	0	2378	2439	1132	3019	1562
2	0	5	2383	2445	1140	3027	1567
1	2	0	2382	2445	1139	3024	1564
0	2	0	2384	2446	1137	3014	1564
0	2	2	2383	2447	1142	3027	1567
0	1	1	2379	2441	1139	3027	1564
0	0	0	2375	2442	1140	3024	1560
0	1	0	2384	2446	1140	3026	1569
1	1	0	2383	2445	1140	3025	1567
1	4	2	2384	2445	1140	3026	1567
0	0	0	2378	2439	1134	3020	1566
0	1	2	2385	2445	1140	3028	1565
1	1	0	2384	2446	1139	3027	1565
1	4	3	2382	2445	1139	3027	1567
1	2	2	2380	2444	1140	3027	1567
0	0	2	2381	2439	1135	3017	1561
1	2	4	2383	2445	1139	3025	1568
1	0	4	2385	2447	1141	3029	1567
0	2	1	2383	2445	1141	3016	1562
1	2	5	2382	2444	1140	3026	1567
0	1	3	2376	2440	1136	3026	1564
0	0	0	2383	2445	1138	3025	1568
0	0	0	2383	2444	1139	3027	1567
0	2	2	2384	2446	1141	3029	1569
