# Supplementary material for: Assisting hand gesture classification and rehabilitation assessment via sEMG and finger motion data
Source: Front Bioeng Biotechnol. 2026 Jan 8;13:1751763. doi: 10.3389/fbioe.2025.1751763 (PMC12823985; doi:10.3389/fbioe.2025.1751763)
Supplement: Supplementary file 1 [file DataSheet1.zip › dataset/function 0/1/0/5.csv]

channel_2	channel_3	channel_6	pinky	ring finger	middle finger	forefinger	thumb
0	0	1	2435	2504	1157	3089	1572
1	0	0	2429	2495	1147	3074	1558
2	0	0	2428	2489	1142	3069	1554
1	2	5	2435	2503	1156	3086	1569
1	0	0	2396	2466	1143	3044	1563
1	0	0	2389	2458	1141	3042	1562
0	0	0	2396	2465	1142	3046	1563
0	2	5	2394	2462	1141	3043	1561
0	2	0	2394	2466	1145	3048	1564
0	1	1	2397	2465	1144	3046	1565
0	1	1	2394	2463	1137	3040	1558
0	0	0	2394	2466	1144	3046	1563
1	0	2	2396	2465	1142	3047	1563
0	1	2	2396	2465	1143	3046	1563
0	2	0	2394	2466	1144	3047	1565
2	0	2	2396	2466	1144	3044	1564
1	1	0	2396	2466	1144	3044	1558
1	0	1	2396	2464	1145	3046	1563
0	0	0	2396	2465	1143	3046	1562
0	0	2	2397	2465	1144	3045	1563
0	2	1	2392	2457	1139	3037	1561
3	0	0	2397	2467	1144	3045	1564
3	0	0	2398	2462	1139	3038	1558
0	1	3	2397	2465	1144	3044	1562
1	3	6	2396	2465	1143	3044	1563
1	0	1	2390	2460	1139	3039	1557
1	3	0	2397	2464	1144	3044	1563
0	0	3	2395	2466	1144	3047	1564
0	2	5	2397	2467	1144	3047	1563
0	1	3	2393	2464	1142	3045	1563
0	1	2	2396	2465	1142	3046	1563
1	0	0	2394	2469	1145	3052	1558
0	1	2	2394	2464	1143	3044	1563
0	1	0	2396	2465	1143	3045	1562
2	0	0	2396	2465	1142	3046	1564
0	2	2	2391	2460	1140	3039	1557
1	0	0	2396	2465	1143	3045	1563
0	0	0	2396	2466	1140	3043	1559
0	2	0	2397	2468	1145	3047	1562
2	0	0	2393	2465	1144	3044	1562
0	2	0	2394	2457	1141	3035	1555
2	0	0	2396	2466	1143	3046	1563
0	1	1	2396	2465	1143	3045	1564
0	1	0	2395	2465	1143	3044	1563
0	1	0	2391	2463	1144	3047	1564
0	2	1	2395	2465	1146	3046	1563
0	1	4	2391	2458	1137	3044	1560
2	0	0	2396	2466	1143	3046	1562
2	0	0	2395	2465	1144	3045	1563
0	1	6	2397	2465	1144	3045	1563
0	0	2	2391	2460	1136	3041	1556
0	1	2	2396	2464	1144	3045	1563
0	0	0	2395	2465	1145	3039	1559
2	0	0	2396	2465	1143	3046	1565
1	0	0	2397	2467	1144	3046	1564
0	1	1	2397	2462	1138	3041	1557
1	2	1	2396	2464	1143	3046	1562
0	2	1	2395	2464	1144	3045	1564
0	2	5	2396	2464	1142	3046	1563
0	0	0	2399	2461	1141	3043	1563
2	0	5	2395	2465	1142	3047	1563
1	3	3	2395	2455	1142	3044	1562
0	0	0	2397	2465	1145	3046	1564
1	3	2	2397	2466	1143	3046	1563
0	0	0	2392	2461	1138	3039	1555
0	0	0	2397	2464	1144	3045	1563
1	0	5	2396	2465	1143	3045	1558
1	0	0	2395	2466	1144	3036	1553
0	0	0	2395	2464	1145	3046	1562
0	2	0	2397	2461	1144	3046	1560
1	0	4	2395	2463	1139	3041	1559
1	2	1	2394	2463	1142	3045	1564
1	0	2	2395	2465	1143	3045	1563
0	0	0	2396	2466	1143	3046	1564
1	1	4	2393	2461	1137	3038	1556
2	0	3	2396	2466	1142	3044	1563
1	0	0	2396	2465	1144	3045	1562
1	0	6	2396	2465	1144	3044	1564
0	0	0	2393	2463	1143	3046	1564
0	1	0	2397	2467	1143	3047	1563
0	0	6	2395	2464	1144	3045	1562
1	0	6	2394	2465	1144	3045	1560
1	0	3	2396	2465	1143	3041	1562
0	3	4	2391	2459	1139	3039	1557
1	0	0	2395	2467	1141	3045	1564
0	0	0	2398	2466	1145	3047	1565
1	2	6	2397	2468	1143	3045	1563
0	1	1	2396	2465	1143	3046	1561
1	2	3	2395	2458	1138	3038	1556
0	1	2	2394	2465	1142	3045	1562
1	4	0	2396	2464	1142	3045	1562
1	0	0	2395	2464	1144	3045	1562
1	0	0	2395	2463	1144	3045	1563
1	0	3	2391	2464	1145	3043	1564
0	1	2	2396	2464	1143	3043	1563
0	1	3	2395	2463	1141	3044	1561
1	0	0	2395	2466	1142	3048	1563
1	4	3	2395	2465	1142	3045	1563
0	0	0	2390	2457	1138	3036	1557
2	0	0	2394	2461	1139	3042	1563
1	0	0	2396	2466	1145	3046	1561
1	0	0	2397	2466	1143	3045	1563
0	1	2	2395	2465	1141	3043	1562
0	1	3	2396	2466	1138	3040	1557
2	0	0	2394	2464	1141	3043	1563
0	1	2	2395	2464	1144	3045	1562
1	0	0	2395	2464	1142	3046	1564
0	2	1	2392	2461	1142	3045	1562
2	0	0	2397	2466	1143	3045	1563
1	3	0	2395	2464	1142	3045	1562
1	0	0	2394	2460	1141	3043	1563
0	3	1	2395	2465	1142	3047	1565
0	1	5	2397	2466	1146	3048	1563
1	0	1	2391	2459	1138	3040	1558
0	1	2	2395	2465	1143	3046	1562
0	0	0	2396	2465	1144	3045	1560
1	0	0	2394	2465	1142	3046	1562
1	0	0	2394	2465	1143	3044	1561
1	3	0	2391	2465	1143	3039	1557
0	0	0	2396	2467	1144	3047	1563
0	1	1	2396	2464	1145	3045	1563
2	0	3	2396	2464	1143	3044	1563
0	0	6	2391	2460	1139	3041	1560
0	1	0	2396	2464	1143	3045	1562
1	0	0	2392	2459	1139	3036	1561
1	1	6	2396	2466	1143	3046	1565
0	1	0	2397	2468	1144	3047	1563
0	0	0	2395	2465	1143	3044	1563
3	0	0	2391	2460	1137	3039	1558
0	1	0	2396	2465	1144	3045	1561
0	0	0	2396	2466	1144	3046	1565
0	1	3	2396	2468	1146	3047	1562
0	0	3	2395	2466	1143	3044	1563
1	3	2	2396	2466	1143	3043	1557
1	0	4	2394	2463	1143	3044	1562
0	1	0	2395	2465	1142	3045	1562
0	0	0	2395	2465	1143	3043	1564
0	0	0	2390	2459	1139	3039	1563
0	1	3	2398	2466	1146	3045	1563
1	0	3	2396	2458	1137	3036	1553
1	0	3	2395	2464	1144	3045	1561
1	0	5	2396	2465	1144	3045	1558
0	1	2	2391	2457	1140	3039	1558
1	1	0	2395	2463	1143	3044	1562
0	2	2	2396	2465	1143	3046	1562
0	0	1	2396	2466	1142	3045	1564
1	0	0	2393	2465	1143	3043	1563
1	4	3	2393	2464	1141	3043	1560
1	4	0	2395	2465	1143	3045	1561
2	0	0	2393	2462	1141	3043	1563
1	0	0	2397	2467	1147	3046	1565
0	4	3	2397	2466	1145	3045	1563
0	1	3	2392	2455	1135	3038	1560
1	0	2	2394	2465	1142	3045	1560
0	2	0	2396	2465	1137	3039	1554
0	1	4	2396	2465	1143	3045	1561
1	0	0	2394	2465	1143	3046	1565
0	3	6	2396	2461	1140	3039	1559
0	3	0	2394	2465	1143	3044	1562
1	1	2	2396	2465	1143	3044	1562
3	0	0	2396	2465	1142	3045	1562
0	0	0	2389	2461	1142	3043	1564
0	1	2	2395	2465	1142	3043	1563
0	1	2	2394	2465	1142	3045	1563
1	0	0	2388	2461	1141	3043	1562
0	2	4	2395	2465	1143	3043	1563
1	0	0	2394	2464	1144	3044	1561
0	0	0	2394	2460	1139	3040	1559
1	0	0	2395	2463	1143	3044	1561
0	1	0	2396	2463	1143	3044	1563
0	1	0	2395	2465	1146	3048	1565
0	2	2	2391	2460	1139	3039	1561
0	0	0	2396	2463	1140	3045	1562
0	1	2	2396	2465	1144	3044	1563
0	2	2	2394	2463	1143	3045	1563
0	0	0	2395	2463	1143	3046	1564
0	0	0	2391	2458	1138	3038	1554
0	0	5	2397	2466	1146	3047	1563
1	1	6	2398	2466	1144	3046	1562
0	0	0	2396	2465	1143	3046	1562
0	0	0	2394	2462	1143	3045	1564
1	0	2	2395	2466	1144	3046	1564
0	1	2	2394	2470	1143	3044	1563
2	0	0	2395	2464	1144	3046	1564
1	0	3	2395	2467	1146	3047	1565
1	1	0	2391	2460	1139	3040	1559
0	1	2	2394	2464	1143	3045	1563
2	0	1	2395	2461	1143	3044	1563
1	4	3	2395	2463	1140	3037	1561
0	1	0	2394	2464	1141	3044	1565
3	0	2	2396	2465	1146	3046	1564
0	0	0	2390	2459	1138	3040	1558
0	0	0	2395	2463	1144	3044	1563
2	0	1	2394	2462	1144	3045	1563
0	0	5	2397	2462	1142	3044	1563
1	0	0	2390	2462	1140	3044	1563
0	1	0	2395	2463	1141	3045	1564
0	1	0	2393	2465	1144	3045	1564
0	0	1	2394	2465	1144	3046	1563
0	0	5	2394	2463	1143	3045	1563
0	0	3	2389	2458	1137	3039	1559
1	0	5	2395	2463	1143	3045	1563
1	0	0	2394	2463	1142	3041	1559
0	1	2	2394	2464	1143	3048	1564
1	4	4	2396	2465	1141	3046	1563
0	1	6	2394	2462	1143	3044	1564
0	3	3	2393	2458	1139	3037	1557
0	2	4	2394	2463	1143	3044	1564
1	0	2	2397	2466	1143	3045	1562
1	0	0	2396	2464	1143	3044	1564
0	1	3	2387	2462	1142	3044	1562
1	4	2	2394	2463	1144	3043	1563
0	0	0	2390	2459	1143	3043	1562
0	0	0	2395	2464	1142	3044	1563
0	0	0	2395	2464	1144	3046	1565
1	0	3	2393	2458	1140	3040	1560
0	0	0	2395	2465	1141	3044	1562
1	0	7	2394	2462	1142	3045	1558
1	0	0	2394	2463	1142	3041	1563
1	0	0	2393	2462	1140	3044	1563
1	0	3	2395	2464	1139	3040	1558
1	0	5	2394	2464	1144	3046	1565
1	4	5	2396	2465	1145	3045	1564
1	1	4	2394	2463	1139	3045	1562
0	1	3	2395	2464	1143	3043	1563
1	4	0	2388	2458	1142	3046	1564
0	0	2	2397	2466	1142	3045	1563
0	0	3	2393	2458	1140	3041	1563
0	1	6	2395	2461	1142	3044	1563
1	0	0	2394	2464	1143	3046	1565
0	1	2	2393	2460	1139	3036	1561
0	1	0	2396	2463	1144	3041	1563
2	0	0	2395	2465	1142	3045	1559
0	0	0	2395	2463	1144	3042	1562
2	0	0	2395	2465	1142	3044	1563
2	0	0	2394	2461	1143	3038	1560
0	0	3	2395	2465	1145	3045	1565
1	0	0	2398	2465	1144	3044	1564
0	0	0	2395	2465	1143	3044	1563
1	0	0	2391	2459	1137	3039	1560
0	1	0	2396	2463	1144	3044	1563
0	0	1	2404	2477	1153	3059	1576
0	0	0	2388	2461	1134	3041	1560
0	0	0	2395	2464	1142	3045	1563
1	3	4	2394	2464	1143	3044	1564
0	0	2	2391	2458	1138	3036	1559
1	4	3	2395	2464	1142	3044	1563
0	0	5	2395	2465	1143	3044	1564
2	0	0	2396	2462	1146	3047	1565
0	0	3	2395	2464	1144	3044	1563
0	1	0	2395	2462	1144	3042	1557
0	1	2	2393	2462	1142	3043	1563
0	1	6	2395	2463	1142	3043	1561
0	0	2	2395	2464	1144	3044	1563
1	2	2	2390	2459	1138	3039	1562
1	0	0	2396	2466	1145	3044	1564
0	1	2	2396	2461	1134	3038	1556
1	4	3	2395	2464	1143	3044	1562
1	3	1	2394	2464	1144	3044	1563
1	4	1	2395	2464	1143	3045	1566
0	1	2	2391	2459	1142	3039	1559
0	1	1	2396	2464	1142	3043	1563
0	1	2	2395	2463	1143	3045	1562
0	1	0	2395	2464	1143	3045	1563
1	2	2	2404	2474	1150	3056	1571
1	1	2	2394	2465	1145	3048	1564
0	0	0	2397	2464	1142	3045	1563
0	1	2	2396	2463	1143	3042	1563
1	0	2	2395	2462	1142	3044	1562
2	0	0	2396	2459	1141	3039	1559
0	2	0	2396	2464	1143	3044	1563
1	0	3	2395	2462	1143	3044	1564
0	1	2	2397	2466	1145	3046	1562
0	0	0	2389	2461	1142	3043	1562
0	0	0	2395	2463	1144	3044	1563
0	0	0	2394	2461	1142	3042	1561
0	0	3	2395	2462	1143	3044	1562
0	0	1	2394	2463	1143	3045	1563
2	0	2	2391	2458	1138	3043	1561
4	0	2	2397	2466	1145	3041	1563
0	5	5	2394	2464	1143	3045	1562
1	2	2	2394	2461	1142	3043	1560
1	1	0	2393	2463	1144	3046	1565
0	1	2	2394	2462	1143	3045	1563
1	0	2	2396	2460	1139	3039	1559
0	0	0	2395	2463	1142	3043	1563
0	0	0	2395	2463	1144	3045	1565
1	3	0	2396	2464	1146	3047	1565
0	0	5	2393	2459	1140	3043	1562
3	0	6	2394	2464	1143	3045	1563
0	0	0	2393	2461	1137	3043	1563
0	0	0	2395	2462	1143	3042	1563
0	1	2	2393	2463	1142	3044	1562
0	2	2	2391	2459	1136	3038	1559
2	0	0	2395	2463	1145	3046	1564
2	0	2	2397	2464	1143	3046	1564
0	2	0	2394	2463	1144	3043	1563
1	1	0	2395	2462	1142	3044	1563
3	0	0	2395	2463	1143	3042	1558
0	1	2	2393	2462	1142	3042	1563
2	0	0	2395	2462	1143	3045	1564
0	0	0	2394	2463	1142	3045	1563
0	0	0	2394	2463	1144	3044	1565
0	1	2	2389	2458	1141	3039	1561
0	0	0	2394	2462	1142	3044	1563
0	2	1	2394	2459	1142	3040	1562
0	0	0	2393	2464	1145	3046	1566
2	0	0	2396	2464	1143	3045	1563
1	0	4	2390	2457	1138	3037	1558
0	1	2	2393	2461	1143	3044	1563
0	1	2	2394	2464	1143	3043	1565
0	1	2	2391	2462	1143	3044	1564
2	0	0	2392	2461	1142	3041	1566
0	0	0	2393	2463	1146	3046	1563
0	0	0	2393	2461	1143	3044	1564
0	1	2	2393	2460	1143	3043	1563
0	0	1	2394	2463	1142	3044	1564
0	3	4	2385	2458	1138	3039	1557
0	2	3	2378	2462	1142	3044	1563
1	3	5	2394	2463	1145	3046	1566
1	0	0	2395	2460	1137	3039	1559
1	2	2	2394	2463	1144	3042	1564
0	0	0	2394	2462	1142	3044	1563
1	0	0	2388	2458	1138	3039	1560
1	0	0	2394	2462	1142	3044	1564
0	2	2	2394	2461	1143	3042	1566
1	3	2	2394	2463	1144	3045	1564
1	4	0	2394	2462	1143	3043	1565
0	0	0	2394	2461	1144	3043	1565
0	1	0	2383	2458	1141	3042	1564
1	0	5	2393	2461	1141	3044	1565
0	1	2	2393	2461	1141	3041	1563
1	1	2	2390	2455	1140	3041	1561
1	1	0	2398	2463	1144	3043	1564
0	0	4	2394	2462	1144	3036	1561
0	2	1	2393	2462	1143	3043	1564
0	1	1	2394	2462	1143	3043	1564
0	0	5	2395	2464	1144	3045	1564
1	0	2	2389	2459	1139	3036	1559
0	0	4	2390	2462	1141	3045	1564
1	2	4	2394	2464	1142	3044	1563
1	0	0	2391	2462	1143	3043	1564
0	1	2	2387	2459	1142	3039	1564
0	1	2	2393	2463	1144	3045	1566
0	1	1	2389	2457	1142	3043	1563
0	3	2	2393	2462	1144	3044	1563
0	2	2	2393	2463	1143	3043	1563
1	0	1	2391	2455	1138	3038	1559
0	1	0	2394	2462	1145	3042	1564
1	0	5	2393	2462	1141	3038	1556
0	0	1	2394	2464	1145	3042	1566
0	0	5	2395	2464	1143	3044	1564
1	0	4	2395	2463	1140	3040	1556
1	0	0	2393	2462	1138	3043	1563
0	0	0	2393	2463	1143	3043	1564
0	1	2	2396	2466	1146	3044	1564
0	1	1	2395	2463	1143	3042	1565
1	0	0	2388	2459	1141	3042	1564
1	0	0	2394	2462	1142	3043	1564
1	0	1	2391	2451	1139	3041	1563
0	0	1	2396	2466	1144	3048	1568
0	0	0	2392	2460	1143	3042	1559
1	0	5	2394	2463	1143	3043	1561
0	2	3	2393	2462	1142	3043	1563
2	0	5	2394	2464	1144	3045	1565
1	2	2	2394	2463	1146	3043	1562
0	0	0	2390	2459	1137	3035	1554
0	1	0	2393	2463	1141	3044	1563
0	0	0	2396	2461	1143	3042	1562
0	0	0	2394	2461	1143	3043	1560
0	3	3	2393	2462	1143	3042	1563
0	1	1	2393	2454	1138	3035	1559
2	0	0	2394	2460	1145	3046	1564
0	1	1	2395	2464	1141	3044	1563
0	1	0	2393	2460	1143	3044	1562
0	1	2	2384	2459	1140	3043	1562
1	0	0	2394	2462	1143	3042	1560
0	2	6	2391	2461	1141	3042	1562
0	1	2	2394	2462	1141	3043	1564
1	0	0	2393	2461	1143	3042	1563
0	0	0	2393	2462	1143	3042	1563
0	1	2	2389	2458	1139	3040	1560
1	2	2	2395	2464	1145	3045	1564
1	4	0	2394	2463	1142	3042	1561
1	0	0	2394	2462	1142	3044	1562
1	0	0	2394	2461	1143	3044	1563
0	1	2	2394	2459	1138	3037	1558
0	1	4	2393	2462	1142	3043	1562
1	0	3	2394	2461	1143	3046	1565
1	2	1	2395	2463	1142	3043	1563
0	1	2	2389	2457	1139	3042	1562
1	3	2	2391	2462	1144	3042	1564
0	1	2	2392	2457	1140	3042	1563
0	1	2	2393	2462	1142	3043	1563
2	0	0	2393	2462	1142	3044	1565
3	0	0	2391	2459	1138	3038	1559
1	0	5	2395	2462	1141	3042	1563
2	0	3	2394	2462	1142	3043	1563
0	1	1	2393	2461	1143	3038	1562
0	1	2	2395	2464	1145	3045	1565
1	0	1	2395	2463	1144	3042	1561
0	0	2	2394	2458	1139	3038	1558
0	0	1	2393	2462	1142	3043	1564
0	1	1	2393	2464	1144	3046	1564
1	0	0	2395	2463	1143	3044	1564
0	1	6	2391	2457	1140	3041	1563
0	0	1	2394	2462	1141	3043	1561
1	0	0	2393	2458	1141	3041	1563
2	0	0	2394	2463	1143	3043	1564
0	1	2	2394	2462	1143	3043	1564
1	2	2	2391	2453	1140	3041	1559
0	1	1	2391	2461	1144	3045	1565
3	0	0	2395	2463	1144	3043	1560
0	1	3	2394	2462	1142	3042	1563
1	0	0	2395	2462	1142	3042	1561
0	0	0	2391	2462	1144	3043	1564
0	1	0	2394	2464	1140	3042	1560
1	4	0	2393	2463	1143	3043	1564
0	1	0	2396	2462	1141	3044	1563
1	2	4	2394	2462	1142	3042	1563
2	0	3	2390	2455	1140	3042	1563
0	2	3	2394	2461	1143	3043	1562
1	0	0	2387	2459	1137	3041	1562
1	3	2	2395	2464	1144	3046	1565
0	0	1	2395	2464	1143	3043	1565
1	3	1	2387	2457	1138	3037	1557
1	0	0	2393	2461	1143	3043	1563
1	0	0	2394	2461	1143	3043	1560
0	0	0	2394	2461	1143	3043	1562
0	0	0	2393	2462	1141	3044	1565
0	2	2	2395	2464	1145	3042	1560
1	0	0	2394	2463	1143	3043	1564
1	3	2	2395	2463	1141	3044	1563
0	0	0	2400	2472	1150	3053	1572
0	1	0	2394	2463	1142	3044	1565
1	2	1	2391	2459	1139	3043	1562
0	0	0	2394	2463	1143	3041	1562
0	0	2	2390	2455	1137	3034	1560
1	1	0	2394	2462	1142	3040	1564
0	0	0	2394	2462	1143	3043	1562
0	3	0	2388	2458	1140	3038	1559
1	3	0	2393	2461	1143	3044	1566
0	0	0	2395	2464	1145	3045	1563
0	0	6	2394	2462	1144	3043	1563
0	0	2	2391	2461	1144	3042	1564
0	1	4	2398	2462	1143	3043	1561
2	0	0	2390	2460	1142	3041	1562
1	3	5	2394	2463	1143	3043	1562
0	1	1	2394	2466	1142	3045	1565
0	1	2	2391	2459	1140	3038	1560
1	3	1	2394	2462	1143	3044	1565
0	1	3	2394	2462	1142	3044	1562
1	0	1	2391	2449	1137	3032	1555
1	3	2	2392	2462	1142	3044	1564
0	0	2	2394	2462	1141	3046	1566
1	1	0	2391	2459	1141	3037	1559
0	3	0	2401	2468	1145	3048	1564
3	0	0	2394	2462	1142	3044	1562
0	1	3	2394	2462	1142	3042	1563
0	0	6	2391	2455	1137	3034	1557
0	0	1	2394	2462	1143	3044	1562
0	2	5	2394	2462	1142	3043	1563
2	0	4	2396	2463	1144	3046	1564
0	1	0	2395	2463	1143	3043	1563
0	1	2	2394	2463	1138	3040	1558
1	4	0	2394	2462	1143	3042	1562
0	1	2	2394	2462	1143	3042	1563
0	0	0	2395	2461	1142	3043	1561
1	0	1	2388	2457	1139	3042	1562
2	0	2	2396	2464	1144	3046	1565
0	2	4	2394	2462	1142	3042	1563
1	0	5	2394	2461	1142	3042	1562
0	1	2	2393	2461	1142	3042	1563
0	1	5	2390	2457	1137	3037	1556
2	0	0	2394	2460	1143	3042	1564
0	1	2	2404	2473	1152	3051	1573
0	0	0	2394	2462	1142	3040	1562
1	0	0	2395	2461	1142	3042	1563
0	0	3	2392	2461	1142	3043	1562
0	0	3	2395	2463	1141	3041	1558
0	0	6	2395	2463	1143	3042	1563
2	0	0	2394	2461	1143	3043	1563
0	2	2	2393	2461	1143	3043	1563
0	2	0	2389	2455	1138	3040	1561
0	1	2	2394	2461	1140	3042	1563
0	1	1	2391	2456	1141	3041	1561
1	0	6	2394	2464	1143	3045	1564
1	1	5	2395	2462	1143	3042	1563
2	0	1	2390	2457	1137	3037	1558
1	4	2	2393	2462	1142	3041	1563
0	1	1	2394	2462	1143	3043	1563
0	0	0	2393	2460	1142	3043	1561
0	2	6	2393	2461	1142	3042	1563
0	2	0	2392	2461	1142	3042	1564
1	0	0	2394	2461	1142	3035	1556
1	0	0	2393	2460	1143	3043	1563
0	2	2	2385	2462	1143	3043	1564
1	0	0	2394	2461	1142	3045	1565
1	1	3	2391	2457	1136	3039	1563
1	0	0	2394	2462	1140	3043	1562
3	0	0	2392	2458	1139	3038	1561
1	0	0	2393	2462	1143	3041	1563
0	1	0	2394	2461	1143	3041	1564
0	2	5	2386	2457	1139	3036	1559
0	2	4	2393	2462	1144	3045	1566
1	2	1	2397	2463	1143	3043	1563
1	1	4	2394	2461	1143	3043	1563
0	2	1	2393	2461	1141	3043	1562
1	0	0	2394	2461	1142	3040	1558
0	3	0	2392	2461	1143	3043	1563
0	2	3	2394	2463	1142	3044	1564
0	0	0	2394	2462	1142	3043	1562
1	0	6	2394	2462	1141	3043	1563
0	2	2	2389	2457	1139	3039	1562
0	1	2	2394	2462	1142	3043	1564
2	0	0	2392	2459	1139	3038	1562
3	0	0	2394	2461	1142	3043	1562
2	0	0	2394	2461	1143	3043	1563
0	0	0	2390	2458	1139	3037	1557
2	0	0	2394	2461	1143	3043	1564
0	0	0	2395	2465	1143	3046	1565
0	1	0	2397	2463	1143	3041	1565
0	2	0	2392	2461	1143	3042	1562
1	0	0	2393	2462	1142	3043	1559
0	0	0	2390	2460	1142	3043	1563
0	2	4	2394	2461	1142	3043	1563
0	0	0	2394	2462	1141	3043	1564
0	0	0	2390	2458	1137	3039	1560
0	1	2	2395	2463	1143	3043	1565
1	0	0	2394	2461	1143	3042	1562
0	1	2	2394	2458	1135	3036	1554
0	1	5	2394	2461	1145	3043	1565
0	0	2	2396	2461	1142	3044	1562
0	0	0	2392	2457	1139	3034	1554
0	1	2	2394	2461	1143	3043	1562
1	0	0	2393	2461	1143	3041	1565
1	0	3	2394	2462	1142	3042	1561
1	0	5	2391	2460	1143	3041	1565
0	4	0	2395	2465	1145	3044	1565
0	0	0	2387	2458	1142	3041	1563
0	0	1	2392	2461	1143	3039	1561
0	1	2	2394	2463	1143	3042	1563
0	0	0	2390	2456	1138	3036	1558
2	0	2	2394	2461	1142	3043	1563
0	0	0	2393	2462	1141	3033	1560
0	1	5	2393	2462	1142	3043	1563
2	0	0	2394	2463	1145	3044	1565
1	0	0	2393	2462	1144	3043	1564
0	4	0	2390	2456	1136	3036	1559
0	2	3	2393	2460	1142	3042	1563
1	0	0	2394	2462	1143	3042	1565
0	1	0	2394	2464	1143	3045	1564
3	0	0	2399	2466	1145	3049	1569
0	1	6	2395	2462	1143	3041	1563
1	0	2	2394	2461	1142	3041	1563
1	0	0	2394	2460	1143	3044	1564
2	0	0	2391	2457	1139	3036	1557
2	0	2	2394	2462	1142	3042	1559
1	0	0	2393	2461	1142	3042	1561
0	2	3	2391	2461	1143	3041	1563
1	1	0	2392	2460	1139	3041	1563
1	0	1	2393	2460	1140	3039	1558
0	0	2	2393	2463	1144	3043	1564
1	0	0	2394	2460	1141	3042	1563
1	0	0	2393	2462	1142	3042	1562
0	3	6	2389	2453	1138	3035	1559
0	1	3	2394	2459	1142	3038	1562
0	0	0	2394	2458	1144	3042	1563
2	0	2	2393	2461	1143	3042	1565
1	0	0	2395	2463	1144	3042	1563
1	0	2	2391	2456	1139	3034	1557
0	2	4	2389	2456	1133	3034	1556
1	2	6	2394	2461	1144	3039	1564
0	1	2	2393	2464	1143	3044	1565
0	0	0	2396	2462	1144	3041	1564
1	3	1	2390	2459	1141	3040	1562
0	4	3	2393	2459	1141	3041	1562
3	0	4	2392	2460	1143	3041	1563
0	1	2	2393	2458	1142	3040	1563
0	1	0	2392	2460	1142	3042	1565
1	0	1	2389	2457	1139	3032	1556
0	0	6	2394	2462	1143	3039	1563
2	0	5	2393	2461	1144	3041	1564
0	1	0	2394	2461	1141	3041	1562
0	1	2	2393	2461	1141	3041	1563
0	0	0	2391	2457	1137	3034	1553
3	0	6	2393	2464	1143	3043	1568
3	0	0	2395	2462	1144	3041	1564
1	0	1	2394	2462	1142	3042	1562
0	0	0	2396	2462	1144	3041	1562
0	0	0	2391	2460	1141	3039	1552
0	0	0	2394	2458	1140	3039	1563
2	0	6	2393	2461	1143	3040	1564
0	0	0	2393	2463	1139	3038	1562
1	0	2	2393	2461	1143	3041	1564
1	2	0	2388	2456	1138	3034	1560
0	1	1	2395	2462	1141	3042	1563
1	1	2	2394	2461	1143	3039	1563
2	0	0	2393	2461	1144	3041	1565
1	0	0	2391	2460	1143	3040	1564
0	0	0	2392	2458	1137	3034	1558
0	1	2	2392	2460	1142	3038	1564
0	1	5	2392	2461	1145	3042	1565
1	1	1	2394	2463	1143	3041	1563
0	2	3	2388	2453	1140	3039	1563
0	2	2	2393	2460	1140	3031	1561
1	0	0	2394	2461	1144	3042	1563
0	0	0	2394	2462	1143	3044	1565
0	1	0	2394	2461	1144	3035	1561
0	2	1	2393	2459	1143	3040	1564
0	1	0	2389	2455	1137	3034	1558
2	0	0	2393	2462	1141	3042	1563
1	0	0	2394	2461	1142	3041	1562
0	1	1	2393	2461	1143	3042	1564
0	1	0	2393	2462	1144	3042	1565
1	0	0	2393	2461	1140	3036	1558
0	1	2	2393	2461	1144	3040	1563
0	1	0	2390	2454	1142	3041	1568
0	1	3	2392	2461	1144	3040	1565
0	1	5	2389	2454	1138	3038	1561
0	0	0	2393	2461	1142	3036	1561
0	1	3	2394	2459	1146	3044	1563
0	0	1	2394	2462	1143	3042	1557
0	2	0	2394	2462	1142	3042	1563
3	0	0	2389	2453	1136	3035	1558
3	0	1	2388	2450	1137	3033	1557
3	0	5	2395	2463	1146	3043	1564
0	0	2	2392	2463	1144	3041	1562
0	1	2	2394	2462	1143	3041	1564
1	0	0	2392	2461	1142	3039	1563
1	2	0	2386	2459	1141	3041	1558
0	3	7	2393	2461	1142	3039	1565
1	0	0	2390	2454	1141	3041	1562
0	0	3	2393	2462	1143	3040	1564
0	1	2	2388	2456	1139	3036	1560
0	2	4	2394	2463	1144	3041	1564
1	3	1	2393	2462	1142	3041	1562
0	0	0	2394	2461	1141	3041	1562
0	1	2	2393	2461	1143	3041	1564
1	0	0	2390	2458	1138	3035	1557
0	1	2	2394	2462	1143	3043	1565
1	0	0	2394	2463	1145	3043	1564
1	1	0	2394	2461	1143	3041	1561
0	0	1	2393	2461	1143	3041	1564
0	1	0	2391	2461	1141	3039	1564
0	1	2	2389	2452	1143	3041	1565
1	0	0	2395	2463	1143	3041	1564
0	0	0	2393	2442	1137	3038	1562
0	0	5	2393	2461	1142	3039	1562
2	0	0	2393	2461	1142	3035	1559
1	0	0	2393	2461	1142	3043	1563
1	0	0	2393	2460	1141	3040	1563
1	0	6	2392	2461	1142	3039	1563
0	1	0	2388	2455	1137	3036	1562
1	4	1	2395	2463	1144	3041	1566
0	1	2	2392	2461	1143	3040	1563
0	1	2	2393	2460	1142	3041	1563
0	0	0	2393	2462	1143	3039	1563
0	2	2	2387	2455	1138	3034	1557
1	0	0	2393	2461	1141	3040	1563
0	2	3	2393	2461	1142	3038	1567
0	1	1	2395	2462	1144	3041	1563
0	0	0	2392	2460	1142	3039	1562
1	4	1	2394	2460	1142	3040	1559
3	0	0	2394	2460	1143	3039	1563
0	1	4	2394	2460	1141	3041	1562
0	2	0	2393	2461	1144	3039	1563
1	0	0	2405	2461	1144	3040	1564
0	1	5	2387	2456	1135	3031	1558
1	0	0	2393	2460	1142	3041	1564
0	0	0	2393	2460	1143	3041	1563
1	2	5	2393	2459	1143	3042	1562
2	0	0	2393	2461	1142	3042	1564
0	2	5	2392	2457	1139	3035	1557
0	1	2	2394	2461	1144	3040	1563
1	2	1	2393	2460	1143	3040	1561
1	0	0	2393	2460	1141	3040	1563
0	0	2	2391	2460	1141	3040	1562
0	2	5	2392	2458	1139	3038	1563
0	0	0	2393	2461	1143	3042	1565
0	2	2	2404	2463	1140	3039	1562
1	3	0	2394	2462	1142	3039	1562
0	0	2	2389	2455	1142	3034	1557
1	2	0	2393	2460	1144	3039	1563
2	0	2	2393	2461	1144	3039	1564
1	3	0	2393	2460	1144	3041	1565
1	1	0	2395	2463	1145	3041	1564
1	0	0	2393	2461	1143	3040	1564
3	0	0	2392	2454	1137	3035	1555
1	1	0	2393	2460	1144	3039	1563
0	1	4	2392	2461	1134	3039	1561
1	0	2	2394	2461	1143	3044	1565
1	0	0	2390	2460	1142	3042	1563
0	3	0	2393	2461	1139	3038	1563
0	2	0	2392	2460	1143	3039	1563
2	0	1	2394	2461	1139	3031	1559
1	0	0	2393	2460	1143	3039	1563
2	0	2	2389	2450	1141	3034	1560
0	2	0	2394	2460	1141	3042	1564
0	3	2	2394	2463	1145	3041	1564
1	0	2	2394	2461	1142	3041	1564
0	1	2	2393	2460	1141	3038	1564
2	0	0	2391	2460	1138	3036	1557
0	1	3	2393	2461	1142	3035	1559
0	1	0	2395	2461	1144	3039	1564
0	3	4	2392	2460	1142	3039	1563
2	0	2	2392	2460	1142	3040	1563
0	2	6	2386	2455	1139	3038	1563
0	1	4	2393	2461	1142	3034	1560
0	1	4	2393	2460	1144	3041	1565
1	0	2	2395	2464	1145	3037	1558
0	1	0	2394	2460	1143	3040	1564
0	2	0	2387	2455	1138	3033	1558
1	0	0	2393	2460	1142	3040	1564
0	0	2	2393	2460	1141	3039	1563
0	2	0	2392	2459	1141	3040	1563
1	0	1	2392	2459	1141	3040	1567
0	1	2	2390	2460	1143	3037	1558
1	0	2	2393	2459	1144	3039	1563
1	0	2	2387	2454	1141	3039	1564
1	0	0	2392	2461	1142	3040	1562
2	0	0	2393	2460	1143	3041	1563
2	0	0	2388	2455	1137	3035	1561
0	0	0	2393	2461	1142	3039	1555
0	2	2	2393	2461	1144	3041	1565
1	4	2	2394	2462	1144	3041	1561
0	3	2	2395	2461	1143	3039	1563
0	0	0	2390	2453	1138	3033	1559
0	0	2	2392	2461	1143	3039	1564
1	2	2	2392	2460	1139	3039	1563
0	1	0	2393	2460	1142	3038	1563
0	1	1	2391	2459	1142	3039	1562
0	2	2	2387	2458	1143	3041	1561
0	0	0	2394	2461	1142	3041	1564
1	4	1	2393	2452	1139	3038	1562
1	0	0	2392	2459	1142	3039	1563
0	1	0	2388	2453	1137	3028	1556
0	2	2	2393	2460	1142	3038	1563
1	0	0	2393	2460	1142	3040	1565
2	0	0	2393	2460	1142	3040	1562
0	1	2	2393	2460	1143	3041	1563
2	0	2	2393	2461	1143	3040	1562
1	0	0	2389	2457	1138	3031	1558
0	1	0	2393	2461	1143	3041	1565
3	0	0	2396	2465	1145	3047	1570
0	1	6	2395	2461	1143	3040	1563
1	1	0	2389	2454	1136	3034	1555
1	0	0	2393	2460	1143	3042	1565
0	1	3	2394	2463	1148	3041	1564
0	0	0	2393	2459	1141	3040	1560
0	1	3	2391	2457	1141	3039	1561
1	0	0	2392	2459	1141	3039	1559
0	0	2	2393	2460	1143	3040	1562
0	1	2	2390	2458	1143	3040	1561
0	0	1	2392	2460	1144	3042	1565
2	0	2	2389	2455	1138	3034	1557
0	1	1	2392	2460	1141	3040	1562
2	0	2	2393	2460	1141	3040	1563
0	0	6	2392	2462	1143	3039	1562
1	4	0	2392	2459	1142	3039	1563
1	0	5	2392	2454	1137	3031	1555
0	0	0	2394	2462	1144	3042	1566
3	0	0	2395	2461	1142	3040	1561
2	0	0	2393	2460	1141	3040	1562
1	0	3	2393	2460	1142	3040	1562
1	3	0	2391	2458	1143	3041	1565
0	2	5	2394	2460	1143	3041	1564
1	2	2	2393	2458	1143	3040	1563
2	0	0	2393	2459	1138	3039	1562
1	4	4	2393	2460	1141	3040	1562
0	0	0	2389	2455	1138	3034	1559
2	0	1	2393	2460	1142	3043	1564
0	2	6	2393	2462	1144	3042	1563
1	3	6	2394	2461	1142	3041	1563
0	1	1	2392	2459	1142	3040	1563
2	0	0	2393	2455	1138	3033	1556
3	0	0	2393	2459	1142	3040	1562
1	0	0	2392	2460	1142	3040	1559
0	1	3	2392	2460	1143	3041	1565
1	3	2	2390	2455	1141	3042	1562
2	0	0	2394	2460	1142	3035	1562
0	1	0	2394	2460	1137	3038	1560
0	2	2	2392	2461	1143	3039	1563
0	0	0	2391	2459	1141	3036	1563
3	2	2	2396	2462	1144	3038	1564
0	1	2	2389	2454	1139	3034	1557
1	0	5	2392	2460	1142	3040	1563
1	0	0	2393	2460	1141	3040	1561
0	1	1	2392	2459	1142	3040	1563
0	0	0	2393	2460	1143	3039	1564
0	3	6	2392	2459	1137	3038	1561
1	0	0	2395	2462	1144	3042	1563
0	1	0	2388	2459	1141	3037	1563
0	2	0	2392	2461	1141	3039	1562
0	2	1	2388	2454	1138	3036	1560
0	2	5	2394	2461	1142	3037	1554
1	0	0	2392	2459	1143	3040	1563
0	1	1	2392	2460	1142	3039	1560
0	0	0	2393	2460	1141	3041	1564
1	4	0	2393	2460	1142	3038	1563
1	4	3	2389	2455	1135	3033	1558
0	0	0	2393	2460	1142	3041	1563
0	0	0	2392	2459	1142	3040	1563
0	0	0	2392	2458	1144	3041	1564
1	4	4	2391	2460	1145	3043	1564
2	0	2	2391	2459	1142	3039	1558
2	0	0	2394	2460	1142	3039	1563
1	2	0	2388	2455	1140	3039	1563
0	1	0	2393	2460	1142	3039	1564
2	0	0	2385	2454	1138	3031	1560
2	0	1	2393	2460	1142	3040	1564
3	0	0	2393	2460	1145	3042	1564
2	0	0	2394	2461	1143	3040	1563
0	1	3	2392	2460	1141	3040	1561
1	2	2	2388	2454	1136	3034	1558
1	4	3	2389	2460	1143	3040	1563
0	1	2	2391	2459	1142	3038	1563
0	3	2	2392	2460	1142	3041	1563
1	0	3	2394	2460	1143	3039	1564
0	1	1	2392	2460	1141	3040	1564
1	3	2	2387	2456	1141	3039	1559
1	1	0	2392	2461	1143	3042	1565
0	1	0	2388	2452	1142	3040	1563
0	2	2	2397	2461	1143	3040	1564
0	1	2	2387	2453	1137	3033	1559
0	1	1	2392	2459	1142	3040	1564
1	2	2	2394	2459	1143	3039	1563
1	3	0	2393	2459	1142	3038	1562
0	1	0	2405	2460	1143	3040	1565
1	0	3	2390	2458	1137	3034	1557
0	0	4	2391	2459	1141	3038	1563
0	0	0	2389	2458	1142	3038	1562
0	0	0	2391	2460	1139	3039	1562
1	2	1	2388	2456	1140	3037	1558
0	1	0	2392	2452	1136	3036	1565
0	1	4	2388	2448	1139	3036	1562
0	1	2	2391	2458	1142	3036	1563
0	1	0	2390	2450	1137	3035	1560
0	1	2	2391	2459	1141	3038	1561
