# Supplementary material for: Assisting hand gesture classification and rehabilitation assessment via sEMG and finger motion data
Source: Front Bioeng Biotechnol. 2026 Jan 8;13:1751763. doi: 10.3389/fbioe.2025.1751763 (PMC12823985; doi:10.3389/fbioe.2025.1751763)
Supplement: Supplementary file 1 [file DataSheet1.zip › dataset/function 0/1/0/6.csv]

channel_2	channel_3	channel_6	pinky	ring finger	middle finger	forefinger	thumb
86	90	84	2498	2655	1160	3093	1593
80	86	95	2494	2653	1156	3086	1589
82	86	80	2498	2657	1159	3092	1591
80	83	84	2498	2659	1159	3095	1592
77	79	84	2500	2660	1162	3097	1594
76	78	76	2499	2656	1154	3089	1591
73	80	71	2499	2659	1159	3096	1594
72	71	79	2500	2660	1160	3097	1593
71	72	77	2496	2654	1155	3089	1588
69	68	79	2498	2657	1157	3089	1592
67	70	77	2499	2659	1160	3095	1595
64	67	68	2499	2659	1161	3095	1594
59	67	66	2500	2661	1154	3090	1589
65	65	66	2500	2660	1158	3094	1594
59	69	68	2497	2658	1159	3096	1596
46	53	53	2498	2659	1159	3093	1595
50	50	55	2494	2652	1156	3089	1593
20	20	18	2499	2658	1160	3094	1595
16	18	19	2498	2656	1158	3092	1593
15	18	20	2499	2657	1158	3093	1589
15	18	23	2498	2657	1159	3091	1591
14	18	22	2497	2656	1158	3093	1593
13	14	17	2495	2650	1156	3085	1590
14	14	2	2498	2657	1157	3092	1590
15	14	1	2498	2657	1158	3091	1594
13	11	0	2500	2658	1162	3093	1594
12	14	0	2498	2655	1158	3092	1592
16	15	0	2500	2655	1158	3092	1594
17	18	0	2497	2654	1159	3092	1596
16	11	0	2497	2652	1156	3086	1588
20	14	0	2498	2656	1160	3093	1594
16	15	2	2498	2655	1160	3092	1593
15	15	0	2497	2657	1158	3093	1593
12	19	0	2498	2656	1159	3094	1596
0	0	1	2497	2655	1158	3091	1592
0	0	0	2499	2656	1159	3092	1594
0	0	0	2495	2651	1154	3084	1587
0	0	0	2498	2654	1155	3088	1594
0	0	0	2497	2655	1159	3091	1594
0	0	0	2498	2656	1159	3091	1594
1	0	0	2497	2657	1157	3091	1593
0	0	2	2494	2655	1158	3088	1590
0	0	0	2496	2654	1159	3083	1593
0	0	0	2496	2656	1158	3090	1594
0	0	2	2497	2655	1159	3092	1596
0	0	0	2494	2651	1152	3080	1586
0	0	1	2498	2657	1158	3091	1595
0	0	0	2498	2656	1160	3091	1594
0	0	0	2498	2655	1157	3091	1589
0	1	0	2496	2655	1159	3091	1597
0	0	0	2497	2653	1157	3086	1589
0	0	1	2499	2657	1159	3092	1592
0	0	0	2500	2658	1161	3094	1594
2	0	2	2500	2658	1159	3092	1594
0	1	0	2499	2657	1159	3091	1593
1	1	1	2493	2649	1155	3088	1593
0	0	2	2499	2656	1161	3085	1591
0	1	0	2497	2655	1159	3092	1594
0	1	0	2499	2654	1157	3091	1595
2	0	1	2497	2656	1157	3092	1594
0	0	4	2489	2650	1154	3085	1589
0	1	0	2497	2659	1158	3091	1593
0	0	2	2497	2656	1158	3092	1594
1	0	0	2498	2655	1160	3091	1595
1	0	3	2496	2657	1160	3089	1595
0	1	0	2497	2652	1157	3090	1593
0	1	0	2497	2656	1158	3091	1594
0	3	0	2497	2655	1157	3090	1593
0	1	0	2498	2656	1160	3090	1593
0	1	0	2493	2651	1154	3087	1588
1	1	0	2492	2651	1153	3082	1586
2	0	1	2498	2658	1159	3091	1596
0	1	0	2499	2658	1160	3090	1592
0	0	6	2497	2656	1159	3090	1591
1	1	0	2497	2657	1158	3091	1595
0	1	2	2497	2655	1155	3085	1588
1	3	3	2497	2657	1160	3092	1595
1	0	0	2500	2658	1159	3091	1591
0	0	0	2498	2657	1159	3090	1597
0	0	3	2490	2651	1154	3089	1593
0	3	2	2497	2655	1158	3081	1589
0	3	2	2499	2657	1161	3090	1595
0	1	1	2498	2648	1155	3089	1593
0	1	0	2496	2655	1160	3094	1594
0	0	5	2492	2648	1155	3083	1588
0	0	0	2498	2655	1159	3091	1594
1	2	3	2500	2658	1161	3091	1595
0	0	0	2498	2656	1158	3088	1594
0	0	4	2497	2655	1161	3090	1595
0	0	2	2496	2655	1158	3088	1593
0	0	0	2492	2650	1156	3088	1590
0	0	0	2498	2656	1159	3089	1595
0	0	6	2495	2655	1157	3088	1593
0	1	0	2497	2655	1160	3089	1594
0	3	2	2492	2651	1152	3086	1587
0	2	0	2498	2656	1158	3089	1595
2	0	2	2498	2655	1158	3090	1594
1	0	3	2498	2655	1158	3083	1585
0	0	0	2497	2654	1158	3087	1593
0	1	0	2497	2653	1157	3082	1587
0	1	2	2496	2655	1159	3087	1594
0	0	0	2497	2655	1158	3089	1593
0	1	0	2497	2654	1157	3085	1594
1	2	2	2492	2648	1154	3085	1593
1	0	4	2497	2654	1158	3078	1589
0	0	0	2496	2653	1158	3089	1593
2	0	0	2499	2658	1159	3090	1595
0	1	0	2495	2647	1156	3086	1594
0	0	0	2497	2657	1159	3088	1594
0	0	2	2491	2650	1150	3080	1586
0	2	3	2497	2654	1157	3088	1593
2	0	2	2496	2658	1157	3089	1595
0	2	0	2496	2657	1161	3092	1595
0	0	2	2497	2654	1158	3084	1592
0	2	0	2495	2654	1159	3086	1592
1	1	0	2496	2655	1157	3088	1593
1	0	2	2496	2654	1158	3086	1593
0	0	0	2493	2652	1156	3087	1592
1	0	0	2496	2653	1157	3088	1594
1	1	0	2497	2655	1158	3090	1594
2	0	0	2496	2654	1156	3088	1594
1	0	2	2496	2653	1158	3087	1595
0	2	2	2491	2647	1152	3079	1588
1	0	0	2496	2652	1158	3088	1594
0	0	0	2498	2655	1160	3086	1594
0	0	0	2495	2653	1156	3087	1594
0	2	3	2495	2653	1158	3086	1593
1	3	1	2495	2653	1153	3081	1587
1	1	0	2496	2653	1157	3088	1595
0	0	0	2496	2653	1158	3089	1595
1	0	1	2497	2655	1158	3088	1594
0	2	4	2491	2647	1154	3084	1594
0	1	0	2492	2648	1154	3084	1593
1	0	6	2496	2654	1158	3085	1592
0	4	3	2496	2653	1157	3085	1593
0	1	0	2496	2651	1156	3087	1592
0	0	1	2495	2654	1159	3087	1595
1	0	3	2492	2649	1153	3079	1586
1	1	1	2495	2654	1158	3087	1594
0	1	2	2495	2653	1158	3085	1592
1	4	1	2495	2653	1159	3086	1592
0	1	2	2493	2652	1158	3087	1595
1	0	0	2494	2654	1158	3089	1591
0	1	2	2496	2655	1159	3087	1595
0	1	0	2496	2654	1157	3086	1594
1	1	1	2495	2654	1158	3086	1593
0	0	0	2489	2648	1153	3081	1589
0	2	0	2496	2653	1157	3087	1593
0	1	0	2496	2654	1158	3086	1596
0	1	0	2497	2655	1160	3082	1592
1	4	0	2497	2654	1158	3077	1591
0	1	0	2495	2653	1158	3086	1593
0	1	1	2493	2648	1153	3079	1588
1	0	2	2494	2653	1157	3085	1594
1	2	1	2495	2653	1158	3086	1594
0	0	4	2495	2654	1157	3086	1594
0	1	0	2490	2651	1156	3086	1595
0	0	2	2496	2653	1157	3086	1595
0	2	0	2495	2654	1157	3086	1594
0	0	0	2491	2651	1158	3085	1593
1	1	0	2495	2654	1157	3086	1592
1	4	3	2488	2647	1154	3079	1588
0	1	0	2496	2653	1158	3085	1593
1	1	1	2494	2653	1157	3083	1592
1	2	0	2495	2648	1159	3085	1593
0	1	0	2494	2652	1157	3084	1594
0	1	0	2494	2654	1157	3080	1590
1	3	0	2497	2656	1157	3086	1593
1	0	1	2492	2655	1161	3088	1596
0	0	0	2496	2654	1159	3086	1594
2	0	2	2496	2654	1158	3085	1593
0	1	0	2487	2646	1153	3084	1591
0	1	0	2495	2653	1157	3085	1589
0	1	0	2496	2653	1157	3085	1594
2	0	3	2495	2652	1152	3085	1595
0	0	0	2495	2653	1159	3085	1594
1	0	2	2488	2646	1153	3077	1589
0	0	0	2497	2655	1158	3085	1594
0	1	0	2494	2654	1159	3085	1594
1	3	1	2495	2654	1157	3085	1594
0	1	0	2492	2653	1157	3083	1594
0	1	2	2492	2647	1153	3083	1593
0	0	0	2495	2653	1158	3083	1595
2	0	0	2493	2653	1159	3086	1594
0	1	4	2495	2653	1158	3084	1593
2	0	3	2487	2647	1152	3078	1587
1	4	2	2492	2649	1153	3079	1587
1	3	3	2495	2654	1157	3084	1595
1	3	0	2496	2654	1158	3084	1594
0	2	1	2495	2653	1157	3081	1586
1	2	1	2495	2651	1158	3084	1593
2	1	0	2494	2649	1154	3080	1590
0	1	5	2495	2654	1158	3085	1593
1	2	0	2497	2654	1159	3085	1594
1	1	6	2495	2653	1160	3086	1596
0	1	5	2492	2649	1156	3084	1593
0	0	0	2494	2653	1152	3081	1591
0	1	0	2495	2653	1158	3084	1594
0	0	0	2488	2648	1155	3084	1592
2	0	0	2492	2652	1160	3087	1595
0	1	0	2489	2648	1151	3074	1587
1	2	3	2496	2652	1157	3083	1593
0	2	0	2495	2653	1157	3083	1594
0	0	5	2494	2652	1158	3086	1595
0	0	0	2495	2653	1159	3087	1595
0	1	1	2497	2654	1157	3085	1594
0	0	3	2491	2651	1157	3077	1589
2	0	4	2493	2653	1158	3083	1593
3	0	5	2493	2651	1157	3083	1593
0	1	3	2494	2652	1158	3084	1591
2	0	1	2494	2652	1157	3082	1591
0	0	5	2494	2652	1157	3082	1592
0	0	0	2496	2651	1159	3083	1593
0	0	6	2494	2653	1156	3083	1594
0	0	0	2489	2645	1153	3075	1590
0	1	0	2493	2654	1159	3084	1592
2	0	0	2495	2652	1158	3083	1593
0	2	0	2493	2651	1157	3079	1592
1	0	4	2494	2651	1157	3082	1594
0	0	5	2492	2647	1150	3075	1587
1	1	0	2494	2652	1158	3082	1593
0	0	2	2496	2653	1160	3083	1594
0	0	0	2492	2652	1156	3085	1592
1	1	0	2490	2649	1156	3081	1593
0	1	0	2493	2651	1156	3081	1593
2	0	1	2494	2653	1157	3085	1596
0	0	0	2495	2652	1160	3081	1594
0	0	2	2495	2653	1156	3082	1594
0	0	0	2495	2653	1158	3082	1593
1	0	4	2488	2647	1153	3074	1588
1	2	0	2493	2651	1158	3082	1595
0	1	0	2494	2651	1158	3081	1593
0	0	0	2494	2653	1158	3082	1593
0	0	0	2494	2651	1157	3081	1594
0	1	1	2492	2651	1156	3076	1590
0	1	0	2496	2654	1159	3081	1594
3	0	3	2494	2651	1158	3080	1592
0	1	0	2494	2651	1158	3082	1593
0	0	0	2490	2646	1152	3076	1592
2	0	1	2494	2652	1158	3085	1593
2	0	0	2495	2655	1159	3082	1594
0	0	5	2493	2649	1155	3080	1593
1	3	1	2493	2650	1159	3081	1593
0	0	2	2486	2646	1151	3077	1586
0	1	2	2493	2652	1159	3081	1594
1	2	0	2492	2652	1158	3083	1596
0	0	0	2493	2650	1157	3081	1593
0	0	5	2493	2651	1156	3082	1595
1	3	1	2494	2652	1158	3082	1593
1	1	5	2493	2649	1156	3081	1591
2	0	1	2494	2651	1157	3082	1594
1	1	0	2493	2649	1157	3081	1593
2	0	4	2494	2651	1158	3083	1594
0	1	0	2492	2644	1153	3072	1578
0	1	0	2494	2651	1157	3080	1593
0	0	6	2494	2652	1156	3082	1593
0	1	0	2493	2650	1158	3074	1590
1	1	0	2493	2650	1157	3082	1594
2	4	0	2491	2646	1152	3076	1591
1	2	0	2494	2652	1157	3080	1593
1	1	1	2494	2648	1157	3081	1592
1	1	0	2494	2651	1157	3080	1593
3	0	0	2486	2649	1155	3081	1595
0	0	5	2498	2651	1155	3078	1594
0	1	0	2494	2648	1150	3078	1592
0	1	0	2493	2651	1157	3083	1594
0	0	0	2492	2650	1156	3079	1594
1	0	0	2493	2650	1157	3080	1593
0	0	2	2490	2644	1152	3073	1586
0	1	0	2494	2651	1158	3081	1595
2	0	1	2494	2651	1158	3082	1596
0	1	0	2494	2653	1159	3079	1594
0	0	2	2493	2650	1157	3079	1593
0	0	3	2492	2650	1155	3074	1589
0	0	2	2493	2650	1158	3081	1594
1	2	3	2493	2651	1158	3082	1594
1	1	0	2494	2653	1159	3080	1596
2	0	1	2486	2645	1149	3078	1591
2	4	0	2493	2650	1155	3081	1584
0	3	0	2492	2650	1155	3078	1592
0	0	3	2495	2646	1150	3075	1591
0	1	0	2488	2651	1158	3081	1596
0	1	0	2493	2649	1156	3078	1594
2	0	1	2489	2644	1152	3072	1587
0	0	2	2493	2652	1158	3081	1596
1	3	2	2496	2651	1159	3080	1595
1	2	1	2493	2650	1157	3079	1594
1	4	0	2491	2648	1156	3079	1592
2	0	5	2485	2644	1154	3078	1592
0	2	0	2493	2650	1157	3078	1595
0	0	3	2492	2650	1156	3079	1594
2	0	0	2493	2649	1156	3079	1593
0	1	5	2486	2644	1152	3073	1588
2	0	3	2492	2649	1157	3078	1594
1	0	0	2492	2648	1158	3081	1595
0	1	0	2493	2652	1160	3082	1587
0	0	2	2493	2650	1156	3078	1594
1	3	2	2492	2647	1154	3072	1586
1	0	2	2493	2650	1156	3079	1594
0	0	0	2492	2650	1158	3079	1594
1	1	6	2492	2649	1157	3078	1594
0	2	0	2492	2649	1157	3074	1594
0	1	0	2488	2642	1156	3079	1593
0	0	1	2493	2652	1158	3070	1590
2	1	0	2493	2649	1157	3078	1594
0	0	1	2489	2645	1153	3077	1592
0	2	2	2490	2646	1150	3076	1591
0	3	0	2492	2651	1157	3079	1593
0	0	0	2493	2649	1156	3075	1592
0	2	0	2493	2653	1157	3080	1594
0	0	0	2494	2651	1158	3078	1594
0	0	0	2489	2644	1153	3072	1589
0	0	1	2492	2652	1156	3077	1592
1	0	0	2493	2650	1157	3078	1594
0	1	0	2493	2650	1156	3079	1593
1	0	2	2490	2649	1156	3077	1594
2	0	0	2494	2651	1159	3081	1594
0	1	0	2494	2650	1159	3078	1594
0	1	0	2492	2650	1156	3078	1592
0	0	0	2492	2652	1157	3077	1594
0	1	0	2487	2643	1149	3064	1587
3	0	1	2492	2646	1157	3077	1590
0	1	0	2491	2647	1157	3078	1593
1	0	4	2497	2652	1157	3076	1592
1	0	5	2491	2649	1157	3077	1590
0	1	2	2492	2650	1155	3077	1593
0	0	3	2493	2649	1154	3070	1588
1	4	0	2492	2649	1157	3078	1593
0	1	0	2493	2651	1159	3077	1593
0	0	0	2493	2650	1156	3076	1592
1	2	0	2487	2643	1152	3074	1591
0	0	2	2492	2650	1156	3074	1589
0	0	2	2492	2650	1157	3076	1593
0	1	0	2492	2647	1156	3076	1591
1	1	0	2491	2650	1156	3077	1593
0	1	2	2489	2645	1149	3066	1585
0	2	0	2492	2652	1159	3078	1593
1	4	1	2492	2653	1157	3077	1593
0	1	0	2492	2650	1155	3077	1593
0	0	1	2490	2648	1156	3076	1592
1	4	0	2488	2646	1156	3076	1590
1	2	0	2492	2650	1155	3077	1593
0	1	0	2491	2650	1157	3076	1589
0	0	3	2489	2649	1156	3077	1593
0	0	0	2491	2647	1156	3077	1592
0	1	0	2487	2639	1153	3074	1588
0	0	6	2493	2651	1156	3077	1591
1	1	0	2491	2649	1156	3077	1592
1	2	0	2491	2649	1157	3071	1588
2	0	4	2492	2649	1156	3077	1591
0	0	5	2492	2646	1153	3069	1588
0	1	0	2493	2649	1157	3079	1594
0	1	0	2492	2648	1157	3077	1591
3	0	3	2491	2648	1155	3076	1592
1	3	3	2486	2644	1155	3076	1592
0	0	6	2491	2649	1153	3072	1591
1	1	5	2494	2651	1159	3077	1592
0	0	0	2488	2647	1155	3076	1592
1	2	1	2492	2650	1157	3075	1593
1	3	5	2484	2644	1150	3069	1586
1	2	0	2485	2643	1149	3069	1588
0	4	0	2491	2649	1155	3075	1592
0	0	0	2492	2649	1158	3076	1591
2	1	1	2492	2650	1156	3077	1591
0	1	0	2491	2648	1158	3076	1592
0	0	4	2490	2650	1156	3072	1591
0	1	6	2493	2651	1158	3076	1593
0	0	0	2490	2647	1156	3076	1593
0	0	4	2493	2651	1157	3075	1592
2	0	2	2485	2645	1151	3070	1590
0	1	1	2492	2649	1158	3076	1589
0	0	5	2491	2649	1157	3075	1593
2	0	1	2492	2650	1151	3076	1592
1	4	0	2493	2652	1158	3076	1593
2	0	2	2489	2636	1151	3066	1586
0	0	1	2492	2649	1156	3077	1592
0	1	0	2491	2649	1156	3076	1592
0	0	0	2492	2649	1156	3077	1593
1	0	0	2492	2650	1157	3076	1593
0	0	0	2489	2648	1155	3076	1591
0	0	0	2490	2644	1153	3078	1594
0	4	2	2493	2652	1158	3076	1592
0	1	0	2488	2648	1156	3075	1593
0	1	2	2492	2650	1156	3077	1593
1	2	0	2483	2640	1152	3069	1588
0	1	1	2493	2650	1157	3076	1592
0	2	0	2490	2649	1157	3075	1593
1	0	5	2492	2647	1156	3076	1588
2	0	2	2491	2648	1156	3076	1592
0	0	0	2491	2645	1155	3070	1587
0	1	0	2491	2648	1155	3079	1593
2	0	0	2490	2651	1157	3076	1593
0	1	0	2487	2649	1156	3072	1594
0	0	6	2486	2642	1149	3073	1590
0	1	0	2490	2647	1156	3067	1583
2	3	0	2493	2649	1157	3078	1592
0	1	0	2490	2648	1156	3076	1592
3	0	2	2491	2640	1153	3074	1592
1	0	2	2492	2651	1156	3076	1590
1	4	0	2487	2640	1150	3069	1587
3	0	3	2491	2648	1156	3074	1593
0	0	5	2490	2648	1156	3077	1583
1	1	1	2492	2651	1156	3076	1593
1	2	1	2489	2643	1151	3070	1587
0	1	0	2491	2648	1157	3074	1593
1	0	0	2492	2649	1155	3076	1592
1	0	1	2490	2648	1155	3076	1593
0	0	3	2487	2647	1156	3075	1593
2	0	0	2491	2647	1157	3078	1596
0	1	0	2492	2650	1159	3076	1593
0	1	0	2491	2649	1155	3076	1593
0	1	0	2491	2648	1155	3076	1593
1	2	0	2485	2641	1151	3068	1588
0	0	4	2491	2649	1156	3075	1593
0	0	2	2490	2647	1157	3076	1593
2	0	2	2491	2648	1157	3077	1595
0	0	5	2492	2645	1158	3077	1595
2	1	1	2490	2646	1154	3071	1587
0	0	4	2491	2648	1156	3076	1593
0	0	2	2491	2649	1155	3077	1592
0	1	0	2491	2648	1157	3080	1594
0	0	4	2493	2650	1158	3076	1592
2	0	2	2486	2643	1154	3075	1593
2	0	0	2489	2647	1156	3072	1593
3	0	1	2490	2646	1156	3075	1593
2	0	0	2490	2645	1155	3076	1590
0	0	0	2490	2647	1157	3075	1593
1	1	1	2484	2641	1150	3068	1587
0	0	0	2490	2647	1157	3077	1595
0	1	0	2492	2651	1157	3078	1593
1	0	2	2491	2648	1156	3076	1592
3	0	3	2488	2646	1156	3075	1592
3	0	0	2488	2645	1156	3074	1588
1	1	0	2489	2647	1156	3072	1593
0	0	3	2489	2647	1155	3073	1594
2	3	0	2492	2648	1156	3077	1594
1	3	2	2487	2644	1153	3069	1589
0	0	0	2490	2646	1153	3076	1593
1	2	0	2490	2648	1157	3075	1594
1	0	3	2489	2646	1154	3073	1590
1	1	0	2490	2647	1154	3071	1592
1	2	0	2489	2648	1156	3076	1593
0	0	0	2486	2643	1150	3068	1586
0	1	0	2489	2646	1157	3075	1593
2	0	6	2490	2647	1156	3074	1594
1	2	0	2487	2648	1156	3077	1595
2	0	0	2485	2644	1154	3072	1594
0	0	3	2492	2645	1152	3072	1593
0	1	4	2489	2645	1156	3075	1593
2	0	0	2487	2643	1154	3073	1593
1	3	0	2489	2647	1156	3075	1595
1	0	3	2485	2644	1153	3069	1587
3	0	4	2489	2647	1157	3071	1592
1	4	1	2489	2645	1154	3076	1592
0	1	0	2489	2647	1157	3074	1591
1	1	0	2489	2646	1155	3076	1593
1	1	0	2488	2645	1157	3075	1592
0	1	0	2489	2646	1152	3067	1586
0	0	5	2491	2649	1157	3077	1594
0	0	5	2487	2647	1156	3076	1592
2	0	0	2489	2647	1157	3074	1594
0	0	2	2483	2638	1150	3072	1592
0	2	2	2489	2647	1155	3073	1586
1	1	1	2489	2648	1158	3077	1594
0	0	0	2491	2641	1153	3074	1593
0	1	0	2488	2647	1155	3075	1593
0	0	3	2486	2640	1150	3069	1586
1	0	2	2490	2647	1155	3074	1594
1	4	1	2490	2646	1157	3074	1593
1	3	1	2491	2648	1158	3072	1593
0	0	0	2485	2644	1157	3074	1592
0	2	0	2484	2641	1154	3073	1590
1	0	0	2489	2645	1156	3074	1594
0	0	0	2488	2645	1157	3077	1595
1	3	0	2487	2645	1156	3073	1594
1	3	2	2489	2647	1162	3077	1594
2	0	3	2485	2641	1151	3066	1587
2	0	0	2489	2646	1154	3072	1593
0	0	5	2489	2646	1157	3074	1593
0	4	2	2488	2646	1155	3070	1587
2	0	0	2489	2646	1156	3075	1593
3	0	5	2489	2643	1152	3072	1588
0	1	0	2490	2647	1157	3075	1593
0	0	0	2490	2647	1156	3075	1594
0	1	2	2489	2647	1156	3074	1593
0	1	1	2484	2640	1152	3072	1594
0	1	2	2491	2650	1156	3065	1592
2	0	0	2490	2646	1155	3073	1593
0	1	0	2483	2639	1153	3073	1593
0	0	0	2490	2647	1155	3074	1592
0	0	0	2485	2639	1150	3067	1588
0	1	0	2490	2646	1155	3074	1592
0	1	2	2489	2646	1156	3074	1592
0	0	0	2489	2646	1156	3074	1594
0	0	0	2490	2647	1159	3077	1594
0	1	0	2489	2646	1157	3074	1593
1	0	5	2485	2643	1155	3073	1590
0	2	7	2489	2645	1156	3071	1593
1	0	0	2488	2646	1156	3072	1593
0	0	2	2484	2643	1154	3071	1593
0	1	1	2487	2646	1155	3073	1595
0	1	2	2491	2647	1157	3074	1594
1	0	0	2488	2645	1155	3074	1594
3	0	1	2490	2647	1155	3072	1594
1	0	0	2483	2639	1150	3060	1584
0	3	0	2486	2646	1153	3071	1593
1	0	0	2487	2644	1155	3070	1593
2	0	2	2489	2647	1159	3074	1595
2	0	4	2489	2646	1156	3072	1593
0	1	0	2488	2646	1154	3067	1588
0	0	5	2486	2645	1154	3072	1593
0	1	1	2487	2646	1155	3072	1593
2	0	0	2488	2644	1156	3072	1591
0	3	5	2483	2638	1152	3072	1593
0	1	4	2490	2645	1156	3071	1592
1	0	1	2489	2645	1156	3071	1593
1	4	0	2488	2645	1155	3073	1592
1	0	0	2488	2643	1155	3074	1593
0	3	0	2490	2648	1156	3074	1593
0	0	3	2486	2640	1151	3067	1587
1	0	0	2487	2645	1154	3072	1592
3	0	0	2489	2645	1156	3072	1592
0	1	2	2488	2644	1154	3069	1593
0	2	0	2489	2646	1155	3070	1593
0	1	0	2487	2643	1154	3072	1591
0	1	2	2489	2644	1156	3073	1594
0	1	0	2488	2644	1156	3073	1592
2	0	3	2488	2645	1156	3072	1593
2	0	0	2484	2638	1151	3066	1589
0	0	0	2489	2647	1158	3069	1595
0	1	4	2489	2646	1155	3069	1594
1	3	6	2489	2645	1155	3069	1590
0	4	0	2489	2645	1156	3073	1593
0	2	0	2488	2639	1152	3064	1588
0	0	2	2487	2643	1154	3068	1590
0	0	0	2489	2645	1156	3072	1594
1	0	0	2488	2645	1155	3073	1593
0	0	0	2489	2645	1156	3070	1593
1	2	6	2484	2638	1152	3070	1591
1	0	3	2489	2645	1152	3067	1592
1	0	5	2489	2645	1154	3073	1594
0	1	0	2486	2644	1155	3074	1595
1	3	1	2490	2645	1157	3072	1594
1	2	2	2484	2638	1151	3066	1587
