# Supplementary material for: Assisting hand gesture classification and rehabilitation assessment via sEMG and finger motion data
Source: Front Bioeng Biotechnol. 2026 Jan 8;13:1751763. doi: 10.3389/fbioe.2025.1751763 (PMC12823985; doi:10.3389/fbioe.2025.1751763)
Supplement: Supplementary file 1 [file DataSheet1.zip › dataset/function 0/1/0/7.csv]

channel_2	channel_3	channel_6	pinky	ring finger	middle finger	forefinger	thumb
0	1	0	2533	2502	1148	3133	1599
0	1	0	2529	2498	1147	3130	1597
1	0	4	2535	2503	1148	3135	1598
1	3	2	2530	2501	1148	3133	1598
0	1	0	2533	2501	1150	3133	1597
1	2	4	2533	2501	1150	3133	1598
1	2	5	2525	2492	1145	3127	1593
1	0	2	2532	2501	1148	3133	1600
0	0	0	2530	2503	1151	3135	1599
0	1	4	2533	2501	1149	3133	1598
2	0	0	2530	2499	1148	3130	1596
1	3	3	2532	2501	1148	3132	1598
1	3	5	2530	2501	1148	3132	1597
2	0	3	2532	2501	1148	3134	1599
0	1	0	2531	2501	1149	3134	1599
1	4	2	2528	2497	1146	3127	1592
0	0	0	2533	2503	1149	3134	1597
0	3	6	2532	2502	1149	3133	1596
0	1	0	2532	2503	1148	3131	1599
0	1	1	2532	2501	1150	3133	1601
1	4	4	2532	2502	1150	3135	1599
0	2	2	2533	2497	1144	3126	1594
0	0	2	2531	2501	1148	3133	1597
2	0	0	2532	2502	1149	3133	1598
0	0	0	2529	2501	1147	3131	1598
0	1	2	2527	2495	1145	3131	1597
0	1	1	2531	2501	1148	3132	1598
0	0	0	2531	2499	1146	3131	1599
3	0	4	2533	2504	1151	3133	1598
0	0	0	2533	2502	1149	3133	1599
1	0	2	2527	2494	1145	3127	1593
0	1	0	2533	2499	1148	3132	1599
0	1	0	2532	2501	1147	3132	1595
1	0	0	2531	2501	1149	3131	1598
1	0	0	2530	2500	1148	3131	1601
0	1	2	2531	2499	1148	3131	1597
2	0	0	2531	2499	1150	3130	1593
0	1	0	2530	2500	1148	3133	1598
0	1	2	2531	2499	1149	3132	1597
1	2	1	2531	2503	1150	3135	1599
0	2	0	2531	2495	1144	3125	1595
0	1	0	2531	2500	1148	3132	1597
0	0	1	2528	2497	1148	3126	1593
0	0	2	2531	2500	1149	3132	1597
0	1	0	2531	2502	1150	3131	1599
0	0	0	2525	2497	1141	3125	1595
0	1	2	2532	2503	1151	3134	1598
0	0	0	2531	2501	1148	3133	1597
1	4	5	2532	2501	1148	3132	1598
0	2	4	2527	2497	1148	3130	1598
2	0	2	2530	2500	1148	3132	1597
0	1	2	2526	2496	1148	3129	1598
0	1	0	2531	2500	1150	3134	1601
0	0	0	2531	2501	1149	3132	1598
1	1	2	2529	2498	1148	3132	1598
0	0	0	2526	2491	1145	3126	1593
1	0	1	2529	2500	1149	3131	1600
1	0	2	2531	2500	1149	3125	1596
1	1	1	2532	2501	1149	3131	1598
1	3	2	2530	2500	1150	3131	1600
0	1	2	2530	2500	1142	3129	1593
1	2	1	2529	2498	1148	3130	1599
1	2	4	2527	2498	1149	3131	1598
0	0	0	2529	2500	1149	3134	1599
0	1	0	2528	2496	1147	3129	1596
0	0	0	2531	2501	1149	3131	1597
3	0	2	2527	2498	1143	3126	1595
0	0	0	2530	2500	1149	3133	1601
0	0	5	2532	2502	1149	3130	1598
0	0	3	2525	2493	1143	3121	1590
0	1	2	2530	2499	1147	3131	1596
1	4	5	2529	2499	1148	3130	1597
2	0	2	2530	2500	1149	3137	1592
1	0	0	2531	2502	1147	3131	1597
0	1	0	2529	2497	1147	3130	1597
0	2	0	2529	2499	1149	3126	1591
0	3	0	2528	2498	1147	3130	1597
1	0	2	2530	2499	1148	3131	1597
1	0	0	2528	2498	1150	3130	1598
1	0	0	2525	2494	1143	3127	1599
0	1	0	2530	2500	1148	3130	1599
0	0	2	2524	2491	1147	3126	1589
0	0	3	2526	2500	1147	3131	1597
3	0	3	2529	2499	1150	3130	1598
0	1	0	2527	2494	1144	3124	1590
1	3	0	2529	2499	1148	3131	1598
0	1	0	2529	2499	1148	3132	1599
0	0	0	2530	2501	1148	3131	1597
0	1	3	2525	2494	1146	3130	1597
2	0	0	2524	2498	1147	3129	1592
0	0	1	2529	2499	1149	3128	1598
0	2	0	2522	2493	1148	3129	1598
0	2	0	2530	2500	1150	3130	1597
0	2	0	2529	2498	1150	3128	1592
0	2	1	2527	2499	1148	3130	1597
1	0	0	2536	2509	1157	3139	1605
0	0	2	2527	2498	1147	3127	1595
0	1	1	2527	2499	1148	3129	1596
0	0	1	2522	2491	1144	3123	1590
0	1	2	2527	2499	1148	3129	1598
1	1	6	2528	2501	1150	3131	1597
1	2	2	2527	2498	1148	3128	1597
0	0	0	2527	2497	1146	3129	1595
0	0	0	2527	2498	1146	3123	1591
0	0	0	2527	2497	1148	3127	1596
0	0	2	2527	2498	1147	3128	1594
0	1	6	2527	2499	1150	3129	1597
0	1	0	2525	2494	1144	3126	1593
1	0	6	2527	2498	1149	3127	1595
0	2	0	2527	2498	1148	3125	1597
0	0	5	2527	2499	1148	3128	1595
2	0	6	2527	2498	1147	3127	1595
1	3	3	2524	2494	1144	3121	1592
2	0	0	2526	2492	1144	3120	1590
0	0	0	2527	2498	1148	3127	1594
0	0	0	2527	2498	1147	3128	1594
0	1	2	2525	2497	1148	3127	1595
1	0	0	2526	2497	1149	3127	1595
2	0	0	2528	2498	1147	3130	1593
0	0	2	2525	2500	1151	3129	1596
1	1	3	2529	2501	1147	3128	1595
1	2	4	2527	2498	1148	3126	1594
1	1	5	2523	2492	1144	3119	1590
1	0	0	2527	2497	1147	3127	1594
0	1	0	2527	2496	1147	3126	1591
0	0	0	2528	2498	1150	3127	1597
1	2	2	2529	2499	1150	3129	1595
2	0	1	2526	2493	1142	3118	1590
1	0	5	2527	2497	1149	3126	1593
1	4	3	2527	2497	1148	3127	1594
0	1	2	2527	2499	1147	3127	1590
1	0	0	2528	2500	1150	3127	1595
1	0	0	2525	2496	1149	3125	1594
0	0	0	2527	2498	1149	3126	1595
1	0	0	2523	2495	1146	3123	1588
0	1	4	2527	2498	1148	3127	1593
0	1	3	2525	2496	1148	3126	1592
2	0	3	2521	2489	1144	3116	1590
0	1	3	2528	2498	1150	3126	1592
1	0	0	2526	2499	1147	3120	1592
2	0	0	2526	2498	1147	3124	1593
1	2	2	2526	2497	1147	3125	1591
0	1	2	2526	2497	1141	3118	1587
0	0	1	2525	2494	1148	3125	1593
0	1	2	2526	2498	1148	3125	1595
0	1	0	2528	2498	1150	3127	1593
1	0	1	2523	2492	1145	3122	1592
1	0	0	2526	2496	1149	3124	1593
0	0	0	2525	2497	1141	3121	1591
1	0	6	2526	2496	1144	3123	1593
0	1	2	2528	2499	1150	3125	1594
0	0	0	2522	2497	1147	3122	1591
1	0	2	2523	2491	1144	3117	1586
0	1	3	2526	2497	1145	3125	1592
0	1	2	2526	2497	1149	3126	1590
0	3	1	2528	2499	1149	3125	1593
1	0	0	2525	2495	1146	3125	1592
1	0	0	2526	2498	1145	3124	1589
0	0	0	2524	2494	1147	3123	1591
0	0	0	2526	2497	1147	3125	1592
1	0	3	2522	2496	1148	3123	1593
0	1	0	2521	2490	1144	3119	1589
1	2	2	2527	2499	1148	3126	1593
0	4	2	2523	2487	1145	3121	1586
0	1	0	2526	2497	1147	3124	1592
0	0	3	2525	2497	1148	3125	1591
2	0	5	2524	2491	1143	3118	1584
0	0	2	2522	2494	1142	3117	1589
0	0	4	2525	2496	1149	3125	1591
1	1	1	2525	2498	1147	3125	1593
0	1	0	2526	2497	1147	3126	1591
0	0	1	2523	2493	1148	3124	1591
0	1	0	2526	2498	1149	3129	1594
0	1	0	2518	2494	1146	3125	1591
1	4	2	2526	2497	1147	3126	1592
0	0	3	2525	2496	1149	3123	1593
0	2	1	2520	2490	1142	3118	1587
0	1	0	2525	2495	1148	3123	1590
0	0	0	2525	2496	1144	3115	1590
1	1	0	2525	2496	1149	3125	1592
0	0	0	2527	2496	1149	3123	1592
0	0	0	2525	2497	1146	3120	1587
0	0	6	2524	2495	1146	3124	1592
1	2	0	2525	2497	1147	3119	1591
0	0	4	2525	2496	1147	3124	1592
0	0	1	2524	2494	1146	3124	1592
0	0	0	2520	2489	1144	3121	1587
0	1	0	2525	2496	1147	3123	1594
1	0	2	2519	2494	1143	3114	1589
1	1	0	2527	2496	1148	3124	1591
1	2	0	2531	2504	1155	3136	1601
0	0	3	2524	2494	1147	3122	1593
1	2	0	2532	2494	1149	3123	1591
1	3	2	2525	2497	1149	3124	1592
0	0	2	2525	2498	1151	3125	1593
2	0	2	2518	2491	1143	3112	1587
0	1	0	2525	2495	1150	3123	1591
2	0	2	2526	2497	1152	3123	1591
0	1	0	2525	2496	1151	3123	1591
0	1	1	2524	2496	1151	3121	1592
0	0	0	2524	2496	1148	3122	1588
0	1	1	2523	2495	1153	3122	1592
0	0	1	2523	2496	1153	3123	1592
0	0	0	2526	2497	1155	3123	1592
0	0	0	2518	2489	1149	3115	1586
0	0	0	2525	2496	1153	3122	1592
0	0	2	2524	2495	1153	3122	1590
0	0	0	2524	2496	1152	3123	1591
0	0	2	2524	2495	1151	3122	1590
0	1	0	2523	2495	1153	3124	1594
0	0	0	2524	2492	1149	3117	1587
0	1	1	2524	2494	1152	3121	1591
2	0	5	2523	2494	1151	3121	1591
2	0	5	2523	2494	1152	3120	1591
0	0	0	2519	2491	1150	3121	1589
0	1	3	2524	2494	1145	3121	1593
0	3	2	2524	2492	1151	3122	1593
0	0	5	2523	2495	1150	3122	1590
1	2	0	2523	2494	1151	3120	1591
0	0	0	2521	2489	1146	3115	1584
0	2	0	2524	2495	1152	3121	1591
0	1	0	2522	2494	1150	3118	1589
3	0	4	2523	2495	1153	3122	1592
0	3	0	2521	2495	1154	3123	1592
2	0	2	2524	2493	1149	3117	1588
0	0	2	2522	2493	1149	3120	1590
0	0	2	2522	2493	1150	3119	1590
2	0	0	2524	2496	1151	3123	1594
1	0	0	2524	2495	1150	3120	1592
1	2	2	2517	2487	1146	3118	1590
0	0	2	2523	2493	1151	3119	1591
0	0	0	2520	2492	1146	3115	1591
0	2	0	2523	2494	1150	3121	1592
0	1	0	2523	2493	1149	3121	1592
0	0	0	2520	2491	1147	3116	1587
1	0	1	2523	2495	1150	3120	1591
0	1	0	2523	2493	1150	3120	1591
1	3	1	2522	2493	1150	3118	1591
0	1	0	2520	2492	1149	3118	1589
0	0	1	2523	2493	1149	3120	1589
1	2	0	2520	2492	1150	3121	1592
0	0	2	2525	2497	1148	3123	1591
1	1	0	2522	2494	1150	3119	1591
1	2	0	2517	2485	1143	3114	1590
0	2	0	2521	2492	1150	3121	1591
0	1	0	2520	2492	1149	3120	1590
0	1	0	2522	2488	1148	3119	1587
2	0	2	2524	2494	1150	3122	1593
1	1	2	2523	2496	1151	3120	1592
0	0	3	2521	2490	1143	3113	1585
0	1	0	2520	2493	1147	3120	1591
1	2	0	2522	2494	1150	3119	1591
2	0	0	2523	2493	1150	3119	1590
3	0	0	2518	2490	1146	3119	1589
0	0	3	2522	2494	1150	3123	1592
0	1	0	2521	2487	1145	3118	1590
0	0	1	2520	2494	1148	3120	1590
0	1	0	2522	2494	1149	3118	1590
1	1	0	2516	2486	1142	3111	1585
0	0	3	2522	2493	1148	3119	1591
0	0	0	2522	2492	1147	3114	1587
1	0	0	2523	2495	1148	3122	1591
0	0	5	2524	2494	1149	3120	1590
0	0	3	2522	2492	1148	3119	1589
1	1	0	2522	2492	1147	3115	1585
3	0	2	2521	2494	1149	3122	1592
0	0	4	2524	2487	1150	3121	1590
0	0	1	2522	2493	1149	3121	1593
0	1	0	2517	2487	1142	3116	1590
0	0	0	2521	2493	1148	3120	1590
0	0	2	2516	2490	1143	3109	1586
1	4	2	2522	2493	1149	3120	1591
0	0	0	2522	2493	1151	3122	1594
0	1	1	2520	2487	1140	3114	1584
1	1	1	2522	2492	1149	3118	1591
0	0	0	2522	2492	1150	3119	1591
0	0	2	2521	2492	1149	3118	1591
0	1	0	2520	2491	1149	3119	1591
0	2	0	2522	2492	1149	3118	1592
1	0	0	2518	2493	1152	3121	1592
0	0	0	2522	2493	1152	3119	1592
0	0	0	2522	2493	1155	3119	1590
1	2	2	2521	2493	1158	3119	1590
1	1	0	2516	2488	1155	3115	1585
1	0	3	2523	2496	1157	3119	1590
2	0	2	2522	2483	1153	3114	1582
0	0	2	2514	2485	1154	3089	1587
1	0	0	2516	2488	1156	3090	1586
0	0	6	2521	2491	1161	3097	1592
0	0	0	2523	2493	1163	3096	1590
1	2	0	2523	2491	1162	3093	1589
0	0	2	2522	2491	1161	3090	1587
1	4	1	2520	2487	1155	3081	1583
2	0	3	2526	2492	1161	3086	1588
1	3	0	2523	2492	1161	3082	1588
1	0	3	2523	2491	1161	3079	1589
0	1	0	2518	2491	1160	3076	1588
0	0	0	2525	2492	1161	3074	1587
1	3	0	2524	2490	1160	3070	1589
0	0	0	2524	2489	1160	3065	1588
0	0	2	2523	2490	1159	3062	1589
0	1	0	2516	2484	1154	3053	1585
2	0	0	2522	2487	1158	3055	1591
1	1	0	2521	2487	1156	3051	1593
0	1	1	2521	2489	1157	3051	1594
0	4	2	2505	2477	1153	3010	1619
0	0	3	2501	2477	1152	3006	1624
1	1	0	2499	2476	1150	2996	1625
0	0	2	2495	2477	1153	2998	1638
0	2	0	2493	2478	1151	2991	1643
0	0	2	2487	2475	1149	2985	1650
0	1	0	2480	2468	1145	2975	1657
1	2	2	2481	2474	1147	2972	1663
1	3	2	2476	2473	1147	2966	1672
1	0	3	2475	2475	1148	2961	1682
0	1	0	2472	2475	1150	2957	1689
0	1	1	2466	2469	1145	2945	1690
1	0	3	2466	2474	1145	2944	1701
0	0	6	2464	2475	1146	2939	1706
1	0	2	2462	2474	1148	2935	1714
1	0	2	2459	2473	1148	2932	1719
1	1	2	2457	2475	1148	2929	1725
0	0	2	2456	2475	1150	2926	1731
0	3	3	2452	2489	1162	2917	1772
0	0	2	2444	2480	1154	2905	1765
0	0	5	2442	2481	1156	2903	1770
1	0	6	2436	2479	1153	2897	1770
1	1	0	2439	2484	1157	2901	1775
1	0	2	2433	2480	1157	2898	1774
1	0	2	2433	2483	1157	2898	1779
2	0	0	2430	2483	1159	2896	1782
0	1	0	2426	2480	1156	2890	1780
0	0	2	2425	2485	1159	2896	1788
0	1	0	2421	2485	1161	2896	1788
0	1	1	2420	2485	1161	2895	1790
0	2	1	2412	2481	1161	2895	1792
0	0	0	2415	2485	1162	2896	1795
0	0	1	2409	2479	1160	2896	1795
1	0	1	2410	2486	1163	2899	1798
2	0	0	2407	2486	1164	2903	1801
1	0	5	2402	2483	1160	2897	1797
1	4	0	2380	2486	1164	2912	1806
3	0	2	2383	2495	1169	2919	1810
2	0	0	2380	2494	1165	2918	1809
1	3	2	2376	2497	1167	2926	1810
0	0	2	2373	2496	1167	2928	1811
0	0	5	2368	2497	1162	2923	1806
1	0	3	2368	2497	1169	2933	1812
1	3	2	2365	2499	1168	2936	1812
0	1	0	2363	2498	1170	2935	1811
1	2	1	2357	2491	1165	2934	1808
1	1	0	2355	2497	1168	2936	1811
0	0	0	2353	2491	1161	2932	1807
1	3	0	2351	2494	1171	2936	1810
0	0	2	2349	2491	1170	2935	1811
0	1	6	2345	2486	1167	2930	1803
1	0	2	2347	2489	1172	2934	1808
0	0	0	2345	2487	1169	2930	1803
0	0	3	2343	2485	1171	2933	1806
2	0	3	2334	2471	1174	2927	1803
1	0	6	2332	2471	1174	2929	1802
3	0	0	2335	2469	1175	2925	1798
0	0	3	2330	2466	1174	2926	1800
2	4	2	2331	2464	1173	2926	1797
1	1	0	2331	2463	1173	2927	1798
1	3	2	2325	2455	1168	2919	1794
0	1	0	2332	2462	1175	2924	1798
1	0	5	2329	2458	1174	2923	1789
1	3	2	2331	2460	1174	2921	1793
0	0	0	2329	2459	1172	2920	1792
2	0	2	2326	2453	1169	2908	1785
2	2	2	2329	2458	1174	2916	1790
0	2	2	2329	2458	1173	2914	1785
1	3	0	2328	2458	1173	2911	1788
0	1	0	2326	2459	1174	2905	1786
0	1	0	2328	2460	1173	2901	1786
0	1	0	2321	2456	1169	2896	1782
0	0	2	2317	2467	1164	2862	1776
1	4	0	2325	2471	1167	2858	1777
0	1	0	2325	2470	1166	2855	1777
3	0	2	2322	2464	1163	2849	1770
2	0	5	2327	2471	1165	2850	1773
1	2	0	2351	2413	1133	2810	1793
0	0	2	2368	2423	1144	2811	1783
0	0	4	2363	2421	1141	2805	1774
0	0	0	2371	2427	1145	2810	1775
0	0	0	2371	2429	1148	2809	1773
2	0	1	2373	2430	1149	2811	1775
0	0	6	2378	2435	1151	2813	1771
2	0	0	2377	2431	1146	2807	1765
0	0	5	2377	2436	1151	2812	1767
1	2	0	2377	2437	1150	2813	1766
3	0	2	2380	2438	1152	2815	1764
2	0	2	2375	2434	1151	2812	1762
0	0	0	2381	2442	1153	2816	1761
0	0	2	2384	2443	1153	2814	1758
0	2	3	2382	2445	1153	2813	1756
3	0	5	2383	2445	1153	2816	1753
0	0	0	2375	2441	1146	2810	1747
3	0	0	2382	2446	1153	2814	1750
0	0	0	2382	2447	1153	2816	1747
0	0	2	2376	2450	1158	2823	1727
0	0	0	2377	2450	1159	2825	1725
1	3	2	2375	2450	1159	2824	1722
1	1	0	2373	2450	1159	2823	1714
1	0	4	2371	2450	1160	2827	1717
0	1	2	2371	2453	1162	2830	1717
0	1	0	2371	2455	1163	2829	1713
0	0	4	2365	2448	1157	2826	1708
0	2	2	2366	2453	1162	2829	1707
0	0	0	2363	2453	1163	2828	1704
0	1	0	2364	2454	1161	2832	1701
1	0	2	2363	2454	1164	2832	1700
0	3	0	2360	2451	1159	2828	1693
0	1	0	2363	2457	1165	2833	1695
1	2	2	2361	2455	1166	2831	1690
0	0	0	2360	2456	1165	2832	1690
1	2	2	2359	2455	1166	2832	1686
0	1	0	2360	2457	1165	2833	1686
2	0	2	2373	2461	1159	2828	1670
1	0	3	2372	2459	1158	2828	1668
0	0	4	2376	2460	1159	2824	1667
0	0	4	2378	2460	1159	2826	1666
0	0	0	2372	2453	1155	2820	1661
0	0	0	2381	2459	1158	2824	1664
1	3	1	2383	2459	1156	2824	1665
0	1	0	2388	2463	1159	2823	1662
1	0	2	2391	2463	1157	2821	1661
0	0	0	2395	2463	1150	2810	1656
0	0	0	2397	2464	1156	2818	1660
0	0	2	2401	2465	1159	2817	1658
0	0	6	2404	2466	1156	2816	1659
0	0	5	2404	2462	1152	2813	1657
2	0	2	2411	2467	1156	2817	1660
0	1	0	2415	2470	1155	2811	1656
0	0	0	2420	2468	1153	2816	1656
3	0	4	2422	2470	1156	2815	1655
3	1	0	2448	2480	1154	2813	1652
1	2	0	2444	2478	1152	2807	1645
0	2	0	2454	2485	1158	2813	1651
0	0	2	2455	2485	1154	2810	1645
2	0	2	2458	2490	1154	2814	1650
3	0	1	2459	2493	1153	2815	1648
0	0	4	2462	2498	1154	2813	1646
0	1	1	2463	2500	1153	2816	1650
0	0	0	2466	2508	1155	2817	1649
0	1	0	2469	2507	1152	2818	1648
0	0	0	2465	2503	1146	2812	1644
0	1	0	2460	2509	1153	2819	1647
1	0	2	2470	2508	1152	2818	1643
1	0	2	2473	2513	1155	2822	1646
0	0	1	2475	2516	1154	2827	1646
1	3	0	2480	2517	1152	2821	1642
1	3	0	2479	2521	1153	2830	1643
0	1	0	2480	2523	1153	2828	1642
0	0	0	2487	2532	1156	2842	1634
0	2	0	2488	2536	1156	2844	1634
1	3	0	2481	2529	1154	2843	1630
0	1	0	2486	2534	1155	2843	1631
1	0	0	2481	2525	1153	2844	1628
0	1	0	2485	2531	1156	2847	1626
0	1	0	2478	2532	1157	2846	1625
0	0	2	2480	2525	1150	2842	1620
0	1	1	2485	2532	1159	2851	1624
1	2	3	2484	2529	1153	2846	1618
0	1	0	2480	2529	1158	2853	1620
1	0	0	2481	2530	1158	2854	1619
0	0	0	2478	2530	1157	2849	1609
2	0	5	2476	2531	1159	2856	1616
2	0	4	2474	2532	1163	2858	1616
3	0	2	2474	2535	1164	2859	1613
0	0	2	2464	2529	1159	2856	1610
0	2	0	2465	2535	1166	2863	1612
0	0	1	2430	2540	1170	2870	1600
1	2	1	2423	2538	1165	2861	1595
1	3	2	2423	2541	1172	2870	1598
1	0	3	2419	2539	1170	2871	1596
0	1	0	2409	2535	1162	2863	1593
2	0	2	2345	2520	1166	2856	1580
0	0	0	2345	2530	1165	2856	1580
1	1	3	2346	2530	1165	2858	1578
0	1	0	2346	2527	1157	2853	1571
0	1	0	2347	2533	1161	2857	1579
0	0	3	2349	2535	1160	2857	1577
0	0	0	2349	2535	1161	2857	1580
1	4	4	2352	2538	1161	2858	1580
0	1	0	2353	2537	1160	2855	1575
0	0	0	2354	2538	1159	2855	1575
1	0	2	2354	2537	1156	2854	1577
0	0	0	2356	2539	1158	2857	1577
1	4	4	2353	2533	1151	2847	1571
1	1	0	2359	2541	1158	2853	1580
0	0	0	2362	2540	1158	2852	1576
0	0	0	2363	2539	1157	2851	1577
3	0	0	2363	2538	1157	2850	1577
0	0	0	2365	2532	1153	2844	1572
0	1	2	2366	2538	1155	2850	1578
2	0	0	2378	2535	1156	2852	1579
2	0	4	2378	2534	1155	2853	1580
0	1	0	2379	2533	1155	2853	1579
2	0	2	2374	2530	1154	2853	1580
1	0	6	2386	2531	1155	2855	1581
1	0	0	2380	2529	1154	2856	1584
1	0	2	2388	2534	1157	2857	1583
0	0	0	2388	2532	1155	2858	1582
1	0	2	2380	2524	1148	2850	1579
0	0	0	2389	2530	1154	2857	1581
1	0	2	2391	2529	1155	2857	1583
1	3	1	2389	2530	1153	2859	1585
1	1	0	2393	2529	1155	2861	1586
0	0	2	2395	2530	1152	2855	1581
2	0	0	2395	2527	1155	2860	1585
0	1	0	2397	2527	1155	2860	1586
1	0	0	2396	2528	1154	2861	1588
1	0	0	2391	2523	1148	2859	1585
0	0	0	2403	2520	1147	2862	1589
1	2	2	2407	2525	1155	2865	1592
0	2	2	2406	2523	1153	2865	1593
1	2	4	2411	2525	1155	2868	1592
0	0	3	2411	2525	1153	2867	1591
2	0	0	2404	2515	1149	2861	1588
0	0	0	2412	2523	1153	2867	1594
1	4	2	2413	2523	1155	2867	1594
2	0	0	2414	2523	1154	2868	1595
0	0	0	2412	2521	1153	2867	1597
0	4	2	2417	2524	1155	2869	1596
0	0	1	2413	2520	1153	2867	1594
0	0	0	2417	2522	1154	2866	1594
0	0	0	2416	2521	1155	2868	1594
0	0	3	2412	2515	1148	2862	1587
0	0	0	2417	2520	1155	2867	1595
0	3	3	2417	2520	1150	2866	1596
3	0	0	2419	2523	1155	2869	1595
0	1	0	2420	2518	1154	2864	1597
0	1	0	2419	2516	1153	2862	1593
0	0	0	2420	2516	1148	2858	1592
1	0	3	2420	2517	1153	2865	1599
1	0	2	2422	2519	1154	2863	1597
0	0	0	2420	2518	1154	2862	1597
2	0	3	2417	2511	1151	2859	1596
1	3	2	2418	2517	1154	2863	1597
0	1	0	2418	2514	1146	2858	1597
0	1	0	2421	2516	1150	2861	1598
1	1	0	2421	2517	1154	2863	1599
0	1	0	2418	2513	1147	2854	1592
1	0	2	2421	2517	1155	2860	1599
1	0	3	2421	2516	1153	2859	1593
1	3	2	2418	2516	1153	2860	1599
0	0	0	2419	2515	1154	2858	1597
1	1	0	2421	2516	1153	2859	1595
0	1	2	2419	2514	1154	2859	1600
1	4	3	2420	2513	1153	2854	1599
0	0	0	2422	2514	1152	2853	1600
3	0	5	2422	2514	1153	2853	1600
0	0	0	2417	2508	1147	2846	1595
0	0	0	2421	2513	1153	2855	1602
0	1	1	2420	2510	1151	2845	1592
0	1	0	2422	2514	1152	2852	1600
0	0	1	2423	2513	1153	2851	1599
2	0	0	2418	2509	1149	2840	1591
1	1	1	2423	2514	1153	2850	1599
1	0	3	2422	2513	1154	2850	1600
1	3	2	2424	2515	1153	2849	1599
0	0	0	2421	2513	1155	2849	1602
0	1	0	2425	2516	1154	2847	1599
1	4	2	2417	2511	1151	2844	1600
0	1	0	2425	2514	1152	2846	1599
2	0	4	2422	2515	1152	2847	1600
1	4	2	2419	2509	1146	2835	1595
3	0	5	2422	2512	1151	2837	1595
0	1	0	2426	2517	1149	2843	1599
0	1	2	2426	2514	1144	2837	1593
1	3	2	2426	2519	1151	2842	1600
0	1	0	2425	2517	1153	2843	1600
0	1	5	2428	2524	1152	2817	1604
0	0	0	2429	2526	1153	2815	1603
1	2	2	2430	2530	1153	2816	1604
1	4	0	2430	2530	1152	2813	1603
0	0	0	2425	2523	1145	2807	1596
1	2	0	2430	2531	1151	2811	1602
0	1	0	2430	2531	1151	2811	1602
0	0	0	2429	2532	1151	2808	1601
0	0	5	2424	2527	1149	2811	1603
0	3	1	2432	2535	1154	2814	1604
2	0	3	2434	2532	1150	2811	1602
1	2	2	2432	2534	1150	2812	1602
0	0	5	2432	2533	1150	2813	1602
3	0	2	2428	2529	1145	2807	1594
0	0	1	2433	2534	1149	2813	1601
2	0	1	2432	2531	1149	2815	1600
1	1	1	2437	2534	1152	2816	1603
2	0	2	2435	2531	1150	2815	1603
0	0	0	2434	2529	1151	2810	1600
0	1	5	2438	2515	1151	2817	1599
0	0	0	2441	2513	1154	2820	1602
0	0	1	2442	2511	1150	2818	1603
0	2	3	2440	2506	1150	2820	1602
1	4	3	2435	2499	1148	2813	1602
0	0	1	2443	2503	1150	2820	1605
0	1	2	2442	2501	1151	2815	1604
1	0	5	2444	2501	1152	2821	1609
0	1	1	2446	2503	1152	2819	1607
1	3	0	2442	2496	1147	2812	1603
0	0	6	2444	2501	1153	2817	1609
1	3	0	2448	2503	1150	2818	1610
0	0	0	2449	2504	1152	2816	1610
0	1	0	2446	2502	1152	2813	1611
0	2	0	2449	2505	1153	2815	1615
1	3	1	2449	2507	1153	2813	1614
0	0	0	2452	2506	1153	2813	1615
2	0	1	2450	2507	1153	2813	1617
0	1	0	2448	2510	1155	2811	1632
1	0	0	2443	2499	1145	2801	1629
1	0	0	2446	2508	1150	2809	1637
0	0	0	2445	2514	1148	2806	1639
1	0	5	2443	2517	1153	2807	1639
2	0	0	2442	2520	1151	2807	1646
0	0	0	2442	2518	1150	2803	1645
0	0	3	2441	2524	1154	2807	1652
0	0	0	2438	2522	1152	2808	1655
0	0	0	2438	2523	1153	2808	1659
0	0	3	2433	2516	1148	2808	1661
1	3	2	2435	2523	1151	2810	1667
1	1	0	2432	2521	1147	2808	1671
0	0	4	2433	2523	1152	2818	1676
1	0	0	2434	2523	1151	2819	1679
0	1	0	2427	2516	1144	2816	1677
0	1	0	2430	2519	1150	2829	1687
0	2	2	2431	2520	1151	2834	1688
0	0	6	2434	2515	1157	2877	1717
2	0	0	2434	2513	1154	2882	1722
1	0	3	2431	2510	1155	2882	1725
1	4	3	2432	2512	1157	2885	1721
1	3	2	2430	2510	1155	2890	1729
0	1	0	2430	2511	1156	2891	1731
0	0	0	2430	2511	1158	2896	1734
0	0	0	2428	2506	1155	2891	1730
1	3	2	2429	2511	1159	2897	1735
0	0	0	2425	2505	1154	2900	1728
0	0	0	2430	2509	1157	2902	1735
0	3	0	2427	2509	1158	2903	1739
0	2	5	2423	2502	1153	2901	1736
3	0	0	2427	2508	1159	2913	1743
1	0	5	2428	2507	1160	2915	1743
0	1	0	2427	2504	1160	2918	1747
0	0	7	2423	2500	1159	2919	1749
1	4	3	2426	2501	1160	2925	1752
0	1	2	2429	2499	1163	2955	1781
1	0	1	2423	2495	1161	2958	1787
0	1	2	2431	2499	1164	2963	1791
0	0	2	2432	2498	1164	2971	1795
0	2	0	2428	2494	1160	2964	1794
1	0	2	2432	2497	1165	2978	1802
0	1	0	2433	2492	1157	2976	1803
0	5	0	2431	2495	1160	2987	1810
0	0	0	2431	2494	1160	2993	1813
0	3	2	2432	2495	1153	2994	1809
0	0	4	2432	2490	1156	3008	1822
0	0	0	2434	2494	1157	3012	1824
0	1	0	2432	2495	1151	3015	1826
0	1	2	2428	2485	1143	3017	1829
1	4	0	2430	2489	1151	3026	1833
1	4	5	2430	2487	1143	3025	1834
0	2	3	2431	2486	1150	3036	1841
0	0	0	2431	2485	1150	3042	1846
1	0	3	2433	2475	1147	3070	1865
0	1	0	2429	2468	1143	3067	1862
1	0	2	2433	2474	1147	3078	1871
1	1	0	2434	2472	1145	3077	1868
2	0	0	2432	2474	1149	3087	1879
0	0	0	2433	2469	1144	3103	1899
0	0	1	2433	2469	1141	3102	1897
0	0	2	2430	2469	1142	3099	1898
2	0	5	2430	2470	1144	3100	1899
0	0	6	2425	2461	1137	3091	1889
0	1	0	2430	2469	1143	3098	1896
0	0	0	2429	2469	1143	3100	1897
2	0	3	2429	2468	1143	3098	1896
1	4	2	2427	2467	1141	3098	1894
0	0	6	2427	2468	1142	3099	1894
1	0	3	2429	2470	1143	3099	1896
1	0	2	2429	2465	1141	3097	1895
1	1	3	2429	2471	1142	3098	1895
0	1	0	2423	2460	1137	3091	1891
1	4	2	2428	2468	1143	3097	1894
0	1	0	2427	2468	1143	3099	1895
0	1	0	2427	2469	1143	3099	1898
0	1	2	2422	2470	1143	3098	1895
2	0	3	2427	2465	1137	3091	1889
0	0	0	2423	2464	1137	3090	1887
0	0	0	2427	2469	1141	3099	1896
0	0	0	2427	2471	1143	3098	1895
0	0	4	2429	2470	1144	3097	1894
1	3	2	2422	2465	1141	3096	1891
2	0	0	2425	2468	1139	3095	1892
1	3	2	2426	2469	1143	3096	1892
1	2	3	2426	2464	1139	3090	1891
0	1	2	2424	2469	1143	3098	1893
0	0	0	2422	2463	1137	3090	1887
0	0	0	2426	2468	1144	3095	1891
1	0	1	2426	2469	1141	3095	1890
0	0	0	2423	2470	1143	3097	1894
1	1	0	2426	2471	1144	3096	1892
1	0	1	2425	2468	1138	3090	1885
0	0	1	2415	2470	1141	3094	1891
1	1	1	2423	2467	1142	3094	1891
1	3	2	2424	2467	1141	3095	1891
0	1	0	2426	2470	1144	3096	1891
0	4	2	2419	2463	1134	3091	1889
0	0	0	2425	2469	1144	3094	1886
0	2	2	2423	2467	1142	3093	1888
1	3	3	2424	2469	1144	3094	1887
0	0	1	2424	2469	1141	3094	1888
0	1	0	2418	2463	1139	3085	1884
0	0	0	2426	2469	1145	3095	1889
3	0	0	2424	2469	1140	3093	1889
1	1	0	2423	2467	1142	3093	1888
0	0	0	2422	2468	1142	3091	1888
1	3	3	2422	2465	1140	3091	1887
0	1	0	2423	2469	1143	3093	1887
0	0	4	2423	2463	1138	3093	1889
1	0	0	2425	2471	1145	3094	1888
2	0	5	2417	2462	1136	3085	1882
1	2	2	2424	2468	1142	3092	1887
3	0	0	2421	2466	1142	3091	1887
0	1	0	2420	2469	1143	3092	1888
0	0	4	2423	2471	1144	3089	1886
0	1	0	2421	2468	1143	3091	1887
1	0	2	2420	2462	1139	3085	1880
0	1	2	2422	2468	1144	3090	1887
0	0	1	2420	2468	1141	3092	1886
0	1	2	2420	2467	1142	3091	1886
0	0	0	2417	2461	1141	3090	1889
0	2	2	2421	2471	1143	3082	1884
3	0	5	2422	2468	1142	3092	1885
0	0	0	2421	2467	1141	3083	1880
3	0	0	2421	2469	1142	3093	1885
0	0	0	2417	2464	1139	3087	1882
2	0	0	2421	2468	1142	3091	1885
1	4	2	2421	2469	1143	3093	1886
0	1	0	2421	2468	1143	3090	1887
1	0	7	2421	2470	1144	3092	1885
1	0	0	2418	2467	1142	3085	1879
0	4	0	2417	2466	1142	3084	1878
1	0	0	2421	2469	1142	3092	1884
1	3	0	2414	2467	1142	3093	1887
1	0	2	2422	2470	1142	3090	1883
0	0	1	2415	2461	1137	3084	1880
0	1	2	2421	2469	1141	3091	1878
0	1	2	2422	2468	1143	3089	1883
0	1	2	2419	2469	1143	3089	1883
0	1	2	2419	2468	1142	3091	1885
0	0	2	2417	2465	1140	3085	1877
1	0	5	2420	2469	1143	3090	1885
0	1	1	2420	2467	1143	3090	1883
0	1	2	2419	2468	1140	3090	1883
0	0	0	2416	2467	1140	3090	1884
3	0	0	2417	2459	1140	3088	1883
2	0	0	2419	2469	1143	3091	1885
3	0	0	2421	2464	1134	3084	1881
0	1	2	2419	2469	1142	3089	1882
0	1	2	2418	2468	1143	3089	1882
0	2	2	2414	2462	1138	3081	1877
0	2	0	2419	2469	1145	3091	1883
2	0	0	2419	2469	1143	3089	1882
0	1	1	2418	2466	1141	3087	1881
0	0	2	2416	2468	1144	3087	1879
0	1	0	2416	2469	1142	3087	1878
0	0	0	2417	2468	1142	3087	1877
0	2	1	2414	2470	1141	3086	1878
2	0	3	2415	2468	1141	3086	1878
1	0	0	2416	2465	1138	3080	1872
0	0	3	2416	2469	1145	3088	1878
