# Supplementary material for: Assisting hand gesture classification and rehabilitation assessment via sEMG and finger motion data
Source: Front Bioeng Biotechnol. 2026 Jan 8;13:1751763. doi: 10.3389/fbioe.2025.1751763 (PMC12823985; doi:10.3389/fbioe.2025.1751763)
Supplement: Supplementary file 1 [file DataSheet1.zip › dataset/function 0/1/0/8.csv]

channel_2	channel_3	channel_6	pinky	ring finger	middle finger	forefinger	thumb
0	3	3	2385	2431	1137	3030	1793
0	1	0	2383	2429	1136	3029	1793
0	0	0	2383	2429	1134	3030	1792
1	2	2	2378	2419	1130	3018	1789
1	0	2	2382	2428	1134	3029	1791
1	2	1	2381	2427	1136	3028	1791
0	0	0	2383	2428	1136	3031	1794
0	1	0	2375	2418	1131	3019	1781
0	0	5	2379	2421	1135	3022	1785
0	0	0	2370	2417	1132	3023	1785
1	3	2	2377	2421	1135	3022	1786
1	0	5	2377	2420	1134	3020	1785
1	0	0	2378	2419	1129	3018	1781
0	2	2	2377	2420	1134	3024	1786
1	1	2	2379	2423	1136	3022	1787
0	2	0	2378	2422	1134	3022	1785
3	0	1	2375	2415	1130	3021	1784
0	0	2	2378	2421	1134	3021	1785
0	0	0	2378	2420	1135	3023	1786
0	0	0	2378	2418	1130	3020	1784
0	1	1	2379	2420	1134	3022	1784
2	0	0	2378	2419	1133	3020	1785
1	1	3	2373	2415	1129	3016	1779
1	0	3	2378	2420	1133	3022	1785
1	4	2	2377	2420	1128	3018	1784
0	1	1	2377	2421	1135	3023	1787
0	4	2	2380	2423	1135	3024	1784
0	0	6	2379	2421	1135	3016	1780
0	1	0	2377	2420	1133	3022	1785
0	2	0	2375	2421	1132	3023	1785
2	0	2	2377	2421	1134	3021	1784
1	0	2	2373	2414	1129	3014	1781
0	0	2	2377	2421	1134	3024	1787
1	0	1	2377	2421	1135	3016	1778
0	1	5	2378	2421	1134	3022	1786
1	0	2	2376	2420	1134	3021	1785
2	0	4	2376	2414	1130	3018	1784
0	3	2	2378	2421	1133	3022	1785
1	0	2	2377	2420	1127	3015	1781
0	1	0	2378	2421	1134	3022	1785
0	3	3	2378	2421	1134	3022	1785
2	0	3	2378	2420	1133	3023	1785
0	1	0	2379	2421	1134	3022	1785
1	4	1	2379	2423	1132	3023	1783
0	0	0	2378	2421	1135	3023	1786
2	1	0	2374	2415	1128	3016	1776
1	4	0	2379	2420	1133	3022	1785
1	0	3	2379	2421	1136	3023	1787
1	0	1	2380	2422	1133	3021	1785
0	1	3	2377	2421	1133	3022	1783
0	0	5	2377	2420	1135	3023	1783
0	3	2	2378	2421	1134	3022	1784
0	1	0	2378	2416	1134	3022	1784
0	0	0	2378	2419	1134	3024	1787
0	0	4	2371	2416	1131	3018	1780
0	0	0	2378	2422	1133	3023	1786
2	1	1	2379	2421	1134	3022	1783
1	1	0	2379	2420	1134	3023	1784
2	0	1	2379	2421	1134	3024	1784
3	0	5	2378	2418	1130	3016	1780
0	2	2	2375	2418	1131	3018	1781
0	0	0	2379	2421	1134	3022	1785
0	2	2	2378	2421	1133	3023	1785
1	2	1	2379	2420	1137	3023	1784
1	0	3	2372	2417	1133	3021	1784
2	0	0	2378	2420	1133	3022	1783
0	0	0	2377	2420	1134	3024	1785
2	0	4	2379	2421	1134	3021	1783
1	2	3	2379	2420	1134	3023	1784
1	0	0	2371	2412	1128	3012	1779
0	0	0	2379	2421	1133	3022	1783
2	0	0	2378	2419	1135	3022	1783
0	4	4	2378	2421	1135	3022	1784
0	1	1	2376	2420	1132	3024	1786
0	3	3	2378	2421	1134	3020	1781
0	1	2	2379	2421	1134	3021	1783
0	2	0	2375	2420	1132	3019	1784
0	1	1	2378	2420	1135	3022	1783
0	2	2	2378	2421	1133	3025	1787
0	0	0	2371	2415	1131	3020	1783
2	0	1	2378	2420	1134	3023	1780
0	0	5	2378	2422	1134	3022	1783
1	1	2	2378	2418	1132	3022	1782
1	2	0	2378	2419	1135	3021	1784
2	0	5	2374	2415	1128	3012	1777
0	1	0	2378	2417	1136	3024	1786
0	0	0	2381	2422	1136	3023	1785
0	0	4	2379	2421	1133	3022	1783
1	4	2	2377	2419	1135	3022	1784
1	1	0	2374	2418	1132	3021	1778
0	0	0	2378	2420	1134	3023	1785
1	0	0	2377	2414	1131	3020	1783
1	3	1	2377	2419	1135	3025	1786
1	0	0	2375	2416	1130	3014	1779
0	1	0	2378	2420	1133	3022	1784
0	0	0	2378	2420	1133	3021	1784
0	0	0	2379	2421	1134	3012	1785
0	2	0	2377	2421	1134	3021	1783
0	0	2	2378	2420	1135	3022	1783
0	0	5	2377	2416	1129	3014	1777
2	0	0	2377	2421	1133	3022	1783
0	0	0	2379	2420	1135	3023	1786
0	0	0	2379	2423	1135	3023	1783
0	0	0	2374	2417	1132	3021	1781
1	4	0	2377	2419	1129	3015	1782
0	2	1	2378	2421	1135	3022	1784
0	2	3	2378	2420	1133	3015	1780
1	3	2	2376	2419	1135	3020	1788
0	1	1	2374	2417	1130	3017	1779
1	4	0	2379	2423	1135	3022	1784
0	1	0	2378	2421	1134	3022	1784
1	3	2	2377	2420	1135	3022	1783
1	2	0	2377	2419	1134	3022	1785
1	4	2	2375	2419	1131	3015	1776
0	2	2	2376	2420	1130	3016	1780
0	2	3	2378	2419	1133	3021	1785
0	1	1	2374	2419	1133	3020	1784
1	0	5	2377	2420	1133	3022	1784
1	1	2	2370	2414	1128	3019	1785
0	1	1	2379	2423	1135	3020	1776
0	1	1	2378	2421	1135	3022	1786
3	0	3	2378	2420	1134	3021	1777
1	4	3	2377	2420	1135	3020	1784
1	2	0	2374	2410	1129	3010	1777
0	1	2	2377	2420	1133	3020	1782
1	0	1	2377	2419	1134	3023	1785
1	0	0	2379	2421	1136	3023	1784
2	0	1	2376	2420	1134	3021	1783
0	0	0	2371	2416	1133	3021	1781
3	0	6	2376	2422	1133	3023	1785
0	0	0	2372	2409	1131	3019	1783
1	2	0	2377	2420	1133	3021	1783
1	1	1	2377	2420	1132	3021	1783
0	0	1	2369	2410	1125	3014	1780
0	0	0	2378	2422	1136	3023	1785
0	4	0	2377	2420	1133	3021	1784
1	4	2	2377	2421	1135	3021	1786
2	0	0	2379	2422	1136	3023	1785
0	1	0	2377	2420	1134	3024	1784
0	0	6	2378	2420	1135	3022	1785
0	0	2	2377	2420	1133	3021	1784
1	0	2	2377	2420	1135	3024	1786
3	0	3	2378	2416	1126	3017	1779
0	2	1	2378	2419	1132	3021	1784
2	0	4	2377	2420	1134	3021	1783
1	0	2	2377	2420	1133	3021	1785
0	2	1	2372	2416	1131	3021	1784
1	3	1	2378	2420	1131	3021	1784
0	1	1	2379	2422	1136	3021	1786
1	0	3	2379	2422	1132	3021	1783
0	1	0	2378	2421	1134	3020	1785
1	2	2	2371	2413	1127	3014	1778
0	0	1	2377	2418	1134	3021	1784
0	0	4	2377	2419	1131	3021	1784
0	0	0	2376	2420	1134	3023	1786
2	0	2	2378	2422	1136	3024	1785
0	1	0	2377	2420	1133	3021	1783
0	1	0	2378	2421	1131	3018	1780
0	0	0	2377	2420	1134	3021	1785
0	0	0	2377	2420	1133	3024	1788
1	2	2	2379	2419	1134	3022	1785
0	1	0	2373	2413	1126	3018	1782
1	1	0	2377	2420	1132	3020	1781
0	0	2	2378	2419	1134	3022	1784
1	0	3	2378	2421	1136	3024	1784
0	2	3	2379	2422	1130	3022	1784
1	2	2	2369	2414	1128	3014	1775
2	0	5	2374	2419	1134	3022	1783
0	2	2	2376	2419	1134	3020	1783
1	2	2	2378	2419	1132	3021	1783
0	1	0	2381	2418	1133	3021	1784
0	0	0	2375	2418	1137	3023	1781
0	0	3	2376	2420	1134	3020	1785
1	0	0	2376	2413	1131	3021	1783
0	1	0	2376	2415	1131	3021	1783
0	0	0	2377	2418	1135	3021	1786
2	0	0	2371	2414	1131	3015	1777
1	0	0	2379	2420	1133	3021	1786
1	4	6	2377	2419	1133	3022	1783
1	0	0	2377	2419	1135	3021	1784
1	0	0	2377	2419	1134	3021	1784
0	0	0	2376	2412	1130	3015	1779
0	2	2	2377	2419	1135	3023	1785
1	0	0	2376	2422	1133	3021	1783
1	0	2	2378	2419	1133	3021	1783
0	2	4	2372	2415	1131	3020	1784
0	0	0	2377	2419	1128	3017	1782
1	3	2	2378	2419	1135	3023	1785
0	1	1	2379	2422	1136	3018	1781
0	0	0	2378	2419	1134	3020	1783
1	0	2	2372	2413	1128	3014	1777
0	1	1	2378	2420	1130	3019	1783
0	2	3	2377	2418	1133	3022	1785
0	0	0	2379	2421	1135	3022	1785
0	0	0	2378	2420	1134	3019	1784
2	1	1	2375	2419	1131	3019	1783
1	0	0	2375	2419	1133	3017	1780
0	1	3	2377	2419	1134	3021	1783
0	1	3	2371	2418	1131	3020	1782
0	1	1	2377	2420	1134	3021	1785
0	1	0	2374	2417	1130	3014	1782
1	0	2	2378	2419	1133	3021	1777
0	0	0	2378	2420	1134	3021	1783
1	0	1	2378	2419	1135	3021	1785
0	1	0	2376	2419	1133	3022	1781
2	0	1	2374	2413	1127	3012	1778
2	0	0	2377	2420	1135	3022	1787
2	0	6	2379	2421	1133	3022	1783
1	0	0	2378	2421	1135	3022	1783
0	1	0	2374	2418	1132	3020	1784
2	0	6	2375	2417	1133	3019	1782
0	3	2	2377	2412	1131	3022	1785
1	0	2	2379	2421	1134	3022	1782
0	1	2	2378	2415	1126	3018	1783
1	2	0	2377	2421	1134	3020	1783
0	2	2	2372	2413	1127	3013	1778
0	3	5	2377	2419	1133	3021	1782
0	0	1	2377	2420	1132	3021	1783
2	0	2	2376	2420	1135	3023	1787
0	1	2	2378	2421	1135	3021	1784
0	3	2	2377	2417	1129	3015	1778
0	0	0	2376	2419	1134	3020	1784
0	0	0	2375	2417	1134	3020	1784
0	0	0	2377	2420	1134	3020	1784
0	2	0	2372	2413	1131	3018	1783
2	0	0	2377	2420	1135	3016	1781
0	0	2	2378	2422	1136	3023	1785
3	0	0	2378	2420	1135	3021	1776
0	0	0	2377	2420	1132	3021	1773
0	1	1	2377	2419	1135	3018	1783
0	3	5	2374	2414	1126	3012	1776
0	0	0	2377	2418	1134	3021	1785
0	2	1	2378	2420	1136	3023	1785
0	1	1	2373	2414	1129	3013	1777
1	0	0	2374	2410	1127	3014	1776
2	0	1	2378	2419	1134	3021	1783
0	1	0	2376	2418	1135	3018	1784
0	1	0	2377	2419	1131	3020	1784
0	2	2	2374	2417	1133	3019	1783
0	1	5	2376	2419	1133	3022	1783
1	0	0	2378	2420	1135	3021	1783
0	1	6	2378	2420	1135	3019	1784
0	2	0	2377	2418	1132	3020	1783
1	4	5	2371	2411	1128	3011	1776
3	0	0	2377	2420	1133	3020	1783
1	0	2	2377	2419	1133	3022	1784
1	4	0	2377	2419	1133	3023	1785
0	4	0	2378	2421	1135	3021	1783
0	1	2	2379	2416	1130	3015	1777
1	0	6	2374	2419	1132	3020	1784
0	2	2	2375	2419	1134	3019	1783
0	1	2	2377	2420	1134	3023	1785
0	0	0	2377	2419	1135	3020	1783
0	1	2	2373	2416	1131	3019	1783
1	3	3	2375	2419	1132	3019	1783
0	2	5	2375	2419	1134	3020	1782
0	1	2	2376	2420	1132	3021	1784
1	0	0	2379	2421	1135	3021	1783
0	2	5	2372	2412	1128	3013	1777
0	1	0	2377	2420	1137	3021	1783
0	1	1	2376	2418	1133	3020	1783
2	0	1	2377	2419	1133	3019	1782
0	4	0	2376	2419	1133	3019	1786
1	0	0	2377	2420	1134	3019	1781
1	0	0	2378	2420	1135	3021	1782
0	0	2	2378	2419	1134	3020	1784
0	3	0	2378	2420	1135	3022	1783
0	1	0	2370	2414	1126	3016	1782
0	1	5	2378	2419	1133	3021	1781
0	2	5	2377	2418	1134	3021	1782
0	0	0	2379	2422	1135	3022	1784
1	3	5	2377	2419	1134	3021	1782
0	1	1	2376	2419	1133	3019	1783
0	0	0	2374	2414	1128	3013	1778
0	4	3	2377	2419	1134	3020	1783
1	2	2	2376	2418	1134	3021	1783
0	1	0	2377	2419	1133	3019	1783
1	2	2	2376	2417	1133	3020	1782
1	2	0	2374	2418	1133	3023	1781
0	0	0	2380	2422	1135	3023	1784
1	0	2	2379	2417	1132	3020	1783
0	0	0	2377	2419	1134	3021	1783
0	0	1	2372	2413	1127	3013	1776
0	0	5	2377	2419	1132	3020	1781
1	1	1	2379	2420	1132	3021	1782
1	0	6	2378	2420	1135	3023	1784
0	2	0	2379	2419	1136	3020	1783
0	1	2	2377	2416	1130	3017	1778
0	2	2	2376	2414	1125	3013	1778
0	1	0	2377	2419	1135	3023	1785
0	1	0	2378	2418	1134	3021	1784
0	0	0	2378	2420	1132	3021	1782
0	1	0	2372	2415	1133	3019	1782
2	0	3	2378	2418	1130	3018	1782
1	1	2	2378	2419	1134	3022	1785
0	0	0	2377	2420	1131	3015	1782
0	3	0	2378	2420	1136	3023	1786
0	1	1	2375	2415	1129	3012	1777
1	0	0	2378	2419	1134	3021	1783
0	2	0	2379	2420	1133	3022	1783
0	0	0	2379	2420	1132	3021	1783
1	0	2	2377	2416	1135	3022	1784
1	1	0	2376	2417	1130	3016	1780
0	1	2	2379	2421	1135	3023	1784
0	2	0	2376	2416	1133	3020	1783
1	1	1	2378	2418	1134	3021	1782
0	1	0	2377	2420	1132	3020	1784
0	2	1	2372	2413	1129	3019	1782
0	1	2	2380	2420	1136	3018	1777
1	0	0	2378	2420	1133	3021	1783
1	2	2	2378	2420	1134	3021	1775
3	0	1	2377	2419	1132	3021	1783
1	2	2	2372	2413	1128	3012	1776
0	0	0	2377	2421	1134	3021	1784
1	0	1	2379	2421	1134	3023	1784
0	4	1	2378	2420	1134	3021	1783
1	0	0	2376	2419	1133	3021	1781
3	0	0	2370	2414	1135	3021	1781
2	0	0	2378	2421	1136	3024	1784
1	3	3	2375	2411	1130	3020	1783
0	0	0	2378	2420	1135	3021	1784
0	1	1	2373	2413	1129	3013	1778
0	0	0	2378	2420	1134	3020	1783
1	0	0	2378	2419	1135	3022	1783
0	0	0	2379	2419	1135	3020	1784
1	0	2	2377	2419	1134	3020	1783
0	1	5	2377	2418	1134	3022	1784
0	2	3	2374	2413	1128	3015	1775
0	0	2	2378	2420	1133	3020	1783
1	2	0	2376	2418	1133	3019	1783
1	2	0	2376	2419	1135	3023	1784
2	1	2	2372	2415	1127	3012	1774
1	0	0	2376	2418	1134	3018	1782
1	0	0	2376	2417	1132	3020	1782
0	2	2	2376	2419	1133	3019	1782
0	1	2	2372	2415	1132	3019	1784
0	1	0	2376	2418	1135	3021	1783
0	1	3	2378	2419	1133	3021	1783
1	0	1	2377	2419	1133	3018	1782
1	4	0	2377	2420	1133	3020	1787
2	0	0	2372	2411	1128	3013	1777
0	1	0	2376	2419	1134	3020	1782
0	1	2	2377	2418	1134	3019	1783
0	4	0	2377	2418	1133	3022	1783
0	0	2	2376	2419	1134	3019	1782
1	0	1	2376	2418	1132	3013	1777
1	0	0	2376	2418	1133	3020	1782
0	0	2	2376	2417	1133	3020	1782
1	0	1	2378	2421	1134	3019	1783
0	1	0	2377	2419	1134	3020	1782
0	2	3	2369	2413	1127	3017	1780
2	0	0	2377	2417	1134	3019	1780
0	0	1	2377	2418	1131	3020	1782
0	0	0	2375	2418	1133	3020	1782
0	1	2	2377	2419	1135	3023	1785
0	3	0	2376	2415	1128	3014	1775
0	1	5	2378	2419	1133	3021	1784
1	1	0	2376	2418	1133	3021	1783
0	0	0	2377	2419	1133	3020	1782
2	0	0	2375	2417	1132	3020	1782
1	0	0	2376	2415	1132	3019	1782
1	0	5	2378	2420	1134	3022	1786
0	1	3	2378	2417	1132	3020	1783
0	3	3	2378	2419	1133	3022	1783
0	3	5	2371	2413	1126	3014	1775
0	2	2	2378	2419	1132	3018	1782
1	2	3	2376	2418	1133	3021	1782
1	0	6	2376	2418	1133	3020	1781
2	0	0	2377	2417	1133	3022	1784
1	0	0	2378	2423	1136	3021	1783
0	0	0	2377	2415	1131	3013	1776
3	0	4	2377	2420	1132	3021	1782
0	1	2	2376	2418	1131	3020	1783
2	0	0	2376	2418	1135	3021	1782
0	0	1	2370	2414	1132	3019	1781
0	0	0	2376	2420	1130	3019	1783
0	1	1	2378	2421	1135	3021	1782
0	1	1	2374	2418	1134	3015	1780
1	3	2	2376	2419	1134	3020	1783
1	0	0	2372	2412	1129	3014	1776
1	3	4	2376	2417	1134	3021	1783
2	0	0	2377	2417	1132	3020	1783
0	1	2	2377	2421	1132	3024	1785
1	0	0	2378	2420	1134	3021	1784
1	0	3	2376	2419	1133	3020	1782
0	2	0	2376	2418	1131	3017	1775
1	3	0	2377	2419	1133	3021	1784
0	0	0	2375	2418	1135	3023	1785
2	0	4	2374	2421	1135	3021	1783
0	0	3	2372	2411	1128	3017	1778
0	1	0	2376	2419	1132	3015	1778
1	1	0	2377	2418	1135	3021	1783
2	0	0	2377	2419	1133	3020	1778
1	1	2	2377	2419	1132	3019	1782
1	0	0	2374	2414	1131	3015	1778
1	0	5	2379	2421	1134	3020	1784
2	0	0	2376	2419	1134	3019	1782
0	0	0	2377	2420	1131	3020	1781
2	0	0	2374	2417	1132	3020	1783
0	1	1	2373	2411	1131	3019	1782
0	1	0	2374	2419	1133	3021	1782
0	0	2	2376	2412	1130	3020	1783
1	1	3	2377	2412	1130	3015	1781
0	1	1	2375	2420	1133	3021	1783
0	1	0	2372	2411	1127	3013	1775
0	1	0	2377	2420	1136	3022	1783
2	0	3	2378	2419	1133	3021	1783
0	1	0	2376	2419	1132	3021	1783
0	1	0	2377	2418	1133	3021	1782
0	1	0	2373	2413	1131	3014	1779
1	1	2	2376	2414	1131	3019	1783
3	0	3	2376	2418	1134	3020	1782
3	0	0	2377	2420	1132	3022	1784
0	3	2	2374	2416	1132	3020	1782
0	2	2	2377	2418	1128	3015	1781
1	2	2	2377	2418	1133	3021	1781
0	4	2	2376	2418	1131	3010	1777
0	0	0	2377	2419	1133	3022	1782
1	1	5	2373	2411	1129	3015	1778
0	0	0	2378	2421	1136	3020	1784
0	1	0	2377	2417	1134	3020	1781
0	1	2	2376	2418	1133	3020	1782
0	1	0	2377	2420	1133	3019	1785
2	0	0	2377	2419	1136	3022	1783
1	3	2	2376	2417	1132	3015	1777
2	0	0	2377	2417	1134	3020	1783
0	0	0	2377	2417	1134	3019	1781
0	1	0	2376	2417	1133	3021	1784
3	0	4	2377	2418	1132	3015	1777
1	0	2	2377	2418	1133	3020	1780
0	1	0	2377	2419	1133	3018	1782
0	2	0	2376	2418	1134	3021	1783
0	1	0	2373	2414	1131	3018	1784
1	0	6	2378	2420	1135	3020	1781
1	0	5	2377	2415	1132	3019	1782
0	0	0	2378	2419	1138	3020	1783
0	1	0	2377	2419	1133	3019	1783
2	0	2	2372	2413	1128	3012	1777
1	0	5	2376	2420	1133	3020	1782
0	0	1	2378	2418	1134	3023	1782
0	1	2	2378	2420	1134	3019	1782
0	1	2	2376	2415	1131	3019	1781
0	0	0	2377	2417	1133	3020	1780
0	0	0	2374	2419	1132	3019	1782
1	0	0	2377	2421	1135	3022	1783
0	0	3	2379	2419	1134	3019	1783
0	0	5	2376	2418	1133	3019	1782
0	0	5	2370	2412	1125	3014	1775
0	0	3	2377	2419	1131	3019	1779
0	0	0	2377	2420	1133	3020	1782
0	0	0	2377	2418	1130	3020	1783
2	4	2	2377	2420	1134	3022	1783
1	0	2	2378	2416	1130	3015	1777
1	3	0	2376	2419	1135	3020	1782
1	0	2	2375	2419	1133	3020	1781
0	0	5	2377	2416	1134	3019	1782
3	0	1	2369	2413	1131	3018	1781
0	1	2	2376	2417	1131	3018	1781
0	2	2	2378	2419	1134	3019	1783
0	1	0	2377	2418	1134	3016	1780
2	0	4	2377	2419	1133	3021	1782
1	4	0	2372	2412	1127	3013	1773
1	3	0	2369	2411	1128	3012	1774
0	0	1	2377	2419	1133	3019	1782
1	2	0	2376	2418	1133	3020	1780
3	0	2	2376	2418	1133	3019	1782
0	1	0	2377	2419	1135	3023	1784
0	0	0	2378	2420	1131	3014	1776
1	0	6	2377	2418	1132	3019	1781
1	1	1	2375	2416	1132	3019	1780
0	2	2	2376	2418	1132	3019	1782
0	1	0	2370	2409	1129	3016	1782
1	1	0	2376	2418	1134	3021	1780
0	0	4	2379	2419	1135	3021	1782
0	1	0	2378	2424	1132	3020	1778
1	2	0	2377	2418	1134	3019	1782
0	1	1	2371	2411	1128	3013	1775
0	1	0	2376	2419	1133	3020	1782
2	0	2	2376	2420	1134	3019	1780
3	0	2	2377	2419	1134	3022	1783
3	0	0	2377	2419	1134	3020	1782
0	2	1	2375	2417	1135	3019	1782
2	0	0	2371	2415	1132	3019	1778
0	1	0	2377	2418	1131	3021	1783
0	1	0	2372	2415	1133	3020	1782
1	0	3	2378	2421	1132	3021	1781
0	0	0	2371	2413	1128	3016	1779
0	0	0	2375	2419	1135	3019	1782
2	0	0	2377	2419	1133	3019	1782
2	0	0	2377	2418	1134	3020	1781
1	1	5	2377	2416	1133	3015	1784
0	0	0	2375	2414	1131	3013	1774
0	0	0	2378	2419	1134	3019	1782
0	0	0	2376	2418	1133	3019	1781
1	4	0	2376	2418	1134	3019	1781
1	0	3	2373	2415	1132	3019	1781
0	0	3	2377	2418	1127	3015	1781
1	1	3	2376	2419	1134	3021	1784
0	1	2	2377	2418	1132	3019	1780
1	0	0	2378	2420	1130	3016	1781
2	0	5	2378	2419	1134	3020	1781
0	1	0	2372	2410	1130	3012	1775
1	2	0	2376	2417	1134	3019	1782
1	0	2	2376	2418	1134	3018	1781
2	0	1	2377	2418	1134	3019	1780
3	0	4	2377	2417	1133	3020	1783
0	2	2	2377	2419	1130	3016	1775
0	0	0	2377	2419	1134	3019	1781
1	0	0	2373	2417	1133	3017	1778
0	1	2	2377	2419	1133	3019	1781
2	0	0	2372	2413	1129	3017	1781
2	0	0	2377	2418	1132	3011	1777
0	0	1	2376	2418	1133	3021	1784
0	1	0	2378	2419	1135	3021	1775
2	0	2	2377	2419	1134	3018	1781
1	4	2	2372	2413	1127	3010	1775
0	0	2	2373	2412	1128	3011	1775
0	0	5	2377	2418	1133	3019	1784
0	0	5	2378	2420	1137	3021	1782
0	1	0	2376	2419	1134	3019	1782
0	0	3	2375	2418	1134	3016	1783
1	0	2	2378	2420	1132	3019	1781
1	2	1	2376	2418	1133	3019	1781
1	1	2	2376	2418	1133	3020	1782
1	3	0	2377	2421	1136	3021	1783
1	0	0	2377	2420	1134	3018	1778
1	2	0	2377	2419	1133	3019	1782
3	0	0	2374	2418	1132	3019	1780
0	1	0	2376	2418	1134	3018	1781
0	1	3	2372	2411	1127	3013	1778
2	1	0	2376	2419	1135	3022	1783
0	1	4	2377	2421	1134	3019	1781
0	0	2	2377	2420	1132	3020	1782
1	1	0	2377	2419	1132	3020	1782
0	1	5	2372	2413	1128	3011	1775
1	2	0	2377	2418	1133	3018	1781
0	0	0	2376	2418	1132	3018	1782
1	1	0	2376	2419	1136	3021	1782
3	2	0	2377	2417	1133	3018	1781
0	0	0	2375	2417	1132	3018	1782
0	0	6	2374	2416	1132	3018	1778
0	0	0	2376	2417	1134	3019	1782
1	1	2	2378	2419	1134	3019	1782
1	2	0	2377	2419	1133	3019	1781
1	3	0	2371	2412	1127	3010	1776
0	3	0	2376	2418	1135	3021	1784
1	3	0	2373	2420	1135	3019	1781
1	0	3	2377	2419	1132	3020	1779
0	1	0	2376	2417	1133	3019	1780
1	3	2	2377	2415	1129	3013	1774
0	1	0	2376	2417	1133	3018	1780
1	2	0	2375	2420	1132	3018	1782
0	0	5	2376	2419	1136	3021	1782
1	1	0	2372	2415	1132	3017	1781
1	0	2	2377	2417	1131	3016	1781
1	0	1	2376	2417	1134	3019	1781
1	1	3	2375	2419	1132	3015	1780
1	1	0	2376	2418	1131	3019	1780
2	0	0	2377	2421	1133	3019	1782
1	1	0	2372	2412	1127	3009	1773
0	0	1	2376	2414	1133	3018	1781
0	0	2	2377	2419	1134	3018	1781
0	0	3	2376	2419	1134	3019	1781
1	3	0	2374	2418	1132	3018	1782
2	0	0	2375	2419	1130	3016	1777
0	0	5	2377	2420	1135	3016	1782
0	1	4	2374	2417	1133	3018	1781
0	1	0	2376	2417	1134	3017	1782
2	0	0	2370	2412	1129	3014	1780
0	0	0	2375	2418	1133	3014	1778
0	0	3	2376	2418	1134	3019	1781
0	1	3	2376	2420	1135	3021	1781
0	0	4	2378	2420	1134	3019	1782
0	0	1	2374	2413	1128	3010	1775
0	0	0	2370	2418	1133	3019	1782
0	0	4	2375	2417	1138	3018	1783
2	0	0	2376	2419	1135	3021	1783
1	2	0	2378	2421	1136	3020	1782
0	1	6	2374	2418	1133	3017	1782
0	2	0	2371	2415	1130	3017	1778
0	2	0	2375	2419	1133	3017	1782
0	0	2	2372	2414	1131	3017	1780
1	1	1	2377	2418	1133	3021	1782
0	0	0	2371	2414	1131	3012	1779
2	1	0	2377	2420	1133	3019	1782
0	2	0	2376	2418	1135	3018	1782
0	1	0	2375	2419	1131	3018	1781
2	0	2	2375	2418	1132	3018	1777
2	0	2	2374	2413	1130	3010	1774
1	2	0	2376	2418	1133	3018	1781
2	0	1	2376	2418	1132	3017	1782
0	1	1	2377	2418	1135	3021	1783
0	1	0	2373	2417	1133	3017	1782
1	2	2	2376	2415	1127	3014	1777
1	0	6	2376	2411	1128	3017	1781
0	2	0	2377	2418	1133	3018	1784
3	0	6	2378	2421	1129	3014	1778
0	1	2	2376	2416	1134	3018	1781
3	0	2	2370	2411	1127	3010	1775
0	0	1	2376	2418	1134	3018	1781
2	0	5	2375	2418	1133	3017	1781
1	1	4	2376	2418	1133	3018	1782
0	0	2	2375	2420	1136	3021	1783
1	1	0	2376	2418	1129	3014	1776
1	2	0	2376	2418	1133	3019	1779
0	1	0	2374	2417	1132	3018	1780
2	0	2	2376	2418	1134	3018	1781
2	0	3	2371	2411	1129	3016	1780
0	1	0	2375	2418	1133	3009	1778
0	1	2	2378	2420	1134	3021	1782
0	1	0	2376	2419	1134	3019	1775
0	0	1	2376	2417	1131	3017	1781
0	0	2	2376	2420	1133	3018	1782
1	1	0	2371	2413	1130	3013	1777
0	0	5	2378	2420	1134	3020	1782
0	1	3	2375	2418	1133	3019	1782
0	0	2	2376	2419	1134	3018	1782
