# Supplementary material for: Assisting hand gesture classification and rehabilitation assessment via sEMG and finger motion data
Source: Front Bioeng Biotechnol. 2026 Jan 8;13:1751763. doi: 10.3389/fbioe.2025.1751763 (PMC12823985; doi:10.3389/fbioe.2025.1751763)
Supplement: Supplementary file 1 [file DataSheet1.zip › dataset/function 0/1/0/9.csv]

channel_2	channel_3	channel_6	pinky	ring finger	middle finger	forefinger	thumb
0	1	1	2231	2384	1084	2567	1828
0	2	1	2229	2384	1083	2566	1823
1	0	1	2228	2385	1082	2568	1823
0	0	2	2226	2384	1084	2571	1825
1	1	0	2221	2381	1081	2566	1816
0	0	6	2225	2384	1084	2568	1821
1	0	3	2221	2384	1083	2568	1817
0	1	0	2212	2388	1079	2571	1811
0	2	2	2211	2387	1084	2578	1814
0	1	4	2208	2385	1083	2580	1815
0	0	2	2210	2386	1085	2579	1814
0	1	0	2204	2382	1082	2577	1815
0	1	0	2209	2383	1082	2578	1817
0	0	2	2206	2382	1084	2578	1818
0	0	2	2199	2375	1079	2573	1817
0	0	5	2201	2378	1081	2580	1823
0	1	0	2304	2399	1139	3012	1530
0	0	2	2301	2396	1138	3013	1530
0	0	0	2306	2400	1137	3010	1528
1	3	3	2305	2399	1139	3013	1529
1	3	1	2304	2399	1139	3011	1530
1	0	0	2305	2397	1139	3013	1529
0	0	0	2299	2392	1130	3004	1524
0	1	0	2304	2399	1139	3012	1531
0	0	2	2305	2400	1139	3012	1530
2	0	6	2305	2399	1137	3011	1530
0	1	0	2303	2395	1136	3011	1527
1	1	0	2304	2399	1137	3012	1528
1	0	5	2303	2399	1137	3003	1523
0	2	2	2306	2402	1141	3014	1531
4	0	4	2305	2399	1138	3012	1530
0	1	0	2304	2399	1140	3013	1530
0	4	3	2299	2394	1134	3007	1528
0	3	3	2305	2399	1139	3010	1526
1	0	4	2304	2399	1139	3011	1530
0	1	3	2304	2399	1138	3012	1531
2	0	0	2306	2400	1142	3014	1531
1	1	3	2299	2394	1134	3007	1522
2	0	3	2313	2399	1138	3012	1528
2	0	5	2304	2399	1138	3011	1529
0	0	0	2306	2398	1136	3007	1527
0	1	0	2302	2396	1140	3011	1530
0	1	0	2304	2399	1139	3015	1531
1	2	2	2302	2398	1137	3011	1524
1	0	5	2304	2398	1138	3011	1529
1	2	0	2304	2398	1138	3011	1530
1	2	0	2304	2398	1140	3012	1528
0	0	0	2300	2392	1131	3005	1524
0	0	2	2305	2399	1141	3014	1531
0	0	0	2306	2400	1140	3012	1529
1	4	3	2303	2397	1138	3010	1530
1	4	2	2304	2398	1140	3012	1527
0	1	1	2300	2390	1132	3005	1521
0	1	0	2303	2393	1139	3011	1528
0	0	1	2305	2398	1139	3012	1531
0	1	0	2304	2402	1141	3007	1525
3	0	0	2303	2398	1139	3011	1528
0	0	3	2305	2388	1136	3009	1528
0	1	0	2304	2399	1137	3012	1528
3	0	2	2303	2398	1139	3011	1529
1	0	3	2307	2401	1141	3011	1529
0	0	6	2306	2399	1139	3012	1530
3	0	0	2300	2389	1135	3005	1524
1	1	0	2304	2400	1137	3011	1529
0	4	1	2305	2398	1138	3011	1529
2	0	0	2298	2395	1138	3010	1530
3	0	0	2304	2400	1140	3013	1532
2	0	0	2305	2397	1138	3002	1524
1	1	5	2304	2399	1140	3012	1529
1	0	6	2304	2399	1138	3011	1529
0	0	0	2304	2398	1137	3007	1529
3	0	0	2299	2393	1136	3008	1529
1	2	2	2304	2399	1134	3005	1527
1	4	1	2305	2400	1141	3014	1532
0	1	2	2305	2400	1139	3010	1530
0	2	4	2305	2399	1139	3011	1529
0	1	1	2298	2393	1134	3005	1524
0	1	0	2305	2399	1138	3011	1529
0	0	2	2302	2399	1139	3010	1529
1	3	0	2304	2399	1138	3010	1530
0	1	2	2299	2392	1136	3010	1527
0	1	0	2303	2399	1140	3013	1532
0	1	1	2305	2399	1135	3006	1525
1	0	0	2306	2401	1138	3012	1529
1	3	0	2304	2398	1138	3010	1528
0	2	0	2304	2398	1134	3010	1529
0	1	0	2303	2395	1135	3002	1524
0	1	2	2304	2398	1140	3011	1529
3	0	1	2304	2399	1139	3012	1531
2	0	0	2305	2399	1139	3012	1529
1	2	5	2296	2394	1137	3010	1529
1	4	4	2304	2398	1138	3010	1529
1	0	0	2304	2398	1138	3011	1529
3	0	1	2304	2398	1139	3010	1530
0	1	0	2304	2399	1137	3010	1528
0	0	0	2298	2392	1134	3006	1525
2	0	0	2305	2399	1138	3011	1528
0	0	0	2305	2392	1139	3011	1531
1	4	2	2304	2396	1137	3010	1529
2	0	3	2302	2397	1139	3012	1528
0	1	0	2303	2398	1137	3007	1525
1	2	5	2304	2398	1138	3011	1531
0	0	3	2304	2398	1139	3010	1529
0	0	3	2304	2398	1139	3010	1530
3	0	0	2303	2398	1138	3011	1529
0	0	0	2299	2392	1132	3007	1527
1	4	0	2304	2399	1139	3014	1530
1	1	1	2305	2399	1140	3011	1529
0	1	0	2304	2399	1137	3012	1528
0	1	1	2303	2398	1139	3011	1530
1	3	0	2299	2393	1131	3004	1525
2	0	2	2304	2398	1138	3011	1529
1	0	2	2304	2397	1138	3011	1531
0	0	4	2305	2400	1138	3011	1529
1	2	0	2304	2398	1140	3011	1529
1	2	0	2301	2397	1136	3010	1528
0	0	3	2305	2399	1138	3012	1531
1	3	1	2305	2399	1139	3012	1529
0	0	3	2303	2398	1140	3010	1530
0	1	4	2299	2392	1133	3006	1528
0	1	4	2299	2393	1134	3006	1527
0	1	2	2305	2395	1138	3010	1526
0	2	2	2304	2399	1139	3011	1530
0	0	0	2303	2396	1139	3011	1531
0	1	0	2305	2399	1139	3012	1530
0	0	3	2301	2392	1130	3004	1519
0	1	2	2304	2399	1136	3011	1529
0	1	2	2304	2398	1140	3011	1531
1	4	3	2304	2401	1140	3008	1528
0	0	0	2303	2397	1138	3007	1530
0	0	0	2301	2394	1137	3009	1526
0	1	1	2303	2398	1138	3010	1530
2	0	1	2304	2397	1139	3010	1530
2	0	0	2304	2397	1141	3011	1529
0	2	0	2298	2391	1133	3006	1524
1	0	6	2302	2398	1142	3014	1532
1	2	0	2304	2399	1139	3013	1531
0	1	0	2301	2397	1137	3010	1527
0	1	2	2301	2397	1137	3010	1529
0	1	2	2304	2398	1137	3012	1532
0	0	0	2305	2397	1135	3007	1526
1	0	0	2304	2399	1138	3011	1529
0	1	2	2301	2399	1138	3011	1530
2	0	0	2299	2398	1138	3010	1529
0	1	1	2298	2393	1136	3009	1529
0	1	0	2300	2398	1135	3007	1527
0	1	0	2304	2398	1139	3010	1532
0	1	0	2305	2400	1139	3014	1531
1	4	2	2305	2398	1140	3011	1530
0	1	0	2296	2391	1133	3002	1523
0	0	0	2305	2397	1138	3010	1529
0	0	0	2303	2397	1137	3010	1529
0	0	0	2303	2394	1131	3008	1526
0	0	0	2305	2397	1138	3007	1531
0	1	2	2300	2399	1139	3008	1527
1	0	0	2305	2399	1138	3008	1530
2	0	2	2303	2398	1139	3010	1530
2	0	6	2303	2398	1139	3008	1529
1	0	3	2303	2398	1140	3008	1532
2	0	0	2299	2395	1136	3005	1528
1	0	1	2305	2399	1138	3011	1523
0	0	0	2303	2398	1138	3010	1529
0	0	0	2302	2398	1136	3011	1529
0	1	3	2304	2399	1139	3010	1531
2	0	2	2300	2391	1132	3001	1524
0	1	0	2304	2399	1140	3011	1531
1	0	6	2305	2400	1140	3013	1530
0	0	0	2305	2398	1140	3003	1524
1	1	1	2302	2398	1138	3010	1528
1	4	0	2298	2386	1135	3009	1528
0	0	4	2304	2399	1138	3009	1527
2	0	2	2304	2397	1139	3011	1530
3	0	2	2304	2397	1139	3011	1530
1	4	1	2294	2391	1133	3005	1525
0	0	4	2299	2391	1133	3003	1524
0	1	5	2304	2397	1138	3010	1529
0	0	0	2303	2399	1143	3010	1530
1	0	2	2300	2395	1137	3009	1528
1	0	2	2302	2399	1139	3013	1531
3	0	1	2304	2398	1137	3011	1529
0	1	0	2306	2400	1133	3012	1529
0	0	0	2304	2397	1139	3010	1529
1	2	4	2304	2398	1138	3011	1529
0	0	0	2301	2392	1133	3004	1524
2	0	2	2304	2399	1138	3011	1530
0	2	0	2304	2398	1138	3011	1529
0	0	0	2303	2398	1139	3013	1531
1	1	0	2303	2399	1139	3012	1530
0	0	0	2304	2397	1138	3010	1528
0	1	0	2304	2398	1138	3011	1530
0	0	6	2304	2399	1138	3009	1527
1	0	6	2304	2407	1139	3011	1531
0	2	0	2298	2389	1131	3004	1522
1	1	0	2304	2399	1139	3013	1532
0	0	1	2305	2399	1139	3013	1530
0	1	0	2302	2397	1138	3011	1529
0	1	0	2304	2397	1138	3009	1529
0	0	6	2303	2394	1135	3002	1523
1	0	0	2302	2394	1135	3007	1525
0	0	5	2306	2400	1140	3012	1530
0	0	3	2304	2398	1138	3011	1529
0	0	3	2304	2398	1138	3010	1527
1	2	0	2295	2393	1136	3010	1529
1	2	0	2304	2399	1136	3009	1527
1	0	1	2301	2397	1139	3010	1530
3	0	4	2304	2399	1140	3012	1532
1	2	0	2305	2400	1139	3011	1530
0	0	1	2299	2393	1135	3001	1522
0	0	3	2303	2399	1137	3011	1530
0	0	3	2304	2398	1137	3010	1530
0	1	0	2303	2394	1136	3010	1528
0	0	3	2302	2398	1137	3011	1529
1	3	2	2303	2398	1137	3005	1526
0	0	3	2306	2401	1141	3011	1529
0	1	6	2304	2397	1139	3010	1530
0	2	1	2304	2397	1138	3008	1529
1	2	2	2304	2397	1139	3009	1529
1	1	0	2299	2394	1137	3008	1526
0	1	4	2304	2398	1137	3008	1529
0	1	0	2303	2400	1138	3011	1530
0	1	0	2305	2398	1139	3011	1529
3	0	0	2304	2397	1138	3010	1526
0	1	1	2299	2392	1132	3004	1524
1	4	0	2304	2399	1139	3010	1530
1	1	3	2303	2397	1140	3010	1529
0	0	0	2303	2393	1137	3011	1530
0	2	0	2303	2394	1138	3010	1530
1	1	0	2302	2397	1138	3005	1525
0	2	0	2303	2398	1137	3011	1530
0	1	2	2302	2397	1139	3009	1528
0	0	1	2303	2398	1139	3010	1528
1	2	0	2298	2391	1134	3007	1529
0	0	3	2305	2400	1141	3012	1526
0	1	0	2304	2398	1139	3011	1529
1	3	0	2304	2397	1137	3011	1528
1	2	2	2304	2397	1138	3011	1529
0	0	1	2303	2398	1137	3010	1530
0	0	1	2295	2391	1134	3004	1525
0	1	2	2302	2398	1138	3011	1530
1	2	0	2304	2397	1138	3010	1528
0	0	3	2304	2399	1137	3008	1529
1	1	0	2304	2398	1139	3010	1529
0	0	3	2299	2395	1137	3011	1526
1	2	0	2304	2397	1139	3010	1528
3	0	3	2304	2397	1138	3008	1529
1	3	0	2304	2397	1140	3012	1528
0	0	3	2298	2390	1134	3005	1526
1	3	0	2304	2400	1138	3013	1531
0	0	3	2305	2398	1140	3012	1530
0	1	0	2301	2395	1137	3011	1529
0	0	3	2302	2396	1139	3010	1529
0	0	4	2301	2393	1132	3004	1523
0	1	4	2301	2394	1136	3006	1523
0	1	0	2304	2397	1140	3011	1529
0	0	2	2303	2397	1138	3010	1527
0	0	5	2304	2398	1137	3005	1521
0	0	5	2300	2395	1137	3011	1529
1	0	2	2304	2390	1134	3009	1530
0	0	0	2304	2399	1141	3011	1531
0	0	0	2303	2395	1139	3010	1530
0	1	0	2303	2396	1138	3011	1532
0	2	2	2297	2390	1131	3001	1524
0	0	5	2304	2397	1139	3010	1530
0	2	0	2303	2397	1138	3010	1529
0	1	2	2295	2393	1136	3010	1532
0	0	5	2304	2399	1141	3013	1529
3	0	2	2303	2396	1136	3006	1523
2	3	0	2304	2396	1137	3010	1529
0	0	0	2304	2397	1137	3010	1530
0	2	2	2303	2397	1138	3010	1530
0	1	0	2302	2396	1138	3009	1529
1	1	1	2303	2391	1135	3001	1519
1	1	5	2303	2397	1138	3009	1528
0	1	3	2302	2396	1138	3009	1531
0	2	0	2304	2398	1140	3012	1522
0	0	0	2304	2398	1138	3011	1530
0	1	0	2303	2397	1140	3011	1530
0	0	0	2302	2395	1137	3007	1529
1	3	0	2302	2397	1137	3009	1529
1	0	2	2301	2396	1138	3009	1528
1	0	2	2303	2398	1138	3013	1528
0	0	0	2304	2397	1137	3010	1528
0	1	0	2304	2397	1139	3009	1530
0	1	0	2302	2397	1138	3010	1529
2	1	1	2298	2390	1133	3004	1525
2	0	1	2299	2397	1138	3008	1529
1	2	2	2304	2397	1137	3007	1530
0	0	0	2304	2398	1139	3011	1530
0	1	3	2304	2398	1138	3010	1529
2	1	3	2302	2392	1135	3003	1525
0	0	3	2303	2396	1137	3008	1528
0	4	2	2302	2397	1137	3010	1529
0	0	5	2302	2396	1138	3008	1529
0	1	0	2297	2393	1139	3010	1531
1	4	0	2300	2395	1136	3009	1528
0	0	2	2304	2397	1138	3009	1527
0	1	2	2301	2395	1139	3008	1530
0	1	0	2303	2396	1136	3011	1531
1	0	5	2303	2395	1140	3011	1530
0	0	3	2299	2392	1134	3005	1523
0	1	0	2303	2397	1138	3009	1529
0	0	4	2302	2396	1138	3007	1525
0	0	1	2302	2396	1137	3011	1527
1	3	1	2303	2396	1139	3010	1529
0	0	0	2302	2394	1133	3000	1527
0	1	0	2305	2400	1139	3011	1529
0	1	2	2303	2396	1138	3010	1529
0	0	0	2301	2396	1139	3008	1529
0	1	0	2299	2392	1134	3010	1530
3	0	1	2304	2395	1138	3011	1529
1	0	2	2297	2395	1137	3008	1527
0	2	0	2302	2394	1137	3009	1531
2	0	0	2304	2396	1139	3010	1529
2	0	1	2302	2397	1139	3011	1532
1	3	0	2301	2395	1132	3001	1525
2	0	2	2304	2396	1138	3010	1529
0	1	0	2303	2397	1137	3010	1525
0	3	2	2303	2397	1138	3009	1529
1	2	0	2301	2396	1138	3009	1529
1	2	0	2301	2397	1138	3005	1524
0	0	6	2302	2396	1139	3011	1530
0	0	0	2304	2398	1138	3010	1529
0	1	0	2303	2396	1137	3009	1526
0	1	0	2299	2390	1133	3004	1526
2	0	3	2303	2395	1136	3006	1528
1	0	4	2303	2390	1134	3003	1523
0	0	0	2302	2396	1138	3010	1528
0	0	0	2302	2397	1139	3011	1531
2	0	0	2301	2393	1137	3006	1525
0	0	0	2302	2396	1138	3010	1528
2	0	2	2303	2395	1138	3009	1527
0	0	4	2302	2395	1137	3010	1528
0	0	2	2302	2398	1138	3013	1530
0	0	3	2303	2397	1137	3010	1528
2	0	1	2303	2397	1139	3010	1527
3	0	2	2300	2395	1136	3010	1529
0	1	0	2301	2396	1136	3010	1529
0	0	0	2302	2396	1138	3008	1528
0	1	0	2297	2391	1132	3003	1522
1	0	3	2302	2396	1139	3011	1530
1	2	2	2304	2397	1134	3006	1523
1	0	5	2302	2394	1138	3010	1529
2	0	4	2299	2395	1139	3009	1528
1	0	3	2301	2391	1134	3003	1522
0	0	0	2302	2396	1137	3009	1527
0	2	1	2301	2395	1138	3009	1529
0	1	0	2303	2398	1141	3012	1526
0	1	0	2299	2394	1138	3008	1529
0	0	2	2299	2393	1138	3008	1528
0	1	0	2303	2391	1136	3010	1527
0	0	3	2293	2390	1133	3008	1527
3	0	3	2302	2395	1139	3009	1530
0	1	1	2302	2397	1140	3012	1532
1	3	3	2297	2392	1133	3005	1524
1	0	3	2302	2396	1138	3009	1530
0	1	0	2301	2395	1138	3003	1521
0	0	0	2302	2395	1138	3008	1529
0	0	0	2302	2395	1138	3010	1529
0	0	0	2302	2396	1135	3007	1526
2	1	0	2301	2396	1141	3012	1529
1	0	0	2303	2397	1139	3010	1530
0	1	0	2303	2395	1138	3007	1528
0	0	0	2298	2390	1133	3007	1528
0	1	0	2301	2395	1138	3007	1529
0	1	0	2296	2390	1131	3001	1526
0	1	0	2302	2395	1139	3013	1531
0	0	0	2303	2396	1138	3010	1529
0	1	0	2302	2395	1137	3010	1530
0	0	0	2299	2390	1135	3005	1524
0	0	5	2303	2396	1137	3010	1530
1	3	2	2302	2399	1138	3013	1531
0	0	0	2298	2389	1133	3004	1525
0	0	3	2299	2390	1135	3007	1527
1	2	0	2302	2396	1137	3009	1528
0	1	0	2302	2395	1138	3007	1529
0	0	5	2300	2395	1137	3009	1529
2	0	2	2308	2394	1139	3007	1530
3	4	0	2302	2395	1133	3005	1525
1	2	0	2303	2396	1138	3009	1532
2	1	0	2304	2396	1140	3010	1532
0	0	0	2304	2396	1138	3010	1530
1	2	0	2299	2391	1135	3006	1529
1	2	0	2302	2396	1137	3009	1530
0	0	2	2301	2396	1136	3009	1529
0	0	2	2302	2394	1139	3009	1529
0	0	2	2302	2395	1138	3010	1531
0	2	0	2298	2390	1136	3004	1526
0	3	0	2302	2396	1138	3009	1527
1	2	0	2302	2396	1137	3009	1529
0	1	0	2302	2396	1137	3009	1528
0	1	3	2302	2395	1138	3010	1530
1	1	0	2303	2398	1139	3010	1531
1	2	0	2302	2395	1139	3007	1526
1	1	3	2300	2395	1137	3008	1530
1	1	3	2302	2395	1139	3008	1528
0	1	4	2302	2395	1137	3009	1529
0	0	3	2298	2390	1134	3006	1527
0	0	5	2302	2396	1136	3010	1530
0	1	0	2300	2389	1137	3009	1530
1	1	0	2305	2397	1140	3009	1530
1	1	0	2302	2395	1139	3010	1530
1	0	3	2298	2392	1133	3005	1525
0	2	0	2302	2395	1138	3009	1530
1	2	0	2302	2395	1137	3008	1529
0	1	4	2300	2395	1139	3009	1529
1	1	0	2301	2395	1138	3011	1531
0	0	6	2303	2395	1140	3010	1527
1	3	0	2300	2395	1137	3009	1529
0	0	1	2301	2394	1136	3008	1529
0	0	7	2300	2397	1138	3011	1532
1	1	0	2303	2398	1141	3011	1531
0	0	4	2300	2393	1130	3002	1527
0	0	2	2302	2396	1138	3008	1530
0	1	0	2303	2391	1135	3002	1526
1	1	0	2302	2395	1139	3008	1530
0	1	0	2302	2394	1138	3007	1529
0	0	6	2299	2391	1132	3007	1528
1	3	1	2304	2398	1140	3008	1530
0	0	0	2303	2396	1137	3009	1531
0	1	0	2302	2395	1138	3009	1529
0	1	0	2299	2393	1137	3007	1530
1	3	1	2302	2395	1139	3009	1529
1	2	3	2297	2394	1138	3005	1530
0	0	0	2304	2397	1140	3011	1531
0	0	5	2304	2397	1139	3008	1529
0	0	0	2298	2391	1134	3004	1525
3	0	2	2297	2388	1135	3004	1521
0	0	0	2303	2396	1138	3011	1531
0	0	0	2304	2398	1135	3005	1525
1	3	2	2302	2397	1138	3008	1531
2	0	2	2302	2395	1138	3009	1530
0	0	0	2299	2388	1132	3004	1526
1	0	2	2302	2395	1137	3010	1532
0	1	0	2295	2396	1138	3009	1528
0	2	2	2302	2396	1140	3012	1529
0	1	1	2299	2395	1137	3009	1530
2	0	0	2302	2395	1138	3009	1528
0	0	2	2297	2390	1134	3009	1530
0	1	0	2306	2397	1141	3012	1531
1	0	1	2304	2397	1138	3009	1529
0	1	0	2299	2391	1135	3004	1525
2	0	2	2302	2397	1138	3009	1528
0	0	2	2302	2395	1139	3009	1521
0	0	0	2304	2394	1137	3009	1537
1	4	1	2303	2396	1139	3009	1530
0	0	0	2302	2395	1137	3006	1528
1	3	1	2302	2391	1133	3002	1525
1	1	0	2302	2398	1138	3007	1530
0	1	0	2302	2396	1137	3010	1530
0	0	0	2302	2397	1136	3010	1531
0	1	0	2298	2393	1136	3010	1530
0	0	0	2303	2397	1136	3010	1530
0	1	0	2295	2386	1127	3003	1526
2	0	0	2303	2395	1138	3007	1528
0	1	0	2302	2396	1137	3008	1529
0	0	3	2298	2391	1134	3002	1525
0	1	2	2302	2395	1137	3010	1530
0	0	0	2303	2397	1140	3010	1530
3	0	3	2302	2397	1137	3009	1529
0	0	0	2301	2394	1138	3007	1530
0	0	2	2302	2394	1136	3006	1524
2	0	4	2299	2393	1137	3007	1529
0	1	2	2301	2395	1139	3009	1530
2	0	0	2303	2395	1138	3009	1530
0	1	0	2303	2396	1137	3009	1528
1	3	0	2299	2390	1133	3004	1527
0	0	5	2302	2395	1138	3008	1529
1	0	3	2301	2394	1138	3009	1531
1	3	0	2302	2397	1140	3009	1529
0	0	0	2301	2391	1135	3009	1529
0	0	0	2301	2395	1137	3005	1529
0	0	3	2302	2394	1137	3008	1527
0	0	3	2301	2394	1138	3008	1529
0	1	0	2302	2393	1137	3009	1530
0	0	0	2298	2391	1135	3007	1526
0	1	0	2304	2396	1137	3008	1530
3	0	4	2302	2396	1138	3007	1529
0	0	2	2298	2394	1138	3007	1530
0	0	5	2301	2394	1136	3008	1530
0	0	6	2301	2394	1137	3002	1524
0	0	0	2301	2394	1138	3008	1530
1	1	6	2302	2397	1139	3011	1532
0	1	0	2302	2395	1139	3009	1531
0	0	4	2298	2387	1130	3000	1527
1	0	2	2301	2394	1138	3007	1529
0	1	0	2302	2392	1136	3007	1528
1	4	0	2300	2392	1137	3003	1528
1	2	0	2301	2396	1139	3006	1530
0	1	0	2302	2394	1139	3010	1529
0	4	2	2299	2389	1137	3006	1525
0	0	0	2306	2397	1138	3009	1531
2	0	4	2302	2395	1138	3010	1530
1	4	1	2301	2393	1138	3009	1529
0	1	3	2300	2394	1136	3008	1528
1	4	1	2302	2394	1138	3009	1527
1	2	1	2300	2393	1139	3008	1531
3	0	5	2302	2397	1138	3010	1531
1	1	5	2304	2396	1137	3009	1530
0	1	0	2298	2388	1133	3002	1525
2	0	2	2301	2395	1137	3006	1532
0	0	2	2301	2396	1135	3007	1527
0	0	6	2302	2394	1138	3007	1529
2	0	0	2302	2394	1136	3008	1531
1	2	0	2301	2390	1136	3006	1526
0	2	0	2298	2389	1133	3002	1524
1	1	0	2302	2395	1138	3009	1530
1	2	0	2302	2394	1139	3009	1531
1	2	2	2301	2394	1139	3009	1532
1	0	2	2301	2395	1140	3010	1532
0	0	0	2303	2396	1138	3009	1530
0	0	4	2299	2393	1136	3007	1529
0	1	0	2301	2395	1137	3008	1530
0	1	2	2302	2396	1139	3008	1530
0	0	0	2298	2389	1135	3003	1526
0	0	0	2302	2394	1138	3008	1532
2	0	5	2302	2396	1141	3002	1528
2	0	3	2304	2395	1140	3010	1530
0	0	5	2302	2394	1138	3007	1529
0	0	2	2301	2393	1134	3000	1525
0	0	4	2301	2394	1137	3009	1529
0	0	3	2302	2394	1139	3009	1531
0	1	0	2301	2395	1138	3009	1531
0	1	1	2302	2394	1137	3008	1530
0	0	0	2298	2391	1135	3007	1525
1	5	1	2301	2395	1137	3009	1531
1	0	2	2295	2387	1135	3006	1530
1	0	1	2302	2395	1137	3009	1530
0	1	0	2303	2395	1138	3008	1532
1	1	0	2299	2390	1136	3003	1528
0	2	0	2303	2395	1137	3009	1530
0	0	7	2301	2395	1137	3005	1522
1	2	3	2303	2394	1139	3008	1531
0	0	2	2301	2394	1137	3008	1530
0	1	0	2301	2394	1134	3003	1524
1	4	2	2301	2394	1138	3010	1533
0	1	0	2304	2395	1140	3010	1530
0	1	0	2302	2394	1135	3008	1530
0	1	2	2298	2389	1135	3007	1527
0	1	0	2302	2394	1138	3010	1530
0	0	0	2295	2390	1131	3001	1528
1	4	2	2300	2389	1134	3005	1528
0	1	0	2299	2394	1138	3008	1529
1	0	1	2301	2394	1138	3008	1531
0	1	0	2295	2387	1133	3003	1526
0	0	2	2300	2394	1138	3008	1531
0	0	2	2301	2395	1138	3009	1529
0	0	0	2304	2396	1136	3010	1530
0	3	2	2301	2394	1137	3009	1530
2	0	1	2304	2395	1138	3005	1525
1	4	0	2300	2393	1137	3008	1530
2	4	0	2301	2394	1136	3008	1530
1	2	0	2302	2395	1137	3009	1530
0	1	1	2298	2389	1135	3007	1531
0	1	0	2304	2397	1139	3009	1530
0	0	5	2301	2386	1135	2998	1525
1	2	0	2302	2394	1136	3010	1531
0	1	3	2303	2396	1139	3009	1530
1	1	0	2298	2390	1135	2999	1525
1	0	1	2296	2391	1133	3002	1521
1	3	5	2302	2394	1139	3009	1530
0	0	3	2301	2394	1138	3009	1531
0	0	1	2302	2394	1139	3010	1531
1	2	2	2300	2392	1137	3009	1532
2	0	3	2301	2392	1140	3008	1532
0	0	0	2301	2393	1135	3008	1530
0	1	0	2300	2393	1137	3006	1529
1	3	0	2300	2393	1137	3007	1529
0	2	1	2299	2393	1134	3002	1525
0	2	1	2298	2391	1138	3009	1530
0	1	0	2302	2395	1139	3007	1529
0	0	0	2300	2394	1137	3008	1529
3	0	3	2294	2389	1132	3004	1528
0	1	0	2300	2394	1136	3007	1529
0	0	0	2298	2392	1136	3007	1528
0	1	0	2300	2391	1138	3006	1528
0	0	0	2299	2393	1138	3008	1533
1	0	0	2296	2389	1135	3001	1525
2	0	0	2299	2393	1136	3007	1530
0	2	6	2300	2392	1136	3005	1529
1	2	5	2300	2392	1138	3005	1529
1	2	2	2298	2392	1135	3007	1529
1	1	0	2300	2394	1138	3009	1528
0	4	3	2300	2393	1137	3003	1524
1	0	0	2299	2392	1136	3007	1529
0	0	2	2302	2394	1136	3007	1528
3	0	0	2301	2393	1137	3009	1532
0	0	2	2296	2389	1131	3002	1526
0	0	0	2301	2393	1137	3005	1529
1	0	0	2300	2393	1135	3004	1525
1	0	0	2300	2394	1138	3006	1529
0	1	0	2300	2393	1138	3005	1529
2	0	5	2298	2387	1133	3001	1524
0	0	2	2299	2393	1139	3009	1531
1	4	0	2302	2396	1138	3008	1530
0	1	0	2301	2392	1135	3006	1530
0	0	0	2297	2390	1135	3006	1528
2	0	2	2300	2392	1136	3006	1530
2	0	5	2296	2390	1137	3006	1529
0	0	5	2300	2393	1138	3007	1530
0	0	4	2301	2395	1139	3008	1531
0	1	6	2299	2392	1137	3007	1530
1	0	4	2296	2388	1134	3002	1524
0	1	0	2301	2392	1135	3007	1529
1	0	3	2300	2393	1138	3001	1527
1	2	0	2299	2394	1137	3007	1529
2	0	2	2300	2393	1136	3007	1530
3	0	0	2300	2389	1131	3001	1524
0	2	0	2299	2393	1138	3006	1529
1	0	2	2300	2392	1138	3007	1529
0	2	0	2300	2392	1135	3004	1529
0	2	0	2294	2390	1138	3008	1528
3	0	2	2302	2393	1137	3010	1529
0	2	0	2298	2387	1134	3005	1529
1	0	4	2301	2393	1136	3007	1530
1	3	1	2301	2393	1136	3008	1529
0	0	0	2297	2387	1132	2997	1523
0	0	0	2300	2391	1138	3008	1531
0	0	0	2301	2395	1140	3007	1529
0	0	2	2300	2392	1138	3008	1527
1	3	2	2301	2394	1140	3008	1528
2	0	3	2300	2391	1138	3007	1528
1	0	3	2300	2395	1135	3003	1526
0	0	2	2300	2393	1137	3008	1530
0	1	2	2299	2391	1137	3007	1529
2	0	5	2301	2395	1136	3007	1528
1	0	0	2296	2387	1135	3006	1530
1	2	1	2302	2395	1140	3008	1530
1	4	4	2291	2390	1130	3003	1528
1	0	1	2299	2393	1137	3007	1528
0	2	1	2300	2393	1136	3007	1528
0	2	0	2296	2387	1131	3001	1525
0	0	0	2299	2393	1138	3007	1528
0	0	0	2297	2394	1140	3009	1532
1	0	0	2301	2394	1139	3008	1530
2	0	6	2298	2390	1138	3005	1528
0	1	0	2300	2391	1138	3005	1525
0	1	2	2299	2393	1138	3003	1523
0	2	0	2298	2394	1140	3008	1532
0	0	1	2304	2395	1137	3006	1531
0	0	0	2301	2392	1138	3008	1527
1	1	2	2295	2387	1134	3004	1527
0	0	0	2301	2392	1138	3006	1530
0	1	2	2300	2383	1134	2996	1524
0	0	0	2300	2392	1136	3006	1530
1	0	2	2300	2394	1137	3009	1531
0	2	2	2296	2390	1131	3000	1524
0	3	2	2299	2393	1138	3007	1528
1	4	0	2300	2392	1138	3007	1528
0	2	1	2301	2393	1135	3007	1527
0	1	0	2299	2391	1137	3007	1530
0	1	0	2301	2393	1137	3007	1527
1	0	2	2297	2390	1138	3008	1530
0	2	1	2301	2394	1138	3007	1530
0	1	0	2302	2393	1137	3008	1528
0	0	0	2300	2393	1139	3006	1529
0	0	0	2294	2388	1133	3000	1526
0	0	4	2299	2392	1138	3007	1530
0	1	0	2301	2388	1131	3001	1522
1	0	5	2302	2394	1137	3008	1530
0	0	0	2301	2394	1137	3008	1529
2	0	3	2299	2392	1137	3006	1529
2	0	1	2301	2394	1140	3009	1531
0	0	2	2302	2393	1137	3007	1527
0	1	0	2301	2391	1137	3007	1529
2	0	5	2294	2383	1129	2998	1524
0	1	1	2301	2395	1138	3008	1528
2	0	0	2301	2393	1137	3007	1529
0	2	3	2301	2392	1137	3007	1529
0	2	2	2298	2391	1136	3006	1528
1	3	2	2301	2392	1137	3005	1527
0	2	2	2300	2393	1137	3007	1529
1	0	2	2300	2393	1139	3009	1531
1	3	2	2302	2396	1138	3009	1529
0	0	0	2298	2388	1132	2998	1525
0	1	2	2299	2393	1137	3006	1529
0	0	0	2301	2390	1137	3006	1527
1	0	6	2301	2393	1139	3007	1530
0	0	0	2300	2393	1137	3008	1529
1	3	2	2301	2393	1138	3007	1530
2	0	0	2297	2388	1132	3001	1523
0	0	0	2301	2392	1138	3007	1528
0	3	2	2299	2393	1138	3006	1530
0	1	0	2301	2392	1137	3006	1528
2	0	5	2297	2391	1136	3009	1531
0	0	0	2303	2395	1138	3008	1528
1	0	0	2299	2393	1138	3006	1528
1	4	2	2301	2392	1137	3007	1529
2	0	0	2301	2393	1134	3007	1529
0	0	0	2295	2386	1133	3001	1523
0	1	0	2300	2393	1136	3007	1529
0	3	6	2299	2393	1137	3005	1529
0	1	1	2301	2393	1138	3007	1529
0	1	3	2300	2392	1138	3007	1529
0	0	0	2298	2387	1132	2999	1524
