# Supplementary material for: Assisting hand gesture classification and rehabilitation assessment via sEMG and finger motion data
Source: Front Bioeng Biotechnol. 2026 Jan 8;13:1751763. doi: 10.3389/fbioe.2025.1751763 (PMC12823985; doi:10.3389/fbioe.2025.1751763)
Supplement: Supplementary file 1 [file DataSheet1.zip › dataset/function 0/1/1/0.csv]

channel_2	channel_3	channel_6	pinky	ring finger	middle finger	forefinger	thumb
0	0	1	2419	2555	1145	1900	1370
3	2	0	2425	2556	1147	1901	1371
0	1	6	2418	2551	1142	1900	1370
0	0	4	2421	2551	1145	1901	1371
0	0	0	2417	2546	1142	1899	1371
0	0	1	2421	2553	1146	1900	1370
0	0	0	2422	2554	1144	1901	1372
1	3	0	2421	2550	1141	1897	1367
0	0	1	2423	2555	1143	1902	1371
0	0	1	2423	2555	1143	1901	1371
0	0	0	2422	2555	1143	1901	1371
2	2	6	2422	2554	1145	1900	1372
1	0	2	2422	2554	1141	1895	1365
1	2	3	2421	2554	1146	1902	1374
0	0	0	2423	2557	1147	1902	1372
0	0	0	2422	2555	1145	1901	1372
0	0	2	2418	2549	1140	1900	1370
1	4	0	2423	2554	1144	1901	1372
0	0	2	2421	2555	1140	1896	1370
0	0	4	2424	2549	1139	1899	1370
0	0	2	2422	2553	1144	1901	1372
2	3	0	2426	2554	1143	1898	1370
1	1	1	2417	2544	1141	1896	1366
0	0	2	2422	2555	1144	1901	1371
2	3	3	2423	2557	1147	1903	1371
0	1	0	2422	2556	1145	1902	1372
0	0	2	2422	2553	1145	1902	1370
0	1	2	2423	2554	1142	1896	1364
2	4	0	2421	2554	1144	1899	1371
1	2	0	2422	2555	1145	1901	1370
1	0	1	2422	2553	1145	1902	1373
2	0	0	2420	2550	1141	1898	1370
0	1	0	2423	2555	1145	1901	1373
0	1	0	2421	2554	1139	1894	1367
1	2	0	2422	2554	1145	1899	1372
0	1	6	2423	2553	1144	1901	1371
0	0	2	2417	2549	1140	1895	1365
0	0	1	2418	2550	1137	1895	1364
2	0	0	2422	2554	1144	1902	1372
2	3	0	2423	2554	1145	1903	1373
0	0	2	2424	2558	1147	1901	1372
1	2	0	2421	2554	1144	1901	1371
1	1	0	2421	2554	1142	1901	1371
0	0	1	2422	2554	1145	1900	1371
0	1	0	2422	2554	1144	1901	1370
0	0	2	2422	2555	1146	1903	1373
1	2	0	2414	2548	1140	1897	1368
0	1	0	2421	2555	1145	1901	1370
0	0	1	2422	2555	1144	1901	1370
0	2	0	2421	2554	1144	1900	1369
3	0	2	2420	2552	1145	1900	1372
0	4	2	2422	2552	1144	1901	1370
0	0	0	2422	2554	1143	1902	1371
1	0	1	2422	2554	1147	1903	1371
1	3	0	2424	2556	1145	1902	1371
0	2	0	2419	2548	1139	1896	1366
0	1	0	2423	2552	1146	1902	1370
1	2	0	2422	2554	1144	1903	1371
0	0	5	2423	2554	1145	1901	1371
0	0	2	2420	2553	1146	1902	1372
0	2	0	2424	2551	1142	1899	1366
0	4	0	2419	2549	1139	1896	1366
1	3	3	2422	2554	1144	1902	1371
0	4	1	2422	2554	1144	1902	1371
0	0	6	2421	2555	1145	1904	1374
0	1	2	2421	2554	1145	1902	1371
0	1	0	2423	2554	1145	1902	1369
2	0	5	2420	2553	1144	1902	1372
0	0	0	2421	2553	1143	1903	1372
1	1	0	2421	2553	1142	1903	1370
0	0	3	2417	2548	1138	1897	1364
0	0	2	2423	2557	1144	1905	1371
1	1	2	2423	2554	1145	1901	1372
0	1	0	2423	2554	1146	1901	1372
2	0	2	2421	2554	1144	1902	1372
1	0	0	2419	2550	1140	1890	1366
1	1	0	2422	2553	1144	1903	1371
1	1	0	2422	2554	1142	1905	1373
0	1	0	2425	2555	1148	1904	1372
1	0	2	2422	2554	1145	1903	1372
0	0	3	2417	2551	1143	1903	1369
1	2	0	2422	2552	1144	1903	1373
0	2	0	2420	2553	1146	1906	1373
1	3	0	2424	2555	1145	1903	1372
1	4	1	2421	2554	1145	1902	1373
0	0	5	2417	2546	1139	1899	1365
1	1	1	2422	2553	1145	1903	1371
2	0	1	2422	2553	1145	1903	1371
1	0	0	2421	2553	1146	1901	1373
1	0	0	2422	2551	1145	1904	1371
0	0	2	2419	2550	1138	1899	1364
1	1	0	2422	2554	1144	1903	1372
1	0	3	2422	2554	1145	1906	1374
2	0	1	2424	2556	1146	1902	1372
2	0	1	2418	2549	1141	1900	1371
2	3	0	2422	2553	1145	1904	1371
0	0	0	2422	2545	1142	1902	1370
3	0	0	2418	2551	1144	1905	1373
0	0	2	2424	2556	1145	1905	1372
2	0	0	2422	2554	1144	1904	1370
0	0	0	2420	2546	1138	1898	1366
0	0	0	2422	2554	1144	1904	1372
0	0	2	2422	2554	1145	1905	1372
1	0	0	2421	2552	1145	1903	1372
0	0	5	2422	2554	1146	1906	1374
1	1	2	2425	2554	1140	1899	1367
1	3	0	2421	2554	1143	1903	1372
1	1	0	2420	2554	1144	1904	1372
0	1	0	2422	2553	1144	1903	1372
0	0	4	2417	2545	1139	1902	1369
0	1	0	2421	2554	1143	1904	1373
0	0	0	2421	2556	1143	1903	1372
1	2	0	2424	2555	1146	1904	1372
1	2	1	2422	2553	1144	1904	1373
0	0	4	2418	2548	1139	1899	1367
1	0	0	2418	2548	1140	1899	1368
0	0	0	2422	2555	1147	1906	1374
0	0	1	2425	2555	1145	1903	1371
0	4	0	2422	2554	1145	1905	1371
1	1	0	2421	2552	1144	1905	1372
0	0	3	2421	2552	1143	1901	1365
0	0	2	2420	2553	1143	1903	1372
0	0	2	2420	2553	1145	1903	1372
0	0	0	2421	2555	1146	1907	1374
0	0	3	2418	2549	1138	1902	1371
0	1	0	2421	2553	1144	1904	1373
1	3	2	2422	2553	1139	1895	1369
1	0	2	2422	2552	1144	1905	1370
1	3	0	2421	2551	1144	1905	1371
0	0	0	2418	2546	1141	1898	1368
1	4	2	2423	2556	1146	1907	1374
0	0	2	2421	2555	1148	1907	1374
0	0	6	2424	2555	1144	1903	1372
0	0	1	2421	2552	1146	1904	1372
0	1	0	2420	2552	1146	1903	1371
0	1	4	2422	2552	1144	1897	1366
1	0	2	2421	2552	1147	1906	1373
2	1	1	2422	2552	1146	1905	1371
0	1	5	2419	2549	1141	1900	1367
3	0	0	2418	2548	1139	1899	1362
0	0	2	2422	2553	1144	1904	1373
0	0	5	2421	2553	1146	1905	1371
0	0	2	2421	2552	1146	1905	1371
2	0	2	2418	2551	1144	1907	1373
3	0	0	2422	2555	1145	1905	1371
0	0	2	2422	2553	1145	1903	1371
1	0	1	2421	2552	1144	1903	1372
1	3	1	2422	2553	1144	1905	1372
3	0	2	2417	2547	1140	1900	1367
2	0	2	2421	2552	1143	1905	1372
2	1	2	2421	2554	1145	1909	1374
1	1	0	2424	2556	1145	1904	1372
1	0	4	2422	2553	1143	1905	1371
3	0	2	2417	2548	1140	1900	1366
0	0	2	2421	2552	1144	1905	1372
1	0	2	2422	2552	1142	1905	1369
0	1	0	2422	2552	1144	1905	1372
1	2	0	2420	2553	1144	1904	1372
0	0	2	2420	2551	1144	1906	1372
0	0	2	2421	2553	1143	1904	1371
0	0	3	2420	2552	1145	1903	1371
0	0	2	2420	2552	1147	1905	1374
2	0	3	2422	2556	1145	1903	1374
0	0	4	2419	2549	1141	1899	1368
0	0	5	2421	2552	1144	1904	1372
0	1	0	2422	2553	1145	1904	1370
1	1	0	2421	2552	1144	1905	1371
3	0	2	2421	2558	1142	1906	1373
1	3	1	2417	2546	1138	1897	1368
0	0	0	2422	2555	1145	1906	1374
0	1	0	2422	2554	1144	1905	1371
0	1	0	2422	2552	1145	1906	1361
1	3	2	2416	2549	1142	1904	1372
1	2	0	2421	2552	1142	1905	1369
0	0	5	2417	2549	1144	1905	1371
0	1	0	2421	2551	1143	1906	1372
0	0	2	2423	2554	1144	1906	1370
1	3	2	2421	2552	1145	1903	1372
1	0	2	2417	2546	1140	1899	1366
1	0	0	2423	2553	1143	1906	1373
1	0	3	2422	2554	1144	1906	1368
2	0	6	2421	2553	1144	1906	1374
2	1	1	2422	2553	1146	1906	1374
0	0	0	2417	2548	1141	1900	1367
2	0	2	2420	2552	1143	1904	1372
1	2	0	2422	2551	1144	1905	1371
0	0	2	2420	2552	1143	1905	1372
0	0	2	2417	2549	1142	1905	1372
0	1	2	2421	2552	1144	1907	1373
1	2	0	2419	2551	1144	1906	1369
2	0	2	2422	2553	1143	1906	1371
1	3	2	2422	2553	1143	1905	1371
1	1	6	2414	2544	1139	1900	1365
0	0	0	2417	2547	1141	1901	1368
0	0	0	2422	2553	1144	1905	1371
0	4	1	2421	2552	1145	1905	1369
0	0	5	2421	2551	1143	1905	1370
1	0	4	2418	2546	1142	1903	1370
1	2	1	2422	2554	1145	1905	1373
0	1	0	2421	2552	1142	1905	1366
0	0	5	2421	2552	1142	1905	1370
0	1	0	2420	2551	1145	1906	1372
0	0	2	2417	2547	1138	1899	1368
1	4	0	2421	2551	1145	1907	1374
0	0	2	2423	2554	1146	1906	1373
2	4	0	2422	2552	1145	1905	1371
1	4	0	2418	2551	1142	1905	1372
0	0	2	2421	2551	1144	1905	1371
1	3	0	2412	2549	1143	1904	1370
0	0	2	2421	2551	1142	1905	1372
0	1	0	2421	2552	1142	1906	1373
1	1	2	2420	2551	1143	1906	1371
0	0	3	2416	2542	1138	1900	1364
2	1	0	2421	2551	1143	1905	1373
0	0	4	2421	2553	1145	1905	1373
0	0	3	2422	2555	1147	1908	1372
0	1	0	2421	2553	1145	1905	1372
0	0	2	2421	2548	1139	1894	1363
0	0	0	2421	2552	1142	1908	1372
0	0	0	2422	2553	1147	1907	1373
0	0	2	2422	2553	1145	1905	1372
0	0	2	2414	2544	1142	1903	1371
2	1	0	2421	2552	1142	1899	1372
1	1	0	2420	2545	1141	1901	1372
0	0	1	2421	2551	1144	1903	1370
0	0	2	2421	2551	1143	1908	1374
0	0	0	2416	2548	1141	1900	1367
1	1	1	2421	2551	1144	1906	1372
0	0	5	2418	2551	1144	1905	1372
1	0	4	2421	2553	1142	1907	1372
1	2	1	2420	2551	1145	1908	1375
0	1	2	2421	2553	1147	1907	1370
1	3	0	2421	2551	1141	1901	1367
2	3	0	2420	2550	1141	1905	1372
0	2	4	2421	2553	1145	1907	1372
1	1	2	2420	2551	1144	1905	1372
0	0	0	2416	2543	1140	1900	1367
2	0	0	2422	2551	1146	1909	1373
1	1	3	2422	2553	1145	1906	1373
0	0	2	2420	2550	1143	1906	1371
0	0	0	2419	2550	1143	1907	1371
1	1	0	2419	2550	1144	1906	1370
0	0	2	2420	2551	1145	1906	1373
0	0	0	2419	2550	1145	1906	1374
0	0	6	2421	2553	1146	1909	1374
0	0	5	2413	2545	1138	1899	1363
0	0	2	2421	2551	1143	1905	1372
1	2	0	2421	2551	1144	1906	1372
2	0	0	2421	2551	1144	1907	1371
0	0	2	2420	2551	1145	1906	1363
0	0	0	2422	2548	1141	1903	1367
0	0	0	2422	2553	1146	1906	1373
0	0	0	2422	2552	1143	1906	1370
0	0	2	2420	2552	1146	1907	1372
0	0	4	2420	2551	1144	1906	1374
0	0	0	2416	2550	1144	1909	1373
0	0	2	2426	2553	1142	1904	1373
0	1	5	2421	2552	1144	1906	1372
1	2	0	2420	2548	1142	1905	1371
1	0	2	2421	2552	1144	1907	1372
0	0	0	2415	2545	1140	1899	1366
3	0	0	2420	2551	1143	1909	1373
0	1	0	2421	2553	1142	1907	1372
1	3	2	2422	2552	1144	1905	1372
1	1	5	2419	2551	1145	1904	1371
1	1	2	2421	2550	1140	1902	1367
1	1	5	2420	2551	1144	1905	1371
1	1	0	2420	2549	1145	1906	1371
0	0	5	2418	2552	1146	1908	1374
0	1	0	2417	2546	1142	1905	1371
1	3	1	2421	2545	1143	1901	1370
0	1	2	2422	2551	1143	1905	1370
0	0	1	2421	2550	1143	1907	1371
0	0	1	2420	2552	1142	1902	1372
2	3	0	2420	2552	1143	1906	1372
0	0	2	2413	2545	1138	1900	1366
0	0	2	2417	2551	1142	1906	1373
2	0	0	2421	2552	1146	1906	1374
1	0	1	2423	2552	1146	1906	1373
0	0	4	2420	2551	1144	1907	1370
0	0	1	2417	2552	1141	1900	1367
0	1	1	2421	2551	1144	1910	1371
2	4	0	2419	2549	1143	1906	1372
1	1	0	2417	2551	1144	1905	1373
0	1	2	2417	2544	1142	1906	1372
0	0	0	2423	2552	1146	1899	1370
0	0	0	2421	2551	1145	1906	1372
0	1	6	2421	2551	1143	1906	1367
0	0	1	2421	2550	1144	1905	1372
0	0	0	2421	2553	1143	1905	1371
0	0	0	2417	2546	1137	1900	1366
1	1	4	2420	2553	1146	1908	1374
0	0	0	2423	2552	1145	1906	1372
0	1	2	2421	2551	1144	1906	1372
1	2	6	2419	2551	1143	1905	1371
0	0	2	2418	2550	1143	1902	1365
0	0	2	2419	2553	1145	1907	1371
0	0	3	2416	2548	1144	1905	1373
0	0	3	2422	2553	1143	1908	1371
1	0	2	2417	2544	1139	1902	1370
0	4	0	2420	2551	1144	1905	1368
3	0	0	2420	2551	1143	1906	1371
0	1	0	2421	2552	1145	1904	1371
0	1	0	2420	2551	1142	1907	1369
1	2	1	2417	2545	1139	1900	1366
0	0	5	2422	2553	1146	1908	1374
0	0	3	2422	2552	1144	1906	1373
2	1	1	2421	2550	1144	1906	1370
0	1	0	2420	2551	1145	1906	1372
1	2	0	2421	2553	1146	1908	1371
0	0	2	2417	2550	1143	1903	1368
0	0	6	2421	2551	1145	1906	1372
0	2	0	2416	2546	1142	1905	1372
0	0	6	2420	2551	1145	1906	1373
1	4	0	2415	2543	1140	1901	1369
0	0	1	2419	2550	1143	1906	1372
0	0	2	2421	2553	1145	1907	1373
0	0	0	2422	2554	1145	1907	1372
3	0	0	2420	2552	1145	1907	1372
2	0	0	2420	2546	1139	1900	1367
0	0	2	2419	2551	1145	1906	1372
1	1	0	2419	2548	1142	1905	1372
1	2	0	2420	2551	1147	1908	1375
0	0	1	2419	2551	1144	1906	1372
0	0	5	2421	2543	1141	1903	1371
0	0	2	2415	2542	1141	1903	1371
1	1	0	2420	2549	1144	1906	1373
1	2	0	2421	2543	1140	1907	1372
1	2	0	2421	2551	1142	1907	1371
1	1	0	2414	2544	1137	1900	1368
1	0	0	2422	2552	1146	1909	1373
1	2	0	2419	2550	1144	1907	1370
0	0	2	2418	2551	1142	1908	1371
1	2	0	2414	2543	1140	1905	1372
0	1	0	2419	2550	1145	1909	1374
1	2	0	2421	2552	1144	1909	1364
1	1	1	2419	2550	1145	1907	1372
1	3	1	2420	2550	1145	1915	1372
0	0	0	2414	2543	1134	1901	1366
0	1	0	2419	2549	1143	1908	1374
0	2	0	2420	2550	1144	1909	1371
0	0	2	2418	2550	1146	1911	1374
1	2	0	2421	2548	1145	1909	1371
0	1	5	2420	2550	1145	1900	1367
0	0	2	2418	2549	1144	1907	1373
0	1	1	2419	2548	1144	1907	1369
0	1	3	2419	2550	1145	1907	1372
0	0	5	2413	2541	1137	1905	1369
1	2	0	2420	2551	1145	1911	1374
2	2	1	2420	2549	1144	1908	1371
2	3	0	2420	2550	1143	1908	1372
1	4	0	2420	2549	1144	1907	1371
1	1	1	2419	2550	1144	1909	1373
2	3	5	2414	2544	1141	1902	1366
0	0	0	2421	2548	1144	1909	1374
2	3	6	2420	2550	1144	1908	1373
2	0	0	2419	2550	1144	1910	1373
1	4	0	2418	2550	1143	1909	1371
0	1	0	2418	2550	1145	1907	1371
0	0	1	2421	2551	1145	1910	1374
0	0	0	2418	2548	1145	1908	1371
1	0	2	2420	2550	1142	1909	1371
1	0	0	2414	2541	1139	1904	1370
0	0	2	2419	2549	1143	1909	1369
1	2	0	2419	2550	1144	1910	1374
1	3	1	2420	2551	1145	1911	1374
3	1	0	2421	2551	1144	1909	1373
2	0	1	2419	2549	1142	1908	1372
0	0	2	2414	2543	1138	1901	1365
0	0	1	2420	2551	1145	1912	1375
0	1	0	2424	2551	1146	1909	1373
0	1	4	2419	2549	1144	1909	1374
0	0	5	2419	2549	1145	1908	1372
1	2	0	2418	2549	1144	1906	1368
0	0	0	2420	2549	1144	1906	1373
0	0	2	2415	2548	1144	1908	1373
1	1	0	2419	2551	1145	1911	1375
0	0	0	2416	2543	1138	1904	1370
0	0	0	2420	2549	1143	1910	1370
0	0	4	2422	2549	1144	1909	1373
1	0	0	2419	2551	1144	1908	1373
1	1	2	2419	2544	1144	1909	1372
0	0	6	2414	2543	1139	1902	1367
1	1	1	2421	2551	1146	1911	1374
0	0	3	2420	2550	1145	1909	1372
2	2	0	2419	2549	1144	1909	1374
3	0	0	2419	2549	1144	1909	1373
1	0	0	2418	2549	1146	1910	1375
0	1	1	2418	2551	1145	1909	1370
1	1	5	2420	2549	1143	1909	1372
0	2	0	2414	2544	1143	1908	1372
1	2	0	2422	2548	1145	1909	1372
1	3	0	2410	2544	1139	1900	1369
0	2	0	2419	2548	1142	1909	1375
0	0	2	2420	2552	1145	1911	1373
2	0	2	2421	2551	1144	1910	1371
0	0	2	2419	2549	1144	1909	1372
0	1	3	2418	2544	1139	1901	1368
0	1	6	2419	2548	1143	1909	1372
0	0	5	2419	2549	1142	1909	1373
2	1	0	2420	2549	1145	1907	1373
0	1	0	2418	2547	1142	1909	1371
0	1	0	2416	2543	1142	1906	1372
1	2	0	2416	2546	1141	1910	1369
1	3	2	2420	2549	1144	1910	1373
0	0	3	2414	2540	1140	1908	1372
0	1	0	2420	2551	1145	1909	1372
1	2	0	2415	2542	1139	1903	1368
2	0	2	2419	2548	1145	1909	1372
0	1	0	2418	2550	1146	1912	1375
2	0	1	2421	2550	1145	1910	1374
0	0	1	2420	2549	1143	1910	1372
3	0	2	2415	2544	1138	1904	1367
0	0	2	2418	2549	1143	1910	1373
0	0	2	2419	2548	1142	1909	1373
0	0	3	2420	2548	1142	1910	1372
0	4	0	2416	2548	1144	1912	1372
0	1	6	2421	2542	1139	1908	1371
0	0	2	2420	2548	1143	1911	1373
0	0	2	2420	2548	1139	1901	1371
1	2	0	2420	2549	1143	1910	1373
0	0	2	2419	2550	1145	1912	1375
0	1	0	2416	2542	1140	1904	1368
0	1	0	2421	2549	1144	1910	1371
1	2	0	2419	2549	1142	1909	1372
1	2	0	2420	2549	1145	1910	1374
0	0	0	2424	2548	1142	1908	1372
0	0	0	2419	2548	1145	1912	1374
3	0	6	2422	2551	1147	1911	1372
0	1	0	2419	2549	1144	1909	1372
1	2	0	2419	2548	1144	1909	1370
1	2	0	2415	2542	1138	1904	1365
0	1	4	2415	2549	1142	1906	1372
1	0	2	2419	2549	1143	1910	1373
0	0	0	2420	2550	1141	1909	1374
0	0	0	2419	2548	1144	1909	1372
1	0	2	2418	2547	1143	1911	1370
1	3	2	2420	2549	1145	1910	1372
0	0	0	2418	2547	1142	1910	1371
0	0	0	2420	2549	1143	1910	1375
1	1	1	2414	2541	1136	1906	1369
2	0	2	2421	2551	1146	1911	1373
0	1	0	2420	2550	1143	1911	1373
1	1	1	2419	2548	1143	1910	1373
1	1	0	2419	2547	1143	1910	1373
0	2	0	2419	2544	1145	1913	1373
1	2	2	2415	2541	1139	1905	1368
1	2	0	2420	2547	1144	1910	1372
0	3	1	2419	2548	1144	1911	1374
0	0	1	2418	2549	1144	1911	1376
0	0	4	2418	2550	1145	1912	1374
0	1	0	2416	2547	1142	1910	1367
2	0	4	2419	2547	1144	1910	1373
0	0	2	2419	2545	1141	1908	1373
0	0	0	2418	2548	1142	1911	1373
1	3	2	2415	2538	1139	1902	1368
0	2	1	2419	2547	1146	1912	1375
0	1	1	2421	2550	1145	1911	1373
0	0	0	2420	2550	1143	1911	1373
0	1	2	2418	2548	1143	1910	1372
1	1	0	2417	2545	1134	1905	1366
0	0	5	2419	2548	1144	1911	1374
0	1	0	2419	2547	1143	1910	1374
0	1	0	2420	2547	1143	1910	1372
0	0	0	2419	2547	1143	1908	1372
0	0	0	2416	2546	1142	1910	1373
0	1	0	2419	2545	1142	1908	1372
0	0	6	2420	2547	1144	1911	1375
1	0	3	2420	2549	1141	1913	1373
1	1	0	2420	2549	1144	1910	1373
1	2	2	2414	2544	1139	1905	1367
0	0	0	2419	2548	1145	1911	1373
0	0	6	2418	2549	1144	1911	1374
0	0	4	2419	2548	1143	1911	1374
0	0	2	2418	2548	1145	1912	1372
0	0	2	2420	2547	1140	1904	1368
0	1	0	2420	2549	1142	1909	1372
1	3	3	2418	2548	1140	1911	1374
1	0	2	2419	2549	1143	1911	1373
1	1	2	2414	2542	1142	1909	1372
0	0	0	2419	2547	1140	1907	1372
0	0	1	2417	2546	1139	1904	1371
0	1	0	2419	2546	1143	1910	1372
0	0	0	2422	2548	1136	1906	1371
0	0	0	2419	2548	1143	1911	1373
0	0	0	2415	2540	1139	1908	1369
0	1	0	2421	2551	1145	1912	1374
0	1	1	2419	2544	1145	1911	1374
0	0	0	2419	2548	1142	1911	1373
3	0	0	2419	2546	1144	1911	1374
0	0	0	2418	2546	1141	1906	1366
0	0	3	2419	2548	1145	1916	1375
0	2	1	2418	2550	1145	1911	1372
1	0	5	2420	2549	1145	1911	1375
0	0	3	2412	2541	1139	1908	1371
0	0	4	2419	2549	1143	1909	1366
1	3	0	2419	2548	1143	1911	1371
1	3	0	2420	2548	1144	1910	1369
0	0	0	2419	2550	1146	1914	1375
1	2	0	2418	2548	1144	1910	1373
0	0	1	2411	2544	1137	1906	1367
0	0	0	2419	2548	1144	1911	1373
1	4	2	2419	2548	1144	1911	1373
0	0	3	2419	2550	1146	1914	1375
2	0	0	2419	2550	1144	1911	1373
0	0	3	2418	2547	1143	1906	1369
0	0	0	2419	2548	1145	1909	1374
2	4	0	2412	2545	1142	1910	1374
0	1	5	2418	2549	1145	1910	1373
0	0	0	2414	2542	1137	1907	1371
0	0	2	2418	2549	1146	1914	1366
2	1	1	2419	2551	1145	1911	1374
0	0	1	2418	2548	1143	1912	1373
0	0	2	2418	2548	1144	1912	1373
0	0	7	2415	2542	1140	1904	1367
0	0	4	2419	2549	1145	1912	1374
0	2	4	2418	2547	1143	1911	1374
0	0	1	2419	2549	1144	1911	1373
1	1	0	2420	2548	1144	1911	1373
0	1	0	2418	2547	1144	1911	1375
3	0	2	2412	2544	1142	1908	1369
0	0	1	2419	2548	1142	1911	1374
0	0	0	2416	2549	1144	1911	1374
0	0	1	2419	2549	1142	1911	1370
2	0	2	2419	2546	1140	1907	1367
1	0	6	2419	2549	1144	1911	1373
1	0	1	2418	2549	1142	1912	1374
0	0	6	2419	2549	1143	1913	1375
0	4	1	2416	2546	1144	1913	1372
0	0	6	2421	2549	1143	1910	1372
0	0	0	2421	2550	1142	1912	1371
0	1	0	2420	2549	1143	1910	1372
0	0	6	2419	2548	1145	1912	1373
0	0	2	2414	2543	1136	1902	1368
3	0	0	2419	2549	1146	1912	1374
0	0	2	2421	2551	1144	1912	1373
0	0	2	2420	2549	1144	1911	1372
2	4	0	2419	2548	1142	1911	1372
1	0	0	2418	2548	1144	1906	1368
0	0	2	2419	2549	1143	1910	1373
1	3	0	2418	2551	1142	1911	1372
2	0	1	2417	2547	1144	1909	1372
0	0	2	2419	2545	1142	1912	1373
0	1	0	2413	2545	1142	1911	1373
0	0	2	2421	2546	1145	1907	1372
2	3	0	2419	2549	1145	1911	1373
1	4	0	2419	2548	1143	1911	1370
1	1	0	2420	2547	1144	1911	1373
2	1	0	2416	2540	1139	1903	1367
0	0	4	2419	2550	1145	1912	1374
0	0	0	2421	2550	1147	1913	1374
0	0	0	2421	2549	1143	1912	1373
0	0	0	2419	2548	1144	1911	1372
1	1	0	2417	2547	1143	1910	1367
0	0	0	2420	2547	1144	1911	1372
1	2	0	2417	2543	1144	1910	1373
2	0	1	2419	2549	1144	1912	1373
1	4	2	2414	2543	1142	1908	1371
1	2	0	2420	2550	1144	1911	1373
1	1	0	2420	2549	1145	1914	1373
3	0	2	2421	2552	1144	1913	1372
0	0	6	2420	2549	1143	1911	1370
1	4	2	2419	2549	1144	1911	1373
1	0	0	2416	2542	1139	1906	1367
0	1	2	2419	2549	1142	1911	1372
0	1	0	2419	2547	1144	1912	1373
0	1	0	2419	2549	1147	1914	1374
0	0	1	2419	2549	1143	1913	1373
0	1	7	2416	2546	1144	1911	1367
0	0	5	2420	2548	1144	1910	1373
1	1	1	2417	2543	1144	1909	1371
1	1	0	2419	2549	1144	1910	1373
2	0	0	2414	2541	1137	1905	1369
0	0	0	2420	2551	1147	1914	1375
0	0	0	2418	2550	1143	1913	1373
1	1	2	2419	2548	1142	1911	1370
1	4	2	2419	2548	1144	1911	1372
