# Supplementary material for: Assisting hand gesture classification and rehabilitation assessment via sEMG and finger motion data
Source: Front Bioeng Biotechnol. 2026 Jan 8;13:1751763. doi: 10.3389/fbioe.2025.1751763 (PMC12823985; doi:10.3389/fbioe.2025.1751763)
Supplement: Supplementary file 1 [file DataSheet1.zip › dataset/function 0/1/1/1.csv]

channel_2	channel_3	channel_6	pinky	ring finger	middle finger	forefinger	thumb
1	2	0	2408	2528	1140	1946	1377
0	0	0	2403	2521	1135	1942	1377
1	0	4	2408	2528	1140	1948	1380
0	0	0	2410	2530	1144	1948	1380
1	1	0	2409	2528	1142	1947	1380
0	0	2	2409	2529	1140	1947	1378
1	0	3	2402	2521	1134	1941	1370
1	0	3	2408	2527	1141	1947	1378
0	0	3	2408	2525	1139	1946	1378
1	3	0	2408	2527	1140	1947	1379
1	2	0	2406	2526	1138	1947	1380
0	1	0	2408	2527	1140	1947	1378
1	0	0	2410	2528	1139	1947	1377
0	1	0	2536	2514	1153	1909	1656
0	0	3	2527	2504	1144	1901	1648
0	0	4	2527	2503	1146	1899	1647
0	0	0	2527	2504	1146	1900	1649
2	2	0	2519	2497	1140	1894	1643
0	1	2	2525	2504	1149	1901	1651
0	0	0	2528	2505	1145	1900	1649
0	0	5	2527	2504	1145	1900	1649
0	0	1	2526	2503	1146	1897	1647
0	1	3	2525	2502	1143	1895	1643
0	7	0	2526	2504	1147	1901	1647
0	9	0	2525	2503	1147	1903	1649
0	13	0	2524	2503	1146	1898	1649
0	10	0	2520	2501	1149	1899	1648
0	12	0	2525	2502	1147	1900	1649
0	15	0	2524	2503	1149	1902	1652
0	15	0	2524	2505	1148	1902	1649
0	13	0	2525	2506	1147	1901	1650
0	0	0	2533	2514	1156	1909	1660
0	0	1	2518	2499	1146	1899	1651
0	0	0	2526	2506	1146	1901	1650
0	0	0	2524	2504	1147	1899	1647
2	0	0	2525	2504	1147	1900	1649
0	1	0	2525	2503	1147	1900	1650
0	0	0	2520	2497	1142	1893	1643
0	1	0	2525	2503	1146	1900	1650
0	0	0	2524	2503	1148	1902	1651
0	0	0	2525	2505	1150	1902	1650
0	0	0	2524	2504	1147	1900	1649
0	0	0	2521	2503	1145	1899	1645
0	0	0	2522	2501	1145	1899	1648
2	2	0	2525	2503	1146	1901	1649
0	0	0	2525	2504	1146	1902	1649
0	2	0	2519	2497	1142	1893	1646
0	3	0	2524	2505	1149	1903	1651
0	0	4	2526	2503	1147	1902	1649
0	2	0	2531	2511	1152	1908	1654
0	0	5	2524	2502	1144	1900	1649
0	2	0	2524	2502	1146	1901	1650
0	0	0	2520	2494	1143	1898	1645
0	0	0	2526	2503	1146	1901	1649
1	2	1	2523	2503	1147	1901	1649
0	0	5	2524	2503	1147	1901	1649
1	4	0	2520	2501	1147	1899	1649
0	0	2	2525	2499	1146	1900	1649
1	1	0	2524	2503	1143	1899	1648
0	1	1	2524	2504	1150	1904	1651
2	0	0	2526	2504	1147	1902	1647
1	2	0	2518	2496	1143	1897	1639
0	0	0	2524	2501	1148	1901	1648
0	0	2	2524	2503	1144	1902	1649
1	3	4	2524	2502	1146	1899	1648
0	0	4	2522	2502	1147	1900	1649
0	0	1	2523	2500	1144	1895	1639
0	0	2	2523	2498	1143	1895	1643
1	1	5	2522	2502	1146	1902	1649
1	3	0	2522	2502	1146	1902	1649
1	0	0	2523	2503	1146	1902	1650
1	3	0	2518	2499	1145	1900	1649
0	0	0	2524	2504	1146	1902	1649
2	0	0	2523	2502	1144	1892	1647
0	0	0	2523	2501	1147	1902	1648
0	0	1	2524	2501	1146	1902	1647
0	0	2	2518	2495	1142	1894	1642
0	0	0	2521	2501	1147	1902	1648
0	0	0	2522	2502	1147	1902	1652
0	0	4	2521	2505	1148	1903	1649
0	0	2	2520	2502	1146	1900	1649
0	0	1	2522	2500	1145	1896	1641
0	0	0	2519	2501	1144	1900	1647
0	1	3	2522	2502	1146	1902	1649
0	0	0	2522	2501	1147	1901	1649
0	2	0	2522	2500	1147	1901	1648
0	0	0	2515	2494	1143	1899	1649
1	1	3	2522	2502	1146	1895	1645
0	0	1	2521	2501	1147	1899	1642
0	0	2	2522	2500	1148	1903	1650
2	0	0	2524	2504	1148	1903	1649
0	1	5	2514	2496	1140	1895	1644
0	0	0	2521	2501	1146	1901	1649
1	2	0	2522	2501	1147	1902	1647
0	0	2	2522	2501	1146	1902	1648
0	1	2	2520	2501	1146	1901	1649
1	0	2	2519	2502	1148	1899	1646
2	4	5	2516	2498	1145	1900	1649
1	1	0	2522	2501	1148	1902	1650
1	1	6	2521	2501	1147	1901	1649
0	0	1	2517	2492	1139	1898	1646
1	0	3	2521	2501	1146	1902	1642
2	2	0	2521	2500	1147	1903	1646
0	0	0	2521	2500	1147	1896	1641
1	0	1	2522	2500	1148	1903	1650
2	3	3	2523	2503	1149	1903	1649
2	4	0	2517	2495	1142	1896	1640
0	0	0	2521	2501	1146	1900	1649
3	0	1	2529	2509	1154	1910	1657
0	2	0	2521	2500	1148	1901	1648
0	3	0	2514	2492	1140	1897	1645
0	0	1	2519	2498	1146	1903	1650
2	0	1	2521	2501	1148	1902	1646
0	1	0	2519	2499	1146	1901	1647
0	0	0	2520	2498	1147	1901	1647
1	2	1	2516	2492	1142	1892	1641
1	3	0	2519	2499	1146	1901	1647
0	0	2	2519	2499	1145	1899	1648
0	1	0	2519	2499	1146	1903	1650
1	2	0	2521	2500	1147	1902	1646
1	2	6	2519	2499	1146	1900	1644
0	0	1	2519	2497	1146	1900	1646
0	0	0	2519	2497	1146	1900	1647
3	0	0	2520	2497	1146	1902	1647
0	0	1	2514	2491	1141	1896	1643
1	1	2	2520	2500	1147	1903	1649
1	3	0	2521	2498	1147	1901	1646
0	1	0	2518	2497	1146	1900	1647
0	1	0	2518	2496	1146	1899	1647
1	1	0	2518	2498	1146	1901	1649
0	2	0	2516	2494	1140	1893	1641
0	0	2	2520	2498	1147	1901	1646
0	1	2	2519	2498	1146	1902	1647
3	3	1	2518	2498	1146	1900	1648
0	0	5	2516	2497	1146	1900	1646
1	1	2	2515	2494	1145	1900	1643
0	0	2	2518	2495	1147	1901	1649
1	1	0	2520	2498	1147	1902	1648
1	1	4	2519	2498	1147	1900	1646
2	3	0	2513	2489	1141	1894	1642
1	2	1	2518	2497	1146	1901	1646
1	0	0	2518	2497	1147	1900	1647
0	1	0	2518	2497	1146	1900	1649
0	0	2	2519	2499	1147	1902	1647
1	2	0	2516	2493	1140	1896	1640
1	0	3	2513	2490	1140	1890	1639
0	1	6	2517	2497	1144	1901	1647
0	1	2	2519	2498	1148	1905	1648
0	1	4	2521	2498	1147	1902	1646
2	0	2	2516	2496	1145	1900	1647
0	0	2	2514	2494	1145	1901	1643
0	0	2	2516	2493	1144	1900	1647
1	0	1	2517	2498	1150	1901	1646
0	1	6	2518	2496	1146	1900	1647
3	4	3	2513	2490	1141	1895	1641
1	0	0	2517	2497	1145	1902	1647
0	0	0	2518	2497	1146	1900	1647
0	0	0	2517	2496	1146	1902	1648
2	2	2	2519	2499	1147	1901	1647
0	1	2	2515	2492	1140	1894	1639
0	0	1	2516	2496	1147	1901	1646
0	1	0	2517	2496	1147	1901	1646
1	1	3	2517	2495	1145	1901	1647
0	0	0	2517	2498	1148	1903	1648
1	1	3	2514	2495	1144	1901	1646
2	2	3	2514	2491	1144	1900	1646
0	0	0	2517	2491	1143	1900	1645
0	0	0	2518	2498	1146	1901	1646
0	3	1	2517	2496	1147	1903	1646
3	2	4	2511	2489	1141	1898	1643
0	0	5	2518	2498	1147	1903	1646
1	1	0	2518	2497	1145	1901	1644
0	0	0	2517	2497	1145	1901	1646
1	1	3	2517	2497	1145	1903	1648
0	0	0	2514	2490	1141	1894	1639
0	1	0	2516	2495	1145	1901	1647
0	0	0	2516	2496	1147	1904	1649
1	2	2	2519	2499	1148	1903	1647
2	4	2	2511	2492	1145	1902	1645
0	4	3	2517	2491	1140	1900	1645
0	0	2	2517	2495	1141	1899	1644
1	3	0	2516	2491	1138	1903	1647
1	2	0	2518	2498	1147	1903	1647
1	1	0	2518	2496	1143	1905	1647
1	2	0	2510	2489	1139	1897	1639
0	0	3	2516	2496	1146	1902	1646
0	0	2	2516	2496	1146	1901	1645
0	1	0	2516	2496	1146	1903	1646
0	1	0	2516	2496	1147	1906	1648
1	0	0	2517	2494	1143	1894	1640
0	0	6	2516	2494	1145	1903	1646
1	2	0	2515	2496	1145	1902	1646
0	1	0	2516	2496	1145	1903	1646
0	0	3	2507	2490	1144	1896	1643
0	1	0	2516	2495	1139	1900	1644
0	0	0	2516	2495	1145	1893	1641
0	0	1	2516	2495	1146	1906	1648
2	0	2	2517	2498	1147	1904	1645
0	1	2	2512	2488	1141	1899	1637
0	0	0	2510	2488	1139	1896	1641
0	1	0	2517	2494	1146	1902	1646
1	2	0	2516	2495	1145	1906	1647
2	4	0	2518	2496	1145	1905	1646
1	1	6	2516	2495	1145	1903	1646
0	0	0	2525	2504	1152	1913	1654
0	2	0	2516	2494	1144	1905	1643
0	1	0	2517	2494	1144	1905	1643
0	0	6	2516	2497	1145	1904	1645
1	1	0	2511	2486	1141	1900	1640
0	1	0	2517	2496	1148	1906	1645
1	0	2	2516	2495	1145	1905	1646
0	1	1	2516	2495	1145	1905	1646
2	0	2	2516	2493	1145	1905	1644
0	2	0	2516	2492	1144	1899	1639
0	2	0	2515	2494	1145	1903	1644
1	0	2	2516	2492	1145	1907	1645
0	1	0	2518	2496	1147	1905	1646
0	0	1	2507	2486	1140	1901	1642
1	2	0	2515	2493	1143	1904	1643
3	0	2	2515	2493	1141	1903	1643
0	1	0	2516	2493	1145	1905	1644
0	0	2	2515	2493	1144	1904	1646
1	1	0	2512	2487	1141	1899	1641
3	0	0	2512	2487	1140	1899	1638
2	4	0	2515	2493	1145	1904	1643
0	2	0	2515	2494	1144	1904	1645
0	0	3	2515	2492	1146	1904	1644
1	1	0	2514	2493	1146	1906	1647
0	1	5	2517	2495	1146	1899	1640
1	2	0	2514	2493	1145	1903	1645
2	2	0	2515	2495	1145	1904	1644
0	0	0	2515	2494	1145	1904	1645
1	1	0	2509	2487	1139	1899	1641
0	0	0	2515	2493	1145	1905	1643
0	0	2	2515	2494	1145	1908	1647
1	1	0	2517	2495	1147	1906	1644
0	1	5	2515	2496	1145	1906	1643
1	1	0	2513	2487	1139	1897	1638
2	3	0	2515	2492	1146	1904	1642
0	1	5	2515	2494	1145	1904	1643
1	2	0	2512	2494	1144	1906	1645
1	1	2	2517	2495	1147	1908	1644
0	0	2	2515	2493	1143	1905	1645
0	1	4	2512	2492	1145	1902	1640
1	2	0	2510	2490	1143	1904	1643
0	0	0	2515	2494	1145	1904	1644
0	0	0	2514	2494	1145	1905	1644
0	0	3	2503	2486	1141	1900	1642
2	0	3	2516	2495	1147	1907	1646
2	0	2	2516	2494	1146	1904	1645
2	0	0	2514	2494	1144	1905	1637
0	0	2	2514	2494	1145	1904	1644
0	0	6	2511	2486	1140	1898	1637
1	2	0	2514	2486	1146	1904	1646
0	1	0	2515	2493	1146	1906	1646
0	2	5	2515	2496	1147	1904	1644
0	0	0	2514	2492	1145	1903	1644
0	1	0	2515	2486	1143	1904	1644
0	1	0	2515	2491	1140	1901	1644
0	0	5	2516	2490	1145	1907	1645
1	3	0	2513	2493	1146	1905	1644
0	1	0	2515	2492	1145	1906	1643
3	0	0	2510	2485	1139	1900	1637
1	0	0	2515	2493	1144	1906	1644
0	1	0	2515	2493	1145	1908	1645
0	1	0	2515	2493	1147	1907	1646
0	0	2	2516	2495	1145	1907	1645
0	1	6	2511	2489	1140	1895	1640
0	1	0	2513	2492	1145	1905	1644
3	0	0	2515	2491	1145	1905	1644
0	0	2	2514	2493	1145	1905	1644
0	0	4	2509	2489	1143	1903	1643
0	0	2	2514	2493	1139	1905	1644
0	1	0	2516	2495	1144	1897	1642
0	0	0	2515	2494	1145	1904	1645
1	2	0	2515	2493	1144	1906	1644
0	0	1	2511	2484	1140	1900	1637
0	0	4	2508	2488	1139	1902	1638
0	0	5	2515	2489	1146	1906	1644
0	1	0	2514	2492	1146	1906	1643
0	1	0	2515	2492	1145	1906	1645
0	0	5	2513	2491	1146	1905	1645
0	1	0	2512	2490	1141	1897	1637
2	0	3	2512	2490	1145	1905	1642
1	0	3	2514	2494	1145	1904	1644
0	0	0	2513	2492	1145	1904	1644
0	0	2	2507	2487	1142	1904	1643
0	0	4	2513	2493	1145	1898	1642
0	0	4	2516	2494	1147	1903	1638
0	0	0	2514	2491	1146	1906	1644
1	2	0	2499	2492	1145	1904	1643
1	0	5	2508	2486	1138	1897	1638
1	0	2	2513	2492	1146	1905	1645
1	0	2	2513	2494	1145	1906	1643
0	1	3	2514	2493	1146	1907	1646
1	0	2	2513	2492	1143	1905	1643
0	0	3	2514	2491	1145	1903	1643
0	0	0	2512	2491	1141	1900	1637
1	1	0	2509	2489	1145	1905	1644
1	2	0	2513	2492	1146	1907	1644
0	0	3	2512	2490	1141	1902	1638
0	3	0	2506	2483	1140	1898	1637
1	2	1	2513	2490	1144	1905	1639
1	1	0	2513	2489	1145	1906	1642
1	1	0	2514	2492	1144	1906	1642
1	2	0	2512	2490	1145	1907	1644
1	2	0	2514	2493	1147	1906	1638
0	0	2	2513	2491	1143	1905	1643
0	0	0	2513	2491	1145	1904	1643
0	0	2	2513	2490	1144	1905	1643
0	0	4	2503	2483	1139	1898	1638
1	1	0	2513	2489	1145	1905	1641
0	0	5	2513	2491	1145	1908	1644
0	1	0	2514	2492	1146	1903	1642
1	3	6	2513	2490	1146	1905	1643
3	0	0	2507	2484	1140	1898	1635
1	0	0	2512	2490	1145	1904	1642
0	0	2	2513	2493	1145	1906	1643
0	0	2	2512	2490	1145	1905	1644
0	1	0	2513	2490	1143	1905	1642
0	0	2	2511	2490	1143	1906	1641
0	0	0	2511	2488	1142	1906	1640
0	0	2	2513	2488	1143	1905	1642
0	0	2	2511	2491	1147	1907	1645
3	0	1	2514	2492	1146	1907	1643
0	0	2	2508	2483	1138	1898	1635
0	0	1	2513	2491	1140	1906	1641
0	0	3	2513	2490	1146	1906	1643
0	0	2	2512	2490	1147	1905	1643
1	1	0	2512	2490	1144	1906	1642
1	0	2	2510	2486	1142	1897	1641
1	1	0	2514	2491	1145	1905	1643
0	0	5	2513	2490	1145	1905	1642
3	0	0	2512	2491	1145	1906	1641
0	0	0	2506	2484	1143	1905	1642
1	1	0	2513	2489	1141	1904	1644
1	0	1	2512	2490	1142	1903	1641
0	0	1	2511	2489	1142	1904	1642
0	0	2	2511	2490	1143	1903	1643
0	1	0	2513	2491	1147	1908	1643
2	0	2	2508	2482	1140	1900	1636
1	1	0	2513	2490	1143	1905	1643
0	0	1	2513	2491	1143	1906	1643
0	0	6	2512	2489	1143	1906	1643
0	0	5	2513	2489	1145	1903	1642
0	1	1	2511	2487	1140	1899	1638
1	4	0	2512	2489	1146	1908	1644
1	0	0	2513	2491	1145	1906	1643
0	0	1	2512	2490	1146	1906	1642
1	1	0	2508	2482	1142	1905	1642
0	0	2	2515	2491	1141	1901	1639
3	0	0	2512	2490	1144	1901	1639
1	2	0	2512	2490	1143	1904	1643
0	0	2	2513	2494	1147	1908	1645
0	0	3	2508	2483	1139	1901	1638
0	1	4	2508	2483	1139	1898	1634
0	1	0	2512	2489	1147	1907	1642
0	0	0	2511	2490	1143	1908	1644
0	0	3	2514	2492	1146	1905	1643
2	4	6	2514	2491	1144	1907	1641
2	0	0	2513	2490	1140	1901	1636
1	3	0	2510	2488	1144	1905	1642
0	0	2	2512	2489	1142	1906	1642
0	0	2	2511	2488	1144	1906	1641
1	1	0	2507	2482	1141	1907	1643
0	0	5	2513	2492	1147	1901	1639
2	0	0	2513	2488	1144	1905	1636
0	0	0	2512	2489	1142	1905	1640
1	4	0	2511	2487	1145	1905	1643
1	2	0	2506	2480	1138	1898	1634
0	0	2	2510	2488	1146	1906	1641
0	1	0	2511	2487	1145	1907	1644
1	2	0	2513	2492	1147	1907	1642
1	2	0	2511	2487	1144	1906	1641
0	0	3	2511	2489	1143	1905	1642
2	3	0	2509	2488	1141	1899	1634
1	3	0	2507	2487	1141	1903	1641
2	0	1	2511	2489	1139	1906	1643
0	0	1	2512	2491	1147	1908	1641
0	1	0	2507	2479	1138	1904	1641
2	0	2	2513	2489	1144	1905	1633
3	0	2	2511	2489	1145	1907	1638
0	0	6	2511	2488	1144	1905	1642
0	0	2	2512	2490	1144	1905	1642
0	2	1	2506	2482	1140	1903	1638
2	3	0	2513	2489	1144	1907	1641
0	0	4	2511	2489	1143	1906	1642
0	0	4	2511	2488	1143	1907	1642
0	2	0	2509	2487	1143	1903	1641
1	1	6	2504	2484	1143	1904	1637
1	2	0	2506	2480	1141	1903	1642
3	0	1	2501	2483	1140	1906	1640
1	2	0	2512	2487	1145	1906	1641
0	1	0	2511	2488	1143	1905	1641
1	2	0	2507	2482	1140	1902	1640
0	0	4	2510	2488	1145	1909	1632
0	1	5	2510	2487	1143	1908	1642
0	0	0	2510	2489	1144	1910	1643
1	0	2	2510	2487	1145	1906	1641
0	1	0	2513	2487	1145	1907	1639
2	0	0	2511	2487	1144	1907	1640
1	3	0	2510	2487	1143	1908	1641
0	1	2	2510	2486	1144	1906	1640
0	0	2	2505	2481	1138	1902	1637
0	1	5	2514	2489	1145	1910	1641
3	0	0	2511	2489	1145	1909	1641
2	3	0	2511	2487	1142	1908	1641
1	4	1	2511	2487	1145	1906	1641
0	1	5	2506	2483	1138	1902	1635
2	0	0	2509	2485	1143	1908	1641
1	2	5	2510	2491	1143	1907	1642
1	3	0	2512	2490	1145	1910	1642
0	0	2	2509	2485	1144	1908	1640
0	0	0	2509	2486	1143	1908	1641
0	0	2	2510	2486	1143	1907	1640
0	1	0	2511	2486	1142	1908	1643
2	0	2	2510	2489	1147	1909	1643
0	1	0	2513	2487	1143	1909	1641
0	1	0	2506	2481	1140	1900	1633
0	0	3	2511	2486	1144	1908	1641
1	0	0	2511	2487	1144	1908	1641
0	0	2	2510	2487	1143	1908	1641
0	0	2	2510	2487	1145	1908	1642
0	0	2	2508	2482	1138	1897	1637
0	1	5	2511	2489	1146	1908	1641
1	2	0	2512	2487	1143	1909	1641
1	0	2	2511	2487	1143	1909	1642
0	1	5	2503	2482	1143	1907	1639
0	0	0	2510	2487	1139	1905	1641
1	1	0	2510	2486	1139	1904	1639
0	0	2	2510	2486	1145	1909	1642
1	1	2	2511	2487	1147	1909	1641
1	0	0	2506	2480	1137	1903	1635
1	3	0	2505	2480	1138	1902	1634
1	1	0	2509	2487	1144	1908	1640
0	0	3	2510	2487	1144	1911	1643
2	4	0	2511	2487	1145	1909	1639
1	3	2	2509	2486	1146	1911	1642
0	0	0	2511	2483	1138	1903	1634
1	1	2	2509	2487	1143	1909	1646
0	1	0	2509	2486	1144	1909	1642
0	0	1	2509	2487	1144	1908	1641
1	3	2	2504	2483	1141	1907	1638
1	1	3	2509	2482	1141	1907	1641
0	1	0	2510	2488	1143	1906	1640
1	3	0	2510	2487	1143	1909	1639
1	2	0	2509	2486	1145	1909	1640
1	1	0	2500	2477	1138	1903	1635
2	0	0	2510	2485	1143	1909	1640
1	2	0	2510	2487	1144	1908	1640
1	4	0	2509	2485	1145	1910	1642
0	1	0	2510	2486	1143	1908	1641
1	1	0	2509	2485	1145	1909	1639
1	1	0	2507	2482	1138	1903	1634
1	0	4	2509	2486	1142	1909	1641
1	2	0	2509	2483	1144	1907	1637
0	0	4	2510	2486	1143	1910	1642
0	0	5	2507	2483	1144	1908	1641
1	1	0	2510	2482	1140	1907	1639
0	0	2	2510	2486	1143	1902	1638
0	1	2	2509	2486	1143	1907	1638
1	2	3	2509	2486	1143	1909	1641
0	1	0	2501	2478	1138	1902	1633
0	0	0	2510	2486	1143	1911	1640
0	0	3	2512	2495	1145	1909	1641
1	1	0	2510	2485	1144	1906	1640
0	0	0	2509	2485	1142	1909	1639
0	1	0	2508	2485	1141	1903	1635
0	0	4	2507	2485	1143	1908	1640
0	0	3	2509	2486	1144	1908	1640
0	1	0	2511	2486	1143	1909	1639
1	3	0	2510	2485	1143	1909	1640
0	0	2	2503	2478	1143	1907	1641
0	1	1	2510	2485	1138	1901	1637
1	2	0	2509	2485	1142	1900	1634
0	0	2	2510	2487	1146	1912	1641
1	2	0	2510	2485	1144	1911	1640
2	3	0	2504	2479	1136	1902	1634
0	0	1	2509	2486	1143	1909	1640
0	1	1	2510	2486	1144	1908	1641
0	2	0	2509	2485	1143	1909	1639
0	1	5	2506	2486	1144	1909	1642
1	2	0	2508	2485	1141	1903	1635
1	4	0	2507	2485	1144	1906	1641
1	4	0	2510	2486	1143	1910	1639
0	0	2	2509	2485	1145	1909	1641
1	1	0	2504	2478	1134	1906	1638
2	0	2	2507	2479	1142	1909	1640
0	0	1	2510	2487	1144	1901	1636
0	0	2	2510	2485	1143	1908	1630
0	0	0	2509	2485	1144	1911	1639
0	0	6	2510	2486	1144	1908	1640
1	2	0	2510	2485	1142	1911	1642
1	3	0	2509	2484	1142	1910	1639
0	0	2	2509	2484	1143	1909	1638
1	0	5	2509	2484	1144	1909	1639
0	0	0	2500	2478	1139	1904	1635
0	0	5	2509	2485	1144	1912	1641
1	3	0	2510	2485	1145	1910	1640
0	2	0	2509	2485	1143	1909	1639
0	0	5	2508	2486	1143	1910	1637
0	0	2	2504	2479	1137	1902	1634
0	1	0	2508	2484	1143	1909	1640
0	0	0	2508	2485	1144	1907	1641
0	1	0	2510	2486	1145	1911	1639
1	0	0	2507	2483	1143	1908	1639
1	0	2	2509	2484	1142	1909	1639
1	0	2	2507	2485	1141	1909	1638
1	0	3	2508	2484	1140	1910	1638
0	1	0	2508	2483	1143	1910	1638
0	0	2	2504	2480	1137	1904	1634
0	3	0	2500	2474	1136	1903	1633
0	0	6	2509	2483	1143	1908	1639
1	2	0	2508	2484	1143	1909	1639
0	1	0	2508	2483	1143	1908	1641
1	0	1	2510	2485	1146	1911	1639
0	1	1	2507	2478	1139	1901	1631
1	1	0	2508	2483	1142	1910	1637
1	1	1	2507	2484	1144	1910	1639
0	0	0	2511	2483	1142	1909	1638
0	1	3	2504	2479	1143	1909	1638
1	1	0	2508	2482	1143	1911	1640
0	1	0	2510	2486	1142	1908	1639
0	0	3	2509	2485	1143	1910	1638
0	1	0	2508	2480	1142	1910	1639
0	0	0	2500	2475	1137	1902	1632
0	0	5	2507	2479	1143	1909	1637
0	1	6	2509	2480	1143	1910	1638
1	0	6	2509	2484	1143	1912	1635
0	1	5	2508	2484	1141	1912	1637
0	1	0	2508	2483	1143	1910	1638
0	0	4	2508	2479	1139	1903	1631
1	1	0	2507	2483	1140	1910	1638
1	0	4	2508	2483	1145	1912	1641
0	0	0	2511	2485	1146	1906	1637
0	2	0	2500	2479	1142	1908	1637
1	1	1	2508	2483	1140	1908	1641
1	3	0	2508	2483	1141	1906	1636
0	0	2	2508	2483	1142	1910	1638
0	1	0	2509	2482	1143	1909	1639
0	0	2	2504	2476	1137	1906	1633
3	0	0	2510	2485	1146	1911	1638
0	1	0	2507	2483	1143	1908	1638
1	0	2	2508	2482	1141	1910	1639
0	2	2	2507	2482	1144	1910	1639
2	3	1	2507	2483	1137	1906	1631
0	1	0	2506	2484	1144	1912	1641
1	0	0	2506	2482	1141	1909	1639
0	1	0	2508	2482	1143	1910	1638
0	1	2	2508	2484	1143	1910	1639
0	1	0	2502	2472	1139	1909	1638
2	0	3	2509	2484	1143	1906	1638
0	0	3	2509	2485	1143	1906	1633
3	0	0	2508	2483	1144	1911	1638
0	0	2	2508	2483	1144	1910	1639
0	0	3	2502	2476	1135	1905	1630
0	1	0	2508	2483	1145	1913	1640
0	0	1	2509	2486	1144	1910	1640
0	0	3	2508	2483	1143	1910	1639
0	0	4	2507	2483	1144	1910	1638
0	2	0	2506	2482	1143	1907	1633
0	0	2	2503	2480	1140	1908	1638
1	1	0	2508	2484	1142	1910	1637
2	0	0	2508	2485	1143	1913	1640
1	2	0	2502	2478	1138	1906	1637
1	0	0	2502	2476	1139	1908	1638
1	0	2	2507	2484	1142	1906	1633
2	1	0	2500	2483	1143	1913	1633
0	4	2	2510	2486	1145	1911	1639
0	0	5	2508	2483	1143	1910	1639
0	0	5	2502	2477	1136	1903	1633
0	0	1	2508	2482	1144	1910	1639
0	1	1	2508	2482	1145	1911	1638
1	2	1	2507	2483	1143	1911	1638
3	0	1	2506	2483	1145	1912	1639
1	3	0	2506	2482	1143	1906	1632
0	1	0	2498	2478	1140	1910	1636
0	0	2	2508	2484	1142	1909	1638
0	1	0	2508	2482	1143	1910	1638
0	0	6	2502	2475	1136	1904	1636
1	3	2	2508	2483	1143	1911	1632
2	0	1	2508	2484	1145	1913	1639
1	4	0	2509	2485	1143	1911	1637
0	0	6	2507	2483	1142	1909	1638
0	2	2	2508	2481	1142	1910	1638
0	1	0	2502	2475	1139	1906	1635
0	0	6	2508	2483	1143	1912	1637
0	0	0	2506	2483	1143	1908	1636
0	0	0	2511	2485	1143	1912	1641
0	1	0	2504	2478	1137	1905	1628
1	3	0	2507	2482	1143	1910	1637
2	0	2	2507	2481	1141	1910	1636
0	0	1	2507	2482	1142	1910	1636
0	0	0	2506	2481	1142	1910	1639
0	0	0	2507	2474	1138	1901	1635
1	1	0	2508	2483	1144	1911	1639
0	1	0	2509	2483	1144	1910	1638
1	0	2	2507	2482	1143	1909	1637
0	0	0	2503	2477	1139	1909	1634
0	3	2	2507	2482	1141	1909	1637
0	0	0	2507	2482	1142	1911	1635
0	0	1	2506	2482	1142	1911	1638
0	0	0	2508	2484	1141	1913	1639
0	0	0	2505	2476	1137	1905	1629
0	0	0	2507	2481	1142	1910	1637
0	0	3	2508	2483	1142	1909	1637
1	4	0	2507	2481	1142	1911	1637
0	0	1	2507	2483	1143	1910	1637
0	1	0	2507	2484	1144	1913	1638
1	1	2	2511	2482	1139	1906	1631
0	0	0	2506	2480	1142	1918	1636
1	4	0	2507	2481	1141	1910	1637
1	2	0	2507	2481	1143	1910	1638
0	1	0	2503	2474	1139	1908	1639
1	0	2	2509	2481	1145	1909	1638
0	1	0	2509	2485	1143	1912	1634
1	0	2	2508	2483	1143	1911	1644
1	3	2	2507	2482	1141	1911	1636
0	0	1	2502	2474	1139	1902	1631
0	0	2	2507	2481	1143	1910	1637
0	0	0	2507	2477	1142	1910	1638
0	0	0	2507	2482	1143	1914	1638
1	1	0	2508	2482	1143	1911	1637
0	2	0	2505	2482	1140	1907	1629
3	0	2	2504	2480	1141	1910	1636
2	0	0	2505	2480	1142	1911	1637
0	2	0	2509	2484	1144	1912	1636
2	0	3	2509	2482	1142	1911	1636
0	0	1	2498	2475	1135	1905	1634
0	0	0	2507	2480	1142	1905	1633
0	0	0	2507	2481	1142	1909	1635
0	3	2	2505	2481	1143	1911	1636
0	3	0	2506	2482	1143	1913	1639
1	1	2	2505	2477	1137	1906	1633
3	0	1	2507	2482	1142	1910	1638
1	1	0	2507	2481	1141	1910	1636
0	0	3	2507	2480	1142	1911	1637
1	0	0	2505	2480	1142	1911	1636
0	0	2	2501	2478	1141	1910	1635
1	1	0	2504	2477	1143	1908	1637
1	3	0	2508	2483	1145	1910	1637
1	2	0	2508	2481	1142	1910	1637
0	1	2	2503	2475	1134	1904	1633
0	1	0	2500	2475	1136	1905	1633
0	0	4	2508	2482	1143	1910	1629
0	0	1	2506	2481	1143	1911	1637
0	0	2	2506	2481	1141	1910	1637
1	2	2	2506	2481	1143	1913	1639
0	1	0	2505	2476	1137	1903	1629
1	0	3	2506	2482	1141	1911	1636
0	0	0	2507	2481	1143	1911	1637
1	0	3	2506	2481	1143	1911	1636
0	1	0	2505	2479	1142	1911	1636
1	0	5	2503	2476	1140	1911	1634
2	0	3	2507	2475	1140	1911	1638
1	3	3	2509	2484	1144	1912	1639
1	0	5	2507	2481	1143	1911	1637
0	0	0	2502	2474	1136	1905	1629
1	2	1	2507	2480	1142	1911	1636
2	0	5	2507	2481	1141	1912	1637
2	0	3	2507	2482	1142	1911	1636
1	3	2	2506	2481	1143	1912	1636
0	1	0	2503	2480	1143	1910	1636
0	0	0	2502	2475	1136	1905	1629
0	0	5	2505	2478	1142	1911	1636
1	1	0	2506	2479	1143	1911	1636
0	1	0	2506	2480	1144	1913	1637
1	0	0	2504	2479	1143	1910	1637
0	1	1	2507	2474	1139	1909	1636
1	1	3	2506	2484	1135	1907	1636
0	1	0	2507	2479	1143	1911	1636
2	3	0	2505	2479	1142	1912	1637
0	0	0	2501	2474	1137	1905	1631
0	0	3	2505	2481	1143	1913	1636
1	0	2	2507	2483	1144	1911	1637
0	1	0	2506	2481	1143	1911	1637
0	0	3	2505	2481	1143	1911	1636
0	0	0	2505	2476	1139	1905	1630
0	0	2	2506	2479	1141	1910	1636
2	0	2	2513	2490	1152	1922	1645
0	3	0	2505	2480	1142	1911	1634
1	0	4	2506	2481	1141	1912	1636
1	2	2	2501	2477	1141	1911	1634
0	1	0	2506	2476	1133	1907	1637
0	0	0	2510	2482	1140	1913	1635
1	4	0	2509	2481	1143	1913	1635
1	1	0	2505	2479	1142	1911	1634
0	1	0	2506	2479	1140	1907	1629
0	0	0	2505	2478	1141	1912	1635
1	3	2	2507	2479	1142	1913	1634
0	1	1	2506	2480	1143	1914	1637
1	1	0	2504	2476	1136	1910	1635
0	0	2	2506	2481	1141	1913	1634
0	1	0	2507	2478	1139	1909	1631
0	1	0	2506	2480	1143	1916	1638
1	3	4	2507	2482	1143	1914	1634
0	1	2	2501	2473	1134	1907	1628
2	0	3	2506	2479	1142	1913	1634
1	0	1	2505	2480	1141	1914	1635
0	1	0	2507	2478	1142	1913	1636
0	0	0	2504	2479	1139	1913	1636
1	0	2	2505	2482	1143	1913	1633
0	0	4	2504	2479	1143	1913	1636
0	0	0	2504	2478	1141	1913	1637
1	0	5	2505	2479	1142	1912	1635
1	0	2	2504	2478	1141	1913	1635
0	1	0	2500	2474	1138	1912	1634
0	1	0	2507	2481	1141	1914	1631
0	1	0	2506	2478	1141	1913	1635
0	1	0	2505	2479	1140	1912	1632
0	0	0	2503	2478	1142	1913	1635
1	0	0	2504	2472	1138	1906	1629
0	1	0	2504	2480	1141	1914	1635
0	0	2	2506	2480	1145	1915	1636
0	1	0	2506	2481	1141	1914	1636
0	0	2	2503	2478	1142	1912	1634
0	1	2	2502	2477	1140	1913	1633
1	4	2	2505	2477	1139	1913	1636
0	0	0	2505	2481	1142	1913	1636
2	0	2	2505	2478	1141	1911	1636
1	1	0	2500	2474	1139	1906	1630
1	2	1	2500	2472	1135	1907	1631
0	0	0	2505	2479	1141	1914	1634
0	0	1	2505	2478	1140	1913	1634
0	0	5	2505	2478	1142	1913	1635
