# Supplementary material for: Assisting hand gesture classification and rehabilitation assessment via sEMG and finger motion data
Source: Front Bioeng Biotechnol. 2026 Jan 8;13:1751763. doi: 10.3389/fbioe.2025.1751763 (PMC12823985; doi:10.3389/fbioe.2025.1751763)
Supplement: Supplementary file 1 [file DataSheet1.zip › dataset/function 0/1/1/2.csv]

channel_2	channel_3	channel_6	pinky	ring finger	middle finger	forefinger	thumb
0	1	0	2485	2451	1136	1942	1611
0	1	0	2487	2452	1135	1941	1603
0	1	0	2487	2452	1135	1943	1611
0	2	0	2487	2452	1137	1945	1614
0	0	0	2488	2455	1137	1944	1612
2	0	2	2483	2446	1131	1937	1607
2	0	2	2486	2454	1135	1944	1609
0	2	0	2486	2453	1136	1942	1611
1	3	0	2483	2453	1137	1942	1610
0	2	0	2487	2452	1137	1942	1611
0	1	0	2485	2448	1131	1936	1606
0	0	1	2485	2452	1136	1943	1611
0	0	0	2487	2452	1135	1943	1609
1	1	3	2487	2452	1135	1943	1610
0	0	0	2473	2435	1135	1967	1583
2	0	0	2473	2436	1136	1965	1582
1	0	5	2472	2436	1135	1967	1583
0	1	2	2474	2437	1136	1967	1583
1	5	3	2471	2436	1135	1966	1583
0	0	0	2469	2433	1135	1962	1578
0	1	0	2458	2430	1134	1968	1583
0	0	0	2472	2434	1136	1965	1582
2	0	0	2467	2431	1129	1960	1577
0	0	0	2469	2432	1129	1959	1578
0	2	2	2472	2437	1136	1959	1584
1	3	0	2472	2435	1135	1956	1584
1	3	2	2471	2436	1135	1955	1584
0	0	0	2471	2434	1134	1949	1584
1	3	2	2472	2435	1135	1946	1585
0	0	0	2474	2437	1136	1942	1584
0	1	2	2473	2437	1136	1939	1585
1	1	2	2472	2437	1136	1936	1583
0	0	0	2467	2427	1132	1928	1578
1	0	2	2472	2437	1135	1930	1585
0	2	0	2473	2437	1135	1927	1585
0	1	0	2473	2436	1136	1926	1585
0	0	5	2473	2437	1134	1925	1586
0	0	0	2472	2432	1132	1916	1579
1	0	4	2471	2435	1136	1919	1585
1	0	2	2472	2436	1137	1919	1586
1	0	0	2474	2438	1136	1915	1584
0	0	0	2474	2438	1137	1894	1585
1	0	0	2471	2437	1136	1894	1586
0	0	0	2475	2435	1133	1890	1584
1	2	0	2474	2438	1135	1885	1583
0	1	0	2474	2438	1135	1884	1583
0	0	2	2474	2437	1137	1868	1585
1	2	0	2468	2427	1129	1876	1579
1	2	0	2474	2437	1137	1880	1589
2	0	2	2476	2439	1137	1878	1585
0	1	0	2475	2437	1136	1877	1584
0	1	0	2475	2436	1137	1874	1584
0	0	0	2474	2435	1132	1862	1579
2	0	2	2474	2436	1135	1871	1584
0	1	6	2475	2438	1135	1870	1583
2	0	2	2475	2438	1137	1870	1585
0	1	0	2467	2432	1133	1866	1583
1	1	0	2474	2436	1135	1861	1582
0	1	0	2474	2436	1135	1863	1580
0	0	0	2473	2436	1136	1855	1585
1	1	0	2475	2438	1137	1856	1583
1	2	2	2474	2434	1134	1854	1585
2	0	0	2467	2430	1129	1846	1579
0	0	1	2474	2436	1135	1853	1584
2	0	3	2473	2435	1137	1851	1583
1	0	6	2473	2434	1137	1852	1584
1	0	0	2474	2436	1138	1853	1586
0	1	2	2474	2438	1134	1845	1579
0	2	4	2471	2434	1132	1850	1583
1	0	2	2473	2436	1136	1850	1584
2	0	0	2473	2435	1136	1850	1584
1	0	5	2468	2428	1131	1848	1582
1	0	0	2473	2437	1137	1847	1583
0	1	4	2472	2436	1136	1851	1578
1	0	2	2472	2435	1135	1850	1583
0	2	6	2472	2435	1135	1853	1583
1	3	2	2468	2430	1130	1844	1575
1	0	0	2470	2432	1132	1884	1577
0	1	1	2472	2435	1135	1893	1583
0	3	4	2473	2436	1135	1897	1582
2	0	0	2472	2435	1134	1900	1582
1	0	1	2471	2434	1135	1904	1581
0	2	4	2471	2433	1133	1898	1576
1	2	1	2469	2434	1137	1910	1583
0	0	0	2471	2434	1135	1911	1581
0	0	0	2472	2435	1135	1913	1581
0	0	0	2471	2426	1130	1911	1580
0	0	0	2472	2435	1136	1916	1579
1	0	0	2477	2438	1137	1924	1579
2	0	2	2474	2437	1135	1926	1581
3	0	0	2472	2435	1137	1928	1582
1	3	1	2467	2428	1127	1922	1574
1	1	1	2471	2436	1135	1929	1581
1	0	0	2472	2435	1135	1927	1581
0	2	0	2472	2436	1136	1923	1584
0	1	2	2474	2435	1137	1905	1581
2	0	1	2473	2437	1135	1903	1580
0	0	6	2472	2436	1136	1896	1578
2	0	2	2463	2432	1134	1898	1581
0	1	0	2473	2436	1137	1896	1584
1	3	1	2475	2438	1138	1895	1583
0	2	7	2470	2433	1131	1886	1581
0	1	2	2474	2438	1136	1889	1576
0	0	2	2472	2437	1137	1885	1579
1	4	5	2472	2437	1135	1884	1582
0	1	3	2474	2437	1135	1882	1582
0	1	0	2470	2430	1130	1874	1579
0	1	5	2476	2439	1138	1876	1582
1	0	0	2473	2438	1135	1875	1583
1	0	0	2474	2438	1136	1872	1583
2	0	0	2472	2436	1137	1869	1582
0	1	0	2466	2435	1133	1866	1579
1	0	2	2469	2429	1132	1861	1579
0	4	0	2469	2431	1133	1845	1582
0	1	3	2473	2437	1136	1844	1584
0	0	0	2473	2437	1136	1843	1583
0	3	4	2468	2430	1129	1831	1581
1	0	5	2473	2437	1137	1839	1574
0	3	0	2472	2436	1136	1802	1586
1	3	2	2474	2437	1137	1825	1584
2	0	2	2467	2433	1136	1828	1585
0	0	0	2473	2436	1137	1836	1581
0	1	1	2472	2436	1136	1844	1584
0	1	0	2471	2436	1137	1853	1585
0	1	2	2471	2437	1138	1865	1587
3	0	0	2466	2432	1129	1865	1575
0	0	0	2470	2437	1135	1877	1583
0	1	0	2472	2436	1137	1884	1583
1	3	2	2474	2437	1135	1889	1583
0	3	2	2473	2434	1136	1893	1583
2	0	0	2472	2434	1130	1891	1577
1	0	2	2472	2437	1138	1902	1584
1	3	3	2474	2437	1137	1903	1583
0	2	3	2471	2436	1136	1906	1582
0	0	0	2466	2428	1134	1904	1583
1	3	1	2472	2435	1136	1908	1583
0	0	0	2473	2436	1137	1909	1582
2	0	2	2471	2435	1133	1911	1582
0	1	0	2471	2435	1136	1915	1583
1	4	5	2472	2435	1136	1913	1585
0	1	0	2467	2430	1134	1903	1578
0	0	0	2472	2435	1137	1904	1584
1	4	1	2472	2435	1136	1901	1583
1	4	4	2472	2436	1136	1898	1583
0	2	2	2468	2432	1131	1888	1575
2	0	5	2472	2435	1138	1890	1582
0	0	0	2471	2433	1136	1886	1584
0	1	2	2472	2435	1136	1883	1584
0	1	2	2472	2433	1135	1882	1582
0	0	0	2472	2431	1131	1873	1577
3	0	1	2471	2435	1134	1877	1585
0	1	0	2474	2437	1138	1875	1583
1	2	2	2472	2434	1135	1870	1584
2	0	3	2466	2430	1135	1866	1583
1	2	3	2467	2432	1136	1850	1583
0	0	6	2472	2433	1134	1849	1586
1	3	0	2474	2439	1137	1848	1585
0	0	4	2474	2438	1136	1847	1584
1	0	2	2473	2436	1137	1843	1584
1	0	2	2464	2429	1131	1834	1578
2	0	2	2474	2435	1136	1842	1585
0	1	0	2472	2436	1135	1840	1585
2	0	3	2472	2436	1138	1841	1587
1	4	5	2475	2438	1138	1838	1585
1	1	6	2473	2433	1131	1828	1577
3	0	0	2471	2436	1137	1835	1585
0	1	2	2473	2436	1137	1831	1583
0	0	0	2473	2436	1137	1833	1585
1	2	5	2467	2433	1134	1831	1583
2	0	2	2473	2437	1130	1830	1586
1	0	0	2475	2439	1138	1826	1583
1	3	0	2474	2438	1137	1827	1585
0	0	6	2472	2435	1138	1819	1589
1	0	5	2473	2435	1137	1818	1585
0	0	4	2468	2430	1131	1810	1579
2	0	2	2473	2437	1138	1817	1589
1	1	1	2473	2438	1139	1815	1585
0	0	0	2473	2438	1137	1813	1584
0	3	3	2474	2436	1139	1813	1586
1	0	6	2473	2432	1133	1806	1580
2	0	0	2473	2440	1137	1810	1586
1	0	0	2471	2436	1135	1809	1586
0	1	2	2473	2436	1140	1808	1589
0	0	0	2469	2434	1137	1805	1586
1	0	0	2473	2436	1133	1795	1585
0	1	0	2472	2436	1136	1800	1585
0	1	2	2473	2435	1138	1804	1587
0	0	6	2473	2435	1138	1801	1587
0	1	0	2466	2429	1132	1795	1583
1	3	1	2474	2438	1140	1802	1588
0	0	0	2473	2436	1137	1797	1587
1	0	0	2469	2434	1135	1795	1588
1	2	2	2473	2437	1137	1791	1590
2	0	0	2473	2436	1139	1798	1591
1	3	2	2473	2435	1134	1789	1583
0	1	0	2472	2437	1138	1795	1588
0	0	2	2472	2436	1136	1797	1585
2	0	0	2472	2435	1136	1796	1588
0	0	3	2466	2428	1135	1796	1588
0	1	0	2472	2435	1132	1790	1583
2	0	3	2473	2437	1138	1799	1587
1	2	2	2474	2437	1137	1799	1588
3	0	3	2473	2430	1135	1801	1588
3	0	2	2468	2428	1131	1793	1581
0	1	0	2472	2435	1137	1803	1586
0	0	1	2471	2431	1133	1802	1586
0	1	2	2472	2436	1136	1807	1589
1	0	0	2473	2438	1140	1809	1587
2	1	1	2472	2435	1135	1823	1586
0	0	3	2472	2435	1130	1822	1580
1	1	0	2469	2434	1135	1827	1585
0	0	2	2472	2437	1138	1831	1589
0	0	5	2474	2437	1137	1833	1586
0	0	3	2468	2430	1132	1834	1585
0	2	0	2473	2435	1136	1861	1583
0	0	3	2475	2436	1137	1842	1584
0	0	2	2474	2435	1134	1839	1583
1	0	4	2472	2435	1136	1837	1583
0	1	0	2471	2433	1137	1834	1579
0	1	0	2472	2434	1138	1835	1583
1	0	1	2473	2435	1135	1834	1585
2	0	2	2473	2437	1138	1836	1584
0	2	0	2465	2429	1132	1827	1582
0	2	2	2474	2437	1136	1831	1584
0	0	2	2471	2434	1136	1830	1583
1	3	0	2472	2434	1135	1828	1583
1	2	0	2472	2434	1134	1827	1583
0	1	0	2468	2427	1131	1820	1576
1	2	0	2473	2435	1135	1826	1584
3	0	1	2472	2433	1133	1824	1581
0	2	0	2471	2434	1136	1825	1583
2	0	0	2470	2433	1135	1822	1583
0	0	0	2470	2433	1135	1822	1579
0	1	0	2468	2434	1136	1819	1580
0	1	0	2473	2436	1136	1817	1583
0	0	3	2472	2435	1136	1816	1583
0	1	0	2471	2434	1135	1815	1582
0	0	0	2464	2424	1130	1808	1581
0	0	1	2471	2434	1135	1813	1581
0	0	7	2470	2433	1137	1815	1585
0	0	2	2473	2435	1138	1815	1584
3	0	3	2472	2434	1135	1813	1584
0	0	3	2467	2425	1132	1803	1578
1	3	0	2470	2427	1135	1811	1580
0	1	2	2471	2433	1136	1809	1581
1	3	1	2471	2433	1136	1811	1582
0	0	3	2468	2432	1134	1812	1585
3	0	2	2470	2432	1136	1810	1582
0	3	0	2472	2434	1136	1810	1582
3	0	0	2471	2434	1135	1809	1583
1	2	5	2471	2431	1136	1808	1583
2	0	2	2470	2434	1136	1808	1584
0	2	1	2467	2427	1131	1799	1581
0	0	4	2469	2433	1135	1803	1583
0	2	0	2468	2431	1135	1804	1582
1	1	0	2468	2432	1134	1805	1582
0	1	1	2469	2432	1136	1803	1586
1	0	7	2466	2426	1129	1799	1578
0	1	0	2471	2435	1136	1805	1583
1	0	2	2470	2433	1133	1801	1579
0	1	0	2469	2433	1136	1803	1583
0	0	0	2467	2430	1135	1802	1582
1	0	1	2467	2427	1134	1800	1582
0	2	0	2469	2433	1131	1801	1582
1	1	0	2469	2433	1137	1802	1584
0	1	5	2469	2433	1137	1800	1583
0	0	0	2461	2423	1131	1794	1577
0	0	0	2466	2431	1135	1797	1582
0	1	0	2465	2431	1136	1799	1585
1	1	0	2467	2430	1135	1793	1582
0	0	1	2468	2432	1136	1791	1584
0	0	2	2469	2431	1135	1791	1584
1	1	0	2466	2428	1130	1785	1577
0	0	2	2470	2433	1137	1794	1586
0	0	0	2472	2436	1137	1788	1577
0	1	1	2471	2433	1136	1790	1583
0	0	1	2465	2428	1135	1786	1583
2	0	1	2469	2429	1132	1786	1583
0	0	1	2469	2433	1137	1788	1584
0	1	0	2470	2434	1137	1786	1585
0	0	3	2469	2433	1138	1788	1587
0	0	3	2467	2426	1131	1779	1580
1	2	0	2470	2434	1137	1783	1585
0	0	2	2463	2429	1134	1783	1583
0	0	0	2469	2433	1135	1784	1586
1	1	1	2470	2433	1137	1783	1584
0	0	2	2468	2430	1133	1777	1580
1	2	0	2468	2429	1128	1774	1582
0	0	2	2469	2434	1137	1779	1585
0	0	2	2471	2432	1136	1779	1580
0	0	0	2470	2434	1138	1779	1587
0	0	2	2463	2429	1136	1779	1585
0	0	3	2470	2427	1130	1779	1586
0	0	2	2471	2435	1137	1779	1585
0	1	2	2469	2434	1137	1778	1586
0	0	2	2469	2434	1135	1778	1586
0	1	0	2465	2427	1131	1768	1581
1	4	2	2468	2433	1136	1778	1585
1	0	0	2466	2424	1135	1778	1582
0	1	0	2469	2433	1137	1782	1587
0	0	2	2471	2434	1137	1778	1585
3	0	0	2468	2432	1131	1773	1580
0	0	2	2467	2433	1137	1777	1585
1	1	0	2469	2432	1137	1777	1585
0	0	3	2470	2433	1137	1777	1587
0	1	0	2467	2433	1136	1783	1587
0	0	2	2466	2429	1136	1779	1585
1	2	0	2467	2432	1132	1771	1582
2	1	0	2469	2431	1135	1782	1585
0	0	4	2469	2431	1135	1782	1586
0	0	0	2468	2431	1135	1781	1579
0	2	2	2464	2430	1135	1798	1579
0	1	0	2467	2430	1135	1808	1587
0	0	0	2468	2432	1136	1819	1586
3	0	2	2469	2433	1135	1825	1585
0	0	0	2462	2424	1130	1830	1582
1	2	1	2468	2430	1136	1844	1585
0	1	1	2467	2429	1135	1858	1585
2	0	2	2466	2430	1135	1868	1583
1	2	0	2468	2431	1135	1879	1586
0	1	0	2461	2427	1130	1881	1579
0	1	0	2466	2430	1137	1896	1585
1	1	2	2467	2431	1135	1902	1585
1	3	2	2467	2430	1135	1909	1583
0	0	0	2466	2430	1134	1915	1585
1	0	4	2467	2429	1136	1921	1582
1	3	3	2466	2430	1136	1925	1585
3	0	0	2469	2432	1139	1932	1586
1	0	3	2470	2433	1137	1935	1585
0	0	2	2468	2431	1137	1961	1584
0	0	0	2464	2426	1130	1958	1582
2	0	2	2466	2433	1136	1964	1585
0	0	5	2468	2434	1139	1966	1587
0	1	0	2470	2434	1137	1966	1584
1	2	1	2468	2432	1136	1966	1584
2	0	1	2465	2428	1128	1962	1579
0	0	2	2468	2434	1136	1967	1585
0	0	3	2469	2431	1133	1967	1580
0	0	2	2469	2431	1134	1970	1584
2	0	0	2468	2434	1139	1971	1584
0	1	0	2468	2433	1134	1970	1583
0	0	0	2471	2431	1137	1971	1583
0	2	2	2469	2434	1136	1971	1585
1	0	0	2469	2433	1136	1972	1583
2	0	0	2461	2427	1128	1967	1578
0	0	0	2469	2434	1135	1977	1586
0	1	0	2470	2434	1139	1978	1585
0	1	2	2471	2435	1137	1985	1585
0	0	0	2470	2433	1136	1984	1585
2	0	0	2469	2433	1138	1985	1583
2	0	2	2467	2431	1132	1977	1579
2	0	0	2470	2434	1135	1987	1584
0	0	0	2470	2434	1133	1985	1582
0	1	2	2471	2436	1136	1986	1589
3	0	0	2466	2432	1135	1987	1583
0	1	0	2470	2429	1134	1988	1583
1	0	0	2471	2434	1136	1987	1583
0	1	2	2467	2434	1137	1987	1584
1	2	3	2470	2434	1136	1988	1585
0	0	0	2465	2429	1134	1985	1580
0	1	0	2473	2435	1138	1988	1584
0	0	2	2468	2433	1134	1988	1583
1	0	3	2469	2433	1137	1987	1585
0	0	5	2469	2432	1136	1988	1583
0	1	0	2469	2429	1133	1981	1577
0	2	0	2467	2428	1129	1976	1579
0	3	0	2470	2433	1135	1980	1584
2	0	4	2472	2434	1132	1977	1580
0	1	1	2469	2433	1136	1977	1583
1	2	0	2466	2431	1135	1971	1583
0	1	0	2471	2430	1135	1966	1585
2	0	2	2471	2434	1137	1961	1584
1	0	0	2470	2432	1136	1954	1584
0	0	0	2469	2432	1136	1946	1585
1	0	6	2461	2426	1129	1935	1577
1	2	2	2470	2431	1136	1937	1583
0	2	2	2469	2432	1135	1932	1586
0	0	0	2471	2435	1139	1927	1585
1	3	0	2469	2430	1137	1922	1584
3	0	0	2470	2429	1132	1912	1579
0	0	0	2470	2431	1135	1915	1583
0	1	0	2470	2432	1135	1906	1580
1	3	1	2469	2433	1135	1908	1585
1	3	5	2470	2433	1135	1880	1583
0	0	0	2461	2428	1136	1876	1582
0	4	0	2470	2430	1129	1871	1581
2	0	0	2469	2430	1136	1872	1584
0	1	0	2470	2429	1135	1871	1584
1	1	3	2470	2435	1137	1869	1585
0	1	0	2465	2426	1131	1857	1578
0	0	1	2468	2432	1135	1862	1584
1	0	2	2467	2430	1135	1860	1581
0	0	0	2469	2432	1136	1858	1583
0	1	0	2469	2433	1135	1856	1582
0	0	3	2469	2432	1130	1850	1582
0	1	2	2470	2432	1137	1852	1583
1	3	3	2470	2432	1134	1850	1576
0	2	1	2469	2432	1136	1847	1582
0	0	0	2465	2426	1134	1845	1584
1	2	0	2472	2435	1137	1832	1580
0	0	0	2470	2433	1134	1836	1582
0	0	2	2470	2432	1136	1826	1582
0	0	0	2470	2433	1136	1826	1582
0	1	0	2468	2433	1137	1826	1585
0	0	0	2465	2429	1131	1814	1579
0	0	0	2471	2433	1133	1831	1580
0	0	3	2471	2433	1138	1899	1580
2	0	2	2470	2432	1136	1946	1579
0	1	0	2465	2426	1130	1946	1578
0	0	0	2469	2433	1136	1951	1579
0	1	1	2470	2431	1138	1957	1581
0	1	0	2472	2434	1137	1959	1578
1	1	0	2470	2432	1137	1961	1579
0	0	2	2466	2427	1130	1959	1571
2	4	0	2470	2432	1137	1969	1579
0	1	5	2469	2430	1136	1970	1579
0	1	0	2470	2430	1136	1972	1580
2	4	0	2470	2434	1137	1976	1579
1	1	0	2470	2431	1138	1974	1575
0	0	1	2469	2432	1136	1975	1579
1	0	0	2469	2432	1134	1974	1578
0	0	2	2469	2432	1139	1975	1580
0	1	3	2465	2424	1131	1972	1573
0	0	2	2470	2430	1137	1979	1581
0	2	0	2471	2434	1138	1976	1580
1	0	0	2469	2433	1135	1951	1579
0	0	2	2470	2430	1135	1946	1578
1	1	0	2470	2432	1136	1939	1580
0	0	0	2467	2426	1132	1928	1575
0	0	4	2472	2434	1137	1926	1579
1	0	0	2470	2429	1136	1922	1577
1	0	0	2469	2432	1137	1915	1580
1	0	0	2467	2429	1136	1910	1579
0	0	0	2468	2429	1135	1904	1580
0	0	2	2470	2431	1134	1902	1580
0	2	6	2471	2433	1138	1898	1579
1	0	0	2471	2433	1135	1893	1579
1	4	6	2465	2426	1131	1881	1572
0	0	0	2469	2431	1136	1881	1579
0	0	0	2469	2430	1136	1876	1579
2	0	0	2469	2434	1136	1871	1578
0	0	0	2469	2432	1137	1867	1582
1	0	0	2471	2429	1132	1860	1573
0	0	0	2465	2427	1131	1834	1573
0	0	0	2472	2434	1137	1839	1579
0	0	2	2470	2432	1134	1834	1577
0	0	2	2469	2432	1136	1831	1581
1	1	0	2465	2428	1134	1832	1577
0	0	1	2468	2429	1133	1827	1579
0	0	0	2469	2432	1135	1828	1580
2	0	3	2468	2432	1137	1829	1581
2	2	0	2469	2430	1136	1824	1580
0	0	2	2465	2424	1132	1814	1573
2	1	2	2470	2432	1134	1820	1579
1	2	2	2467	2430	1135	1817	1580
0	0	0	2468	2431	1135	1817	1580
0	0	0	2468	2430	1136	1815	1581
0	1	0	2466	2429	1134	1812	1574
0	0	0	2470	2432	1135	1814	1579
2	3	0	2469	2431	1135	1814	1577
0	0	0	2469	2431	1134	1814	1578
1	3	5	2469	2431	1134	1809	1581
2	0	2	2460	2428	1137	1812	1582
1	4	2	2470	2433	1133	1809	1580
1	2	0	2469	2431	1134	1813	1580
1	3	0	2469	2430	1137	1813	1579
0	0	2	2469	2431	1135	1814	1580
0	0	0	2463	2424	1129	1808	1572
0	0	2	2468	2431	1136	1815	1581
0	0	0	2463	2429	1135	1826	1581
0	0	0	2471	2430	1137	1820	1581
1	0	2	2468	2431	1136	1823	1579
0	1	0	2467	2430	1132	1823	1576
0	2	2	2468	2431	1135	1829	1579
0	3	2	2469	2431	1135	1832	1576
1	1	3	2469	2431	1135	1837	1580
2	1	3	2465	2425	1135	1843	1578
1	2	2	2470	2433	1136	1838	1577
1	4	2	2468	2431	1135	1849	1580
3	0	4	2466	2429	1136	1895	1578
1	3	2	2469	2430	1137	1903	1580
1	2	2	2469	2433	1137	1913	1579
0	0	1	2465	2425	1130	1909	1572
0	0	0	2470	2433	1135	1923	1578
0	1	0	2465	2427	1133	1928	1577
0	0	0	2469	2431	1136	1932	1579
2	0	2	2469	2431	1137	1938	1578
0	0	5	2465	2431	1133	1938	1571
2	0	3	2468	2433	1138	1947	1581
0	0	0	2470	2434	1136	1950	1576
0	0	6	2471	2433	1136	1952	1579
1	1	2	2464	2426	1133	1951	1578
3	0	0	2469	2432	1136	1947	1574
0	0	0	2468	2430	1135	1956	1579
0	0	0	2469	2432	1137	1957	1576
1	4	2	2469	2432	1135	1958	1579
0	0	0	2465	2425	1132	1951	1571
3	0	0	2464	2425	1131	1932	1572
1	0	4	2469	2432	1137	1937	1580
0	0	5	2465	2427	1135	1930	1579
0	0	0	2470	2432	1139	1927	1581
0	1	0	2471	2432	1137	1919	1579
1	4	0	2469	2432	1136	1828	1582
0	1	0	2469	2433	1137	1852	1581
1	2	0	2469	2433	1137	1855	1580
1	0	2	2470	2433	1137	1860	1580
0	1	0	2463	2426	1131	1857	1574
2	0	5	2470	2432	1137	1872	1579
0	0	0	2470	2433	1137	1879	1581
0	0	0	2472	2436	1140	1881	1581
0	2	0	2469	2434	1137	1886	1578
2	0	4	2469	2434	1137	1892	1577
0	1	0	2469	2432	1138	1895	1579
2	0	2	2469	2434	1136	1897	1577
1	2	2	2471	2432	1137	1900	1578
1	0	2	2465	2427	1133	1895	1578
0	1	0	2471	2437	1139	1905	1581
2	0	6	2468	2435	1137	1905	1580
0	2	2	2469	2434	1138	1905	1580
0	2	3	2469	2434	1135	1908	1581
0	0	0	2466	2431	1133	1903	1573
1	1	2	2468	2432	1133	1907	1574
0	0	1	2470	2434	1137	1914	1580
0	1	2	2471	2435	1135	1915	1579
2	0	4	2470	2434	1137	1915	1580
0	0	0	2468	2433	1137	1917	1580
0	1	2	2467	2432	1136	1917	1575
0	1	2	2471	2435	1137	1920	1582
0	0	6	2472	2435	1138	1921	1581
0	2	0	2470	2435	1137	1923	1579
0	1	0	2461	2424	1130	1915	1572
0	0	0	2469	2433	1135	1927	1578
2	0	0	2467	2435	1135	1928	1580
3	0	4	2470	2433	1137	1930	1580
0	0	4	2470	2434	1140	1934	1582
1	2	0	2468	2430	1133	1931	1575
1	0	3	2473	2437	1138	1938	1580
0	0	0	2469	2435	1138	1938	1577
2	0	2	2471	2434	1137	1944	1579
0	4	2	2471	2435	1136	1957	1578
0	1	3	2468	2433	1136	1958	1580
1	4	4	2470	2433	1136	1958	1580
1	0	0	2471	2435	1137	1956	1578
0	1	4	2471	2433	1136	1957	1577
0	1	4	2470	2434	1137	1956	1579
0	1	0	2464	2427	1130	1950	1571
1	0	0	2471	2434	1136	1957	1580
0	0	0	2468	2436	1138	1954	1579
0	1	2	2472	2435	1137	1955	1578
1	0	2	2470	2434	1137	1954	1577
1	1	1	2470	2431	1133	1945	1574
1	2	3	2470	2432	1136	1953	1577
1	0	0	2471	2434	1136	1949	1575
1	2	6	2470	2434	1139	1954	1576
0	0	0	2465	2432	1138	1953	1578
3	0	0	2469	2431	1133	1949	1577
2	0	0	2470	2434	1136	1952	1575
0	0	5	2471	2434	1135	1950	1579
0	0	1	2471	2436	1138	1951	1580
0	0	2	2471	2434	1138	1949	1577
0	1	0	2466	2428	1131	1942	1571
1	1	0	2470	2433	1137	1948	1577
0	1	0	2468	2433	1133	1947	1577
0	0	0	2470	2434	1136	1947	1578
2	0	0	2470	2434	1136	1946	1579
1	0	0	2472	2433	1134	1942	1572
1	1	4	2471	2434	1138	1946	1577
3	0	6	2470	2434	1137	1943	1574
0	2	0	2470	2434	1138	1947	1577
1	0	1	2465	2428	1133	1944	1577
0	0	0	2472	2434	1133	1941	1575
0	0	5	2471	2434	1137	1949	1579
0	0	0	2473	2437	1139	1945	1578
3	0	5	2471	2435	1137	1946	1578
2	0	3	2465	2428	1131	1936	1572
1	3	0	2465	2425	1131	1936	1571
1	3	2	2469	2434	1135	1940	1577
2	0	3	2467	2431	1136	1944	1577
0	2	2	2470	2434	1137	1940	1578
0	0	6	2469	2432	1135	1942	1577
1	0	2	2470	2430	1133	1938	1571
0	0	0	2472	2434	1139	1941	1577
1	4	6	2470	2441	1135	1937	1572
0	0	3	2469	2433	1137	1941	1578
1	1	0	2464	2427	1135	1939	1578
0	1	0	2469	2434	1129	1935	1573
1	2	2	2469	2434	1136	1942	1578
0	3	1	2471	2435	1137	1942	1578
0	0	0	2469	2433	1137	1940	1577
0	0	0	2465	2426	1130	1934	1571
0	1	2	2469	2434	1137	1940	1578
1	1	2	2465	2430	1135	1938	1577
0	0	0	2469	2434	1140	1939	1575
0	0	5	2470	2433	1136	1935	1575
2	0	1	2467	2432	1136	1938	1577
2	0	3	2468	2432	1128	1931	1570
0	0	2	2469	2432	1137	1935	1577
1	0	5	2469	2432	1135	1932	1570
1	2	1	2465	2426	1131	1928	1571
0	1	0	2464	2426	1129	1929	1571
1	2	0	2469	2435	1135	1935	1581
0	1	0	2469	2432	1135	1935	1576
3	0	2	2468	2433	1135	1936	1577
1	0	1	2469	2432	1135	1933	1577
0	0	0	2469	2432	1133	1932	1576
0	1	0	2472	2435	1136	1938	1577
1	1	1	2469	2433	1137	1935	1577
0	0	6	2470	2433	1135	1935	1577
2	0	0	2464	2426	1129	1932	1576
0	0	5	2469	2433	1135	1933	1575
1	1	1	2470	2433	1136	1935	1578
1	0	0	2469	2434	1136	1938	1579
2	0	1	2471	2432	1136	1935	1577
0	0	0	2465	2425	1130	1929	1569
3	0	2	2470	2431	1137	1935	1577
1	1	0	2469	2431	1135	1935	1574
1	3	2	2469	2432	1136	1934	1577
0	1	0	2470	2433	1134	1934	1575
0	0	0	2469	2433	1135	1934	1575
1	0	0	2469	2433	1136	1931	1572
2	0	4	2468	2434	1134	1931	1577
0	1	2	2471	2434	1134	1932	1576
3	0	1	2470	2435	1137	1937	1580
0	2	0	2464	2429	1130	1932	1574
0	0	0	2468	2434	1135	1936	1573
0	1	0	2471	2435	1135	1932	1577
0	0	0	2472	2437	1135	1936	1578
2	0	0	2475	2437	1136	1934	1577
0	0	0	2468	2435	1132	1929	1570
0	0	0	2471	2436	1136	1935	1577
0	0	0	2472	2433	1135	1934	1575
2	0	0	2470	2438	1135	1935	1575
0	0	0	2469	2437	1134	1935	1574
0	1	0	2471	2436	1137	1937	1576
0	0	0	2475	2441	1138	1934	1576
0	0	0	2475	2440	1136	1934	1575
2	0	3	2476	2439	1136	1932	1576
2	0	5	2476	2439	1137	1934	1576
0	1	0	2471	2434	1132	1931	1574
0	0	0	2479	2441	1138	1934	1574
0	1	0	2477	2440	1137	1933	1576
0	0	6	2477	2442	1136	1933	1576
0	0	0	2476	2439	1136	1933	1575
2	0	0	2470	2434	1132	1929	1570
3	0	0	2477	2439	1136	1934	1576
2	0	0	2478	2436	1134	1935	1576
1	0	0	2479	2441	1138	1934	1575
0	1	2	2475	2438	1136	1932	1575
2	0	6	2476	2435	1134	1931	1575
0	2	6	2477	2439	1134	1933	1575
0	4	0	2478	2439	1135	1933	1575
0	0	0	2478	2438	1136	1933	1575
1	0	0	2473	2434	1132	1930	1571
0	1	0	2471	2432	1130	1927	1569
1	1	0	2478	2437	1136	1933	1575
2	0	0	2476	2437	1134	1932	1574
0	1	1	2477	2437	1135	1932	1574
0	1	3	2477	2438	1138	1933	1577
0	1	6	2477	2434	1131	1926	1569
1	0	0	2476	2437	1136	1932	1575
1	4	0	2477	2435	1129	1929	1572
2	4	5	2476	2436	1136	1933	1574
1	0	0	2472	2434	1136	1931	1574
0	0	0	2474	2429	1133	1930	1576
0	1	5	2475	2438	1137	1934	1577
1	0	5	2475	2437	1137	1933	1577
2	0	1	2478	2437	1136	1931	1575
0	0	0	2470	2429	1124	1926	1569
1	2	5	2475	2436	1136	1931	1575
0	0	1	2474	2434	1136	1932	1574
1	4	3	2474	2430	1135	1931	1574
1	0	0	2475	2435	1137	1932	1575
2	0	0	2475	2434	1135	1932	1574
2	0	0	2473	2430	1132	1923	1569
0	3	0	2474	2435	1135	1931	1576
1	1	0	2474	2435	1129	1928	1574
0	1	0	2474	2436	1138	1933	1578
1	0	0	2470	2434	1136	1931	1576
0	2	0	2474	2431	1129	1928	1575
1	0	0	2474	2435	1135	1931	1573
0	2	2	2474	2435	1136	1931	1576
0	0	0	2473	2435	1137	1931	1575
3	0	0	2469	2427	1131	1925	1570
0	4	4	2473	2436	1136	1932	1577
0	4	4	2473	2435	1136	1931	1574
1	2	4	2473	2435	1135	1931	1574
0	0	0	2472	2432	1137	1932	1573
0	1	0	2472	2432	1131	1924	1570
0	3	1	2473	2435	1135	1930	1575
0	1	0	2473	2435	1137	1931	1576
0	0	0	2472	2434	1131	1920	1569
0	0	2	2473	2434	1136	1929	1575
1	3	2	2465	2429	1134	1929	1573
0	0	0	2473	2434	1127	1927	1572
0	1	3	2471	2432	1135	1928	1575
2	0	2	2471	2432	1135	1929	1575
0	0	0	2470	2433	1135	1931	1577
0	1	0	2472	2435	1136	1925	1569
2	0	1	2471	2433	1136	1929	1575
0	1	0	2471	2433	1135	1929	1575
0	0	0	2469	2432	1135	1928	1576
1	1	0	2465	2426	1130	1926	1574
1	2	0	2471	2433	1136	1927	1575
1	1	0	2470	2433	1137	1929	1577
0	0	3	2472	2433	1136	1930	1575
1	2	6	2471	2434	1135	1929	1576
0	1	1	2466	2427	1129	1924	1567
2	0	2	2470	2433	1135	1928	1575
0	0	4	2469	2433	1134	1929	1575
1	1	0	2471	2433	1132	1929	1574
1	1	0	2470	2432	1137	1930	1576
0	0	2	2472	2435	1137	1925	1571
0	0	4	2471	2433	1136	1929	1577
1	0	2	2470	2433	1133	1928	1574
3	0	4	2468	2433	1136	1927	1573
0	0	0	2469	2433	1134	1928	1575
0	0	0	2465	2427	1129	1926	1575
0	1	0	2472	2434	1134	1928	1573
0	1	0	2470	2433	1136	1929	1575
0	5	2	2469	2432	1137	1927	1575
2	0	2	2469	2432	1136	1927	1577
1	3	0	2466	2424	1129	1923	1567
1	1	0	2470	2432	1135	1928	1575
0	1	0	2470	2433	1137	1930	1579
0	0	0	2471	2433	1137	1929	1576
0	0	0	2469	2433	1133	1929	1575
1	3	2	2466	2432	1133	1923	1571
0	0	5	2470	2433	1134	1928	1574
3	0	5	2471	2434	1134	1928	1574
1	1	2	2469	2432	1133	1930	1577
0	2	0	2466	2429	1131	1924	1575
0	1	0	2465	2426	1129	1925	1573
0	1	0	2470	2432	1135	1925	1571
0	0	0	2466	2433	1133	1928	1576
0	1	0	2472	2434	1138	1930	1578
0	1	0	2472	2433	1136	1928	1574
2	0	0	2463	2424	1128	1919	1568
1	0	0	2470	2431	1135	1929	1576
0	0	0	2462	2429	1134	1927	1575
1	4	0	2469	2433	1136	1929	1574
0	0	2	2468	2432	1134	1929	1577
1	2	2	2468	2434	1135	1928	1571
2	0	4	2470	2433	1136	1927	1576
1	4	1	2470	2432	1136	1926	1575
1	0	2	2467	2432	1135	1926	1576
0	1	0	2465	2427	1131	1924	1573
0	1	2	2470	2432	1134	1929	1571
1	3	1	2469	2433	1137	1930	1577
