# Supplementary material for: Assisting hand gesture classification and rehabilitation assessment via sEMG and finger motion data
Source: Front Bioeng Biotechnol. 2026 Jan 8;13:1751763. doi: 10.3389/fbioe.2025.1751763 (PMC12823985; doi:10.3389/fbioe.2025.1751763)
Supplement: Supplementary file 1 [file DataSheet1.zip › dataset/function 0/1/1/3.csv]

channel_2	channel_3	channel_6	pinky	ring finger	middle finger	forefinger	thumb
0	1	0	2495	2432	1133	1898	1565
1	1	2	2494	2430	1133	1896	1564
1	1	2	2494	2432	1133	1897	1565
2	0	6	2492	2431	1130	1891	1559
1	0	7	2493	2430	1133	1895	1565
0	0	4	2496	2434	1133	1898	1565
0	0	3	2495	2432	1135	1898	1565
1	2	0	2495	2431	1134	1898	1565
0	0	6	2364	2446	1140	1916	1584
1	0	0	2359	2449	1130	1907	1576
0	0	0	2362	2444	1138	1913	1581
1	0	0	2362	2445	1139	1913	1581
1	0	0	2362	2444	1138	1912	1582
0	2	2	2362	2444	1136	1912	1580
1	0	0	2362	2442	1133	1906	1578
1	0	0	2363	2445	1140	1915	1582
1	0	2	2364	2445	1140	1911	1582
0	1	2	2362	2446	1139	1914	1583
2	0	0	2357	2435	1136	1912	1581
0	1	2	2362	2443	1142	1911	1581
0	0	1	2363	2444	1138	1913	1579
0	1	0	2362	2445	1139	1914	1584
1	0	0	2363	2447	1141	1914	1582
0	1	3	2357	2439	1133	1907	1576
0	1	1	2363	2445	1137	1914	1581
1	0	0	2361	2444	1138	1913	1582
0	1	0	2359	2445	1137	1913	1581
0	1	2	2362	2443	1138	1914	1582
1	0	0	2363	2444	1137	1915	1583
1	0	2	2363	2446	1138	1910	1576
0	3	0	2357	2444	1139	1913	1583
0	0	6	2362	2446	1140	1911	1582
3	0	2	2362	2444	1138	1911	1582
1	3	0	2357	2439	1134	1911	1582
0	1	3	2360	2445	1138	1911	1579
0	1	5	2361	2443	1139	1913	1579
1	0	0	2362	2445	1137	1915	1583
1	1	2	2363	2446	1140	1915	1583
1	0	2	2358	2439	1132	1906	1575
1	3	0	2361	2445	1136	1913	1581
0	0	0	2362	2445	1139	1913	1582
0	0	2	2362	2444	1135	1914	1583
2	0	1	2360	2442	1139	1913	1581
1	0	1	2360	2440	1138	1912	1579
0	1	1	2361	2444	1136	1906	1576
0	2	0	2359	2441	1137	1913	1581
0	4	0	2361	2444	1138	1912	1582
1	0	0	2362	2444	1138	1913	1580
2	0	2	2357	2435	1132	1911	1582
0	0	0	2358	2446	1141	1912	1579
1	1	1	2361	2445	1139	1915	1581
0	0	2	2363	2444	1139	1913	1581
1	3	6	2361	2443	1138	1913	1582
1	0	0	2357	2436	1131	1907	1575
0	2	3	2362	2443	1136	1914	1581
3	0	0	2363	2443	1139	1915	1583
1	0	0	2363	2446	1139	1916	1582
1	0	0	2362	2443	1137	1913	1581
1	0	0	2359	2442	1136	1912	1577
1	0	2	2359	2441	1137	1914	1579
0	0	4	2362	2444	1138	1914	1581
1	0	5	2361	2444	1138	1914	1582
1	0	0	2362	2444	1139	1913	1581
0	2	1	2358	2437	1133	1907	1579
1	0	0	2361	2444	1139	1914	1576
0	1	0	2363	2445	1138	1914	1580
1	0	2	2362	2443	1139	1914	1581
2	0	2	2361	2443	1137	1915	1583
0	3	0	2359	2438	1135	1909	1576
0	0	3	2362	2445	1139	1914	1582
0	2	0	2362	2443	1138	1914	1581
0	0	0	2362	2444	1137	1912	1580
0	2	0	2361	2442	1139	1914	1582
1	3	0	2356	2439	1137	1913	1578
0	0	3	2362	2437	1136	1911	1581
1	2	0	2361	2444	1139	1916	1584
0	0	2	2363	2446	1139	1916	1581
3	0	2	2358	2438	1131	1909	1576
0	3	0	2360	2443	1138	1914	1580
1	0	1	2363	2444	1138	1915	1581
0	0	2	2362	2445	1139	1916	1584
0	2	0	2363	2446	1139	1914	1581
2	0	1	2363	2444	1140	1913	1582
1	3	1	2360	2439	1134	1907	1574
0	0	5	2361	2443	1138	1914	1581
0	1	3	2362	2445	1138	1914	1582
3	0	2	2362	2443	1137	1913	1580
0	1	0	2359	2443	1139	1915	1583
1	0	0	2364	2439	1137	1912	1581
2	0	1	2362	2443	1131	1910	1578
0	0	0	2362	2443	1138	1914	1582
1	0	0	2362	2445	1139	1913	1580
1	4	5	2353	2439	1133	1905	1575
0	2	5	2362	2445	1139	1914	1583
1	2	0	2364	2444	1139	1915	1581
0	0	1	2363	2446	1139	1913	1582
0	0	0	2361	2444	1138	1913	1579
0	1	2	2361	2440	1133	1909	1573
2	0	0	2360	2439	1134	1911	1577
1	2	0	2375	2445	1139	1908	1582
0	4	3	2362	2444	1138	1914	1582
2	0	5	2361	2444	1138	1914	1582
0	0	0	2357	2440	1140	1913	1582
0	1	1	2364	2449	1140	1916	1583
2	0	3	2362	2443	1137	1914	1581
0	0	0	2366	2443	1137	1913	1581
2	0	0	2362	2443	1137	1914	1581
1	0	2	2361	2442	1136	1911	1577
1	3	0	2364	2446	1138	1915	1579
0	1	5	2362	2445	1139	1914	1580
0	1	0	2362	2444	1136	1914	1580
0	0	0	2356	2436	1135	1912	1579
1	4	2	2361	2443	1139	1912	1580
0	0	0	2360	2442	1139	1913	1582
0	1	0	2362	2445	1139	1915	1583
0	0	4	2364	2446	1140	1915	1581
0	1	0	2358	2437	1134	1908	1576
2	0	0	2362	2444	1139	1914	1581
1	0	2	2362	2443	1138	1913	1581
1	2	2	2362	2443	1138	1913	1581
2	0	6	2361	2444	1138	1914	1578
0	2	2	2360	2444	1141	1911	1576
1	4	1	2362	2443	1130	1909	1573
0	2	2	2361	2444	1138	1914	1581
3	0	2	2362	2444	1139	1913	1580
2	0	3	2362	2444	1138	1913	1581
0	0	0	2355	2436	1135	1912	1578
1	2	1	2362	2443	1133	1912	1580
1	0	5	2363	2445	1139	1913	1580
1	4	1	2362	2444	1138	1914	1580
1	2	2	2362	2444	1138	1913	1581
0	0	0	2357	2437	1133	1907	1573
0	0	0	2361	2443	1138	1914	1579
0	1	1	2362	2444	1138	1915	1582
0	0	0	2362	2446	1142	1915	1581
0	1	0	2362	2445	1138	1912	1580
0	0	2	2361	2449	1136	1908	1575
1	0	3	2360	2441	1136	1913	1578
0	0	0	2362	2443	1139	1913	1578
2	0	5	2363	2443	1137	1914	1578
0	0	5	2362	2444	1137	1914	1579
0	0	0	2356	2434	1134	1910	1579
1	2	0	2362	2445	1139	1910	1576
0	3	2	2364	2444	1140	1915	1576
0	0	0	2361	2443	1137	1913	1581
0	1	0	2362	2444	1140	1916	1581
0	1	0	2359	2439	1132	1908	1575
1	0	0	2361	2444	1138	1914	1580
0	0	0	2362	2443	1138	1912	1578
0	1	0	2360	2442	1138	1913	1579
0	0	0	2360	2442	1137	1913	1579
0	1	0	2359	2441	1138	1908	1574
0	0	0	2356	2441	1139	1915	1580
1	2	0	2362	2444	1136	1914	1580
1	0	1	2361	2441	1137	1914	1579
0	0	2	2357	2437	1132	1908	1577
0	5	4	2362	2444	1138	1912	1575
0	1	0	2362	2443	1139	1914	1579
0	2	2	2361	2443	1139	1913	1576
3	0	0	2361	2443	1139	1914	1581
1	0	4	2360	2446	1141	1914	1583
0	0	0	2356	2437	1132	1907	1574
0	0	2	2360	2441	1136	1913	1578
0	0	0	2362	2444	1138	1914	1579
2	0	0	2361	2443	1136	1914	1580
0	0	0	2359	2442	1137	1914	1580
0	2	5	2354	2441	1138	1913	1578
0	0	0	2359	2436	1139	1915	1579
1	4	2	2362	2444	1139	1915	1580
0	0	0	2362	2444	1136	1914	1581
0	2	2	2357	2439	1134	1906	1576
0	0	0	2361	2443	1140	1913	1580
2	0	0	2362	2443	1138	1910	1581
1	2	2	2362	2444	1137	1913	1581
1	1	0	2363	2446	1140	1917	1582
0	0	0	2358	2434	1132	1908	1575
0	1	0	2358	2436	1134	1907	1573
0	1	1	2360	2443	1136	1914	1579
0	1	2	2361	2444	1137	1914	1581
0	1	0	2363	2445	1140	1914	1581
0	0	0	2360	2442	1137	1914	1579
0	1	0	2355	2437	1134	1912	1575
0	2	1	2359	2438	1134	1911	1579
0	0	3	2362	2443	1139	1914	1580
0	0	1	2361	2442	1139	1914	1581
1	3	0	2356	2437	1129	1909	1574
1	2	0	2362	2446	1141	1917	1581
0	1	0	2363	2444	1138	1915	1580
0	1	0	2360	2444	1137	1915	1580
0	0	0	2362	2442	1139	1914	1578
0	0	0	2359	2439	1133	1907	1573
1	2	0	2361	2443	1142	1914	1581
0	0	3	2362	2444	1138	1915	1577
2	0	4	2362	2445	1141	1916	1582
0	3	4	2362	2443	1138	1914	1579
1	4	2	2359	2439	1137	1913	1579
1	4	2	2357	2429	1135	1912	1579
1	0	1	2362	2434	1132	1911	1579
2	0	0	2363	2446	1141	1915	1582
2	1	2	2363	2441	1135	1909	1572
3	0	2	2358	2437	1131	1901	1573
1	1	0	2361	2442	1137	1914	1576
0	1	0	2361	2441	1139	1913	1578
2	0	2	2361	2444	1140	1916	1582
0	0	1	2355	2439	1135	1913	1577
0	0	6	2361	2436	1137	1909	1578
0	0	4	2361	2443	1138	1913	1577
0	1	0	2360	2443	1139	1913	1578
0	0	0	2361	2441	1138	1914	1578
1	2	0	2356	2435	1133	1907	1572
1	1	0	2362	2444	1137	1915	1579
0	0	5	2361	2443	1138	1914	1578
1	1	4	2362	2442	1135	1909	1572
0	0	0	2360	2442	1140	1916	1580
1	1	1	2362	2444	1135	1910	1570
2	0	0	2362	2442	1138	1913	1579
2	0	4	2361	2440	1138	1912	1580
1	4	2	2361	2443	1138	1914	1578
0	0	0	2361	2443	1139	1916	1580
1	1	0	2358	2440	1137	1913	1578
2	4	1	2362	2443	1137	1912	1578
0	0	0	2359	2442	1136	1913	1577
0	1	1	2362	2442	1139	1915	1578
1	2	3	2362	2442	1139	1914	1577
2	0	0	2357	2435	1132	1908	1573
1	2	2	2360	2444	1138	1917	1580
0	0	0	2363	2444	1138	1912	1578
3	0	0	2361	2443	1137	1915	1578
1	0	4	2361	2442	1137	1914	1578
1	2	0	2360	2442	1135	1910	1573
0	1	2	2360	2442	1135	1915	1578
1	2	1	2361	2442	1139	1914	1578
0	2	1	2362	2443	1141	1917	1579
0	0	0	2358	2438	1134	1914	1578
0	1	0	2363	2442	1139	1908	1577
2	0	0	2361	2441	1138	1913	1572
2	0	0	2361	2443	1137	1910	1575
1	0	5	2361	2443	1138	1917	1581
0	0	0	2362	2444	1140	1915	1577
1	2	1	2356	2435	1133	1905	1573
1	3	0	2362	2442	1139	1914	1576
1	2	0	2361	2442	1136	1914	1577
0	0	1	2359	2441	1139	1912	1579
0	0	0	2361	2443	1137	1913	1579
0	1	0	2361	2443	1135	1913	1573
1	2	0	2361	2442	1139	1915	1577
2	0	2	2361	2444	1138	1914	1578
0	0	0	2363	2441	1137	1915	1578
0	2	0	2357	2435	1132	1912	1575
0	2	2	2361	2443	1137	1912	1573
1	3	3	2360	2442	1138	1914	1573
1	0	6	2360	2444	1140	1917	1580
2	0	5	2363	2443	1139	1915	1577
0	0	4	2355	2435	1134	1908	1569
0	0	1	2355	2432	1126	1909	1572
1	0	0	2361	2442	1137	1915	1575
0	2	4	2361	2442	1138	1913	1577
0	1	2	2361	2444	1140	1917	1580
0	0	0	2363	2444	1138	1915	1577
0	1	2	2357	2441	1138	1909	1573
0	2	2	2358	2438	1138	1913	1578
1	1	0	2362	2442	1139	1914	1577
0	0	2	2362	2443	1137	1915	1577
0	0	1	2356	2436	1133	1911	1579
2	0	0	2363	2445	1139	1914	1573
2	0	0	2361	2442	1138	1912	1577
0	0	0	2362	2442	1139	1913	1578
0	1	2	2361	2444	1138	1913	1578
0	1	0	2353	2437	1133	1907	1573
0	0	0	2360	2443	1139	1915	1580
0	2	2	2363	2446	1140	1912	1578
0	1	0	2361	2443	1139	1914	1579
1	0	0	2360	2441	1138	1914	1579
0	1	1	2360	2442	1138	1914	1577
1	4	0	2359	2441	1139	1913	1575
0	0	1	2357	2440	1138	1913	1577
1	2	2	2362	2443	1138	1913	1578
1	2	5	2361	2442	1137	1914	1578
0	1	2	2356	2435	1132	1910	1576
0	1	0	2361	2439	1138	1915	1570
1	2	2	2359	2443	1137	1915	1581
0	0	4	2363	2444	1140	1916	1578
0	0	0	2362	2442	1143	1914	1579
0	0	0	2356	2435	1133	1908	1571
2	0	2	2360	2441	1137	1914	1577
1	0	3	2361	2442	1138	1915	1579
0	1	0	2360	2442	1138	1914	1578
1	1	0	2360	2442	1140	1915	1579
0	1	0	2356	2440	1137	1915	1574
2	0	1	2359	2435	1133	1913	1577
0	0	0	2355	2438	1138	1914	1577
2	0	0	2361	2443	1137	1915	1579
2	0	5	2361	2443	1137	1915	1577
0	0	0	2355	2435	1133	1906	1575
1	0	2	2361	2442	1137	1916	1578
0	0	0	2361	2441	1138	1915	1579
1	1	0	2363	2444	1140	1916	1579
0	2	2	2361	2441	1137	1915	1577
0	1	0	2360	2440	1137	1914	1578
1	4	2	2360	2441	1137	1914	1577
3	0	1	2361	2441	1138	1915	1578
2	0	0	2361	2442	1137	1915	1579
2	0	7	2353	2436	1133	1912	1574
1	4	3	2362	2444	1137	1916	1578
0	0	0	2361	2442	1140	1915	1578
3	0	5	2362	2442	1138	1915	1577
2	0	1	2361	2441	1138	1915	1576
0	0	2	2359	2436	1134	1906	1572
0	2	0	2361	2441	1138	1913	1579
2	0	0	2359	2443	1139	1917	1579
1	1	1	2362	2443	1136	1914	1578
1	0	5	2354	2440	1137	1914	1577
0	0	0	2360	2440	1137	1912	1578
1	0	4	2360	2441	1138	1912	1578
3	0	3	2361	2441	1135	1913	1578
0	1	0	2363	2448	1140	1917	1578
1	2	0	2361	2442	1138	1913	1577
0	0	1	2351	2435	1132	1906	1573
1	1	0	2360	2441	1139	1914	1576
2	0	5	2361	2440	1138	1914	1577
0	0	1	2361	2442	1138	1915	1576
2	0	2	2361	2442	1138	1918	1581
0	3	2	2361	2438	1131	1904	1572
3	0	0	2360	2442	1139	1915	1576
0	0	0	2360	2442	1138	1914	1579
1	3	6	2361	2442	1138	1915	1576
2	0	3	2354	2438	1137	1915	1577
1	4	5	2361	2441	1135	1915	1578
0	3	6	2362	2444	1138	1915	1577
0	3	1	2363	2442	1139	1915	1577
1	3	1	2361	2442	1138	1915	1576
1	4	5	2356	2434	1132	1907	1573
0	0	1	2353	2435	1133	1911	1572
0	0	4	2362	2444	1139	1915	1578
1	3	2	2361	2442	1137	1915	1577
0	1	0	2360	2442	1138	1918	1578
1	2	0	2362	2441	1139	1915	1576
0	0	1	2355	2435	1128	1910	1571
0	1	0	2359	2440	1138	1914	1580
0	1	0	2359	2442	1139	1917	1579
1	0	2	2362	2443	1140	1915	1578
0	0	3	2355	2438	1136	1914	1567
1	1	1	2359	2438	1131	1908	1575
1	3	0	2361	2443	1137	1913	1576
0	1	0	2362	2443	1139	1914	1578
0	0	0	2360	2442	1137	1914	1578
0	0	5	2355	2434	1133	1907	1572
1	3	2	2360	2441	1140	1916	1577
2	1	2	2360	2441	1137	1916	1577
0	0	3	2361	2441	1138	1915	1577
1	2	2	2362	2442	1137	1917	1577
0	0	0	2360	2440	1140	1914	1577
0	0	0	2360	2438	1133	1908	1572
0	2	1	2359	2440	1139	1915	1577
2	0	7	2361	2440	1139	1916	1577
0	1	0	2361	2443	1140	1918	1579
1	0	0	2358	2437	1135	1915	1577
0	0	0	2361	2442	1133	1911	1575
0	0	2	2359	2441	1137	1910	1572
0	1	0	2360	2439	1138	1915	1578
1	0	0	2360	2442	1138	1915	1575
0	1	0	2355	2434	1131	1910	1572
2	0	2	2361	2443	1139	1918	1577
0	1	0	2363	2443	1139	1915	1578
0	1	0	2358	2441	1138	1915	1578
0	1	0	2360	2439	1137	1915	1577
1	1	2	2359	2440	1135	1910	1572
0	3	2	2356	2439	1137	1914	1580
0	0	0	2359	2442	1138	1915	1577
3	0	5	2361	2441	1138	1914	1574
1	0	0	2361	2441	1137	1916	1577
0	1	2	2355	2434	1133	1915	1574
2	0	0	2359	2441	1138	1909	1576
2	0	0	2360	2441	1138	1913	1573
0	0	2	2361	2443	1139	1917	1577
1	3	2	2359	2443	1137	1917	1576
0	1	2	2354	2435	1131	1910	1571
0	1	0	2359	2440	1137	1915	1575
0	0	0	2361	2441	1137	1915	1577
2	0	0	2360	2441	1138	1916	1576
0	2	0	2358	2441	1138	1915	1579
1	0	2	2357	2440	1139	1912	1575
0	2	0	2355	2438	1136	1916	1577
1	3	3	2359	2441	1137	1915	1575
0	1	3	2361	2442	1139	1916	1578
1	4	3	2355	2436	1130	1911	1575
0	2	2	2356	2434	1132	1914	1577
1	4	1	2361	2444	1139	1910	1573
2	0	2	2361	2442	1138	1916	1570
0	1	0	2360	2441	1138	1914	1575
0	0	2	2360	2441	1137	1915	1577
0	1	1	2360	2441	1137	1917	1577
0	2	1	2360	2441	1139	1917	1577
0	0	3	2361	2442	1138	1915	1577
1	3	2	2360	2442	1139	1917	1579
1	4	0	2358	2438	1134	1912	1576
1	2	0	2361	2443	1137	1916	1576
1	3	2	2360	2441	1135	1915	1575
1	3	2	2361	2441	1138	1915	1575
1	2	1	2360	2444	1138	1915	1577
0	1	0	2357	2434	1131	1908	1571
1	0	2	2360	2441	1140	1916	1579
1	0	1	2362	2443	1139	1915	1576
1	0	2	2360	2441	1138	1915	1576
1	2	2	2358	2439	1137	1915	1578
0	0	0	2360	2440	1137	1913	1572
0	1	0	2360	2440	1138	1915	1576
0	1	0	2361	2441	1137	1916	1577
1	1	0	2360	2442	1140	1914	1579
1	0	1	2356	2437	1132	1909	1575
1	5	2	2355	2436	1132	1911	1575
1	3	3	2358	2441	1138	1914	1576
0	2	2	2361	2441	1138	1915	1576
0	0	1	2360	2442	1140	1916	1579
0	0	6	2362	2443	1137	1916	1576
0	1	0	2356	2433	1132	1909	1571
0	0	0	2360	2441	1137	1915	1576
1	3	2	2360	2441	1137	1915	1576
1	0	0	2358	2441	1140	1915	1576
0	1	2	2358	2440	1138	1912	1573
2	0	1	2358	2441	1140	1915	1573
1	2	2	2361	2440	1137	1915	1577
3	0	0	2359	2441	1138	1915	1576
0	3	2	2359	2441	1138	1915	1577
0	0	6	2352	2434	1130	1910	1574
1	0	0	2362	2442	1138	1916	1573
0	0	0	2360	2441	1138	1914	1579
1	0	6	2361	2443	1139	1918	1578
1	0	5	2360	2443	1137	1916	1577
1	3	5	2360	2440	1138	1914	1576
1	4	4	2356	2433	1132	1910	1570
3	0	0	2359	2441	1139	1915	1577
0	0	0	2360	2441	1138	1915	1578
1	0	0	2360	2443	1138	1918	1578
0	1	2	2358	2441	1139	1915	1576
0	1	0	2357	2438	1137	1914	1570
1	0	0	2356	2437	1136	1914	1576
0	0	1	2360	2440	1138	1915	1578
0	0	2	2360	2441	1138	1915	1576
1	4	4	2354	2432	1132	1908	1575
2	0	0	2361	2441	1140	1916	1575
1	2	7	2362	2441	1138	1915	1577
0	2	2	2360	2441	1139	1916	1577
0	1	2	2360	2441	1136	1916	1575
1	3	2	2357	2435	1130	1910	1570
0	1	2	2360	2441	1137	1916	1575
0	0	0	2360	2441	1138	1914	1577
0	1	2	2362	2440	1139	1916	1577
1	0	6	2361	2441	1137	1916	1579
1	1	4	2359	2441	1139	1916	1578
2	0	0	2358	2438	1138	1912	1573
3	0	0	2357	2439	1137	1917	1577
0	0	0	2361	2441	1138	1915	1578
0	0	0	2360	2441	1138	1917	1576
0	0	0	2352	2436	1134	1909	1576
0	1	2	2360	2441	1138	1914	1577
1	0	0	2359	2440	1137	1915	1578
1	0	0	2360	2441	1138	1918	1576
2	0	0	2362	2444	1139	1917	1578
1	0	0	2355	2433	1131	1911	1571
1	4	2	2360	2441	1137	1915	1577
0	1	2	2360	2440	1138	1915	1577
1	2	0	2361	2439	1139	1916	1576
0	2	2	2359	2439	1136	1916	1577
0	0	0	2359	2440	1138	1915	1576
0	1	0	2354	2437	1138	1912	1573
1	3	5	2357	2433	1135	1913	1576
1	0	0	2360	2440	1139	1915	1576
0	1	3	2360	2441	1139	1916	1579
0	2	3	2357	2432	1135	1911	1574
1	4	2	2361	2440	1138	1917	1577
0	0	2	2359	2441	1138	1916	1576
0	0	0	2356	2441	1138	1917	1579
0	4	3	2362	2442	1138	1917	1577
2	0	0	2356	2434	1131	1908	1572
0	0	0	2358	2440	1138	1915	1576
1	0	0	2360	2440	1138	1915	1577
0	1	2	2359	2441	1138	1916	1577
0	0	2	2361	2439	1137	1918	1576
0	0	0	2358	2431	1137	1917	1577
0	1	2	2362	2439	1130	1913	1575
2	0	6	2360	2440	1137	1916	1576
2	0	5	2360	2440	1140	1916	1575
1	2	2	2360	2441	1138	1914	1575
0	2	0	2356	2435	1131	1910	1573
0	1	0	2360	2440	1137	1916	1577
1	1	2	2356	2440	1139	1919	1579
1	1	4	2359	2445	1140	1919	1584
1	4	2	2355	2438	1138	1913	1577
2	0	0	2359	2440	1139	1913	1575
1	0	2	2359	2440	1137	1914	1578
1	0	0	2359	2444	1139	1916	1577
2	0	3	2361	2442	1138	1914	1578
0	1	2	2351	2435	1132	1909	1570
0	4	3	2360	2440	1136	1913	1577
1	3	2	2359	2440	1137	1914	1576
1	0	0	2358	2441	1139	1915	1578
2	0	6	2359	2440	1140	1917	1579
2	0	0	2358	2437	1132	1908	1571
0	3	8	2360	2441	1139	1912	1578
3	0	0	2359	2440	1136	1915	1578
1	2	2	2359	2441	1138	1914	1578
0	0	1	2355	2437	1137	1914	1577
0	1	0	2358	2439	1137	1914	1577
2	0	0	2360	2442	1139	1913	1579
1	3	0	2360	2443	1137	1914	1578
0	0	2	2358	2440	1136	1914	1577
2	0	2	2355	2440	1139	1914	1577
0	2	0	2354	2432	1136	1909	1574
0	0	0	2361	2444	1139	1914	1578
0	1	2	2359	2440	1134	1914	1577
0	0	0	2360	2441	1138	1911	1578
0	0	2	2359	2441	1137	1915	1578
1	2	0	2358	2436	1134	1908	1572
0	1	0	2359	2439	1137	1913	1577
3	0	2	2359	2441	1137	1916	1578
0	1	2	2360	2441	1139	1913	1578
0	1	0	2354	2438	1136	1913	1578
0	1	0	2359	2438	1135	1912	1577
0	0	0	2359	2440	1135	1911	1578
0	1	0	2358	2440	1138	1913	1578
1	0	5	2360	2441	1139	1913	1577
2	0	4	2354	2434	1133	1906	1573
0	0	3	2358	2440	1137	1913	1579
0	0	0	2360	2444	1140	1912	1578
3	0	0	2359	2442	1137	1915	1577
0	0	0	2358	2441	1136	1914	1578
1	0	5	2358	2441	1138	1914	1578
1	2	0	2358	2438	1133	1905	1573
0	1	0	2358	2440	1138	1913	1577
0	1	0	2360	2441	1138	1916	1579
0	0	0	2360	2443	1140	1913	1580
2	0	3	2355	2435	1135	1911	1577
0	1	0	2358	2440	1135	1908	1577
1	1	0	2359	2440	1136	1911	1577
0	1	0	2359	2440	1139	1915	1578
2	0	2	2357	2439	1137	1914	1578
0	2	0	2354	2433	1133	1908	1573
1	0	5	2361	2444	1138	1915	1578
