# Supplementary material for: Assisting hand gesture classification and rehabilitation assessment via sEMG and finger motion data
Source: Front Bioeng Biotechnol. 2026 Jan 8;13:1751763. doi: 10.3389/fbioe.2025.1751763 (PMC12823985; doi:10.3389/fbioe.2025.1751763)
Supplement: Supplementary file 1 [file DataSheet1.zip › dataset/function 0/1/1/4.csv]

channel_2	channel_3	channel_6	pinky	ring finger	middle finger	forefinger	thumb
0	0	0	2351	2424	1134	1919	1564
0	0	0	2351	2425	1134	1919	1565
0	0	0	2351	2425	1133	1918	1564
1	4	5	2343	2413	1125	1917	1554
1	0	0	2351	2420	1134	1925	1562
0	0	0	2348	2421	1134	1925	1561
0	0	1	2351	2419	1133	1924	1559
0	0	0	2351	2419	1133	1923	1558
0	0	0	2350	2420	1132	1924	1559
1	2	0	2349	2420	1129	1920	1557
3	0	2	2352	2422	1135	1922	1560
1	4	3	2351	2420	1132	1918	1545
0	1	0	2347	2416	1124	1919	1552
1	3	2	2345	2414	1127	1916	1552
1	1	0	2350	2419	1132	1921	1559
1	4	2	2350	2424	1132	1921	1559
1	4	2	2350	2421	1134	1926	1557
1	3	2	2352	2421	1133	1923	1559
0	0	0	2352	2419	1131	1916	1554
2	0	3	2350	2420	1131	1923	1559
2	0	3	2350	2421	1133	1923	1559
1	4	0	2350	2420	1133	1922	1560
1	0	2	2342	2413	1127	1921	1559
1	3	2	2353	2422	1135	1922	1559
0	1	0	2352	2421	1134	1923	1559
0	1	2	2350	2420	1130	1923	1560
0	3	2	2351	2420	1133	1914	1559
0	1	0	2345	2415	1127	1917	1553
0	2	0	2350	2420	1133	1922	1560
0	1	0	2347	2419	1134	1925	1560
1	2	0	2353	2422	1133	1923	1560
0	1	0	2350	2420	1133	1920	1560
0	1	1	2350	2418	1134	1922	1560
0	1	2	2348	2419	1129	1920	1556
0	0	3	2352	2423	1135	1924	1560
0	0	2	2351	2421	1133	1922	1558
0	1	1	2350	2420	1134	1923	1559
0	1	0	2346	2413	1127	1919	1559
3	0	2	2351	2419	1131	1922	1555
2	0	6	2346	2420	1133	1923	1558
0	1	0	2350	2420	1133	1925	1559
0	0	1	2352	2423	1134	1924	1560
1	3	2	2347	2410	1128	1917	1550
0	2	1	2350	2420	1132	1923	1559
1	2	0	2349	2417	1133	1921	1558
0	0	2	2351	2421	1134	1922	1558
1	3	0	2350	2419	1133	1923	1559
1	2	0	2349	2421	1133	1923	1557
0	0	1	2352	2423	1134	1923	1560
1	3	0	2352	2421	1135	1925	1560
0	0	0	2355	2421	1133	1921	1555
0	0	2	2350	2418	1133	1923	1559
1	2	0	2345	2408	1127	1921	1555
1	0	0	2347	2420	1133	1921	1552
0	0	0	2351	2420	1134	1923	1559
1	0	3	2349	2421	1134	1925	1561
0	1	2	2353	2424	1134	1926	1561
1	1	2	2347	2414	1126	1913	1553
0	0	2	2350	2418	1132	1923	1557
1	3	1	2347	2417	1131	1922	1559
0	1	0	2351	2421	1132	1924	1559
0	1	0	2348	2417	1132	1922	1559
0	0	1	2347	2418	1133	1924	1555
0	0	1	2353	2421	1134	1924	1561
3	0	2	2351	2421	1133	1923	1560
0	0	0	2351	2418	1132	1923	1558
2	1	1	2345	2413	1128	1913	1556
0	0	2	2345	2415	1130	1922	1561
2	0	2	2352	2420	1135	1923	1555
1	0	4	2351	2421	1134	1923	1559
0	0	2	2351	2420	1134	1923	1560
2	0	1	2349	2419	1133	1923	1558
1	3	3	2347	2412	1128	1915	1554
3	0	5	2350	2421	1133	1923	1559
0	0	0	2346	2417	1133	1918	1561
0	0	0	2353	2423	1133	1924	1560
0	1	0	2349	2418	1132	1923	1560
0	2	2	2342	2416	1130	1920	1555
1	2	3	2350	2419	1133	1923	1559
0	1	0	2351	2420	1132	1922	1560
2	0	0	2350	2419	1134	1923	1559
1	2	1	2337	2414	1130	1919	1559
0	0	0	2352	2422	1134	1924	1560
1	0	0	2350	2419	1133	1923	1558
0	1	2	2350	2419	1135	1923	1559
0	2	5	2350	2422	1134	1923	1559
0	0	1	2349	2420	1134	1922	1556
0	0	2	2346	2414	1129	1918	1555
0	2	0	2353	2423	1135	1924	1561
1	0	0	2348	2415	1129	1920	1559
2	0	1	2350	2421	1132	1922	1560
1	0	0	2348	2418	1133	1923	1557
0	0	0	2346	2413	1132	1921	1557
0	2	4	2349	2420	1133	1922	1559
0	3	5	2349	2420	1135	1923	1561
0	1	2	2352	2420	1135	1924	1561
1	0	0	2347	2413	1128	1916	1553
0	1	2	2351	2420	1133	1922	1559
1	2	2	2349	2418	1133	1922	1560
1	4	4	2351	2421	1134	1924	1559
0	1	3	2350	2418	1134	1923	1561
0	1	0	2349	2417	1131	1916	1554
1	0	2	2351	2422	1133	1923	1559
0	2	2	2350	2419	1132	1922	1560
1	0	2	2348	2414	1128	1920	1559
3	0	0	2351	2420	1139	1924	1562
2	0	0	2351	2421	1134	1924	1558
0	0	0	2341	2415	1132	1922	1555
0	0	0	2351	2420	1132	1923	1561
1	0	0	2350	2419	1132	1923	1559
0	2	4	2351	2419	1133	1921	1559
1	2	0	2350	2417	1127	1917	1552
1	0	0	2351	2419	1134	1923	1559
1	2	1	2350	2420	1132	1924	1561
0	1	2	2352	2422	1135	1924	1561
0	0	0	2347	2418	1131	1923	1559
1	1	5	2350	2419	1131	1923	1557
0	3	0	2349	2419	1130	1923	1559
2	0	0	2350	2420	1133	1922	1561
0	1	2	2350	2421	1134	1923	1560
0	0	0	2346	2413	1127	1916	1554
0	1	2	2351	2421	1136	1925	1560
0	0	1	2351	2421	1135	1922	1557
1	0	0	2350	2420	1133	1923	1559
2	0	0	2350	2419	1133	1923	1558
2	0	0	2349	2420	1127	1919	1554
0	0	1	2349	2419	1133	1922	1558
0	2	2	2351	2420	1133	1924	1546
0	0	0	2351	2420	1133	1920	1557
1	2	3	2351	2420	1132	1923	1559
0	2	2	2345	2413	1132	1921	1558
0	2	6	2350	2419	1131	1922	1558
1	3	0	2350	2419	1132	1925	1561
0	2	0	2351	2422	1135	1925	1562
0	2	1	2352	2421	1134	1922	1559
1	3	3	2344	2413	1127	1916	1552
1	0	0	2351	2420	1132	1924	1559
2	0	0	2350	2420	1132	1923	1558
0	1	1	2350	2419	1132	1924	1560
1	0	3	2349	2419	1134	1923	1560
0	1	0	2344	2420	1130	1920	1557
0	2	1	2352	2421	1137	1926	1559
0	1	3	2351	2420	1133	1924	1555
2	0	0	2351	2421	1134	1923	1559
0	1	1	2346	2414	1129	1921	1558
1	2	2	2345	2415	1134	1922	1561
2	0	0	2353	2422	1129	1920	1559
1	0	0	2350	2420	1133	1922	1558
1	3	3	2350	2420	1133	1924	1559
0	1	2	2350	2419	1133	1922	1559
2	0	1	2346	2413	1127	1918	1550
0	2	2	2351	2420	1134	1924	1561
1	0	0	2350	2421	1135	1926	1559
0	1	2	2352	2420	1134	1925	1559
0	1	1	2350	2419	1134	1928	1558
0	1	0	2347	2419	1128	1925	1554
0	1	2	2351	2421	1131	1932	1559
0	1	0	2350	2419	1133	1931	1554
2	0	1	2350	2420	1136	1937	1562
1	0	5	2348	2415	1132	1936	1558
0	1	0	2351	2421	1133	1935	1555
1	2	3	2348	2419	1131	1941	1559
1	0	4	2349	2419	1131	1941	1558
1	0	0	2350	2420	1138	1949	1560
0	1	6	2351	2420	1133	1948	1558
0	1	5	2345	2410	1129	1939	1552
1	3	0	2350	2419	1131	1945	1559
0	1	0	2347	2417	1134	1945	1558
1	0	0	2348	2418	1133	1946	1559
1	0	0	2350	2418	1133	1949	1561
0	3	1	2350	2421	1132	1941	1555
0	0	0	2351	2419	1133	1944	1559
0	4	2	2349	2421	1133	1945	1557
0	0	0	2352	2419	1132	1943	1559
1	0	0	2345	2413	1127	1941	1556
1	0	2	2349	2418	1132	1943	1553
0	1	4	2348	2420	1135	1944	1562
0	1	2	2351	2420	1135	1943	1560
0	0	0	2350	2420	1133	1942	1557
0	2	4	2342	2412	1128	1933	1552
0	0	3	2347	2419	1132	1942	1558
0	1	1	2348	2419	1133	1941	1558
0	1	4	2342	2413	1135	1941	1557
0	0	2	2349	2418	1132	1942	1557
0	1	2	2348	2417	1130	1939	1558
1	2	3	2348	2419	1133	1939	1553
0	0	0	2350	2420	1133	1942	1557
0	0	0	2349	2419	1133	1941	1557
1	4	4	2348	2419	1130	1940	1557
0	1	1	2344	2411	1125	1933	1554
0	0	2	2349	2417	1132	1939	1552
0	2	2	2347	2418	1132	1939	1558
0	1	3	2350	2421	1135	1941	1558
0	2	6	2350	2420	1132	1939	1557
1	0	0	2346	2413	1124	1932	1550
0	1	0	2348	2419	1131	1937	1556
1	0	0	2347	2411	1127	1938	1556
0	0	2	2348	2418	1132	1937	1557
1	2	2	2347	2416	1131	1935	1558
1	0	3	2347	2417	1133	1936	1557
1	1	1	2341	2413	1131	1933	1555
0	1	1	2347	2419	1133	1935	1558
0	0	0	2348	2417	1132	1934	1558
0	2	0	2348	2418	1132	1934	1558
1	0	5	2348	2419	1131	1992	1557
0	1	3	2351	2419	1135	1990	1558
0	0	0	2350	2418	1132	1992	1557
0	3	2	2345	2419	1131	1992	1556
1	2	2	2344	2415	1130	1990	1556
0	1	0	2351	2419	1132	1992	1558
0	0	0	2350	2420	1135	1995	1557
2	0	5	2351	2420	1133	1993	1557
1	3	2	2351	2418	1133	1994	1552
0	0	0	2345	2413	1128	1988	1551
1	0	2	2350	2418	1133	1995	1556
0	0	0	2349	2419	1132	1995	1557
0	0	0	2350	2418	1133	1998	1557
1	2	4	2351	2420	1134	1999	1556
0	1	2	2350	2419	1127	1993	1549
1	0	0	2349	2419	1130	1996	1556
3	0	6	2348	2416	1132	1998	1555
0	1	0	2349	2418	1133	1998	1556
0	0	0	2346	2410	1127	1997	1554
0	0	0	2342	2412	1131	1995	1554
0	2	2	2347	2416	1131	1992	1556
0	2	2	2349	2419	1133	1988	1556
0	1	0	2351	2418	1134	1988	1545
1	2	2	2349	2415	1131	1985	1557
0	0	0	2343	2411	1126	1974	1549
0	1	0	2349	2418	1132	1977	1556
1	0	2	2349	2418	1131	1974	1555
0	0	1	2347	2419	1133	1972	1557
2	0	3	2350	2420	1134	1966	1556
0	1	4	2349	2417	1131	1957	1551
1	0	0	2349	2417	1132	1959	1555
0	0	2	2349	2417	1133	1955	1553
1	0	0	2346	2418	1130	1951	1556
0	1	3	2340	2410	1129	1943	1554
0	2	3	2349	2418	1132	1943	1555
0	1	2	2351	2424	1133	1941	1557
1	0	0	2350	2419	1132	1936	1557
1	0	0	2349	2418	1132	1913	1555
0	2	3	2348	2418	1133	1909	1556
1	3	0	2345	2407	1127	1903	1550
0	1	6	2348	2421	1134	1907	1557
0	1	3	2347	2415	1131	1903	1555
1	0	0	2348	2418	1132	1899	1556
1	0	0	2348	2416	1132	1896	1556
1	4	6	2347	2417	1132	1889	1551
0	1	1	2349	2417	1131	1892	1556
0	2	1	2348	2418	1135	1892	1555
0	0	1	2351	2420	1134	1886	1557
2	0	0	2345	2413	1126	1879	1554
0	0	0	2349	2413	1133	1882	1551
1	2	2	2348	2417	1134	1878	1557
0	1	0	2349	2417	1134	1878	1555
0	0	0	2349	2417	1131	1875	1556
0	1	0	2338	2412	1129	1868	1553
0	0	0	2350	2420	1134	1873	1556
0	0	0	2348	2417	1132	1855	1555
1	4	2	2345	2413	1130	1851	1555
2	0	1	2349	2418	1133	1850	1557
0	0	0	2347	2415	1132	1851	1559
0	1	0	2346	2415	1135	1848	1550
0	0	0	2350	2418	1133	1846	1554
1	0	5	2347	2416	1133	1844	1555
2	0	2	2349	2417	1133	1842	1557
1	0	4	2342	2409	1127	1834	1553
1	0	6	2349	2416	1132	1840	1556
0	2	2	2347	2417	1130	1839	1556
0	1	2	2349	2418	1134	1838	1559
0	2	0	2350	2420	1133	1838	1555
0	1	0	2347	2409	1126	1825	1551
0	1	2	2349	2416	1133	1833	1555
2	0	0	2349	2412	1127	1829	1553
0	4	2	2348	2410	1131	1831	1556
0	0	0	2346	2415	1132	1828	1556
0	0	0	2347	2416	1132	1821	1555
1	4	0	2345	2412	1132	1820	1554
1	0	1	2349	2417	1133	1819	1556
0	2	2	2347	2418	1134	1822	1557
0	0	0	2348	2416	1133	1823	1559
3	0	1	2344	2413	1127	1819	1551
0	1	0	2350	2422	1133	1824	1554
0	0	0	2347	2417	1132	1823	1556
2	0	0	2348	2417	1134	1827	1555
1	2	3	2348	2417	1133	1830	1552
0	1	3	2347	2412	1129	1824	1547
0	0	6	2348	2418	1134	1834	1559
1	0	0	2350	2419	1132	1830	1553
1	1	2	2348	2417	1133	1836	1557
2	0	2	2344	2414	1131	1837	1554
0	1	0	2347	2410	1127	1836	1555
0	0	5	2348	2417	1133	1840	1557
0	0	0	2348	2417	1132	1841	1557
0	2	4	2349	2417	1133	1832	1556
0	0	0	2348	2416	1132	1831	1556
1	0	0	2342	2411	1128	1824	1550
3	0	0	2347	2416	1130	1829	1555
0	1	4	2345	2414	1132	1827	1556
1	2	4	2346	2412	1130	1939	1556
0	1	0	2344	2415	1131	1945	1557
1	2	0	2350	2419	1133	1945	1559
0	0	0	2352	2420	1133	1937	1556
2	0	2	2350	2418	1132	1934	1556
1	1	0	2348	2419	1132	1929	1557
0	1	0	2344	2413	1127	1919	1548
4	0	0	2349	2415	1132	1923	1556
0	2	2	2350	2418	1129	1920	1558
1	4	5	2351	2420	1136	1921	1559
0	0	3	2351	2418	1133	1917	1556
0	0	0	2350	2419	1130	1911	1552
0	0	0	2350	2418	1131	1914	1558
3	0	1	2350	2417	1133	1911	1555
2	0	1	2350	2419	1134	1912	1557
0	1	0	2345	2411	1130	1911	1556
1	3	1	2350	2421	1134	1912	1557
1	0	5	2348	2418	1134	1909	1557
0	1	0	2350	2418	1133	1910	1556
2	0	0	2349	2418	1132	1907	1557
0	1	2	2350	2416	1131	1904	1557
1	0	0	2345	2411	1126	1900	1550
1	0	2	2350	2420	1132	1908	1558
0	1	2	2338	2418	1132	1905	1557
3	0	0	2349	2417	1133	1904	1557
1	3	2	2348	2417	1131	1903	1560
2	0	0	2349	2417	1129	1897	1551
2	0	0	2350	2417	1132	1894	1556
0	1	0	2350	2417	1132	1905	1558
1	0	0	2352	2421	1133	1905	1558
0	1	2	2344	2411	1127	1897	1556
1	2	2	2349	2417	1132	1900	1550
0	1	0	2349	2417	1131	1904	1557
0	1	1	2349	2418	1133	1904	1556
1	3	2	2349	2417	1133	1904	1556
0	0	0	2345	2410	1127	1896	1549
3	0	5	2351	2419	1132	1904	1557
0	1	3	2349	2417	1132	1902	1557
1	0	0	2345	2411	1131	1899	1556
0	1	0	2350	2416	1132	1904	1561
1	4	2	2350	2421	1133	1904	1555
0	0	0	2347	2417	1132	1895	1553
0	0	0	2349	2417	1132	1903	1556
0	1	0	2349	2417	1132	1899	1555
2	0	0	2350	2417	1132	1901	1556
0	1	0	2344	2411	1127	1895	1554
2	0	2	2349	2417	1134	1903	1555
1	2	0	2351	2419	1135	1903	1557
0	2	2	2350	2417	1132	1902	1556
1	0	3	2350	2416	1131	1903	1556
0	1	0	2345	2412	1127	1896	1550
0	0	0	2351	2418	1132	1904	1555
0	0	4	2348	2415	1125	1905	1557
0	0	0	2349	2418	1135	1914	1558
1	3	1	2351	2417	1131	1918	1555
0	1	0	2348	2416	1131	1941	1555
0	1	0	2346	2415	1133	1940	1552
1	0	5	2348	2416	1133	1944	1556
1	3	3	2348	2414	1131	1945	1555
2	0	0	2349	2415	1130	1945	1555
1	0	5	2344	2408	1127	1942	1554
1	0	0	2348	2417	1133	1947	1554
0	1	1	2350	2418	1133	1946	1556
0	1	2	2348	2416	1132	1947	1556
1	1	2	2349	2415	1131	1946	1555
1	3	0	2345	2409	1125	1941	1549
1	2	1	2349	2416	1132	1947	1556
0	0	1	2349	2413	1126	1944	1554
0	1	0	2349	2418	1133	1947	1557
0	1	0	2350	2417	1132	1947	1555
0	2	2	2345	2411	1131	1946	1552
0	0	0	2348	2415	1132	1946	1556
2	0	1	2346	2416	1133	1945	1556
0	1	2	2348	2417	1133	1938	1558
0	2	1	2350	2418	1133	1937	1556
0	1	0	2344	2409	1127	1928	1552
1	4	2	2349	2416	1131	1932	1554
0	1	0	2349	2416	1132	1931	1555
1	0	2	2347	2415	1130	1932	1555
0	1	0	2348	2416	1132	1929	1557
0	0	3	2345	2411	1126	1921	1551
0	0	0	2351	2417	1133	1926	1556
0	1	0	2349	2411	1128	1921	1552
0	1	1	2348	2416	1132	1922	1556
0	0	0	2346	2414	1131	1921	1555
2	0	3	2345	2406	1131	1920	1555
0	1	0	2348	2414	1133	1919	1555
1	3	1	2349	2418	1135	1920	1557
1	0	0	2350	2416	1133	1916	1555
0	0	0	2344	2412	1125	1908	1547
1	4	5	2348	2415	1133	1913	1555
0	0	0	2347	2415	1132	1901	1554
0	0	0	2347	2416	1135	1903	1557
0	1	1	2351	2417	1133	1901	1556
0	0	0	2348	2415	1132	1899	1556
1	2	3	2346	2411	1128	1890	1548
0	2	2	2355	2424	1138	1890	1567
0	0	0	2348	2415	1132	1882	1561
0	1	2	2348	2419	1133	1877	1560
0	0	3	2343	2403	1125	1870	1553
0	0	0	2347	2414	1131	1878	1558
0	0	0	2347	2415	1132	1878	1558
1	0	2	2348	2415	1131	1879	1558
2	0	0	2347	2415	1132	1878	1558
1	3	2	2346	2412	1127	1872	1555
2	0	2	2349	2416	1131	1878	1558
2	0	3	2348	2415	1131	1877	1559
0	1	1	2346	2414	1131	1877	1558
1	0	0	2342	2412	1132	1877	1560
0	1	1	2349	2412	1132	1877	1560
1	0	3	2347	2415	1132	1877	1559
0	2	3	2347	2415	1131	1877	1559
1	3	1	2347	2415	1131	1877	1559
0	1	2	2341	2407	1124	1868	1552
0	1	2	2346	2415	1131	1879	1561
0	0	0	2348	2414	1129	1877	1560
0	1	0	2347	2414	1130	1877	1559
0	1	1	2347	2413	1131	1878	1560
0	1	1	2347	2414	1131	1877	1559
1	3	2	2344	2410	1127	1872	1556
0	1	1	2349	2418	1132	1879	1559
2	0	0	2344	2415	1131	1875	1559
0	0	3	2348	2413	1131	1877	1560
1	3	0	2344	2413	1130	1876	1559
0	1	1	2347	2414	1129	1876	1561
1	0	1	2347	2414	1131	1875	1560
1	2	2	2347	2415	1132	1878	1563
0	0	6	2349	2418	1132	1879	1559
1	1	0	2341	2410	1125	1870	1555
1	0	2	2347	2415	1131	1875	1560
0	2	2	2346	2414	1131	1876	1559
2	0	3	2347	2415	1132	1877	1560
0	0	0	2347	2414	1130	1877	1560
1	3	0	2348	2415	1132	1876	1560
0	2	2	2344	2411	1126	1870	1555
3	0	3	2348	2415	1131	1877	1561
0	1	0	2347	2415	1128	1873	1558
0	0	5	2344	2415	1131	1877	1560
0	0	0	2345	2414	1132	1880	1560
0	1	0	2349	2412	1129	1878	1560
3	0	2	2347	2413	1132	1879	1560
2	3	1	2348	2414	1130	1880	1560
1	0	2	2348	2416	1131	1880	1560
0	0	0	2342	2410	1124	1875	1554
0	1	1	2348	2415	1131	1881	1559
2	0	3	2347	2415	1132	1881	1562
1	4	2	2350	2417	1132	1879	1560
0	1	3	2348	2415	1131	1881	1560
1	0	2	2344	2411	1126	1872	1554
1	0	2	2346	2415	1132	1880	1559
1	3	2	2348	2415	1131	1874	1554
2	0	0	2348	2416	1130	1879	1559
0	3	2	2352	2416	1132	1882	1559
0	0	7	2346	2414	1130	1881	1558
0	1	0	2346	2410	1130	1878	1559
0	0	0	2348	2415	1132	1878	1560
0	2	5	2348	2415	1130	1879	1550
2	0	0	2350	2416	1132	1878	1561
1	0	0	2343	2412	1127	1870	1554
1	0	3	2349	2417	1131	1873	1558
1	0	0	2345	2414	1130	1870	1557
0	0	0	2348	2415	1131	1871	1559
1	0	0	2348	2415	1132	1867	1559
1	2	3	2348	2413	1125	1860	1550
1	1	4	2349	2415	1132	1866	1560
1	0	5	2350	2418	1133	1863	1550
0	1	0	2349	2415	1129	1859	1559
0	1	1	2342	2409	1130	1858	1557
1	0	2	2349	2415	1125	1853	1557
1	3	2	2349	2410	1130	1845	1558
0	1	2	2349	2415	1132	1844	1559
0	1	0	2348	2414	1131	1843	1558
0	0	2	2349	2414	1130	1842	1559
0	1	1	2344	2407	1126	1835	1551
0	0	0	2348	2415	1130	1839	1559
0	1	0	2346	2413	1130	1840	1561
0	0	0	2349	2416	1133	1837	1558
0	2	0	2347	2415	1130	1834	1559
0	0	3	2347	2411	1127	1829	1550
2	0	2	2348	2415	1130	1833	1558
0	0	1	2346	2416	1131	1832	1554
1	3	2	2347	2415	1131	1832	1560
0	0	0	2341	2410	1131	1833	1559
0	0	0	2350	2415	1127	1825	1556
1	0	0	2348	2414	1128	1830	1557
0	0	5	2347	2414	1131	1829	1558
0	0	2	2347	2413	1130	1828	1558
0	0	0	2347	2413	1131	1826	1557
1	0	2	2343	2407	1125	1819	1552
0	0	0	2347	2414	1131	1825	1558
0	1	0	2341	2408	1129	1825	1559
0	1	2	2350	2416	1132	1825	1558
0	0	0	2358	2426	1138	1807	1567
0	0	6	2347	2413	1129	1801	1558
0	1	0	2348	2412	1131	1801	1557
1	2	2	2349	2412	1131	1803	1557
0	1	0	2345	2411	1130	1803	1558
0	1	0	2343	2405	1126	1797	1552
0	1	5	2349	2415	1132	1806	1558
0	0	4	2345	2413	1131	1805	1558
0	0	5	2347	2412	1132	1803	1558
0	4	0	2346	2413	1127	1807	1557
0	1	0	2346	2413	1130	1802	1555
3	0	2	2347	2414	1130	1809	1559
0	1	2	2348	2412	1132	1811	1558
0	1	0	2346	2416	1133	1810	1558
0	0	0	2342	2405	1125	1807	1556
1	3	0	2347	2412	1131	1808	1558
0	0	2	2348	2412	1130	1810	1557
1	0	2	2346	2414	1129	1810	1558
0	0	2	2347	2412	1131	1811	1558
1	0	2	2346	2412	1130	1815	1558
0	0	4	2341	2406	1124	1809	1552
1	0	6	2346	2412	1130	1816	1558
1	4	2	2346	2411	1128	1814	1558
2	0	3	2347	2412	1131	1818	1559
0	0	0	2349	2415	1131	1818	1559
0	0	3	2346	2412	1130	1813	1552
0	0	6	2346	2411	1131	1817	1557
1	2	0	2347	2412	1130	1817	1558
0	0	0	2346	2413	1131	1818	1557
0	0	0	2340	2407	1124	1815	1557
1	1	1	2346	2413	1133	1820	1558
1	1	0	2348	2413	1131	1818	1558
0	2	0	2347	2413	1130	1820	1555
0	0	2	2347	2412	1130	1821	1557
0	0	0	2342	2403	1124	1815	1551
0	0	3	2347	2413	1130	1822	1557
0	0	0	2346	2412	1128	1818	1557
0	0	2	2347	2412	1127	1823	1557
0	1	3	2346	2412	1131	1825	1558
0	1	4	2345	2411	1130	1825	1558
2	0	2	2343	2412	1130	1822	1553
0	0	0	2346	2413	1131	1826	1560
0	2	1	2348	2415	1133	1824	1559
0	1	0	2347	2412	1129	1823	1556
2	0	0	2341	2405	1123	1816	1555
0	4	1	2346	2412	1129	1821	1556
3	0	0	2347	2413	1131	1820	1559
0	1	0	2346	2413	1131	1820	1558
0	0	3	2347	2412	1132	1817	1558
0	0	5	2343	2407	1124	1813	1552
1	0	2	2347	2412	1130	1817	1558
0	0	2	2347	2413	1131	1815	1557
0	1	4	2349	2414	1134	1820	1560
0	1	1	2343	2412	1130	1818	1558
0	1	0	2343	2409	1130	1819	1556
0	0	0	2343	2410	1129	1815	1553
0	0	5	2347	2412	1131	1815	1559
1	3	3	2347	2415	1132	1817	1559
0	0	0	2348	2414	1131	1815	1559
3	0	2	2345	2412	1130	1809	1554
1	1	0	2346	2412	1130	1812	1559
0	0	0	2348	2413	1133	1814	1558
0	1	0	2348	2414	1132	1812	1558
1	3	2	2345	2408	1125	1806	1556
0	1	0	2344	2413	1130	1810	1555
0	2	0	2346	2411	1130	1809	1557
0	1	0	2347	2413	1130	1809	1557
0	1	0	2348	2413	1131	1808	1559
1	4	3	2343	2408	1126	1804	1552
0	0	3	2347	2415	1131	1808	1559
0	0	2	2347	2414	1130	1803	1556
1	3	2	2347	2413	1130	1805	1558
1	0	0	2346	2414	1131	1798	1559
0	0	1	2346	2413	1134	1799	1560
0	1	0	2346	2413	1131	1792	1553
2	0	0	2347	2413	1131	1793	1556
0	1	0	2346	2413	1132	1790	1559
0	1	0	2346	2412	1130	1788	1559
0	0	2	2343	2407	1124	1777	1555
2	0	2	2346	2412	1132	1784	1556
1	4	2	2347	2411	1130	1785	1558
2	0	5	2346	2414	1131	1786	1558
2	0	6	2347	2413	1131	1785	1558
1	0	0	2344	2408	1125	1783	1552
0	0	0	2346	2413	1131	1789	1558
2	0	2	2347	2413	1130	1787	1554
2	0	3	2345	2413	1131	1796	1560
0	0	0	2346	2412	1129	1797	1554
0	0	0	2344	2410	1131	1806	1557
3	0	4	2347	2415	1131	1807	1559
0	0	0	2347	2413	1130	1834	1559
1	0	0	2347	2413	1131	1839	1558
0	0	6	2348	2414	1131	1841	1560
0	1	0	2342	2411	1130	1840	1556
0	0	0	2349	2415	1131	1847	1558
1	1	0	2346	2411	1128	1845	1552
1	4	3	2343	2411	1129	1806	1558
0	1	0	2346	2412	1130	1793	1557
1	0	0	2349	2412	1130	1793	1554
0	0	0	2347	2413	1131	1790	1558
0	1	0	2347	2412	1130	1787	1560
0	0	4	2349	2414	1133	1790	1557
2	0	6	2343	2405	1126	1780	1554
0	1	0	2347	2414	1130	1782	1557
2	0	5	2347	2411	1130	1785	1557
0	1	0	2347	2413	1128	1783	1558
0	0	6	2348	2413	1131	1783	1558
0	0	5	2345	2408	1126	1778	1556
1	0	6	2348	2415	1134	1784	1559
1	0	0	2349	2413	1130	1780	1558
0	0	0	2348	2412	1131	1782	1559
0	2	1	2344	2411	1131	1782	1558
3	0	0	2348	2412	1130	1783	1558
0	0	0	2344	2412	1130	1783	1558
0	1	2	2347	2413	1131	1786	1558
0	1	0	2347	2412	1131	1788	1558
0	0	0	2346	2412	1131	1788	1558
0	1	4	2343	2408	1125	1782	1552
1	1	1	2347	2413	1131	1789	1557
0	2	0	2347	2412	1129	1788	1558
0	0	2	2350	2415	1132	1789	1559
1	2	0	2348	2413	1131	1789	1557
3	0	2	2342	2409	1125	1783	1554
0	0	6	2347	2413	1130	1787	1558
1	0	3	2348	2414	1130	1789	1558
1	3	0	2347	2412	1129	1788	1556
0	0	2	2345	2411	1133	1788	1560
0	1	0	2350	2416	1132	1789	1558
0	0	5	2346	2412	1132	1787	1557
0	0	0	2347	2412	1129	1785	1558
0	1	0	2347	2414	1131	1785	1558
1	2	5	2343	2406	1125	1780	1552
1	0	0	2347	2413	1131	1785	1557
2	0	0	2350	2415	1131	1779	1558
1	1	4	2348	2413	1127	1773	1554
0	1	0	2348	2413	1131	1775	1557
0	0	6	2348	2412	1131	1774	1559
0	0	0	2344	2407	1126	1769	1553
1	3	0	2348	2412	1130	1774	1556
0	0	5	2347	2414	1132	1776	1561
0	2	2	2350	2414	1132	1775	1558
2	0	0	2346	2412	1129	1773	1555
0	0	0	2348	2413	1131	1773	1558
1	0	2	2342	2412	1128	1771	1557
0	0	0	2347	2413	1131	1771	1557
0	4	2	2348	2413	1130	1774	1557
0	0	0	2344	2410	1129	1771	1554
0	2	6	2349	2414	1131	1775	1557
1	0	4	2349	2413	1132	1770	1554
2	0	3	2348	2414	1128	1775	1559
0	2	1	2350	2413	1132	1775	1557
0	0	0	2350	2416	1132	1777	1557
3	0	3	2348	2409	1126	1772	1553
0	0	0	2348	2414	1131	1779	1559
1	1	2	2348	2414	1132	1779	1558
0	1	0	2349	2415	1131	1780	1552
1	0	2	2345	2411	1130	1782	1557
2	0	2	2349	2415	1135	1786	1560
0	0	1	2346	2413	1131	1785	1558
0	2	2	2347	2413	1129	1787	1559
0	1	0	2348	2414	1131	1787	1558
1	1	2	2345	2404	1129	1789	1551
1	0	2	2348	2415	1131	1796	1558
0	0	2	2348	2415	1128	1795	1559
0	0	2	2350	2416	1136	1805	1560
0	0	3	2350	2416	1133	1805	1559
0	1	0	2348	2411	1128	1800	1552
2	0	6	2348	2415	1133	1811	1558
0	0	0	2349	2415	1132	1811	1559
0	0	4	2352	2418	1133	1836	1560
2	0	0	2349	2416	1135	1838	1560
0	0	2	2347	2415	1132	1841	1559
0	1	0	2350	2418	1134	1845	1560
0	0	5	2343	2412	1131	1848	1558
1	1	0	2350	2417	1134	1854	1561
1	3	1	2351	2417	1134	1857	1560
0	1	0	2345	2410	1126	1856	1552
1	0	4	2350	2418	1134	1864	1560
0	0	0	2351	2417	1135	1862	1557
0	1	1	2353	2419	1136	1875	1560
1	2	2	2351	2418	1133	1875	1559
0	0	4	2351	2414	1129	1872	1566
1	3	1	2350	2417	1134	1877	1559
1	4	2	2351	2417	1131	1877	1559
2	2	2	2351	2419	1133	1876	1559
3	0	5	2345	2415	1134	1876	1561
1	0	2	2353	2420	1134	1874	1560
1	0	5	2352	2418	1133	1866	1560
0	0	0	2346	2414	1131	1867	1559
2	2	2	2351	2417	1134	1868	1561
0	1	0	2347	2418	1135	1871	1561
0	0	0	2349	2412	1129	1867	1555
0	0	0	2353	2417	1134	1880	1559
0	0	5	2351	2416	1133	1879	1558
1	1	0	2351	2415	1131	1876	1559
0	0	0	2350	2417	1134	1880	1561
2	0	1	2353	2418	1132	1879	1558
1	4	3	2350	2417	1134	1878	1558
0	0	2	2350	2417	1132	1878	1559
0	1	0	2351	2417	1131	1879	1558
2	1	0	2347	2406	1128	1873	1551
1	2	0	2351	2419	1132	1881	1561
0	1	0	2352	2419	1133	1878	1559
0	0	1	2352	2417	1132	1879	1559
0	0	3	2351	2417	1131	1878	1557
1	1	0	2349	2416	1128	1873	1551
0	1	0	2352	2416	1130	1879	1559
0	0	1	2352	2416	1133	1878	1560
1	2	2	2348	2418	1134	1880	1561
0	2	1	2350	2417	1134	1878	1558
0	1	2	2351	2417	1133	1875	1558
1	0	2	2351	2417	1132	1878	1557
0	0	0	2350	2416	1132	1879	1561
0	0	0	2351	2419	1134	1877	1559
0	1	0	2352	2417	1132	1878	1559
0	0	0	2346	2412	1128	1871	1552
0	1	0	2351	2417	1132	1877	1558
0	0	0	2351	2415	1131	1875	1556
1	0	2	2351	2417	1133	1877	1559
0	0	3	2351	2417	1133	1879	1559
0	1	1	2351	2414	1129	1872	1555
0	0	0	2350	2417	1131	1877	1558
0	0	2	2349	2414	1132	1877	1559
0	0	0	2351	2418	1133	1878	1557
0	4	1	2346	2412	1131	1875	1557
0	0	0	2350	2415	1132	1874	1558
3	0	0	2349	2413	1132	1878	1557
0	0	0	2350	2416	1133	1876	1559
1	0	5	2350	2416	1132	1877	1557
0	1	0	2350	2415	1131	1878	1559
0	1	0	2347	2413	1130	1872	1555
0	1	2	2349	2417	1133	1877	1558
1	0	2	2351	2415	1136	1869	1554
1	1	0	2351	2415	1131	1876	1560
0	2	0	2351	2416	1133	1875	1559
2	0	0	2350	2413	1129	1870	1555
0	0	3	2351	2416	1133	1878	1561
1	0	2	2352	2418	1135	1877	1559
0	0	0	2351	2417	1131	1875	1559
1	3	1	2343	2412	1132	1876	1558
1	3	2	2351	2416	1131	1876	1557
1	1	2	2346	2411	1130	1875	1558
1	0	0	2349	2417	1131	1875	1559
0	3	0	2350	2417	1133	1877	1561
1	3	0	2348	2411	1130	1871	1556
1	0	1	2351	2417	1132	1876	1558
2	0	0	2350	2417	1131	1871	1552
3	0	2	2350	2417	1128	1868	1555
0	1	0	2350	2416	1132	1877	1561
0	1	0	2353	2419	1133	1874	1560
2	0	3	2350	2411	1125	1870	1554
0	1	1	2350	2416	1132	1873	1559
1	3	0	2352	2416	1132	1874	1559
0	0	0	2350	2417	1133	1872	1559
0	2	0	2345	2413	1131	1874	1559
1	2	1	2351	2417	1134	1877	1562
1	1	0	2346	2413	1132	1875	1558
0	1	0	2351	2414	1132	1874	1557
0	2	1	2349	2417	1133	1876	1559
1	4	2	2346	2411	1128	1869	1554
0	0	0	2351	2416	1132	1874	1559
0	0	0	2351	2416	1131	1867	1555
2	0	0	2351	2417	1130	1878	1561
1	2	2	2352	2419	1133	1875	1561
3	0	6	2349	2412	1126	1870	1553
1	0	2	2347	2411	1128	1869	1554
1	4	2	2350	2415	1130	1875	1559
0	0	0	2349	2417	1133	1874	1559
1	1	1	2348	2417	1134	1877	1560
3	0	5	2350	2416	1132	1874	1560
0	2	2	2349	2417	1132	1874	1560
1	3	0	2345	2414	1132	1872	1558
1	2	2	2350	2416	1130	1875	1559
0	0	4	2350	2416	1132	1874	1559
0	0	0	2346	2410	1126	1870	1554
2	0	2	2350	2417	1135	1874	1561
0	4	2	2352	2418	1123	1869	1554
1	2	0	2351	2416	1132	1874	1560
1	2	0	2349	2416	1133	1874	1559
2	0	3	2349	2411	1127	1870	1555
1	1	0	2350	2416	1132	1876	1559
2	0	3	2347	2418	1135	1876	1563
0	0	0	2352	2418	1131	1874	1558
1	3	2	2350	2416	1133	1874	1559
1	4	4	2350	2415	1132	1873	1559
0	1	2	2351	2418	1132	1873	1557
3	0	0	2349	2416	1133	1874	1559
0	1	2	2352	2417	1132	1874	1559
0	2	0	2346	2412	1128	1867	1554
2	0	0	2347	2410	1126	1864	1552
2	0	2	2350	2420	1131	1870	1557
1	1	4	2349	2415	1131	1870	1558
0	1	4	2350	2415	1133	1872	1558
0	0	1	2347	2413	1132	1872	1559
0	0	2	2350	2417	1132	1875	1556
0	0	0	2352	2419	1131	1872	1559
2	0	2	2350	2417	1132	1873	1560
0	0	2	2350	2415	1131	1871	1560
0	2	0	2347	2409	1126	1865	1556
1	0	2	2350	2414	1132	1872	1559
0	0	4	2350	2414	1130	1870	1559
0	1	0	2350	2416	1135	1874	1562
0	0	0	2352	2418	1132	1872	1560
0	1	2	2348	2411	1127	1865	1554
3	0	0	2351	2415	1130	1872	1558
1	2	2	2350	2415	1131	1871	1559
0	1	0	2350	2415	1132	1871	1559
0	0	2	2352	2417	1133	1871	1559
2	0	2	2349	2414	1133	1871	1560
1	1	0	2349	2416	1132	1871	1556
0	0	3	2347	2415	1133	1871	1559
1	3	0	2351	2416	1132	1871	1559
0	1	0	2350	2415	1130	1872	1561
0	0	0	2346	2412	1128	1867	1558
0	0	5	2352	2417	1132	1871	1559
0	0	0	2352	2414	1132	1869	1557
2	0	2	2351	2417	1133	1872	1560
0	0	0	2349	2415	1131	1872	1559
0	0	2	2346	2411	1127	1864	1550
1	1	0	2351	2415	1132	1871	1559
0	0	0	2350	2417	1132	1872	1562
0	0	1	2351	2418	1134	1874	1561
2	1	0	2349	2416	1132	1871	1560
0	0	0	2351	2417	1132	1871	1557
0	1	6	2348	2415	1131	1871	1556
