# Supplementary material for: Assisting hand gesture classification and rehabilitation assessment via sEMG and finger motion data
Source: Front Bioeng Biotechnol. 2026 Jan 8;13:1751763. doi: 10.3389/fbioe.2025.1751763 (PMC12823985; doi:10.3389/fbioe.2025.1751763)
Supplement: Supplementary file 1 [file DataSheet1.zip › dataset/function 0/1/1/5.csv]

channel_2	channel_3	channel_6	pinky	ring finger	middle finger	forefinger	thumb
0	1	0	2415	2545	1143	1920	1377
2	0	0	2419	2547	1144	1918	1374
0	0	1	2413	2539	1135	1915	1373
1	1	0	2418	2546	1142	1914	1367
1	0	2	2415	2546	1142	1918	1374
0	0	1	2417	2545	1143	1918	1366
0	1	2	2417	2545	1144	1917	1374
1	2	0	2414	2541	1137	1910	1368
1	2	4	2418	2545	1143	1920	1377
0	0	0	2419	2549	1145	1920	1376
1	1	0	2417	2546	1143	1917	1375
0	0	0	2417	2546	1141	1918	1375
1	2	6	2414	2543	1141	1915	1370
2	0	3	2411	2533	1144	1937	1371
0	0	2	2412	2533	1143	1940	1372
0	0	1	2412	2532	1141	1939	1377
0	0	2	2409	2531	1141	1940	1377
0	0	0	2408	2532	1141	1942	1378
1	0	0	2408	2528	1135	1935	1371
1	3	0	2411	2531	1142	1940	1377
0	1	7	2411	2532	1141	1940	1377
0	0	2	2411	2532	1142	1939	1377
0	1	2	2411	2533	1140	1941	1376
1	1	0	2407	2528	1141	1939	1377
1	1	0	2410	2531	1141	1939	1376
1	2	0	2410	2530	1140	1940	1376
0	0	1	2411	2533	1142	1942	1376
2	4	0	2407	2526	1136	1934	1372
0	0	0	2410	2530	1141	1941	1377
0	0	2	2410	2526	1140	1939	1377
0	0	2	2410	2530	1141	1940	1376
1	1	1	2406	2529	1140	1938	1375
0	0	2	2410	2529	1139	1941	1378
2	1	0	2410	2531	1142	1941	1378
0	0	0	2410	2530	1140	1940	1376
0	1	5	2410	2530	1140	1940	1376
1	2	0	2405	2524	1134	1933	1367
0	0	1	2410	2531	1140	1941	1377
0	0	2	2412	2533	1142	1942	1378
0	0	2	2411	2531	1139	1940	1377
1	1	0	2410	2530	1142	1939	1377
3	0	4	2411	2530	1140	1941	1375
1	1	0	2411	2527	1137	1933	1373
0	0	3	2412	2534	1143	1942	1379
0	1	0	2411	2532	1141	1941	1377
1	0	3	2410	2531	1140	1939	1376
2	0	6	2404	2526	1138	1940	1377
0	0	0	2412	2530	1139	1938	1377
2	3	0	2411	2530	1142	1937	1376
0	0	5	2409	2530	1139	1942	1378
1	1	0	2412	2533	1143	1941	1378
0	1	5	2404	2522	1135	1933	1369
1	1	0	2411	2531	1140	1942	1378
0	0	2	2411	2532	1142	1942	1377
2	0	2	2411	2532	1141	1939	1377
1	2	0	2410	2530	1138	1940	1375
0	1	0	2410	2531	1139	1934	1372
0	0	1	2409	2530	1140	1939	1377
2	0	2	2411	2531	1142	1939	1377
0	0	0	2412	2532	1142	1941	1376
0	0	1	2411	2532	1141	1940	1377
1	1	4	2404	2523	1139	1938	1377
0	1	0	2410	2531	1137	1935	1375
0	0	5	2410	2530	1141	1939	1374
0	1	0	2410	2532	1141	1941	1379
0	0	2	2412	2532	1144	1941	1377
0	1	0	2406	2525	1133	1935	1370
1	2	2	2409	2531	1140	1941	1377
1	3	0	2410	2531	1141	1940	1377
1	0	4	2411	2531	1141	1938	1376
0	0	2	2408	2530	1141	1941	1380
0	0	2	2410	2531	1141	1937	1371
1	2	0	2408	2530	1140	1939	1376
2	1	0	2410	2532	1142	1939	1377
0	0	2	2411	2531	1140	1942	1375
0	0	2	2402	2526	1134	1938	1375
1	0	0	2410	2531	1141	1936	1372
0	0	2	2410	2531	1141	1936	1374
0	1	0	2410	2532	1142	1940	1373
2	2	0	2411	2530	1140	1941	1377
1	1	3	2410	2531	1141	1941	1377
1	3	0	2404	2525	1135	1934	1372
1	3	0	2410	2533	1143	1941	1379
2	4	0	2411	2532	1141	1939	1377
0	0	0	2411	2531	1137	1941	1377
0	0	2	2409	2531	1140	1940	1377
0	0	2	2408	2530	1139	1936	1371
1	4	0	2401	2528	1138	1940	1377
0	0	0	2409	2530	1142	1942	1380
1	2	0	2412	2533	1142	1941	1378
1	2	1	2406	2524	1136	1935	1375
0	0	4	2410	2531	1140	1940	1369
0	0	2	2410	2531	1141	1940	1375
0	0	0	2413	2532	1142	1941	1378
2	2	3	2410	2531	1142	1942	1376
2	3	1	2410	2530	1141	1941	1376
1	2	4	2406	2522	1136	1937	1372
1	1	4	2411	2533	1143	1942	1378
0	0	0	2410	2532	1139	1940	1377
0	1	3	2410	2531	1141	1940	1377
0	0	0	2410	2529	1139	1940	1377
0	0	2	2408	2529	1140	1934	1373
0	2	0	2401	2527	1138	1940	1377
0	0	2	2410	2530	1141	1943	1378
1	5	0	2411	2531	1143	1942	1378
0	1	0	2407	2525	1131	1937	1376
1	1	0	2410	2530	1142	1941	1372
1	3	0	2409	2527	1141	1932	1378
2	0	1	2410	2531	1140	1940	1375
1	1	0	2411	2531	1141	1940	1378
3	0	3	2407	2525	1135	1934	1366
1	2	0	2410	2534	1142	1942	1378
0	0	3	2412	2531	1140	1936	1377
0	1	5	2411	2531	1140	1941	1376
0	0	0	2410	2531	1140	1942	1377
1	5	0	2410	2530	1139	1942	1378
0	0	1	2405	2529	1142	1938	1373
1	1	3	2404	2523	1137	1939	1375
0	0	0	2411	2525	1140	1940	1377
2	0	2	2408	2531	1140	1941	1377
1	0	0	2407	2525	1134	1930	1372
0	1	5	2410	2530	1139	1939	1377
1	1	0	2412	2531	1144	1941	1377
2	3	0	2409	2531	1141	1939	1376
1	1	0	2405	2529	1139	1940	1376
0	0	3	2410	2530	1141	1940	1375
0	0	1	2410	2530	1139	1940	1375
0	0	3	2409	2529	1141	1944	1378
0	0	2	2411	2527	1142	1941	1377
1	4	1	2402	2522	1135	1933	1372
1	3	0	2410	2530	1141	1941	1376
2	0	1	2411	2530	1141	1940	1376
1	2	0	2409	2530	1141	1939	1376
1	1	7	2409	2530	1139	1940	1379
0	0	0	2411	2529	1138	1935	1371
0	0	3	2411	2531	1139	1940	1375
0	0	3	2410	2530	1141	1940	1377
0	0	6	2407	2530	1142	1940	1377
0	1	0	2410	2532	1140	1940	1377
0	0	2	2405	2527	1137	1939	1374
0	1	3	2410	2531	1139	1940	1375
0	0	0	2410	2531	1141	1938	1375
0	1	0	2410	2531	1141	1940	1378
0	0	4	2411	2531	1143	1942	1378
0	0	2	2407	2526	1136	1932	1371
0	1	0	2410	2531	1139	1940	1376
0	1	0	2411	2529	1139	1941	1376
3	0	0	2411	2530	1141	1939	1376
0	2	4	2410	2531	1140	1939	1376
1	2	1	2410	2529	1138	1936	1371
2	0	2	2413	2532	1142	1941	1378
2	0	2	2413	2532	1141	1939	1377
0	0	2	2410	2531	1141	1935	1376
1	3	0	2405	2524	1137	1938	1375
1	3	0	2410	2532	1141	1937	1374
0	0	3	2411	2532	1139	1941	1378
0	2	0	2409	2533	1141	1937	1375
0	0	1	2411	2529	1140	1942	1376
0	1	0	2411	2531	1142	1940	1377
1	2	1	2405	2525	1135	1932	1369
0	0	2	2410	2531	1141	1941	1369
0	3	0	2410	2530	1140	1940	1377
2	0	2	2410	2532	1140	1941	1378
0	1	2	2413	2531	1140	1940	1378
3	0	0	2410	2529	1138	1935	1370
1	2	0	2408	2529	1138	1939	1376
1	1	0	2410	2531	1141	1941	1377
0	1	0	2410	2531	1141	1939	1377
2	2	5	2405	2523	1137	1938	1378
1	1	1	2412	2531	1143	1937	1376
0	0	2	2411	2532	1141	1938	1370
3	0	2	2411	2532	1139	1940	1375
1	2	0	2409	2531	1141	1943	1377
0	2	0	2411	2532	1141	1941	1378
1	4	0	2407	2526	1137	1936	1371
0	0	2	2412	2531	1140	1939	1374
0	0	0	2410	2531	1140	1940	1377
0	1	0	2411	2531	1140	1939	1376
1	2	0	2409	2531	1141	1939	1377
1	2	2	2410	2530	1137	1935	1371
0	0	3	2408	2530	1141	1940	1375
2	0	0	2411	2530	1142	1942	1379
0	1	0	2410	2536	1141	1942	1377
0	1	0	2406	2524	1137	1938	1375
0	0	2	2410	2530	1140	1936	1373
0	1	0	2411	2531	1140	1941	1371
1	1	0	2410	2533	1141	1940	1377
1	0	0	2410	2530	1139	1939	1376
0	0	2	2406	2523	1136	1936	1374
1	4	0	2411	2532	1142	1942	1377
0	0	0	2409	2531	1139	1940	1377
0	1	0	2409	2531	1139	1941	1376
0	0	1	2410	2531	1139	1941	1377
0	0	2	2409	2530	1141	1943	1379
0	2	0	2410	2531	1139	1934	1372
1	0	3	2405	2525	1139	1939	1377
0	0	4	2409	2530	1140	1941	1378
1	4	0	2409	2531	1141	1943	1377
1	0	4	2406	2525	1136	1937	1375
1	0	2	2409	2531	1142	1943	1373
0	1	0	2412	2533	1142	1941	1377
3	0	0	2411	2531	1140	1942	1377
0	0	3	2410	2530	1139	1940	1375
0	0	0	2406	2524	1135	1932	1369
2	0	3	2410	2530	1140	1941	1377
0	2	0	2409	2530	1141	1942	1375
0	0	0	2410	2532	1141	1943	1379
1	0	2	2410	2531	1143	1942	1378
0	0	2	2402	2527	1139	1941	1375
0	0	0	2412	2533	1141	1942	1378
0	1	0	2411	2530	1140	1941	1377
1	3	1	2410	2529	1142	1942	1376
1	2	1	2410	2530	1140	1943	1377
0	0	6	2407	2527	1141	1933	1373
1	1	0	2410	2530	1140	1942	1378
0	0	1	2410	2529	1140	1940	1377
1	1	2	2410	2532	1140	1943	1377
2	0	3	2408	2525	1136	1937	1373
0	0	0	2412	2531	1142	1943	1377
0	1	4	2410	2529	1140	1942	1377
1	1	1	2410	2531	1141	1941	1377
0	0	1	2408	2530	1139	1939	1378
0	1	3	2410	2529	1141	1941	1376
0	0	0	2410	2529	1139	1942	1374
0	2	0	2410	2530	1142	1945	1378
0	0	3	2411	2531	1140	1942	1383
0	1	6	2406	2524	1138	1935	1371
0	0	1	2410	2529	1139	1942	1377
0	0	0	2410	2530	1140	1941	1378
0	0	0	2410	2532	1140	1941	1378
1	2	0	2410	2529	1140	1943	1376
0	0	2	2408	2522	1136	1932	1369
0	1	1	2410	2531	1142	1943	1379
1	5	0	2409	2530	1139	1942	1375
2	0	2	2410	2530	1140	1941	1378
1	0	3	2410	2531	1140	1943	1378
0	0	3	2407	2529	1139	1941	1376
0	1	4	2410	2528	1141	1943	1378
1	3	0	2411	2532	1141	1942	1378
0	0	0	2410	2530	1139	1942	1377
1	3	0	2411	2530	1141	1940	1378
1	1	6	2404	2525	1135	1933	1371
0	0	2	2409	2532	1140	1941	1376
1	1	0	2409	2535	1141	1943	1380
0	0	0	2412	2532	1143	1945	1378
0	1	0	2409	2532	1141	1942	1379
0	0	2	2408	2526	1134	1937	1369
3	0	0	2409	2531	1141	1941	1377
0	1	0	2408	2530	1138	1940	1376
0	0	6	2410	2529	1141	1941	1377
1	1	5	2408	2528	1142	1944	1378
0	1	2	2406	2528	1140	1941	1376
2	3	0	2410	2526	1138	1941	1377
0	0	1	2409	2530	1140	1942	1378
0	0	3	2410	2531	1141	1940	1380
1	0	2	2411	2533	1143	1942	1378
0	0	2	2402	2522	1136	1937	1371
0	0	3	2411	2529	1141	1941	1376
3	0	0	2410	2531	1141	1942	1377
0	2	0	2411	2531	1139	1941	1378
1	1	0	2407	2530	1139	1938	1377
0	0	0	2409	2528	1138	1935	1374
1	0	0	2413	2532	1143	1942	1378
2	0	0	2411	2531	1141	1938	1374
0	0	5	2410	2530	1141	1943	1377
0	1	0	2405	2524	1138	1939	1377
1	0	2	2410	2531	1136	1938	1375
3	0	0	2410	2531	1140	1943	1378
0	0	2	2410	2533	1142	1944	1378
1	3	0	2410	2528	1142	1943	1379
1	0	2	2412	2533	1143	1942	1378
1	1	4	2403	2524	1136	1934	1374
0	0	3	2410	2530	1140	1940	1377
0	0	0	2409	2529	1139	1941	1375
0	0	4	2410	2533	1141	1942	1378
0	1	4	2410	2530	1142	1943	1377
0	0	5	2410	2526	1137	1939	1373
0	0	5	2412	2533	1141	1944	1377
0	2	0	2410	2531	1140	1937	1373
0	1	0	2411	2530	1141	1942	1378
0	0	0	2404	2523	1139	1940	1375
1	1	2	2410	2530	1141	1935	1374
1	1	7	2410	2531	1140	1942	1377
1	2	0	2410	2530	1143	1944	1378
0	0	2	2412	2533	1144	1942	1378
0	0	3	2408	2525	1135	1936	1370
0	0	0	2409	2529	1141	1941	1377
0	0	2	2411	2532	1140	1942	1375
1	4	1	2406	2528	1138	1941	1377
0	0	4	2410	2529	1141	1942	1378
0	0	2	2410	2529	1140	1942	1376
2	0	2	2409	2529	1139	1937	1372
1	3	0	2411	2531	1141	1945	1379
0	0	2	2412	2532	1139	1943	1371
1	2	0	2408	2531	1139	1943	1376
0	1	0	2406	2524	1135	1939	1375
1	1	0	2411	2529	1141	1937	1370
0	1	1	2410	2530	1142	1942	1376
0	0	2	2410	2530	1140	1941	1379
1	1	2	2410	2530	1141	1945	1377
0	0	2	2407	2527	1136	1938	1371
0	0	2	2411	2529	1140	1943	1377
0	0	1	2402	2526	1141	1940	1377
1	1	4	2409	2531	1140	1941	1376
0	2	0	2409	2530	1141	1942	1377
0	0	5	2412	2532	1141	1940	1376
1	4	0	2408	2528	1138	1939	1370
1	4	0	2410	2530	1140	1942	1377
1	1	1	2411	2531	1140	1943	1370
0	0	0	2413	2531	1141	1942	1378
0	2	0	2409	2528	1140	1942	1380
1	1	0	2410	2530	1141	1943	1377
0	0	2	2409	2530	1142	1944	1379
1	1	0	2411	2532	1139	1943	1378
0	0	5	2404	2528	1140	1943	1378
3	0	2	2410	2534	1139	1944	1375
0	1	0	2411	2530	1141	1942	1378
0	1	6	2410	2529	1141	1942	1378
1	1	0	2410	2530	1140	1942	1378
1	1	0	2402	2523	1134	1937	1372
0	0	4	2411	2531	1140	1942	1381
0	1	2	2410	2529	1141	1942	1376
0	0	2	2409	2528	1142	1944	1379
0	0	0	2411	2531	1141	1943	1378
0	0	3	2407	2523	1136	1936	1371
1	3	2	2410	2530	1140	1942	1377
0	0	2	2410	2530	1138	1941	1377
0	1	0	2409	2522	1140	1942	1375
1	3	2	2404	2526	1137	1943	1377
0	2	1	2408	2527	1140	1943	1377
1	3	3	2409	2530	1138	1941	1376
2	0	5	2410	2529	1141	1943	1377
1	3	1	2410	2530	1140	1943	1377
1	4	0	2409	2531	1141	1942	1378
0	2	0	2405	2525	1135	1938	1376
1	4	1	2411	2533	1141	1942	1378
0	2	1	2410	2530	1141	1941	1376
0	0	0	2410	2530	1140	1942	1379
0	0	0	2410	2530	1140	1943	1377
0	0	0	2411	2524	1135	1936	1373
0	1	0	2409	2530	1140	1943	1377
0	0	6	2408	2530	1140	1940	1379
0	4	2	2412	2532	1143	1942	1377
0	0	1	2403	2527	1139	1940	1377
0	2	0	2410	2531	1138	1939	1376
0	1	4	2411	2529	1140	1943	1377
0	0	3	2410	2530	1139	1943	1377
1	1	5	2411	2534	1141	1944	1378
0	0	0	2410	2530	1140	1942	1377
1	3	1	2405	2520	1135	1937	1373
0	0	0	2410	2530	1140	1942	1376
0	1	0	2408	2529	1141	1942	1378
1	1	2	2410	2530	1141	1942	1378
1	0	0	2410	2531	1140	1945	1378
2	0	0	2411	2531	1136	1939	1373
1	1	2	2409	2531	1140	1942	1376
0	0	2	2410	2530	1142	1939	1374
2	0	0	2424	2529	1140	1941	1377
0	1	0	2405	2523	1138	1941	1375
1	3	0	2409	2530	1138	1938	1374
1	1	3	2410	2531	1141	1944	1376
1	1	4	2408	2528	1139	1944	1379
1	0	3	2411	2532	1140	1944	1378
1	4	0	2406	2526	1134	1935	1371
0	0	0	2410	2527	1140	1942	1382
0	0	0	2409	2530	1140	1940	1377
0	1	1	2408	2529	1142	1944	1378
0	0	0	2411	2531	1141	1942	1377
0	0	3	2409	2530	1139	1943	1376
1	2	0	2409	2529	1137	1937	1370
1	1	2	2410	2530	1141	1943	1377
0	0	0	2410	2530	1140	1939	1369
0	0	2	2409	2531	1140	1945	1378
0	0	0	2406	2528	1139	1942	1375
1	3	0	2411	2531	1141	1934	1374
0	0	2	2410	2526	1141	1942	1377
1	3	0	2410	2529	1140	1942	1377
0	1	0	2410	2530	1141	1942	1378
0	0	1	2405	2524	1136	1936	1366
0	0	2	2410	2530	1141	1943	1379
0	0	0	2406	2528	1139	1943	1378
1	2	5	2411	2529	1138	1943	1376
1	1	3	2409	2529	1141	1941	1376
1	3	0	2409	2530	1139	1943	1376
2	3	1	2409	2530	1140	1939	1373
1	1	0	2411	2530	1141	1942	1377
0	0	0	2409	2530	1140	1942	1371
0	1	1	2409	2530	1141	1941	1375
1	2	0	2403	2522	1139	1941	1376
0	0	4	2410	2529	1140	1932	1375
0	0	6	2409	2530	1142	1941	1380
0	0	2	2411	2532	1142	1943	1372
3	0	0	2410	2531	1140	1942	1377
0	0	1	2405	2523	1135	1938	1370
1	1	2	2410	2531	1140	1942	1377
0	0	2	2402	2527	1138	1941	1376
0	0	0	2410	2530	1140	1941	1377
0	0	0	2410	2531	1143	1944	1378
1	1	4	2407	2529	1140	1939	1374
0	1	5	2411	2531	1141	1942	1378
0	1	3	2412	2528	1139	1944	1377
0	2	0	2409	2530	1140	1943	1371
1	2	4	2411	2530	1141	1944	1377
0	0	0	2405	2524	1134	1941	1375
0	0	1	2411	2530	1140	1936	1365
1	2	0	2410	2529	1141	1944	1379
0	0	2	2407	2529	1141	1945	1380
0	0	0	2409	2529	1142	1943	1377
1	1	5	2411	2530	1139	1942	1374
0	1	0	2412	2529	1140	1942	1375
2	0	2	2410	2530	1144	1942	1377
1	2	0	2411	2530	1140	1943	1377
1	1	1	2405	2524	1136	1940	1375
0	0	3	2411	2534	1141	1943	1378
1	0	1	2408	2530	1141	1942	1377
1	3	0	2410	2530	1141	1943	1378
0	1	5	2409	2529	1140	1949	1377
0	1	0	2407	2523	1135	1933	1370
3	0	0	2410	2529	1140	1943	1379
0	2	1	2409	2530	1142	1944	1379
1	4	0	2411	2529	1142	1943	1377
0	0	3	2409	2528	1138	1940	1377
0	1	3	2409	2527	1139	1941	1377
1	0	2	2410	2529	1139	1943	1377
1	1	2	2410	2529	1140	1943	1377
0	0	4	2410	2529	1142	1944	1378
0	0	0	2410	2529	1141	1943	1377
1	3	0	2405	2523	1134	1935	1374
0	0	0	2409	2530	1142	1942	1376
0	0	1	2409	2529	1139	1944	1378
1	0	0	2410	2531	1143	1945	1378
2	0	2	2410	2531	1141	1943	1377
2	0	0	2406	2524	1133	1937	1370
1	1	0	2410	2529	1140	1943	1377
0	2	4	2408	2527	1139	1942	1376
0	0	0	2409	2529	1141	1943	1378
0	1	2	2407	2527	1140	1944	1380
0	0	0	2410	2527	1140	1945	1379
0	1	0	2411	2529	1142	1943	1378
1	1	5	2410	2530	1141	1943	1378
0	0	2	2410	2530	1140	1945	1378
0	1	4	2406	2524	1136	1938	1372
1	4	0	2408	2530	1139	1944	1377
1	2	0	2409	2530	1140	1943	1380
1	2	5	2409	2529	1140	1943	1380
0	0	0	2410	2529	1141	1945	1377
0	0	0	2410	2531	1141	1943	1378
0	0	1	2407	2525	1136	1938	1374
0	0	0	2410	2532	1142	1946	1377
1	2	5	2410	2529	1138	1942	1375
0	1	1	2410	2529	1141	1944	1379
0	0	0	2406	2527	1141	1945	1379
0	0	2	2413	2526	1139	1944	1377
0	0	2	2412	2530	1142	1945	1378
0	0	0	2409	2529	1141	1943	1378
0	0	0	2408	2528	1139	1944	1377
2	0	0	2401	2521	1135	1936	1373
0	0	1	2410	2529	1139	1946	1378
0	0	2	2409	2531	1142	1947	1380
0	0	1	2413	2533	1143	1947	1380
0	1	1	2410	2530	1141	1945	1378
2	3	0	2410	2528	1140	1945	1376
1	1	4	2409	2527	1136	1938	1372
1	1	2	2409	2529	1142	1946	1378
2	2	1	2410	2531	1139	1939	1377
0	0	4	2410	2530	1140	1946	1378
0	0	2	2406	2526	1139	1942	1377
2	1	0	2410	2529	1135	1941	1377
0	0	1	2413	2528	1141	1945	1378
1	2	0	2409	2528	1139	1944	1378
1	3	0	2410	2528	1143	1947	1378
1	2	0	2406	2525	1133	1940	1373
1	3	1	2411	2530	1142	1946	1381
2	0	0	2409	2528	1140	1943	1378
0	1	0	2410	2529	1139	1943	1378
0	0	0	2410	2529	1138	1944	1379
1	1	0	2409	2528	1133	1939	1370
0	2	0	2408	2529	1143	1946	1379
0	1	0	2412	2532	1145	1945	1372
0	0	3	2408	2530	1142	1939	1375
0	0	2	2409	2530	1141	1945	1379
0	0	2	2406	2523	1139	1943	1378
0	0	5	2410	2530	1138	1939	1377
1	1	0	2413	2532	1142	1945	1379
1	1	0	2411	2530	1140	1945	1378
0	0	0	2410	2526	1143	1945	1378
1	3	0	2401	2524	1135	1936	1372
1	0	3	2411	2528	1141	1946	1378
0	0	7	2408	2529	1140	1945	1379
3	0	2	2411	2532	1144	1948	1381
0	0	2	2411	2530	1141	1944	1379
0	0	3	2409	2529	1141	1941	1371
0	0	0	2409	2531	1141	1944	1378
0	1	1	2410	2529	1141	1943	1373
1	2	5	2409	2528	1141	1945	1377
0	0	2	2405	2520	1134	1940	1378
0	0	0	2410	2529	1140	1940	1366
1	3	0	2411	2528	1140	1932	1374
0	0	0	2409	2529	1139	1944	1379
0	1	3	2409	2529	1141	1943	1379
0	0	0	2410	2529	1140	1945	1377
0	0	2	2405	2524	1136	1940	1375
0	0	2	2409	2528	1140	1943	1376
3	0	0	2410	2530	1143	1946	1378
1	2	1	2410	2528	1140	1944	1377
0	0	2	2404	2523	1135	1937	1374
0	0	2	2408	2527	1140	1942	1377
0	1	2	2406	2528	1139	1944	1377
0	0	0	2409	2528	1141	1944	1377
0	0	0	2408	2528	1141	1946	1377
0	0	0	2404	2526	1137	1940	1373
0	0	2	2410	2528	1139	1944	1377
0	0	2	2406	2528	1139	1943	1376
0	1	0	2408	2527	1140	1945	1376
2	0	0	2404	2526	1139	1942	1377
1	2	2	2408	2527	1139	1941	1377
1	2	0	2408	2527	1141	1945	1378
1	4	0	2410	2530	1141	1944	1378
0	0	0	2408	2528	1138	1944	1376
3	0	2	2403	2518	1133	1935	1370
0	0	4	2405	2527	1139	1943	1375
0	1	2	2408	2526	1137	1944	1378
0	0	2	2409	2529	1141	1946	1379
0	0	1	2409	2529	1140	1944	1378
0	0	2	2409	2529	1140	1944	1377
2	2	0	2409	2521	1135	1939	1372
0	0	0	2407	2527	1141	1942	1378
1	2	0	2408	2526	1139	1941	1376
0	0	0	2408	2528	1140	1946	1378
0	0	0	2406	2524	1139	1944	1375
0	0	0	2409	2529	1138	1943	1376
0	0	1	2409	2526	1141	1944	1377
2	0	1	2408	2528	1139	1944	1377
0	0	2	2409	2527	1139	1943	1376
0	1	0	2404	2522	1133	1938	1368
0	0	0	2408	2528	1139	1945	1377
3	4	1	2408	2528	1142	1946	1378
0	0	0	2407	2529	1141	1944	1377
1	1	0	2407	2529	1141	1944	1376
2	0	0	2407	2525	1139	1943	1378
1	1	5	2407	2527	1134	1938	1374
1	0	0	2408	2527	1139	1942	1378
0	1	1	2410	2529	1141	1945	1374
0	0	2	2409	2529	1139	1944	1376
0	0	5	2405	2521	1137	1942	1377
0	1	3	2408	2527	1140	1941	1375
0	0	0	2408	2527	1139	1944	1377
0	1	2	2408	2528	1141	1944	1379
0	0	0	2408	2527	1139	1945	1379
2	4	0	2403	2522	1137	1938	1372
0	1	0	2409	2528	1141	1945	1377
0	0	0	2403	2525	1139	1943	1378
1	1	2	2406	2527	1140	1943	1376
0	0	2	2407	2527	1138	1944	1377
1	0	0	2406	2526	1139	1941	1371
0	0	4	2409	2529	1144	1947	1380
0	0	0	2410	2529	1141	1945	1377
0	0	2	2408	2527	1140	1945	1374
0	1	5	2409	2527	1140	1945	1377
1	2	0	2405	2523	1132	1944	1378
0	1	0	2409	2529	1142	1942	1374
2	0	0	2409	2528	1141	1942	1378
0	0	1	2409	2527	1140	1944	1377
0	0	0	2408	2527	1141	1944	1377
0	1	2	2404	2521	1133	1938	1370
0	0	1	2406	2527	1140	1945	1377
0	0	2	2404	2521	1138	1945	1377
0	1	0	2413	2529	1140	1945	1377
2	0	0	2408	2527	1139	1942	1378
1	1	0	2402	2525	1138	1943	1373
1	2	5	2408	2526	1140	1944	1377
0	0	0	2409	2528	1139	1944	1378
0	0	2	2407	2528	1139	1945	1377
2	2	0	2402	2523	1138	1937	1376
2	0	0	2410	2529	1137	1945	1379
0	0	0	2408	2527	1142	1947	1376
2	1	0	2409	2530	1141	1945	1378
1	1	2	2412	2528	1141	1944	1378
2	0	0	2408	2528	1141	1945	1377
0	2	2	2403	2521	1136	1937	1371
2	2	1	2409	2528	1139	1945	1375
0	1	2	2408	2518	1138	1945	1379
0	0	3	2409	2530	1141	1945	1378
0	0	2	2406	2526	1139	1946	1376
0	0	1	2404	2521	1138	1943	1374
1	1	6	2409	2528	1140	1944	1377
0	0	6	2409	2528	1141	1944	1378
1	1	3	2408	2527	1140	1944	1378
0	0	0	2401	2523	1136	1941	1375
1	0	0	2410	2530	1141	1946	1379
1	1	4	2408	2528	1139	1945	1379
1	1	0	2408	2527	1140	1946	1377
1	1	0	2408	2527	1138	1942	1378
0	0	0	2408	2528	1143	1947	1379
1	3	0	2405	2520	1136	1939	1372
0	0	0	2408	2526	1139	1943	1380
0	0	1	2408	2521	1130	1941	1374
0	0	2	2408	2527	1139	1945	1376
0	1	0	2409	2527	1139	1944	1376
1	3	0	2407	2527	1139	1944	1379
0	0	2	2410	2528	1142	1946	1378
0	0	1	2407	2528	1139	1945	1377
0	2	0	2407	2526	1139	1944	1377
0	2	2	2409	2526	1139	1938	1372
1	1	0	2409	2527	1141	1945	1377
0	0	0	2408	2528	1138	1944	1373
1	0	4	2408	2527	1141	1943	1379
0	0	2	2405	2523	1135	1942	1376
0	0	0	2408	2528	1138	1943	1375
0	0	2	2408	2527	1140	1945	1379
1	1	0	2405	2527	1140	1945	1375
0	0	2	2408	2528	1139	1944	1376
0	1	0	2404	2521	1133	1936	1370
2	0	2	2409	2529	1141	1947	1379
0	0	2	2408	2529	1141	1943	1377
0	0	3	2408	2528	1140	1944	1373
0	3	0	2406	2526	1139	1943	1377
1	2	0	2408	2527	1140	1945	1379
0	0	2	2410	2529	1141	1942	1373
0	0	5	2409	2528	1140	1942	1379
2	4	0	2410	2527	1140	1946	1373
0	0	0	2409	2527	1137	1945	1377
2	0	0	2404	2522	1136	1941	1375
0	0	0	2410	2527	1140	1942	1375
0	0	1	2408	2527	1141	1946	1378
1	3	0	2411	2530	1141	1944	1377
0	0	1	2409	2529	1139	1944	1376
0	0	3	2404	2520	1135	1935	1370
1	2	0	2409	2527	1140	1944	1378
0	0	0	2407	2524	1137	1943	1375
0	0	2	2408	2527	1140	1941	1378
0	0	0	2407	2525	1139	1944	1376
2	0	1	2402	2525	1139	1943	1375
0	0	4	2408	2527	1140	1944	1377
1	4	0	2408	2528	1140	1945	1379
1	1	6	2408	2528	1141	1944	1378
0	0	0	2408	2527	1140	1945	1377
0	0	6	2403	2520	1132	1937	1374
1	1	0	2408	2527	1141	1943	1374
0	0	0	2409	2528	1140	1946	1378
0	0	0	2410	2530	1142	1945	1376
1	0	0	2409	2531	1139	1944	1377
0	0	0	2405	2522	1132	1940	1370
1	3	0	2408	2528	1139	1944	1376
2	0	3	2408	2524	1137	1942	1377
0	0	2	2408	2529	1141	1944	1376
3	2	0	2407	2526	1138	1946	1379
2	3	0	2409	2525	1139	1944	1372
0	1	4	2409	2529	1140	1943	1377
0	0	0	2408	2528	1141	1944	1376
0	0	0	2409	2529	1139	1944	1377
0	0	2	2400	2523	1134	1940	1370
0	0	0	2408	2528	1139	1945	1377
0	0	2	2409	2528	1141	1943	1377
2	1	0	2407	2527	1140	1943	1378
0	2	1	2409	2529	1139	1943	1377
0	0	0	2408	2527	1139	1944	1378
1	1	5	2406	2522	1134	1937	1369
2	2	5	2408	2528	1141	1944	1379
1	2	0	2410	2529	1135	1943	1375
2	4	1	2409	2529	1139	1943	1378
0	0	2	2405	2526	1136	1944	1377
0	0	0	2408	2518	1137	1944	1376
0	0	1	2409	2528	1140	1944	1377
0	0	0	2408	2527	1139	1944	1377
1	1	0	2410	2529	1140	1946	1377
1	3	0	2405	2523	1136	1940	1372
1	3	0	2408	2529	1140	1944	1377
0	0	1	2406	2527	1140	1945	1379
1	1	2	2409	2527	1140	1946	1378
3	0	1	2408	2527	1139	1944	1377
1	1	3	2407	2528	1142	1946	1379
0	0	2	2407	2524	1140	1939	1371
0	0	2	2409	2528	1141	1944	1378
0	1	2	2407	2527	1135	1936	1375
0	1	3	2409	2527	1139	1944	1376
0	0	2	2404	2524	1138	1942	1377
3	0	0	2407	2521	1131	1943	1375
1	1	3	2406	2527	1141	1946	1377
1	0	0	2410	2529	1139	1946	1378
1	1	5	2409	2529	1140	1944	1378
2	0	0	2403	2521	1136	1939	1372
1	3	0	2407	2527	1140	1944	1378
0	0	2	2406	2526	1139	1944	1377
1	2	0	2407	2526	1140	1946	1379
0	0	2	2409	2529	1142	1946	1378
0	0	1	2408	2525	1135	1939	1371
1	1	2	2408	2527	1141	1944	1377
0	1	0	2409	2527	1139	1939	1371
1	0	2	2408	2528	1135	1937	1376
0	0	1	2411	2530	1138	1946	1377
2	0	4	2404	2523	1137	1944	1376
3	0	2	2407	2527	1135	1940	1376
0	0	0	2408	2526	1139	1944	1378
1	2	5	2408	2527	1141	1946	1379
1	0	0	2406	2526	1140	1945	1378
1	0	1	2408	2526	1139	1942	1373
1	1	2	2406	2528	1139	1947	1379
1	2	0	2408	2529	1142	1947	1378
0	0	3	2410	2528	1141	1946	1380
0	0	5	2403	2526	1135	1941	1383
2	0	2	2408	2527	1140	1945	1378
0	0	0	2408	2527	1140	1946	1377
2	0	5	2409	2528	1140	1945	1377
2	0	0	2408	2527	1139	1947	1379
0	4	2	2405	2523	1137	1941	1371
0	1	0	2409	2528	1139	1947	1378
0	2	2	2406	2526	1136	1945	1378
1	3	2	2407	2527	1139	1945	1377
1	3	0	2406	2525	1139	1944	1378
0	1	1	2406	2527	1137	1944	1375
1	2	0	2408	2527	1140	1946	1380
3	0	1	2409	2527	1143	1947	1378
