# Supplementary material for: Assisting hand gesture classification and rehabilitation assessment via sEMG and finger motion data
Source: Front Bioeng Biotechnol. 2026 Jan 8;13:1751763. doi: 10.3389/fbioe.2025.1751763 (PMC12823985; doi:10.3389/fbioe.2025.1751763)
Supplement: Supplementary file 1 [file DataSheet1.zip › dataset/function 0/1/1/6.csv]

channel_2	channel_3	channel_6	pinky	ring finger	middle finger	forefinger	thumb
2	0	3	2366	2449	1138	3045	1586
1	4	2	2369	2459	1144	3050	1586
0	1	2	2368	2458	1144	3051	1588
2	0	3	2369	2460	1146	3052	1588
1	1	0	2371	2460	1143	3051	1587
0	0	0	2364	2453	1136	3042	1578
1	3	0	2369	2458	1145	3049	1587
0	1	0	2369	2457	1144	3050	1586
0	1	2	2368	2458	1142	3050	1587
0	2	0	2440	2588	1151	1869	1365
0	0	2	2440	2588	1149	1865	1360
0	0	1	2439	2586	1153	1871	1365
1	1	4	2440	2588	1151	1869	1366
0	1	0	2441	2587	1152	1869	1364
0	0	0	2435	2580	1147	1867	1364
0	2	2	2441	2587	1150	1868	1362
1	2	2	2442	2589	1151	1871	1367
0	1	0	2442	2590	1154	1874	1368
2	0	0	2442	2588	1152	1870	1364
0	1	0	2434	2580	1146	1862	1360
0	1	0	2440	2587	1152	1870	1365
2	0	6	2441	2583	1148	1868	1366
2	0	0	2441	2585	1152	1869	1364
0	0	2	2441	2587	1150	1870	1364
0	1	0	2440	2586	1151	1869	1365
0	0	0	2438	2586	1151	1866	1361
0	2	3	2440	2586	1150	1870	1365
0	2	1	2440	2586	1152	1869	1364
0	0	0	2440	2588	1153	1872	1366
1	0	0	2437	2583	1146	1866	1363
0	1	2	2440	2583	1151	1869	1362
0	1	5	2439	2586	1152	1869	1366
0	0	0	2439	2586	1152	1867	1365
1	0	0	2440	2586	1149	1871	1364
1	0	0	2435	2578	1147	1861	1359
2	0	0	2441	2588	1154	1872	1367
1	0	0	2441	2587	1147	1867	1365
0	1	5	2440	2587	1151	1868	1366
0	4	4	2437	2584	1151	1867	1365
0	2	0	2438	2582	1150	1868	1361
1	4	0	2437	2584	1150	1869	1361
1	1	2	2440	2586	1149	1870	1366
0	1	1	2441	2585	1152	1869	1364
0	0	0	2440	2586	1153	1869	1365
0	0	2	2434	2577	1146	1864	1361
0	0	0	2437	2586	1152	1868	1365
2	0	0	2438	2586	1154	1872	1366
2	0	0	2442	2587	1152	1870	1365
1	0	4	2441	2585	1151	1869	1365
0	0	0	2436	2581	1146	1862	1360
1	1	3	2439	2585	1151	1869	1367
2	1	0	2439	2585	1152	1861	1361
2	0	1	2439	2585	1152	1870	1366
0	1	2	2436	2584	1152	1869	1367
0	1	2	2441	2581	1148	1869	1365
0	0	0	2440	2585	1151	1869	1364
1	0	0	2440	2585	1152	1870	1367
0	1	2	2440	2589	1154	1871	1365
0	2	2	2441	2588	1153	1871	1365
1	4	1	2433	2579	1146	1863	1360
0	3	6	2439	2584	1149	1869	1361
1	0	0	2438	2588	1149	1869	1365
0	0	1	2440	2584	1151	1869	1364
0	1	0	2439	2585	1150	1869	1365
1	0	6	2439	2582	1147	1865	1361
0	2	0	2442	2588	1153	1870	1365
1	2	0	2430	2585	1151	1862	1357
0	0	0	2439	2586	1151	1870	1366
0	0	0	2432	2581	1149	1870	1364
1	0	0	2440	2586	1145	1865	1363
0	0	5	2440	2585	1153	1869	1366
0	0	0	2439	2587	1153	1871	1368
1	2	0	2442	2588	1151	1871	1366
2	0	2	2435	2579	1145	1859	1359
2	0	2	2439	2586	1149	1869	1366
0	0	0	2431	2580	1148	1868	1364
1	3	2	2433	2582	1151	1870	1367
3	0	1	2441	2588	1152	1869	1366
0	0	2	2440	2585	1150	1869	1365
0	1	0	2437	2585	1148	1864	1356
0	0	4	2438	2585	1150	1869	1365
1	4	2	2440	2585	1152	1870	1367
0	0	2	2438	2584	1151	1865	1365
1	1	2	2435	2572	1141	1861	1358
0	1	5	2439	2583	1150	1869	1366
0	0	1	2439	2584	1151	1869	1365
0	0	5	2439	2586	1151	1871	1368
1	1	0	2439	2586	1151	1870	1365
0	0	0	2438	2584	1150	1868	1362
0	0	5	2437	2584	1150	1866	1365
0	2	0	2439	2585	1150	1870	1365
0	1	0	2439	2585	1151	1869	1365
0	2	0	2433	2578	1146	1863	1360
2	3	0	2439	2587	1153	1871	1368
1	0	0	2440	2585	1150	1871	1366
0	0	1	2439	2584	1153	1870	1365
0	0	2	2439	2584	1152	1871	1364
0	0	5	2438	2580	1142	1865	1361
2	0	2	2438	2583	1149	1869	1366
1	1	2	2437	2584	1151	1868	1367
0	0	4	2438	2583	1148	1867	1365
1	4	2	2439	2585	1152	1871	1368
2	3	0	2437	2585	1154	1871	1365
1	2	0	2439	2582	1150	1869	1365
0	0	5	2438	2583	1150	1870	1365
0	0	2	2438	2584	1150	1869	1369
0	1	2	2438	2585	1151	1869	1366
0	1	2	2433	2578	1145	1863	1359
2	0	0	2438	2585	1154	1872	1367
2	0	0	2438	2587	1151	1870	1367
1	2	5	2439	2584	1151	1869	1366
3	0	0	2438	2584	1150	1870	1365
0	1	2	2438	2582	1146	1863	1364
0	0	0	2438	2585	1151	1870	1365
0	1	2	2439	2584	1150	1871	1362
0	0	0	2438	2586	1152	1871	1368
0	0	0	2436	2582	1148	1867	1364
0	0	0	2438	2589	1145	1866	1364
1	1	0	2438	2584	1146	1867	1365
1	4	1	2436	2583	1149	1867	1364
0	1	0	2438	2583	1152	1871	1366
0	0	4	2439	2585	1151	1869	1365
0	0	2	2433	2577	1143	1863	1357
0	0	1	2437	2583	1150	1868	1365
0	3	2	2436	2581	1150	1868	1363
0	1	0	2437	2581	1150	1869	1364
0	2	2	2439	2582	1152	1869	1365
1	2	0	2437	2583	1149	1867	1358
0	1	0	2438	2585	1152	1868	1364
0	0	2	2435	2585	1149	1870	1364
0	0	1	2436	2581	1150	1869	1365
1	2	2	2430	2576	1146	1866	1365
0	2	0	2438	2582	1150	1864	1361
0	0	0	2437	2582	1150	1865	1365
0	0	0	2437	2585	1150	1872	1366
0	1	0	2439	2585	1152	1869	1364
0	0	6	2437	2583	1150	1867	1365
1	3	1	2433	2576	1143	1862	1357
1	1	2	2437	2582	1151	1868	1365
0	0	0	2436	2577	1149	1869	1366
0	0	0	2439	2585	1151	1868	1364
1	2	2	2434	2582	1151	1868	1365
0	1	1	2434	2582	1148	1866	1360
2	0	2	2437	2585	1148	1871	1365
0	2	2	2434	2582	1150	1869	1364
0	0	0	2436	2581	1150	1868	1365
0	0	0	2430	2576	1143	1863	1362
1	0	1	2437	2583	1150	1872	1367
1	2	0	2438	2584	1152	1870	1366
0	0	4	2437	2583	1150	1867	1364
1	0	4	2436	2583	1150	1869	1365
0	0	0	2433	2576	1142	1863	1359
0	1	0	2437	2583	1150	1871	1366
0	3	0	2436	2582	1146	1861	1362
1	0	2	2435	2581	1143	1865	1363
0	0	3	2436	2582	1146	1869	1367
3	0	1	2435	2580	1149	1867	1365
0	0	0	2432	2578	1146	1868	1363
0	0	0	2438	2583	1150	1871	1364
0	1	1	2438	2584	1153	1871	1365
0	0	0	2440	2583	1150	1868	1366
0	0	3	2432	2580	1146	1864	1359
0	0	0	2436	2583	1147	1868	1366
0	0	3	2434	2580	1149	1865	1366
0	0	0	2437	2582	1149	1869	1364
1	2	2	2436	2582	1149	1871	1367
0	3	2	2438	2581	1147	1863	1360
0	1	0	2437	2576	1149	1870	1364
0	1	0	2437	2581	1149	1868	1355
1	3	1	2437	2582	1150	1870	1365
0	2	0	2432	2578	1147	1868	1363
0	0	2	2437	2582	1141	1863	1364
0	0	2	2436	2581	1143	1865	1364
2	0	0	2437	2581	1149	1869	1364
0	0	0	2436	2582	1150	1869	1364
1	3	1	2437	2583	1149	1870	1365
2	0	0	2432	2576	1143	1864	1359
1	4	2	2437	2579	1149	1871	1365
0	0	2	2435	2580	1150	1870	1365
0	1	0	2437	2583	1152	1872	1368
0	0	2	2430	2577	1143	1865	1360
1	3	2	2437	2582	1149	1870	1366
2	0	0	2438	2582	1148	1868	1364
0	0	0	2437	2583	1150	1869	1365
1	2	2	2437	2582	1150	1869	1366
0	0	4	2433	2576	1142	1862	1357
2	0	1	2437	2584	1151	1869	1367
0	2	0	2439	2583	1148	1869	1365
0	4	3	2438	2583	1150	1870	1365
0	1	0	2434	2580	1147	1870	1365
0	0	0	2435	2581	1148	1869	1363
0	2	0	2437	2581	1149	1869	1365
0	0	2	2437	2581	1149	1870	1366
0	2	0	2438	2583	1150	1873	1365
1	1	1	2431	2576	1144	1865	1357
0	1	0	2439	2584	1149	1871	1364
0	0	0	2438	2583	1148	1870	1364
0	0	5	2437	2581	1149	1870	1365
3	0	0	2438	2581	1149	1871	1361
0	1	0	2437	2582	1150	1873	1367
0	0	1	2436	2577	1147	1865	1359
1	3	0	2437	2583	1150	1869	1365
1	2	2	2437	2582	1149	1867	1362
0	1	0	2437	2581	1150	1868	1365
1	1	2	2432	2578	1149	1868	1365
2	0	2	2437	2580	1147	1869	1366
0	1	0	2437	2584	1152	1872	1365
0	1	0	2440	2582	1150	1870	1364
0	0	0	2437	2581	1149	1870	1364
4	4	2	2433	2573	1143	1863	1356
0	1	0	2436	2581	1151	1871	1364
1	0	4	2434	2580	1148	1870	1365
0	0	0	2436	2584	1150	1873	1367
0	0	2	2438	2583	1150	1871	1364
0	0	0	2437	2582	1149	1871	1364
1	2	0	2432	2581	1144	1863	1359
0	0	0	2437	2581	1149	1871	1365
2	0	2	2437	2583	1152	1872	1364
2	0	2	2438	2582	1150	1871	1364
0	0	3	2432	2573	1147	1868	1364
2	0	0	2437	2582	1150	1867	1363
1	2	2	2437	2582	1149	1871	1364
1	2	0	2437	2581	1149	1871	1365
0	0	6	2436	2581	1149	1873	1367
1	3	0	2435	2576	1145	1865	1361
0	1	0	2436	2579	1150	1870	1365
0	2	0	2434	2575	1147	1871	1365
0	0	0	2437	2582	1149	1870	1365
0	1	0	2435	2577	1149	1872	1363
0	0	0	2435	2579	1149	1863	1360
0	0	2	2435	2581	1151	1872	1367
0	0	5	2439	2583	1151	1870	1367
3	0	0	2436	2583	1151	1873	1368
0	0	0	2438	2582	1150	1872	1365
0	0	0	2430	2574	1144	1865	1362
0	1	1	2437	2581	1150	1872	1363
0	2	3	2436	2581	1149	1870	1365
0	0	3	2436	2580	1149	1872	1366
1	3	0	2437	2580	1150	1870	1367
0	1	0	2432	2576	1147	1866	1361
0	0	2	2437	2582	1150	1872	1366
2	0	2	2436	2582	1146	1867	1364
0	0	3	2436	2581	1149	1876	1365
0	0	0	2434	2578	1150	1871	1366
1	2	0	2433	2574	1147	1871	1365
1	3	0	2437	2581	1149	1873	1366
0	0	3	2437	2583	1151	1874	1368
2	0	0	2438	2582	1149	1872	1365
1	2	0	2430	2573	1145	1864	1359
2	0	0	2436	2580	1150	1870	1366
0	0	2	2436	2580	1151	1873	1366
1	1	0	2436	2581	1148	1874	1367
0	0	5	2438	2582	1152	1872	1365
0	1	4	2436	2581	1149	1873	1365
1	0	2	2432	2576	1145	1864	1360
0	0	2	2436	2579	1149	1872	1366
1	4	0	2436	2581	1147	1859	1363
2	4	0	2436	2581	1148	1874	1367
1	1	0	2435	2580	1151	1874	1367
1	0	2	2438	2572	1145	1871	1364
0	0	3	2435	2580	1148	1874	1367
0	1	0	2435	2579	1147	1872	1365
0	0	0	2436	2579	1150	1871	1365
0	0	3	2431	2572	1144	1865	1359
1	1	0	2436	2580	1149	1874	1367
0	1	1	2434	2581	1150	1873	1367
0	0	6	2437	2580	1150	1873	1365
1	1	4	2435	2580	1150	1871	1366
0	1	2	2435	2580	1151	1871	1366
2	1	0	2434	2572	1145	1866	1360
0	0	0	2437	2582	1151	1873	1366
0	0	1	2437	2581	1149	1867	1357
0	0	6	2437	2581	1149	1871	1367
1	3	0	2436	2579	1150	1873	1366
0	0	0	2435	2578	1150	1873	1367
0	0	0	2436	2579	1151	1876	1367
0	4	0	2437	2581	1150	1873	1365
0	0	2	2434	2577	1149	1872	1366
2	0	2	2434	2578	1149	1873	1363
0	1	0	2436	2578	1149	1872	1363
0	0	5	2435	2580	1149	1871	1366
0	0	2	2434	2579	1148	1873	1369
0	0	4	2431	2568	1144	1866	1364
1	1	0	2435	2578	1149	1873	1366
1	2	0	2435	2579	1146	1873	1366
2	0	2	2435	2578	1148	1875	1368
1	0	0	2437	2581	1150	1875	1367
2	4	0	2433	2573	1145	1862	1360
3	0	1	2435	2578	1151	1873	1365
1	0	0	2435	2576	1149	1871	1365
0	0	2	2436	2579	1149	1873	1366
0	0	2	2432	2576	1147	1873	1366
0	0	1	2433	2577	1148	1873	1368
1	1	0	2435	2576	1148	1872	1364
0	1	3	2435	2580	1148	1873	1366
0	0	1	2433	2579	1150	1873	1366
1	2	0	2434	2579	1150	1873	1367
1	0	2	2428	2571	1143	1869	1362
1	2	0	2438	2581	1150	1873	1366
3	2	0	2436	2579	1148	1873	1365
1	1	0	2434	2577	1149	1873	1366
0	0	2	2434	2577	1150	1873	1364
0	0	2	2433	2575	1141	1867	1360
0	0	2	2435	2578	1149	1872	1365
1	1	0	2435	2581	1150	1873	1366
1	1	0	2438	2579	1149	1874	1365
1	3	0	2430	2575	1146	1872	1365
1	3	0	2435	2579	1147	1873	1366
0	0	2	2434	2578	1151	1871	1367
0	1	3	2435	2575	1148	1873	1366
0	0	2	2436	2581	1150	1872	1367
0	0	1	2433	2579	1150	1873	1365
2	3	0	2429	2571	1141	1865	1358
0	1	0	2441	2579	1149	1874	1366
1	2	0	2434	2579	1149	1874	1366
1	2	0	2434	2579	1150	1873	1366
0	0	5	2432	2579	1152	1876	1368
0	0	5	2437	2578	1146	1869	1360
1	1	2	2434	2578	1148	1874	1367
0	2	0	2434	2579	1150	1870	1362
1	2	2	2435	2577	1149	1873	1366
0	1	1	2429	2574	1148	1871	1364
0	0	0	2435	2577	1142	1871	1365
0	0	5	2435	2579	1152	1875	1368
2	3	0	2432	2577	1151	1875	1368
0	0	1	2437	2580	1150	1875	1367
0	0	3	2425	2572	1145	1866	1361
0	0	6	2435	2577	1150	1873	1366
0	0	2	2434	2577	1149	1872	1367
0	1	6	2433	2576	1151	1874	1368
0	0	0	2435	2578	1150	1874	1366
0	0	2	2434	2577	1150	1873	1366
0	0	2	2436	2575	1144	1868	1360
0	0	5	2435	2577	1150	1873	1367
3	3	0	2435	2578	1147	1874	1362
0	1	0	2435	2577	1149	1876	1368
0	0	0	2427	2571	1150	1869	1366
1	2	1	2435	2578	1149	1868	1362
1	2	0	2434	2577	1149	1873	1366
0	0	5	2434	2578	1149	1872	1366
0	0	2	2434	2577	1150	1873	1367
0	1	5	2429	2571	1142	1866	1361
0	0	1	2434	2580	1149	1876	1369
1	2	0	2434	2571	1147	1874	1366
0	0	2	2434	2578	1149	1874	1366
0	0	2	2433	2577	1149	1874	1367
0	2	0	2434	2576	1150	1877	1367
2	1	0	2434	2578	1149	1870	1361
2	0	0	2435	2577	1149	1876	1367
1	3	0	2434	2577	1150	1874	1367
0	0	7	2434	2577	1150	1874	1367
1	1	5	2427	2569	1144	1871	1366
1	2	0	2434	2577	1149	1867	1363
2	1	0	2434	2578	1149	1877	1369
1	2	0	2435	2579	1149	1876	1366
1	2	0	2434	2578	1148	1875	1367
0	0	2	2429	2569	1144	1867	1359
0	0	2	2434	2576	1149	1875	1366
1	1	2	2434	2568	1144	1872	1366
1	3	1	2433	2569	1149	1874	1367
3	0	0	2433	2578	1152	1876	1366
0	0	2	2432	2576	1147	1870	1363
0	1	5	2434	2577	1149	1874	1367
0	0	3	2434	2576	1149	1873	1366
0	0	0	2434	2578	1148	1873	1367
1	1	0	2435	2576	1149	1874	1364
1	4	0	2425	2570	1143	1870	1363
1	0	2	2433	2576	1148	1874	1360
0	0	2	2433	2577	1149	1875	1368
2	0	3	2426	2573	1149	1875	1368
1	2	0	2428	2573	1148	1874	1366
2	0	0	2436	2576	1148	1875	1366
0	1	3	2434	2577	1148	1875	1366
0	4	0	2434	2575	1150	1875	1365
1	0	0	2434	2577	1148	1874	1366
0	0	0	2428	2563	1143	1870	1361
0	0	1	2433	2579	1150	1876	1366
1	2	0	2433	2575	1149	1874	1364
2	2	0	2434	2577	1149	1875	1365
0	0	0	2433	2575	1149	1875	1365
0	0	0	2433	2576	1145	1869	1361
1	0	2	2434	2577	1149	1874	1366
0	0	2	2435	2576	1150	1876	1368
1	3	0	2435	2578	1150	1875	1366
0	0	0	2426	2570	1143	1873	1365
1	2	0	2434	2577	1147	1874	1365
0	0	2	2432	2577	1148	1874	1366
0	0	1	2434	2575	1149	1876	1366
0	0	6	2435	2577	1148	1875	1365
2	0	0	2433	2576	1148	1875	1364
0	1	0	2428	2571	1142	1867	1360
0	1	6	2434	2574	1150	1872	1364
0	1	0	2431	2569	1149	1873	1365
0	0	1	2435	2575	1151	1877	1368
1	2	0	2432	2578	1150	1876	1366
0	0	1	2430	2576	1148	1871	1362
1	1	0	2433	2575	1148	1875	1365
0	0	1	2432	2575	1149	1872	1367
1	1	1	2434	2574	1149	1875	1365
0	0	6	2428	2566	1142	1871	1369
1	0	0	2435	2577	1152	1876	1366
1	2	0	2435	2576	1150	1877	1367
2	4	0	2434	2576	1149	1874	1365
1	1	0	2434	2575	1149	1875	1366
1	1	2	2429	2568	1144	1868	1361
1	2	0	2432	2575	1148	1873	1366
1	2	0	2434	2577	1150	1874	1367
0	1	0	2433	2569	1146	1874	1365
1	0	2	2432	2575	1148	1874	1365
0	0	3	2433	2575	1147	1874	1367
1	3	0	2430	2575	1148	1870	1362
0	0	2	2436	2577	1150	1878	1368
0	0	0	2434	2577	1149	1875	1367
3	1	2	2434	2577	1148	1875	1367
0	0	3	2424	2569	1143	1867	1365
0	0	2	2434	2578	1151	1876	1365
0	0	0	2434	2577	1149	1876	1366
0	0	2	2433	2576	1150	1874	1366
3	0	4	2434	2577	1146	1875	1366
0	2	0	2429	2570	1144	1870	1361
1	0	2	2432	2574	1148	1874	1367
0	1	0	2433	2574	1146	1871	1365
0	1	0	2434	2578	1150	1877	1367
0	0	6	2433	2576	1147	1874	1367
0	1	0	2431	2575	1148	1874	1367
3	0	2	2431	2572	1147	1875	1363
1	0	6	2434	2576	1149	1875	1366
0	1	1	2433	2578	1152	1877	1368
0	1	0	2435	2577	1150	1875	1366
1	0	4	2429	2569	1140	1867	1360
1	2	0	2433	2576	1149	1875	1366
1	0	2	2434	2577	1147	1875	1364
0	1	2	2434	2576	1149	1874	1366
1	0	0	2434	2576	1147	1876	1367
0	1	0	2433	2572	1146	1870	1362
1	0	5	2435	2578	1150	1876	1366
0	1	1	2434	2577	1147	1869	1361
1	1	5	2433	2574	1148	1874	1366
0	1	1	2429	2574	1148	1875	1365
0	0	0	2434	2569	1146	1874	1364
0	1	0	2434	2577	1147	1876	1368
0	0	4	2435	2579	1149	1878	1368
1	0	5	2434	2576	1149	1874	1366
0	0	0	2434	2576	1148	1876	1366
1	3	2	2427	2568	1146	1870	1361
0	0	4	2434	2576	1149	1876	1368
0	0	1	2434	2576	1150	1876	1367
0	2	2	2435	2577	1148	1875	1367
0	1	0	2433	2575	1149	1874	1365
1	2	0	2433	2569	1143	1869	1361
0	0	2	2429	2575	1149	1875	1367
2	2	0	2433	2576	1150	1876	1357
1	2	1	2434	2575	1148	1876	1368
0	2	0	2426	2575	1149	1876	1365
1	3	0	2434	2577	1145	1872	1365
1	1	0	2434	2575	1148	1876	1366
0	0	0	2433	2575	1147	1874	1365
0	1	3	2433	2575	1147	1875	1365
1	3	0	2429	2569	1142	1869	1359
1	3	0	2434	2574	1149	1876	1365
0	1	0	2433	2576	1150	1875	1366
0	0	3	2428	2573	1148	1874	1364
0	0	5	2433	2575	1148	1875	1366
0	0	5	2433	2571	1149	1874	1365
0	0	2	2432	2573	1142	1871	1361
1	1	2	2433	2575	1149	1876	1366
1	2	6	2431	2576	1151	1879	1368
1	3	0	2435	2577	1150	1877	1365
0	0	0	2426	2569	1141	1871	1361
1	0	0	2433	2575	1148	1877	1368
0	1	5	2433	2574	1147	1876	1366
0	1	5	2433	2575	1148	1876	1366
1	1	0	2431	2573	1147	1876	1367
0	0	4	2432	2575	1150	1880	1363
2	0	2	2434	2574	1150	1878	1367
1	3	0	2435	2574	1148	1877	1365
0	0	2	2433	2575	1149	1876	1367
0	0	0	2427	2567	1142	1873	1361
1	1	0	2433	2574	1148	1877	1366
1	2	0	2432	2574	1149	1876	1366
2	2	0	2434	2576	1150	1878	1368
0	1	4	2435	2577	1150	1879	1365
1	3	0	2431	2571	1142	1871	1360
3	0	0	2433	2575	1149	1877	1366
2	3	0	2433	2576	1149	1877	1368
0	0	1	2433	2574	1144	1877	1366
0	0	0	2432	2574	1148	1874	1368
1	3	0	2430	2573	1147	1877	1366
1	1	2	2431	2573	1149	1876	1366
2	0	0	2433	2577	1150	1880	1369
0	0	2	2435	2577	1148	1878	1366
0	0	0	2433	2575	1146	1878	1366
0	0	0	2428	2567	1142	1872	1360
0	0	1	2433	2574	1148	1877	1366
0	0	2	2432	2574	1147	1878	1367
0	0	0	2433	2574	1148	1877	1369
1	3	0	2432	2575	1152	1880	1369
1	0	0	2434	2572	1145	1873	1362
1	2	5	2433	2573	1149	1878	1366
0	0	1	2432	2575	1148	1876	1363
0	0	2	2433	2575	1149	1877	1367
0	1	5	2428	2572	1146	1876	1366
2	0	2	2429	2571	1146	1878	1367
0	1	1	2433	2570	1147	1878	1365
2	0	6	2433	2573	1146	1878	1368
2	0	2	2431	2576	1150	1881	1368
2	1	0	2432	2576	1150	1878	1368
0	0	2	2429	2567	1141	1872	1359
1	2	0	2433	2574	1148	1879	1365
0	2	0	2431	2573	1148	1877	1368
0	1	3	2433	2574	1150	1878	1365
0	0	2	2432	2572	1148	1879	1369
3	0	1	2433	2571	1147	1873	1361
2	0	2	2433	2574	1149	1878	1367
2	0	0	2433	2573	1149	1874	1361
0	1	6	2432	2574	1149	1878	1367
0	1	2	2427	2570	1146	1878	1365
0	0	3	2432	2569	1144	1876	1366
1	3	2	2432	2575	1149	1879	1369
0	0	0	2436	2576	1148	1879	1367
2	3	0	2432	2574	1147	1879	1367
0	1	4	2432	2573	1148	1878	1368
0	1	3	2426	2568	1142	1872	1363
0	1	3	2434	2576	1150	1881	1368
3	2	0	2430	2572	1149	1875	1367
1	3	0	2432	2574	1148	1878	1366
0	2	0	2433	2573	1148	1879	1367
0	1	0	2432	2569	1144	1871	1360
1	1	0	2432	2573	1148	1878	1366
1	4	0	2432	2575	1152	1881	1363
3	0	0	2434	2574	1149	1879	1364
1	0	0	2427	2568	1145	1878	1367
1	1	0	2431	2573	1143	1873	1366
0	0	1	2432	2574	1147	1880	1368
1	1	0	2431	2573	1148	1879	1367
2	4	0	2432	2573	1146	1879	1368
1	0	0	2428	2566	1144	1874	1361
1	1	3	2433	2575	1148	1879	1367
1	1	0	2429	2572	1149	1878	1366
0	0	4	2430	2571	1146	1878	1367
0	0	2	2432	2574	1148	1881	1370
0	1	2	2433	2573	1150	1880	1368
1	1	0	2431	2566	1143	1873	1358
0	1	0	2431	2572	1148	1879	1367
0	0	2	2433	2574	1148	1883	1364
0	0	0	2434	2575	1149	1879	1367
0	0	2	2424	2566	1145	1877	1367
0	0	0	2432	2574	1147	1871	1368
1	1	4	2432	2574	1149	1881	1368
2	4	0	2440	2573	1147	1879	1367
2	3	0	2431	2572	1147	1879	1367
2	1	0	2428	2563	1143	1872	1361
1	1	5	2432	2572	1147	1879	1368
0	1	3	2428	2565	1144	1878	1366
0	0	1	2432	2573	1148	1879	1369
1	2	6	2433	2574	1149	1880	1367
0	0	0	2428	2573	1148	1878	1369
0	1	5	2432	2572	1145	1874	1363
0	1	7	2432	2573	1148	1879	1367
0	0	2	2432	2575	1149	1881	1370
0	0	3	2433	2573	1148	1881	1366
0	1	5	2432	2572	1148	1880	1367
1	2	0	2432	2571	1149	1881	1369
0	0	4	2434	2576	1150	1881	1367
1	2	2	2433	2572	1149	1881	1368
0	0	0	2430	2570	1148	1880	1367
0	1	0	2431	2572	1147	1879	1369
0	1	3	2431	2571	1148	1879	1366
1	2	0	2432	2572	1148	1878	1366
1	4	0	2431	2572	1149	1882	1369
0	0	2	2427	2567	1143	1873	1361
1	2	2	2432	2573	1148	1880	1367
0	0	2	2429	2570	1147	1880	1368
2	1	0	2431	2571	1148	1879	1367
2	0	0	2431	2572	1147	1880	1367
1	0	3	2432	2567	1148	1874	1361
1	2	2	2432	2574	1143	1881	1369
1	2	0	2433	2573	1147	1878	1364
0	1	3	2431	2571	1148	1879	1366
0	0	1	2426	2566	1148	1877	1367
0	0	0	2426	2570	1148	1881	1369
1	1	2	2433	2572	1146	1879	1369
1	1	4	2432	2571	1148	1879	1367
1	0	3	2432	2571	1148	1879	1367
0	0	2	2431	2571	1149	1881	1368
1	3	2	2426	2564	1141	1871	1363
0	0	6	2432	2571	1149	1881	1368
1	1	0	2431	2572	1149	1883	1370
1	1	0	2434	2574	1148	1881	1370
1	4	2	2431	2571	1147	1881	1366
0	1	0	2431	2569	1143	1874	1361
2	0	2	2431	2571	1147	1879	1368
1	3	0	2431	2571	1148	1879	1366
1	2	0	2430	2571	1149	1882	1370
1	3	0	2428	2564	1145	1878	1367
2	0	2	2430	2571	1146	1877	1367
0	1	3	2428	2571	1146	1880	1368
0	0	2	2432	2567	1148	1883	1371
0	0	2	2431	2571	1148	1879	1368
1	2	0	2431	2571	1149	1878	1368
0	0	3	2428	2561	1143	1874	1362
0	0	3	2431	2570	1148	1881	1368
1	1	0	2428	2571	1148	1883	1370
0	0	3	2433	2574	1150	1881	1369
0	1	6	2432	2571	1147	1882	1368
0	1	3	2430	2571	1145	1875	1363
0	0	1	2430	2570	1147	1881	1368
2	0	0	2431	2570	1147	1880	1367
0	0	0	2431	2570	1148	1881	1368
0	2	0	2426	2563	1143	1878	1369
2	0	2	2431	2574	1149	1875	1364
0	0	0	2431	2573	1148	1880	1369
0	0	2	2430	2571	1149	1881	1368
2	0	1	2431	2571	1147	1882	1367
0	0	1	2426	2562	1143	1872	1363
1	2	0	2431	2572	1147	1883	1367
0	0	0	2431	2571	1148	1882	1368
1	4	0	2430	2563	1144	1880	1367
0	0	0	2431	2572	1147	1881	1367
0	0	2	2430	2570	1147	1881	1367
1	0	0	2428	2570	1148	1878	1364
0	0	2	2430	2571	1148	1883	1370
2	4	5	2433	2573	1150	1882	1368
0	0	0	2431	2571	1148	1881	1368
0	0	3	2426	2562	1141	1876	1365
1	1	0	2431	2571	1147	1881	1365
1	2	0	2430	2570	1146	1881	1366
0	0	3	2431	2571	1147	1880	1369
0	0	2	2430	2571	1150	1883	1370
1	4	0	2432	2568	1144	1874	1363
1	2	0	2431	2571	1148	1881	1367
2	3	0	2430	2572	1141	1878	1367
0	0	3	2430	2572	1148	1881	1368
0	0	3	2428	2571	1147	1882	1369
2	1	0	2429	2570	1148	1883	1368
1	3	0	2427	2570	1148	1880	1361
0	0	0	2431	2570	1149	1881	1368
0	0	0	2430	2571	1148	1877	1368
0	1	2	2427	2570	1148	1881	1369
1	0	0	2426	2563	1142	1870	1365
1	1	3	2430	2570	1146	1880	1364
0	1	5	2430	2572	1149	1883	1369
2	0	3	2432	2574	1148	1880	1368
0	2	0	2430	2571	1148	1879	1369
1	4	1	2425	2563	1143	1873	1361
2	3	0	2431	2570	1146	1882	1369
0	1	0	2430	2571	1138	1875	1365
1	3	0	2431	2571	1148	1883	1370
0	0	0	2430	2570	1148	1879	1368
1	3	0	2424	2561	1146	1878	1368
2	0	2	2430	2571	1147	1880	1369
1	2	0	2431	2571	1149	1881	1367
0	1	0	2431	2570	1148	1883	1367
1	0	5	2431	2571	1147	1882	1368
1	1	0	2425	2563	1143	1875	1363
1	0	2	2431	2571	1147	1881	1367
3	0	0	2427	2567	1148	1880	1368
