# Supplementary material for: Assisting hand gesture classification and rehabilitation assessment via sEMG and finger motion data
Source: Front Bioeng Biotechnol. 2026 Jan 8;13:1751763. doi: 10.3389/fbioe.2025.1751763 (PMC12823985; doi:10.3389/fbioe.2025.1751763)
Supplement: Supplementary file 1 [file DataSheet1.zip › dataset/function 0/1/1/7.csv]

channel_2	channel_3	channel_6	pinky	ring finger	middle finger	forefinger	thumb
0	1	2	2502	2476	1143	1920	1634
2	0	4	2499	2471	1137	1911	1624
0	0	5	2502	2475	1140	1919	1630
0	1	0	2501	2470	1138	1917	1630
0	2	0	2502	2476	1141	1919	1643
1	0	3	2499	2474	1142	1918	1633
1	0	3	2497	2474	1137	1918	1629
1	3	0	2489	2457	1135	1937	1612
1	0	0	2482	2448	1132	1930	1613
1	0	5	2488	2457	1137	1937	1616
1	0	0	2490	2456	1138	1937	1613
3	0	5	2489	2456	1135	1935	1613
2	0	0	2488	2458	1136	1936	1612
0	2	3	2485	2449	1132	1930	1610
0	1	0	2490	2459	1137	1938	1617
1	2	1	2489	2457	1135	1937	1613
1	3	3	2489	2456	1136	1937	1614
0	0	0	2488	2456	1137	1935	1614
0	0	0	2487	2455	1137	1935	1610
0	3	5	2488	2455	1138	1935	1613
0	1	1	2485	2453	1138	1937	1617
2	0	0	2489	2460	1139	1937	1613
0	4	0	2485	2451	1131	1930	1610
1	3	2	2486	2457	1137	1936	1613
1	2	2	2489	2456	1137	1935	1613
0	1	0	2489	2458	1139	1938	1614
1	2	1	2490	2456	1136	1936	1610
0	0	6	2489	2455	1136	1936	1613
2	0	0	2485	2450	1132	1927	1607
0	0	5	2488	2458	1138	1936	1613
0	0	2	2489	2456	1138	1936	1613
0	0	0	2489	2456	1138	1938	1614
0	1	0	2489	2458	1138	1937	1612
0	0	0	2486	2455	1137	1934	1613
1	1	2	2489	2457	1137	1935	1614
0	1	0	2493	2455	1137	1934	1614
1	2	0	2490	2456	1134	1937	1613
0	0	2	2483	2451	1128	1928	1609
2	0	3	2489	2458	1136	1938	1616
3	0	0	2490	2458	1137	1938	1614
0	0	5	2488	2456	1136	1937	1612
0	0	2	2489	2457	1136	1936	1613
0	0	0	2484	2450	1129	1928	1608
1	3	2	2485	2454	1135	1932	1608
1	3	2	2490	2455	1136	1937	1611
1	3	2	2489	2456	1137	1935	1614
1	2	3	2489	2456	1137	1935	1613
0	0	0	2486	2455	1136	1934	1613
0	0	0	2488	2448	1134	1936	1614
1	3	3	2489	2457	1138	1939	1613
1	3	2	2485	2455	1135	1936	1613
1	0	6	2488	2456	1137	1936	1614
0	0	0	2481	2449	1132	1930	1609
1	3	3	2490	2457	1139	1939	1614
0	2	0	2490	2458	1138	1937	1613
0	0	6	2488	2456	1138	1936	1614
0	0	0	2489	2455	1138	1936	1612
0	1	0	2489	2452	1133	1930	1607
0	0	0	2489	2455	1136	1936	1613
0	0	0	2489	2455	1137	1935	1615
1	4	0	2490	2457	1139	1938	1614
2	0	7	2491	2454	1137	1937	1613
0	0	0	2484	2453	1134	1935	1611
3	0	2	2488	2450	1133	1935	1613
0	0	0	2490	2457	1135	1937	1615
0	1	0	2490	2453	1135	1938	1614
2	0	0	2490	2458	1137	1936	1614
0	0	0	2483	2450	1132	1930	1608
1	0	5	2487	2455	1136	1936	1615
0	0	0	2489	2455	1138	1937	1614
1	0	0	2488	2456	1137	1935	1613
0	1	0	2489	2456	1137	1936	1615
0	0	0	2489	2455	1132	1934	1611
1	1	0	2490	2457	1137	1936	1615
3	0	2	2487	2455	1136	1936	1614
0	0	0	2489	2456	1136	1937	1613
0	0	0	2486	2451	1131	1934	1612
1	0	5	2489	2453	1138	1927	1608
1	0	7	2489	2456	1137	1936	1615
1	0	5	2489	2456	1135	1937	1613
1	3	2	2488	2455	1128	1933	1611
0	0	0	2488	2456	1136	1937	1614
2	1	1	2484	2449	1129	1928	1607
0	0	0	2489	2456	1135	1937	1615
0	1	0	2490	2458	1139	1938	1613
0	1	0	2490	2457	1138	1937	1613
0	3	2	2485	2453	1136	1937	1610
1	0	3	2487	2455	1130	1930	1608
0	1	0	2488	2455	1137	1936	1613
0	0	0	2488	2455	1137	1935	1613
1	1	0	2489	2456	1136	1938	1615
0	1	0	2485	2451	1130	1937	1611
0	0	0	2490	2457	1137	1932	1606
1	0	1	2489	2455	1137	1937	1613
3	0	0	2489	2456	1136	1932	1606
0	0	0	2489	2455	1138	1936	1614
0	3	2	2485	2449	1132	1931	1607
0	0	1	2485	2449	1132	1931	1604
1	1	0	2490	2457	1135	1936	1613
1	0	0	2489	2455	1137	1936	1614
0	0	4	2490	2457	1137	1938	1613
1	0	5	2487	2455	1135	1937	1613
0	0	2	2489	2457	1138	1940	1615
1	0	4	2489	2456	1135	1937	1613
1	3	2	2489	2456	1137	1936	1614
1	2	0	2488	2456	1136	1937	1612
1	1	0	2485	2451	1130	1932	1605
0	0	2	2489	2456	1137	1940	1615
0	0	0	2490	2458	1139	1939	1614
0	0	6	2490	2457	1136	1938	1614
2	3	0	2485	2451	1138	1937	1612
0	0	3	2488	2455	1137	1937	1613
0	0	2	2489	2456	1136	1938	1613
1	1	0	2489	2456	1135	1938	1613
1	4	2	2489	2454	1138	1940	1616
0	0	3	2484	2451	1133	1929	1609
0	0	2	2490	2456	1139	1938	1613
0	0	3	2489	2455	1137	1937	1612
2	0	0	2486	2455	1137	1938	1614
0	0	3	2488	2455	1138	1937	1613
0	1	0	2487	2451	1133	1931	1605
1	2	0	2488	2452	1134	1933	1608
1	4	2	2490	2456	1137	1937	1613
1	0	2	2489	2456	1136	1938	1615
1	2	0	2488	2456	1139	1938	1612
0	0	3	2479	2453	1135	1938	1613
1	2	0	2489	2456	1136	1939	1616
1	1	0	2489	2457	1139	1938	1614
0	0	0	2490	2455	1134	1937	1613
0	0	0	2489	2456	1136	1938	1612
1	2	0	2481	2446	1132	1927	1608
0	0	3	2489	2457	1136	1938	1614
0	2	0	2488	2456	1136	1936	1613
2	0	3	2490	2456	1138	1940	1614
0	2	1	2490	2456	1138	1939	1614
0	1	0	2489	2456	1132	1934	1608
0	0	2	2487	2455	1138	1937	1613
0	0	0	2487	2455	1136	1938	1613
2	0	5	2488	2456	1137	1938	1612
0	0	2	2490	2459	1138	1938	1614
0	2	2	2485	2460	1136	1937	1613
0	1	0	2489	2455	1137	1934	1613
0	1	0	2490	2455	1136	1936	1613
3	0	1	2487	2454	1135	1931	1611
0	1	0	2488	2455	1137	1938	1612
1	3	0	2485	2450	1130	1931	1608
0	1	6	2487	2455	1137	1940	1615
1	2	0	2490	2456	1139	1939	1613
0	0	5	2488	2455	1138	1937	1613
0	0	5	2488	2454	1136	1938	1613
1	0	2	2486	2454	1137	1934	1610
1	4	1	2488	2455	1134	1937	1613
0	1	0	2488	2454	1136	1938	1613
1	1	4	2488	2457	1138	1939	1614
0	2	2	2484	2448	1133	1935	1611
0	0	0	2489	2456	1137	1935	1608
1	0	2	2488	2456	1136	1938	1613
0	1	0	2489	2455	1138	1940	1615
2	4	0	2491	2458	1138	1927	1612
0	0	0	2488	2456	1136	1939	1613
0	0	2	2482	2450	1131	1930	1608
0	0	2	2488	2455	1138	1938	1612
0	0	2	2489	2455	1137	1937	1615
0	0	3	2488	2455	1136	1938	1613
0	1	0	2488	2457	1138	1940	1614
0	1	0	2487	2455	1137	1935	1610
2	0	0	2487	2455	1137	1938	1612
0	1	0	2486	2454	1137	1938	1611
0	1	0	2488	2455	1137	1938	1612
0	1	2	2480	2448	1130	1930	1610
0	0	2	2488	2456	1135	1938	1609
2	0	3	2490	2457	1140	1941	1615
1	0	2	2488	2456	1139	1938	1607
1	4	2	2487	2455	1138	1935	1611
0	1	0	2485	2445	1132	1931	1607
0	0	3	2482	2447	1130	1933	1609
0	0	6	2490	2453	1138	1936	1613
1	0	3	2489	2454	1138	1937	1612
1	0	2	2488	2455	1137	1937	1613
0	0	0	2488	2455	1137	1938	1613
0	0	2	2482	2452	1135	1937	1608
3	0	0	2489	2455	1136	1938	1613
0	0	0	2484	2456	1138	1939	1614
0	0	5	2487	2455	1138	1938	1613
0	0	4	2481	2446	1131	1932	1607
0	0	2	2485	2455	1138	1939	1614
0	1	0	2490	2459	1139	1939	1614
0	1	0	2488	2456	1137	1937	1614
0	1	0	2488	2455	1136	1938	1613
0	0	0	2485	2450	1134	1931	1606
0	1	0	2490	2455	1136	1938	1612
0	1	0	2488	2455	1135	1940	1612
0	0	4	2487	2455	1136	1938	1615
1	4	2	2488	2455	1137	1938	1612
0	0	0	2487	2454	1137	1937	1613
0	0	0	2485	2448	1133	1936	1611
1	0	2	2484	2455	1136	1938	1613
1	1	0	2483	2449	1135	1939	1615
0	2	2	2490	2455	1134	1930	1608
3	0	0	2488	2453	1132	1929	1607
1	0	0	2489	2457	1137	1940	1615
0	1	0	2491	2457	1138	1938	1613
0	0	0	2489	2455	1136	1936	1612
0	1	0	2483	2450	1134	1936	1612
1	0	1	2489	2458	1136	1938	1613
3	0	2	2489	2456	1136	1938	1611
0	0	0	2488	2455	1136	1937	1614
0	0	6	2488	2457	1139	1940	1613
1	0	1	2484	2449	1131	1929	1607
1	2	0	2488	2452	1137	1937	1612
0	0	5	2488	2455	1137	1937	1613
0	0	0	2486	2455	1137	1937	1613
0	1	2	2487	2455	1135	1937	1612
0	0	3	2487	2454	1137	1935	1609
1	3	2	2487	2458	1138	1938	1613
0	0	0	2489	2455	1136	1937	1612
2	0	3	2488	2454	1137	1938	1612
0	1	2	2487	2455	1136	1939	1613
1	0	2	2483	2451	1136	1937	1613
0	1	1	2489	2457	1135	1936	1612
1	0	6	2487	2454	1137	1937	1612
1	1	0	2488	2455	1136	1936	1613
0	0	0	2488	2456	1137	1939	1612
1	2	6	2482	2449	1131	1930	1606
0	0	2	2488	2455	1136	1938	1612
0	2	1	2490	2458	1139	1938	1613
0	1	0	2488	2456	1138	1937	1613
0	0	3	2487	2454	1135	1937	1613
1	0	0	2486	2453	1137	1934	1609
0	0	2	2488	2455	1137	1936	1613
1	1	0	2487	2455	1136	1938	1614
0	0	5	2488	2456	1137	1940	1614
1	3	0	2485	2452	1132	1935	1611
2	0	2	2488	2456	1138	1937	1610
2	0	0	2489	2456	1136	1938	1611
1	4	0	2488	2457	1137	1936	1613
0	2	6	2489	2455	1135	1935	1607
0	0	3	2488	2454	1134	1936	1612
0	0	0	2479	2449	1130	1925	1607
1	0	0	2487	2456	1137	1936	1612
0	0	0	2489	2458	1137	1940	1613
1	4	3	2491	2459	1136	1938	1613
1	0	2	2487	2455	1137	1936	1614
1	2	2	2484	2453	1136	1937	1610
0	1	1	2486	2457	1137	1936	1613
1	0	0	2487	2456	1138	1936	1614
1	4	0	2489	2456	1135	1937	1614
1	0	2	2484	2451	1133	1934	1611
0	0	5	2490	2457	1137	1940	1614
0	1	3	2489	2457	1135	1938	1613
0	1	4	2490	2458	1137	1937	1611
2	0	0	2488	2455	1137	1938	1614
2	0	0	2483	2446	1132	1931	1609
0	0	0	2486	2452	1132	1932	1606
0	0	0	2490	2456	1137	1940	1614
0	2	3	2488	2457	1137	1937	1615
1	0	0	2490	2457	1138	1940	1615
1	0	2	2487	2456	1136	1939	1614
2	0	0	2485	2451	1134	1938	1614
0	3	5	2489	2457	1138	1939	1616
0	3	2	2487	2454	1136	1938	1614
0	1	2	2489	2455	1136	1939	1614
1	0	0	2483	2448	1128	1932	1606
0	0	2	2489	2453	1136	1937	1614
1	1	2	2486	2457	1135	1938	1611
0	1	2	2488	2456	1135	1940	1616
0	1	0	2489	2457	1138	1939	1615
2	0	0	2488	2451	1130	1932	1608
0	1	2	2488	2456	1135	1938	1614
1	0	1	2488	2456	1137	1938	1613
0	2	3	2488	2455	1136	1938	1613
0	1	1	2487	2455	1136	1938	1614
0	0	0	2485	2453	1136	1940	1615
0	0	0	2490	2451	1133	1937	1612
0	0	0	2488	2455	1135	1939	1613
0	0	0	2487	2449	1133	1938	1613
0	0	2	2487	2454	1136	1937	1614
1	2	2	2483	2447	1130	1932	1609
1	0	2	2488	2455	1135	1938	1615
1	0	5	2488	2456	1138	1940	1617
0	0	0	2490	2456	1138	1938	1614
3	0	2	2489	2454	1137	1939	1613
0	0	3	2487	2454	1133	1934	1610
0	0	0	2487	2452	1136	1937	1614
0	0	0	2487	2453	1137	1938	1614
0	1	1	2489	2455	1138	1940	1616
0	1	3	2483	2451	1133	1937	1612
0	0	0	2489	2457	1137	1932	1609
0	2	1	2488	2456	1137	1938	1612
2	0	6	2488	2455	1135	1939	1614
0	1	1	2488	2458	1132	1928	1613
0	0	0	2490	2458	1137	1939	1614
0	0	0	2484	2448	1129	1932	1606
1	3	1	2488	2455	1135	1939	1614
0	1	2	2487	2456	1138	1943	1615
2	0	2	2487	2454	1137	1941	1613
2	0	2	2482	2447	1129	1933	1607
1	0	0	2488	2452	1134	1940	1612
0	0	0	2489	2454	1136	1941	1614
0	3	0	2490	2455	1139	1942	1615
1	0	0	2491	2456	1138	1941	1612
0	1	0	2490	2450	1133	1934	1605
1	1	6	2491	2454	1136	1942	1612
3	0	2	2488	2451	1136	1939	1613
0	1	5	2488	2454	1136	1941	1613
2	0	0	2484	2449	1134	1940	1613
0	1	3	2490	2456	1136	1943	1614
0	1	2	2488	2454	1136	1940	1613
0	0	2	2489	2453	1133	1939	1612
1	1	0	2490	2453	1136	1941	1613
0	0	0	2481	2446	1130	1933	1607
1	3	1	2490	2454	1134	1941	1613
0	1	0	2490	2453	1134	1942	1614
0	0	2	2488	2453	1136	1941	1612
0	1	6	2489	2454	1136	1942	1613
1	1	0	2487	2454	1134	1942	1612
1	3	1	2488	2452	1131	1935	1607
0	0	4	2489	2454	1137	1941	1613
0	1	0	2490	2456	1137	1944	1613
0	1	0	2491	2455	1137	1942	1612
0	0	5	2482	2450	1132	1941	1613
0	1	0	2489	2453	1136	1939	1612
0	0	3	2489	2453	1134	1941	1613
0	1	0	2488	2454	1135	1939	1611
1	4	2	2489	2453	1136	1942	1612
1	3	0	2479	2449	1130	1937	1607
0	3	3	2488	2456	1137	1944	1614
1	2	0	2486	2456	1135	1942	1611
1	3	0	2489	2455	1136	1942	1611
0	0	2	2488	2450	1137	1943	1611
0	0	1	2488	2452	1134	1935	1607
1	1	0	2491	2458	1135	1938	1607
0	1	0	2489	2455	1136	1942	1612
2	0	1	2489	2453	1136	1942	1608
0	0	0	2488	2454	1136	1942	1612
1	4	0	2488	2446	1131	1941	1611
1	2	0	2489	2453	1137	1940	1610
0	1	0	2487	2455	1138	1945	1614
0	1	0	2490	2455	1134	1939	1611
0	0	2	2489	2454	1136	1945	1620
1	3	3	2485	2447	1131	1935	1601
1	3	0	2488	2454	1135	1942	1611
0	0	3	2489	2454	1136	1941	1612
1	3	2	2490	2453	1137	1943	1613
1	4	1	2488	2454	1138	1945	1613
0	1	0	2487	2453	1135	1938	1608
0	1	1	2488	2452	1135	1944	1612
0	1	2	2487	2453	1135	1942	1610
1	0	5	2489	2453	1135	1942	1612
0	2	6	2492	2457	1137	1943	1613
0	1	1	2483	2446	1131	1939	1611
0	2	2	2488	2455	1136	1940	1604
2	0	0	2489	2449	1137	1940	1613
2	1	2	2488	2454	1135	1938	1608
0	1	1	2487	2453	1135	1943	1613
0	1	2	2485	2448	1132	1936	1607
0	1	3	2490	2455	1136	1942	1612
1	0	6	2489	2454	1134	1943	1610
1	0	0	2489	2454	1136	1940	1611
1	4	5	2488	2453	1134	1942	1612
2	0	0	2486	2452	1136	1940	1607
3	0	0	2489	2454	1134	1945	1612
0	0	0	2488	2456	1137	1943	1613
1	2	2	2488	2454	1137	1942	1612
0	0	0	2482	2447	1130	1936	1608
0	1	0	2486	2452	1137	1944	1614
0	1	0	2489	2455	1137	1944	1612
1	0	0	2489	2454	1136	1944	1612
0	1	0	2489	2453	1135	1941	1604
0	4	2	2487	2453	1136	1944	1612
0	1	1	2483	2448	1127	1940	1608
0	0	2	2491	2456	1137	1944	1612
1	3	0	2486	2454	1135	1945	1610
0	2	3	2489	2454	1133	1942	1611
0	1	1	2486	2452	1134	1944	1611
2	0	0	2480	2450	1133	1943	1608
1	0	5	2488	2454	1135	1944	1611
0	1	0	2481	2451	1137	1945	1612
2	0	1	2488	2455	1137	1945	1611
0	1	5	2483	2447	1132	1938	1606
0	0	3	2488	2454	1136	1943	1612
0	1	1	2489	2453	1136	1942	1612
1	0	0	2489	2453	1134	1943	1611
1	0	0	2488	2453	1137	1943	1611
1	0	0	2483	2449	1138	1939	1605
2	0	0	2484	2447	1129	1937	1604
0	1	2	2488	2454	1135	1944	1614
0	0	0	2487	2453	1134	1942	1610
0	2	2	2488	2454	1136	1943	1611
2	0	0	2486	2453	1135	1946	1610
0	0	5	2488	2453	1137	1944	1615
0	0	0	2488	2453	1137	1943	1610
1	0	2	2488	2452	1137	1943	1611
0	0	2	2487	2454	1133	1943	1610
1	1	2	2488	2452	1134	1938	1606
1	0	2	2490	2454	1139	1945	1612
0	0	0	2490	2454	1135	1943	1610
0	1	0	2487	2454	1135	1943	1611
0	0	3	2481	2447	1127	1941	1611
0	0	3	2487	2452	1136	1942	1610
0	0	0	2488	2451	1136	1944	1601
0	1	0	2490	2454	1135	1944	1613
0	0	0	2490	2454	1140	1944	1612
0	1	0	2483	2446	1133	1937	1604
1	1	2	2487	2453	1135	1939	1610
1	2	0	2488	2453	1134	1944	1609
1	0	2	2488	2453	1135	1943	1610
0	0	3	2487	2453	1137	1942	1611
1	0	1	2486	2453	1136	1945	1609
1	2	0	2487	2452	1134	1940	1610
0	0	2	2488	2452	1133	1943	1609
0	0	0	2488	2451	1137	1943	1610
0	1	0	2489	2453	1137	1942	1611
0	0	4	2482	2444	1130	1934	1606
1	0	3	2487	2454	1134	1943	1609
0	0	0	2487	2452	1135	1942	1612
1	4	2	2488	2452	1137	1943	1611
0	0	5	2488	2453	1138	1944	1611
0	2	3	2485	2447	1129	1934	1601
1	1	2	2486	2451	1135	1942	1611
1	3	2	2488	2452	1134	1943	1611
2	0	2	2488	2453	1134	1942	1609
0	1	0	2483	2451	1135	1943	1610
2	0	2	2484	2450	1134	1942	1612
2	0	2	2489	2455	1139	1944	1612
1	4	3	2487	2451	1134	1943	1611
1	0	6	2487	2450	1134	1942	1612
0	1	0	2487	2452	1134	1943	1609
0	0	0	2483	2445	1130	1937	1608
0	1	1	2487	2454	1137	1945	1612
0	1	1	2486	2453	1136	1942	1611
0	1	0	2487	2451	1136	1941	1610
0	0	0	2486	2453	1136	1942	1611
2	0	0	2484	2447	1130	1937	1606
1	0	0	2487	2452	1135	1942	1611
0	0	2	2488	2451	1136	1942	1612
0	1	0	2488	2454	1137	1945	1611
0	1	1	2485	2450	1136	1941	1610
0	0	0	2487	2448	1135	1941	1610
2	0	5	2487	2451	1135	1942	1611
1	0	6	2486	2447	1132	1941	1610
0	0	0	2487	2452	1137	1942	1611
1	0	0	2483	2445	1128	1934	1604
0	1	0	2487	2454	1136	1945	1610
2	0	1	2488	2453	1135	1943	1610
0	0	2	2487	2452	1135	1941	1610
0	1	0	2487	2452	1134	1941	1611
1	0	0	2487	2452	1134	1944	1611
0	0	0	2486	2448	1134	1939	1607
0	1	0	2488	2453	1136	1945	1612
1	0	0	2487	2452	1134	1943	1610
1	1	2	2491	2452	1136	1942	1611
1	1	2	2483	2447	1134	1942	1610
0	1	1	2487	2452	1132	1939	1608
1	3	2	2487	2451	1135	1943	1610
0	0	2	2487	2448	1132	1941	1609
2	0	4	2488	2456	1138	1943	1612
1	2	0	2479	2447	1129	1933	1605
1	0	2	2487	2452	1134	1943	1611
1	0	0	2487	2452	1135	1942	1610
2	0	0	2487	2451	1137	1943	1608
0	1	4	2487	2452	1134	1943	1609
0	0	5	2486	2452	1131	1937	1606
0	0	1	2486	2450	1132	1937	1603
0	0	6	2487	2453	1135	1943	1610
0	0	2	2486	2450	1135	1943	1611
0	0	0	2487	2452	1135	1943	1612
0	1	0	2481	2445	1133	1943	1612
0	1	0	2487	2454	1134	1935	1604
0	1	0	2488	2452	1135	1944	1610
1	0	2	2487	2452	1127	1937	1609
0	1	0	2487	2453	1131	1943	1610
2	0	0	2477	2446	1130	1937	1604
1	2	2	2486	2451	1135	1944	1613
0	1	0	2488	2455	1137	1945	1612
0	3	2	2488	2451	1136	1943	1611
0	2	2	2487	2452	1135	1943	1609
1	1	0	2485	2450	1135	1939	1607
0	0	0	2487	2452	1135	1943	1609
0	1	0	2485	2451	1135	1942	1610
1	2	3	2486	2452	1137	1945	1613
0	0	0	2487	2452	1135	1943	1609
0	1	0	2480	2445	1130	1940	1608
1	1	2	2488	2452	1135	1932	1605
0	4	2	2486	2452	1136	1942	1612
1	4	2	2488	2453	1135	1934	1607
1	2	5	2487	2452	1135	1943	1611
1	1	0	2487	2453	1137	1945	1611
0	1	0	2489	2454	1136	1943	1611
1	1	0	2487	2452	1136	1939	1610
0	0	5	2486	2453	1135	1941	1609
1	3	0	2478	2444	1128	1934	1604
1	0	5	2487	2452	1135	1943	1610
0	0	0	2487	2451	1134	1943	1611
1	3	2	2487	2453	1137	1945	1613
0	1	0	2489	2453	1135	1943	1610
1	0	0	2486	2447	1129	1936	1602
0	0	0	2487	2453	1136	1942	1613
1	3	2	2487	2452	1134	1943	1610
1	2	1	2487	2452	1136	1943	1609
1	0	3	2483	2450	1134	1942	1613
1	4	3	2487	2452	1136	1945	1611
0	0	0	2489	2452	1135	1943	1609
0	0	3	2487	2447	1131	1943	1611
1	2	2	2487	2452	1135	1941	1611
1	2	0	2476	2452	1137	1943	1610
0	1	6	2481	2443	1126	1937	1605
0	0	0	2487	2453	1138	1945	1611
0	4	2	2489	2453	1136	1943	1609
2	0	2	2487	2454	1134	1943	1610
1	2	2	2487	2451	1134	1941	1608
1	3	0	2486	2444	1130	1937	1604
0	0	0	2486	2451	1136	1942	1609
1	2	2	2487	2451	1136	1944	1609
3	0	2	2489	2454	1136	1944	1610
3	0	4	2481	2448	1135	1941	1609
1	1	0	2486	2452	1133	1941	1610
0	1	0	2487	2451	1136	1943	1610
2	0	2	2487	2449	1135	1942	1612
1	1	0	2487	2452	1135	1943	1609
0	0	2	2481	2445	1132	1939	1607
0	1	0	2487	2453	1136	1944	1610
0	1	0	2487	2452	1136	1943	1610
0	0	5	2487	2453	1135	1943	1610
2	1	1	2487	2452	1135	1943	1610
2	0	0	2487	2451	1134	1943	1608
3	0	0	2486	2449	1130	1936	1603
0	0	4	2486	2452	1134	1944	1611
0	0	2	2486	2449	1136	1946	1614
0	1	0	2487	2454	1136	1943	1610
0	0	2	2481	2447	1133	1941	1609
2	1	2	2486	2452	1131	1940	1609
1	2	0	2486	2452	1137	1942	1611
1	1	0	2486	2448	1130	1940	1608
3	0	2	2485	2453	1135	1942	1612
1	1	2	2482	2447	1132	1937	1606
0	0	2	2487	2453	1137	1943	1609
0	0	2	2486	2451	1134	1942	1607
0	1	0	2486	2450	1135	1942	1609
0	1	0	2486	2451	1135	1943	1607
1	1	0	2482	2451	1132	1938	1603
1	1	5	2485	2449	1133	1939	1604
0	0	1	2487	2451	1135	1943	1609
1	4	2	2485	2451	1135	1941	1609
0	1	0	2486	2451	1134	1943	1611
0	1	1	2482	2445	1134	1941	1610
0	1	6	2487	2451	1134	1939	1611
3	0	2	2489	2454	1135	1944	1611
1	2	0	2487	2450	1129	1941	1608
2	0	6	2486	2450	1134	1943	1608
0	0	4	2479	2445	1130	1934	1603
0	0	3	2486	2451	1137	1941	1611
0	0	4	2487	2451	1136	1943	1610
1	4	0	2483	2452	1138	1943	1612
1	2	0	2487	2453	1136	1943	1611
0	2	0	2486	2451	1132	1937	1605
1	1	0	2486	2452	1136	1942	1610
2	0	0	2485	2450	1136	1942	1611
1	2	0	2486	2451	1134	1941	1610
0	1	0	2488	2453	1136	1944	1611
1	2	2	2482	2442	1133	1940	1610
2	0	3	2486	2451	1132	1935	1607
0	3	1	2486	2451	1135	1943	1609
0	0	0	2488	2451	1130	1937	1609
0	2	3	2486	2451	1135	1943	1610
0	1	0	2481	2443	1131	1938	1605
2	0	3	2488	2453	1137	1941	1610
0	1	0	2486	2451	1136	1942	1611
1	2	1	2483	2451	1136	1943	1610
0	0	5	2485	2451	1135	1943	1610
0	0	0	2484	2448	1134	1937	1607
2	0	2	2486	2450	1136	1943	1611
1	2	0	2485	2451	1137	1944	1611
0	0	1	2488	2453	1136	1943	1610
1	2	0	2476	2445	1130	1941	1608
2	0	2	2486	2451	1137	1935	1603
1	2	0	2485	2451	1137	1942	1610
0	0	3	2486	2451	1137	1942	1610
0	0	0	2486	2448	1137	1941	1610
0	0	3	2481	2445	1133	1941	1608
1	4	2	2486	2451	1129	1935	1608
0	3	1	2486	2452	1138	1945	1611
