# Supplementary material for: Assisting hand gesture classification and rehabilitation assessment via sEMG and finger motion data
Source: Front Bioeng Biotechnol. 2026 Jan 8;13:1751763. doi: 10.3389/fbioe.2025.1751763 (PMC12823985; doi:10.3389/fbioe.2025.1751763)
Supplement: Supplementary file 1 [file DataSheet1.zip › dataset/function 0/1/1/8.csv]

channel_2	channel_3	channel_6	pinky	ring finger	middle finger	forefinger	thumb
1	0	2	2470	2433	1137	1921	1575
0	0	4	2470	2429	1130	1917	1573
1	4	0	2469	2431	1135	1922	1574
0	0	0	2467	2428	1135	1922	1574
1	2	2	2464	2423	1133	1922	1576
0	0	0	2464	2429	1134	1921	1571
2	0	2	2470	2432	1135	1921	1575
2	0	3	2470	2430	1135	1921	1575
0	1	0	2469	2432	1135	1922	1575
0	0	0	2465	2427	1132	1918	1573
0	0	0	2473	2434	1135	1923	1575
0	1	0	2470	2431	1135	1921	1575
0	1	0	2498	2435	1134	1896	1565
1	1	2	2500	2436	1135	1896	1566
1	0	0	2498	2435	1134	1896	1566
0	1	1	2496	2430	1127	1886	1563
0	0	2	2500	2438	1135	1897	1566
0	0	0	2500	2436	1135	1896	1565
0	0	0	2500	2437	1134	1897	1566
0	0	0	2494	2431	1134	1895	1565
1	2	1	2498	2436	1133	1897	1566
2	0	2	2498	2435	1134	1895	1562
1	2	0	2498	2436	1134	1898	1569
2	0	1	2501	2436	1136	1897	1566
1	3	2	2490	2429	1126	1890	1561
0	0	0	2498	2435	1135	1894	1567
0	1	1	2498	2436	1133	1897	1567
1	2	0	2501	2436	1135	1897	1567
3	0	1	2498	2435	1133	1895	1566
0	1	0	2499	2434	1131	1890	1560
0	0	0	2498	2433	1129	1890	1562
1	3	3	2499	2438	1136	1899	1568
1	2	2	2500	2436	1133	1895	1567
1	4	1	2499	2436	1135	1897	1567
1	1	1	2490	2432	1133	1889	1565
2	0	3	2498	2434	1131	1891	1565
0	0	2	2498	2435	1133	1895	1567
1	2	2	2499	2435	1131	1893	1567
0	1	0	2500	2438	1138	1898	1567
0	3	3	2494	2428	1129	1890	1562
1	0	4	2501	2435	1134	1894	1566
0	1	1	2498	2435	1134	1898	1566
1	0	5	2498	2433	1135	1897	1567
0	0	0	2497	2435	1134	1897	1566
0	1	0	2498	2432	1129	1886	1559
0	2	5	2500	2438	1136	1897	1568
0	4	2	2498	2436	1135	1896	1567
0	0	0	2499	2434	1136	1897	1566
1	0	4	2499	2436	1135	1895	1566
0	2	2	2492	2432	1133	1898	1567
0	2	1	2499	2438	1132	1897	1567
1	1	0	2499	2436	1135	1897	1567
1	1	0	2498	2434	1133	1890	1565
0	0	0	2498	2436	1133	1897	1566
0	0	0	2492	2427	1127	1887	1559
2	0	2	2497	2434	1135	1894	1566
1	3	0	2498	2435	1134	1898	1568
1	2	2	2499	2436	1136	1898	1568
1	3	0	2497	2433	1135	1895	1567
2	0	0	2497	2434	1130	1890	1562
0	1	5	2497	2434	1133	1896	1566
1	0	0	2496	2433	1133	1896	1568
0	0	2	2498	2434	1132	1895	1566
0	2	1	2493	2426	1129	1895	1565
0	1	2	2499	2437	1135	1894	1563
0	1	0	2499	2435	1134	1897	1566
0	0	2	2498	2435	1133	1896	1565
0	3	5	2497	2436	1135	1891	1563
1	1	3	2498	2434	1133	1897	1567
0	0	1	2491	2425	1130	1892	1563
0	1	0	2499	2438	1135	1896	1567
1	0	2	2497	2435	1134	1895	1567
0	0	0	2498	2436	1135	1895	1566
1	0	0	2496	2434	1133	1896	1567
0	2	2	2496	2433	1133	1891	1562
0	0	0	2496	2435	1134	1896	1568
0	1	3	2492	2433	1133	1899	1566
0	1	2	2499	2438	1134	1897	1566
1	0	0	2493	2431	1129	1892	1565
1	3	2	2497	2435	1133	1897	1561
0	1	4	2497	2434	1133	1895	1567
0	2	2	2498	2433	1133	1896	1561
2	0	0	2497	2435	1137	1897	1568
0	3	0	2497	2430	1132	1892	1562
0	2	2	2493	2427	1126	1887	1559
0	2	3	2498	2435	1128	1895	1567
1	0	6	2498	2435	1135	1895	1567
1	3	2	2497	2433	1134	1899	1568
0	1	0	2498	2437	1136	1898	1568
0	1	1	2495	2433	1132	1892	1562
1	1	0	2498	2434	1136	1897	1567
0	1	2	2488	2432	1133	1896	1567
0	0	0	2498	2435	1134	1896	1567
0	1	0	2492	2427	1127	1888	1564
0	0	0	2497	2440	1136	1899	1562
3	0	0	2500	2436	1135	1897	1567
0	0	0	2498	2436	1135	1900	1566
1	0	3	2498	2435	1134	1895	1567
0	0	3	2493	2428	1125	1890	1560
0	1	1	2498	2434	1133	1896	1567
1	0	5	2497	2435	1133	1897	1569
0	0	0	2501	2437	1136	1899	1568
0	2	1	2498	2434	1134	1896	1568
0	0	0	2496	2434	1133	1896	1567
0	1	0	2486	2428	1133	1894	1564
3	0	2	2499	2434	1135	1897	1566
2	0	5	2496	2426	1131	1894	1567
1	4	5	2498	2430	1131	1891	1559
0	2	1	2496	2431	1131	1889	1561
1	4	2	2499	2437	1137	1897	1568
2	0	0	2499	2436	1135	1897	1568
1	3	1	2499	2436	1134	1897	1566
0	1	1	2493	2433	1133	1896	1566
0	0	3	2500	2434	1135	1897	1566
0	2	2	2498	2436	1135	1894	1567
1	1	0	2498	2436	1133	1897	1567
2	0	0	2498	2435	1135	1898	1569
0	0	0	2495	2431	1128	1891	1561
0	0	0	2499	2436	1135	1897	1567
1	2	4	2498	2436	1134	1897	1567
0	0	0	2498	2437	1133	1897	1567
0	0	0	2497	2436	1133	1897	1567
0	1	0	2497	2434	1132	1890	1560
0	1	2	2498	2437	1136	1898	1569
1	3	4	2500	2438	1137	1896	1567
2	0	5	2499	2437	1133	1895	1567
0	1	0	2499	2439	1133	1896	1564
0	2	2	2492	2434	1133	1896	1568
0	4	2	2501	2439	1134	1895	1566
0	1	0	2501	2437	1135	1894	1567
0	2	2	2499	2438	1134	1894	1566
0	0	0	2498	2437	1134	1893	1566
0	1	0	2493	2429	1130	1883	1559
0	1	0	2499	2437	1134	1895	1566
2	0	1	2500	2439	1137	1897	1569
0	1	0	2501	2437	1136	1897	1566
0	1	2	2499	2437	1135	1895	1566
1	4	0	2498	2432	1128	1890	1561
1	3	2	2500	2437	1133	1895	1566
0	0	0	2499	2436	1134	1895	1567
0	1	2	2499	2436	1134	1894	1568
1	0	4	2495	2434	1135	1894	1566
3	0	2	2500	2439	1132	1893	1567
1	0	6	2499	2437	1135	1895	1566
0	0	2	2500	2437	1134	1895	1567
0	0	0	2499	2438	1134	1896	1568
2	0	5	2502	2439	1136	1895	1566
0	0	2	2493	2427	1130	1889	1556
0	0	0	2500	2438	1131	1895	1565
0	2	2	2501	2438	1134	1895	1565
0	3	5	2501	2437	1134	1894	1566
0	0	0	2499	2437	1134	1896	1567
0	1	0	2499	2439	1133	1894	1563
0	0	0	2500	2439	1135	1895	1564
1	2	0	2499	2437	1135	1894	1566
0	1	0	2500	2436	1135	1895	1565
0	1	0	2496	2429	1132	1892	1564
0	2	0	2501	2437	1135	1888	1562
0	0	0	2498	2436	1132	1897	1565
0	1	0	2499	2436	1135	1892	1558
1	4	3	2499	2437	1135	1894	1566
1	1	3	2494	2430	1128	1889	1560
0	1	0	2496	2430	1129	1886	1559
1	2	0	2500	2437	1133	1895	1565
0	0	3	2500	2435	1135	1895	1565
0	0	0	2499	2437	1134	1894	1566
1	3	4	2498	2436	1135	1895	1566
1	4	4	2498	2437	1134	1891	1562
0	2	1	2501	2438	1137	1898	1563
1	2	0	2498	2435	1136	1895	1565
0	1	2	2498	2436	1136	1894	1566
0	1	5	2492	2429	1130	1894	1565
1	2	0	2500	2438	1134	1891	1560
1	0	0	2498	2437	1134	1895	1565
0	1	7	2499	2437	1136	1895	1561
0	2	0	2500	2439	1135	1896	1567
1	0	0	2494	2431	1127	1885	1557
0	1	1	2499	2438	1136	1895	1566
0	1	2	2499	2437	1134	1896	1566
1	2	2	2499	2437	1135	1895	1564
1	0	0	2500	2439	1137	1897	1566
1	0	3	2499	2436	1135	1895	1566
1	2	1	2498	2435	1131	1887	1559
0	1	0	2499	2431	1135	1895	1565
3	0	0	2496	2434	1135	1895	1565
0	1	2	2499	2435	1134	1895	1565
0	2	5	2492	2429	1131	1894	1566
0	1	0	2500	2437	1134	1886	1562
0	3	3	2499	2437	1134	1895	1565
0	1	3	2499	2436	1135	1892	1558
0	1	0	2498	2437	1134	1897	1565
1	2	1	2495	2431	1129	1890	1559
1	0	3	2499	2436	1135	1894	1566
1	2	1	2499	2437	1137	1897	1567
0	1	0	2499	2437	1135	1894	1566
1	0	2	2498	2437	1135	1894	1566
0	1	0	2497	2436	1133	1892	1561
0	0	5	2501	2438	1136	1897	1566
0	0	2	2499	2436	1136	1895	1565
1	5	0	2493	2435	1134	1897	1568
0	2	0	2501	2438	1135	1897	1566
0	0	2	2491	2429	1126	1892	1563
0	1	0	2499	2437	1135	1890	1555
3	0	0	2499	2437	1135	1895	1566
1	1	0	2497	2436	1134	1895	1565
1	2	1	2497	2434	1134	1894	1565
3	0	5	2499	2436	1132	1894	1563
0	0	0	2500	2437	1135	1897	1565
2	0	0	2500	2436	1135	1896	1565
1	3	4	2500	2435	1136	1894	1566
0	1	2	2492	2424	1128	1889	1562
0	0	0	2498	2436	1133	1895	1564
2	0	0	2499	2435	1135	1894	1564
1	0	0	2501	2435	1135	1896	1566
0	1	1	2499	2437	1137	1897	1565
1	0	0	2501	2432	1129	1889	1561
0	0	1	2499	2436	1134	1893	1566
0	0	0	2498	2432	1135	1893	1565
0	3	1	2499	2435	1134	1894	1563
1	2	2	2495	2433	1133	1893	1564
0	1	0	2500	2433	1132	1893	1566
2	0	2	2497	2438	1135	1897	1564
2	0	3	2500	2437	1135	1894	1566
1	2	1	2498	2433	1131	1894	1566
1	2	1	2499	2437	1133	1894	1564
1	2	1	2498	2429	1128	1885	1560
0	2	0	2499	2438	1136	1897	1565
0	0	0	2503	2434	1134	1895	1565
0	2	0	2499	2434	1135	1894	1565
3	0	0	2499	2436	1134	1894	1566
2	0	3	2495	2431	1129	1888	1559
0	1	0	2499	2436	1134	1895	1565
0	0	5	2497	2435	1134	1894	1567
0	0	0	2499	2437	1136	1898	1566
2	3	0	2492	2434	1133	1895	1565
0	0	0	2498	2434	1132	1893	1565
3	0	2	2499	2436	1134	1893	1566
0	0	2	2498	2436	1131	1893	1565
1	1	0	2498	2436	1137	1896	1566
1	3	2	2493	2428	1128	1887	1561
0	0	7	2492	2427	1129	1888	1559
0	1	5	2498	2435	1133	1893	1565
0	0	4	2495	2436	1134	1895	1565
1	1	2	2498	2435	1135	1902	1565
2	0	2	2499	2435	1133	1895	1565
0	0	5	2496	2429	1128	1887	1558
0	1	0	2500	2437	1137	1897	1568
2	0	2	2500	2438	1135	1895	1567
0	1	0	2499	2438	1135	1896	1566
1	1	0	2493	2432	1133	1894	1564
0	1	0	2499	2430	1131	1893	1564
1	0	3	2498	2435	1134	1894	1565
0	0	4	2499	2436	1129	1894	1566
0	1	2	2499	2439	1138	1896	1567
1	3	2	2491	2427	1130	1883	1561
1	0	4	2498	2435	1134	1895	1565
0	1	0	2498	2436	1134	1895	1566
0	0	2	2498	2436	1137	1898	1567
0	0	0	2499	2437	1133	1895	1565
0	1	0	2498	2434	1135	1895	1565
2	0	0	2498	2432	1130	1887	1559
1	1	1	2499	2436	1135	1896	1569
0	1	2	2498	2437	1136	1895	1566
0	1	1	2498	2436	1135	1895	1566
0	0	0	2487	2431	1133	1894	1564
0	1	0	2498	2435	1127	1892	1565
1	4	3	2498	2435	1135	1895	1567
0	2	0	2498	2436	1130	1891	1564
1	0	0	2499	2438	1135	1897	1567
1	2	2	2496	2430	1129	1888	1560
0	1	1	2498	2435	1135	1894	1565
1	2	0	2497	2436	1134	1896	1566
2	0	5	2498	2435	1133	1894	1565
0	0	5	2497	2435	1133	1895	1564
0	1	0	2496	2432	1131	1888	1561
0	1	0	2500	2438	1136	1897	1567
0	3	2	2498	2436	1135	1899	1565
1	3	2	2499	2436	1134	1895	1564
1	0	0	2499	2436	1135	1894	1565
0	1	0	2492	2432	1133	1892	1566
0	0	0	2497	2435	1131	1892	1564
1	3	1	2498	2435	1133	1895	1565
0	1	1	2500	2435	1131	1892	1566
0	1	0	2500	2438	1138	1895	1567
1	4	2	2492	2427	1128	1890	1559
0	1	0	2498	2434	1135	1895	1566
1	0	3	2497	2435	1134	1893	1565
1	0	0	2496	2432	1130	1893	1566
1	1	2	2498	2437	1137	1896	1567
0	1	0	2498	2433	1130	1887	1558
0	1	0	2498	2436	1134	1893	1565
0	1	0	2498	2434	1133	1894	1564
0	3	1	2498	2434	1135	1893	1565
1	0	0	2493	2429	1132	1892	1566
0	2	2	2494	2430	1132	1895	1564
0	0	4	2499	2440	1129	1890	1563
0	0	0	2497	2434	1134	1895	1566
0	0	2	2498	2436	1136	1885	1561
0	0	0	2498	2435	1135	1894	1565
1	2	0	2500	2436	1135	1895	1566
0	1	0	2498	2436	1136	1897	1567
0	0	0	2500	2437	1135	1894	1566
0	1	0	2499	2432	1136	1895	1566
0	0	0	2493	2427	1130	1890	1563
0	0	0	2499	2435	1135	1894	1566
1	0	0	2498	2437	1134	1895	1567
3	0	0	2498	2432	1134	1895	1567
0	0	0	2499	2438	1137	1897	1566
0	1	0	2495	2430	1130	1888	1554
0	0	0	2499	2435	1133	1895	1565
0	1	1	2498	2436	1135	1895	1565
1	0	5	2499	2435	1134	1896	1565
0	1	2	2496	2433	1132	1892	1566
0	1	0	2496	2434	1134	1896	1566
0	1	0	2500	2437	1137	1896	1567
0	1	0	2498	2434	1134	1895	1565
1	0	2	2498	2435	1135	1895	1566
3	0	0	2493	2428	1128	1886	1558
0	2	2	2493	2430	1128	1891	1561
0	0	0	2499	2436	1134	1895	1566
0	2	5	2498	2435	1133	1895	1564
0	1	6	2498	2435	1133	1894	1566
0	1	2	2497	2427	1134	1895	1566
1	0	2	2497	2430	1129	1889	1558
0	1	3	2498	2434	1136	1896	1567
1	0	0	2499	2436	1135	1896	1566
0	2	5	2498	2436	1135	1894	1566
1	0	2	2495	2434	1133	1894	1565
0	0	4	2497	2432	1134	1895	1567
1	0	1	2498	2434	1134	1893	1566
3	0	0	2497	2432	1133	1890	1565
0	0	2	2497	2436	1136	1898	1567
1	4	6	2494	2429	1128	1890	1561
0	1	2	2498	2435	1135	1895	1566
1	3	2	2497	2436	1135	1896	1563
1	0	0	2498	2434	1135	1895	1566
3	0	0	2498	2435	1134	1886	1565
1	3	2	2499	2435	1131	1895	1565
1	2	3	2495	2430	1128	1889	1560
0	1	0	2498	2435	1135	1897	1568
0	1	2	2499	2439	1135	1897	1567
1	0	1	2498	2436	1134	1896	1565
2	0	5	2494	2433	1133	1897	1564
2	0	2	2498	2431	1133	1894	1566
0	0	0	2498	2435	1134	1895	1565
2	0	2	2498	2432	1133	1893	1565
1	1	0	2497	2434	1135	1897	1566
2	0	2	2494	2432	1131	1890	1561
0	0	0	2498	2437	1133	1896	1565
1	0	0	2496	2435	1134	1894	1564
0	1	0	2498	2435	1135	1893	1565
2	0	5	2498	2435	1135	1896	1565
0	1	2	2497	2431	1131	1888	1558
2	0	0	2498	2434	1135	1898	1568
0	3	2	2499	2435	1134	1895	1565
0	0	0	2498	2434	1135	1894	1565
0	1	0	2496	2435	1133	1894	1564
0	1	0	2489	2431	1134	1895	1565
1	0	0	2498	2431	1131	1895	1566
1	3	0	2499	2437	1135	1896	1566
2	0	5	2499	2435	1129	1892	1564
1	3	1	2498	2435	1135	1895	1565
0	0	0	2492	2427	1127	1888	1562
0	1	0	2499	2435	1135	1895	1565
0	1	0	2498	2436	1134	1896	1564
0	0	0	2497	2435	1136	1896	1568
0	1	0	2500	2438	1136	1898	1567
1	3	4	2497	2434	1132	1889	1559
0	0	0	2497	2434	1135	1895	1567
1	3	2	2496	2434	1134	1894	1567
1	1	2	2499	2433	1134	1895	1564
1	0	2	2492	2428	1133	1893	1564
0	0	0	2491	2430	1132	1895	1564
1	2	1	2498	2431	1130	1893	1564
0	0	1	2497	2435	1130	1896	1566
0	1	0	2498	2433	1131	1892	1563
0	0	3	2497	2435	1135	1896	1565
0	1	0	2491	2426	1129	1887	1559
1	2	2	2498	2435	1136	1897	1567
0	0	1	2500	2438	1136	1895	1566
3	0	2	2499	2436	1133	1896	1565
1	0	2	2497	2435	1134	1895	1565
0	2	1	2496	2432	1131	1889	1559
0	1	0	2497	2434	1134	1891	1565
1	0	6	2494	2433	1133	1894	1565
0	1	0	2497	2435	1136	1897	1568
2	0	2	2493	2427	1133	1893	1567
0	0	1	2497	2435	1130	1890	1563
0	1	0	2499	2434	1133	1895	1564
0	0	2	2497	2435	1131	1887	1560
3	0	3	2499	2436	1129	1889	1563
0	1	0	2498	2434	1136	1895	1565
0	0	0	2490	2429	1129	1888	1559
1	4	2	2495	2434	1133	1896	1565
0	0	0	2497	2434	1133	1894	1566
0	0	0	2492	2429	1129	1893	1564
1	0	3	2492	2427	1130	1892	1563
1	0	0	2499	2435	1135	1896	1566
0	0	2	2498	2437	1136	1898	1566
0	0	3	2500	2435	1134	1896	1566
1	0	0	2497	2434	1133	1896	1559
1	1	0	2492	2427	1129	1888	1558
0	1	2	2498	2435	1133	1895	1565
1	2	0	2497	2434	1133	1896	1564
0	1	0	2497	2433	1133	1896	1566
0	0	0	2497	2435	1135	1897	1566
2	0	2	2498	2435	1135	1889	1560
0	0	1	2496	2434	1135	1894	1565
1	1	0	2497	2434	1134	1895	1564
0	1	0	2497	2434	1135	1895	1565
1	2	0	2492	2426	1126	1888	1561
1	2	0	2499	2434	1134	1896	1566
0	0	0	2498	2438	1131	1898	1566
0	0	0	2500	2436	1136	1897	1566
1	0	0	2498	2434	1133	1895	1565
0	1	2	2497	2433	1132	1895	1565
1	0	2	2493	2428	1129	1888	1561
0	0	0	2498	2437	1137	1898	1567
0	0	5	2499	2434	1135	1896	1566
2	0	2	2497	2433	1133	1896	1565
0	0	2	2496	2433	1134	1894	1565
0	0	2	2495	2433	1135	1896	1562
2	0	0	2496	2433	1134	1896	1565
0	0	2	2496	2429	1132	1894	1567
0	0	6	2498	2436	1135	1898	1567
0	0	0	2494	2430	1127	1888	1559
2	0	1	2498	2434	1135	1896	1565
0	0	0	2497	2436	1134	1895	1564
1	0	0	2497	2435	1135	1896	1566
0	0	0	2496	2434	1135	1895	1566
0	0	2	2494	2430	1129	1885	1558
0	0	0	2497	2435	1134	1894	1566
1	0	6	2496	2435	1134	1895	1565
1	1	1	2496	2434	1133	1895	1565
0	1	0	2497	2434	1134	1895	1565
3	0	2	2493	2433	1134	1894	1566
0	0	6	2497	2430	1133	1896	1568
0	0	0	2498	2437	1135	1898	1567
0	2	2	2498	2433	1127	1895	1565
0	0	1	2497	2434	1134	1895	1565
0	0	0	2489	2428	1127	1887	1560
0	1	3	2497	2433	1134	1896	1565
0	0	0	2497	2433	1134	1896	1565
0	1	0	2496	2429	1135	1897	1571
2	0	3	2498	2436	1135	1896	1566
0	0	0	2497	2431	1131	1890	1560
0	1	3	2497	2435	1135	1895	1565
0	1	1	2495	2434	1134	1894	1566
1	0	6	2497	2435	1134	1893	1565
0	1	0	2491	2430	1131	1894	1566
0	0	2	2490	2431	1134	1894	1566
0	0	0	2497	2430	1129	1893	1561
0	1	0	2496	2434	1133	1895	1565
1	0	2	2497	2434	1131	1892	1564
3	0	0	2498	2435	1135	1898	1568
0	1	0	2493	2429	1129	1890	1562
0	1	2	2498	2432	1134	1895	1566
0	0	0	2498	2434	1134	1895	1565
1	0	0	2497	2433	1134	1896	1565
1	0	0	2497	2434	1134	1895	1565
0	0	0	2495	2434	1131	1886	1561
1	0	0	2496	2434	1134	1898	1568
0	1	0	2497	2435	1134	1895	1564
1	0	6	2496	2433	1134	1895	1574
0	2	2	2492	2426	1131	1892	1560
0	4	2	2498	2433	1134	1890	1563
2	0	5	2497	2434	1132	1896	1565
0	0	3	2496	2431	1134	1890	1559
2	0	2	2499	2434	1134	1887	1561
0	0	4	2497	2433	1134	1896	1566
0	1	4	2492	2428	1130	1889	1559
0	0	2	2498	2434	1135	1894	1568
1	0	2	2497	2434	1132	1894	1566
0	0	0	2497	2433	1135	1895	1566
1	0	2	2495	2433	1134	1895	1566
1	3	2	2495	2433	1132	1890	1558
0	0	6	2497	2434	1134	1897	1567
1	3	2	2492	2434	1135	1892	1567
0	1	5	2498	2434	1134	1895	1566
2	4	2	2488	2426	1129	1893	1564
0	0	1	2497	2434	1134	1889	1561
0	1	0	2496	2434	1134	1895	1566
0	0	5	2496	2433	1134	1891	1551
0	0	0	2496	2432	1133	1897	1567
0	1	0	2490	2429	1130	1893	1560
0	0	2	2498	2435	1134	1896	1565
0	0	2	2497	2434	1134	1895	1564
0	1	0	2497	2434	1134	1895	1564
0	0	0	2497	2432	1133	1897	1566
0	0	4	2498	2435	1137	1897	1565
1	2	0	2495	2434	1135	1891	1559
1	2	0	2499	2436	1135	1896	1565
0	3	2	2497	2434	1134	1894	1568
1	4	2	2498	2436	1137	1895	1567
0	0	0	2493	2429	1129	1889	1559
1	3	2	2498	2434	1135	1897	1566
1	1	2	2497	2433	1133	1895	1565
1	2	5	2497	2433	1134	1897	1564
1	4	2	2495	2432	1135	1895	1566
0	0	0	2496	2435	1135	1896	1563
0	2	0	2498	2436	1136	1895	1566
0	2	2	2498	2433	1135	1895	1565
1	3	0	2497	2434	1135	1894	1565
0	1	2	2489	2427	1126	1890	1562
2	0	0	2497	2434	1135	1895	1566
0	1	3	2498	2435	1133	1896	1566
0	1	2	2499	2436	1137	1897	1566
1	0	0	2497	2435	1136	1897	1564
1	0	0	2493	2425	1128	1888	1560
2	0	0	2497	2434	1134	1896	1566
1	0	0	2497	2434	1135	1896	1567
3	0	0	2499	2436	1137	1897	1566
1	0	0	2498	2434	1134	1896	1565
1	2	5	2495	2432	1133	1893	1566
1	4	0	2498	2430	1134	1894	1564
0	1	2	2497	2433	1134	1896	1565
0	2	4	2496	2434	1133	1897	1567
1	4	0	2499	2435	1134	1894	1565
0	1	0	2492	2423	1129	1889	1558
2	0	0	2498	2434	1135	1894	1565
0	2	3	2497	2434	1133	1894	1565
0	0	0	2497	2433	1135	1895	1566
1	0	0	2497	2433	1135	1895	1565
1	2	4	2495	2429	1132	1892	1565
0	1	0	2498	2435	1134	1896	1565
0	0	0	2497	2434	1136	1896	1562
1	0	0	2497	2435	1133	1896	1565
0	2	2	2491	2430	1132	1894	1565
0	1	1	2493	2431	1134	1895	1568
0	1	2	2499	2434	1131	1896	1565
0	1	2	2498	2435	1135	1895	1566
0	1	0	2497	2429	1129	1892	1565
0	0	1	2496	2433	1133	1895	1566
1	0	0	2492	2425	1129	1888	1558
0	1	2	2497	2434	1134	1896	1565
0	0	0	2496	2435	1136	1895	1567
1	4	0	2498	2436	1135	1894	1567
0	3	2	2497	2433	1133	1895	1563
0	1	0	2497	2429	1129	1890	1560
1	0	6	2497	2434	1134	1896	1565
0	2	2	2496	2434	1133	1894	1566
0	1	2	2497	2433	1134	1893	1566
2	0	0	2491	2430	1133	1897	1567
2	0	0	2498	2435	1131	1891	1565
0	0	0	2496	2434	1134	1895	1566
0	1	2	2496	2434	1135	1889	1560
1	0	3	2497	2433	1131	1892	1564
0	1	2	2497	2435	1138	1898	1567
1	1	1	2494	2427	1130	1890	1559
2	0	0	2497	2433	1133	1896	1565
1	0	3	2497	2435	1133	1896	1565
0	0	0	2496	2434	1135	1896	1565
1	0	2	2497	2434	1134	1896	1566
0	1	0	2496	2431	1128	1888	1563
0	0	0	2498	2437	1135	1898	1567
1	0	0	2498	2434	1135	1895	1566
2	0	0	2498	2434	1134	1894	1564
0	1	0	2492	2429	1129	1894	1565
1	0	0	2495	2435	1134	1888	1563
1	0	3	2497	2434	1134	1895	1564
0	2	2	2496	2434	1134	1890	1561
0	0	0	2497	2434	1135	1896	1566
0	0	0	2493	2429	1131	1891	1562
1	0	0	2499	2434	1136	1895	1566
0	1	2	2497	2435	1134	1898	1564
2	0	0	2499	2437	1137	1898	1566
0	0	0	2497	2434	1135	1895	1568
0	1	2	2496	2433	1133	1892	1566
0	3	2	2495	2434	1131	1891	1560
0	1	2	2498	2433	1132	1896	1564
0	0	0	2494	2432	1133	1895	1566
0	1	2	2497	2435	1135	1898	1567
0	1	3	2493	2429	1129	1893	1564
1	0	5	2497	2433	1135	1890	1559
1	0	0	2498	2434	1134	1896	1566
1	1	4	2495	2433	1135	1896	1559
2	0	0	2496	2434	1133	1895	1566
0	0	1	2489	2424	1130	1889	1561
2	0	0	2498	2436	1136	1898	1566
1	1	0	2497	2434	1134	1897	1566
2	0	0	2496	2434	1135	1892	1565
0	0	1	2496	2432	1135	1896	1565
1	4	0	2496	2433	1135	1897	1567
1	0	2	2496	2434	1136	1891	1561
3	0	2	2498	2433	1133	1896	1562
1	0	0	2492	2432	1132	1896	1564
1	0	0	2497	2434	1134	1896	1566
3	0	4	2497	2432	1134	1895	1565
0	1	0	2496	2432	1133	1895	1565
1	2	0	2495	2433	1133	1895	1565
0	1	0	2496	2433	1134	1896	1570
0	2	0	2495	2433	1135	1895	1566
0	0	0	2496	2434	1134	1896	1562
0	1	0	2496	2433	1134	1895	1565
1	1	0	2495	2432	1132	1895	1564
0	0	0	2496	2433	1133	1893	1564
0	1	1	2490	2425	1129	1886	1559
0	0	0	2496	2434	1135	1898	1567
0	1	0	2498	2433	1136	1896	1563
1	2	0	2497	2433	1134	1895	1566
0	0	0	2495	2433	1134	1895	1566
0	0	0	2494	2428	1127	1887	1558
0	0	0	2496	2433	1133	1891	1564
0	0	0	2495	2431	1133	1895	1567
0	1	2	2498	2435	1136	1897	1566
0	0	0	2490	2429	1133	1896	1565
0	0	0	2491	2429	1133	1895	1567
0	0	0	2498	2434	1133	1896	1565
0	1	1	2497	2433	1135	1895	1566
0	1	0	2500	2433	1130	1895	1565
