# Supplementary material for: Assisting hand gesture classification and rehabilitation assessment via sEMG and finger motion data
Source: Front Bioeng Biotechnol. 2026 Jan 8;13:1751763. doi: 10.3389/fbioe.2025.1751763 (PMC12823985; doi:10.3389/fbioe.2025.1751763)
Supplement: Supplementary file 1 [file DataSheet1.zip › dataset/function 0/1/1/9.csv]

channel_2	channel_3	channel_6	pinky	ring finger	middle finger	forefinger	thumb
0	0	0	2368	2448	1145	1925	1583
0	0	5	2363	2443	1138	1916	1576
0	1	3	2352	2435	1135	1914	1573
3	0	0	2359	2438	1137	1916	1576
1	3	3	2359	2438	1136	1915	1576
0	0	0	2360	2439	1138	1915	1576
0	2	6	2359	2439	1137	1915	1576
0	1	2	2354	2434	1132	1913	1572
1	3	3	2360	2436	1139	1916	1570
0	0	0	2359	2439	1137	1919	1578
0	3	5	2362	2442	1138	1918	1576
1	0	0	2359	2440	1138	1917	1576
0	0	0	2356	2433	1131	1906	1569
0	1	2	2356	2430	1135	1920	1570
3	0	0	2351	2426	1133	1916	1566
0	0	1	2357	2433	1137	1920	1570
0	1	0	2356	2431	1136	1920	1570
0	0	0	2357	2431	1136	1919	1569
3	0	3	2354	2430	1136	1919	1570
1	3	5	2354	2431	1134	1918	1566
0	0	0	2356	2431	1135	1920	1570
0	0	0	2353	2432	1138	1923	1572
0	0	0	2356	2432	1136	1920	1569
0	0	2	2350	2424	1131	1913	1567
0	3	2	2356	2432	1135	1920	1567
0	0	0	2354	2431	1136	1921	1569
0	0	0	2356	2434	1138	1921	1568
1	2	3	2355	2431	1135	1920	1569
0	0	2	2353	2432	1137	1920	1570
3	0	0	2350	2425	1132	1915	1565
0	3	2	2357	2433	1137	1920	1570
1	0	5	2355	2431	1135	1919	1570
2	0	2	2354	2433	1135	1921	1569
0	1	0	2355	2431	1137	1919	1570
1	4	3	2352	2428	1135	1920	1566
0	1	0	2356	2431	1134	1921	1569
0	1	0	2355	2427	1134	1923	1571
0	0	0	2357	2432	1137	1921	1569
2	0	3	2349	2424	1131	1914	1565
3	0	5	2355	2431	1135	1921	1570
0	0	0	2355	2430	1136	1919	1571
1	1	1	2355	2431	1135	1921	1568
0	1	0	2355	2431	1136	1918	1570
0	2	0	2356	2434	1128	1921	1569
1	2	2	2351	2425	1126	1915	1562
2	0	5	2355	2430	1136	1917	1571
0	0	0	2355	2430	1135	1920	1570
1	0	0	2356	2431	1136	1921	1570
0	2	0	2353	2432	1138	1922	1572
1	1	0	2352	2426	1135	1915	1569
0	0	3	2355	2431	1136	1921	1569
0	0	2	2354	2427	1130	1918	1569
0	0	0	2356	2431	1138	1921	1572
0	0	0	2351	2421	1128	1911	1563
2	0	0	2355	2431	1134	1920	1569
0	1	0	2355	2433	1138	1920	1571
2	0	2	2355	2434	1137	1921	1570
0	1	0	2355	2429	1137	1920	1570
2	1	0	2354	2426	1132	1915	1563
0	0	2	2355	2432	1134	1919	1570
1	3	0	2354	2431	1136	1921	1570
0	0	0	2357	2433	1135	1922	1569
0	0	0	2356	2431	1136	1921	1569
0	2	2	2353	2429	1136	1919	1569
2	0	0	2351	2425	1134	1918	1568
0	1	0	2355	2431	1136	1918	1570
0	1	5	2355	2428	1130	1916	1569
1	2	0	2355	2432	1138	1919	1570
3	0	0	2352	2426	1130	1917	1562
0	1	6	2356	2431	1137	1921	1570
0	0	1	2355	2432	1134	1921	1570
1	1	0	2355	2431	1133	1921	1569
0	0	0	2354	2432	1136	1919	1570
0	1	0	2356	2425	1132	1912	1564
0	0	5	2355	2432	1137	1919	1571
0	0	2	2354	2433	1137	1922	1571
0	0	1	2356	2432	1136	1921	1569
2	0	2	2345	2427	1135	1919	1569
2	0	1	2354	2429	1129	1918	1570
0	0	0	2352	2423	1134	1922	1570
1	0	0	2358	2433	1137	1922	1569
0	0	2	2355	2429	1128	1910	1568
1	0	4	2355	2430	1137	1921	1570
0	1	0	2350	2423	1127	1914	1563
0	0	2	2356	2432	1136	1921	1569
0	0	2	2354	2431	1135	1919	1570
3	0	1	2355	2431	1137	1919	1569
1	0	2	2350	2427	1135	1921	1571
0	0	0	2356	2434	1138	1921	1568
0	0	0	2355	2432	1136	1919	1569
0	0	0	2354	2431	1136	1920	1570
0	0	0	2354	2431	1135	1919	1571
1	2	1	2350	2426	1130	1914	1562
0	0	0	2355	2430	1134	1921	1569
2	0	0	2354	2431	1137	1922	1571
0	1	1	2355	2434	1139	1923	1570
0	0	0	2354	2430	1135	1921	1569
2	0	0	2354	2431	1134	1915	1562
0	0	5	2354	2430	1136	1922	1568
0	1	3	2355	2431	1136	1919	1570
1	1	1	2355	2432	1136	1921	1568
0	0	4	2349	2421	1130	1919	1567
3	0	0	2357	2434	1138	1920	1568
1	3	2	2353	2430	1136	1919	1567
2	0	6	2355	2432	1135	1919	1569
1	2	2	2355	2432	1134	1920	1568
0	1	0	2353	2431	1137	1921	1572
0	0	0	2351	2427	1129	1914	1561
0	0	0	2356	2432	1136	1918	1571
0	2	2	2354	2431	1136	1919	1570
2	0	2	2354	2431	1135	1919	1569
0	1	0	2354	2431	1139	1922	1569
0	0	1	2351	2429	1136	1914	1565
0	1	0	2355	2432	1135	1922	1570
0	0	5	2355	2434	1138	1921	1570
0	2	1	2354	2430	1137	1920	1569
0	0	0	2350	2425	1130	1916	1566
0	2	2	2353	2431	1137	1920	1566
0	1	2	2353	2431	1135	1920	1570
2	0	0	2355	2430	1136	1920	1568
1	0	0	2355	2431	1136	1923	1571
0	2	0	2355	2431	1136	1920	1571
0	2	6	2351	2424	1129	1914	1561
0	0	2	2354	2431	1136	1921	1569
1	1	1	2355	2432	1137	1920	1570
0	2	4	2355	2432	1136	1919	1568
0	0	0	2354	2431	1137	1921	1571
0	0	2	2355	2432	1136	1917	1564
2	0	0	2354	2431	1136	1921	1569
0	0	1	2349	2428	1135	1919	1567
2	0	0	2355	2431	1135	1921	1570
1	0	0	2350	2425	1131	1913	1564
0	0	0	2355	2431	1136	1920	1569
0	2	0	2355	2434	1136	1922	1572
0	1	2	2356	2432	1135	1921	1569
0	0	2	2354	2432	1136	1920	1569
0	1	3	2352	2426	1131	1911	1562
0	1	5	2354	2430	1137	1921	1570
0	0	2	2355	2432	1137	1919	1569
0	0	0	2355	2431	1135	1920	1568
1	0	4	2354	2429	1135	1919	1569
0	0	0	2352	2428	1135	1917	1568
0	1	1	2348	2425	1132	1916	1562
1	0	0	2348	2426	1131	1915	1566
0	0	2	2349	2422	1132	1914	1563
0	0	0	2348	2423	1130	1914	1563
0	0	0	2345	2416	1126	1907	1557
16	16	23	2348	2423	1131	1914	1558
17	18	18	2348	2426	1134	1916	1566
18	25	22	2351	2427	1134	1917	1565
16	22	19	2351	2426	1134	1915	1566
21	24	25	2351	2428	1134	1917	1568
19	23	18	2349	2426	1133	1917	1566
19	26	17	2346	2418	1127	1910	1560
21	26	21	2351	2427	1135	1919	1564
19	21	22	2350	2428	1134	1917	1568
21	28	23	2345	2418	1129	1907	1559
34	41	39	2344	2419	1130	1910	1559
35	43	32	2343	2418	1131	1911	1561
33	41	31	2345	2421	1132	1911	1563
37	46	37	2348	2423	1133	1913	1565
38	44	42	2346	2420	1129	1913	1565
35	42	39	2348	2423	1133	1913	1564
38	44	28	2349	2423	1133	1916	1566
32	41	34	2350	2427	1134	1916	1567
33	37	33	2341	2422	1133	1915	1566
30	35	32	2349	2425	1134	1914	1566
30	40	32	2349	2427	1134	1915	1567
27	38	30	2345	2419	1128	1914	1565
28	39	28	2348	2424	1133	1913	1562
27	29	26	2351	2427	1134	1918	1568
26	33	26	2348	2427	1134	1918	1567
19	26	21	2355	2429	1136	1917	1569
19	27	21	2350	2425	1133	1916	1565
19	26	17	2349	2425	1133	1914	1562
18	18	16	2352	2428	1135	1918	1567
19	22	24	2351	2429	1135	1917	1569
17	18	20	2348	2420	1128	1911	1562
17	23	28	2353	2428	1126	1911	1565
14	22	26	2351	2428	1133	1917	1565
0	1	2	2353	2429	1135	1918	1569
0	0	5	2353	2430	1134	1917	1568
0	0	0	2347	2423	1126	1914	1567
0	1	2	2353	2426	1135	1918	1569
0	0	2	2352	2429	1133	1917	1569
0	0	0	2353	2429	1133	1919	1568
0	1	0	2352	2429	1134	1918	1571
1	0	5	2350	2424	1131	1913	1561
0	3	1	2351	2429	1134	1917	1568
0	0	0	2352	2429	1134	1918	1569
0	1	0	2353	2429	1134	1918	1568
0	1	0	2349	2427	1134	1916	1567
0	0	6	2352	2427	1135	1917	1569
1	0	0	2352	2430	1135	1920	1571
0	1	0	2352	2431	1135	1916	1569
0	0	0	2352	2429	1134	1918	1569
1	0	0	2345	2420	1129	1910	1561
0	1	0	2351	2428	1133	1918	1569
1	0	6	2352	2430	1135	1918	1569
0	0	2	2353	2430	1134	1917	1570
0	0	6	2352	2429	1134	1916	1568
0	1	0	2351	2429	1133	1916	1569
1	2	0	2350	2423	1126	1911	1563
2	0	3	2352	2428	1134	1918	1568
1	0	5	2351	2427	1135	1919	1571
0	1	0	2353	2431	1135	1919	1568
0	1	5	2346	2425	1132	1917	1568
0	1	0	2352	2425	1132	1914	1569
0	1	0	2351	2429	1135	1919	1571
0	1	0	2353	2431	1136	1916	1566
2	0	3	2352	2429	1133	1918	1568
2	4	0	2347	2422	1130	1911	1562
0	1	0	2350	2429	1134	1917	1569
0	1	0	2352	2428	1133	1916	1568
1	0	2	2353	2427	1134	1919	1568
0	1	0	2349	2429	1136	1919	1570
0	0	2	2352	2429	1131	1914	1562
0	1	0	2350	2426	1130	1909	1562
0	1	0	2352	2427	1133	1918	1568
1	4	1	2349	2427	1133	1917	1567
0	0	5	2348	2429	1133	1920	1567
1	4	0	2346	2425	1134	1917	1568
1	2	0	2352	2427	1131	1915	1567
0	0	0	2350	2428	1135	1917	1569
0	0	2	2350	2428	1134	1918	1565
1	1	0	2352	2426	1135	1917	1567
0	0	1	2345	2419	1128	1912	1562
1	1	0	2351	2431	1135	1921	1570
0	0	2	2354	2429	1136	1918	1567
1	2	0	2351	2429	1135	1919	1567
2	0	0	2351	2428	1133	1918	1568
1	0	2	2350	2427	1132	1914	1563
1	3	0	2346	2428	1135	1919	1569
1	3	0	2348	2425	1132	1916	1567
0	0	0	2350	2428	1136	1921	1571
0	1	2	2351	2428	1134	1916	1567
1	2	2	2347	2420	1129	1916	1566
0	1	0	2351	2427	1134	1911	1564
0	1	0	2351	2428	1134	1918	1568
3	0	0	2351	2428	1138	1921	1568
0	0	1	2354	2429	1135	1917	1570
0	1	0	2348	2421	1131	1911	1561
1	4	1	2352	2428	1133	1918	1568
1	0	0	2351	2427	1135	1915	1568
0	0	3	2351	2427	1134	1915	1568
1	3	3	2352	2427	1133	1919	1567
0	0	0	2349	2430	1135	1917	1564
0	1	2	2354	2431	1134	1919	1569
0	0	4	2348	2423	1133	1918	1567
2	0	2	2351	2428	1133	1917	1568
0	0	4	2348	2420	1129	1914	1565
1	3	5	2352	2427	1134	1918	1561
0	0	4	2352	2427	1132	1918	1564
1	2	0	2353	2429	1135	1918	1569
0	1	0	2351	2425	1135	1919	1567
1	0	3	2351	2427	1134	1917	1567
1	0	2	2345	2421	1129	1908	1562
0	0	6	2351	2427	1135	1918	1568
0	0	3	2351	2427	1134	1920	1570
0	0	0	2354	2428	1136	1919	1565
1	1	2	2350	2427	1133	1917	1568
1	0	1	2348	2425	1131	1914	1562
1	3	0	2353	2427	1135	1920	1568
2	0	3	2351	2420	1130	1917	1567
2	0	3	2349	2427	1133	1918	1567
0	0	5	2347	2423	1129	1915	1567
0	3	2	2354	2429	1134	1918	1563
0	0	2	2353	2427	1135	1918	1568
0	0	2	2349	2428	1132	1919	1567
2	3	0	2351	2427	1133	1918	1567
0	1	5	2348	2422	1129	1912	1560
1	1	0	2347	2424	1130	1912	1562
0	0	2	2351	2428	1134	1918	1566
0	0	3	2351	2427	1134	1918	1567
1	0	5	2352	2427	1134	1919	1567
0	0	3	2348	2426	1133	1919	1568
2	0	1	2352	2427	1135	1918	1568
1	3	3	2352	2427	1133	1918	1567
0	1	0	2352	2427	1134	1921	1570
0	0	3	2354	2430	1137	1919	1568
3	0	2	2350	2422	1128	1910	1559
1	0	0	2354	2427	1135	1919	1567
1	1	0	2351	2428	1135	1918	1567
1	1	0	2351	2428	1133	1918	1567
2	0	2	2350	2426	1133	1918	1567
0	1	0	2351	2426	1135	1920	1565
0	0	5	2354	2430	1134	1919	1567
1	1	0	2353	2426	1133	1918	1567
1	3	2	2349	2426	1132	1919	1566
0	1	1	2346	2419	1127	1910	1561
0	0	2	2352	2427	1134	1917	1567
0	0	0	2352	2426	1135	1919	1567
2	0	4	2352	2427	1134	1922	1569
0	1	0	2354	2429	1137	1918	1567
0	0	1	2349	2421	1130	1910	1562
0	0	4	2343	2421	1129	1911	1558
0	1	0	2352	2426	1134	1918	1565
3	0	0	2351	2427	1135	1918	1567
2	0	1	2351	2427	1135	1921	1567
0	0	0	2350	2427	1133	1919	1568
2	0	1	2351	2425	1133	1917	1567
2	0	0	2351	2426	1133	1919	1567
1	4	2	2351	2427	1131	1916	1564
1	1	0	2352	2427	1134	1918	1567
1	0	0	2348	2418	1127	1913	1561
0	0	0	2353	2428	1135	1921	1570
0	0	0	2354	2428	1135	1918	1567
0	1	0	2351	2427	1134	1918	1564
1	2	2	2351	2427	1134	1918	1567
2	0	4	2352	2423	1130	1912	1562
1	0	3	2351	2427	1135	1919	1568
1	0	1	2350	2425	1134	1919	1569
1	4	1	2354	2432	1136	1920	1570
0	0	0	2348	2428	1135	1918	1567
2	0	0	2348	2424	1132	1917	1565
0	0	0	2352	2424	1132	1918	1566
0	1	3	2352	2427	1135	1921	1569
1	0	3	2354	2429	1136	1915	1564
2	0	3	2352	2427	1134	1918	1568
0	0	0	2346	2418	1128	1910	1562
0	1	0	2353	2427	1134	1919	1567
1	0	2	2352	2428	1134	1919	1566
0	2	0	2352	2427	1134	1920	1569
1	0	5	2352	2427	1136	1919	1569
1	2	1	2353	2424	1130	1914	1558
0	0	1	2351	2427	1134	1919	1567
0	1	2	2350	2425	1134	1918	1567
1	4	1	2352	2427	1135	1917	1566
0	3	1	2344	2420	1129	1918	1567
0	0	0	2352	2426	1131	1914	1568
0	1	0	2354	2430	1135	1918	1567
0	2	0	2351	2427	1134	1917	1567
0	1	0	2351	2427	1134	1917	1562
0	0	0	2353	2427	1132	1919	1566
0	1	0	2344	2421	1129	1912	1562
1	1	2	2351	2430	1135	1919	1568
0	2	0	2352	2427	1134	1919	1566
1	2	1	2351	2426	1135	1920	1569
0	0	0	2354	2429	1135	1921	1567
0	0	4	2352	2427	1128	1915	1562
1	2	2	2352	2428	1133	1921	1568
1	2	1	2347	2423	1133	1912	1567
0	0	0	2353	2427	1135	1918	1566
2	0	2	2347	2420	1131	1917	1566
2	0	3	2354	2427	1134	1915	1564
1	0	6	2353	2430	1136	1921	1568
0	0	0	2354	2428	1135	1919	1562
0	0	0	2353	2427	1135	1918	1567
1	0	3	2347	2421	1129	1913	1560
0	1	0	2347	2418	1129	1908	1562
0	1	0	2354	2429	1135	1921	1567
0	1	0	2353	2427	1135	1919	1568
0	2	0	2353	2428	1134	1918	1566
0	0	1	2351	2426	1134	1918	1567
1	3	0	2350	2425	1134	1914	1560
0	1	0	2352	2426	1135	1917	1567
0	1	0	2346	2421	1133	1919	1569
0	0	0	2354	2429	1135	1921	1568
0	0	1	2348	2422	1127	1915	1565
0	0	1	2353	2427	1134	1919	1560
0	0	0	2350	2427	1134	1918	1566
0	1	0	2352	2426	1134	1917	1567
1	1	0	2352	2427	1135	1917	1567
2	0	0	2348	2420	1128	1913	1562
1	1	0	2354	2428	1137	1921	1569
0	1	2	2354	2426	1135	1919	1566
0	2	0	2352	2427	1133	1920	1567
0	2	1	2352	2427	1133	1918	1568
0	0	0	2351	2426	1134	1918	1568
1	2	2	2349	2427	1134	1917	1563
0	0	0	2354	2428	1135	1918	1567
2	0	1	2350	2417	1131	1916	1566
0	0	0	2349	2421	1130	1912	1561
1	3	2	2348	2421	1127	1912	1561
0	1	0	2353	2428	1135	1919	1568
0	1	0	2354	2428	1134	1920	1567
0	0	0	2352	2427	1133	1918	1568
0	0	2	2348	2423	1134	1918	1567
2	0	0	2352	2426	1133	1917	1566
0	0	1	2352	2427	1134	1917	1567
0	0	1	2353	2426	1134	1919	1568
0	0	0	2353	2429	1135	1920	1567
0	0	0	2348	2421	1127	1912	1560
2	4	0	2353	2426	1134	1919	1566
0	1	1	2353	2427	1134	1917	1567
0	0	2	2352	2427	1133	1919	1566
0	0	2	2353	2426	1133	1918	1565
1	2	0	2352	2423	1131	1914	1563
0	0	2	2353	2427	1134	1918	1568
0	0	1	2353	2426	1135	1917	1566
0	0	0	2353	2426	1135	1918	1566
0	0	2	2353	2427	1134	1916	1567
0	0	3	2350	2425	1135	1918	1566
1	1	2	2353	2426	1133	1918	1567
0	0	2	2352	2426	1135	1919	1568
1	0	2	2351	2426	1132	1916	1567
0	0	5	2353	2427	1134	1920	1569
0	0	5	2350	2422	1129	1913	1561
0	0	1	2352	2428	1133	1920	1566
0	0	0	2353	2424	1135	1919	1568
2	0	0	2352	2426	1135	1921	1566
1	2	6	2353	2427	1133	1919	1567
1	2	0	2352	2424	1131	1913	1562
3	0	0	2352	2428	1137	1921	1571
0	1	0	2354	2426	1132	1919	1566
0	0	2	2353	2426	1135	1918	1567
2	0	2	2345	2422	1133	1917	1567
0	0	0	2353	2427	1131	1916	1566
0	1	0	2353	2427	1135	1918	1567
0	0	1	2354	2430	1137	1919	1567
3	0	2	2354	2427	1135	1915	1564
0	1	0	2352	2429	1134	1920	1567
0	2	0	2347	2419	1127	1912	1561
0	1	0	2353	2429	1133	1916	1569
0	0	0	2351	2427	1133	1919	1568
2	0	0	2353	2428	1136	1921	1570
0	0	0	2355	2429	1135	1919	1568
2	0	1	2352	2426	1130	1915	1564
3	0	0	2353	2427	1134	1919	1567
1	2	0	2350	2425	1134	1918	1567
0	1	0	2353	2430	1134	1919	1566
2	3	1	2350	2419	1133	1916	1569
0	0	2	2350	2427	1132	1913	1569
0	0	0	2354	2429	1136	1919	1570
0	0	0	2353	2428	1134	1920	1563
0	0	5	2353	2427	1135	1918	1568
0	1	0	2348	2422	1128	1913	1562
0	0	0	2340	2420	1128	1913	1560
0	2	2	2352	2427	1137	1920	1569
0	0	4	2354	2430	1135	1919	1568
0	1	0	2353	2427	1135	1919	1568
0	1	0	2352	2427	1132	1918	1564
0	0	2	2351	2425	1132	1911	1562
1	2	1	2353	2427	1134	1919	1569
0	0	2	2346	2425	1133	1918	1568
1	2	0	2352	2430	1136	1920	1570
0	0	0	2349	2421	1129	1917	1566
2	0	0	2354	2429	1135	1913	1563
0	1	0	2353	2428	1134	1919	1568
2	0	5	2353	2427	1135	1918	1566
3	0	2	2352	2427	1135	1919	1568
0	0	6	2348	2419	1129	1914	1562
2	0	0	2355	2430	1134	1921	1569
1	0	3	2353	2428	1135	1919	1567
0	3	2	2351	2427	1135	1918	1569
2	0	4	2353	2427	1134	1919	1568
0	0	2	2352	2427	1137	1921	1570
0	0	0	2353	2427	1135	1916	1564
0	0	0	2353	2426	1135	1919	1567
2	0	1	2348	2421	1132	1918	1567
0	1	2	2351	2428	1135	1922	1569
2	0	0	2350	2427	1132	1916	1567
2	0	5	2352	2426	1135	1919	1561
0	1	5	2353	2427	1133	1918	1567
0	0	5	2353	2427	1133	1920	1567
0	0	2	2353	2427	1135	1920	1567
0	2	0	2350	2420	1129	1912	1562
1	1	0	2352	2429	1136	1920	1569
1	1	0	2355	2428	1135	1918	1567
0	1	0	2353	2428	1133	1920	1568
1	2	0	2351	2426	1134	1918	1565
0	1	0	2343	2423	1133	1919	1563
0	0	2	2351	2427	1135	1918	1567
0	0	2	2353	2428	1134	1920	1567
1	3	0	2350	2418	1132	1917	1566
1	2	0	2353	2427	1135	1918	1567
0	0	2	2347	2421	1129	1915	1565
0	0	2	2352	2429	1134	1921	1562
0	0	1	2351	2427	1135	1921	1570
0	0	3	2352	2427	1135	1917	1567
0	0	0	2351	2426	1133	1919	1566
1	2	2	2351	2426	1133	1919	1564
0	1	0	2351	2426	1132	1918	1568
0	0	0	2353	2428	1134	1920	1569
1	3	2	2353	2429	1137	1920	1568
2	0	1	2347	2422	1130	1911	1564
0	0	0	2353	2427	1135	1919	1567
0	2	0	2352	2425	1135	1919	1567
0	0	3	2352	2426	1133	1919	1568
1	4	5	2351	2426	1135	1918	1567
0	0	0	2350	2422	1130	1912	1561
0	0	0	2351	2427	1134	1917	1570
0	1	0	2353	2428	1134	1921	1568
1	1	0	2353	2427	1133	1920	1567
0	1	0	2348	2425	1134	1918	1567
0	1	6	2352	2426	1132	1919	1566
0	1	0	2352	2430	1135	1918	1567
1	4	0	2354	2428	1134	1920	1567
0	1	0	2352	2427	1134	1917	1567
0	0	3	2352	2425	1135	1919	1566
1	1	0	2346	2420	1128	1912	1560
0	0	2	2351	2426	1133	1919	1566
2	0	2	2352	2426	1133	1921	1569
1	3	1	2354	2429	1136	1921	1567
1	1	0	2352	2426	1135	1918	1567
0	1	0	2348	2422	1129	1911	1560
0	0	0	2352	2427	1134	1920	1566
0	1	0	2351	2426	1134	1920	1567
0	0	0	2352	2426	1134	1918	1567
0	3	1	2347	2424	1134	1921	1567
2	0	2	2354	2429	1133	1919	1566
0	2	0	2360	2427	1133	1919	1567
2	0	2	2352	2426	1135	1917	1563
0	1	0	2353	2426	1134	1920	1567
0	0	7	2345	2420	1128	1915	1561
0	0	0	2348	2421	1127	1914	1561
0	0	5	2352	2426	1134	1917	1566
0	1	0	2352	2426	1135	1918	1567
1	1	0	2352	2426	1135	1919	1566
1	3	0	2352	2426	1133	1919	1565
0	0	3	2351	2424	1127	1915	1563
0	1	0	2354	2430	1135	1920	1567
1	0	0	2351	2427	1133	1919	1567
0	1	0	2352	2426	1137	1918	1567
0	1	0	2347	2420	1131	1919	1565
1	0	2	2352	2426	1131	1915	1565
2	0	2	2351	2426	1134	1917	1567
1	4	0	2352	2426	1133	1921	1564
1	0	1	2353	2426	1134	1919	1567
3	0	2	2346	2419	1129	1913	1562
1	0	1	2352	2426	1135	1922	1568
1	3	0	2353	2429	1134	1922	1567
0	1	0	2353	2427	1135	1919	1568
0	1	0	2351	2426	1132	1920	1567
0	0	2	2351	2426	1134	1919	1567
1	2	0	2352	2424	1129	1915	1562
0	0	3	2353	2429	1135	1920	1568
0	0	0	2351	2427	1134	1920	1566
0	0	3	2349	2427	1135	1919	1567
1	4	0	2346	2417	1131	1918	1566
0	1	0	2352	2425	1132	1913	1564
0	0	0	2352	2424	1135	1920	1567
0	0	1	2352	2427	1134	1919	1565
0	0	2	2353	2429	1135	1922	1568
2	0	3	2348	2420	1129	1910	1559
1	4	2	2351	2427	1134	1918	1566
2	0	2	2352	2427	1134	1917	1566
0	1	5	2355	2426	1134	1921	1566
1	1	0	2351	2423	1134	1917	1566
0	0	0	2349	2424	1131	1916	1562
2	0	2	2353	2429	1137	1922	1567
1	2	0	2352	2426	1133	1919	1566
1	4	0	2349	2428	1133	1919	1565
0	0	1	2352	2426	1135	1920	1567
0	1	6	2344	2420	1132	1920	1567
0	0	0	2353	2429	1131	1914	1566
1	1	1	2353	2427	1136	1920	1566
0	1	0	2349	2426	1135	1919	1558
0	0	5	2351	2426	1135	1919	1570
0	0	2	2347	2420	1127	1912	1561
0	0	1	2351	2426	1135	1918	1566
0	0	1	2351	2426	1135	1921	1570
0	1	0	2354	2430	1137	1920	1568
0	1	2	2352	2426	1133	1920	1568
0	0	2	2346	2424	1133	1914	1561
0	1	0	2352	2426	1133	1920	1567
0	0	2	2343	2421	1132	1918	1567
0	0	0	2353	2427	1135	1919	1568
1	2	0	2347	2421	1130	1919	1567
0	1	6	2348	2419	1129	1918	1567
1	2	0	2352	2427	1134	1910	1560
2	2	0	2351	2425	1135	1919	1568
1	3	0	2351	2425	1134	1919	1565
0	0	6	2352	2427	1135	1919	1567
0	1	0	2351	2427	1135	1919	1567
0	1	0	2351	2426	1137	1923	1570
0	1	0	2353	2427	1136	1919	1567
1	0	2	2353	2427	1135	1919	1567
1	1	0	2344	2419	1127	1915	1565
0	1	0	2352	2425	1134	1919	1566
1	0	2	2351	2426	1134	1919	1566
0	0	0	2351	2426	1133	1917	1568
0	0	3	2351	2427	1136	1921	1568
0	1	0	2347	2423	1128	1914	1560
0	2	0	2352	2426	1134	1920	1566
0	1	0	2351	2428	1135	1918	1567
1	0	0	2351	2425	1135	1919	1566
1	1	2	2351	2423	1134	1918	1566
0	0	1	2351	2425	1133	1919	1565
0	1	0	2354	2428	1137	1920	1569
0	0	2	2354	2426	1133	1919	1566
0	0	0	2352	2426	1133	1918	1566
0	0	0	2343	2420	1127	1910	1559
2	0	1	2345	2410	1129	1909	1564
0	1	0	2352	2425	1135	1921	1567
0	0	1	2353	2428	1135	1919	1567
0	1	0	2352	2426	1134	1919	1567
0	0	5	2351	2425	1134	1919	1567
1	2	0	2350	2422	1128	1914	1561
0	0	2	2352	2427	1134	1919	1569
1	3	0	2353	2426	1134	1917	1566
0	0	0	2353	2427	1137	1922	1568
1	1	0	2352	2427	1134	1921	1567
1	0	6	2352	2425	1133	1918	1567
0	2	2	2353	2427	1133	1919	1566
0	0	0	2353	2427	1135	1917	1566
0	0	0	2353	2426	1134	1919	1568
1	2	1	2347	2419	1127	1913	1559
1	1	2	2353	2428	1137	1921	1568
1	0	0	2354	2428	1134	1921	1565
1	1	1	2353	2426	1135	1920	1568
3	2	0	2352	2427	1133	1920	1567
1	0	2	2352	2427	1135	1919	1568
0	0	0	2350	2424	1129	1915	1562
0	1	0	2355	2426	1135	1920	1566
0	3	0	2353	2428	1135	1919	1566
0	1	0	2352	2426	1135	1918	1567
2	4	2	2349	2425	1132	1919	1567
0	0	4	2353	2422	1133	1917	1566
1	3	2	2352	2427	1133	1920	1566
0	1	0	2352	2424	1131	1911	1567
1	1	0	2352	2428	1137	1921	1569
1	3	3	2351	2422	1129	1908	1561
1	1	0	2352	2426	1134	1920	1568
0	0	5	2352	2426	1134	1919	1566
1	4	0	2352	2427	1134	1918	1567
0	0	0	2353	2428	1134	1920	1566
1	2	2	2351	2422	1131	1914	1564
1	0	3	2353	2429	1136	1920	1567
1	3	2	2352	2427	1135	1920	1567
1	0	4	2352	2427	1133	1918	1564
0	0	0	2352	2426	1134	1919	1567
1	3	3	2348	2428	1134	1921	1568
0	0	4	2353	2422	1131	1919	1566
0	2	2	2351	2426	1134	1918	1568
0	2	2	2352	2426	1131	1913	1563
0	1	2	2352	2425	1135	1919	1568
0	0	0	2342	2422	1129	1911	1561
1	4	0	2352	2426	1136	1921	1570
1	0	0	2354	2429	1136	1920	1568
0	0	0	2353	2427	1134	1920	1567
1	0	7	2352	2426	1135	1919	1570
1	0	0	2351	2422	1129	1914	1561
1	0	5	2351	2427	1134	1919	1567
1	3	2	2350	2425	1135	1918	1566
1	1	3	2352	2427	1136	1922	1568
1	2	0	2349	2426	1135	1919	1566
1	4	2	2348	2424	1131	1917	1566
0	0	5	2348	2419	1132	1918	1565
0	0	5	2352	2425	1135	1920	1568
0	0	3	2354	2427	1132	1913	1565
0	0	1	2353	2427	1135	1919	1566
0	0	1	2344	2419	1129	1911	1558
2	0	6	2351	2424	1134	1920	1566
0	0	0	2352	2425	1132	1919	1567
0	2	0	2352	2425	1135	1918	1567
0	0	6	2352	2425	1135	1921	1568
1	0	2	2354	2424	1132	1912	1562
1	0	1	2351	2426	1135	1918	1566
0	1	0	2350	2424	1133	1920	1567
1	2	0	2351	2427	1136	1921	1568
0	0	5	2349	2425	1133	1918	1566
0	0	5	2352	2423	1127	1915	1567
2	0	0	2350	2425	1132	1920	1565
1	1	0	2352	2426	1133	1915	1557
0	0	4	2352	2428	1134	1914	1565
0	0	0	2354	2429	1133	1919	1567
0	0	0	2346	2420	1127	1913	1557
0	0	2	2352	2427	1133	1919	1566
1	3	0	2352	2424	1134	1916	1566
2	0	5	2347	2421	1129	1916	1565
3	0	2	2345	2419	1131	1917	1565
1	1	0	2351	2429	1136	1921	1569
0	1	0	2352	2427	1134	1920	1566
0	1	2	2352	2426	1135	1919	1566
0	0	1	2351	2427	1134	1919	1567
1	3	0	2345	2416	1129	1912	1560
0	0	4	2352	2427	1134	1919	1567
3	0	2	2352	2426	1136	1922	1570
2	0	2	2358	2429	1139	1920	1566
0	1	0	2350	2426	1134	1919	1567
0	0	0	2351	2425	1134	1914	1563
0	0	1	2351	2427	1133	1919	1567
0	0	5	2350	2425	1130	1918	1566
0	0	2	2352	2426	1136	1919	1566
0	1	0	2346	2420	1131	1918	1567
0	0	0	2353	2427	1133	1920	1564
2	0	4	2352	2427	1134	1920	1565
0	1	0	2351	2426	1133	1919	1566
0	2	1	2350	2427	1135	1921	1568
2	0	2	2352	2426	1136	1921	1568
1	3	2	2349	2420	1127	1913	1559
1	0	0	2351	2427	1134	1919	1567
1	0	2	2351	2426	1134	1920	1566
1	3	2	2351	2426	1134	1919	1566
1	4	3	2350	2425	1134	1920	1566
1	0	3	2349	2426	1135	1919	1563
0	0	2	2353	2429	1136	1921	1567
0	0	0	2351	2423	1130	1919	1564
1	4	2	2351	2425	1136	1919	1566
2	0	0	2345	2420	1128	1913	1565
0	1	0	2350	2425	1135	1919	1565
0	0	1	2351	2425	1134	1919	1567
2	0	2	2352	2427	1137	1921	1569
0	1	0	2353	2428	1135	1920	1566
0	0	2	2348	2421	1129	1910	1559
0	0	1	2351	2426	1133	1920	1564
1	2	0	2352	2426	1134	1921	1565
1	3	2	2351	2425	1135	1919	1566
1	3	2	2351	2426	1134	1919	1567
0	0	0	2350	2424	1134	1919	1566
2	0	2	2349	2425	1134	1920	1565
0	1	0	2353	2428	1134	1921	1567
3	0	2	2352	2421	1134	1918	1565
0	0	1	2351	2425	1134	1919	1566
0	1	0	2345	2417	1125	1914	1562
1	4	0	2350	2426	1134	1918	1565
0	0	2	2351	2425	1133	1919	1566
0	0	0	2350	2425	1136	1922	1566
0	2	6	2353	2428	1136	1921	1566
2	0	0	2347	2421	1128	1913	1560
1	3	1	2350	2425	1134	1919	1565
0	0	2	2350	2425	1133	1920	1566
0	1	0	2350	2427	1134	1919	1566
0	1	0	2349	2424	1132	1919	1565
0	0	0	2349	2424	1134	1919	1567
3	0	0	2347	2421	1132	1918	1564
1	0	2	2351	2426	1131	1920	1566
0	1	2	2352	2427	1131	1916	1564
1	0	4	2351	2424	1135	1920	1565
0	0	1	2346	2419	1129	1911	1561
0	0	0	2356	2427	1135	1917	1566
1	2	0	2352	2426	1135	1920	1566
0	0	4	2348	2426	1133	1920	1565
0	0	0	2349	2425	1133	1919	1565
0	1	0	2348	2419	1129	1913	1556
1	2	1	2351	2425	1134	1920	1566
1	0	2	2350	2425	1136	1921	1567
0	0	1	2352	2428	1136	1920	1568
0	0	0	2341	2423	1134	1919	1565
0	0	0	2351	2424	1125	1917	1565
0	0	5	2352	2426	1133	1919	1566
1	1	0	2351	2427	1135	1916	1559
0	1	0	2353	2428	1133	1910	1562
0	0	2	2353	2427	1134	1920	1565
0	1	0	2347	2418	1128	1915	1558
0	2	1	2351	2427	1134	1919	1565
0	1	0	2351	2426	1133	1921	1566
0	0	0	2351	2426	1133	1920	1567
1	3	0	2350	2427	1135	1920	1566
1	0	2	2350	2423	1130	1917	1560
0	1	0	2354	2427	1135	1922	1566
1	0	2	2350	2425	1134	1918	1566
1	1	1	2351	2428	1134	1919	1566
3	0	3	2347	2422	1133	1918	1565
1	0	2	2351	2425	1126	1916	1564
1	0	2	2350	2425	1132	1918	1565
2	1	0	2351	2427	1135	1918	1561
1	3	0	2354	2429	1135	1921	1566
1	0	0	2346	2419	1127	1911	1561
0	2	0	2351	2424	1133	1919	1564
0	0	2	2352	2426	1134	1920	1568
