# Supplementary material for: Assisting hand gesture classification and rehabilitation assessment via sEMG and finger motion data
Source: Front Bioeng Biotechnol. 2026 Jan 8;13:1751763. doi: 10.3389/fbioe.2025.1751763 (PMC12823985; doi:10.3389/fbioe.2025.1751763)
Supplement: Supplementary file 1 [file DataSheet1.zip › dataset/function 0/1/2/0.csv]

channel_2	channel_3	channel_6	pinky	ring finger	middle finger	forefinger	thumb
0	1	0	2457	2373	914	1959	1628
0	0	0	2458	2373	915	1955	1629
0	0	0	2458	2372	915	1962	1635
0	2	0	2449	2365	922	1962	1633
1	1	1	2451	2367	923	1963	1632
0	0	7	2451	2366	923	1961	1630
2	3	1	2444	2359	916	1955	1624
2	0	1	2449	2363	921	1960	1627
1	2	1	2449	2363	920	1959	1630
2	0	0	2444	2362	918	1959	1630
0	1	0	2448	2365	921	1964	1633
0	0	5	2448	2365	922	1961	1631
1	1	5	2450	2358	917	1958	1630
2	0	1	2450	2366	924	1962	1631
0	0	1	2448	2363	920	1958	1630
0	4	0	2449	2364	921	1959	1631
0	0	3	2449	2363	919	1958	1626
0	0	0	2448	2362	923	1960	1630
0	0	2	2449	2362	923	1962	1631
1	2	0	2450	2366	924	1961	1629
2	2	0	2444	2359	909	1952	1624
1	3	0	2449	2363	921	1959	1629
1	1	0	2447	2362	919	1958	1629
1	1	1	2447	2363	921	1958	1630
0	0	1	2441	2357	918	1959	1629
1	2	0	2447	2364	920	1959	1629
1	0	0	2449	2363	920	1960	1631
1	3	0	2449	2365	923	1962	1632
0	0	2	2449	2366	922	1960	1630
0	0	1	2449	2365	919	1954	1624
0	1	0	2449	2363	921	1960	1630
0	1	0	2446	2363	921	1959	1629
0	0	2	2447	2365	918	1959	1628
1	2	1	2448	2369	920	1960	1630
0	1	2	2441	2356	916	1955	1624
1	0	1	2449	2364	922	1959	1630
1	4	0	2447	2362	920	1960	1631
2	4	0	2446	2364	922	1962	1633
0	1	5	2445	2363	921	1961	1630
1	1	6	2449	2364	918	1960	1630
0	1	4	2447	2364	920	1961	1630
1	2	0	2449	2364	921	1959	1630
0	0	2	2449	2363	920	1960	1630
2	3	0	2443	2360	917	1954	1624
0	0	4	2448	2362	921	1960	1631
0	0	0	2447	2363	920	1956	1627
0	4	2	2448	2363	921	1959	1631
0	0	6	2442	2357	914	1955	1630
0	0	2	2451	2365	922	1961	1631
2	0	2	2448	2363	921	1960	1630
0	1	0	2447	2362	921	1959	1630
0	0	3	2449	2363	922	1960	1631
0	0	0	2448	2362	920	1957	1629
1	1	0	2445	2360	920	1959	1629
0	0	2	2449	2365	923	1962	1632
1	0	2	2450	2365	920	1960	1630
0	0	2	2449	2363	921	1958	1630
1	2	0	2443	2358	916	1954	1624
2	0	0	2447	2364	921	1959	1629
0	1	2	2448	2364	915	1957	1627
0	0	6	2449	2363	921	1958	1631
1	0	3	2443	2355	916	1957	1628
0	0	5	2448	2363	921	1959	1627
2	0	2	2448	2363	923	1961	1629
0	0	0	2450	2366	922	1960	1631
0	0	2	2448	2362	921	1961	1630
0	1	0	2447	2361	919	1956	1622
0	1	2	2448	2363	921	1959	1629
2	0	0	2448	2362	920	1959	1628
0	1	0	2448	2363	921	1960	1632
1	0	3	2448	2364	923	1959	1632
0	0	0	2444	2359	918	1954	1625
0	0	6	2449	2364	921	1960	1630
0	1	0	2445	2355	920	1956	1629
0	1	1	2448	2362	922	1958	1631
0	0	0	2445	2359	919	1959	1629
1	0	2	2449	2363	918	1954	1624
0	1	2	2448	2363	919	1959	1629
0	1	1	2447	2363	921	1960	1631
1	4	2	2446	2363	922	1961	1632
0	0	1	2450	2361	917	1955	1625
0	0	5	2450	2364	920	1961	1629
0	2	0	2449	2362	923	1958	1627
1	0	1	2448	2363	921	1959	1631
0	1	0	2442	2356	915	1954	1624
1	0	2	2448	2364	920	1959	1630
0	0	1	2448	2362	921	1960	1630
0	0	6	2443	2361	922	1963	1631
1	1	0	2450	2363	923	1961	1632
0	1	1	2447	2363	921	1959	1630
0	0	5	2448	2356	917	1958	1629
2	0	0	2448	2362	921	1960	1630
0	0	2	2447	2363	921	1960	1630
0	1	0	2449	2363	922	1959	1629
0	1	0	2444	2354	916	1949	1624
0	0	0	2448	2362	922	1960	1632
0	0	0	2448	2364	922	1955	1626
0	0	0	2451	2366	922	1961	1630
0	2	0	2443	2357	917	1950	1627
1	2	0	2447	2362	921	1957	1629
0	0	3	2447	2362	921	1959	1630
1	2	0	2445	2362	922	1959	1631
0	0	0	2444	2362	919	1955	1629
1	3	0	2443	2358	920	1958	1627
0	1	1	2439	2359	919	1958	1627
0	1	0	2449	2362	921	1958	1631
0	0	2	2448	2362	921	1960	1621
1	3	3	2449	2363	919	1961	1630
2	0	1	2442	2354	917	1954	1622
1	0	4	2450	2363	921	1961	1630
0	0	1	2448	2362	921	1960	1630
0	1	0	2447	2363	921	1959	1630
0	0	0	2444	2354	916	1954	1624
0	1	1	2446	2363	921	1960	1631
2	0	0	2450	2363	924	1962	1632
0	2	2	2448	2365	923	1961	1630
1	3	3	2442	2361	919	1959	1630
0	0	0	2448	2363	919	1961	1629
0	0	0	2448	2365	919	1960	1630
0	0	2	2448	2362	920	1960	1629
1	3	4	2447	2361	922	1958	1628
0	1	2	2449	2357	917	1953	1625
1	0	5	2446	2362	922	1960	1631
0	1	1	2448	2363	923	1961	1631
0	1	2	2450	2364	923	1961	1631
0	2	2	2444	2357	916	1954	1622
0	0	0	2448	2363	921	1960	1628
0	0	0	2448	2361	921	1960	1629
2	0	4	2447	2361	922	1960	1629
0	0	5	2448	2363	921	1960	1629
0	1	0	2445	2361	922	1957	1628
0	0	0	2448	2361	921	1960	1631
1	3	0	2450	2363	925	1963	1630
0	1	0	2450	2363	923	1959	1628
0	0	0	2449	2363	922	1960	1629
2	0	3	2445	2356	915	1956	1625
1	1	0	2448	2363	918	1960	1630
0	0	0	2447	2362	923	1958	1628
1	1	1	2448	2363	921	1959	1630
2	0	2	2446	2355	917	1950	1628
0	0	5	2448	2363	920	1961	1630
0	1	1	2449	2363	925	1962	1631
0	3	2	2450	2365	923	1960	1630
1	3	0	2447	2362	921	1960	1629
0	1	0	2446	2362	919	1961	1632
0	0	2	2447	2362	922	1961	1629
2	0	2	2447	2363	920	1961	1631
1	2	0	2449	2362	925	1962	1632
1	2	0	2450	2365	923	1961	1631
0	2	2	2443	2354	915	1953	1622
2	0	3	2448	2363	923	1960	1630
0	1	0	2449	2360	919	1958	1632
0	1	0	2449	2364	923	1963	1631
0	1	0	2445	2357	918	1958	1630
0	0	2	2449	2363	922	1961	1625
1	2	0	2447	2362	921	1960	1630
1	2	1	2449	2363	922	1960	1629
1	4	0	2447	2362	921	1960	1627
0	0	1	2447	2361	918	1955	1624
1	0	2	2445	2363	923	1960	1630
0	0	6	2448	2363	923	1962	1631
3	0	2	2449	2365	924	1961	1628
1	0	3	2442	2356	917	1954	1625
1	4	1	2448	2363	922	1960	1629
0	0	6	2448	2363	921	1960	1629
0	0	2	2444	2361	921	1960	1630
2	0	6	2447	2362	924	1962	1633
1	1	1	2446	2362	922	1960	1628
0	1	0	2448	2360	917	1958	1629
2	0	2	2447	2362	922	1960	1629
0	1	0	2448	2362	923	1960	1630
0	0	2	2448	2362	922	1960	1629
1	2	0	2445	2358	916	1955	1624
0	0	1	2449	2363	923	1957	1628
2	0	2	2447	2363	920	1959	1622
0	2	0	2447	2364	925	1963	1632
0	0	0	2445	2359	918	1955	1627
0	0	2	2450	2364	923	1962	1629
0	1	0	2447	2361	920	1961	1629
0	0	2	2448	2362	923	1961	1631
1	1	6	2447	2361	922	1960	1629
0	0	6	2443	2357	921	1953	1629
0	2	1	2445	2357	920	1962	1627
0	0	4	2451	2366	924	1961	1630
0	0	2	2449	2363	923	1961	1632
0	0	0	2448	2361	923	1960	1631
0	0	3	2445	2356	919	1954	1623
0	0	5	2449	2363	922	1961	1630
0	0	2	2447	2361	921	1950	1626
0	0	1	2449	2361	922	1959	1630
1	0	1	2443	2357	917	1957	1628
3	0	0	2448	2362	922	1962	1627
0	0	0	2448	2366	923	1962	1632
0	0	2	2450	2363	923	1962	1631
2	0	1	2448	2363	921	1960	1630
0	0	6	2444	2361	922	1955	1625
0	0	2	2448	2363	921	1961	1630
0	1	0	2449	2362	923	1960	1629
0	1	2	2448	2363	922	1960	1630
1	0	2	2443	2355	917	1955	1620
1	2	0	2442	2356	918	1954	1624
1	2	0	2448	2362	921	1959	1630
1	1	0	2448	2354	917	1957	1628
0	0	4	2448	2361	922	1961	1628
1	1	3	2439	2355	918	1959	1628
1	1	0	2446	2358	919	1959	1629
0	0	0	2448	2359	922	1962	1629
0	0	0	2449	2363	922	1960	1629
0	0	0	2444	2359	921	1959	1628
0	0	0	2447	2359	921	1959	1630
1	2	0	2446	2361	920	1961	1629
0	3	1	2446	2361	921	1958	1628
1	0	2	2446	2361	922	1959	1629
0	0	0	2448	2356	918	1948	1622
0	0	5	2446	2361	920	1959	1628
1	2	0	2450	2362	923	1962	1631
0	0	3	2449	2363	922	1961	1632
0	1	0	2441	2355	916	1953	1622
0	0	1	2447	2360	922	1959	1629
1	3	0	2446	2359	921	1958	1629
0	1	0	2446	2361	921	1958	1629
1	2	5	2445	2361	920	1959	1628
0	0	1	2446	2359	920	1958	1628
0	1	4	2446	2361	921	1960	1631
1	3	0	2447	2361	920	1959	1627
1	3	6	2446	2361	921	1959	1630
1	1	0	2446	2362	923	1962	1632
1	2	1	2444	2356	918	1955	1624
3	0	1	2448	2361	923	1959	1627
0	0	5	2448	2361	919	1960	1628
1	2	0	2446	2361	920	1960	1629
1	2	0	2442	2354	915	1958	1628
0	1	0	2447	2359	921	1961	1627
1	1	0	2446	2360	920	1959	1629
0	0	2	2444	2360	923	1959	1630
0	0	0	2448	2361	923	1962	1632
0	0	0	2447	2362	922	1956	1626
0	0	1	2449	2361	921	1960	1628
0	0	1	2447	2361	922	1960	1630
2	3	5	2444	2362	921	1960	1629
1	1	1	2438	2354	916	1954	1621
0	0	1	2447	2361	922	1959	1634
0	0	5	2447	2363	924	1962	1631
2	3	0	2448	2360	922	1959	1625
1	2	0	2448	2362	922	1960	1630
1	0	1	2441	2356	921	1958	1629
0	0	6	2448	2361	922	1951	1628
0	0	2	2447	2362	921	1960	1628
2	1	0	2446	2361	926	1960	1630
0	2	0	2446	2361	921	1959	1628
0	2	1	2445	2357	920	1954	1623
0	2	0	2448	2361	922	1963	1632
2	0	0	2447	2362	924	1961	1630
1	0	2	2448	2362	924	1959	1630
1	2	0	2443	2356	914	1954	1624
0	0	6	2448	2361	922	1959	1629
1	0	1	2445	2359	922	1959	1629
0	0	0	2446	2361	922	1959	1629
1	0	0	2444	2360	921	1959	1629
0	0	4	2444	2357	917	1958	1629
1	1	0	2448	2359	916	1959	1624
1	1	0	2447	2361	921	1960	1629
3	0	5	2447	2360	922	1960	1629
0	0	0	2447	2363	921	1959	1627
1	0	0	2444	2356	917	1954	1620
1	0	2	2447	2361	921	1959	1630
2	0	0	2447	2361	920	1953	1623
0	1	0	2447	2362	923	1959	1628
2	0	0	2442	2355	919	1953	1627
1	4	0	2447	2362	925	1961	1631
0	0	5	2447	2361	925	1960	1630
3	0	5	2449	2363	922	1961	1629
0	0	4	2446	2360	922	1959	1629
0	1	0	2439	2356	920	1959	1626
0	0	0	2447	2361	922	1961	1627
0	0	4	2447	2361	922	1959	1628
0	2	1	2444	2361	923	1959	1630
0	0	2	2441	2355	917	1955	1625
0	1	0	2443	2356	918	1954	1623
0	2	1	2446	2362	923	1960	1629
0	0	0	2447	2360	917	1953	1627
0	0	2	2448	2362	922	1961	1631
2	0	2	2440	2357	918	1959	1629
0	1	0	2450	2362	923	1961	1624
1	4	0	2446	2361	921	1960	1629
1	2	0	2446	2360	922	1958	1629
3	0	2	2445	2360	921	1959	1629
1	2	2	2444	2359	921	1956	1625
0	1	0	2446	2362	923	1959	1629
1	1	0	2448	2360	923	1960	1630
0	0	2	2446	2360	925	1959	1631
0	0	0	2443	2355	919	1952	1623
0	0	2	2448	2361	923	1960	1629
0	2	2	2445	2354	920	1956	1629
0	1	0	2447	2361	922	1959	1630
0	0	0	2443	2357	919	1959	1628
2	0	0	2440	2357	921	1960	1631
1	1	0	2449	2363	924	1953	1626
0	1	5	2448	2362	923	1960	1630
0	1	0	2448	2363	923	1959	1629
0	2	2	2448	2361	923	1959	1630
1	1	3	2446	2360	922	1959	1629
2	0	2	2447	2359	922	1961	1634
0	0	6	2448	2362	923	1962	1629
1	2	0	2448	2361	921	1960	1629
0	0	0	2446	2356	915	1954	1624
1	2	0	2447	2359	922	1960	1628
1	1	5	2446	2360	922	1959	1628
0	1	0	2447	2359	923	1955	1629
0	1	0	2441	2354	915	1953	1627
0	0	1	2446	2358	921	1959	1628
1	4	2	2446	2361	923	1960	1631
3	0	3	2447	2361	923	1962	1631
0	1	0	2448	2361	924	1958	1630
1	2	1	2445	2361	920	1959	1625
0	0	0	2447	2359	923	1959	1629
0	2	2	2447	2360	922	1959	1630
0	0	5	2446	2360	923	1959	1629
0	0	5	2441	2354	917	1952	1622
0	0	2	2446	2360	923	1959	1629
0	1	2	2447	2363	924	1962	1631
0	0	0	2448	2362	922	1958	1630
0	0	0	2447	2359	922	1960	1629
3	0	2	2445	2358	915	1953	1623
3	2	0	2446	2361	921	1961	1631
0	2	0	2447	2361	923	1962	1631
0	1	0	2448	2362	923	1959	1629
3	0	2	2443	2353	918	1954	1623
1	0	3	2447	2359	922	1959	1628
2	0	5	2445	2360	921	1959	1629
3	0	3	2447	2361	922	1958	1629
0	0	0	2445	2359	921	1959	1629
0	1	0	2446	2359	922	1961	1629
0	0	0	2447	2359	920	1961	1631
0	0	0	2449	2361	923	1962	1631
3	0	5	2449	2363	922	1961	1630
0	0	0	2446	2356	917	1955	1622
0	1	0	2444	2358	919	1954	1624
0	0	0	2449	2361	922	1958	1630
0	0	2	2446	2359	922	1959	1626
1	0	0	2447	2360	922	1961	1629
0	0	5	2441	2355	918	1953	1627
0	1	0	2446	2361	925	1959	1629
1	2	0	2447	2361	919	1957	1628
0	1	2	2446	2361	923	1960	1632
1	0	2	2449	2363	922	1962	1629
0	0	5	2446	2360	921	1959	1626
0	0	0	2445	2359	920	1960	1629
0	1	0	2449	2359	921	1959	1629
0	2	1	2447	2360	921	1959	1628
0	0	1	2444	2350	914	1954	1620
0	0	0	2446	2360	922	1959	1628
3	0	2	2447	2361	919	1956	1628
1	0	1	2447	2361	923	1961	1630
1	0	7	2442	2355	920	1958	1623
0	0	3	2442	2354	915	1955	1628
1	0	3	2446	2361	922	1959	1628
0	0	0	2447	2357	920	1958	1627
0	1	0	2446	2360	923	1959	1630
2	0	0	2448	2361	921	1958	1629
0	1	0	2446	2358	923	1958	1627
1	0	7	2448	2362	923	1961	1629
1	3	0	2446	2362	922	1959	1629
2	0	3	2449	2362	923	1959	1630
1	3	2	2442	2354	913	1952	1624
0	0	0	2447	2361	924	1958	1629
1	0	3	2446	2358	921	1957	1628
0	0	0	2451	2361	920	1958	1629
0	0	3	2441	2356	918	1957	1627
2	0	2	2446	2361	922	1959	1629
3	0	3	2443	2360	921	1954	1628
0	2	0	2449	2363	922	1958	1629
0	1	0	2447	2360	922	1960	1629
1	0	1	2445	2359	922	1958	1629
0	1	1	2446	2358	917	1953	1622
1	2	0	2447	2361	921	1959	1626
0	0	0	2446	2360	923	1959	1628
0	1	0	2446	2360	921	1958	1629
0	0	2	2431	2354	917	1952	1624
2	0	2	2447	2361	921	1959	1628
0	1	0	2445	2360	921	1949	1621
3	0	2	2447	2361	923	1959	1631
1	1	0	2445	2359	921	1961	1630
0	0	3	2447	2361	924	1961	1630
0	0	3	2447	2353	919	1957	1627
0	0	1	2454	2361	920	1958	1627
2	0	1	2446	2360	922	1958	1630
0	1	0	2443	2354	917	1952	1620
0	0	3	2446	2362	921	1958	1629
0	0	0	2445	2361	922	1957	1626
1	4	1	2447	2360	923	1957	1629
0	1	0	2448	2362	924	1958	1628
0	0	1	2443	2355	917	1951	1626
1	0	4	2446	2361	922	1959	1628
2	0	2	2447	2364	920	1958	1629
0	1	0	2448	2363	923	1959	1630
0	1	0	2447	2361	923	1958	1631
2	0	0	2446	2360	922	1960	1629
0	0	0	2446	2361	922	1958	1630
1	3	1	2447	2361	923	1962	1631
0	0	3	2448	2363	923	1961	1629
0	0	0	2450	2361	922	1954	1624
1	0	3	2447	2361	921	1960	1627
0	0	5	2447	2355	924	1958	1629
0	0	0	2447	2363	925	1962	1631
1	2	0	2443	2354	920	1953	1626
0	0	0	2449	2361	922	1958	1629
3	0	0	2447	2361	922	1960	1629
0	0	0	2446	2360	921	1959	1630
1	2	2	2438	2355	922	1959	1627
0	1	0	2446	2360	922	1959	1629
0	0	0	2444	2360	923	1953	1628
0	1	0	2446	2360	923	1957	1628
0	0	5	2446	2361	922	1961	1629
1	1	4	2448	2362	922	1958	1626
1	0	0	2448	2362	926	1960	1628
1	0	0	2448	2361	923	1956	1629
0	0	0	2448	2362	923	1961	1628
0	1	0	2447	2361	922	1961	1627
0	0	0	2443	2354	918	1953	1622
2	0	0	2447	2360	923	1961	1631
3	0	1	2448	2363	926	1961	1629
1	1	0	2448	2362	923	1960	1629
1	2	1	2444	2360	923	1960	1625
0	1	0	2448	2361	923	1960	1629
0	1	1	2446	2359	920	1958	1628
2	0	1	2447	2361	924	1960	1629
1	1	5	2447	2362	925	1959	1630
1	4	0	2444	2356	919	1953	1623
1	2	0	2447	2361	922	1961	1631
1	0	5	2447	2363	924	1962	1630
1	3	0	2449	2363	925	1961	1628
0	0	0	2439	2357	918	1951	1626
0	0	5	2447	2361	922	1958	1630
2	0	0	2448	2361	923	1959	1629
1	0	2	2446	2360	921	1957	1628
0	2	0	2447	2360	923	1961	1632
0	1	0	2446	2362	926	1962	1630
1	4	1	2449	2362	924	1961	1626
0	1	0	2442	2359	922	1958	1629
1	0	3	2447	2362	924	1959	1629
0	2	0	2445	2362	923	1958	1630
0	4	2	2444	2356	916	1951	1624
0	2	0	2446	2360	923	1960	1628
0	1	0	2447	2362	923	1959	1628
0	0	0	2447	2361	922	1962	1633
1	2	1	2443	2357	919	1960	1631
0	0	0	2447	2362	924	1962	1634
2	0	6	2447	2358	924	1961	1625
0	1	0	2449	2362	922	1960	1627
0	1	0	2444	2361	923	1960	1628
0	0	0	2446	2360	922	1957	1622
0	1	0	2448	2361	923	1956	1625
0	0	0	2445	2360	924	1961	1631
1	2	2	2447	2363	925	1961	1630
1	3	4	2448	2362	922	1961	1629
0	1	0	2442	2353	918	1953	1625
2	0	2	2446	2361	924	1960	1629
0	1	0	2446	2361	923	1959	1629
0	0	0	2446	2359	922	1954	1629
3	0	3	2443	2357	922	1958	1627
0	0	0	2446	2360	924	1961	1627
0	1	0	2441	2358	922	1953	1630
1	1	2	2448	2364	925	1961	1629
0	0	1	2448	2361	921	1962	1629
1	3	0	2447	2355	918	1955	1620
1	3	2	2447	2361	922	1960	1629
1	3	1	2448	2365	923	1959	1628
1	0	3	2447	2362	924	1959	1629
0	0	0	2442	2356	917	1953	1622
0	2	2	2443	2354	920	1951	1625
0	1	0	2446	2361	923	1960	1629
2	1	0	2447	2361	924	1949	1625
1	2	0	2446	2360	923	1960	1627
0	1	2	2445	2360	924	1959	1629
1	1	0	2447	2360	921	1959	1628
0	0	5	2441	2353	921	1957	1629
1	3	1	2447	2360	926	1960	1631
0	0	0	2448	2364	924	1961	1629
0	0	1	2443	2356	921	1954	1621
0	0	1	2448	2360	922	1959	1628
1	2	0	2446	2359	923	1961	1627
0	1	6	2446	2360	923	1959	1629
0	0	5	2442	2352	916	1957	1627
1	3	0	2442	2358	924	1959	1630
0	0	0	2446	2353	915	1958	1628
0	0	0	2447	2362	925	1962	1631
0	1	0	2448	2363	924	1961	1630
1	2	0	2446	2359	925	1963	1631
1	1	0	2448	2363	925	1959	1626
2	0	2	2445	2357	925	1959	1629
0	1	5	2447	2360	923	1960	1630
1	0	0	2447	2361	924	1960	1630
0	0	0	2447	2361	923	1961	1629
0	0	3	2446	2360	923	1960	1629
0	0	1	2448	2361	923	1959	1629
1	2	1	2446	2361	923	1957	1628
0	1	2	2442	2355	918	1958	1626
0	0	4	2447	2363	926	1963	1631
0	0	0	2449	2364	924	1960	1628
0	0	0	2445	2361	924	1960	1628
2	0	2	2445	2358	925	1957	1629
1	3	2	2447	2360	924	1960	1629
0	2	0	2446	2358	922	1961	1629
1	2	0	2440	2361	923	1962	1629
2	0	2	2447	2359	923	1959	1629
0	1	0	2443	2354	921	1956	1625
0	1	0	2449	2363	926	1962	1631
1	3	1	2448	2362	924	1960	1629
1	0	4	2447	2361	923	1961	1629
2	2	0	2442	2354	919	1953	1626
0	0	3	2447	2361	924	1961	1629
0	0	2	2447	2360	924	1962	1632
0	0	2	2448	2363	922	1961	1628
0	2	0	2448	2361	925	1961	1629
0	0	2	2447	2361	922	1959	1627
0	0	3	2446	2361	922	1961	1626
2	0	3	2445	2359	922	1960	1629
1	3	0	2447	2361	924	1960	1629
1	3	0	2447	2360	924	1960	1629
0	1	0	2443	2355	917	1954	1623
0	1	0	2447	2361	926	1963	1631
0	1	1	2448	2363	925	1961	1628
2	0	2	2448	2361	923	1960	1628
0	1	0	2442	2355	921	1957	1628
2	0	0	2446	2361	923	1959	1629
0	1	0	2445	2357	922	1957	1625
0	1	0	2447	2360	922	1961	1628
0	0	1	2446	2360	922	1960	1629
3	0	2	2446	2360	921	1957	1626
0	3	1	2446	2360	919	1957	1624
1	1	3	2446	2359	923	1959	1630
2	0	0	2448	2361	922	1959	1629
1	3	4	2446	2361	924	1960	1630
0	1	2	2441	2353	915	1953	1623
0	0	0	2446	2360	924	1960	1631
0	0	1	2446	2360	923	1960	1627
1	0	0	2447	2354	923	1960	1629
2	0	1	2443	2358	923	1959	1628
3	0	1	2446	2361	923	1960	1629
1	1	5	2444	2359	916	1958	1629
0	1	2	2447	2362	923	1963	1631
0	0	0	2448	2363	926	1961	1630
0	1	2	2445	2357	918	1951	1622
1	3	1	2447	2361	922	1959	1629
0	0	0	2447	2360	925	1959	1627
0	1	3	2447	2362	923	1958	1629
1	3	2	2442	2355	916	1955	1625
0	1	0	2442	2358	919	1956	1632
1	4	2	2448	2363	923	1960	1630
0	0	1	2447	2360	920	1956	1624
0	1	1	2446	2360	923	1960	1628
0	2	2	2446	2359	922	1960	1629
1	0	4	2447	2360	924	1960	1627
2	0	0	2442	2357	923	1959	1629
1	1	2	2445	2360	924	1960	1630
0	0	0	2446	2361	924	1960	1630
0	1	0	2443	2356	920	1957	1625
0	2	4	2449	2363	923	1961	1626
0	0	0	2448	2361	924	1960	1629
0	1	2	2447	2360	923	1960	1629
1	0	0	2441	2353	917	1956	1627
0	0	0	2447	2361	923	1960	1629
0	2	2	2447	2355	919	1958	1623
0	1	3	2446	2360	923	1960	1629
0	1	1	2446	2360	927	1960	1629
0	2	0	2447	2360	924	1959	1627
1	2	2	2446	2360	923	1957	1626
2	1	1	2445	2358	923	1959	1628
0	0	0	2446	2360	923	1960	1629
0	0	2	2446	2365	922	1958	1630
1	2	1	2442	2354	918	1952	1623
0	0	2	2448	2359	922	1961	1630
0	0	5	2447	2361	926	1962	1629
1	2	0	2449	2363	925	1961	1628
0	1	0	2442	2358	922	1959	1629
1	1	2	2447	2360	924	1958	1628
0	0	0	2442	2360	916	1953	1626
1	0	3	2446	2360	923	1959	1629
0	1	0	2446	2359	923	1957	1630
1	2	2	2448	2356	919	1955	1623
2	0	2	2446	2362	922	1959	1629
0	1	1	2447	2360	922	1958	1628
1	3	0	2446	2360	922	1960	1631
0	1	0	2447	2361	922	1959	1630
0	0	0	2442	2355	918	1953	1626
2	0	6	2443	2360	923	1960	1628
1	0	0	2445	2359	922	1951	1625
0	2	0	2447	2361	924	1960	1629
1	3	2	2446	2360	922	1959	1629
0	0	0	2445	2360	924	1958	1630
0	1	2	2447	2361	924	1961	1630
0	0	0	2448	2364	925	1960	1631
1	0	0	2448	2361	924	1958	1629
0	1	0	2440	2360	923	1954	1623
2	0	5	2446	2361	923	1959	1631
0	2	0	2448	2360	922	1959	1628
1	3	2	2446	2359	921	1960	1628
0	1	0	2441	2355	919	1952	1622
2	0	6	2445	2359	923	1961	1631
0	0	0	2447	2362	925	1961	1631
0	0	0	2448	2363	925	1959	1630
1	4	3	2444	2355	920	1958	1627
0	0	1	2446	2359	922	1959	1629
0	1	0	2445	2358	923	1957	1627
1	4	1	2447	2359	923	1958	1629
0	1	0	2445	2359	923	1959	1629
1	4	6	2445	2360	921	1954	1624
0	4	3	2448	2359	921	1955	1623
0	1	1	2446	2360	922	1959	1627
1	0	0	2446	2360	921	1960	1625
0	0	0	2447	2359	923	1959	1628
0	1	2	2440	2353	916	1953	1624
1	3	2	2446	2360	922	1959	1629
2	0	0	2447	2360	922	1959	1624
0	0	0	2446	2361	923	1961	1630
0	1	0	2442	2357	924	1961	1630
0	0	2	2450	2362	924	1959	1630
3	0	5	2447	2360	922	1958	1628
0	1	0	2445	2359	924	1957	1628
3	0	2	2443	2359	925	1960	1628
0	0	0	2446	2355	919	1953	1624
2	1	2	2445	2359	923	1958	1630
0	1	0	2446	2359	923	1958	1629
1	2	2	2447	2360	921	1960	1628
2	0	2	2441	2353	919	1955	1624
1	0	4	2440	2354	919	1953	1624
2	0	4	2447	2361	922	1960	1629
0	1	0	2445	2360	922	1953	1627
1	4	1	2446	2358	923	1960	1629
0	0	0	2443	2360	922	1960	1628
2	0	2	2447	2359	923	1959	1629
1	2	0	2443	2356	922	1959	1628
1	1	0	2446	2361	922	1961	1628
1	0	3	2446	2361	925	1961	1631
0	0	0	2445	2359	920	1954	1624
0	1	6	2444	2361	922	1959	1629
0	0	5	2447	2360	920	1960	1629
0	0	6	2444	2360	923	1960	1629
1	0	3	2438	2355	918	1956	1628
1	2	2	2446	2360	924	1960	1628
2	0	6	2442	2356	920	1958	1624
0	0	0	2448	2362	923	1961	1630
0	0	0	2447	2362	926	1961	1630
1	1	2	2445	2360	923	1959	1628
0	1	0	2446	2361	922	1952	1625
0	0	0	2445	2359	922	1959	1628
1	1	0	2446	2360	922	1961	1629
0	1	0	2447	2361	923	1961	1628
2	0	3	2443	2353	920	1959	1625
0	1	0	2448	2362	925	1958	1630
0	0	6	2447	2361	924	1959	1627
0	0	0	2447	2361	922	1960	1630
1	4	0	2441	2358	922	1960	1630
0	2	0	2446	2361	923	1959	1629
0	1	0	2443	2359	919	1955	1625
0	0	0	2444	2361	925	1960	1629
1	1	2	2446	2360	923	1962	1631
0	0	3	2448	2357	923	1957	1625
0	2	0	2447	2362	925	1958	1630
3	0	4	2447	2361	924	1956	1628
3	0	0	2446	2360	924	1961	1629
0	0	0	2447	2361	924	1960	1629
1	0	5	2442	2354	918	1957	1625
2	0	5	2447	2362	925	1963	1630
1	2	0	2449	2361	923	1955	1622
1	0	1	2447	2359	924	1960	1628
0	0	0	2446	2359	923	1960	1628
2	0	3	2442	2355	921	1961	1629
0	1	2	2441	2355	923	1961	1630
2	0	7	2448	2360	925	1959	1629
1	0	0	2447	2360	924	1960	1635
1	0	2	2439	2354	920	1954	1625
3	0	1	2446	2360	923	1960	1629
1	0	6	2447	2360	924	1959	1630
1	0	0	2445	2362	925	1961	1629
0	1	0	2442	2355	919	1955	1627
1	0	3	2446	2359	922	1962	1630
0	2	0	2447	2361	919	1959	1628
0	0	3	2448	2361	925	1960	1629
0	1	0	2447	2359	925	1960	1628
0	1	0	2446	2360	923	1961	1629
1	0	4	2445	2360	925	1960	1626
0	0	0	2440	2356	922	1959	1628
0	1	0	2449	2360	926	1962	1632
0	0	0	2445	2359	922	1956	1625
