# Supplementary material for: Assisting hand gesture classification and rehabilitation assessment via sEMG and finger motion data
Source: Front Bioeng Biotechnol. 2026 Jan 8;13:1751763. doi: 10.3389/fbioe.2025.1751763 (PMC12823985; doi:10.3389/fbioe.2025.1751763)
Supplement: Supplementary file 1 [file DataSheet1.zip › dataset/function 0/1/2/1.csv]

channel_2	channel_3	channel_6	pinky	ring finger	middle finger	forefinger	thumb
1	0	6	2443	2362	917	1952	1639
1	0	0	2442	2363	918	1953	1640
0	0	3	2443	2365	919	1954	1640
0	0	4	2439	2357	913	1945	1635
1	3	1	2444	2364	918	1951	1641
1	3	2	2442	2363	917	1950	1640
0	0	4	2443	2363	918	1951	1641
0	0	5	2441	2363	918	1952	1640
0	0	6	2442	2358	916	1952	1640
2	0	0	2444	2364	917	1952	1641
0	0	2	2442	2363	919	1953	1643
2	0	4	2437	2356	921	1950	1637
0	1	1	2434	2355	921	1949	1637
0	2	2	2436	2355	920	1950	1636
1	2	5	2431	2349	917	1947	1631
1	1	0	2442	2358	921	1949	1638
0	0	5	2437	2356	921	1948	1636
1	0	5	2437	2355	921	1949	1637
0	1	2	2435	2355	921	1950	1636
0	0	0	2434	2354	921	1949	1638
1	0	5	2437	2354	920	1951	1639
0	0	5	2439	2358	923	1950	1637
1	4	2	2437	2356	922	1949	1633
0	0	2	2437	2356	921	1949	1637
1	0	2	2436	2351	916	1943	1630
0	0	0	2433	2356	923	1948	1638
0	0	0	2434	2354	920	1947	1637
0	0	5	2436	2356	922	1949	1637
1	3	2	2426	2350	917	1941	1634
0	0	0	2437	2356	922	1951	1637
0	1	0	2438	2358	923	1949	1638
2	0	0	2438	2356	922	1949	1637
1	0	0	2436	2355	920	1949	1637
1	0	3	2433	2352	919	1948	1632
1	3	3	2435	2355	922	1947	1636
1	0	1	2437	2356	920	1945	1635
0	0	2	2435	2356	923	1946	1637
0	0	5	2438	2358	924	1950	1636
1	0	0	2435	2351	916	1943	1633
0	0	0	2436	2355	922	1949	1637
2	0	3	2436	2356	922	1949	1638
0	0	2	2436	2355	921	1950	1637
0	1	0	2432	2350	918	1946	1636
1	1	3	2436	2354	921	1949	1638
0	0	2	2436	2356	922	1949	1637
0	0	0	2437	2356	922	1951	1639
0	1	0	2438	2357	923	1954	1639
1	2	2	2436	2356	921	1945	1633
1	0	1	2437	2356	921	1950	1638
0	1	0	2437	2353	917	1945	1637
0	0	3	2436	2357	922	1950	1636
0	1	6	2431	2350	917	1942	1631
1	0	5	2437	2356	919	1950	1637
0	0	0	2437	2356	921	1949	1637
1	3	1	2436	2355	922	1948	1638
3	0	3	2439	2359	923	1949	1637
1	0	0	2433	2347	921	1947	1636
1	0	0	2436	2355	923	1949	1632
1	1	0	2437	2356	923	1949	1638
0	0	0	2438	2356	921	1950	1640
0	1	0	2433	2356	922	1949	1638
1	2	0	2435	2355	921	1945	1633
1	3	0	2437	2356	922	1947	1637
0	0	5	2437	2346	922	1951	1639
0	0	2	2437	2357	923	1951	1639
2	0	0	2434	2349	918	1941	1632
0	1	0	2439	2356	922	1950	1638
0	0	0	2436	2355	921	1949	1637
0	3	0	2437	2356	922	1947	1636
1	0	2	2432	2352	919	1949	1635
1	1	1	2436	2354	921	1945	1635
1	1	0	2437	2359	922	1950	1638
0	0	2	2437	2356	923	1953	1640
0	0	0	2436	2356	921	1950	1636
2	0	1	2436	2355	922	1948	1634
2	0	1	2435	2349	918	1943	1629
2	0	0	2435	2355	923	1949	1636
0	1	0	2432	2352	920	1948	1636
1	0	0	2436	2354	923	1952	1638
0	0	0	2434	2350	919	1944	1633
0	0	0	2437	2356	923	1950	1636
0	0	3	2437	2356	920	1950	1637
1	2	0	2436	2356	923	1949	1638
0	0	4	2434	2353	921	1946	1637
2	0	0	2436	2349	917	1946	1635
0	2	0	2435	2356	922	1950	1638
0	0	2	2436	2355	922	1949	1629
3	0	0	2435	2355	923	1951	1638
0	0	4	2431	2353	919	1945	1630
1	4	1	2437	2358	922	1950	1637
0	1	1	2435	2354	923	1948	1637
2	0	1	2434	2354	921	1949	1635
0	0	2	2437	2355	921	1950	1637
0	1	3	2427	2349	918	1944	1636
0	0	4	2437	2357	924	1950	1639
0	3	2	2437	2355	923	1949	1637
0	0	0	2432	2349	918	1947	1637
2	0	1	2431	2350	920	1950	1638
0	0	2	2438	2359	925	1950	1637
0	0	0	2437	2357	922	1948	1638
1	0	1	2436	2356	921	1950	1636
0	1	0	2436	2355	921	1948	1637
1	0	5	2435	2355	920	1942	1629
0	2	3	2436	2355	921	1948	1638
0	0	0	2437	2355	921	1947	1636
1	2	2	2436	2355	922	1948	1635
2	0	0	2427	2349	916	1945	1634
1	0	2	2434	2354	918	1948	1636
1	1	4	2436	2357	922	1951	1638
0	2	2	2435	2357	924	1950	1638
2	0	4	2432	2353	918	1950	1637
0	0	0	2437	2356	920	1948	1637
1	0	5	2436	2355	921	1948	1636
0	0	6	2435	2356	922	1949	1636
0	2	2	2435	2355	924	1948	1633
1	0	0	2438	2358	923	1951	1635
0	0	0	2437	2353	917	1943	1631
0	0	2	2437	2355	923	1949	1637
1	0	0	2434	2353	922	1949	1636
1	0	0	2436	2356	922	1949	1637
1	0	0	2431	2345	916	1943	1629
0	0	0	2436	2355	920	1949	1636
0	2	2	2435	2355	922	1948	1637
1	0	0	2436	2355	923	1951	1640
0	0	0	2436	2356	922	1949	1636
0	2	2	2437	2356	921	1947	1636
0	1	2	2437	2355	922	1948	1637
1	3	3	2436	2349	922	1949	1632
0	3	2	2436	2354	921	1948	1636
1	0	0	2432	2350	915	1942	1631
1	0	5	2436	2355	921	1948	1636
0	0	2	2434	2354	921	1948	1637
1	0	0	2436	2353	925	1950	1640
1	0	0	2437	2356	922	1948	1637
1	4	6	2430	2348	916	1943	1632
1	0	5	2437	2356	921	1948	1637
0	1	0	2436	2355	921	1947	1639
0	0	0	2436	2356	923	1949	1638
0	1	0	2435	2354	923	1951	1639
1	0	0	2437	2355	922	1951	1638
1	1	0	2438	2356	923	1948	1637
2	0	5	2437	2357	919	1945	1633
0	3	5	2436	2358	921	1948	1637
2	0	2	2432	2350	915	1942	1630
0	1	0	2436	2356	922	1948	1636
1	2	0	2435	2353	921	1949	1636
1	1	2	2437	2356	921	1949	1636
0	2	0	2432	2349	917	1948	1638
0	0	1	2438	2359	924	1950	1636
0	0	2	2437	2357	922	1949	1636
0	0	0	2437	2355	923	1947	1633
2	4	0	2437	2359	921	1950	1637
0	0	3	2437	2357	922	1946	1637
0	0	0	2434	2354	920	1944	1630
1	4	0	2437	2356	922	1950	1637
0	0	0	2436	2354	912	1947	1636
0	0	0	2436	2356	922	1949	1636
0	0	0	2432	2350	917	1942	1627
0	0	2	2435	2358	921	1950	1638
0	0	4	2436	2356	920	1951	1639
0	0	3	2439	2359	923	1949	1640
0	0	1	2430	2349	920	1948	1636
0	0	3	2437	2356	920	1948	1631
1	2	0	2435	2356	921	1948	1636
0	1	0	2438	2356	921	1949	1637
0	1	2	2437	2355	922	1949	1637
0	2	0	2435	2355	918	1944	1634
2	0	2	2437	2356	920	1948	1637
0	0	2	2428	2349	919	1949	1639
1	3	1	2437	2348	920	1949	1636
0	2	0	2436	2355	923	1949	1637
3	0	1	2431	2349	917	1941	1629
0	0	0	2436	2356	920	1949	1636
0	0	0	2437	2356	919	1949	1636
1	3	0	2434	2356	923	1949	1636
1	2	0	2431	2352	921	1949	1639
0	3	2	2438	2359	920	1945	1636
0	1	2	2438	2357	923	1950	1636
0	2	0	2437	2356	923	1949	1631
3	0	2	2436	2356	923	1948	1639
1	4	1	2434	2349	919	1940	1631
0	1	0	2436	2355	920	1950	1636
1	1	0	2433	2353	919	1948	1635
0	1	0	2436	2355	922	1947	1636
0	1	0	2428	2349	914	1943	1634
0	1	0	2436	2355	924	1950	1638
1	3	0	2438	2357	924	1948	1640
0	0	0	2435	2354	923	1948	1636
0	1	0	2436	2354	921	1948	1636
0	1	0	2434	2353	921	1947	1637
0	0	5	2436	2346	916	1948	1634
2	0	0	2436	2356	921	1948	1637
0	2	0	2435	2357	922	1952	1640
0	1	0	2441	2354	922	1947	1638
0	1	0	2436	2355	921	1947	1633
1	0	2	2436	2356	921	1949	1637
0	0	0	2434	2355	920	1949	1637
1	0	4	2437	2356	922	1948	1637
0	0	0	2431	2348	917	1943	1631
0	1	0	2436	2355	922	1948	1637
0	1	2	2436	2356	923	1949	1639
1	2	2	2437	2357	921	1950	1636
0	0	5	2430	2350	920	1949	1635
0	1	0	2436	2355	925	1953	1638
0	1	0	2437	2358	925	1951	1639
0	3	0	2438	2356	923	1948	1637
0	0	2	2438	2357	923	1948	1637
1	2	0	2436	2354	920	1945	1631
0	1	0	2437	2356	921	1950	1635
1	0	4	2435	2356	921	1950	1636
0	1	0	2436	2356	922	1950	1636
1	2	0	2439	2358	924	1950	1638
0	1	0	2430	2349	914	1939	1632
3	0	2	2436	2356	921	1948	1637
0	1	0	2437	2356	922	1949	1638
0	0	2	2437	2356	922	1950	1638
0	0	0	2434	2353	924	1948	1637
1	3	0	2437	2355	920	1949	1636
1	2	0	2436	2355	923	1948	1637
1	4	2	2438	2356	924	1951	1637
1	2	0	2436	2358	925	1951	1639
0	0	4	2437	2353	918	1945	1629
1	2	0	2436	2357	922	1950	1637
1	0	2	2435	2355	921	1948	1637
0	1	0	2437	2354	921	1950	1635
1	1	5	2432	2348	916	1945	1632
0	0	0	2436	2357	922	1950	1637
1	1	0	2437	2354	923	1948	1636
3	0	2	2437	2356	922	1950	1639
3	0	2	2437	2356	923	1950	1637
0	1	2	2433	2353	924	1948	1637
0	0	1	2434	2353	919	1950	1635
1	2	0	2436	2356	922	1950	1637
0	1	0	2434	2355	922	1945	1635
0	0	3	2436	2356	922	1950	1637
0	1	0	2433	2349	916	1944	1631
1	1	0	2439	2358	923	1954	1640
0	0	4	2437	2358	924	1949	1637
0	1	0	2439	2357	924	1949	1636
1	0	0	2431	2350	919	1946	1636
1	1	5	2436	2356	921	1949	1635
0	1	0	2437	2355	922	1948	1636
0	1	0	2436	2356	922	1950	1637
0	0	2	2436	2354	923	1949	1636
0	1	0	2435	2354	922	1945	1634
0	1	0	2437	2357	922	1948	1638
0	0	5	2436	2350	915	1954	1637
2	0	3	2437	2356	919	1947	1635
0	1	0	2437	2355	919	1949	1637
1	4	2	2433	2348	916	1943	1628
0	0	2	2436	2356	922	1949	1637
0	0	0	2436	2355	922	1950	1636
0	0	1	2436	2355	924	1951	1638
0	0	0	2427	2351	920	1951	1638
0	0	0	2436	2357	923	1943	1631
1	3	1	2436	2357	923	1949	1637
2	0	2	2437	2355	922	1951	1638
0	0	0	2435	2354	924	1949	1635
0	2	0	2435	2354	920	1945	1630
0	0	0	2434	2357	921	1950	1636
0	1	1	2433	2347	921	1948	1637
1	4	2	2436	2356	924	1951	1640
1	0	3	2433	2351	919	1945	1633
0	2	2	2438	2357	924	1950	1638
0	0	0	2438	2355	923	1949	1638
0	0	0	2436	2356	922	1949	1637
0	1	0	2433	2356	921	1952	1638
1	0	0	2432	2352	921	1950	1639
1	0	2	2436	2357	920	1946	1636
1	3	2	2438	2358	924	1949	1638
0	0	6	2437	2356	921	1947	1635
0	2	2	2437	2355	923	1949	1635
3	0	0	2436	2352	917	1944	1631
0	1	0	2436	2356	922	1948	1635
1	0	5	2434	2354	921	1950	1635
0	0	0	2437	2355	923	1950	1637
0	0	0	2432	2349	916	1945	1632
0	0	0	2438	2358	924	1952	1637
0	0	0	2439	2357	923	1951	1638
2	0	0	2438	2356	923	1949	1636
1	0	2	2434	2354	922	1949	1636
1	2	0	2435	2347	918	1947	1636
2	0	2	2437	2356	921	1948	1638
1	0	0	2432	2356	922	1948	1638
0	2	2	2437	2355	923	1941	1628
1	1	3	2436	2355	923	1950	1637
1	3	1	2431	2350	916	1941	1632
0	0	3	2434	2355	923	1950	1640
0	1	1	2436	2356	922	1949	1637
0	2	0	2437	2357	924	1952	1637
1	0	3	2434	2350	918	1944	1631
2	0	0	2436	2348	923	1948	1635
1	0	3	2436	2356	921	1949	1636
1	1	3	2436	2356	923	1949	1637
0	0	7	2430	2350	920	1946	1636
1	1	1	2437	2353	923	1947	1636
0	0	5	2436	2355	921	1950	1637
0	0	2	2436	2355	922	1952	1639
2	0	0	2436	2357	924	1953	1640
0	0	2	2438	2356	919	1943	1631
0	1	0	2437	2354	923	1949	1636
1	0	4	2435	2354	922	1949	1636
0	0	5	2435	2355	921	1946	1637
0	0	4	2431	2347	917	1942	1629
0	0	0	2436	2354	923	1949	1636
0	1	1	2436	2357	924	1950	1637
0	0	0	2437	2355	923	1951	1639
0	0	1	2435	2354	923	1948	1636
0	1	0	2432	2352	921	1950	1636
0	1	2	2434	2355	922	1949	1636
1	0	1	2436	2355	921	1949	1637
0	1	0	2436	2354	922	1950	1633
0	0	3	2435	2355	922	1954	1638
0	0	5	2435	2351	919	1944	1631
0	1	0	2437	2356	922	1950	1636
0	0	3	2437	2355	922	1949	1636
0	0	2	2436	2356	923	1949	1637
1	2	0	2432	2348	914	1939	1632
0	0	0	2436	2354	923	1949	1636
0	1	0	2436	2353	921	1952	1636
0	0	3	2436	2355	922	1949	1637
0	2	0	2433	2353	924	1951	1639
0	0	0	2436	2353	922	1949	1636
0	1	0	2438	2356	923	1949	1637
2	0	1	2436	2355	923	1946	1634
1	2	0	2436	2355	923	1946	1633
1	1	5	2436	2354	923	1950	1637
0	0	1	2432	2350	917	1941	1632
2	4	0	2438	2357	925	1952	1637
0	1	5	2436	2352	922	1949	1637
1	0	0	2436	2354	924	1950	1638
1	1	0	2429	2349	916	1947	1635
0	0	2	2436	2354	923	1951	1637
1	2	2	2437	2357	924	1951	1638
0	1	0	2439	2355	924	1951	1637
0	0	2	2437	2355	921	1949	1637
1	3	0	2434	2355	923	1945	1633
1	0	0	2436	2355	923	1948	1638
1	3	0	2436	2349	919	1950	1636
3	0	1	2437	2355	922	1950	1638
0	0	0	2431	2347	917	1940	1631
1	3	1	2436	2355	924	1951	1638
0	0	3	2436	2357	924	1951	1640
0	0	4	2433	2355	924	1952	1637
1	1	0	2437	2355	923	1948	1637
1	0	0	2432	2347	920	1948	1636
0	0	6	2436	2355	922	1945	1632
0	1	0	2436	2355	922	1949	1636
2	0	2	2436	2355	923	1950	1638
0	3	2	2437	2355	926	1953	1639
3	0	0	2437	2355	919	1947	1630
2	0	0	2436	2356	924	1949	1638
0	0	2	2434	2350	921	1949	1634
0	2	1	2437	2355	922	1950	1637
0	1	0	2430	2347	916	1940	1632
0	2	1	2436	2355	923	1948	1638
0	0	0	2436	2356	922	1951	1638
2	0	2	2435	2355	922	1950	1637
0	0	5	2432	2352	924	1952	1637
0	0	3	2439	2359	918	1948	1637
0	0	0	2436	2357	924	1950	1639
2	0	0	2434	2354	923	1949	1638
0	1	0	2437	2355	924	1949	1637
2	0	0	2436	2354	923	1949	1637
1	4	0	2434	2350	919	1943	1631
0	1	0	2435	2352	924	1948	1638
0	0	1	2432	2355	924	1950	1638
0	0	2	2438	2355	924	1948	1637
0	0	2	2427	2347	917	1940	1630
0	0	0	2436	2355	921	1947	1637
0	0	1	2436	2355	921	1950	1637
1	3	0	2436	2354	923	1948	1636
0	0	2	2434	2354	922	1950	1637
0	0	1	2436	2348	920	1947	1636
0	0	0	2436	2354	923	1948	1637
0	0	0	2435	2353	923	1942	1631
0	3	2	2436	2356	924	1951	1639
0	0	4	2435	2351	917	1942	1631
0	0	0	2437	2355	924	1950	1636
0	1	0	2435	2355	923	1949	1638
1	2	0	2434	2353	925	1949	1636
0	0	0	2437	2354	923	1951	1637
0	0	2	2429	2346	920	1946	1637
0	1	0	2437	2358	923	1951	1637
0	1	3	2436	2354	922	1948	1636
0	2	1	2437	2356	923	1951	1637
0	2	0	2429	2348	918	1947	1635
1	2	0	2435	2355	921	1948	1637
0	0	3	2436	2350	921	1949	1636
0	1	0	2436	2354	923	1949	1637
2	0	8	2435	2354	922	1948	1637
0	1	1	2434	2355	921	1941	1633
0	1	1	2436	2356	922	1949	1635
3	0	3	2435	2353	923	1949	1639
1	0	2	2437	2356	921	1949	1637
1	1	0	2434	2350	917	1941	1635
0	0	2	2436	2353	922	1949	1637
1	1	0	2436	2353	923	1949	1636
0	0	2	2435	2354	923	1949	1637
0	0	3	2429	2351	922	1946	1636
0	1	0	2436	2354	921	1947	1636
0	1	0	2435	2354	923	1949	1637
0	0	2	2435	2355	922	1951	1638
0	0	2	2436	2355	923	1949	1639
0	0	5	2435	2354	922	1945	1636
3	0	5	2436	2352	918	1941	1631
0	4	1	2435	2355	921	1949	1635
2	1	1	2433	2354	922	1947	1635
1	2	2	2436	2354	924	1948	1637
0	3	0	2429	2346	916	1943	1631
3	0	4	2437	2356	925	1951	1636
0	1	0	2434	2357	922	1946	1636
0	1	2	2436	2353	923	1949	1637
2	0	4	2435	2353	921	1948	1637
0	0	4	2433	2352	921	1949	1636
0	2	0	2436	2355	922	1949	1637
0	1	0	2435	2354	923	1943	1634
0	0	5	2435	2354	923	1949	1636
1	2	1	2434	2349	917	1942	1631
0	2	0	2437	2357	924	1950	1639
1	3	0	2436	2356	924	1950	1638
1	0	1	2435	2354	922	1948	1637
2	0	2	2435	2355	922	1948	1636
0	1	0	2431	2347	916	1942	1635
0	3	3	2433	2354	922	1948	1637
1	0	3	2436	2354	922	1950	1636
0	1	0	2434	2355	921	1949	1638
1	0	0	2433	2354	924	1951	1638
0	1	1	2434	2356	924	1947	1633
0	0	0	2437	2356	922	1949	1637
0	0	7	2436	2356	918	1947	1637
0	0	0	2435	2355	922	1949	1637
0	1	0	2431	2347	917	1942	1630
0	0	3	2436	2355	925	1949	1637
0	0	0	2434	2353	923	1949	1637
0	2	2	2436	2354	922	1949	1636
1	0	3	2431	2347	921	1949	1638
2	0	1	2436	2357	922	1951	1634
0	0	5	2437	2356	921	1949	1637
0	1	0	2437	2357	922	1948	1635
0	0	4	2436	2355	921	1949	1637
0	1	0	2435	2356	922	1949	1637
0	0	6	2434	2354	921	1947	1631
1	0	2	2437	2357	924	1949	1638
0	3	0	2437	2350	920	1948	1636
0	1	0	2437	2356	921	1947	1636
0	1	0	2432	2346	916	1943	1631
2	4	0	2437	2355	922	1950	1637
0	0	0	2436	2355	922	1948	1637
0	0	5	2438	2355	919	1948	1637
0	0	5	2430	2350	921	1947	1637
0	0	3	2435	2354	923	1943	1637
0	0	2	2435	2355	922	1947	1637
0	0	4	2436	2355	924	1951	1638
0	0	2	2437	2356	924	1951	1638
0	1	0	2434	2354	918	1941	1629
0	2	0	2436	2355	921	1949	1638
1	3	2	2436	2354	921	1947	1636
0	2	5	2427	2351	921	1948	1635
1	0	1	2436	2355	922	1950	1640
2	0	2	2432	2350	920	1945	1632
0	1	0	2433	2352	917	1945	1636
0	0	2	2435	2356	925	1951	1638
0	1	0	2437	2358	924	1950	1637
0	0	6	2434	2352	923	1949	1636
0	1	0	2435	2349	913	1947	1635
1	2	1	2436	2355	923	1949	1637
1	3	2	2435	2353	923	1948	1631
0	0	3	2433	2355	920	1949	1637
3	0	2	2433	2351	917	1943	1629
1	1	0	2436	2352	923	1949	1636
1	0	0	2433	2353	923	1950	1636
1	1	0	2436	2357	924	1951	1639
0	0	6	2430	2351	919	1944	1633
0	0	4	2436	2355	922	1950	1637
2	0	2	2435	2356	921	1944	1638
0	0	0	2435	2356	923	1948	1636
2	0	0	2435	2354	922	1949	1635
0	0	0	2433	2353	921	1951	1638
0	1	2	2430	2350	922	1949	1633
0	1	2	2435	2354	921	1949	1638
0	0	0	2435	2353	923	1948	1635
0	1	0	2436	2353	921	1951	1635
0	0	1	2436	2353	923	1944	1631
1	0	0	2435	2354	921	1949	1636
1	0	1	2434	2354	923	1947	1636
0	0	2	2434	2353	923	1949	1637
0	0	0	2426	2343	917	1943	1632
0	1	1	2437	2355	924	1952	1637
1	0	2	2436	2354	922	1947	1635
1	2	2	2435	2354	923	1948	1636
0	0	2	2430	2348	919	1947	1636
0	2	2	2435	2353	922	1947	1635
0	0	5	2435	2352	923	1947	1638
1	0	0	2434	2354	922	1949	1635
0	0	0	2434	2353	924	1948	1637
0	0	2	2434	2354	919	1946	1633
0	1	2	2436	2353	923	1949	1637
0	0	0	2435	2354	922	1949	1636
0	1	0	2434	2352	922	1948	1635
1	0	4	2435	2352	923	1950	1636
0	1	2	2428	2348	917	1937	1630
0	0	0	2435	2353	924	1951	1638
0	1	2	2437	2356	923	1950	1637
0	0	0	2436	2354	923	1949	1637
0	1	1	2432	2351	920	1947	1634
1	0	2	2435	2354	918	1947	1635
0	0	0	2435	2354	922	1947	1636
0	0	0	2435	2354	921	1948	1633
0	0	0	2435	2354	924	1947	1635
0	1	2	2435	2350	919	1943	1629
0	1	0	2435	2354	925	1949	1639
0	0	0	2434	2355	925	1949	1637
1	0	2	2436	2355	922	1949	1635
0	1	0	2429	2349	918	1939	1629
0	0	3	2434	2353	923	1948	1635
0	1	0	2434	2354	924	1952	1639
1	0	3	2435	2354	923	1949	1635
0	0	0	2435	2351	922	1949	1637
0	0	0	2431	2352	922	1947	1636
0	1	1	2435	2350	919	1948	1636
0	0	0	2433	2353	924	1949	1635
0	0	0	2434	2355	923	1950	1631
1	1	0	2435	2354	923	1951	1638
0	1	0	2435	2351	920	1943	1630
0	0	2	2436	2355	923	1950	1636
1	0	0	2434	2354	921	1950	1635
1	1	0	2435	2353	923	1949	1635
2	0	2	2430	2346	917	1943	1633
0	1	0	2434	2354	922	1948	1635
0	0	2	2435	2354	921	1949	1636
0	0	2	2434	2352	922	1949	1635
1	1	1	2435	2353	922	1950	1638
1	1	1	2432	2353	923	1951	1635
0	0	0	2437	2356	924	1948	1637
0	0	2	2433	2354	924	1949	1634
0	0	0	2436	2354	919	1943	1634
1	0	2	2433	2353	923	1949	1635
2	1	2	2426	2347	917	1942	1629
1	0	0	2436	2353	924	1949	1638
0	1	0	2437	2356	924	1950	1637
0	0	3	2436	2355	923	1949	1637
2	0	2	2430	2343	917	1948	1635
1	0	5	2436	2353	922	1949	1631
0	0	2	2435	2354	923	1949	1635
1	1	0	2436	2351	922	1949	1635
1	0	0	2434	2353	923	1950	1635
0	0	6	2434	2353	922	1943	1628
1	4	0	2435	2354	923	1949	1638
0	0	5	2435	2348	920	1950	1637
0	0	2	2437	2356	925	1947	1635
1	3	0	2431	2347	916	1943	1629
1	3	0	2435	2354	922	1948	1636
1	0	0	2435	2353	923	1949	1636
1	1	2	2432	2355	923	1948	1637
2	4	0	2436	2354	922	1948	1636
0	0	0	2425	2351	922	1950	1638
0	0	4	2435	2355	921	1944	1636
1	0	2	2437	2356	925	1950	1637
0	3	1	2436	2355	924	1950	1636
0	1	0	2436	2354	921	1949	1637
0	0	1	2435	2352	917	1943	1628
1	2	2	2435	2354	923	1948	1636
1	0	3	2430	2351	921	1948	1634
0	0	0	2435	2354	922	1949	1636
0	1	2	2428	2347	918	1944	1631
0	0	3	2434	2356	925	1951	1637
0	1	0	2437	2356	924	1949	1637
0	0	0	2435	2354	923	1946	1637
1	2	0	2433	2352	920	1949	1636
1	0	3	2434	2347	917	1947	1635
1	3	0	2434	2347	916	1947	1636
0	0	3	2437	2355	925	1950	1639
0	0	4	2436	2355	923	1949	1627
1	3	0	2436	2354	921	1948	1636
2	0	5	2432	2349	917	1943	1626
0	0	0	2436	2354	923	1950	1638
2	0	2	2434	2354	922	1948	1637
2	0	1	2435	2353	923	1948	1636
1	0	0	2431	2348	915	1942	1627
0	1	0	2436	2354	923	1947	1636
0	2	0	2435	2353	924	1952	1636
2	0	2	2435	2354	920	1947	1635
1	1	0	2429	2349	920	1947	1638
2	0	0	2436	2355	924	1950	1636
0	0	5	2437	2355	922	1948	1636
0	0	2	2436	2354	923	1948	1635
1	3	2	2435	2353	922	1947	1636
1	4	0	2435	2353	920	1941	1631
0	0	1	2435	2353	922	1949	1635
0	0	3	2436	2351	921	1949	1635
0	0	1	2435	2354	922	1948	1636
1	1	0	2426	2346	917	1943	1631
0	0	2	2437	2355	922	1951	1636
0	0	3	2437	2356	923	1949	1635
0	0	3	2435	2353	923	1947	1637
3	0	2	2435	2354	921	1948	1635
0	1	0	2427	2350	921	1947	1636
3	3	0	2435	2353	921	1946	1635
1	1	2	2434	2354	921	1950	1637
1	3	0	2436	2355	925	1950	1637
1	1	3	2437	2355	921	1949	1637
0	2	1	2432	2349	914	1940	1631
3	0	0	2435	2353	922	1949	1636
1	0	0	2434	2353	922	1949	1636
0	0	2	2434	2353	924	1949	1636
2	3	0	2429	2346	914	1935	1626
0	0	1	2435	2353	921	1948	1636
0	0	1	2435	2353	922	1947	1636
1	0	2	2435	2353	922	1947	1636
1	1	0	2436	2352	921	1952	1638
0	0	1	2434	2351	923	1949	1638
0	1	6	2436	2355	923	1948	1637
1	0	1	2435	2353	922	1947	1637
0	0	0	2436	2354	922	1945	1633
0	0	3	2435	2354	923	1949	1635
0	0	3	2430	2347	915	1940	1631
1	0	2	2436	2357	922	1951	1637
0	2	0	2436	2355	923	1948	1637
1	1	0	2435	2354	922	1948	1635
3	2	2	2428	2348	917	1944	1631
0	0	0	2435	2354	922	1948	1635
0	0	0	2436	2353	922	1949	1636
1	1	0	2435	2353	921	1949	1636
0	0	2	2434	2353	923	1949	1636
0	1	0	2432	2349	922	1947	1635
1	4	1	2436	2349	924	1951	1635
3	0	2	2437	2355	920	1946	1635
1	0	2	2435	2354	923	1948	1637
0	0	0	2431	2347	917	1938	1629
1	1	0	2435	2354	923	1949	1636
0	0	2	2435	2354	925	1950	1638
1	0	1	2436	2354	925	1951	1638
1	0	0	2438	2355	923	1948	1635
0	4	0	2426	2349	920	1948	1636
0	1	0	2435	2354	923	1947	1631
0	1	0	2435	2353	923	1948	1636
1	0	0	2436	2354	923	1950	1631
3	0	2	2436	2351	924	1947	1636
0	1	0	2434	2353	921	1943	1630
0	0	0	2435	2354	923	1949	1638
0	0	0	2435	2349	924	1950	1636
1	2	0	2435	2355	923	1949	1636
1	4	2	2427	2347	918	1942	1630
0	0	3	2435	2354	924	1949	1636
1	2	0	2436	2354	924	1949	1637
0	0	3	2436	2354	924	1948	1635
0	1	5	2430	2353	921	1949	1636
0	0	2	2435	2353	921	1941	1633
0	1	0	2435	2353	922	1944	1633
1	1	1	2435	2353	923	1949	1636
2	0	2	2437	2354	922	1948	1635
0	1	0	2435	2354	923	1951	1639
0	1	0	2436	2353	918	1944	1631
0	0	4	2437	2356	924	1949	1637
0	0	0	2442	2350	921	1948	1635
1	2	0	2435	2351	922	1949	1636
2	0	1	2426	2349	917	1944	1629
0	0	1	2434	2353	923	1949	1637
0	1	0	2436	2354	922	1946	1636
0	1	0	2435	2355	922	1950	1635
2	1	0	2430	2353	922	1950	1638
2	3	0	2436	2349	918	1949	1634
2	0	5	2437	2357	924	1949	1639
1	4	2	2435	2354	922	1948	1626
2	0	1	2434	2354	923	1949	1636
0	0	2	2432	2348	919	1943	1630
0	0	2	2432	2347	917	1943	1630
0	0	6	2435	2352	924	1948	1638
0	0	2	2434	2354	925	1949	1637
0	0	0	2438	2356	923	1950	1636
1	0	4	2430	2345	917	1943	1633
1	0	5	2437	2355	923	1950	1637
0	1	0	2435	2354	922	1949	1636
0	0	2	2435	2350	923	1949	1636
1	4	0	2429	2346	915	1946	1634
0	1	1	2435	2354	923	1950	1637
1	4	0	2436	2356	923	1951	1637
0	0	0	2437	2355	923	1949	1636
1	0	3	2434	2352	922	1948	1633
1	2	1	2435	2354	921	1943	1631
0	0	0	2433	2354	923	1949	1637
1	0	2	2435	2353	921	1949	1636
1	0	2	2434	2353	923	1949	1637
0	1	6	2430	2347	917	1941	1627
2	0	2	2435	2353	921	1951	1638
1	1	0	2436	2355	923	1950	1637
1	0	1	2437	2354	924	1949	1635
0	1	0	2428	2350	920	1947	1635
0	0	2	2435	2353	920	1948	1635
0	1	1	2434	2353	922	1949	1636
0	0	0	2433	2354	921	1948	1632
1	0	2	2436	2356	923	1952	1637
1	3	1	2433	2353	922	1948	1636
0	0	0	2435	2351	919	1943	1628
0	0	3	2435	2354	922	1948	1635
0	0	3	2434	2354	923	1951	1638
0	0	0	2436	2356	927	1951	1637
0	0	4	2432	2348	916	1944	1630
0	4	0	2436	2355	920	1949	1635
2	3	0	2435	2354	922	1948	1636
0	0	6	2435	2353	922	1947	1636
0	1	1	2431	2350	922	1948	1635
0	1	0	2435	2355	919	1947	1635
0	1	0	2435	2354	922	1948	1635
0	1	0	2432	2354	923	1949	1636
1	1	0	2437	2355	924	1951	1637
0	0	2	2435	2352	919	1942	1630
0	0	2	2435	2355	922	1948	1636
0	1	5	2436	2355	923	1948	1637
0	0	2	2435	2353	922	1951	1635
0	0	3	2436	2355	920	1948	1635
0	0	2	2430	2347	916	1943	1632
2	0	2	2436	2356	922	1951	1638
1	4	0	2437	2357	924	1949	1637
0	1	0	2436	2356	923	1949	1636
0	0	2	2435	2354	923	1949	1637
1	2	0	2433	2347	920	1946	1636
0	0	0	2436	2354	921	1949	1636
0	0	4	2437	2354	922	1943	1633
1	2	2	2433	2355	923	1947	1637
0	1	6	2429	2348	918	1940	1631
1	2	0	2436	2355	924	1951	1638
0	0	0	2436	2358	924	1950	1637
0	0	0	2437	2355	921	1949	1633
0	2	0	2430	2347	918	1946	1635
0	1	0	2436	2354	922	1947	1634
0	0	0	2435	2356	921	1949	1635
0	0	2	2435	2354	922	1948	1635
2	0	4	2436	2355	924	1950	1638
1	0	2	2437	2357	924	1947	1637
0	1	2	2434	2354	922	1943	1632
0	1	0	2436	2348	921	1949	1636
3	0	0	2434	2351	917	1945	1634
1	1	0	2435	2354	922	1948	1636
0	0	0	2429	2348	918	1941	1631
0	1	0	2435	2351	924	1948	1636
1	1	2	2435	2354	921	1949	1636
1	1	0	2436	2355	921	1949	1635
1	0	0	2430	2349	919	1948	1637
0	1	0	2437	2355	924	1943	1635
1	0	1	2438	2358	919	1950	1638
0	0	2	2437	2352	922	1948	1636
0	1	0	2436	2355	922	1949	1632
0	0	2	2435	2354	918	1944	1630
1	4	0	2434	2354	918	1945	1632
1	1	0	2434	2356	922	1952	1639
0	1	0	2434	2351	923	1949	1636
0	4	1	2437	2356	923	1950	1635
1	4	3	2429	2348	917	1942	1629
