# Supplementary material for: Assisting hand gesture classification and rehabilitation assessment via sEMG and finger motion data
Source: Front Bioeng Biotechnol. 2026 Jan 8;13:1751763. doi: 10.3389/fbioe.2025.1751763 (PMC12823985; doi:10.3389/fbioe.2025.1751763)
Supplement: Supplementary file 1 [file DataSheet1.zip › dataset/function 0/1/2/2.csv]

channel_2	channel_3	channel_6	pinky	ring finger	middle finger	forefinger	thumb
2	0	3	2447	2360	936	1942	1502
0	0	0	2447	2359	936	1942	1502
0	1	0	2446	2357	935	1942	1498
1	0	2	2445	2353	930	1934	1495
1	1	0	2446	2359	929	1938	1499
0	0	5	2444	2357	935	1943	1502
1	2	0	2443	2356	935	1946	1503
0	3	2	2441	2353	929	1938	1497
0	0	2	2445	2357	935	1945	1503
3	0	1	2443	2355	934	1941	1501
2	0	0	2443	2355	934	1943	1500
1	1	0	2438	2348	925	1940	1500
1	1	0	2445	2355	934	1942	1501
1	1	0	2444	2356	935	1942	1502
0	1	0	2445	2356	935	1943	1502
1	2	1	2443	2355	936	1946	1503
0	0	6	2444	2357	932	1937	1497
2	0	3	2444	2356	933	1943	1500
3	0	2	2443	2356	934	1943	1500
0	1	1	2443	2356	934	1943	1499
0	0	6	2440	2349	927	1937	1495
1	3	0	2442	2355	934	1942	1501
0	0	0	2442	2355	935	1942	1501
1	4	0	2443	2354	934	1943	1502
0	1	0	2444	2355	933	1943	1501
2	0	1	2438	2353	932	1942	1500
1	1	1	2442	2355	933	1943	1503
2	0	0	2444	2357	938	1946	1503
0	2	0	2445	2358	934	1945	1501
1	2	1	2444	2360	936	1945	1504
0	0	0	2442	2350	927	1936	1495
1	1	0	2443	2353	933	1942	1501
1	0	0	2442	2357	933	1943	1501
0	0	0	2442	2354	932	1943	1501
1	0	0	2437	2347	929	1935	1494
0	1	1	2440	2354	933	1944	1502
0	0	2	2442	2353	934	1945	1502
0	0	0	2445	2357	936	1945	1502
0	0	1	2441	2353	933	1943	1500
0	0	0	2442	2351	931	1942	1500
0	1	0	2441	2354	933	1944	1502
0	0	0	2442	2359	932	1943	1501
0	0	0	2441	2352	934	1944	1500
1	2	0	2441	2355	935	1944	1503
1	0	0	2439	2352	931	1938	1496
2	0	1	2442	2353	931	1940	1501
1	3	0	2442	2354	933	1940	1501
1	4	0	2442	2353	934	1943	1500
1	0	0	2434	2347	928	1938	1498
2	0	1	2441	2353	934	1943	1500
1	2	0	2441	2354	935	1941	1501
0	1	0	2441	2353	934	1942	1501
0	0	2	2440	2352	935	1943	1503
0	0	2	2439	2354	935	1944	1500
0	0	2	2442	2356	934	1943	1502
1	2	0	2442	2354	933	1943	1500
1	2	0	2442	2355	935	1943	1499
1	3	2	2436	2346	927	1935	1496
3	0	2	2436	2351	932	1941	1500
1	4	0	2439	2352	934	1942	1501
0	0	0	2438	2351	934	1944	1502
1	3	0	2440	2354	934	1943	1498
0	1	2	2437	2346	932	1940	1500
0	1	6	2440	2356	932	1943	1497
0	0	3	2439	2352	934	1942	1500
0	1	0	2439	2353	934	1943	1501
0	0	0	2439	2352	935	1936	1499
0	0	2	2438	2351	933	1936	1494
0	1	0	2440	2352	932	1939	1489
0	0	0	2440	2352	934	1943	1502
0	0	3	2439	2353	935	1943	1503
0	2	2	2434	2348	931	1939	1495
0	0	4	2439	2352	933	1942	1498
0	1	0	2439	2352	933	1940	1500
0	0	1	2439	2351	934	1941	1499
0	0	4	2435	2345	929	1941	1499
2	0	3	2438	2351	933	1935	1494
0	0	2	2438	2351	934	1941	1501
0	1	0	2440	2351	934	1943	1499
0	0	1	2438	2350	935	1943	1500
0	0	2	2439	2351	932	1942	1499
0	0	0	2436	2351	930	1935	1494
0	1	0	2438	2351	935	1935	1496
0	1	0	2436	2351	933	1939	1501
0	1	0	2437	2351	934	1941	1502
0	0	0	2430	2346	929	1938	1495
2	0	2	2438	2352	935	1942	1502
0	0	0	2439	2351	933	1942	1501
2	0	0	2438	2350	935	1942	1500
0	1	3	2434	2347	933	1940	1500
0	0	1	2438	2351	930	1932	1495
0	0	0	2438	2350	933	1941	1500
0	0	2	2438	2351	934	1943	1501
0	0	0	2439	2351	934	1942	1501
0	1	3	2436	2346	931	1931	1503
1	3	0	2441	2352	931	1938	1498
0	0	1	2438	2352	923	1938	1497
0	0	0	2437	2348	934	1942	1500
0	3	2	2437	2350	933	1941	1501
0	1	0	2433	2344	930	1937	1495
0	1	0	2436	2349	935	1941	1501
0	0	0	2436	2349	934	1942	1500
0	0	0	2434	2347	934	1941	1501
1	4	2	2431	2343	928	1934	1498
2	0	3	2436	2349	935	1945	1503
0	1	0	2438	2351	935	1940	1501
0	0	0	2436	2350	933	1941	1501
0	0	2	2435	2347	933	1942	1501
1	3	5	2435	2348	933	1942	1496
0	3	2	2436	2348	933	1940	1498
0	0	0	2436	2349	935	1940	1501
0	0	3	2434	2349	934	1941	1501
0	0	0	2431	2343	929	1936	1494
1	3	2	2435	2348	934	1941	1501
1	1	0	2435	2349	935	1942	1502
1	3	2	2437	2350	933	1945	1501
0	1	2	2433	2343	933	1941	1501
1	0	0	2437	2349	934	1941	1498
1	0	1	2435	2351	934	1941	1497
0	1	0	2436	2348	935	1942	1500
0	0	0	2436	2348	933	1941	1500
1	1	0	2436	2348	936	1943	1502
1	0	2	2437	2350	933	1938	1495
0	0	0	2435	2348	935	1940	1500
1	0	5	2435	2348	934	1942	1499
1	1	0	2435	2348	934	1942	1501
1	2	2	2426	2340	929	1934	1495
3	0	3	2435	2354	933	1941	1503
1	4	2	2435	2348	934	1940	1501
1	0	0	2435	2348	933	1942	1501
1	1	0	2432	2346	933	1944	1502
1	1	0	2437	2350	933	1940	1501
0	1	0	2436	2348	932	1942	1501
0	1	2	2435	2349	933	1942	1499
2	0	1	2434	2347	935	1942	1500
1	0	1	2433	2341	928	1936	1493
2	1	2	2436	2343	931	1941	1500
2	0	4	2434	2347	934	1941	1500
2	0	2	2435	2349	934	1940	1499
1	2	0	2435	2348	935	1941	1502
3	0	4	2430	2340	928	1929	1498
1	0	2	2435	2347	933	1942	1500
3	0	2	2435	2348	934	1943	1502
0	1	0	2432	2348	934	1940	1501
0	0	0	2435	2347	934	1942	1499
1	1	2	2431	2346	935	1940	1498
1	0	3	2435	2347	934	1941	1499
0	1	0	2435	2347	934	1941	1500
0	1	0	2435	2348	935	1944	1503
1	2	1	2430	2342	930	1938	1496
0	1	0	2434	2350	934	1940	1499
1	0	2	2434	2348	933	1941	1500
1	0	2	2435	2347	935	1942	1500
0	1	0	2430	2342	931	1939	1500
1	2	0	2435	2347	935	1940	1495
1	2	0	2434	2348	933	1942	1501
0	3	2	2435	2348	936	1945	1503
0	1	0	2436	2348	934	1941	1501
1	1	0	2435	2348	934	1941	1501
1	0	2	2432	2346	929	1937	1493
1	2	0	2434	2355	930	1935	1499
2	0	0	2434	2348	934	1942	1501
0	2	0	2434	2347	933	1941	1500
0	1	0	2429	2342	930	1933	1495
1	3	0	2434	2347	934	1941	1500
0	1	0	2434	2349	934	1944	1503
0	1	0	2437	2350	937	1944	1501
1	3	0	2434	2347	933	1942	1499
0	1	3	2435	2344	927	1940	1499
0	1	1	2434	2348	934	1941	1501
0	1	0	2435	2348	934	1944	1500
1	0	0	2434	2348	931	1942	1500
0	1	0	2432	2344	930	1936	1494
1	3	2	2436	2341	930	1940	1497
1	0	2	2433	2341	931	1940	1500
0	1	0	2434	2347	934	1941	1500
0	0	2	2434	2347	934	1942	1500
0	1	0	2430	2342	928	1936	1498
0	1	0	2434	2348	932	1941	1500
3	0	5	2434	2347	932	1942	1500
0	0	6	2434	2346	934	1942	1499
2	0	2	2432	2347	934	1942	1503
0	1	0	2428	2344	935	1942	1497
1	2	1	2437	2348	935	1942	1500
0	1	0	2434	2347	933	1941	1502
1	2	0	2435	2347	933	1942	1501
0	1	0	2428	2338	927	1937	1496
2	0	2	2430	2345	933	1941	1500
0	1	5	2435	2347	933	1942	1499
0	1	5	2434	2346	935	1939	1500
0	0	0	2428	2338	927	1939	1499
1	2	1	2435	2349	936	1945	1497
1	1	2	2435	2345	935	1941	1492
0	1	0	2434	2347	932	1942	1501
0	0	0	2434	2347	933	1942	1501
1	0	3	2433	2347	935	1941	1500
1	2	0	2432	2346	932	1936	1494
1	0	2	2434	2344	935	1940	1501
1	1	0	2435	2347	934	1943	1499
0	1	6	2435	2347	934	1942	1499
0	2	0	2430	2339	928	1934	1494
0	0	5	2434	2345	934	1942	1500
0	4	2	2433	2346	934	1941	1502
0	2	0	2434	2346	933	1939	1501
1	4	0	2432	2337	929	1935	1495
2	0	0	2433	2346	934	1941	1501
0	0	4	2433	2345	934	1941	1501
0	2	0	2433	2344	934	1941	1500
0	0	1	2429	2344	934	1942	1501
0	0	5	2432	2346	935	1943	1500
1	2	0	2433	2348	935	1942	1501
0	0	4	2434	2345	933	1942	1501
0	2	0	2434	2345	935	1941	1500
0	0	3	2429	2340	930	1935	1495
1	1	2	2430	2345	934	1941	1501
0	0	2	2433	2345	934	1939	1500
1	2	0	2434	2347	936	1943	1501
0	0	1	2435	2348	936	1942	1500
0	1	6	2428	2340	929	1938	1498
1	4	0	2432	2346	934	1941	1499
0	0	0	2433	2346	935	1941	1499
1	0	0	2433	2345	934	1941	1499
1	1	0	2433	2346	933	1942	1501
1	2	0	2432	2344	934	1937	1497
0	0	2	2433	2345	931	1938	1498
0	0	2	2433	2346	935	1943	1501
0	0	2	2433	2348	936	1942	1501
0	0	2	2430	2342	928	1936	1494
0	0	5	2432	2346	932	1941	1500
0	1	0	2432	2346	934	1941	1500
0	1	0	2433	2345	934	1939	1500
0	0	3	2427	2341	931	1940	1500
1	2	0	2432	2346	932	1938	1498
1	4	0	2433	2346	932	1941	1499
0	0	0	2434	2346	933	1942	1500
0	1	0	2433	2345	934	1942	1499
0	1	1	2433	2344	934	1942	1502
0	0	0	2431	2343	929	1935	1493
1	1	3	2431	2347	931	1938	1498
1	1	4	2433	2344	935	1941	1499
1	3	0	2432	2346	934	1941	1501
1	0	0	2427	2336	928	1938	1495
1	0	0	2434	2349	936	1941	1502
1	1	0	2435	2346	934	1941	1500
0	0	0	2433	2346	932	1941	1501
0	1	5	2432	2344	932	1941	1499
0	0	3	2432	2342	931	1940	1502
0	0	2	2433	2347	933	1941	1498
0	1	6	2433	2343	934	1939	1500
2	0	0	2432	2345	934	1941	1499
0	0	0	2428	2340	929	1937	1494
0	1	5	2430	2338	931	1938	1500
1	1	2	2430	2339	931	1940	1500
1	2	0	2433	2347	934	1942	1501
1	2	0	2432	2345	934	1941	1501
0	1	1	2427	2339	926	1935	1497
1	3	0	2432	2345	933	1941	1500
1	3	0	2432	2344	935	1941	1500
0	0	2	2431	2346	934	1945	1501
1	3	0	2434	2348	935	1941	1501
1	0	1	2430	2344	933	1938	1497
2	0	0	2432	2346	931	1942	1498
0	1	0	2432	2345	933	1941	1501
0	0	3	2432	2344	934	1941	1499
0	1	0	2427	2341	930	1936	1495
0	0	3	2431	2344	934	1941	1501
0	0	3	2432	2342	933	1941	1501
2	0	0	2432	2345	934	1944	1502
0	0	2	2431	2339	932	1939	1500
2	0	2	2433	2345	934	1941	1495
2	2	2	2433	2345	930	1934	1493
1	1	0	2432	2343	932	1941	1500
1	0	2	2432	2345	934	1941	1501
0	0	5	2432	2346	936	1944	1502
1	2	0	2433	2347	932	1937	1496
0	2	3	2433	2346	931	1929	1498
0	0	0	2431	2346	933	1941	1501
0	0	3	2433	2345	942	1940	1501
0	1	0	2426	2339	928	1935	1495
3	0	5	2432	2345	931	1941	1500
1	2	1	2432	2345	933	1940	1501
0	0	3	2433	2346	932	1942	1501
0	0	6	2428	2343	934	1942	1501
1	0	1	2434	2346	931	1937	1499
0	0	1	2433	2345	934	1942	1501
0	0	0	2432	2344	934	1941	1499
2	4	0	2432	2345	933	1941	1500
1	2	0	2429	2341	927	1936	1495
1	2	0	2430	2342	929	1936	1496
1	1	0	2433	2339	927	1939	1498
3	0	0	2432	2345	934	1941	1499
1	2	0	2432	2343	935	1943	1503
1	3	0	2428	2335	929	1935	1494
0	2	2	2433	2345	934	1942	1501
0	2	0	2433	2347	934	1943	1501
1	1	2	2433	2345	935	1941	1501
0	0	2	2429	2339	929	1940	1500
0	1	0	2432	2344	935	1942	1500
0	1	2	2429	2344	933	1941	1499
0	0	0	2431	2344	932	1942	1499
0	0	7	2430	2343	933	1941	1501
0	0	5	2431	2343	934	1938	1497
1	4	0	2431	2345	934	1941	1501
1	3	0	2432	2345	935	1943	1503
0	0	2	2433	2343	935	1941	1498
0	0	3	2427	2337	929	1935	1496
0	0	0	2432	2343	932	1941	1499
1	3	0	2429	2344	934	1941	1501
0	1	5	2431	2344	933	1942	1499
0	1	7	2424	2340	932	1940	1500
0	1	0	2431	2342	933	1939	1499
1	2	0	2431	2344	935	1943	1502
1	0	2	2432	2341	933	1941	1501
1	2	0	2430	2343	933	1941	1500
0	0	2	2431	2344	932	1942	1501
2	0	2	2430	2339	928	1935	1495
2	0	3	2430	2342	928	1939	1501
0	0	0	2431	2343	933	1943	1502
0	4	0	2432	2345	936	1943	1502
0	0	0	2427	2338	928	1931	1492
2	0	2	2430	2343	934	1941	1501
1	2	1	2431	2344	934	1942	1500
1	3	2	2430	2343	933	1941	1499
0	1	0	2428	2342	934	1941	1501
2	0	3	2430	2341	932	1940	1500
0	1	0	2431	2342	934	1941	1499
0	0	2	2431	2343	933	1944	1503
0	0	2	2432	2345	935	1944	1502
0	0	2	2429	2338	929	1933	1492
1	3	0	2426	2340	933	1941	1500
0	0	5	2427	2342	934	1939	1500
0	1	0	2431	2343	932	1942	1500
2	0	2	2429	2343	935	1942	1502
2	0	4	2428	2339	932	1939	1500
1	0	2	2432	2345	933	1940	1500
1	2	0	2430	2343	933	1941	1500
1	0	0	2430	2344	933	1939	1500
2	0	0	2429	2342	933	1942	1500
2	1	0	2428	2341	933	1937	1494
0	1	3	2429	2343	933	1938	1497
0	0	2	2430	2343	932	1942	1500
0	0	4	2430	2343	934	1943	1500
0	2	0	2426	2334	930	1936	1498
1	2	0	2429	2344	936	1943	1502
0	0	1	2433	2345	937	1942	1500
1	2	1	2431	2343	933	1941	1499
0	1	6	2426	2339	932	1940	1500
0	0	2	2429	2341	932	1937	1499
2	0	2	2429	2343	932	1933	1499
1	1	0	2431	2343	936	1944	1502
0	0	0	2431	2345	936	1943	1502
0	0	2	2432	2344	936	1942	1501
0	0	0	2431	2339	929	1935	1496
0	0	0	2431	2343	925	1938	1513
1	0	0	2430	2342	933	1939	1500
0	2	1	2429	2342	934	1941	1501
0	0	0	2425	2338	929	1935	1494
2	0	0	2428	2342	933	1940	1500
3	0	0	2430	2343	932	1942	1501
1	3	0	2430	2346	935	1944	1503
1	2	0	2430	2343	933	1942	1500
0	0	0	2431	2335	931	1940	1499
0	2	4	2429	2342	934	1941	1501
0	2	0	2429	2343	934	1940	1501
2	0	3	2430	2343	934	1941	1500
1	2	0	2425	2337	928	1933	1495
0	1	1	2426	2338	930	1933	1497
0	1	2	2427	2340	933	1940	1501
1	1	1	2431	2343	933	1942	1500
2	0	2	2430	2343	932	1941	1501
0	2	2	2424	2336	926	1937	1498
0	1	3	2430	2341	934	1940	1501
1	2	0	2429	2342	934	1941	1500
0	0	2	2430	2343	934	1941	1501
3	0	2	2428	2342	936	1942	1502
0	0	0	2426	2339	934	1940	1497
1	2	2	2431	2344	937	1942	1492
3	0	5	2430	2343	934	1940	1501
0	1	0	2429	2342	933	1941	1501
2	0	2	2423	2334	929	1936	1497
0	1	0	2428	2341	934	1943	1503
0	2	2	2431	2344	936	1943	1502
0	2	2	2431	2345	935	1941	1501
2	0	0	2424	2338	930	1940	1498
1	1	2	2423	2337	932	1939	1499
1	2	2	2426	2342	934	1928	1496
0	0	5	2429	2342	934	1943	1502
0	2	0	2430	2344	935	1942	1502
1	0	2	2428	2344	936	1941	1502
3	0	0	2429	2341	933	1941	1501
0	1	0	2429	2342	933	1943	1502
0	0	0	2429	2342	933	1942	1501
1	0	6	2429	2342	933	1940	1502
0	0	0	2426	2337	930	1935	1495
0	1	0	2429	2341	933	1937	1500
3	0	2	2428	2341	932	1941	1501
1	2	2	2429	2342	933	1940	1501
2	0	4	2424	2335	931	1935	1502
0	0	3	2428	2343	936	1943	1502
1	2	0	2431	2340	934	1942	1500
0	0	2	2430	2342	934	1941	1500
1	0	2	2428	2341	934	1941	1501
0	0	0	2429	2341	931	1940	1496
0	1	1	2429	2341	933	1939	1500
0	0	5	2429	2340	932	1942	1501
0	0	0	2428	2345	934	1941	1500
0	1	1	2424	2335	927	1933	1493
0	0	4	2428	2341	935	1943	1503
2	1	3	2427	2341	933	1940	1500
2	0	2	2427	2341	934	1940	1501
0	0	1	2429	2340	935	1941	1500
0	0	5	2424	2334	930	1939	1499
1	1	0	2429	2340	935	1940	1499
3	0	2	2427	2341	933	1940	1503
0	0	3	2429	2341	936	1943	1503
1	2	0	2429	2343	935	1942	1501
0	0	0	2429	2342	930	1934	1495
2	0	0	2429	2340	934	1937	1497
1	2	0	2429	2341	935	1940	1501
1	0	0	2428	2341	934	1940	1501
1	2	2	2424	2333	927	1935	1494
0	1	0	2427	2339	933	1941	1501
0	0	0	2428	2340	935	1941	1500
1	0	2	2429	2341	935	1942	1503
2	0	6	2423	2340	935	1941	1502
1	2	0	2431	2342	931	1938	1499
1	1	0	2429	2342	932	1938	1499
1	1	0	2429	2341	933	1942	1500
0	1	0	2429	2340	934	1940	1500
0	1	0	2429	2341	932	1941	1500
1	0	2	2426	2337	928	1935	1496
3	0	1	2428	2339	932	1942	1501
2	0	0	2429	2343	937	1942	1502
0	1	0	2430	2341	935	1942	1500
0	0	0	2422	2335	929	1935	1493
1	0	0	2429	2340	934	1941	1501
0	0	5	2426	2340	934	1940	1501
0	0	5	2428	2340	935	1940	1501
2	1	1	2426	2340	933	1940	1499
0	1	0	2425	2336	932	1939	1502
1	0	2	2428	2342	933	1942	1502
1	4	0	2430	2343	935	1943	1502
2	0	4	2430	2340	934	1940	1502
0	1	0	2424	2335	930	1935	1493
0	0	3	2425	2335	930	1934	1495
2	0	0	2421	2338	933	1940	1500
0	0	5	2428	2341	935	1943	1503
1	2	0	2432	2342	936	1941	1502
0	0	0	2424	2336	926	1938	1499
0	0	2	2428	2339	934	1939	1501
1	1	0	2428	2340	933	1941	1500
2	0	0	2428	2341	932	1941	1500
1	1	0	2426	2340	932	1938	1499
1	2	1	2424	2339	935	1937	1497
1	0	2	2428	2340	933	1941	1495
0	2	0	2428	2340	934	1939	1500
0	1	0	2428	2341	934	1941	1501
1	1	2	2422	2334	931	1936	1497
0	0	0	2428	2337	935	1940	1496
1	0	1	2430	2342	936	1941	1501
1	1	0	2428	2341	933	1942	1501
0	0	3	2423	2335	930	1937	1499
0	0	3	2422	2334	931	1939	1500
0	1	0	2428	2340	934	1935	1498
0	0	1	2429	2341	936	1943	1502
0	1	0	2430	2342	936	1941	1502
0	0	0	2429	2342	934	1940	1501
1	3	1	2429	2341	934	1937	1497
0	1	0	2431	2341	932	1934	1499
0	0	0	2429	2341	932	1943	1501
0	0	0	2428	2339	932	1940	1501
0	0	1	2423	2333	930	1934	1496
2	4	0	2427	2339	932	1940	1499
0	0	3	2427	2339	933	1940	1502
0	1	0	2429	2341	934	1942	1501
0	1	0	2422	2337	935	1941	1503
1	0	2	2428	2341	934	1936	1500
0	0	2	2430	2342	935	1942	1501
2	0	5	2425	2340	934	1942	1502
2	0	0	2426	2339	934	1941	1501
2	0	2	2426	2339	934	1939	1501
1	4	0	2427	2332	931	1931	1493
0	1	2	2427	2335	923	1939	1500
0	0	2	2428	2342	936	1943	1502
0	0	4	2429	2341	936	1942	1501
0	0	0	2427	2340	934	1943	1503
0	2	0	2428	2339	934	1941	1501
1	3	0	2426	2340	933	1939	1502
2	0	2	2426	2339	935	1940	1501
0	0	2	2418	2333	928	1938	1500
0	0	2	2426	2339	934	1938	1502
0	0	2	2427	2340	936	1943	1503
0	0	2	2428	2342	936	1941	1502
2	0	3	2427	2339	934	1942	1501
2	4	0	2427	2339	933	1937	1494
0	0	2	2426	2340	933	1941	1501
3	4	0	2427	2339	933	1941	1501
1	2	0	2427	2338	933	1941	1501
0	0	3	2421	2330	931	1934	1496
0	0	2	2427	2339	932	1941	1502
2	0	3	2427	2339	935	1943	1503
0	1	0	2428	2342	935	1939	1502
0	1	0	2421	2333	933	1939	1501
0	1	1	2427	2339	933	1938	1500
0	0	4	2429	2340	935	1940	1500
0	2	2	2424	2339	934	1941	1514
0	0	0	2427	2339	933	1941	1501
0	1	0	2426	2339	932	1939	1500
0	0	2	2426	2336	929	1931	1494
0	0	2	2427	2339	933	1939	1502
0	0	5	2427	2339	932	1941	1499
0	0	0	2427	2339	933	1941	1503
0	0	0	2423	2335	928	1938	1498
0	0	2	2428	2340	934	1941	1502
0	2	0	2428	2338	935	1941	1501
0	0	3	2426	2337	933	1941	1501
1	2	0	2424	2338	932	1940	1501
0	0	3	2426	2334	930	1940	1501
0	1	0	2426	2339	934	1940	1500
1	2	0	2427	2339	934	1940	1500
0	0	5	2427	2339	936	1943	1502
1	3	0	2426	2336	932	1935	1494
1	4	1	2423	2333	929	1935	1496
1	3	0	2425	2333	933	1934	1501
1	2	2	2427	2339	934	1940	1501
0	0	5	2426	2338	932	1940	1502
1	4	0	2422	2333	930	1938	1499
0	1	0	2428	2341	935	1942	1504
0	0	6	2428	2340	933	1942	1500
2	0	1	2427	2341	933	1941	1501
1	1	0	2426	2338	932	1941	1501
2	0	2	2424	2336	931	1939	1496
1	1	0	2426	2339	933	1940	1498
0	1	0	2427	2338	933	1941	1501
0	3	0	2425	2339	933	1938	1502
0	0	6	2422	2332	929	1936	1496
0	2	2	2425	2338	935	1941	1503
0	0	0	2429	2340	935	1940	1502
0	1	0	2428	2340	934	1940	1501
0	0	0	2422	2329	932	1939	1501
2	0	3	2421	2330	931	1940	1499
2	0	0	2425	2337	933	1935	1497
3	0	0	2426	2337	933	1942	1503
2	0	2	2427	2339	935	1945	1502
1	2	0	2428	2339	933	1942	1502
0	0	1	2426	2338	929	1936	1496
0	0	1	2427	2339	932	1934	1497
0	1	0	2426	2338	934	1940	1501
1	2	2	2426	2337	934	1940	1501
1	1	0	2421	2333	930	1935	1497
0	1	6	2425	2336	933	1940	1499
1	4	0	2426	2338	933	1939	1502
0	0	0	2426	2339	934	1944	1506
0	3	0	2425	2338	935	1941	1502
0	0	4	2429	2339	929	1936	1499
0	0	0	2427	2339	933	1941	1501
0	0	1	2426	2338	932	1938	1501
0	1	2	2426	2337	933	1939	1501
0	1	0	2426	2338	934	1941	1502
0	0	0	2426	2333	930	1936	1496
0	0	3	2425	2338	929	1940	1502
0	0	2	2427	2337	934	1943	1503
0	1	5	2429	2338	935	1940	1501
1	2	0	2420	2332	926	1936	1494
0	1	0	2426	2338	933	1940	1501
0	0	4	2426	2338	933	1941	1502
0	0	0	2427	2338	932	1941	1501
0	1	0	2424	2336	932	1940	1501
1	0	2	2426	2329	927	1938	1500
0	1	0	2425	2338	935	1942	1504
0	0	2	2427	2339	935	1943	1503
1	0	1	2427	2338	934	1941	1502
0	0	1	2422	2332	930	1935	1497
0	1	0	2424	2325	929	1940	1501
0	0	2	2426	2337	934	1938	1501
0	0	1	2426	2338	933	1940	1502
0	0	0	2427	2340	936	1942	1503
0	0	0	2423	2331	930	1935	1501
1	0	2	2421	2335	934	1941	1500
2	0	0	2427	2338	932	1941	1500
0	0	0	2426	2337	933	1942	1502
1	2	0	2426	2339	936	1942	1504
0	0	1	2425	2337	933	1941	1501
0	4	1	2426	2336	934	1941	1500
1	3	1	2425	2339	934	1941	1502
0	1	0	2425	2337	934	1940	1501
0	0	5	2425	2337	930	1937	1497
1	1	0	2426	2338	934	1942	1502
2	1	0	2428	2339	935	1943	1502
1	0	0	2427	2338	935	1942	1502
2	0	6	2422	2329	925	1934	1497
1	1	0	2426	2336	934	1940	1502
0	0	2	2423	2337	933	1940	1501
0	0	5	2425	2334	933	1940	1502
1	4	0	2422	2332	934	1941	1500
1	4	0	2425	2336	929	1941	1502
0	2	2	2424	2336	935	1942	1503
0	0	2	2427	2339	935	1943	1503
0	0	2	2428	2337	933	1941	1501
2	2	0	2422	2330	928	1934	1496
1	0	2	2418	2332	929	1936	1492
1	3	3	2426	2332	932	1940	1502
0	0	5	2426	2337	933	1941	1499
1	3	3	2425	2337	935	1944	1504
0	2	0	2421	2329	930	1934	1498
1	2	0	2426	2337	934	1941	1502
1	2	1	2424	2336	933	1941	1502
0	0	5	2425	2335	933	1941	1501
1	0	2	2424	2336	934	1941	1501
1	2	2	2423	2334	933	1941	1498
2	2	0	2424	2336	934	1940	1501
1	2	0	2426	2336	934	1940	1502
0	1	0	2425	2334	933	1940	1502
0	0	2	2418	2329	929	1937	1499
0	0	2	2425	2337	935	1944	1503
0	0	3	2427	2338	935	1942	1503
0	1	6	2426	2336	933	1941	1500
1	4	0	2420	2326	930	1939	1499
3	0	0	2420	2329	930	1939	1500
1	1	0	2424	2335	934	1943	1501
1	2	0	2424	2338	935	1943	1504
2	0	2	2427	2337	935	1941	1502
0	0	2	2425	2335	934	1940	1501
1	3	0	2425	2336	930	1937	1497
0	1	0	2425	2336	935	1935	1501
1	2	2	2425	2336	933	1941	1502
0	0	3	2424	2335	936	1940	1502
0	1	0	2415	2331	928	1935	1498
0	0	0	2423	2335	934	1941	1504
0	0	2	2427	2338	935	1944	1504
0	0	0	2429	2338	935	1943	1501
0	1	1	2419	2334	930	1941	1502
0	1	4	2425	2336	929	1937	1499
2	4	0	2425	2336	934	1939	1501
1	1	4	2424	2335	935	1941	1501
1	1	0	2424	2336	935	1940	1502
2	2	0	2425	2338	934	1941	1502
1	0	2	2418	2328	930	1932	1493
0	1	0	2423	2332	930	1937	1501
0	0	5	2424	2334	933	1941	1498
1	1	0	2424	2335	934	1942	1501
0	1	0	2421	2329	927	1931	1497
1	0	0	2423	2335	934	1941	1502
1	0	3	2425	2338	933	1942	1504
2	0	0	2425	2338	932	1943	1503
1	2	0	2425	2333	935	1940	1501
1	0	1	2420	2330	932	1940	1499
1	3	2	2423	2336	933	1940	1501
3	0	2	2425	2335	935	1940	1501
3	0	3	2424	2336	934	1939	1502
0	0	0	2421	2327	930	1935	1496
0	0	0	2420	2333	932	1940	1501
0	2	0	2424	2335	934	1941	1503
0	0	1	2424	2335	935	1939	1502
0	0	0	2424	2334	934	1942	1503
0	0	4	2420	2330	930	1940	1502
0	0	2	2426	2337	934	1940	1498
1	0	0	2425	2336	932	1941	1502
0	1	6	2423	2336	935	1940	1503
3	0	0	2424	2336	933	1940	1501
1	0	1	2421	2334	933	1935	1497
1	3	3	2424	2334	933	1941	1493
0	0	0	2423	2335	934	1939	1501
1	2	2	2424	2335	934	1941	1499
1	3	5	2416	2329	927	1933	1499
0	0	4	2423	2337	936	1941	1503
0	0	2	2425	2337	935	1941	1503
1	1	3	2424	2336	934	1941	1501
1	2	0	2417	2331	932	1939	1499
1	3	0	2424	2336	936	1930	1497
0	0	0	2425	2334	934	1939	1503
1	2	0	2424	2334	933	1940	1502
1	3	0	2423	2337	935	1942	1501
0	1	0	2425	2335	935	1940	1502
1	0	2	2420	2334	928	1936	1497
1	2	0	2423	2335	928	1933	1500
0	0	0	2425	2336	933	1941	1502
0	1	0	2419	2333	929	1935	1496
0	1	0	2417	2329	929	1935	1498
1	2	0	2424	2335	935	1942	1504
0	1	4	2427	2338	935	1941	1502
1	3	0	2423	2335	934	1941	1502
0	0	2	2420	2329	927	1936	1498
0	0	3	2421	2334	935	1939	1503
1	4	0	2423	2335	934	1939	1502
1	1	4	2424	2335	932	1941	1500
0	1	2	2423	2332	935	1939	1502
0	0	5	2422	2335	932	1937	1499
1	4	0	2425	2336	935	1943	1504
0	1	0	2426	2337	934	1941	1502
0	0	1	2424	2335	935	1941	1501
0	1	0	2419	2329	928	1935	1496
0	0	0	2423	2334	933	1936	1501
0	0	1	2423	2334	935	1940	1501
0	1	0	2424	2335	933	1940	1502
2	0	2	2419	2326	931	1938	1501
0	0	2	2418	2329	932	1938	1501
0	0	2	2423	2335	932	1939	1500
2	0	2	2421	2331	930	1939	1502
0	0	2	2421	2335	937	1942	1503
0	0	0	2423	2337	935	1939	1502
1	2	0	2424	2335	929	1937	1497
0	0	3	2423	2335	933	1937	1501
0	0	0	2423	2335	933	1941	1501
0	0	6	2423	2335	933	1942	1501
1	1	0	2416	2324	929	1933	1497
1	2	2	2422	2334	934	1939	1502
3	0	0	2422	2334	934	1939	1502
1	1	2	2422	2333	935	1941	1504
0	0	2	2424	2335	937	1941	1503
0	0	1	2422	2337	930	1939	1502
0	0	5	2423	2335	934	1941	1502
0	0	2	2423	2334	933	1941	1502
0	1	2	2423	2333	935	1941	1502
2	0	2	2422	2334	933	1940	1503
0	1	2	2417	2330	929	1938	1498
2	1	1	2426	2333	934	1941	1501
0	1	0	2424	2335	934	1941	1502
