# Supplementary material for: Assisting hand gesture classification and rehabilitation assessment via sEMG and finger motion data
Source: Front Bioeng Biotechnol. 2026 Jan 8;13:1751763. doi: 10.3389/fbioe.2025.1751763 (PMC12823985; doi:10.3389/fbioe.2025.1751763)
Supplement: Supplementary file 1 [file DataSheet1.zip › dataset/function 0/1/2/3.csv]

channel_2	channel_3	channel_6	pinky	ring finger	middle finger	forefinger	thumb
0	1	2	2405	2304	935	1940	1510
0	2	3	2406	2306	935	1942	1509
0	0	0	2402	2298	930	1939	1509
2	0	3	2407	2305	936	1942	1505
0	1	0	2408	2307	937	1944	1513
0	2	0	2408	2308	937	1943	1511
0	1	2	2407	2307	934	1943	1511
0	1	0	2404	2304	933	1938	1506
0	1	0	2406	2306	934	1942	1509
3	0	1	2404	2299	937	1942	1513
0	0	0	2403	2299	935	1942	1512
0	2	2	2403	2299	933	1938	1507
0	1	1	2405	2300	935	1938	1509
0	0	0	2403	2299	935	1942	1513
1	2	2	2404	2298	936	1941	1514
0	0	6	2403	2299	936	1941	1513
0	1	0	2398	2291	929	1937	1507
0	0	0	2403	2298	937	1942	1513
3	0	0	2399	2294	935	1942	1513
0	0	0	2403	2298	938	1942	1514
1	0	3	2400	2297	937	1943	1515
3	0	5	2406	2301	935	1939	1511
0	1	2	2405	2300	936	1942	1511
1	4	0	2404	2299	937	1943	1512
0	2	1	2403	2298	937	1943	1513
1	0	2	2401	2294	931	1936	1507
0	0	0	2403	2298	935	1943	1513
1	0	3	2403	2299	938	1942	1509
2	0	2	2404	2299	937	1942	1512
0	0	0	2399	2292	930	1939	1509
0	0	2	2396	2292	930	1936	1507
2	0	0	2404	2298	937	1943	1512
2	0	1	2402	2298	936	1943	1511
1	1	0	2403	2298	937	1942	1514
0	2	0	2402	2297	936	1942	1511
0	1	0	2400	2286	934	1941	1513
1	4	2	2403	2299	937	1944	1515
1	1	1	2405	2300	938	1945	1514
0	1	1	2403	2299	939	1944	1512
2	0	2	2404	2295	932	1936	1506
0	0	2	2404	2299	937	1942	1514
1	2	0	2401	2299	932	1936	1510
0	0	4	2404	2299	937	1941	1513
2	0	2	2397	2293	931	1940	1511
1	2	2	2403	2299	936	1941	1510
0	0	0	2403	2297	937	1939	1512
1	0	2	2404	2300	936	1942	1515
1	2	3	2402	2299	937	1945	1515
0	1	0	2403	2295	936	1943	1513
0	0	3	2401	2297	936	1938	1507
1	4	2	2401	2298	935	1943	1513
0	0	2	2403	2299	937	1942	1514
0	1	2	2404	2298	937	1944	1514
0	0	5	2404	2299	935	1942	1512
0	1	0	2403	2298	934	1943	1513
2	0	2	2405	2300	939	1944	1513
0	0	4	2406	2298	937	1943	1513
0	0	2	2399	2293	932	1936	1508
0	0	0	2403	2300	935	1943	1511
1	1	0	2403	2298	937	1943	1513
0	1	0	2404	2299	936	1941	1512
0	0	2	2401	2297	937	1941	1513
0	2	0	2403	2298	936	1941	1513
0	0	6	2403	2297	935	1942	1514
1	4	1	2402	2299	938	1944	1516
0	0	4	2405	2301	937	1943	1514
0	0	1	2401	2294	931	1937	1508
1	3	1	2403	2298	937	1943	1512
0	0	5	2403	2297	937	1941	1512
0	1	0	2403	2298	936	1940	1512
0	1	0	2399	2292	931	1939	1511
0	0	2	2404	2298	936	1941	1515
0	0	2	2405	2300	936	1941	1513
0	0	2	2403	2298	937	1941	1511
0	0	3	2403	2298	936	1940	1512
0	0	1	2402	2297	935	1942	1512
2	4	0	2401	2298	937	1939	1508
1	0	0	2404	2298	937	1941	1512
0	1	6	2402	2296	936	1941	1512
0	0	0	2402	2299	936	1941	1514
0	1	2	2397	2293	930	1938	1508
0	0	3	2404	2301	938	1943	1514
0	0	0	2404	2297	935	1941	1511
1	1	0	2403	2298	936	1942	1512
0	0	1	2399	2290	935	1941	1510
0	0	0	2403	2298	936	1940	1510
1	2	0	2403	2299	935	1943	1513
0	0	3	2402	2297	935	1941	1509
0	0	1	2403	2299	936	1941	1511
2	0	1	2402	2298	929	1939	1505
0	0	3	2404	2298	934	1934	1508
1	0	1	2405	2298	937	1943	1513
3	0	4	2403	2298	937	1941	1512
2	0	4	2404	2298	938	1942	1511
1	3	0	2398	2291	931	1933	1507
1	2	0	2403	2300	936	1942	1511
0	3	2	2398	2297	936	1942	1512
0	2	0	2403	2298	936	1942	1514
0	2	0	2403	2298	938	1942	1513
0	1	0	2405	2297	933	1939	1511
0	1	4	2404	2299	937	1942	1511
1	0	2	2403	2298	935	1943	1510
0	0	0	2400	2297	937	1938	1512
1	3	1	2400	2294	932	1936	1506
0	0	0	2404	2299	936	1943	1512
0	1	2	2403	2298	936	1939	1508
0	0	4	2403	2297	939	1944	1515
0	1	0	2401	2294	932	1937	1509
0	0	0	2397	2291	932	1936	1509
0	4	2	2404	2298	936	1943	1512
0	0	4	2403	2298	936	1942	1513
0	1	0	2403	2298	936	1942	1514
1	2	2	2403	2296	936	1945	1514
0	0	3	2401	2297	935	1943	1511
0	0	6	2404	2299	936	1943	1512
0	0	5	2404	2298	936	1941	1513
0	0	2	2404	2298	937	1941	1513
0	0	5	2400	2285	929	1937	1506
1	0	2	2404	2298	935	1941	1513
1	2	0	2403	2298	932	1937	1511
1	2	2	2404	2299	936	1941	1511
0	0	2	2399	2291	934	1942	1513
0	1	2	2405	2300	938	1943	1508
0	1	0	2404	2299	937	1943	1513
0	0	0	2404	2299	936	1942	1512
1	2	2	2403	2298	937	1942	1513
0	0	2	2404	2300	936	1943	1514
1	1	0	2402	2298	935	1939	1509
0	0	2	2404	2299	936	1941	1514
1	2	0	2404	2299	936	1942	1514
0	1	0	2403	2299	935	1942	1512
1	3	2	2398	2292	930	1937	1508
0	2	0	2403	2299	937	1944	1515
1	1	1	2401	2294	935	1938	1513
3	0	0	2405	2300	936	1942	1513
0	4	0	2396	2296	936	1942	1513
0	0	4	2403	2298	931	1940	1510
1	4	0	2404	2298	934	1942	1512
1	0	1	2402	2298	937	1942	1512
0	0	0	2402	2297	933	1941	1513
1	0	2	2403	2294	930	1938	1507
1	4	1	2404	2299	936	1945	1515
0	0	2	2404	2300	937	1944	1508
2	0	4	2405	2300	938	1943	1513
0	1	0	2404	2298	935	1942	1513
0	4	2	2395	2292	926	1937	1508
0	1	2	2403	2299	937	1941	1512
2	0	0	2400	2296	933	1942	1512
1	1	0	2402	2298	937	1945	1514
0	0	1	2406	2298	937	1943	1510
0	1	0	2404	2299	935	1942	1511
0	2	2	2405	2299	938	1942	1512
0	1	0	2404	2299	937	1942	1513
0	0	4	2403	2298	936	1943	1513
0	0	0	2404	2299	934	1937	1506
0	0	0	2403	2298	936	1943	1513
1	3	1	2402	2299	936	1943	1515
0	0	0	2404	2299	939	1949	1514
3	0	1	2402	2296	932	1936	1507
1	2	1	2405	2299	936	1943	1513
1	0	3	2403	2297	935	1943	1514
0	0	0	2403	2298	936	1942	1513
1	0	0	2396	2293	935	1941	1512
0	1	1	2403	2298	936	1942	1511
2	0	0	2404	2298	937	1943	1512
3	0	2	2404	2299	937	1943	1515
1	3	1	2404	2299	939	1945	1513
1	3	2	2404	2298	933	1932	1508
0	1	0	2403	2295	933	1932	1505
0	0	0	2404	2299	935	1943	1511
1	1	0	2403	2298	936	1943	1512
0	1	0	2403	2298	935	1944	1515
1	2	0	2396	2295	933	1940	1510
0	1	0	2405	2301	938	1943	1514
0	0	0	2401	2297	932	1942	1513
1	1	0	2404	2298	935	1943	1513
0	1	1	2400	2297	936	1942	1512
3	0	0	2402	2298	933	1940	1513
3	0	3	2405	2298	937	1941	1513
0	1	0	2403	2299	937	1942	1513
1	2	0	2404	2297	937	1944	1515
1	1	0	2401	2293	931	1937	1507
1	2	0	2403	2298	937	1941	1513
0	0	4	2403	2298	936	1940	1509
0	1	0	2404	2298	937	1943	1513
2	3	0	2396	2292	932	1935	1511
1	0	2	2398	2293	929	1935	1510
0	0	1	2403	2298	936	1943	1511
1	2	0	2402	2297	934	1942	1513
1	3	0	2402	2298	933	1943	1513
0	0	5	2402	2297	937	1941	1512
2	0	0	2399	2295	935	1941	1509
1	4	0	2403	2298	937	1944	1514
1	1	5	2405	2301	937	1944	1513
1	4	0	2403	2299	938	1943	1512
0	0	1	2399	2289	931	1935	1507
1	2	0	2403	2298	936	1941	1512
2	4	0	2403	2297	933	1940	1511
1	1	0	2404	2298	936	1943	1511
0	0	2	2397	2293	933	1941	1511
1	2	0	2400	2298	936	1939	1508
2	0	0	2403	2299	936	1942	1515
0	0	0	2404	2300	938	1944	1515
0	1	5	2405	2301	936	1942	1514
1	4	0	2403	2298	936	1941	1511
2	2	5	2403	2297	933	1938	1509
1	3	0	2402	2297	937	1942	1513
0	0	2	2403	2299	935	1943	1514
0	0	0	2403	2297	938	1946	1515
0	0	5	2398	2292	932	1938	1507
1	1	0	2405	2300	937	1943	1512
1	1	2	2399	2295	935	1941	1513
0	0	1	2403	2298	935	1942	1511
0	0	0	2401	2296	936	1943	1512
0	0	2	2403	2298	931	1940	1513
0	2	0	2403	2298	935	1940	1513
0	0	2	2403	2308	937	1942	1512
0	0	1	2403	2299	936	1944	1516
1	1	4	2399	2294	932	1937	1511
3	0	0	2403	2301	939	1943	1514
0	0	3	2404	2298	936	1942	1508
1	1	2	2403	2297	937	1943	1513
2	0	1	2403	2298	937	1941	1512
0	0	0	2398	2291	931	1936	1510
1	0	1	2404	2299	937	1942	1513
0	1	3	2401	2296	935	1942	1512
0	0	4	2403	2299	939	1945	1515
0	1	0	2403	2299	938	1943	1514
0	0	6	2399	2294	933	1942	1509
2	0	1	2405	2299	936	1942	1513
0	0	2	2403	2296	935	1942	1514
1	4	0	2403	2298	937	1943	1513
1	4	0	2400	2293	929	1934	1506
0	0	2	2402	2298	937	1942	1514
1	2	0	2403	2299	931	1938	1512
0	1	0	2405	2300	939	1945	1514
3	0	1	2397	2293	932	1940	1512
0	0	2	2404	2300	936	1943	1505
0	0	0	2402	2297	937	1942	1511
0	0	5	2403	2299	935	1943	1513
0	0	0	2402	2298	937	1944	1515
2	0	0	2403	2298	939	1945	1514
0	1	2	2402	2298	935	1937	1509
1	1	1	2404	2299	936	1942	1513
1	2	0	2404	2297	936	1943	1514
0	0	0	2401	2291	932	1939	1509
1	1	0	2402	2294	930	1936	1503
0	0	3	2403	2299	936	1944	1510
0	0	2	2400	2298	935	1942	1512
0	0	2	2402	2297	935	1942	1513
0	0	2	2398	2290	932	1935	1508
1	1	0	2403	2295	935	1940	1513
0	0	1	2403	2298	938	1944	1515
0	0	3	2404	2300	940	1944	1514
0	0	2	2403	2297	937	1943	1510
0	0	2	2403	2297	937	1943	1511
0	0	2	2403	2298	936	1943	1512
0	1	3	2402	2297	935	1941	1512
1	0	3	2403	2299	937	1942	1513
1	1	0	2399	2292	928	1934	1507
0	0	0	2403	2297	937	1942	1512
1	2	4	2405	2299	937	1943	1514
0	0	6	2404	2299	938	1943	1511
2	0	1	2401	2292	933	1941	1512
1	1	4	2398	2292	932	1941	1511
1	3	0	2401	2297	937	1942	1510
0	0	4	2402	2298	936	1942	1512
0	0	3	2403	2298	936	1943	1513
2	0	1	2402	2297	938	1945	1515
1	1	0	2404	2299	936	1941	1506
0	0	4	2405	2300	939	1945	1514
1	1	0	2406	2298	935	1943	1513
0	1	6	2404	2299	935	1943	1512
0	0	4	2394	2292	932	1937	1508
0	1	1	2403	2295	937	1941	1512
0	1	0	2401	2295	936	1942	1511
0	0	2	2400	2298	937	1943	1512
0	1	4	2399	2295	933	1942	1510
0	0	2	2403	2297	935	1942	1514
1	0	5	2403	2299	938	1945	1515
1	2	0	2406	2299	937	1942	1513
0	0	2	2404	2299	935	1943	1512
0	0	2	2403	2298	936	1942	1513
3	0	3	2400	2293	933	1935	1509
0	1	4	2403	2297	938	1943	1514
0	0	2	2406	2300	938	1945	1510
1	3	0	2405	2299	938	1943	1512
0	0	2	2397	2291	930	1935	1504
0	0	2	2403	2298	936	1943	1514
0	1	1	2402	2297	936	1939	1513
1	1	0	2403	2298	937	1941	1512
0	0	0	2401	2297	936	1943	1513
0	0	2	2400	2294	935	1942	1513
0	1	0	2403	2299	938	1943	1515
1	3	0	2404	2300	938	1947	1513
0	1	0	2405	2300	937	1944	1514
0	0	4	2400	2293	932	1931	1508
1	3	1	2403	2298	935	1941	1511
0	1	3	2403	2297	938	1937	1510
0	0	2	2403	2298	935	1943	1512
0	0	2	2404	2300	938	1945	1513
2	0	2	2400	2292	934	1940	1511
1	2	0	2403	2298	937	1942	1514
2	0	0	2402	2297	937	1943	1512
1	3	0	2404	2299	935	1943	1511
0	1	2	2404	2296	937	1942	1513
0	0	0	2398	2296	935	1939	1509
0	1	2	2402	2298	937	1943	1514
1	1	3	2403	2297	937	1945	1512
1	4	1	2405	2300	938	1945	1514
1	2	0	2399	2293	931	1933	1507
0	1	4	2403	2297	937	1943	1513
0	0	5	2401	2287	934	1941	1514
0	1	0	2403	2298	937	1945	1515
0	0	4	2399	2297	937	1943	1513
0	0	0	2403	2299	937	1937	1508
1	2	0	2402	2298	936	1943	1512
1	2	0	2402	2299	935	1943	1511
2	0	1	2403	2298	937	1943	1513
1	1	1	2402	2295	935	1944	1513
1	0	2	2403	2296	935	1938	1509
2	3	1	2405	2300	938	1943	1513
0	2	0	2402	2299	935	1943	1508
1	2	0	2404	2299	937	1943	1513
1	3	2	2397	2291	932	1936	1506
1	1	3	2403	2298	936	1943	1514
0	1	0	2401	2296	936	1941	1513
1	3	0	2403	2298	937	1944	1513
0	2	0	2402	2297	935	1944	1513
0	0	0	2397	2288	935	1943	1515
1	1	5	2405	2299	937	1944	1513
0	0	3	2404	2299	937	1943	1513
1	2	0	2404	2299	936	1942	1512
1	2	0	2399	2292	933	1936	1509
1	4	1	2403	2297	937	1942	1513
1	2	0	2403	2297	931	1934	1509
1	2	0	2404	2300	931	1940	1510
0	0	0	2405	2299	938	1943	1514
2	0	0	2398	2291	932	1941	1511
3	0	0	2403	2298	936	1943	1509
0	0	3	2402	2297	935	1943	1513
0	0	1	2399	2295	934	1942	1513
0	1	0	2399	2295	935	1941	1512
0	2	0	2403	2299	935	1945	1514
0	2	0	2402	2298	939	1944	1515
1	0	2	2404	2299	936	1943	1513
1	0	2	2405	2298	936	1944	1513
0	0	4	2401	2293	930	1936	1508
0	0	2	2403	2298	937	1943	1512
2	2	6	2403	2297	936	1943	1512
0	0	0	2403	2298	936	1942	1513
1	0	0	2398	2289	930	1937	1495
1	2	0	2403	2297	936	1945	1515
0	0	0	2403	2299	938	1944	1514
0	0	0	2404	2300	936	1942	1513
1	1	0	2402	2297	935	1942	1511
1	1	2	2403	2296	936	1943	1514
0	0	0	2403	2298	935	1942	1511
0	0	2	2402	2298	937	1942	1511
0	0	0	2403	2298	938	1943	1512
1	1	2	2402	2298	936	1943	1512
2	0	0	2398	2292	929	1936	1507
0	0	6	2403	2298	936	1942	1513
1	3	2	2403	2296	937	1941	1514
3	0	2	2404	2298	937	1946	1514
0	0	2	2399	2291	930	1941	1511
0	0	1	2403	2299	936	1943	1513
0	1	0	2404	2297	936	1942	1512
3	0	3	2403	2298	936	1942	1512
0	0	1	2402	2297	938	1942	1513
3	0	0	2402	2297	936	1938	1509
0	0	3	2402	2296	936	1942	1513
1	2	6	2401	2298	935	1943	1512
3	0	1	2403	2301	937	1945	1515
0	0	0	2399	2291	932	1934	1503
1	2	0	2402	2296	937	1942	1512
2	4	0	2402	2295	932	1941	1512
1	1	2	2400	2297	936	1942	1510
1	1	0	2402	2298	937	1942	1511
2	2	0	2396	2293	936	1943	1513
0	0	1	2404	2299	936	1940	1512
0	0	0	2403	2298	937	1942	1512
1	2	0	2404	2296	934	1943	1512
0	1	5	2401	2296	935	1942	1511
0	1	3	2400	2293	931	1937	1505
0	0	3	2401	2297	936	1942	1513
0	0	3	2402	2297	936	1943	1511
0	0	0	2402	2296	936	1942	1511
1	2	0	2397	2289	930	1937	1505
1	0	2	2402	2297	937	1945	1514
2	0	2	2402	2298	936	1943	1513
1	0	2	2404	2297	936	1943	1512
0	0	3	2401	2295	935	1940	1511
1	3	1	2402	2293	932	1941	1510
0	0	2	2401	2296	936	1941	1512
0	1	0	2402	2297	936	1941	1512
0	0	3	2403	2299	938	1943	1512
1	1	4	2403	2299	938	1943	1511
0	1	0	2396	2289	932	1933	1506
1	2	0	2402	2297	936	1943	1510
1	0	0	2402	2297	937	1936	1509
0	0	0	2402	2297	936	1943	1512
0	0	0	2398	2291	930	1938	1508
0	1	0	2402	2298	936	1943	1512
2	0	2	2400	2297	934	1943	1511
0	0	2	2402	2296	937	1943	1512
0	0	2	2402	2296	937	1943	1515
2	4	1	2400	2292	935	1941	1510
0	0	2	2404	2298	936	1942	1513
0	1	0	2402	2298	934	1943	1511
2	3	0	2402	2296	935	1941	1512
1	1	0	2397	2291	932	1936	1507
2	0	0	2402	2298	936	1942	1512
0	1	0	2401	2295	929	1940	1510
1	1	0	2402	2294	927	1941	1510
1	0	2	2401	2297	937	1943	1511
2	0	0	2397	2290	930	1941	1511
0	0	0	2402	2297	935	1938	1506
0	0	0	2403	2298	937	1945	1512
0	0	2	2404	2299	936	1943	1512
0	0	0	2402	2297	935	1941	1511
1	2	0	2401	2296	933	1937	1506
0	0	4	2402	2297	937	1943	1512
2	0	3	2402	2298	937	1943	1511
0	0	0	2402	2296	937	1942	1511
1	1	0	2398	2290	931	1936	1508
0	1	0	2401	2295	937	1943	1515
2	3	0	2397	2290	935	1942	1512
0	1	0	2404	2300	938	1942	1513
0	1	1	2397	2294	934	1942	1509
0	0	0	2402	2297	932	1934	1507
0	0	2	2402	2297	935	1940	1513
0	0	1	2401	2296	935	1944	1513
0	0	0	2402	2298	939	1944	1513
0	0	1	2403	2299	937	1942	1513
1	0	3	2402	2292	933	1938	1507
1	3	0	2401	2297	937	1942	1511
1	0	1	2397	2290	933	1941	1511
1	0	0	2398	2291	934	1941	1512
0	1	2	2402	2296	935	1941	1513
1	1	5	2402	2294	935	1942	1512
2	0	2	2402	2295	935	1943	1511
0	0	0	2401	2295	939	1941	1512
2	0	0	2402	2297	934	1937	1508
1	3	4	2401	2297	935	1942	1511
1	0	0	2401	2295	937	1943	1513
2	0	0	2404	2299	938	1945	1513
1	0	0	2394	2293	929	1936	1508
0	2	5	2401	2295	934	1941	1511
2	0	3	2401	2296	937	1942	1512
0	1	0	2402	2296	935	1941	1512
0	0	1	2398	2293	936	1939	1512
0	1	1	2402	2296	937	1946	1512
1	0	0	2401	2294	934	1940	1512
0	1	2	2402	2295	936	1941	1511
1	1	1	2399	2295	938	1942	1512
0	0	2	2402	2297	934	1943	1512
0	0	0	2401	2293	933	1934	1507
0	0	3	2402	2296	935	1942	1511
0	0	0	2402	2296	935	1943	1512
0	0	0	2401	2296	936	1943	1511
0	0	0	2397	2289	931	1935	1502
0	1	0	2402	2298	935	1943	1514
1	2	0	2403	2299	941	1945	1512
0	1	0	2404	2298	936	1943	1511
0	2	0	2401	2296	936	1943	1510
1	4	2	2402	2296	936	1942	1513
0	1	0	2400	2292	934	1942	1512
1	0	2	2402	2297	936	1942	1510
0	2	0	2402	2296	937	1943	1512
1	1	0	2397	2291	932	1937	1507
0	0	2	2401	2297	937	1943	1514
0	0	1	2402	2298	938	1945	1512
1	0	4	2403	2297	937	1943	1512
0	2	3	2402	2296	936	1943	1512
0	0	0	2397	2292	932	1939	1511
0	2	3	2402	2296	937	1943	1512
0	1	0	2402	2296	935	1939	1510
1	0	2	2404	2300	937	1945	1514
0	0	0	2403	2297	935	1943	1512
0	1	0	2402	2297	937	1942	1505
0	0	0	2399	2293	936	1941	1512
1	0	1	2397	2296	934	1942	1510
0	1	0	2402	2294	937	1939	1513
0	1	0	2398	2291	932	1934	1507
0	0	0	2401	2295	937	1942	1512
0	1	2	2401	2296	937	1943	1514
0	1	0	2403	2299	938	1945	1513
1	0	1	2400	2293	934	1942	1513
0	0	5	2402	2294	935	1942	1513
1	2	2	2402	2293	934	1936	1508
0	1	2	2402	2297	936	1942	1512
0	1	0	2394	2295	937	1943	1512
2	0	2	2402	2296	936	1942	1512
0	0	0	2402	2297	934	1937	1508
1	0	2	2400	2295	937	1940	1513
0	0	0	2400	2296	937	1941	1512
0	0	0	2403	2297	935	1943	1513
0	0	0	2398	2291	932	1939	1510
2	0	3	2402	2299	938	1942	1512
1	1	2	2402	2296	935	1942	1511
0	2	2	2401	2297	935	1941	1511
0	3	2	2399	2295	936	1940	1512
0	1	2	2402	2296	935	1942	1513
0	1	2	2397	2290	929	1938	1511
1	3	5	2399	2296	938	1941	1512
0	1	2	2401	2297	936	1938	1514
0	0	2	2399	2291	933	1939	1508
2	0	5	2403	2298	938	1944	1513
1	2	2	2402	2297	937	1941	1512
1	0	3	2401	2294	937	1941	1513
0	2	2	2399	2295	938	1942	1512
0	0	1	2396	2291	931	1934	1510
0	0	1	2402	2296	936	1941	1514
0	1	3	2402	2298	938	1936	1509
0	1	6	2406	2299	934	1942	1511
0	1	2	2401	2296	935	1942	1511
1	0	4	2400	2295	935	1941	1507
1	0	3	2397	2293	935	1940	1511
0	1	0	2400	2296	937	1941	1511
0	0	2	2402	2296	935	1941	1511
2	0	2	2397	2290	931	1936	1507
0	1	0	2401	2296	935	1942	1512
0	0	0	2401	2296	939	1944	1514
0	1	2	2404	2299	940	1942	1513
1	4	1	2398	2291	934	1941	1511
2	0	3	2401	2295	936	1942	1511
0	0	3	2400	2287	932	1930	1506
1	3	0	2401	2286	933	1932	1508
0	0	0	2401	2295	936	1942	1514
3	3	0	2402	2298	938	1943	1513
0	0	0	2403	2297	935	1938	1506
1	1	2	2398	2293	936	1943	1512
1	2	0	2403	2296	937	1941	1513
0	0	3	2404	2298	938	1941	1513
0	1	4	2398	2292	932	1938	1505
0	0	3	2402	2296	935	1942	1512
1	1	0	2400	2297	936	1941	1512
0	0	3	2402	2295	936	1942	1512
2	0	1	2397	2290	933	1938	1509
1	3	0	2402	2296	937	1942	1512
0	0	2	2402	2295	936	1944	1514
1	1	0	2403	2297	939	1944	1513
2	0	0	2403	2297	937	1942	1512
1	4	0	2403	2297	935	1941	1508
0	0	2	2401	2295	937	1943	1512
0	1	3	2402	2296	938	1943	1513
0	0	0	2402	2295	936	1941	1512
0	0	0	2397	2288	930	1933	1508
1	1	0	2402	2296	936	1942	1512
1	2	1	2403	2297	935	1944	1514
0	0	0	2402	2298	937	1945	1514
0	1	0	2402	2296	936	1943	1513
0	0	2	2396	2290	933	1940	1511
0	0	2	2402	2295	936	1941	1512
1	2	0	2401	2294	935	1939	1511
0	0	0	2403	2295	937	1941	1513
0	0	0	2404	2295	937	1943	1514
0	0	0	2403	2298	937	1940	1509
1	3	0	2403	2297	936	1942	1513
1	3	2	2403	2297	939	1941	1513
0	0	2	2402	2296	936	1941	1512
1	4	0	2396	2289	931	1937	1506
0	1	0	2403	2296	937	1944	1513
0	0	3	2403	2296	937	1941	1512
1	1	2	2401	2296	936	1944	1512
0	1	0	2396	2294	935	1941	1514
1	0	3	2404	2297	938	1943	1514
0	0	2	2401	2296	935	1941	1511
0	0	4	2402	2297	938	1942	1513
1	3	2	2402	2295	936	1941	1513
1	4	0	2400	2296	936	1941	1513
0	1	0	2402	2291	930	1937	1507
0	0	0	2402	2295	939	1943	1515
0	2	0	2403	2296	939	1944	1515
0	0	0	2405	2298	938	1942	1513
0	0	6	2398	2291	927	1933	1507
0	1	0	2401	2295	937	1942	1513
0	2	2	2402	2296	938	1941	1510
1	3	0	2402	2296	937	1936	1513
1	1	0	2402	2294	936	1942	1511
1	2	2	2402	2294	936	1942	1512
2	0	0	2397	2292	935	1941	1510
1	2	1	2401	2296	936	1942	1512
2	0	0	2402	2294	938	1942	1513
0	0	5	2399	2291	930	1937	1506
0	0	0	2403	2298	936	1943	1512
0	0	0	2402	2295	937	1941	1511
0	1	6	2402	2296	936	1942	1513
0	1	0	2403	2298	937	1942	1511
0	0	1	2399	2289	932	1939	1512
0	0	0	2402	2297	936	1944	1515
0	1	0	2404	2298	934	1936	1508
2	0	0	2404	2297	935	1942	1513
1	3	2	2403	2294	936	1943	1511
0	0	0	2402	2297	937	1939	1508
0	0	0	2400	2293	934	1940	1511
0	0	0	2402	2295	936	1942	1513
0	1	0	2402	2298	938	1942	1512
0	0	6	2398	2291	926	1937	1509
0	2	0	2403	2297	936	1945	1515
2	0	0	2405	2300	938	1943	1511
0	0	2	2402	2297	936	1943	1512
0	0	4	2397	2289	933	1941	1512
0	0	6	2403	2295	937	1943	1513
2	0	2	2400	2292	931	1934	1505
0	1	0	2402	2291	934	1936	1508
0	1	0	2403	2298	939	1943	1513
0	0	3	2403	2296	936	1942	1513
1	4	0	2403	2295	933	1938	1507
1	2	0	2401	2295	937	1942	1513
2	0	2	2402	2296	934	1942	1512
0	0	0	2402	2295	937	1941	1511
1	1	3	2398	2290	931	1937	1508
0	0	0	2402	2295	935	1942	1513
2	0	4	2399	2298	938	1944	1514
0	2	2	2405	2298	937	1943	1513
0	1	2	2399	2294	935	1941	1511
0	0	0	2402	2294	936	1941	1512
1	0	6	2396	2292	927	1936	1510
0	1	1	2402	2296	936	1941	1511
1	1	1	2402	2296	938	1942	1512
1	2	0	2400	2289	928	1937	1508
0	0	0	2402	2295	937	1943	1514
0	0	3	2402	2296	936	1941	1513
0	4	2	2399	2296	937	1941	1515
1	0	2	2400	2299	940	1945	1510
0	1	0	2399	2293	933	1934	1508
2	2	2	2403	2297	937	1941	1513
0	0	0	2403	2297	937	1942	1513
1	1	1	2402	2296	934	1942	1511
0	0	0	2396	2291	934	1940	1511
1	0	0	2402	2296	936	1942	1513
0	0	0	2402	2295	936	1942	1510
2	0	1	2403	2296	937	1943	1513
0	0	3	2402	2295	936	1945	1514
0	0	2	2405	2299	935	1939	1508
2	0	2	2404	2299	937	1943	1512
0	4	2	2401	2298	936	1943	1513
0	0	0	2402	2297	936	1943	1512
1	4	1	2399	2291	928	1938	1508
2	0	6	2400	2296	935	1943	1512
0	1	0	2404	2296	936	1942	1511
0	0	5	2402	2298	936	1942	1512
1	0	0	2399	2295	937	1945	1516
0	1	0	2405	2301	940	1946	1516
0	0	0	2406	2298	936	1943	1513
1	1	5	2406	2300	937	1944	1513
2	0	2	2404	2296	936	1943	1515
0	0	2	2407	2299	936	1944	1515
1	0	2	2405	2294	935	1942	1511
2	0	0	2406	2301	937	1945	1515
1	4	2	2405	2299	937	1941	1514
0	2	0	2406	2299	937	1943	1507
0	1	0	2399	2293	933	1938	1509
0	0	5	2404	2298	937	1944	1513
2	0	6	2404	2298	934	1943	1512
0	1	4	2405	2298	937	1943	1514
1	2	2	2404	2297	937	1943	1514
0	0	0	2404	2299	939	1945	1516
2	0	0	2403	2298	937	1944	1513
0	0	3	2406	2298	937	1944	1513
0	0	6	2404	2298	936	1943	1514
0	0	0	2400	2293	932	1938	1508
0	0	0	2404	2298	938	1943	1513
0	0	5	2404	2298	937	1943	1514
1	2	2	2405	2301	937	1945	1514
1	3	2	2405	2300	938	1944	1513
0	2	0	2397	2292	929	1941	1513
1	2	0	2402	2298	936	1943	1513
0	1	0	2405	2297	934	1941	1508
1	1	0	2404	2298	936	1944	1512
0	0	0	2403	2298	936	1943	1513
1	2	2	2404	2299	937	1938	1511
1	0	0	2402	2297	937	1946	1516
2	0	0	2406	2301	940	1945	1514
0	0	0	2404	2299	937	1944	1514
0	0	0	2401	2291	931	1937	1508
0	0	3	2404	2299	936	1944	1513
0	0	0	2406	2299	938	1945	1516
2	0	6	2406	2300	938	1947	1514
0	0	0	2400	2293	936	1941	1512
1	3	3	2404	2297	937	1943	1514
0	2	2	2405	2293	933	1938	1509
2	0	2	2403	2294	934	1938	1509
0	0	0	2404	2299	936	1944	1514
1	2	2	2404	2299	937	1946	1516
1	0	0	2407	2301	936	1941	1510
0	0	0	2405	2300	938	1943	1508
0	1	2	2405	2299	937	1945	1513
0	1	2	2405	2298	937	1944	1514
0	1	0	2398	2289	932	1938	1509
0	0	5	2405	2298	937	1943	1513
0	0	1	2405	2299	939	1944	1514
2	0	2	2405	2298	939	1944	1514
1	2	0	2401	2296	937	1944	1515
0	0	3	2406	2301	938	1947	1515
1	0	2	2401	2295	928	1938	1513
0	0	0	2404	2299	936	1944	1514
1	1	2	2406	2298	938	1943	1514
1	0	2	2402	2294	932	1934	1507
0	0	0	2404	2298	937	1942	1515
1	0	0	2404	2299	939	1945	1516
2	0	0	2406	2300	939	1946	1514
1	0	6	2406	2299	935	1944	1514
0	3	3	2401	2293	933	1939	1509
0	2	0	2404	2298	937	1943	1514
1	0	0	2404	2299	936	1940	1505
1	3	2	2405	2298	933	1941	1514
0	2	2	2402	2297	936	1945	1514
1	1	2	2403	2299	936	1944	1513
2	0	5	2396	2293	934	1943	1515
0	1	0	2404	2298	939	1945	1515
0	2	5	2406	2299	939	1945	1513
0	1	1	2402	2293	933	1939	1510
0	1	0	2404	2298	937	1942	1514
0	0	0	2405	2298	937	1944	1513
2	0	2	2405	2299	937	1944	1513
1	4	2	2400	2294	933	1941	1513
0	0	0	2405	2298	937	1944	1515
1	2	2	2405	2300	941	1947	1515
1	0	3	2406	2295	929	1937	1505
2	0	6	2405	2298	938	1943	1514
0	1	0	2404	2298	937	1943	1512
0	1	2	2404	2298	936	1941	1509
0	0	0	2405	2298	937	1943	1514
0	1	0	2405	2298	938	1942	1514
0	0	0	2404	2298	937	1944	1513
0	3	2	2404	2291	935	1938	1509
3	0	0	2406	2297	937	1944	1515
2	0	0	2404	2299	939	1946	1516
0	1	0	2407	2300	940	1945	1514
0	0	6	2400	2294	934	1937	1508
0	1	0	2405	2298	937	1944	1514
0	1	2	2404	2298	934	1942	1512
1	0	3	2401	2297	937	1941	1512
1	0	0	2402	2295	937	1942	1512
2	0	0	2404	2297	935	1942	1512
3	0	0	2403	2295	937	1940	1512
1	1	4	2404	2296	938	1945	1514
0	1	2	2404	2298	940	1944	1514
1	0	4	2403	2292	933	1936	1507
1	2	1	2404	2296	938	1943	1513
2	0	2	2404	2297	936	1942	1512
0	1	1	2403	2296	935	1941	1512
2	0	5	2403	2296	936	1943	1514
1	0	2	2397	2292	932	1941	1513
2	0	2	2404	2299	938	1942	1513
0	0	0	2406	2296	935	1942	1510
1	1	3	2404	2296	937	1942	1513
0	0	3	2403	2296	936	1942	1513
0	0	5	2403	2296	938	1938	1509
0	1	0	2399	2297	936	1941	1512
0	1	0	2404	2297	935	1942	1513
0	0	1	2403	2297	935	1943	1513
3	0	0	2397	2291	931	1936	1509
0	2	1	2405	2299	938	1945	1515
0	0	4	2405	2300	937	1942	1514
1	3	0	2404	2296	937	1943	1513
1	2	0	2398	2294	938	1942	1513
