# Supplementary material for: Assisting hand gesture classification and rehabilitation assessment via sEMG and finger motion data
Source: Front Bioeng Biotechnol. 2026 Jan 8;13:1751763. doi: 10.3389/fbioe.2025.1751763 (PMC12823985; doi:10.3389/fbioe.2025.1751763)
Supplement: Supplementary file 1 [file DataSheet1.zip › dataset/function 0/1/2/4.csv]

channel_2	channel_3	channel_6	pinky	ring finger	middle finger	forefinger	thumb
2	0	2	2400	2292	938	1942	1515
0	1	0	2399	2291	938	1943	1511
1	0	0	2401	2293	938	1940	1515
0	0	0	2401	2292	938	1943	1516
0	0	0	2400	2293	941	1942	1515
1	3	0	2397	2285	933	1938	1511
1	1	1	2400	2293	940	1945	1517
0	2	3	2402	2294	938	1944	1515
0	0	2	2401	2293	939	1943	1515
0	0	2	2397	2285	935	1940	1515
0	2	0	2401	2293	939	1941	1510
0	0	2	2401	2293	937	1943	1516
2	0	3	2401	2292	940	1943	1515
2	4	0	2401	2287	941	1946	1515
1	1	0	2403	2289	943	1946	1517
0	1	0	2400	2289	943	1945	1518
1	1	0	2399	2284	938	1942	1513
0	1	0	2404	2290	942	1947	1519
0	0	4	2402	2289	944	1946	1521
1	2	1	2404	2290	946	1948	1518
1	0	1	2400	2286	940	1944	1517
0	0	3	2405	2288	942	1945	1519
0	2	0	2403	2288	940	1942	1515
0	1	5	2401	2289	943	1944	1519
0	0	1	2401	2286	943	1944	1517
0	1	2	2402	2287	941	1943	1514
1	0	0	2400	2287	942	1945	1517
1	2	2	2401	2287	943	1947	1519
0	0	3	2403	2288	943	1946	1519
2	1	0	2401	2287	942	1946	1517
0	0	2	2396	2280	938	1941	1513
0	0	1	2401	2287	943	1942	1517
0	0	2	2400	2286	944	1946	1519
0	0	0	2402	2287	943	1947	1519
0	0	0	2395	2280	940	1945	1517
0	0	1	2400	2286	942	1944	1520
0	1	3	2401	2283	939	1942	1512
0	1	0	2403	2289	943	1948	1519
0	1	0	2400	2287	942	1945	1519
0	1	3	2401	2286	940	1941	1513
0	0	0	2399	2285	942	1946	1519
0	0	1	2401	2286	941	1946	1517
0	0	1	2399	2285	942	1945	1519
0	0	1	2396	2279	938	1939	1511
0	0	2	2400	2285	943	1946	1519
0	0	2	2399	2288	943	1949	1519
2	0	0	2397	2286	945	1946	1519
0	0	0	2400	2287	942	1946	1519
2	0	0	2396	2283	940	1944	1519
2	3	0	2400	2286	942	1947	1519
2	0	1	2397	2278	939	1939	1517
0	1	7	2400	2287	945	1949	1521
0	1	5	2403	2288	943	1947	1519
2	0	0	2401	2287	939	1941	1515
3	1	0	2399	2286	943	1946	1518
0	0	0	2400	2287	942	1946	1517
0	0	0	2400	2286	942	1942	1520
0	2	0	2392	2280	938	1938	1512
0	0	1	2400	2285	943	1946	1518
2	0	0	2400	2286	941	1947	1521
0	1	0	2400	2287	944	1948	1521
0	0	0	2398	2287	944	1946	1519
3	0	2	2400	2286	943	1948	1519
1	4	0	2392	2276	933	1940	1516
1	1	0	2394	2271	934	1942	1515
3	0	0	2401	2286	942	1946	1519
0	0	0	2399	2287	943	1950	1522
0	0	2	2398	2283	936	1936	1515
0	0	0	2400	2287	942	1947	1519
1	4	3	2409	2294	947	1954	1525
0	2	2	2401	2286	944	1947	1519
0	0	2	2396	2280	937	1939	1512
1	2	0	2399	2286	942	1945	1517
2	0	0	2400	2285	940	1944	1516
2	0	1	2400	2285	940	1945	1516
0	0	2	2395	2281	939	1944	1513
2	0	0	2400	2285	943	1946	1516
1	2	0	2397	2285	939	1945	1518
1	4	0	2396	2286	942	1946	1517
2	0	0	2399	2284	940	1946	1519
0	1	0	2399	2286	938	1945	1512
0	1	0	2400	2287	945	1947	1518
0	0	1	2401	2287	941	1946	1517
2	2	0	2399	2285	942	1943	1517
0	0	0	2393	2278	937	1941	1512
1	2	0	2399	2285	940	1945	1516
0	0	2	2399	2284	940	1946	1516
2	0	3	2399	2286	943	1945	1517
0	0	0	2400	2286	941	1946	1518
0	0	0	2395	2282	939	1945	1516
0	0	2	2398	2285	942	1946	1516
0	0	2	2398	2283	940	1944	1516
1	0	0	2399	2283	941	1944	1518
0	0	2	2398	2285	942	1946	1518
0	0	2	2399	2281	937	1941	1512
1	1	4	2398	2284	940	1948	1520
1	2	3	2403	2285	943	1947	1518
1	2	0	2399	2285	943	1945	1517
0	0	2	2394	2277	936	1939	1508
2	2	5	2399	2284	942	1944	1516
0	0	1	2399	2285	941	1944	1512
2	0	0	2398	2285	941	1945	1517
1	1	0	2398	2283	940	1946	1515
0	0	2	2400	2287	942	1946	1517
1	1	3	2396	2283	941	1948	1518
0	0	2	2401	2286	942	1946	1518
0	0	0	2399	2283	941	1945	1515
0	0	6	2399	2283	941	1944	1517
0	1	1	2393	2277	938	1938	1512
0	1	6	2398	2285	942	1948	1518
0	1	0	2399	2285	944	1948	1520
0	1	0	2401	2286	940	1946	1517
2	1	0	2393	2279	934	1944	1514
0	1	3	2399	2284	941	1946	1517
0	0	0	2399	2282	936	1942	1513
0	0	0	2399	2284	942	1943	1516
0	0	1	2398	2284	941	1946	1516
1	4	0	2398	2286	941	1941	1513
1	4	0	2397	2282	941	1945	1518
0	0	0	2399	2285	943	1947	1518
0	0	3	2401	2286	944	1947	1517
0	2	1	2394	2278	933	1936	1509
0	0	2	2399	2283	939	1946	1516
0	0	6	2400	2285	942	1945	1519
2	0	2	2399	2285	941	1946	1518
0	0	2	2398	2285	943	1945	1518
0	2	0	2392	2279	941	1943	1517
0	1	0	2399	2288	941	1945	1518
2	0	0	2394	2279	936	1935	1514
0	1	0	2399	2285	942	1945	1518
0	2	1	2399	2285	942	1948	1520
0	0	2	2399	2285	939	1943	1512
0	1	3	2399	2286	945	1944	1518
0	0	3	2400	2286	942	1946	1518
0	0	2	2399	2285	941	1946	1518
0	0	2	2392	2279	936	1940	1514
1	2	0	2397	2284	942	1945	1518
0	0	2	2398	2284	943	1944	1517
0	0	0	2399	2283	941	1946	1518
2	0	1	2399	2284	941	1947	1519
1	2	0	2398	2286	943	1947	1521
1	2	0	2398	2280	940	1945	1518
0	0	2	2392	2277	938	1944	1517
0	0	0	2399	2284	942	1946	1518
0	0	2	2399	2285	940	1946	1515
1	3	0	2397	2281	937	1942	1513
1	0	1	2399	2284	938	1949	1521
1	3	0	2400	2285	943	1949	1520
1	2	0	2399	2286	944	1948	1518
0	0	4	2394	2278	939	1941	1515
0	0	2	2397	2285	942	1945	1519
0	0	2	2397	2285	940	1938	1513
1	1	0	2399	2284	941	1946	1518
0	1	0	2398	2283	944	1945	1518
0	0	1	2399	2284	941	1946	1516
0	0	5	2393	2281	941	1944	1518
0	0	0	2399	2285	943	1945	1521
0	0	4	2400	2288	943	1948	1516
2	0	2	2396	2276	937	1935	1513
1	1	0	2402	2285	942	1944	1519
0	0	0	2398	2285	942	1946	1518
1	2	0	2399	2285	941	1947	1519
1	1	0	2398	2285	942	1945	1519
0	0	2	2394	2277	940	1944	1521
2	1	0	2398	2286	942	1948	1520
2	1	0	2407	2293	947	1953	1525
3	0	5	2398	2285	946	1947	1519
0	0	2	2395	2276	937	1939	1510
0	0	1	2398	2284	940	1944	1517
1	2	0	2399	2283	940	1942	1518
0	1	0	2397	2284	940	1944	1519
1	1	2	2394	2279	939	1944	1517
0	0	5	2400	2286	942	1945	1518
0	0	2	2399	2290	942	1945	1517
1	2	4	2391	2284	941	1946	1517
0	0	0	2398	2283	943	1944	1517
0	1	0	2396	2284	941	1941	1514
0	1	0	2399	2284	945	1943	1517
1	2	0	2398	2283	940	1944	1517
0	0	5	2398	2283	943	1946	1517
3	0	2	2393	2276	936	1942	1512
0	0	2	2399	2285	943	1946	1519
0	0	4	2400	2285	941	1946	1518
0	1	0	2398	2283	941	1946	1518
0	1	2	2398	2279	941	1946	1515
1	3	0	2390	2277	939	1941	1517
0	2	0	2398	2283	942	1945	1516
0	0	3	2398	2286	943	1949	1520
1	1	0	2401	2286	942	1944	1519
1	1	0	2399	2284	941	1946	1518
0	1	0	2399	2283	937	1941	1514
0	0	1	2398	2282	941	1945	1520
0	0	2	2396	2282	940	1946	1517
0	0	2	2397	2281	941	1945	1519
3	0	1	2393	2278	936	1938	1513
0	1	0	2398	2284	941	1945	1518
0	1	0	2398	2283	942	1947	1520
0	0	2	2399	2285	943	1946	1520
0	1	4	2395	2283	943	1946	1517
0	1	0	2397	2283	939	1947	1518
0	0	2	2398	2284	940	1945	1518
0	0	5	2398	2284	940	1942	1515
1	2	1	2399	2283	940	1945	1516
1	2	0	2397	2285	942	1948	1517
0	0	1	2398	2278	938	1938	1514
0	0	2	2399	2285	942	1946	1519
0	0	6	2397	2283	941	1946	1519
0	0	5	2399	2284	938	1946	1517
1	0	0	2395	2278	934	1939	1513
1	3	0	2398	2285	943	1945	1517
3	0	1	2398	2284	942	1946	1518
2	0	6	2397	2284	941	1946	1517
0	0	0	2397	2284	942	1946	1518
0	1	2	2396	2277	939	1946	1519
0	2	0	2398	2285	942	1949	1520
2	0	2	2399	2287	943	1942	1517
0	0	1	2399	2284	943	1946	1519
0	0	0	2392	2277	937	1937	1512
1	1	0	2398	2284	942	1945	1519
0	0	1	2398	2282	942	1946	1518
0	1	0	2397	2285	940	1948	1520
3	0	2	2400	2286	942	1947	1519
1	1	0	2393	2279	935	1943	1517
2	2	0	2399	2282	941	1946	1518
1	1	0	2399	2284	942	1946	1518
1	1	2	2399	2284	943	1946	1520
0	0	2	2398	2284	941	1946	1517
2	0	0	2395	2282	942	1942	1515
0	1	0	2397	2283	942	1946	1520
0	0	2	2397	2280	938	1945	1519
1	4	0	2400	2285	943	1947	1519
1	2	0	2392	2278	936	1939	1514
1	2	0	2398	2283	940	1945	1519
0	1	0	2398	2284	941	1946	1518
2	0	1	2398	2283	941	1946	1518
0	0	0	2394	2279	940	1943	1517
1	1	2	2397	2283	942	1940	1514
1	4	0	2397	2285	943	1945	1521
0	0	1	2399	2283	941	1946	1518
0	1	6	2399	2283	942	1946	1519
0	0	2	2396	2282	942	1943	1519
2	0	0	2397	2281	940	1937	1511
2	2	0	2397	2286	942	1947	1521
1	2	0	2391	2282	941	1946	1522
0	1	0	2400	2286	942	1948	1519
1	0	2	2394	2276	936	1940	1513
1	1	0	2398	2284	939	1945	1520
2	0	4	2398	2284	943	1946	1517
2	0	2	2398	2283	943	1944	1521
1	0	0	2397	2284	941	1945	1518
1	2	0	2399	2275	936	1943	1517
0	1	2	2398	2283	942	1947	1521
0	0	0	2399	2285	944	1943	1510
0	0	0	2398	2282	942	1946	1519
0	1	0	2395	2280	937	1940	1513
0	0	6	2398	2283	940	1946	1519
0	0	0	2399	2287	944	1947	1520
1	1	0	2397	2285	943	1945	1519
0	0	0	2399	2285	943	1946	1518
1	4	2	2390	2278	937	1941	1515
0	0	0	2398	2284	942	1946	1518
2	0	2	2406	2294	948	1954	1526
1	2	0	2398	2284	940	1945	1517
0	0	2	2394	2278	938	1944	1517
0	2	0	2397	2284	942	1947	1519
0	1	0	2399	2286	944	1949	1518
0	2	3	2401	2287	942	1947	1519
1	1	0	2398	2285	941	1947	1517
0	0	1	2398	2284	941	1940	1511
0	0	0	2398	2284	942	1946	1517
0	0	0	2395	2284	941	1946	1519
0	0	5	2398	2284	941	1946	1518
1	0	0	2392	2277	935	1938	1512
2	4	0	2397	2285	943	1948	1520
0	4	0	2400	2286	943	1947	1520
0	0	2	2400	2286	943	1945	1519
1	0	6	2392	2281	941	1945	1518
0	1	1	2398	2284	939	1945	1519
3	0	2	2399	2284	941	1946	1518
1	2	0	2398	2283	941	1945	1519
3	0	2	2399	2286	944	1949	1520
1	1	0	2400	2284	943	1947	1519
0	0	0	2399	2280	937	1941	1514
0	0	6	2398	2284	942	1945	1519
0	2	0	2397	2284	941	1944	1519
0	0	3	2397	2285	942	1947	1519
1	0	0	2393	2271	935	1942	1511
0	0	2	2398	2285	941	1943	1520
1	2	0	2398	2284	941	1948	1522
2	0	2	2399	2287	944	1948	1521
0	2	0	2403	2284	942	1946	1519
1	2	2	2398	2282	939	1944	1516
0	0	2	2398	2284	942	1947	1519
0	0	2	2399	2285	942	1941	1515
0	1	1	2398	2285	940	1946	1519
0	1	0	2393	2278	936	1937	1512
1	4	0	2398	2285	942	1947	1520
2	0	2	2398	2285	943	1949	1521
0	1	0	2397	2283	942	1947	1519
0	1	0	2397	2284	943	1948	1522
1	2	2	2393	2280	941	1943	1518
1	3	0	2399	2285	943	1946	1520
2	2	0	2399	2285	942	1946	1518
1	4	2	2398	2285	941	1945	1520
2	0	0	2400	2283	942	1946	1519
0	1	0	2397	2283	940	1942	1514
1	2	0	2398	2284	942	1946	1519
2	0	2	2398	2282	938	1944	1518
1	4	2	2396	2284	942	1948	1522
0	1	1	2392	2281	939	1943	1514
1	1	0	2400	2285	942	1946	1519
1	3	0	2399	2283	941	1943	1520
1	3	2	2398	2283	942	1946	1518
0	0	2	2392	2280	940	1944	1519
1	4	2	2398	2284	942	1941	1516
0	2	0	2397	2285	942	1945	1519
0	0	2	2400	2286	944	1947	1519
1	2	0	2397	2286	944	1946	1519
2	0	0	2397	2282	941	1946	1522
0	0	3	2397	2281	939	1939	1513
0	0	1	2398	2286	942	1946	1519
2	4	0	2394	2281	940	1944	1519
0	1	5	2398	2283	942	1946	1518
0	0	0	2394	2278	938	1939	1513
1	2	5	2397	2285	941	1946	1522
1	1	5	2400	2286	943	1947	1519
0	0	3	2399	2286	943	1947	1520
0	1	6	2397	2282	941	1946	1519
0	0	0	2398	2280	938	1943	1519
0	0	2	2394	2285	942	1947	1520
0	0	2	2399	2285	941	1942	1510
0	1	2	2398	2284	941	1947	1519
2	1	2	2394	2280	937	1941	1512
1	0	0	2398	2284	942	1947	1521
1	4	0	2398	2284	943	1947	1518
1	0	0	2397	2283	942	1946	1519
1	1	0	2397	2285	941	1946	1520
3	1	0	2393	2276	938	1940	1516
0	1	5	2398	2285	942	1945	1519
0	0	0	2397	2284	943	1947	1520
1	3	0	2399	2284	943	1948	1521
1	2	0	2399	2286	945	1948	1521
0	0	5	2393	2283	942	1946	1517
0	0	2	2400	2287	945	1947	1520
1	3	0	2400	2284	936	1942	1518
0	0	4	2399	2285	942	1946	1519
2	0	1	2394	2279	936	1937	1514
0	0	1	2397	2286	943	1947	1521
0	0	0	2397	2284	943	1947	1518
1	1	1	2397	2285	942	1946	1519
1	2	0	2393	2276	939	1944	1518
0	0	3	2399	2285	943	1938	1516
0	0	1	2398	2284	940	1939	1512
0	1	0	2397	2282	942	1945	1519
1	0	2	2398	2284	942	1945	1519
1	0	0	2397	2286	942	1945	1519
1	1	1	2396	2284	939	1942	1515
0	0	2	2407	2292	948	1955	1526
1	2	0	2397	2283	942	1948	1519
0	0	0	2399	2285	944	1946	1520
3	0	0	2394	2280	937	1938	1514
0	2	6	2398	2284	941	1946	1518
0	0	4	2398	2283	942	1944	1518
0	0	0	2398	2284	942	1943	1517
2	0	0	2393	2278	937	1941	1516
2	3	0	2397	2284	942	1946	1519
0	0	0	2398	2283	941	1947	1518
1	2	0	2399	2284	942	1945	1520
0	0	5	2397	2283	943	1948	1518
1	2	0	2398	2286	943	1948	1514
0	0	2	2399	2284	942	1946	1518
2	0	0	2398	2283	941	1945	1518
2	0	0	2398	2283	942	1947	1519
0	0	1	2394	2278	936	1940	1512
2	1	0	2397	2283	940	1946	1518
0	0	2	2398	2283	940	1947	1519
2	3	0	2402	2290	949	1953	1528
0	1	0	2399	2281	942	1946	1519
0	1	5	2394	2275	938	1944	1517
2	4	0	2396	2283	942	1945	1516
1	1	0	2398	2283	942	1945	1519
0	0	1	2398	2285	940	1946	1519
0	0	0	2397	2284	941	1947	1516
0	0	2	2398	2283	938	1941	1510
1	1	3	2398	2283	941	1948	1521
1	3	1	2396	2284	939	1948	1518
0	1	0	2400	2283	942	1948	1519
1	3	0	2394	2277	937	1939	1512
0	0	0	2397	2283	940	1945	1519
1	1	5	2398	2284	940	1945	1515
0	1	0	2398	2283	942	1945	1519
0	0	0	2391	2281	942	1945	1517
0	0	2	2398	2283	941	1941	1518
1	1	0	2397	2284	942	1946	1521
1	3	0	2399	2285	943	1946	1519
1	1	0	2397	2280	941	1947	1519
0	1	5	2400	2282	941	1945	1518
0	0	1	2398	2281	937	1941	1513
0	2	0	2396	2282	940	1946	1519
0	0	0	2398	2281	942	1943	1518
1	1	2	2398	2284	941	1946	1518
0	0	2	2392	2277	933	1941	1515
0	1	2	2399	2285	945	1947	1519
0	0	5	2399	2286	943	1949	1518
0	0	2	2398	2284	939	1945	1518
2	4	0	2396	2282	939	1945	1518
0	0	2	2397	2279	941	1943	1517
0	0	0	2398	2284	941	1945	1519
1	1	2	2397	2283	941	1941	1515
0	0	0	2397	2284	940	1946	1519
0	1	0	2397	2277	938	1942	1516
0	0	3	2399	2286	943	1949	1520
1	3	0	2397	2284	942	1946	1519
1	3	0	2397	2282	940	1946	1518
1	2	0	2397	2282	941	1944	1520
1	1	2	2393	2279	935	1939	1516
0	1	2	2398	2282	940	1945	1519
0	1	0	2398	2284	941	1946	1519
1	3	0	2397	2284	943	1948	1522
0	1	2	2399	2287	942	1947	1516
0	0	1	2395	2281	940	1946	1511
2	0	0	2398	2283	939	1945	1519
0	0	2	2400	2284	936	1942	1516
0	1	0	2398	2285	942	1945	1519
0	0	0	2393	2276	932	1939	1514
0	1	3	2398	2283	943	1946	1519
2	0	0	2397	2282	941	1947	1520
0	0	2	2394	2283	942	1949	1518
1	2	0	2395	2279	936	1945	1518
1	2	3	2398	2284	942	1946	1515
0	0	2	2397	2284	942	1947	1512
2	0	2	2397	2282	944	1946	1521
1	1	0	2399	2284	941	1944	1519
1	1	6	2402	2284	942	1945	1519
0	0	2	2396	2284	938	1938	1513
1	0	4	2397	2283	942	1945	1519
0	0	1	2395	2271	938	1944	1517
0	1	6	2399	2284	943	1947	1520
1	4	0	2395	2280	938	1944	1514
0	0	0	2400	2285	941	1945	1520
0	1	2	2398	2283	942	1945	1519
0	0	2	2398	2284	943	1946	1519
1	2	0	2392	2277	940	1946	1517
1	1	2	2398	2284	937	1940	1516
0	1	5	2398	2283	943	1946	1518
1	0	1	2398	2281	942	1946	1516
0	1	0	2395	2283	942	1948	1520
0	1	7	2399	2281	939	1944	1513
0	2	0	2397	2278	936	1942	1513
0	0	5	2398	2283	940	1947	1517
0	1	0	2392	2279	940	1944	1517
0	0	2	2397	2283	941	1946	1518
0	0	5	2391	2276	938	1941	1513
0	0	0	2396	2283	940	1948	1518
2	3	1	2398	2283	938	1948	1518
3	0	0	2397	2283	939	1946	1516
0	1	5	2393	2278	933	1945	1516
0	0	0	2398	2283	937	1949	1519
1	2	4	2400	2285	939	1948	1519
3	2	2	2399	2284	940	1947	1518
2	4	0	2398	2283	939	1947	1517
1	1	2	2398	2282	939	1943	1510
1	2	1	2397	2283	938	1945	1515
1	2	2	2395	2281	937	1947	1517
0	0	2	2398	2281	940	1946	1516
0	0	3	2393	2275	933	1941	1511
0	2	0	2397	2283	940	1949	1519
2	0	2	2399	2285	941	1950	1519
0	0	5	2400	2284	939	1949	1516
0	1	3	2392	2279	938	1947	1517
0	0	2	2397	2282	938	1945	1516
2	1	0	2397	2283	938	1947	1517
0	0	2	2397	2284	938	1948	1518
0	1	3	2396	2283	941	1949	1520
0	1	2	2398	2285	940	1949	1516
1	1	6	2398	2277	934	1942	1511
1	2	0	2398	2283	938	1948	1515
2	0	0	2396	2281	939	1949	1516
1	3	2	2398	2283	940	1947	1518
1	0	2	2393	2276	933	1941	1512
2	0	6	2397	2282	938	1947	1515
1	2	0	2396	2283	937	1948	1516
2	2	0	2397	2283	940	1949	1519
0	0	6	2398	2285	940	1948	1519
0	4	2	2398	2278	938	1945	1516
0	0	3	2399	2283	941	1948	1517
2	0	5	2397	2282	938	1941	1516
0	1	1	2397	2282	939	1946	1517
0	1	5	2393	2277	933	1941	1511
1	2	0	2396	2282	938	1947	1517
1	3	0	2397	2283	939	1950	1518
0	1	1	2398	2285	939	1946	1518
1	3	3	2397	2279	938	1948	1517
1	4	0	2392	2271	935	1945	1515
1	1	0	2397	2282	938	1948	1513
1	2	0	2395	2281	937	1947	1517
3	0	0	2397	2283	940	1948	1516
0	0	0	2396	2282	938	1946	1517
2	2	2	2396	2281	934	1944	1512
0	0	0	2398	2285	942	1949	1518
1	2	0	2397	2279	938	1946	1517
0	1	6	2398	2282	937	1948	1518
0	0	0	2393	2272	931	1942	1511
1	3	0	2398	2282	940	1946	1517
0	0	0	2397	2281	940	1948	1518
1	3	0	2396	2282	939	1948	1518
3	3	5	2394	2281	938	1946	1517
1	1	0	2398	2279	935	1948	1518
1	1	0	2397	2281	937	1945	1517
0	0	2	2397	2284	939	1947	1518
1	1	6	2398	2285	941	1946	1516
0	0	2	2397	2284	940	1947	1519
1	3	0	2396	2279	938	1939	1512
1	3	0	2397	2285	942	1949	1521
2	4	0	2398	2286	940	1948	1520
2	0	0	2399	2285	943	1946	1519
2	0	2	2394	2278	935	1938	1515
0	0	4	2398	2284	940	1946	1518
1	2	0	2397	2284	941	1947	1520
3	0	0	2398	2284	938	1947	1520
1	3	0	2397	2284	938	1946	1520
0	0	2	2392	2281	940	1945	1517
1	0	0	2398	2285	942	1958	1523
0	1	3	2399	2286	941	1939	1516
1	1	0	2398	2285	942	1946	1519
0	0	1	2393	2277	934	1940	1515
3	0	1	2393	2278	934	1941	1514
1	2	0	2398	2283	941	1947	1520
3	0	0	2397	2283	941	1947	1520
1	1	0	2397	2282	941	1946	1519
0	2	2	2392	2278	937	1945	1519
0	1	0	2398	2282	942	1947	1513
2	0	2	2397	2283	941	1947	1520
0	1	3	2398	2285	941	1948	1523
1	2	0	2399	2285	941	1948	1521
3	0	0	2398	2283	939	1941	1517
1	2	0	2398	2283	941	1947	1520
0	0	2	2395	2274	939	1943	1521
0	0	2	2398	2284	943	1947	1522
1	3	0	2388	2277	935	1940	1515
1	2	0	2396	2284	941	1946	1521
0	1	0	2398	2283	942	1947	1520
0	0	3	2398	2283	940	1948	1521
2	4	0	2392	2282	942	1949	1522
1	0	2	2392	2281	939	1946	1519
0	0	5	2397	2284	937	1940	1517
1	4	2	2397	2283	942	1946	1520
1	1	0	2396	2283	941	1947	1518
0	1	0	2397	2284	941	1947	1520
0	1	0	2406	2291	947	1955	1529
1	4	0	2398	2284	942	1946	1520
0	0	1	2397	2283	942	1946	1520
1	2	0	2396	2283	942	1944	1521
0	0	2	2393	2277	937	1939	1514
1	1	3	2396	2282	941	1945	1520
0	0	2	2398	2284	941	1945	1520
0	0	1	2395	2283	942	1946	1520
0	0	2	2391	2276	937	1944	1520
0	0	0	2395	2285	944	1947	1522
0	0	2	2397	2284	942	1946	1519
3	0	1	2394	2283	942	1945	1520
2	2	0	2395	2283	942	1946	1521
1	0	2	2395	2282	941	1944	1516
0	1	0	2397	2282	941	1945	1521
0	0	2	2395	2282	940	1945	1520
0	0	5	2396	2283	941	1946	1523
0	0	4	2391	2275	938	1941	1514
0	0	5	2398	2285	943	1946	1521
0	0	2	2396	2283	940	1946	1521
0	0	4	2397	2282	942	1946	1522
0	1	0	2397	2284	942	1949	1521
0	0	1	2394	2278	938	1946	1519
1	4	0	2397	2283	942	1945	1519
0	0	1	2397	2283	940	1946	1519
0	0	2	2395	2281	942	1944	1521
2	4	0	2395	2282	941	1946	1522
0	0	0	2396	2281	940	1942	1514
3	0	0	2396	2282	940	1948	1522
3	0	2	2396	2281	941	1948	1522
0	0	4	2398	2284	943	1947	1521
1	1	0	2393	2274	937	1942	1515
0	0	5	2395	2283	940	1946	1522
0	1	3	2396	2282	940	1946	1520
0	0	0	2397	2282	941	1946	1520
1	3	0	2392	2278	940	1945	1517
1	3	2	2397	2282	940	1943	1520
0	0	1	2397	2281	939	1945	1521
1	1	3	2397	2282	941	1946	1521
1	4	0	2395	2282	941	1945	1520
0	0	0	2396	2281	941	1945	1521
0	0	2	2394	2277	935	1935	1515
2	3	0	2396	2280	942	1946	1520
0	0	2	2392	2279	942	1946	1519
0	0	0	2395	2281	940	1945	1523
0	0	0	2392	2278	940	1939	1517
1	0	0	2398	2284	943	1946	1522
1	2	0	2397	2282	942	1946	1521
1	3	0	2396	2282	941	1947	1520
0	2	0	2395	2281	941	1947	1521
0	0	3	2394	2273	940	1944	1515
1	0	2	2396	2281	941	1946	1519
2	0	4	2396	2283	940	1939	1518
0	0	3	2396	2282	939	1947	1521
0	1	0	2392	2277	937	1947	1517
0	0	0	2394	2275	936	1941	1515
0	1	0	2397	2283	941	1946	1521
0	0	3	2392	2278	941	1946	1520
0	0	0	2395	2281	939	1946	1521
0	0	0	2392	2275	936	1943	1520
0	2	0	2396	2283	941	1947	1521
0	0	6	2393	2281	940	1947	1520
0	0	2	2396	2281	940	1948	1523
0	1	0	2397	2282	943	1948	1522
1	0	1	2394	2281	941	1945	1517
2	2	0	2397	2283	942	1946	1522
1	4	2	2395	2279	935	1942	1518
1	2	2	2395	2282	939	1944	1521
0	1	0	2390	2271	935	1937	1515
0	0	2	2397	2282	940	1945	1520
0	2	0	2395	2281	942	1946	1520
1	1	0	2396	2282	942	1947	1523
0	0	5	2392	2277	941	1947	1521
0	0	0	2390	2275	938	1943	1520
1	1	0	2397	2281	941	1941	1514
1	2	5	2396	2282	941	1947	1520
0	0	0	2396	2281	941	1946	1522
0	1	0	2395	2281	940	1948	1521
0	1	6	2395	2283	941	1944	1517
0	1	0	2396	2283	942	1947	1520
2	0	2	2389	2276	939	1945	1520
0	1	0	2396	2281	941	1947	1520
0	0	4	2391	2273	935	1937	1516
0	1	2	2395	2282	940	1947	1521
2	0	0	2391	2282	941	1947	1521
1	2	0	2396	2283	941	1946	1522
0	0	2	2393	2280	939	1948	1525
0	1	0	2397	2282	938	1945	1523
0	0	2	2398	2283	940	1946	1521
0	1	6	2396	2281	942	1946	1516
3	0	1	2395	2282	942	1947	1521
3	0	0	2394	2283	942	1946	1521
0	0	0	2393	2276	937	1941	1517
0	0	2	2396	2282	943	1948	1523
0	0	0	2394	2281	938	1946	1522
1	0	0	2396	2282	940	1947	1521
1	1	0	2396	2279	940	1946	1522
0	1	0	2397	2283	942	1945	1520
1	2	2	2396	2283	942	1945	1520
0	4	2	2396	2282	942	1946	1521
1	0	2	2386	2275	937	1943	1518
0	0	6	2396	2282	940	1944	1520
2	0	2	2396	2282	940	1946	1520
2	0	2	2395	2282	940	1946	1519
2	1	2	2395	2281	941	1943	1522
1	2	2	2394	2284	941	1942	1519
0	0	0	2396	2284	942	1945	1521
1	0	2	2396	2282	941	1946	1519
0	4	2	2395	2282	941	1942	1521
1	0	4	2390	2275	935	1940	1516
0	1	0	2395	2281	939	1946	1521
2	0	1	2395	2282	940	1943	1521
1	3	2	2396	2282	939	1946	1521
0	0	5	2387	2279	939	1946	1521
1	4	1	2396	2283	943	1947	1523
0	0	0	2397	2282	941	1944	1520
0	2	0	2396	2282	941	1947	1521
1	1	0	2395	2281	941	1946	1523
0	0	1	2396	2281	943	1946	1521
