# Supplementary material for: Assisting hand gesture classification and rehabilitation assessment via sEMG and finger motion data
Source: Front Bioeng Biotechnol. 2026 Jan 8;13:1751763. doi: 10.3389/fbioe.2025.1751763 (PMC12823985; doi:10.3389/fbioe.2025.1751763)
Supplement: Supplementary file 1 [file DataSheet1.zip › dataset/function 0/1/2/5.csv]

channel_2	channel_3	channel_6	pinky	ring finger	middle finger	forefinger	thumb
1	3	0	2439	2352	932	1965	1626
0	3	1	2440	2354	930	1965	1627
1	0	3	2431	2348	925	1957	1622
0	0	1	2438	2354	931	1965	1627
0	2	0	2441	2354	932	1965	1628
1	0	0	2440	2354	933	1965	1626
1	1	1	2438	2351	932	1965	1629
0	2	5	2441	2355	931	1965	1628
0	0	0	2442	2355	932	1966	1626
0	0	0	2441	2354	930	1965	1625
0	3	1	2440	2354	931	1965	1628
1	0	0	2437	2348	925	1958	1622
0	0	0	2440	2354	931	1966	1627
0	2	2	2438	2352	930	1965	1628
0	0	0	2441	2354	931	1964	1627
0	0	0	2435	2346	925	1959	1621
0	1	2	2440	2355	934	1968	1629
0	1	2	2442	2358	932	1967	1628
0	0	0	2439	2353	932	1964	1626
0	2	1	2440	2353	932	1966	1627
0	3	2	2438	2351	930	1965	1628
0	4	6	2437	2350	929	1961	1627
1	0	0	2440	2353	930	1966	1627
0	0	0	2441	2353	929	1959	1623
0	0	0	2439	2355	933	1966	1628
0	2	0	2436	2350	928	1959	1621
1	0	1	2441	2354	933	1966	1625
0	0	0	2439	2353	932	1965	1628
2	0	3	2440	2352	931	1965	1628
0	1	2	2435	2347	924	1959	1624
0	1	3	2441	2355	932	1964	1628
1	3	3	2440	2353	932	1964	1627
0	1	1	2440	2354	931	1964	1626
1	2	4	2439	2352	931	1967	1630
3	0	0	2438	2354	931	1964	1622
1	0	0	2442	2355	933	1967	1627
0	0	1	2439	2353	932	1965	1627
0	0	0	2440	2353	928	1962	1625
0	1	2	2439	2357	932	1965	1625
2	0	0	2436	2347	927	1957	1623
0	0	0	2441	2357	933	1967	1628
0	2	2	2440	2355	930	1965	1629
0	0	0	2441	2353	932	1965	1625
1	0	0	2434	2346	927	1961	1625
0	0	1	2438	2353	933	1965	1623
0	1	2	2438	2353	930	1965	1627
0	0	1	2440	2353	932	1966	1626
0	0	1	2439	2354	931	1964	1627
0	1	2	2438	2352	932	1962	1621
0	2	3	2440	2355	934	1967	1627
2	0	0	2442	2351	928	1963	1625
1	2	2	2440	2354	931	1964	1628
0	0	2	2434	2347	923	1959	1620
1	0	1	2439	2354	934	1963	1627
1	4	0	2441	2353	931	1964	1630
0	2	0	2440	2355	933	1966	1629
0	0	0	2442	2355	933	1964	1631
0	0	0	2428	2349	928	1963	1625
1	0	1	2439	2351	932	1958	1624
0	0	0	2439	2353	932	1964	1626
0	1	0	2438	2354	929	1965	1627
0	0	0	2439	2354	930	1965	1627
0	1	0	2438	2352	930	1958	1622
2	0	0	2438	2353	933	1966	1627
1	0	2	2435	2350	930	1965	1629
0	0	2	2442	2355	933	1965	1627
1	0	1	2435	2347	927	1959	1619
0	1	2	2439	2353	932	1965	1627
0	2	1	2438	2353	931	1965	1630
1	3	2	2441	2355	934	1967	1628
0	0	0	2437	2354	932	1964	1628
0	0	0	2440	2349	924	1960	1625
1	2	2	2438	2355	924	1960	1626
0	2	0	2438	2353	931	1964	1627
0	2	2	2439	2354	932	1966	1627
0	0	2	2436	2355	932	1967	1629
0	1	0	2438	2350	929	1958	1621
0	2	2	2439	2354	931	1964	1629
0	2	0	2440	2354	936	1964	1627
1	0	2	2438	2353	932	1965	1627
0	1	0	2436	2348	923	1958	1620
0	1	2	2439	2355	930	1965	1626
0	1	1	2439	2353	929	1963	1627
0	0	0	2439	2353	931	1964	1629
0	1	0	2433	2349	926	1962	1627
0	3	2	2440	2356	933	1965	1629
1	1	2	2441	2355	932	1966	1627
2	0	0	2440	2355	930	1964	1627
0	1	0	2438	2353	930	1964	1629
1	1	5	2439	2354	929	1962	1623
0	1	0	2439	2354	930	1965	1627
0	1	2	2439	2353	930	1961	1627
0	0	2	2440	2354	932	1963	1629
0	3	4	2436	2348	928	1960	1623
3	0	0	2442	2356	931	1965	1628
0	0	5	2439	2354	932	1964	1628
0	1	2	2439	2355	929	1964	1626
1	0	1	2440	2353	931	1964	1626
2	0	0	2435	2345	930	1963	1627
1	0	0	2440	2355	932	1966	1627
1	1	2	2441	2357	933	1965	1628
1	2	0	2440	2357	931	1965	1628
1	0	3	2441	2351	931	1963	1626
0	0	4	2439	2354	925	1958	1622
0	0	0	2440	2354	930	1965	1628
0	1	2	2436	2352	930	1962	1627
1	1	2	2440	2353	932	1965	1628
2	0	6	2434	2348	926	1958	1621
2	0	3	2440	2355	931	1968	1628
0	1	2	2441	2357	933	1965	1628
0	0	1	2440	2355	932	1964	1628
1	3	7	2434	2352	929	1963	1626
1	3	2	2439	2355	930	1962	1628
0	0	0	2439	2351	928	1964	1627
0	1	1	2439	2352	931	1963	1631
1	0	2	2439	2355	931	1963	1627
0	0	0	2439	2354	931	1964	1628
1	1	0	2438	2349	927	1958	1621
0	1	0	2439	2353	931	1962	1627
0	1	1	2438	2352	930	1966	1628
0	4	5	2441	2357	935	1967	1627
0	1	1	2436	2349	926	1958	1619
1	0	0	2440	2354	931	1964	1626
0	0	0	2440	2352	930	1964	1627
0	0	3	2438	2354	931	1966	1628
2	0	0	2437	2352	931	1962	1625
0	0	0	2439	2350	928	1965	1627
3	0	0	2439	2353	931	1964	1628
0	0	0	2442	2354	930	1964	1625
0	1	1	2438	2354	933	1970	1630
0	0	0	2437	2350	928	1956	1621
1	0	0	2440	2354	930	1963	1625
0	0	0	2439	2354	932	1965	1627
0	1	1	2435	2353	932	1965	1627
1	0	0	2439	2353	932	1965	1626
0	3	0	2434	2347	926	1958	1625
0	3	0	2438	2355	931	1967	1630
0	1	0	2442	2355	934	1967	1628
0	2	0	2441	2355	933	1963	1626
1	0	0	2437	2353	931	1964	1628
3	0	1	2436	2347	929	1963	1626
0	2	0	2439	2355	930	1964	1628
0	1	2	2439	2353	931	1962	1622
0	3	0	2439	2353	932	1964	1627
0	1	0	2434	2348	927	1958	1619
1	0	0	2439	2353	931	1966	1629
1	0	0	2438	2354	934	1967	1629
1	0	0	2440	2356	932	1965	1627
1	2	5	2432	2347	927	1959	1625
1	0	2	2436	2355	931	1964	1626
0	0	2	2438	2354	931	1965	1627
1	0	3	2441	2353	932	1966	1627
1	3	1	2439	2355	933	1966	1630
1	4	0	2440	2357	934	1967	1627
2	0	2	2434	2352	930	1961	1623
1	1	0	2439	2356	931	1966	1627
0	0	2	2440	2355	930	1959	1625
1	1	5	2439	2353	933	1965	1627
0	0	0	2434	2347	926	1956	1622
1	1	1	2440	2351	931	1966	1627
1	0	2	2438	2353	930	1965	1627
0	0	0	2440	2353	932	1965	1627
0	0	5	2432	2346	930	1963	1627
0	0	1	2439	2354	933	1966	1622
0	0	0	2440	2358	935	1970	1628
0	1	2	2442	2355	933	1965	1628
0	2	1	2438	2353	931	1966	1627
2	0	2	2438	2353	928	1959	1622
1	4	2	2437	2353	928	1962	1623
0	1	0	2439	2354	935	1967	1630
0	1	0	2441	2349	925	1963	1627
0	3	2	2441	2355	933	1968	1628
1	4	4	2434	2347	927	1956	1621
2	0	0	2437	2352	932	1965	1627
0	1	2	2438	2354	932	1965	1628
0	0	0	2437	2352	932	1964	1626
0	2	2	2438	2351	931	1966	1627
0	1	3	2439	2354	932	1968	1629
0	2	4	2441	2355	933	1965	1626
0	1	2	2440	2353	930	1966	1627
0	0	0	2434	2344	926	1956	1622
2	0	0	2438	2351	931	1966	1627
1	4	3	2439	2351	932	1966	1628
0	0	0	2439	2349	931	1966	1628
0	1	2	2435	2342	926	1962	1628
0	0	0	2439	2349	932	1966	1629
0	3	0	2439	2351	933	1969	1633
1	0	5	2441	2351	934	1967	1630
0	0	2	2440	2349	932	1968	1628
0	4	0	2439	2348	932	1963	1625
1	0	0	2439	2348	931	1971	1628
1	0	2	2440	2348	931	1970	1629
0	1	3	2439	2347	932	2006	1631
0	1	2	2438	2349	934	2014	1632
0	1	0	2435	2342	929	2015	1627
1	3	5	2439	2347	933	2025	1631
0	0	2	2439	2349	931	2034	1630
0	0	0	2439	2347	932	2039	1631
0	0	0	2433	2342	930	2043	1631
1	1	5	2439	2347	933	2046	1630
1	0	1	2438	2347	933	2057	1631
1	2	0	2438	2347	931	2062	1632
0	1	0	2439	2346	934	2071	1634
1	3	2	2440	2348	928	2071	1624
0	0	0	2440	2348	929	2079	1631
0	1	0	2436	2347	933	2085	1633
1	0	5	2438	2345	932	2090	1632
0	1	1	2434	2340	926	2090	1626
0	0	0	2438	2346	933	2101	1632
0	0	0	2438	2347	933	2106	1630
0	0	0	2434	2348	932	2137	1634
2	0	2	2440	2350	935	2141	1634
0	0	0	2437	2348	932	2141	1633
3	0	4	2438	2350	930	2139	1631
0	1	0	2437	2349	930	2141	1632
0	1	0	2437	2348	931	2142	1633
0	0	0	2437	2346	932	2142	1632
2	0	2	2437	2343	925	2137	1629
0	0	2	2438	2345	925	2140	1631
0	0	6	2443	2349	931	2140	1635
1	2	1	2439	2352	934	2143	1634
1	0	5	2435	2345	927	2135	1627
0	0	1	2438	2350	931	2142	1634
1	3	2	2438	2351	930	2143	1633
0	0	5	2438	2351	931	2141	1633
0	1	0	2436	2350	932	2142	1632
2	0	0	2436	2345	927	2141	1632
1	3	1	2437	2351	931	2143	1633
0	1	0	2437	2353	931	2145	1632
0	0	0	2437	2353	932	2147	1633
0	0	0	2438	2352	931	2148	1634
0	0	3	2435	2347	925	2142	1626
1	0	1	2431	2348	930	2149	1631
0	1	0	2436	2353	930	2151	1633
0	6	2	2437	2353	931	2155	1635
0	0	0	2433	2347	928	2151	1631
0	0	0	2439	2353	931	2156	1632
2	0	3	2436	2352	932	2157	1633
0	0	0	2435	2353	930	2160	1632
0	1	0	2435	2352	931	2161	1632
0	0	0	2432	2349	930	2162	1631
0	1	1	2436	2353	930	2167	1633
0	1	0	2435	2353	931	2171	1633
0	1	0	2436	2355	930	2176	1635
0	0	1	2433	2351	929	2176	1628
1	1	0	2429	2354	930	2184	1632
1	0	0	2428	2355	934	2237	1636
0	2	0	2436	2358	933	2240	1635
0	2	0	2435	2357	934	2245	1635
1	0	0	2430	2349	926	2244	1633
2	0	1	2434	2356	933	2249	1634
0	0	3	2435	2357	932	2253	1635
1	0	1	2434	2357	933	2255	1634
0	1	1	2433	2356	932	2257	1634
1	0	0	2431	2356	933	2252	1631
0	0	1	2435	2359	935	2261	1631
1	0	0	2435	2359	936	2263	1635
2	0	0	2436	2360	933	2261	1635
0	0	0	2429	2352	928	2254	1629
0	0	0	2430	2355	932	2259	1634
1	0	0	2435	2359	932	2261	1635
0	0	0	2434	2357	931	2261	1635
0	0	1	2430	2350	929	2258	1633
0	2	6	2434	2360	934	2259	1627
1	0	4	2435	2362	933	2238	1629
1	0	1	2434	2358	933	2234	1636
1	0	5	2434	2361	932	2229	1636
0	0	0	2434	2362	933	2225	1637
1	0	0	2432	2359	929	2215	1631
1	0	6	2434	2367	958	2176	1641
1	1	2	2434	2369	964	2179	1645
0	2	2	2435	2372	967	2179	1645
0	1	2	2435	2371	961	2173	1639
3	0	6	2435	2372	965	2176	1643
1	0	0	2435	2371	965	2175	1645
0	1	0	2434	2371	965	2173	1646
2	0	0	2429	2364	960	2166	1640
0	0	0	2434	2370	965	2171	1645
0	0	0	2435	2370	966	2172	1646
0	3	0	2434	2371	967	2172	1648
0	0	1	2431	2370	966	2172	1648
0	3	0	2436	2372	967	2170	1647
1	0	2	2435	2372	967	2168	1648
0	1	0	2433	2369	966	2168	1649
0	1	2	2434	2370	965	2168	1648
1	0	0	2434	2364	960	2161	1643
3	0	0	2435	2368	964	2164	1649
0	0	0	2434	2369	965	2165	1651
2	0	1	2435	2371	965	2155	1655
0	1	0	2435	2370	964	2153	1654
0	1	0	2430	2362	957	2147	1649
2	0	2	2434	2369	963	2147	1656
1	4	0	2435	2369	961	2144	1657
1	0	1	2436	2369	962	2142	1657
1	0	0	2431	2365	961	2139	1659
0	1	1	2435	2366	960	2138	1660
0	0	0	2436	2370	963	2135	1659
0	1	0	2435	2369	960	2131	1659
1	0	2	2435	2369	959	2128	1660
1	3	3	2431	2362	954	2119	1655
1	0	2	2432	2368	958	2125	1661
0	0	0	2438	2371	959	2119	1660
1	0	5	2436	2369	959	2117	1660
2	0	2	2431	2362	949	2107	1657
0	0	0	2435	2368	955	2112	1661
1	2	0	2434	2366	956	2107	1660
0	0	2	2435	2366	947	2087	1663
3	0	2	2436	2369	955	2087	1664
0	0	1	2436	2367	954	2083	1664
0	0	3	2429	2364	951	2079	1659
0	0	0	2434	2367	952	2077	1661
0	2	2	2435	2366	953	2075	1662
0	0	0	2435	2366	952	2073	1664
0	1	0	2430	2360	947	2065	1658
0	1	0	2432	2364	950	2074	1664
1	2	0	2433	2366	951	2068	1664
0	0	6	2434	2366	951	2069	1666
2	0	2	2432	2359	946	2064	1663
0	0	6	2436	2368	950	2064	1663
0	1	0	2435	2366	952	2062	1664
0	2	1	2435	2366	950	2062	1665
0	0	0	2433	2364	950	2058	1664
0	1	0	2433	2365	950	2051	1659
2	0	2	2434	2365	948	2051	1661
1	1	0	2436	2367	949	2044	1661
1	3	0	2435	2367	949	2045	1664
1	0	5	2436	2365	948	2049	1664
1	0	1	2427	2359	942	2037	1657
2	0	3	2434	2365	949	2043	1663
0	1	0	2434	2363	946	2042	1663
1	1	3	2435	2364	948	2041	1662
1	2	6	2429	2360	948	2039	1662
0	1	0	2434	2370	946	2037	1662
3	0	0	2435	2366	949	2042	1663
1	0	0	2436	2365	949	2040	1662
0	2	1	2434	2365	949	2040	1663
0	0	0	2434	2361	945	2034	1657
1	3	2	2435	2360	941	2036	1660
0	2	2	2434	2362	947	2039	1661
3	0	0	2432	2362	945	2039	1661
1	0	6	2428	2354	943	2034	1651
2	0	6	2433	2362	945	2041	1660
2	0	4	2433	2363	948	2061	1661
0	0	0	2432	2362	948	2067	1659
0	3	2	2432	2362	951	2071	1661
1	0	0	2426	2359	948	2075	1659
0	1	2	2431	2358	943	2079	1655
0	0	0	2432	2362	952	2086	1661
0	1	1	2430	2360	954	2093	1660
0	0	0	2431	2359	954	2097	1664
0	1	1	2428	2359	954	2099	1656
0	0	2	2430	2357	955	2108	1659
0	0	0	2431	2361	958	2114	1661
0	0	1	2430	2361	959	2117	1660
2	0	6	2425	2351	948	2112	1655
0	1	2	2429	2361	959	2126	1659
0	0	0	2430	2361	959	2129	1660
0	1	0	2432	2361	958	2134	1659
0	4	6	2429	2361	961	2136	1662
0	0	0	2428	2357	958	2136	1656
0	0	0	2428	2360	956	2138	1659
0	1	2	2431	2368	958	2139	1659
1	3	4	2430	2367	958	2134	1660
0	1	2	2430	2366	958	2132	1660
2	0	0	2427	2361	951	2125	1655
0	0	0	2429	2359	935	2005	1660
0	2	5	2429	2359	928	1985	1660
0	0	0	2429	2359	930	1983	1662
0	2	2	2428	2353	927	1977	1657
0	3	2	2431	2360	930	1977	1662
1	0	3	2432	2359	927	1975	1659
1	2	0	2429	2358	928	1975	1661
1	2	1	2424	2353	920	1969	1662
0	0	0	2429	2359	926	1971	1659
0	1	2	2429	2359	926	1968	1660
0	1	1	2430	2358	925	1964	1661
0	0	0	2429	2358	926	1964	1662
0	0	0	2429	2360	926	1961	1658
2	0	4	2430	2359	927	1961	1661
0	0	5	2433	2360	925	1959	1661
0	1	4	2429	2359	925	1953	1662
0	1	2	2424	2353	916	1948	1656
0	0	0	2428	2358	920	1952	1662
1	0	4	2427	2360	923	1951	1663
0	0	0	2430	2361	920	1944	1665
0	0	0	2431	2362	920	1941	1664
0	0	0	2425	2356	916	1940	1664
1	0	5	2431	2361	915	1936	1662
1	0	0	2429	2361	916	1937	1664
0	1	2	2429	2359	915	1935	1663
1	0	0	2429	2359	915	1936	1664
1	0	0	2431	2359	910	1929	1658
2	0	6	2429	2360	912	1930	1662
0	0	2	2430	2359	914	1932	1665
1	0	0	2429	2360	911	1931	1666
0	0	0	2422	2354	909	1924	1659
1	0	0	2431	2361	913	1929	1663
0	1	2	2431	2361	909	1927	1662
0	0	0	2429	2359	910	1925	1662
0	0	0	2424	2357	909	1924	1662
1	0	0	2430	2359	908	1919	1662
0	0	0	2429	2359	908	1922	1662
0	1	6	2433	2362	906	1915	1664
0	1	2	2432	2359	905	1912	1662
0	1	5	2429	2358	906	1911	1663
0	4	0	2429	2356	900	1901	1656
0	0	0	2429	2360	899	1907	1663
0	1	2	2427	2359	904	1909	1663
1	0	0	2429	2358	904	1907	1662
1	0	0	2425	2352	899	1898	1659
0	1	3	2429	2360	906	1916	1666
0	0	1	2431	2362	903	1906	1663
0	0	0	2430	2360	903	1905	1663
0	0	0	2427	2357	902	1904	1663
0	0	0	2430	2359	899	1902	1662
1	3	5	2429	2359	903	1903	1665
1	0	5	2429	2359	905	1902	1663
0	0	0	2430	2358	904	1902	1664
2	0	6	2426	2353	899	1891	1657
0	4	0	2429	2355	902	1901	1665
0	0	0	2430	2359	903	1906	1661
0	0	0	2430	2359	907	1911	1662
0	0	0	2428	2357	909	1914	1664
0	1	0	2423	2352	905	1912	1655
3	0	4	2429	2357	909	1922	1662
1	3	1	2429	2357	916	1928	1665
0	0	0	2432	2359	917	1930	1664
2	0	5	2429	2357	918	1932	1663
0	0	0	2425	2352	918	1933	1661
0	0	0	2426	2352	917	1937	1662
1	0	0	2430	2357	923	1943	1664
1	0	0	2431	2359	925	1944	1662
0	2	5	2425	2352	917	1938	1655
0	1	0	2421	2352	923	1945	1661
1	1	2	2429	2356	924	1949	1660
1	3	2	2429	2358	924	1950	1662
0	1	2	2424	2352	917	1948	1658
0	1	4	2427	2357	925	1951	1661
0	0	5	2432	2358	928	1955	1659
0	0	0	2429	2357	927	1955	1661
0	1	0	2429	2356	926	1955	1661
0	1	0	2426	2355	926	1955	1662
2	0	0	2425	2354	923	1951	1657
1	2	2	2429	2358	923	1956	1657
1	1	2	2429	2357	922	1956	1661
1	0	5	2429	2356	921	1955	1662
0	0	0	2422	2352	917	1949	1658
0	1	1	2428	2359	920	1953	1662
0	1	0	2430	2358	918	1952	1662
0	1	4	2429	2357	916	1950	1661
0	3	2	2423	2349	911	1950	1659
0	0	0	2429	2357	911	1943	1653
1	0	0	2429	2357	913	1949	1660
1	0	1	2428	2359	912	1949	1661
0	1	1	2427	2357	912	1947	1661
1	2	2	2426	2355	908	1945	1657
0	2	3	2427	2357	899	1934	1657
0	0	5	2428	2357	898	1933	1659
1	0	0	2429	2356	901	1942	1662
1	0	6	2428	2357	899	1942	1661
0	1	0	2422	2351	892	1931	1654
2	0	0	2429	2361	875	1894	1665
2	0	0	2432	2363	875	1887	1666
0	0	0	2430	2361	872	1886	1666
1	2	1	2423	2354	866	1878	1659
0	0	0	2427	2361	873	1886	1665
2	0	0	2430	2360	874	1884	1666
1	0	0	2430	2359	874	1883	1665
2	0	0	2427	2360	873	1882	1665
1	0	0	2429	2360	872	1883	1667
1	0	0	2430	2362	875	1884	1669
0	0	5	2431	2358	873	1882	1672
0	0	0	2429	2361	872	1881	1666
1	0	0	2423	2352	865	1874	1655
0	1	6	2430	2360	870	1880	1664
0	1	2	2429	2360	872	1879	1664
0	1	5	2428	2361	870	1879	1666
1	0	5	2425	2354	866	1873	1663
1	3	0	2430	2361	870	1878	1666
0	0	2	2430	2362	873	1880	1668
1	3	0	2430	2362	866	1874	1666
0	1	2	2431	2362	871	1877	1665
0	0	0	2432	2363	873	1873	1666
2	0	4	2429	2361	871	1871	1662
0	3	2	2431	2360	870	1872	1665
2	0	5	2431	2362	873	1872	1665
0	0	0	2430	2362	871	1871	1666
1	0	2	2427	2354	864	1862	1659
0	1	0	2426	2358	869	1867	1664
2	0	0	2429	2361	869	1869	1665
1	3	5	2430	2360	870	1871	1665
0	1	0	2422	2353	868	1870	1665
0	1	2	2429	2364	869	1869	1663
0	0	5	2430	2361	869	1870	1665
0	1	2	2430	2367	865	1870	1664
1	0	0	2429	2360	870	1870	1664
0	0	0	2429	2360	868	1863	1657
0	0	0	2429	2359	872	1871	1660
0	0	0	2433	2363	878	1889	1661
0	0	2	2434	2363	878	1892	1665
0	1	2	2430	2362	878	1893	1663
1	0	0	2423	2354	870	1884	1656
0	3	4	2430	2359	878	1894	1663
0	2	1	2432	2362	877	1896	1662
0	1	1	2431	2361	880	1897	1662
2	0	0	2424	2356	878	1896	1662
1	0	0	2430	2360	880	1892	1661
2	0	3	2431	2361	882	1902	1664
0	0	0	2433	2362	882	1902	1663
2	0	0	2434	2362	881	1902	1662
0	1	0	2430	2359	878	1897	1658
0	0	0	2433	2360	881	1899	1658
0	1	0	2432	2360	883	1903	1662
0	0	0	2428	2357	885	1903	1661
1	4	1	2427	2352	879	1896	1655
1	2	0	2431	2359	883	1903	1661
1	0	0	2432	2359	882	1904	1659
2	0	5	2432	2360	883	1904	1658
0	1	2	2433	2360	882	1904	1659
0	0	0	2428	2358	881	1904	1658
0	1	0	2433	2358	873	1903	1658
2	0	2	2432	2360	878	1904	1659
0	1	0	2432	2360	879	1905	1659
1	0	3	2430	2360	880	1902	1659
1	2	0	2428	2355	875	1897	1655
0	2	2	2432	2357	878	1904	1659
0	1	2	2434	2362	879	1900	1657
0	1	1	2433	2361	878	1901	1656
0	0	0	2427	2355	872	1890	1656
0	1	1	2431	2361	875	1899	1658
1	0	3	2432	2359	877	1898	1658
0	3	3	2432	2362	877	1897	1658
2	0	5	2432	2361	875	1895	1658
0	1	0	2427	2358	875	1895	1656
0	0	0	2425	2359	870	1888	1654
0	0	0	2432	2362	870	1887	1658
3	0	3	2433	2363	872	1884	1660
1	3	1	2432	2363	870	1884	1657
1	1	2	2427	2356	867	1874	1653
0	0	0	2428	2359	869	1882	1659
0	1	0	2432	2366	872	1881	1659
0	0	0	2433	2362	870	1879	1656
2	2	2	2425	2354	863	1878	1657
0	0	0	2434	2362	869	1879	1650
0	0	6	2432	2363	870	1878	1658
1	1	1	2432	2362	868	1877	1655
0	0	2	2431	2362	866	1876	1658
1	0	4	2429	2362	869	1865	1653
1	0	3	2432	2364	867	1873	1653
1	0	6	2433	2365	871	1875	1659
0	0	2	2434	2363	869	1872	1659
2	0	0	2429	2357	862	1865	1652
1	4	1	2425	2356	860	1862	1650
0	0	0	2429	2361	866	1868	1659
2	0	0	2433	2364	865	1869	1659
0	0	0	2432	2365	866	1867	1658
0	0	1	2427	2359	863	1864	1656
0	1	0	2432	2358	901	1925	1656
0	1	0	2430	2358	904	1939	1658
0	1	2	2433	2359	904	1939	1657
0	0	0	2429	2356	905	1939	1657
1	0	0	2431	2356	901	1939	1654
1	2	1	2429	2357	902	1939	1657
0	0	0	2429	2356	904	1938	1657
0	1	0	2431	2354	903	1939	1656
0	0	0	2428	2353	898	1935	1651
2	0	3	2430	2356	904	1939	1656
0	1	0	2431	2357	904	1940	1659
0	3	2	2431	2358	905	1940	1658
0	1	0	2427	2352	899	1933	1652
0	1	0	2430	2357	904	1937	1657
0	1	1	2430	2356	903	1937	1654
0	0	1	2432	2358	905	1937	1657
0	0	1	2430	2356	903	1937	1657
1	1	2	2429	2355	904	1937	1655
1	0	6	2431	2357	903	1935	1653
2	0	2	2431	2358	905	1918	1656
1	1	0	2432	2359	906	1913	1656
1	2	0	2430	2356	903	1909	1655
0	1	1	2426	2350	898	1897	1650
3	0	5	2428	2355	902	1897	1655
0	0	5	2430	2356	903	1894	1655
0	3	2	2430	2356	904	1891	1655
0	0	0	2425	2348	899	1883	1654
0	1	0	2431	2357	905	1884	1657
2	0	0	2432	2360	906	1881	1657
0	0	1	2432	2359	903	1877	1656
0	0	0	2429	2356	903	1871	1655
1	2	0	2429	2355	903	1866	1650
1	0	1	2430	2355	905	1865	1652
1	1	2	2430	2357	905	1863	1655
1	1	2	2431	2357	904	1860	1654
0	0	0	2425	2350	897	1851	1649
0	1	0	2429	2355	905	1857	1657
0	0	0	2430	2357	905	1837	1655
0	1	1	2429	2356	906	1835	1659
1	0	0	2430	2358	905	1833	1656
2	0	2	2425	2349	903	1829	1654
0	1	1	2430	2356	906	1823	1652
2	0	6	2431	2357	905	1829	1658
0	1	1	2433	2360	906	1828	1656
0	0	0	2433	2359	905	1825	1656
0	3	2	2432	2357	901	1815	1651
0	0	6	2432	2358	903	1817	1654
0	2	0	2432	2357	906	1821	1656
0	1	2	2432	2358	906	1820	1656
0	2	2	2426	2350	901	1812	1651
0	1	0	2431	2357	906	1818	1655
1	2	2	2430	2358	905	1820	1658
0	0	0	2435	2358	908	1818	1656
0	3	2	2430	2356	904	1815	1656
0	0	0	2431	2357	901	1812	1654
0	0	0	2433	2358	901	1813	1654
0	0	0	2430	2355	905	1815	1655
1	2	1	2431	2357	905	1814	1655
0	0	0	2431	2357	903	1816	1654
0	1	0	2430	2352	901	1813	1647
1	3	2	2431	2354	898	1819	1654
0	3	2	2431	2357	905	1824	1655
0	0	5	2429	2354	904	1828	1657
0	1	2	2423	2350	901	1828	1651
1	0	3	2433	2360	906	1842	1655
0	0	0	2432	2356	902	1847	1656
2	0	2	2429	2357	904	1857	1653
0	0	0	2429	2355	903	1865	1654
2	0	0	2427	2351	901	1870	1655
0	0	0	2432	2357	905	1879	1654
1	4	1	2430	2355	906	1885	1654
0	0	0	2431	2357	905	1888	1656
0	0	1	2426	2350	898	1887	1651
0	0	3	2427	2350	898	1898	1648
1	3	1	2423	2350	903	1904	1654
0	1	1	2429	2355	907	1908	1655
1	3	3	2431	2355	905	1909	1655
0	0	5	2425	2352	900	1907	1651
1	0	2	2430	2355	903	1910	1658
0	0	0	2430	2355	907	1913	1657
1	0	0	2432	2357	907	1913	1654
1	1	1	2431	2356	904	1912	1655
0	2	3	2427	2354	904	1909	1647
0	2	2	2430	2356	906	1911	1647
1	0	0	2430	2356	904	1911	1656
0	0	0	2429	2357	906	1912	1655
0	0	0	2425	2348	900	1907	1650
0	1	1	2427	2353	906	1913	1655
1	4	6	2429	2355	902	1915	1657
0	1	2	2431	2358	904	1916	1656
0	1	2	2427	2353	902	1913	1654
1	1	3	2423	2352	895	1911	1654
2	0	4	2430	2356	895	1908	1651
1	0	6	2432	2359	892	1916	1656
2	0	3	2430	2359	893	1914	1655
0	0	0	2430	2359	893	1914	1656
1	2	2	2434	2369	876	1904	1656
0	0	2	2434	2369	866	1899	1655
2	0	0	2434	2368	868	1899	1653
0	1	2	2433	2369	867	1900	1655
2	0	0	2429	2362	861	1893	1649
1	0	0	2435	2365	866	1897	1655
1	0	0	2434	2369	869	1900	1658
0	1	0	2436	2371	868	1900	1655
1	2	1	2427	2361	861	1890	1651
0	1	0	2433	2368	867	1893	1655
0	0	1	2434	2368	865	1897	1655
1	0	5	2434	2369	870	1899	1657
0	0	1	2436	2370	867	1899	1653
2	0	3	2434	2368	866	1898	1650
0	1	1	2436	2368	866	1896	1655
0	0	0	2435	2368	866	1897	1655
0	1	2	2435	2368	866	1897	1654
2	0	3	2429	2359	861	1888	1648
1	0	1	2433	2366	867	1897	1653
0	1	2	2432	2366	875	1897	1654
0	0	0	2436	2365	876	1896	1653
0	1	0	2434	2364	876	1898	1653
0	0	0	2430	2357	875	1896	1652
0	1	2	2434	2364	879	1897	1651
0	1	1	2434	2363	880	1899	1653
1	0	3	2435	2364	881	1898	1654
1	2	2	2435	2364	881	1900	1656
4	0	0	2434	2365	882	1897	1650
0	0	2	2438	2365	883	1901	1651
1	0	0	2437	2364	884	1899	1653
1	0	4	2436	2362	884	1900	1651
2	0	0	2430	2356	878	1896	1644
3	0	6	2435	2361	881	1901	1651
0	1	1	2436	2363	885	1902	1651
1	2	0	2436	2362	886	1904	1655
1	3	2	2433	2362	883	1905	1651
1	3	1	2436	2363	883	1907	1652
0	0	2	2438	2362	891	1931	1648
0	1	0	2440	2365	893	1939	1647
1	0	2	2438	2364	894	1942	1649
1	0	1	2439	2360	897	1947	1651
1	2	1	2436	2359	891	1948	1643
0	0	2	2437	2359	893	1958	1648
0	0	2	2439	2364	902	1964	1650
0	0	2	2439	2364	902	1971	1648
1	2	0	2434	2356	898	1969	1645
1	1	0	2437	2362	903	1979	1648
1	1	0	2438	2362	904	1981	1647
0	1	0	2439	2361	904	1987	1645
1	4	0	2437	2362	905	1991	1649
0	0	3	2432	2359	906	1991	1644
0	0	0	2438	2362	907	1995	1648
0	0	0	2439	2361	907	1999	1647
1	0	1	2438	2361	907	1999	1648
0	1	0	2434	2356	903	1995	1644
0	1	1	2430	2354	901	1999	1639
0	1	0	2433	2358	909	2006	1648
1	0	2	2438	2361	910	2005	1646
0	0	2	2439	2362	910	2009	1647
0	2	0	2435	2357	906	2008	1647
0	1	0	2436	2361	912	2013	1643
0	1	1	2439	2364	914	2012	1646
1	0	3	2440	2363	911	2013	1646
0	1	0	2439	2364	912	2013	1646
0	2	2	2438	2362	908	2009	1637
0	0	0	2441	2364	911	2010	1641
0	0	0	2439	2362	912	2017	1645
2	0	4	2439	2363	914	2012	1646
2	0	2	2434	2360	907	2013	1641
2	0	3	2439	2365	915	2023	1648
0	0	0	2443	2370	915	2018	1645
1	0	1	2442	2366	916	2019	1645
2	0	0	2435	2360	913	2019	1643
1	2	0	2433	2361	915	2023	1643
0	1	0	2441	2365	914	2020	1641
0	0	6	2441	2366	918	2026	1646
0	0	5	2442	2368	919	2025	1644
0	0	0	2442	2367	916	2023	1641
2	0	0	2441	2362	912	2015	1637
0	0	1	2441	2365	913	2013	1640
0	0	2	2441	2365	916	2015	1643
3	0	0	2441	2365	915	2012	1643
0	0	3	2437	2360	912	2005	1637
0	0	2	2438	2365	917	2007	1640
0	0	0	2442	2365	920	2008	1644
0	0	2	2443	2368	919	2001	1643
0	0	0	2442	2365	918	1999	1644
0	1	0	2441	2363	910	1992	1640
0	0	2	2441	2363	919	1991	1642
1	2	0	2441	2365	920	1990	1643
0	2	1	2441	2364	922	1987	1643
1	2	0	2441	2364	919	1972	1643
1	1	0	2438	2361	916	1966	1638
2	0	2	2439	2356	913	1967	1642
0	0	3	2441	2365	918	1968	1643
0	0	2	2442	2365	919	1972	1645
0	2	3	2445	2367	917	1965	1643
0	4	0	2446	2370	917	1962	1642
0	1	0	2445	2367	917	1959	1641
1	0	4	2445	2368	915	1962	1642
1	0	6	2439	2359	912	1959	1641
0	0	0	2445	2367	915	1961	1639
1	0	4	2445	2367	917	1960	1641
2	0	0	2446	2368	917	1961	1642
0	1	3	2446	2367	917	1964	1643
0	1	2	2444	2368	915	1957	1638
0	0	0	2447	2370	916	1963	1642
0	0	0	2446	2368	916	1960	1641
2	0	0	2445	2366	920	1960	1641
0	0	0	2440	2360	911	1954	1633
0	0	0	2444	2366	916	1960	1641
1	0	0	2444	2366	917	1959	1639
0	3	2	2444	2367	917	1959	1641
0	1	0	2437	2363	915	1960	1641
0	1	3	2445	2369	917	1961	1641
0	0	0	2445	2367	917	1959	1641
1	0	0	2445	2368	917	1959	1642
1	0	2	2445	2367	915	1960	1641
0	0	0	2445	2367	916	1960	1642
0	0	5	2445	2367	912	1955	1638
2	0	2	2446	2368	914	1961	1641
0	2	0	2447	2369	918	1960	1642
1	2	1	2446	2367	915	1960	1641
1	3	2	2441	2360	911	1954	1634
1	1	1	2443	2365	916	1959	1641
0	0	0	2447	2366	915	1961	1640
0	0	3	2443	2367	916	1958	1641
1	2	1	2442	2366	912	1958	1641
0	0	0	2445	2361	914	1959	1642
1	3	0	2444	2367	917	1961	1644
1	1	0	2446	2370	918	1960	1642
0	1	0	2446	2367	917	1957	1641
1	2	1	2442	2363	911	1954	1636
0	1	0	2438	2362	908	1953	1634
0	1	0	2444	2362	915	1957	1642
1	2	0	2445	2366	917	1960	1643
0	0	5	2446	2366	920	1960	1640
1	2	0	2441	2362	911	1948	1638
0	1	0	2445	2366	916	1958	1641
0	0	2	2442	2366	917	1959	1640
2	0	1	2441	2364	917	1960	1642
0	1	2	2446	2368	918	1960	1642
1	0	3	2440	2365	917	1958	1638
1	3	3	2445	2367	916	1958	1640
0	1	0	2445	2366	917	1958	1641
0	1	0	2444	2366	915	1959	1641
0	0	0	2439	2360	910	1952	1634
0	2	0	2448	2364	915	1958	1641
0	1	5	2443	2366	918	1957	1641
0	3	1	2439	2365	917	1960	1642
1	3	0	2442	2361	915	1957	1641
0	2	1	2439	2359	912	1955	1640
0	1	0	2444	2366	917	1958	1637
0	0	2	2444	2366	916	1957	1640
0	0	0	2444	2366	917	1956	1641
0	2	0	2443	2367	917	1958	1641
3	0	3	2442	2365	915	1956	1639
2	0	2	2447	2369	919	1955	1636
0	0	4	2446	2368	916	1958	1641
0	0	6	2444	2365	917	1957	1641
0	0	5	2438	2360	909	1951	1635
2	2	0	2443	2365	915	1957	1639
0	0	0	2442	2365	916	1957	1640
2	4	0	2441	2366	917	1957	1641
0	0	2	2439	2362	915	1957	1641
0	1	1	2444	2362	916	1952	1638
0	0	2	2445	2368	919	1960	1642
0	0	3	2447	2369	919	1958	1641
0	0	2	2445	2367	916	1957	1641
0	2	0	2443	2365	916	1955	1640
1	4	1	2442	2361	911	1951	1635
2	0	2	2444	2365	910	1954	1640
2	0	2	2443	2366	917	1958	1643
0	0	0	2445	2369	920	1958	1642
2	0	1	2441	2362	910	1952	1635
0	1	0	2443	2364	916	1957	1640
0	4	1	2443	2366	917	1956	1642
0	1	0	2444	2366	916	1957	1641
0	0	0	2442	2364	916	1955	1640
0	0	0	2443	2357	912	1954	1639
0	0	3	2445	2365	918	1957	1640
1	0	2	2444	2365	916	1957	1642
3	0	2	2444	2368	918	1958	1643
1	2	2	2438	2358	911	1951	1635
1	0	3	2437	2359	915	1957	1639
0	0	3	2445	2367	917	1958	1641
0	1	2	2444	2365	918	1956	1641
3	0	3	2442	2363	916	1957	1641
1	2	2	2438	2359	909	1948	1638
0	3	0	2444	2366	919	1957	1641
1	1	3	2443	2365	918	1958	1642
0	0	0	2445	2366	918	1958	1641
0	1	0	2444	2365	917	1956	1641
