# Supplementary material for: Assisting hand gesture classification and rehabilitation assessment via sEMG and finger motion data
Source: Front Bioeng Biotechnol. 2026 Jan 8;13:1751763. doi: 10.3389/fbioe.2025.1751763 (PMC12823985; doi:10.3389/fbioe.2025.1751763)
Supplement: Supplementary file 1 [file DataSheet1.zip › dataset/function 0/1/2/6.csv]

channel_2	channel_3	channel_6	pinky	ring finger	middle finger	forefinger	thumb
1	4	3	2348	2411	1130	1870	1554
0	2	0	2343	2402	1126	1867	1549
0	1	0	2347	2410	1130	1871	1554
0	0	0	2346	2410	1130	1871	1554
1	3	2	2347	2409	1129	1873	1553
0	0	6	2347	2411	1132	1874	1555
0	0	3	2347	2408	1126	1866	1550
0	1	2	2348	2410	1130	1873	1554
1	0	0	2347	2410	1131	1872	1554
0	1	1	2347	2411	1131	1872	1555
0	0	0	2344	2408	1130	1871	1554
2	0	4	2347	2411	1130	1871	1556
0	1	0	2347	2412	1131	1874	1554
0	0	3	2347	2412	1132	1871	1555
0	1	0	2348	2410	1131	1870	1553
1	0	4	2468	2386	890	1990	1634
1	0	0	2459	2376	882	1980	1625
0	0	1	2459	2374	883	1979	1625
0	0	4	2458	2374	885	1978	1625
0	1	2	2459	2375	883	1972	1621
0	0	0	2459	2374	882	1977	1623
0	0	3	2458	2374	881	1975	1624
0	0	2	2458	2374	882	1975	1625
0	0	0	2455	2365	877	1968	1622
0	0	0	2460	2377	883	1972	1627
0	15	0	2459	2375	879	1971	1626
0	18	4	2459	2374	879	1972	1624
0	15	0	2456	2373	876	1970	1624
0	18	0	2458	2373	875	1968	1625
9	13	0	2458	2375	876	1968	1625
2	14	1	2458	2374	873	1966	1627
0	19	1	2460	2376	881	1965	1626
4	17	2	2453	2365	868	1954	1620
5	16	0	2453	2367	863	1941	1617
1	17	0	2458	2374	870	1949	1627
0	16	0	2458	2375	871	1950	1627
0	19	4	2461	2377	870	1948	1627
0	22	0	2458	2373	868	1947	1625
0	16	2	2453	2368	862	1935	1621
0	16	0	2458	2373	868	1945	1627
0	14	0	2458	2375	866	1944	1627
0	19	1	2459	2374	866	1944	1626
0	16	1	2453	2371	867	1941	1627
0	19	0	2457	2376	864	1942	1625
0	15	0	2458	2374	866	1940	1626
0	14	0	2458	2374	865	1936	1622
0	15	2	2458	2374	863	1939	1626
0	11	0	2451	2367	859	1932	1618
0	15	0	2459	2375	864	1939	1626
1	13	2	2459	2376	865	1940	1626
0	17	1	2459	2374	864	1936	1625
0	14	0	2455	2375	864	1934	1625
0	17	0	2458	2373	863	1933	1623
0	14	3	2459	2372	860	1930	1622
0	13	0	2460	2377	865	1934	1626
0	18	0	2458	2373	863	1933	1625
0	19	1	2457	2374	865	1932	1626
0	18	0	2454	2368	859	1931	1624
0	13	0	2459	2373	864	1928	1623
0	16	0	2459	2374	863	1928	1626
0	14	0	2458	2377	863	1929	1621
1	14	3	2458	2374	862	1931	1627
0	12	0	2456	2368	856	1922	1618
0	12	0	2459	2375	861	1929	1625
0	6	2	2459	2377	862	1930	1626
0	6	5	2461	2377	861	1929	1626
0	0	2	2458	2373	860	1925	1626
1	0	0	2456	2373	859	1924	1626
0	0	0	2459	2375	861	1924	1625
0	0	0	2459	2376	859	1915	1625
0	0	1	2458	2375	859	1915	1627
0	0	0	2459	2377	861	1914	1627
0	2	1	2460	2376	855	1906	1621
0	3	2	2459	2376	860	1909	1625
0	4	0	2457	2374	857	1904	1624
0	2	1	2460	2376	859	1905	1626
1	0	0	2453	2369	852	1896	1620
0	0	1	2459	2375	856	1903	1626
0	0	0	2459	2375	857	1900	1624
0	0	0	2459	2376	855	1900	1625
0	0	5	2455	2374	858	1901	1626
1	0	0	2461	2375	852	1895	1626
0	0	0	2460	2378	859	1894	1626
0	1	1	2461	2377	858	1895	1620
0	0	0	2460	2376	857	1894	1626
0	1	0	2456	2370	852	1885	1619
0	0	0	2461	2376	854	1892	1624
0	0	0	2459	2375	857	1886	1627
0	0	5	2457	2376	858	1885	1627
2	0	0	2462	2377	857	1883	1627
0	0	0	2454	2369	848	1878	1618
0	1	0	2460	2377	855	1880	1626
1	3	0	2460	2375	857	1882	1627
0	0	0	2459	2377	855	1884	1627
1	3	0	2457	2373	854	1884	1625
3	0	1	2460	2367	853	1884	1624
0	0	0	2460	2376	858	1890	1627
0	0	6	2458	2378	858	1895	1620
2	0	1	2461	2375	860	1899	1626
1	0	5	2458	2371	853	1894	1619
0	0	0	2460	2376	862	1907	1626
0	0	1	2457	2374	863	1908	1626
0	3	1	2459	2375	864	1914	1626
1	3	4	2456	2367	861	1913	1621
0	0	1	2460	2374	867	1924	1624
0	1	0	2459	2375	884	1943	1628
2	0	0	2458	2377	887	1944	1626
0	1	0	2459	2378	885	1944	1624
0	2	2	2459	2376	885	1945	1625
2	0	2	2455	2368	880	1942	1624
0	1	0	2460	2378	862	1934	1625
1	0	5	2459	2381	859	1925	1626
2	0	2	2461	2380	857	1922	1626
0	0	0	2462	2381	857	1919	1623
0	1	0	2463	2381	857	1921	1625
0	1	0	2461	2381	854	1921	1627
1	0	4	2463	2381	859	1920	1627
0	1	1	2459	2377	852	1912	1621
2	0	0	2462	2382	855	1917	1627
2	0	2	2462	2379	857	1915	1627
1	0	7	2462	2381	856	1915	1627
0	0	0	2457	2373	852	1911	1626
0	3	2	2463	2381	856	1913	1626
0	0	0	2462	2381	854	1913	1627
0	0	0	2463	2381	854	1912	1627
1	0	0	2462	2379	856	1913	1631
0	1	0	2464	2383	853	1907	1622
3	0	0	2464	2383	856	1912	1628
2	0	2	2463	2378	854	1911	1628
1	3	2	2462	2378	854	1912	1627
1	1	0	2463	2380	854	1911	1627
1	3	0	2458	2374	849	1908	1623
1	0	5	2462	2379	858	1918	1629
1	0	5	2465	2382	856	1918	1628
3	0	1	2465	2380	855	1918	1628
2	0	5	2458	2376	856	1919	1627
0	0	0	2463	2378	853	1919	1628
0	3	2	2462	2378	859	1924	1627
0	1	1	2462	2378	860	1925	1627
0	0	3	2462	2377	864	1928	1627
1	0	5	2462	2374	861	1922	1623
0	1	2	2463	2377	869	1933	1630
1	0	2	2462	2377	875	1936	1627
0	0	2	2464	2379	875	1938	1627
1	2	2	2457	2367	875	1933	1621
0	0	0	2462	2376	881	1941	1626
0	0	1	2461	2376	884	1942	1627
3	0	3	2461	2376	889	1949	1627
0	0	0	2459	2376	891	1949	1626
0	0	0	2457	2374	892	1952	1630
0	1	1	2459	2374	889	1951	1630
0	0	2	2462	2378	893	1952	1628
0	1	0	2460	2376	892	1952	1625
0	0	0	2460	2376	892	1953	1627
0	0	0	2457	2372	886	1946	1621
0	0	0	2460	2376	892	1953	1627
0	0	0	2459	2374	892	1953	1627
0	0	0	2459	2376	892	1953	1629
1	3	2	2455	2368	887	1946	1624
0	1	2	2460	2375	894	1955	1631
0	0	1	2460	2378	896	1954	1629
2	0	2	2460	2376	895	1954	1629
0	1	0	2458	2374	891	1951	1629
0	1	0	2455	2372	891	1952	1626
1	0	4	2459	2375	892	1952	1628
0	0	0	2458	2373	895	1938	1631
0	0	0	2461	2378	893	1929	1626
0	0	2	2459	2376	893	1928	1629
2	0	2	2453	2370	888	1913	1623
1	4	0	2459	2375	894	1917	1627
0	2	0	2457	2375	894	1910	1629
0	0	4	2458	2376	893	1905	1629
0	0	6	2454	2366	885	1895	1627
0	0	0	2459	2375	893	1894	1627
0	0	0	2459	2376	894	1891	1632
0	0	3	2460	2377	896	1883	1629
0	2	0	2459	2376	895	1877	1629
0	0	0	2453	2373	891	1873	1626
0	0	0	2457	2373	894	1868	1627
0	0	2	2459	2375	887	1858	1625
2	0	2	2457	2376	892	1857	1627
2	0	4	2453	2370	888	1846	1622
0	0	3	2459	2375	892	1850	1627
1	2	3	2458	2375	893	1823	1627
1	0	1	2458	2375	893	1820	1628
0	1	1	2458	2376	892	1816	1628
0	1	0	2455	2369	889	1814	1627
1	2	2	2459	2375	893	1812	1623
0	2	6	2459	2377	892	1809	1629
0	0	0	2460	2378	892	1811	1629
2	0	0	2461	2379	893	1807	1628
0	0	0	2459	2377	889	1799	1624
0	0	0	2460	2376	890	1801	1629
0	1	3	2459	2369	887	1798	1628
0	0	2	2460	2378	890	1799	1631
0	0	0	2456	2374	887	1791	1621
1	2	1	2462	2378	892	1795	1628
0	0	0	2459	2377	891	1791	1630
0	2	2	2459	2377	888	1791	1628
0	0	0	2454	2375	890	1790	1629
1	0	1	2460	2379	889	1781	1625
1	3	1	2462	2379	889	1771	1628
0	1	0	2463	2381	890	1779	1630
1	1	1	2462	2380	891	1777	1631
1	0	1	2462	2380	888	1779	1630
0	0	0	2461	2376	883	1770	1623
0	1	0	2472	2389	900	1812	1639
0	0	5	2462	2378	896	1882	1628
2	0	2	2461	2375	898	1888	1627
0	0	0	2457	2372	892	1887	1625
0	1	0	2461	2377	900	1896	1631
0	2	0	2462	2377	898	1902	1630
1	0	6	2461	2377	899	1905	1629
1	0	2	2454	2366	894	1899	1625
0	3	2	2458	2374	900	1907	1629
0	0	2	2460	2376	898	1911	1629
1	0	2	2460	2374	898	1913	1630
1	3	0	2458	2374	898	1913	1628
1	0	0	2458	2375	899	1915	1625
2	0	5	2459	2378	901	1915	1631
0	0	5	2461	2378	901	1915	1627
0	0	0	2460	2375	900	1917	1628
0	1	0	2456	2376	894	1911	1622
2	1	4	2459	2376	900	1917	1629
0	1	0	2458	2375	897	1919	1629
0	0	0	2458	2376	893	1919	1631
3	0	5	2460	2378	890	1920	1629
1	3	0	2454	2370	884	1914	1627
1	0	0	2458	2377	886	1918	1627
0	0	0	2459	2377	887	1918	1629
0	0	0	2459	2377	885	1918	1629
0	1	1	2459	2376	885	1917	1629
1	2	3	2456	2377	879	1914	1625
1	0	0	2458	2380	879	1917	1628
1	3	6	2458	2379	875	1917	1630
0	0	2	2460	2382	877	1916	1630
0	0	0	2456	2371	867	1908	1623
0	3	3	2459	2380	873	1915	1629
0	3	3	2457	2379	869	1914	1627
0	0	1	2460	2380	870	1914	1628
0	0	0	2454	2378	866	1912	1627
0	0	0	2459	2381	869	1912	1625
0	1	0	2459	2381	864	1914	1627
1	2	2	2458	2383	860	1911	1628
0	0	2	2459	2383	859	1910	1628
0	1	0	2457	2383	859	1911	1630
0	1	0	2460	2385	867	1909	1626
2	0	5	2462	2386	860	1909	1629
0	0	0	2461	2379	855	1908	1628
0	0	0	2460	2383	858	1912	1628
0	0	2	2454	2376	850	1903	1623
0	1	0	2461	2386	857	1909	1629
0	3	1	2460	2383	854	1908	1629
0	1	0	2460	2384	855	1905	1628
0	1	2	2454	2378	853	1904	1628
0	0	0	2463	2385	853	1907	1629
0	1	0	2462	2387	855	1907	1630
0	0	0	2462	2387	853	1906	1629
0	1	1	2462	2385	854	1906	1629
0	1	0	2460	2384	849	1900	1625
0	0	3	2461	2385	852	1907	1628
2	0	1	2461	2386	852	1906	1629
1	0	2	2456	2380	850	1907	1631
0	1	0	2463	2388	853	1907	1630
1	0	6	2455	2377	845	1895	1626
1	2	3	2462	2384	853	1906	1629
0	1	0	2460	2392	851	1906	1629
0	1	1	2463	2384	849	1908	1630
0	0	5	2459	2383	850	1907	1628
0	0	0	2462	2385	845	1906	1628
0	0	2	2461	2384	852	1909	1629
0	0	5	2462	2384	855	1913	1628
0	1	1	2463	2386	857	1917	1630
0	0	0	2461	2377	848	1909	1623
0	0	2	2463	2384	858	1918	1629
1	0	4	2460	2382	858	1922	1629
1	2	1	2463	2384	859	1925	1629
1	0	2	2457	2375	858	1922	1624
0	0	0	2467	2383	864	1932	1630
0	3	4	2469	2392	892	1979	1643
0	0	0	2462	2384	893	1978	1632
2	0	0	2462	2384	897	1985	1633
1	3	6	2459	2382	901	1991	1632
0	0	0	2459	2374	902	1997	1629
0	1	5	2460	2382	909	2006	1634
1	0	2	2459	2383	912	2009	1629
0	1	0	2459	2382	915	2021	1635
0	2	0	2454	2377	908	2020	1626
0	0	0	2459	2383	919	2033	1638
0	0	0	2455	2383	923	2042	1639
0	0	6	2459	2386	925	2048	1639
2	0	2	2453	2378	919	2045	1636
2	0	4	2458	2385	927	2059	1640
0	1	0	2456	2382	929	2068	1641
0	0	1	2457	2385	935	2076	1641
2	3	0	2456	2384	935	2084	1643
2	0	2	2446	2381	936	2091	1639
2	0	2	2443	2383	948	2144	1642
1	4	1	2453	2387	951	2149	1647
0	0	2	2449	2386	944	2150	1646
2	0	4	2451	2386	953	2155	1648
0	0	5	2446	2379	948	2150	1641
1	2	0	2459	2399	952	2201	1656
0	0	3	2449	2388	938	2190	1647
1	0	0	2449	2388	936	2189	1646
0	0	0	2441	2383	928	2181	1642
0	0	0	2450	2388	932	2188	1649
0	0	5	2451	2390	932	2187	1647
0	0	0	2453	2389	929	2181	1646
0	0	0	2445	2385	927	2176	1646
0	0	0	2450	2385	926	2175	1645
0	4	1	2463	2387	924	2174	1645
0	0	6	2450	2388	921	2169	1646
0	3	2	2450	2386	922	2167	1646
2	0	3	2450	2385	915	2159	1638
0	0	0	2450	2387	919	2162	1648
0	0	0	2449	2387	919	2162	1648
0	0	0	2451	2388	918	2157	1647
2	0	0	2445	2381	909	2146	1639
0	0	0	2451	2386	914	2151	1646
1	0	4	2449	2386	912	2150	1646
0	2	1	2450	2386	906	2129	1646
0	0	0	2450	2385	904	2127	1647
1	3	5	2447	2384	906	2125	1647
2	0	5	2450	2386	901	2120	1646
0	0	0	2452	2385	901	2117	1644
2	0	0	2451	2383	900	2115	1645
1	1	0	2449	2385	900	2111	1644
0	0	0	2448	2380	893	2101	1638
3	0	3	2450	2385	896	2104	1646
0	0	0	2449	2383	897	2101	1645
0	0	2	2449	2382	897	2096	1646
0	0	1	2445	2378	889	2085	1637
2	0	0	2452	2388	895	2093	1645
2	0	0	2450	2387	896	2089	1646
1	0	0	2451	2386	891	2084	1644
1	0	3	2449	2384	891	2080	1644
1	1	0	2450	2379	889	2078	1644
1	1	0	2450	2382	889	2076	1645
0	0	0	2448	2383	885	2057	1643
1	3	0	2450	2383	886	2057	1640
1	0	0	2452	2386	885	2054	1643
1	0	1	2448	2379	881	2045	1637
0	0	0	2450	2382	883	2050	1643
0	3	2	2450	2382	883	2047	1643
0	0	3	2450	2383	881	2046	1643
0	0	0	2442	2375	874	2037	1639
0	2	2	2449	2383	880	2042	1643
0	0	0	2450	2382	883	2042	1645
2	0	5	2452	2386	880	2038	1643
1	2	1	2450	2382	878	2034	1641
1	0	2	2447	2381	878	2029	1639
0	0	1	2451	2383	877	2030	1645
1	0	2	2451	2383	873	2024	1642
2	0	6	2450	2383	876	2026	1643
0	0	4	2447	2376	871	2015	1637
1	0	4	2450	2382	875	2020	1644
0	0	2	2451	2383	874	2009	1643
0	1	0	2450	2383	874	2006	1644
1	2	2	2452	2383	872	2007	1643
1	0	2	2445	2376	869	2003	1644
1	3	0	2452	2385	873	2001	1639
0	0	1	2455	2387	872	2002	1644
0	1	0	2452	2386	873	1999	1645
1	0	0	2453	2384	870	1995	1643
1	0	0	2451	2384	867	1991	1640
0	0	4	2452	2386	872	1993	1645
0	1	0	2449	2379	868	1990	1643
2	0	2	2454	2385	870	1986	1644
2	0	2	2453	2379	865	1983	1644
0	3	0	2452	2386	869	1981	1645
0	2	0	2454	2385	867	1975	1639
1	1	0	2453	2385	866	1978	1644
0	15	2	2449	2380	862	1967	1637
1	2	5	2450	2379	859	1955	1638
1	3	5	2453	2385	865	1957	1644
1	2	2	2454	2386	863	1960	1644
0	0	0	2455	2387	864	1957	1644
0	1	1	2450	2377	862	1953	1642
1	0	3	2453	2386	862	1954	1636
0	0	0	2455	2387	866	1954	1644
0	0	0	2457	2389	866	1952	1644
0	0	0	2457	2390	867	1949	1643
1	0	4	2453	2384	860	1944	1638
0	0	1	2455	2387	865	1944	1644
0	0	2	2455	2381	860	1943	1643
0	0	0	2456	2387	865	1942	1643
0	0	2	2451	2378	859	1934	1637
1	4	1	2454	2384	864	1939	1644
0	0	0	2455	2385	865	1938	1648
1	1	0	2457	2388	865	1938	1644
0	0	0	2452	2384	862	1932	1642
0	0	0	2449	2381	861	1924	1643
1	0	0	2456	2386	863	1919	1636
0	3	3	2456	2386	863	1924	1643
0	0	0	2456	2388	862	1924	1642
0	0	0	2456	2386	860	1921	1645
1	1	0	2455	2387	861	1917	1640
1	1	0	2467	2395	864	1898	1652
0	0	2	2457	2386	860	1893	1641
0	0	5	2457	2384	859	1896	1641
2	0	1	2458	2381	855	1891	1636
0	0	2	2456	2385	859	1897	1642
1	3	0	2457	2385	859	1901	1642
1	0	1	2458	2383	858	1904	1643
0	1	0	2453	2380	856	1898	1635
0	0	0	2459	2386	862	1907	1641
0	0	0	2458	2384	861	1908	1641
0	2	0	2456	2384	861	1908	1642
0	1	0	2455	2382	860	1908	1641
2	0	4	2457	2383	858	1911	1640
0	0	2	2457	2383	859	1912	1641
0	1	0	2457	2382	861	1912	1641
2	0	2	2457	2383	861	1914	1643
1	0	1	2453	2376	856	1911	1637
0	0	0	2458	2382	860	1913	1642
0	0	0	2456	2383	864	1915	1641
2	0	6	2457	2381	862	1917	1641
0	0	0	2455	2381	863	1917	1642
0	1	0	2450	2375	857	1907	1638
0	2	2	2455	2380	866	1917	1642
1	3	2	2458	2384	863	1914	1642
0	0	6	2455	2380	861	1913	1639
0	0	1	2454	2380	858	1913	1640
0	0	2	2453	2380	861	1913	1638
1	1	0	2456	2382	859	1915	1643
0	1	0	2459	2383	861	1911	1641
0	2	0	2456	2382	861	1910	1641
0	3	0	2451	2375	852	1904	1636
0	1	1	2454	2377	859	1907	1641
0	0	0	2456	2382	858	1907	1640
0	1	0	2456	2381	860	1905	1642
0	0	0	2450	2374	851	1904	1638
2	0	0	2456	2381	858	1901	1640
0	0	2	2454	2382	859	1904	1645
1	2	1	2455	2382	856	1892	1641
0	0	3	2456	2383	856	1891	1641
0	2	1	2455	2382	856	1890	1640
1	3	2	2454	2382	856	1887	1635
0	0	0	2456	2383	853	1889	1639
0	1	1	2456	2383	855	1887	1643
2	0	1	2456	2384	856	1890	1645
0	1	0	2452	2379	850	1878	1638
2	0	3	2455	2382	854	1885	1642
0	0	0	2456	2384	851	1884	1642
0	0	2	2456	2383	853	1885	1642
2	0	4	2448	2376	852	1882	1639
0	0	0	2456	2383	853	1882	1638
0	2	1	2456	2383	852	1883	1642
1	1	0	2457	2382	854	1882	1642
2	0	1	2456	2381	855	1883	1645
3	0	2	2456	2384	851	1877	1639
0	0	0	2458	2383	855	1878	1637
1	0	0	2455	2382	852	1879	1639
0	0	0	2456	2383	852	1878	1642
0	0	0	2457	2384	852	1878	1640
0	4	1	2447	2375	847	1871	1633
0	0	0	2455	2382	851	1878	1644
0	0	5	2457	2384	853	1878	1645
1	1	0	2460	2385	853	1877	1642
0	1	0	2451	2378	853	1873	1642
0	0	5	2456	2382	852	1870	1639
1	1	2	2456	2382	854	1877	1643
0	0	6	2455	2382	853	1877	1641
0	0	0	2455	2381	854	1876	1641
1	3	2	2454	2378	850	1871	1637
0	0	1	2455	2382	853	1870	1639
0	0	0	2457	2381	852	1875	1640
0	0	2	2455	2382	856	1878	1645
0	0	4	2452	2378	851	1871	1638
1	0	2	2455	2383	854	1877	1643
0	0	0	2454	2381	854	1889	1642
0	1	0	2455	2380	856	1891	1641
0	0	0	2455	2381	857	1893	1641
3	0	5	2449	2380	856	1898	1642
0	0	0	2455	2378	854	1896	1638
0	1	0	2456	2381	859	1901	1641
0	0	0	2456	2381	859	1904	1642
1	0	3	2453	2380	861	1907	1641
0	2	5	2451	2373	858	1901	1635
0	0	0	2455	2380	858	1904	1639
0	0	3	2455	2379	864	1912	1640
0	2	2	2454	2379	865	1912	1640
1	3	0	2450	2371	860	1906	1635
0	0	0	2455	2381	866	1916	1641
0	0	1	2455	2379	867	1916	1640
1	0	0	2454	2378	869	1917	1641
1	3	1	2452	2377	865	1917	1640
0	0	0	2448	2371	863	1917	1639
0	1	1	2450	2370	869	1920	1640
0	0	1	2454	2379	874	1925	1641
0	2	5	2456	2379	874	1924	1641
0	1	1	2454	2378	872	1922	1640
1	2	0	2450	2372	867	1915	1635
0	1	0	2453	2377	892	1934	1640
0	1	2	2453	2377	894	1933	1638
1	4	1	2452	2375	893	1933	1640
1	3	2	2446	2372	887	1927	1633
3	0	2	2451	2377	894	1933	1640
0	1	0	2452	2376	891	1934	1638
2	0	0	2453	2377	893	1935	1639
0	0	1	2447	2372	891	1934	1640
0	0	2	2452	2378	894	1937	1640
0	0	3	2454	2379	893	1935	1639
1	1	0	2453	2377	894	1935	1641
1	0	0	2452	2378	893	1935	1639
1	4	0	2451	2377	892	1931	1634
2	0	2	2452	2377	895	1935	1638
0	0	0	2452	2375	894	1937	1638
0	0	3	2452	2376	895	1938	1637
0	0	0	2448	2369	891	1933	1634
0	0	3	2450	2376	896	1934	1642
1	2	0	2454	2379	897	1941	1640
0	0	5	2452	2376	896	1943	1650
0	0	1	2446	2376	897	1943	1640
0	1	5	2445	2373	896	1943	1641
0	0	2	2451	2376	895	1942	1639
2	0	4	2452	2376	897	1944	1639
2	0	1	2452	2375	898	1945	1641
0	0	2	2450	2378	897	1958	1642
0	1	4	2452	2375	895	1940	1636
1	0	2	2451	2375	896	1946	1641
0	1	6	2451	2376	897	1946	1640
1	0	2	2451	2376	894	1946	1639
0	1	0	2446	2370	893	1940	1634
1	0	2	2450	2375	897	1948	1641
0	1	0	2450	2375	896	1947	1640
0	0	1	2450	2375	897	1948	1642
0	0	5	2449	2375	900	1951	1641
2	0	0	2452	2372	895	1947	1641
1	2	0	2452	2376	895	1946	1640
1	1	0	2451	2375	894	1947	1639
1	1	0	2451	2376	894	1947	1639
0	1	0	2451	2376	891	1947	1641
0	2	1	2448	2372	888	1943	1634
1	3	1	2450	2378	889	1945	1639
0	0	0	2452	2381	889	1944	1640
0	0	6	2453	2379	887	1945	1638
0	0	5	2448	2372	884	1941	1637
0	1	0	2453	2379	888	1943	1638
0	2	2	2453	2379	886	1942	1638
0	2	2	2455	2379	885	1941	1637
0	1	0	2454	2380	883	1942	1640
1	0	3	2452	2381	882	1940	1635
0	2	0	2457	2383	884	1940	1633
0	0	1	2455	2382	882	1937	1638
0	1	0	2457	2384	879	1938	1636
0	0	0	2448	2377	874	1930	1631
1	2	1	2452	2382	879	1934	1637
0	1	2	2459	2390	871	1931	1638
0	0	6	2463	2392	871	1928	1635
0	0	0	2462	2390	873	1926	1637
1	0	3	2457	2380	866	1926	1635
1	3	2	2463	2389	869	1922	1631
1	1	0	2461	2390	870	1927	1637
1	1	0	2464	2392	868	1925	1638
1	3	0	2462	2390	867	1924	1635
0	1	1	2459	2390	862	1919	1631
0	0	2	2464	2390	862	1916	1631
0	1	0	2463	2390	867	1918	1635
0	0	0	2462	2390	866	1918	1633
0	0	5	2458	2383	857	1916	1631
1	0	2	2461	2391	864	1921	1636
0	0	5	2463	2392	866	1924	1638
1	1	2	2466	2393	865	1922	1635
0	0	3	2462	2389	864	1922	1635
0	0	5	2464	2391	855	1917	1634
1	4	0	2464	2389	857	1914	1634
0	0	0	2464	2388	860	1918	1632
1	1	0	2464	2387	862	1918	1635
0	0	2	2465	2389	864	1920	1636
1	2	0	2464	2384	862	1912	1629
2	0	1	2464	2383	861	1913	1633
3	0	1	2464	2387	863	1915	1634
0	0	0	2464	2385	863	1916	1634
0	0	0	2458	2379	859	1909	1627
0	0	2	2463	2385	865	1915	1636
0	3	0	2462	2386	866	1916	1635
0	2	0	2462	2385	867	1916	1634
0	1	4	2460	2384	870	1918	1637
0	0	2	2462	2377	868	1915	1635
1	0	2	2463	2385	871	1917	1634
1	2	0	2462	2384	872	1916	1634
2	0	2	2461	2383	874	1915	1635
0	2	0	2459	2378	870	1910	1627
0	2	0	2457	2377	875	1911	1632
0	1	0	2452	2376	880	1916	1637
2	0	0	2462	2384	881	1916	1635
1	0	3	2461	2381	879	1916	1634
1	0	2	2456	2375	874	1913	1635
1	1	0	2459	2378	883	1912	1639
1	0	3	2453	2375	884	1909	1636
0	0	0	2454	2375	884	1908	1637
0	1	0	2448	2372	884	1909	1639
0	0	7	2455	2378	887	1909	1637
0	0	3	2453	2376	887	1907	1638
0	1	0	2453	2373	887	1907	1638
0	0	0	2453	2376	886	1908	1637
2	0	3	2451	2377	886	1903	1634
0	0	3	2452	2376	887	1907	1637
1	1	0	2453	2375	891	1908	1637
0	0	2	2451	2374	892	1909	1638
0	0	4	2449	2367	888	1906	1632
0	0	4	2454	2379	892	1911	1637
0	1	0	2453	2375	891	1905	1638
0	0	0	2453	2374	892	1906	1636
0	0	2	2449	2372	888	1903	1637
0	0	0	2450	2372	890	1900	1639
0	0	5	2455	2376	893	1897	1639
1	1	1	2453	2374	893	1863	1638
0	0	1	2452	2374	891	1859	1638
0	1	2	2448	2375	893	1855	1639
0	0	6	2451	2370	886	1844	1633
1	2	0	2452	2373	892	1848	1639
0	1	5	2454	2375	896	1845	1640
2	0	1	2454	2375	895	1840	1637
1	0	2	2448	2369	889	1831	1635
0	1	0	2453	2373	893	1833	1637
2	0	2	2453	2373	892	1830	1638
1	3	0	2453	2374	892	1829	1637
0	1	0	2451	2372	893	1825	1639
0	0	3	2451	2371	892	1824	1634
2	1	0	2454	2371	892	1823	1639
0	1	0	2453	2373	893	1823	1640
1	0	2	2456	2374	893	1818	1639
0	0	0	2450	2365	885	1810	1632
1	2	0	2452	2371	891	1813	1638
0	1	0	2453	2368	891	1802	1639
0	0	4	2455	2370	898	1803	1639
1	1	0	2455	2368	901	1804	1641
2	0	3	2452	2365	901	1800	1640
0	0	1	2453	2372	905	1800	1635
2	0	5	2456	2370	906	1801	1639
2	0	2	2452	2370	906	1801	1640
2	0	0	2455	2368	906	1801	1639
0	0	6	2454	2368	905	1795	1634
1	0	1	2456	2370	908	1793	1636
0	1	2	2456	2370	907	1801	1641
2	0	1	2456	2368	908	1802	1641
3	0	2	2453	2368	907	1798	1639
1	4	1	2457	2372	908	1803	1640
0	1	0	2457	2370	909	1801	1639
2	0	2	2454	2371	908	1802	1639
0	0	1	2452	2367	907	1800	1638
0	1	0	2456	2370	905	1796	1636
0	0	1	2458	2369	906	1907	1637
0	0	2	2457	2370	909	1919	1641
0	3	3	2458	2371	910	1928	1642
0	0	3	2458	2372	912	1930	1639
0	0	0	2457	2365	905	1926	1633
0	1	5	2457	2370	904	1934	1639
2	0	4	2457	2368	908	1940	1639
1	0	0	2457	2369	908	1942	1639
1	0	1	2450	2362	904	1937	1633
0	0	0	2456	2370	909	1945	1640
0	0	0	2457	2369	909	1948	1640
0	0	0	2452	2369	911	1949	1642
2	1	1	2457	2369	910	1949	1640
0	1	0	2459	2368	906	1947	1640
0	1	2	2457	2370	909	1951	1639
0	0	0	2458	2368	909	1951	1639
1	0	2	2457	2368	910	1952	1639
3	1	0	2455	2363	905	1945	1635
1	0	2	2457	2366	908	1949	1635
0	1	2	2457	2361	906	1955	1639
0	1	0	2457	2368	911	1956	1639
0	1	0	2457	2370	910	1957	1640
0	0	0	2448	2362	906	1949	1635
3	0	0	2457	2368	913	1956	1638
1	1	0	2457	2369	910	1956	1639
0	3	6	2456	2367	911	1953	1640
1	3	1	2456	2368	912	1959	1640
0	0	1	2453	2367	910	1957	1635
0	2	2	2458	2369	912	1957	1640
1	0	4	2457	2370	911	1957	1639
0	3	0	2457	2370	909	1957	1639
0	2	2	2450	2363	907	1951	1633
0	1	0	2452	2365	908	1958	1638
0	4	5	2457	2369	912	1958	1639
1	0	5	2456	2369	909	1958	1640
0	1	3	2451	2364	905	1958	1639
0	1	0	2454	2362	903	1955	1636
2	0	3	2458	2369	910	1959	1632
0	0	2	2457	2369	911	1960	1638
1	4	0	2457	2369	911	1959	1637
1	2	1	2462	2368	912	1961	1638
0	1	0	2457	2368	913	1962	1637
0	0	0	2457	2372	912	1962	1633
0	4	5	2457	2368	913	1963	1636
0	0	0	2456	2369	912	1961	1639
0	1	1	2458	2368	910	1959	1633
1	1	0	2459	2371	911	1963	1636
0	1	0	2457	2368	910	1963	1637
0	1	3	2457	2369	911	1963	1636
0	2	5	2449	2363	905	1956	1630
1	3	0	2457	2367	911	1961	1637
1	0	0	2457	2369	913	1962	1637
0	2	6	2456	2367	913	1963	1636
3	0	0	2454	2367	910	1962	1635
0	1	4	2454	2368	910	1961	1637
0	1	2	2456	2368	912	1963	1637
0	1	0	2457	2371	913	1964	1638
0	1	1	2458	2370	913	1963	1637
2	0	3	2455	2363	906	1957	1631
1	1	3	2455	2367	911	1961	1636
0	0	0	2455	2366	911	1961	1636
0	0	0	2457	2368	912	1965	1639
1	0	2	2460	2371	915	1964	1637
1	3	2	2453	2362	905	1956	1634
0	0	0	2457	2368	911	1962	1635
1	0	5	2457	2368	910	1962	1637
0	0	0	2456	2370	912	1963	1637
0	0	0	2455	2368	912	1961	1636
2	0	6	2455	2367	911	1962	1635
3	0	0	2456	2370	911	1963	1636
1	2	2	2455	2369	912	1965	1631
0	0	5	2457	2371	913	1964	1638
0	0	5	2454	2360	908	1957	1634
1	3	1	2453	2366	910	1963	1637
2	0	3	2456	2368	912	1963	1636
0	0	2	2456	2369	912	1962	1637
1	0	3	2451	2363	904	1959	1634
0	0	2	2456	2368	912	1962	1634
0	0	0	2458	2369	914	1962	1634
1	1	5	2457	2370	912	1963	1637
1	1	1	2457	2369	913	1962	1637
0	1	0	2455	2370	913	1963	1636
1	3	0	2456	2372	911	1959	1631
0	0	2	2456	2369	912	1963	1631
0	0	0	2463	2370	913	1961	1635
2	3	0	2455	2370	912	1964	1637
0	1	0	2453	2362	908	1959	1629
3	0	0	2459	2372	912	1963	1633
0	1	0	2457	2370	913	1962	1635
0	0	0	2457	2370	913	1963	1636
1	2	1	2453	2367	910	1961	1636
1	2	2	2455	2371	913	1958	1633
0	1	0	2457	2372	913	1962	1636
0	0	5	2457	2371	914	1963	1635
1	2	1	2457	2371	913	1963	1639
0	1	0	2456	2369	909	1954	1629
2	0	5	2455	2370	910	1959	1631
0	1	0	2458	2374	914	1959	1633
0	1	0	2459	2375	915	1963	1635
0	1	2	2458	2373	914	1962	1636
0	0	1	2453	2366	907	1954	1629
2	3	0	2456	2371	915	1962	1637
0	0	0	2457	2371	914	1962	1636
1	4	1	2458	2372	914	1963	1636
1	1	0	2455	2371	915	1963	1635
1	1	0	2458	2368	910	1959	1635
0	0	3	2459	2373	917	1966	1637
0	0	0	2461	2375	916	1964	1636
0	2	0	2459	2373	913	1964	1634
0	0	2	2455	2368	909	1957	1631
2	0	3	2455	2365	913	1961	1634
0	1	6	2457	2372	915	1962	1635
1	0	1	2460	2373	916	1963	1636
0	0	0	2452	2367	909	1958	1632
1	1	0	2457	2369	910	1958	1633
0	0	2	2457	2373	915	1963	1635
1	2	2	2458	2372	916	1973	1634
2	0	2	2458	2373	914	1963	1633
0	1	0	2458	2372	916	1962	1635
0	1	1	2453	2366	916	1963	1631
2	0	3	2459	2372	915	1962	1633
0	0	5	2458	2372	916	1963	1635
0	0	0	2458	2371	918	1966	1637
1	1	1	2456	2368	912	1957	1630
0	0	3	2456	2372	915	1962	1635
0	0	6	2458	2373	915	1962	1635
0	1	0	2458	2372	918	1964	1634
0	0	5	2452	2366	913	1962	1634
2	0	2	2458	2372	915	1964	1627
0	1	0	2458	2373	915	1963	1634
0	0	2	2458	2372	915	1962	1634
2	3	1	2454	2371	917	1965	1634
