# Supplementary material for: Assisting hand gesture classification and rehabilitation assessment via sEMG and finger motion data
Source: Front Bioeng Biotechnol. 2026 Jan 8;13:1751763. doi: 10.3389/fbioe.2025.1751763 (PMC12823985; doi:10.3389/fbioe.2025.1751763)
Supplement: Supplementary file 1 [file DataSheet1.zip › dataset/function 0/1/2/7.csv]

channel_2	channel_3	channel_6	pinky	ring finger	middle finger	forefinger	thumb
3	0	1	2435	2355	922	1952	1639
0	1	0	2437	2354	925	1951	1639
1	2	0	2438	2355	923	1950	1635
2	4	0	2432	2348	918	1943	1631
0	1	3	2435	2353	923	1950	1637
3	0	2	2436	2353	923	1948	1637
1	1	0	2436	2353	923	1950	1636
0	0	3	2426	2348	922	1948	1637
0	0	0	2436	2354	922	1948	1636
0	0	0	2437	2354	923	1950	1635
1	4	0	2437	2354	923	1951	1637
0	1	0	2434	2352	930	1951	1634
2	0	2	2435	2349	928	1949	1635
0	1	0	2433	2354	927	1950	1633
1	2	0	2429	2342	923	1941	1629
0	1	4	2433	2347	930	1951	1636
0	0	0	2436	2350	929	1951	1635
1	2	0	2435	2349	927	1949	1634
0	0	2	2427	2343	925	1948	1635
0	0	4	2434	2348	929	1948	1635
0	0	0	2433	2347	927	1947	1635
0	0	1	2433	2348	927	1948	1634
0	0	2	2434	2348	927	1949	1634
0	0	0	2432	2349	924	1944	1630
1	0	5	2434	2348	926	1950	1635
0	1	5	2433	2350	930	1952	1637
0	0	5	2434	2350	928	1950	1636
1	3	0	2424	2341	923	1941	1629
1	0	2	2432	2348	928	1951	1635
0	1	0	2433	2349	927	1949	1634
2	0	0	2432	2347	926	1949	1634
1	3	3	2433	2348	929	1950	1636
1	1	3	2430	2348	928	1950	1637
2	0	0	2436	2350	927	1947	1635
1	4	4	2433	2348	928	1949	1634
0	0	0	2433	2348	928	1949	1635
2	0	5	2431	2348	929	1948	1636
0	1	2	2429	2344	922	1943	1629
2	0	0	2432	2347	927	1949	1633
2	0	1	2432	2348	922	1949	1633
0	3	4	2432	2349	928	1950	1636
0	1	0	2428	2341	924	1946	1634
0	1	0	2435	2349	929	1949	1634
1	0	4	2434	2349	927	1949	1635
0	0	0	2434	2350	927	1950	1633
0	3	4	2430	2347	924	1947	1635
1	1	4	2426	2345	927	1947	1631
1	0	5	2430	2347	927	1950	1634
1	2	4	2434	2350	931	1951	1636
0	2	2	2437	2350	930	1950	1634
2	0	1	2433	2349	928	1949	1635
0	0	0	2427	2341	923	1941	1629
0	0	0	2433	2348	929	1946	1634
1	1	6	2432	2348	923	1947	1632
0	0	0	2432	2349	929	1949	1634
2	0	5	2428	2343	921	1945	1631
0	0	0	2433	2348	926	1949	1631
1	0	2	2433	2349	928	1949	1635
1	2	2	2433	2349	925	1951	1637
0	1	0	2433	2351	930	1951	1636
0	1	0	2434	2349	926	1947	1630
1	0	3	2433	2348	928	1949	1634
0	1	0	2434	2347	927	1950	1635
0	0	0	2432	2348	927	1949	1633
1	2	1	2426	2344	917	1943	1624
0	1	2	2429	2344	926	1945	1629
2	0	0	2436	2351	928	1951	1634
1	0	0	2429	2342	923	1947	1634
0	0	1	2433	2349	927	1948	1633
0	2	2	2426	2345	926	1948	1634
1	0	0	2431	2348	928	1941	1632
1	4	1	2433	2348	927	1949	1635
1	0	4	2433	2348	927	1949	1633
3	0	0	2432	2347	927	1951	1637
1	0	0	2433	2347	925	1946	1631
0	0	0	2434	2350	927	1950	1634
1	4	2	2433	2348	928	1949	1634
1	3	1	2432	2346	927	1950	1635
1	0	5	2428	2342	924	1943	1630
1	2	1	2430	2347	929	1948	1635
2	0	2	2429	2345	928	1947	1634
0	1	0	2432	2348	929	1947	1635
1	4	3	2430	2347	928	1949	1636
0	0	0	2431	2347	927	1949	1635
0	1	2	2433	2342	921	1946	1634
1	0	0	2431	2349	927	1950	1633
0	4	4	2432	2348	928	1949	1635
1	3	0	2433	2348	927	1950	1634
1	3	5	2429	2343	925	1945	1629
0	2	2	2433	2348	926	1950	1634
0	0	2	2433	2347	927	1942	1629
1	0	0	2432	2346	928	1949	1635
0	1	2	2426	2340	923	1943	1631
2	0	2	2433	2347	925	1949	1635
0	0	0	2431	2347	928	1949	1635
0	0	0	2433	2348	927	1950	1635
0	1	0	2432	2349	930	1951	1637
0	1	1	2425	2346	928	1946	1631
0	0	0	2433	2349	927	1948	1634
0	1	0	2433	2348	928	1949	1634
1	0	0	2432	2349	927	1949	1634
0	1	0	2435	2351	927	1951	1634
1	0	6	2427	2340	924	1944	1629
0	0	0	2432	2348	928	1948	1632
1	0	0	2434	2348	923	1941	1632
1	0	5	2432	2348	929	1949	1634
1	0	4	2433	2349	927	1947	1635
0	0	0	2432	2348	928	1947	1634
0	2	0	2432	2347	927	1946	1634
1	0	0	2432	2347	927	1948	1633
0	1	0	2427	2344	925	1946	1633
1	1	2	2431	2346	927	1947	1635
2	0	2	2432	2348	927	1950	1636
0	1	0	2433	2349	930	1947	1636
1	0	5	2433	2349	926	1949	1633
0	0	0	2433	2343	925	1943	1628
2	0	2	2432	2348	927	1949	1635
1	2	1	2431	2347	927	1948	1634
0	0	3	2432	2345	927	1948	1633
1	1	0	2425	2340	923	1943	1628
0	0	3	2433	2347	926	1948	1635
0	2	0	2431	2347	928	1950	1638
0	0	0	2433	2349	929	1951	1634
1	1	1	2432	2346	926	1948	1633
0	1	0	2440	2346	926	1948	1635
0	0	3	2432	2345	926	1948	1635
0	0	0	2432	2348	924	1949	1633
2	0	3	2433	2348	928	1951	1636
3	0	2	2434	2349	929	1949	1636
0	1	0	2429	2343	921	1940	1629
1	2	2	2433	2346	927	1949	1634
3	0	3	2432	2347	926	1944	1632
1	0	5	2431	2347	927	1948	1633
0	0	0	2426	2341	921	1945	1631
1	1	4	2432	2348	928	1949	1634
0	0	0	2430	2347	928	1947	1635
1	2	2	2429	2349	929	1950	1636
1	0	0	2433	2349	929	1949	1635
0	2	1	2431	2347	926	1946	1631
0	1	2	2432	2349	927	1949	1635
1	0	0	2432	2348	927	1948	1635
1	3	2	2433	2347	928	1948	1634
0	1	0	2423	2340	921	1943	1628
1	2	0	2429	2344	922	1945	1629
1	4	2	2433	2348	928	1951	1634
1	3	1	2430	2345	927	1947	1633
3	0	2	2432	2348	926	1948	1634
0	1	0	2427	2345	925	1949	1637
0	0	0	2435	2351	929	1944	1632
0	0	2	2434	2350	927	1947	1635
1	2	0	2432	2348	927	1949	1635
1	3	2	2434	2348	929	1948	1633
0	1	0	2432	2344	924	1944	1628
1	1	0	2433	2348	928	1948	1635
0	0	2	2433	2345	928	1948	1635
1	1	0	2433	2346	927	1949	1633
2	0	1	2428	2342	919	1944	1631
1	2	1	2433	2350	928	1951	1636
1	2	1	2432	2349	929	1950	1635
0	0	0	2433	2348	925	1951	1635
0	2	4	2431	2348	927	1947	1634
1	2	3	2431	2346	927	1949	1633
2	1	3	2431	2343	926	1948	1633
1	0	5	2432	2349	927	1951	1638
0	1	0	2434	2351	929	1950	1637
0	0	1	2437	2351	928	1950	1635
0	1	0	2428	2343	921	1939	1629
0	0	3	2433	2348	929	1949	1635
0	1	0	2433	2348	927	1941	1631
1	1	3	2432	2348	927	1949	1633
0	1	4	2423	2342	922	1945	1631
2	4	0	2433	2348	927	1946	1635
0	0	2	2433	2348	926	1949	1635
0	0	1	2433	2347	929	1952	1636
0	1	1	2434	2350	930	1950	1635
2	3	0	2430	2346	928	1945	1630
0	0	0	2432	2347	925	1950	1634
1	3	1	2432	2348	928	1949	1634
0	0	4	2433	2349	928	1948	1635
0	0	6	2433	2348	927	1951	1636
0	0	5	2429	2346	925	1946	1629
0	1	0	2434	2351	928	1948	1635
1	2	2	2434	2343	924	1947	1634
0	0	2	2433	2348	929	1948	1635
1	2	1	2427	2343	927	1948	1634
0	0	2	2433	2348	928	1942	1632
0	0	2	2432	2347	926	1946	1636
1	1	0	2432	2347	928	1949	1635
0	0	0	2432	2347	928	1950	1633
0	0	0	2430	2345	926	1945	1630
0	1	2	2430	2348	928	1951	1637
1	2	1	2434	2350	931	1950	1636
0	1	0	2434	2349	927	1948	1633
0	0	1	2427	2340	921	1943	1628
3	0	3	2432	2348	928	1949	1636
1	4	2	2427	2345	926	1947	1634
0	0	3	2433	2348	926	1949	1636
0	1	0	2435	2350	931	1950	1636
0	1	2	2432	2347	926	1949	1635
0	0	2	2432	2342	922	1947	1634
0	0	5	2434	2348	927	1949	1635
1	1	6	2432	2347	928	1949	1634
0	1	1	2435	2350	929	1951	1633
0	0	6	2433	2347	928	1948	1630
0	1	2	2432	2348	926	1949	1634
2	0	4	2432	2348	926	1949	1634
0	1	1	2432	2347	928	1948	1636
1	1	3	2428	2343	923	1945	1631
1	0	2	2434	2350	929	1950	1634
1	0	0	2434	2348	928	1949	1634
1	1	2	2433	2348	929	1949	1633
1	2	0	2428	2340	926	1948	1634
1	1	0	2433	2349	927	1949	1634
1	2	0	2433	2347	928	1950	1634
2	0	2	2432	2348	930	1948	1635
0	1	0	2433	2347	926	1948	1636
0	1	0	2433	2346	925	1946	1633
1	2	0	2432	2351	930	1951	1635
1	3	3	2434	2349	929	1949	1635
1	3	2	2433	2349	929	1949	1634
1	1	0	2427	2340	923	1943	1629
2	0	6	2427	2342	922	1942	1629
0	1	0	2433	2349	927	1949	1637
1	0	4	2433	2350	929	1952	1636
0	0	2	2434	2350	929	1949	1635
3	0	2	2428	2347	929	1947	1635
1	2	0	2432	2344	927	1948	1635
1	3	0	2433	2349	929	1949	1634
0	0	0	2434	2347	927	1949	1634
1	0	0	2431	2348	929	1950	1635
0	0	3	2429	2342	922	1943	1630
0	4	2	2432	2348	928	1950	1635
0	2	0	2433	2349	930	1948	1635
2	0	6	2433	2351	929	1950	1636
0	1	0	2427	2345	924	1946	1633
0	0	0	2433	2352	928	1949	1635
0	0	0	2432	2348	928	1949	1634
0	0	0	2432	2349	927	1950	1634
2	0	3	2433	2348	929	1949	1634
0	4	2	2432	2348	929	1949	1636
2	1	1	2429	2348	929	1946	1633
1	3	1	2433	2350	930	1952	1634
0	2	3	2432	2350	928	1950	1635
0	1	0	2434	2350	927	1951	1634
0	1	0	2424	2339	922	1943	1628
0	0	1	2431	2349	927	1949	1635
0	1	0	2432	2344	926	1949	1634
1	0	1	2432	2349	929	1949	1635
0	1	0	2427	2342	925	1948	1634
0	0	0	2434	2349	930	1947	1633
1	0	2	2435	2352	928	1951	1635
2	0	4	2432	2349	929	1951	1635
3	0	3	2432	2348	931	1949	1635
0	2	0	2432	2348	924	1941	1628
0	0	0	2433	2346	927	1950	1635
2	0	3	2433	2347	929	1949	1634
0	0	0	2433	2348	929	1950	1634
3	0	5	2436	2349	929	1949	1635
0	0	0	2423	2342	923	1941	1630
0	0	0	2433	2348	928	1949	1635
1	2	1	2429	2344	925	1949	1633
1	0	0	2433	2349	930	1949	1635
0	0	7	2427	2346	926	1949	1634
0	2	3	2433	2349	923	1945	1634
0	0	6	2433	2348	928	1952	1638
0	1	0	2434	2350	932	1952	1634
0	1	0	2434	2349	929	1949	1634
2	0	0	2433	2346	923	1944	1630
0	0	2	2433	2349	927	1950	1636
1	0	4	2433	2348	926	1949	1631
0	0	0	2432	2348	927	1950	1634
0	0	2	2425	2343	924	1944	1631
0	0	2	2432	2348	928	1949	1635
1	0	2	2429	2346	929	1949	1636
1	2	2	2434	2352	930	1951	1635
0	1	2	2432	2348	927	1948	1634
1	0	0	2430	2347	928	1948	1633
3	0	0	2432	2340	925	1947	1633
2	0	5	2433	2347	927	1947	1632
0	1	2	2432	2348	928	1949	1635
1	2	2	2433	2348	928	1950	1634
2	0	2	2428	2342	921	1943	1627
1	3	2	2432	2348	927	1949	1634
0	3	1	2430	2347	924	1943	1632
0	2	2	2433	2349	927	1951	1635
0	0	0	2426	2344	927	1948	1633
1	0	0	2434	2348	928	1947	1632
2	0	0	2432	2350	928	1950	1635
1	0	0	2432	2348	929	1949	1635
0	1	0	2432	2347	928	1949	1634
0	0	0	2429	2345	925	1943	1628
0	1	0	2432	2349	927	1949	1635
0	1	0	2432	2348	927	1950	1634
0	0	5	2433	2350	928	1949	1635
0	0	0	2432	2348	927	1951	1635
2	0	5	2426	2342	922	1943	1628
2	0	0	2432	2349	927	1950	1635
2	0	1	2431	2345	921	1946	1633
1	3	0	2428	2340	922	1941	1630
1	3	2	2428	2342	923	1944	1631
0	0	0	2434	2351	930	1951	1637
1	0	3	2435	2349	928	1951	1635
1	3	0	2433	2350	927	1949	1634
2	0	1	2429	2347	927	1948	1635
0	0	6	2432	2348	927	1949	1636
0	1	0	2433	2349	929	1949	1635
0	0	0	2433	2349	928	1949	1635
0	0	0	2433	2347	929	1949	1636
0	0	5	2430	2341	924	1944	1629
0	1	0	2434	2350	930	1951	1640
1	0	3	2434	2351	930	1950	1636
0	1	2	2434	2351	929	1950	1634
0	0	0	2428	2340	925	1946	1632
1	1	2	2435	2351	931	1952	1636
2	0	5	2434	2347	929	1948	1634
0	0	0	2434	2351	927	1951	1636
0	1	1	2432	2347	927	1950	1634
0	1	0	2430	2347	929	1949	1635
1	2	0	2433	2348	929	1952	1634
1	0	2	2433	2349	930	1950	1635
0	0	0	2435	2349	929	1951	1633
0	0	0	2433	2347	929	1950	1634
1	0	0	2429	2343	923	1938	1631
2	0	0	2432	2347	927	1949	1634
0	0	0	2432	2347	927	1947	1634
2	0	0	2432	2347	929	1949	1634
0	0	0	2426	2341	923	1946	1633
0	0	5	2430	2349	928	1950	1636
2	0	2	2433	2350	923	1951	1635
0	1	0	2434	2351	929	1949	1635
1	1	2	2432	2347	926	1949	1635
3	0	0	2432	2347	928	1946	1631
0	1	0	2432	2348	929	1950	1634
0	3	1	2432	2347	929	1949	1634
1	3	5	2434	2349	927	1950	1635
3	0	6	2431	2348	930	1952	1637
0	1	0	2428	2343	922	1945	1629
1	5	2	2434	2349	930	1950	1634
2	0	1	2432	2341	926	1949	1634
0	0	5	2433	2349	927	1948	1635
0	2	0	2426	2344	928	1949	1634
0	0	0	2433	2348	926	1942	1634
0	1	1	2433	2348	928	1949	1632
0	0	0	2432	2348	928	1949	1634
0	2	0	2432	2347	929	1951	1636
0	1	0	2432	2347	927	1946	1631
0	0	0	2435	2351	927	1950	1635
0	1	0	2432	2348	927	1950	1635
2	0	0	2433	2348	929	1950	1633
0	2	2	2428	2342	923	1943	1629
1	0	6	2432	2349	929	1950	1635
1	3	2	2429	2347	926	1946	1634
1	0	1	2433	2349	927	1949	1634
0	1	0	2434	2350	929	1949	1635
0	0	0	2430	2345	928	1949	1635
2	0	0	2432	2345	923	1945	1634
2	0	0	2433	2348	927	1950	1634
0	0	0	2433	2349	929	1950	1635
0	1	0	2432	2348	929	1951	1634
0	1	1	2430	2343	924	1941	1628
2	0	0	2433	2349	929	1950	1635
0	1	0	2432	2349	931	1951	1633
0	0	0	2435	2350	929	1952	1635
3	0	3	2430	2341	924	1942	1631
0	1	0	2433	2348	927	1950	1634
1	2	0	2431	2347	928	1949	1635
0	1	0	2433	2347	928	1950	1635
2	0	2	2430	2348	928	1950	1636
0	1	0	2427	2341	926	1946	1634
1	2	2	2433	2349	928	1950	1635
0	3	0	2432	2348	928	1951	1638
1	4	0	2434	2349	929	1949	1636
1	4	1	2433	2348	929	1948	1635
1	0	5	2429	2343	921	1944	1629
0	0	0	2433	2348	928	1949	1635
0	1	0	2434	2348	925	1943	1633
2	0	2	2432	2349	927	1951	1635
0	0	0	2428	2342	922	1947	1633
0	0	0	2432	2349	928	1950	1635
1	0	5	2434	2350	929	1952	1637
0	0	1	2434	2349	929	1951	1635
0	1	0	2433	2348	929	1950	1636
2	0	0	2429	2346	928	1946	1630
0	0	4	2430	2349	930	1950	1635
0	0	3	2432	2349	928	1949	1635
2	4	0	2432	2349	926	1950	1635
3	0	1	2427	2338	919	1941	1628
0	0	3	2432	2349	928	1950	1637
0	0	0	2434	2343	927	1948	1634
2	0	2	2433	2340	925	1948	1632
1	2	1	2433	2348	928	1947	1635
0	2	0	2427	2345	927	1948	1634
0	0	1	2431	2349	926	1937	1631
0	1	0	2431	2348	929	1950	1637
0	0	1	2431	2347	928	1949	1638
2	0	2	2432	2347	928	1950	1638
0	0	0	2434	2351	929	1953	1633
1	4	2	2435	2350	929	1950	1635
0	0	0	2434	2349	926	1949	1634
2	0	0	2432	2349	929	1949	1635
0	0	0	2430	2344	922	1944	1629
3	0	5	2433	2349	927	1950	1635
0	2	2	2432	2349	928	1948	1634
0	1	1	2432	2349	931	1950	1635
0	1	0	2428	2342	923	1945	1632
1	0	6	2432	2349	930	1951	1638
0	2	0	2434	2351	929	1951	1636
0	0	5	2435	2350	929	1947	1635
1	0	5	2432	2347	927	1949	1635
0	0	0	2431	2349	927	1950	1630
0	2	2	2433	2349	928	1950	1635
0	4	2	2432	2350	928	1950	1634
0	1	1	2433	2348	927	1950	1635
0	1	0	2435	2359	929	1950	1635
0	1	0	2428	2344	922	1942	1627
0	0	6	2433	2349	927	1951	1633
3	0	1	2432	2347	926	1948	1634
1	2	1	2432	2348	928	1950	1635
1	0	0	2426	2339	924	1949	1635
2	0	5	2433	2348	928	1948	1633
0	1	1	2434	2349	929	1949	1634
2	0	0	2433	2347	929	1948	1635
0	1	0	2432	2349	929	1950	1635
0	0	1	2433	2351	927	1949	1631
0	1	0	2433	2350	928	1949	1636
0	2	0	2432	2349	928	1949	1635
2	0	3	2433	2349	927	1949	1633
0	1	0	2427	2340	922	1944	1629
0	0	0	2433	2348	928	1950	1633
1	2	0	2431	2347	927	1950	1634
0	0	1	2432	2347	928	1948	1635
0	0	0	2433	2347	926	1949	1634
1	2	0	2427	2347	927	1948	1635
0	0	4	2433	2348	924	1949	1634
2	0	2	2432	2349	923	1950	1635
1	0	3	2432	2348	927	1949	1634
2	0	0	2433	2348	926	1950	1634
0	0	0	2429	2343	923	1944	1627
0	0	1	2433	2349	930	1952	1635
1	0	4	2435	2351	928	1950	1631
1	2	0	2433	2350	927	1949	1635
0	0	0	2428	2342	923	1944	1630
3	0	1	2433	2346	927	1950	1636
1	1	5	2431	2347	927	1949	1635
2	0	2	2433	2348	929	1950	1635
1	2	1	2432	2347	929	1949	1635
2	0	6	2429	2345	926	1951	1634
0	1	1	2434	2350	929	1952	1635
0	1	0	2435	2350	929	1949	1635
1	3	1	2433	2352	927	1950	1635
2	0	1	2432	2349	929	1950	1635
0	1	0	2427	2339	918	1941	1628
0	1	0	2433	2347	929	1951	1638
0	1	2	2434	2352	926	1948	1635
0	1	1	2430	2350	927	1950	1630
0	1	0	2429	2340	926	1948	1633
0	0	0	2432	2348	927	1949	1629
0	2	0	2432	2345	929	1947	1634
0	2	2	2433	2349	929	1949	1634
0	2	0	2432	2348	927	1950	1633
0	3	2	2430	2346	928	1945	1630
1	4	4	2433	2347	928	1952	1637
1	0	1	2434	2351	931	1950	1636
0	0	5	2432	2348	927	1949	1635
0	0	0	2428	2342	920	1943	1628
1	0	7	2435	2349	929	1948	1635
1	3	1	2430	2340	926	1950	1637
1	0	3	2430	2340	924	1948	1634
1	0	2	2432	2346	931	1949	1634
0	0	2	2425	2344	928	1947	1634
1	0	5	2433	2348	927	1943	1631
2	0	6	2432	2348	929	1949	1634
0	1	0	2433	2348	929	1948	1636
0	1	2	2433	2349	929	1946	1637
0	0	0	2433	2348	925	1946	1629
1	2	0	2433	2349	930	1949	1635
1	2	0	2433	2348	927	1947	1635
0	1	2	2434	2348	929	1946	1635
0	1	0	2425	2344	921	1943	1630
0	0	0	2433	2348	927	1949	1635
1	4	3	2428	2346	926	1949	1635
0	1	1	2433	2348	928	1950	1635
0	0	0	2430	2347	928	1952	1636
1	0	0	2433	2342	926	1948	1634
3	0	0	2435	2351	929	1950	1634
0	0	0	2433	2349	929	1949	1635
0	1	0	2433	2349	929	1951	1636
2	0	5	2432	2348	930	1949	1635
0	0	0	2427	2341	923	1943	1629
0	1	0	2432	2349	929	1951	1637
1	2	2	2433	2349	928	1950	1636
0	1	0	2431	2349	929	1949	1636
0	1	0	2428	2341	923	1942	1627
2	0	2	2432	2348	929	1949	1634
0	0	0	2433	2348	926	1949	1636
0	1	0	2432	2348	927	1949	1636
0	0	0	2427	2342	926	1948	1634
0	0	5	2432	2348	930	1952	1637
0	0	0	2434	2351	930	1951	1636
1	3	4	2433	2349	927	1949	1634
0	0	1	2432	2348	927	1950	1634
3	0	2	2432	2347	927	1945	1627
0	0	0	2433	2349	928	1950	1634
1	0	0	2421	2347	929	1948	1635
1	1	1	2432	2348	927	1949	1635
0	1	0	2426	2342	922	1942	1631
1	2	1	2435	2349	930	1952	1637
1	2	2	2434	2350	931	1951	1634
0	1	0	2434	2348	929	1951	1634
0	1	0	2434	2350	930	1951	1636
1	2	2	2429	2345	927	1949	1634
0	2	0	2433	2348	927	1949	1635
1	0	2	2433	2349	928	1949	1635
2	0	0	2433	2349	927	1949	1635
1	0	4	2433	2348	928	1950	1634
2	0	2	2431	2344	922	1943	1627
1	1	3	2433	2348	929	1951	1634
0	0	0	2433	2349	930	1951	1635
1	0	5	2435	2351	929	1952	1637
0	0	0	2429	2343	922	1944	1628
0	0	1	2433	2349	927	1950	1636
0	1	2	2431	2347	929	1950	1635
0	0	0	2433	2348	929	1949	1631
0	0	0	2431	2346	928	1948	1634
0	1	2	2434	2346	928	1950	1631
0	1	0	2433	2349	928	1950	1634
0	1	0	2433	2349	927	1952	1634
1	0	0	2432	2348	927	1950	1635
1	4	3	2432	2348	927	1950	1635
1	3	0	2428	2342	923	1945	1630
1	0	0	2434	2351	930	1951	1636
0	0	0	2434	2350	928	1947	1631
3	0	0	2433	2349	929	1950	1635
0	0	0	2427	2342	923	1945	1634
0	2	1	2432	2348	929	1949	1636
1	0	0	2431	2347	927	1949	1634
1	3	2	2430	2347	929	1949	1634
0	2	1	2431	2347	928	1949	1635
0	1	1	2430	2347	927	1947	1633
2	0	4	2434	2350	931	1951	1637
0	3	2	2434	2349	930	1950	1634
1	2	1	2434	2349	927	1950	1633
1	2	1	2423	2341	919	1943	1629
0	0	0	2432	2348	928	1949	1635
0	2	2	2434	2344	926	1948	1634
1	0	5	2433	2342	925	1951	1636
3	0	2	2434	2350	930	1951	1636
0	0	0	2429	2344	928	1949	1634
0	0	4	2434	2349	928	1942	1631
1	0	3	2433	2348	927	1949	1636
0	0	0	2432	2348	928	1950	1635
3	0	0	2432	2348	927	1950	1635
0	0	0	2433	2350	925	1945	1626
2	0	4	2435	2350	929	1949	1635
1	0	0	2433	2349	929	1951	1635
0	2	2	2432	2348	928	1949	1634
0	0	0	2427	2342	924	1943	1630
1	0	1	2433	2349	928	1950	1635
3	0	0	2427	2345	927	1948	1635
0	4	2	2432	2348	929	1950	1635
1	1	1	2429	2346	929	1950	1635
1	2	1	2432	2345	925	1949	1635
3	0	4	2433	2351	930	1950	1635
1	0	3	2433	2349	927	1948	1635
0	0	0	2433	2348	929	1948	1636
0	3	1	2432	2348	928	1947	1635
0	0	0	2430	2344	923	1947	1632
0	1	0	2433	2351	930	1952	1636
1	0	0	2434	2349	927	1948	1627
1	1	2	2433	2348	929	1949	1633
3	0	3	2423	2341	925	1943	1631
0	0	0	2433	2348	929	1948	1635
0	0	1	2431	2346	929	1949	1635
1	0	2	2433	2349	928	1951	1635
0	0	0	2432	2347	929	1945	1636
0	2	2	2425	2343	926	1951	1635
0	0	0	2434	2351	930	1952	1637
0	0	0	2434	2350	931	1950	1635
1	0	0	2432	2349	927	1950	1634
1	2	0	2428	2343	921	1943	1629
0	1	3	2432	2348	927	1950	1636
1	4	3	2431	2346	928	1948	1636
0	0	0	2433	2348	925	1945	1631
0	0	0	2433	2349	929	1950	1634
0	0	6	2426	2340	920	1948	1633
0	0	0	2431	2347	928	1948	1629
2	0	3	2433	2348	928	1950	1634
2	0	1	2429	2347	928	1948	1634
0	0	0	2428	2342	925	1943	1628
0	0	0	2431	2347	929	1949	1634
1	3	7	2432	2347	928	1951	1636
0	1	0	2433	2349	930	1951	1634
0	1	4	2426	2343	922	1945	1630
1	0	0	2430	2347	928	1947	1633
0	0	0	2431	2346	926	1948	1635
0	0	0	2431	2347	927	1949	1634
1	0	6	2429	2346	927	1949	1634
1	3	0	2431	2345	928	1949	1634
0	0	0	2428	2345	928	1948	1631
0	0	0	2430	2347	924	1950	1635
0	1	0	2431	2347	928	1952	1637
0	0	4	2430	2345	925	1944	1631
0	0	0	2432	2348	927	1950	1633
0	1	1	2430	2347	928	1948	1635
0	0	0	2431	2347	928	1947	1634
1	0	3	2431	2347	928	1945	1635
0	1	0	2426	2342	924	1944	1632
1	2	0	2431	2349	929	1950	1637
1	1	0	2432	2347	927	1950	1634
0	1	0	2433	2351	931	1950	1635
0	0	2	2432	2346	927	1948	1634
0	1	0	2432	2347	928	1943	1629
0	1	0	2430	2346	927	1948	1636
3	0	2	2431	2347	928	1948	1636
0	1	0	2433	2349	931	1951	1635
1	1	0	2430	2343	923	1944	1630
1	3	2	2432	2348	927	1947	1632
2	0	3	2432	2347	928	1949	1634
0	0	0	2431	2348	928	1948	1634
0	0	3	2424	2342	926	1947	1634
2	0	1	2431	2347	928	1948	1634
2	0	2	2426	2347	927	1944	1633
0	2	0	2432	2348	929	1950	1637
0	0	2	2432	2348	927	1950	1635
2	2	2	2431	2347	927	1950	1634
1	0	2	2432	2346	924	1943	1628
1	2	2	2430	2356	927	1949	1631
0	1	2	2431	2345	929	1948	1635
0	0	1	2427	2348	929	1950	1636
0	1	1	2428	2345	925	1944	1630
0	0	0	2433	2349	928	1950	1635
3	0	5	2432	2348	928	1945	1629
1	0	2	2432	2345	927	1949	1633
0	2	2	2429	2347	928	1949	1633
0	1	0	2431	2348	927	1948	1633
0	2	0	2433	2343	925	1947	1633
0	3	1	2432	2348	928	1947	1635
1	2	2	2431	2347	929	1947	1638
1	2	2	2431	2347	926	1945	1629
0	1	0	2432	2348	928	1948	1635
1	3	0	2430	2347	929	1949	1634
0	1	0	2430	2347	927	1948	1634
0	0	6	2432	2348	929	1949	1637
0	0	0	2426	2344	926	1944	1633
1	2	0	2432	2349	929	1949	1634
0	2	1	2432	2347	923	1946	1632
0	0	2	2431	2348	927	1948	1632
1	0	0	2430	2347	927	1946	1634
0	1	0	2431	2346	929	1947	1630
2	0	0	2427	2344	926	1948	1632
1	3	2	2431	2347	924	1949	1635
0	0	3	2432	2346	929	1950	1636
0	1	0	2429	2340	925	1946	1629
1	3	0	2433	2349	929	1949	1635
2	0	5	2432	2348	929	1949	1634
0	1	0	2432	2347	927	1949	1634
0	1	0	2427	2342	923	1948	1633
1	0	0	2430	2347	927	1949	1634
0	1	2	2427	2341	925	1939	1626
0	2	2	2428	2345	927	1944	1629
0	1	0	2433	2349	930	1949	1634
0	0	1	2431	2347	928	1947	1634
1	0	6	2432	2348	925	1945	1629
1	0	0	2428	2346	926	1949	1633
0	0	5	2432	2342	927	1948	1637
0	0	0	2432	2347	929	1949	1634
1	3	2	2427	2339	922	1943	1629
1	2	0	2431	2347	928	1948	1635
1	3	2	2432	2350	928	1948	1627
1	0	3	2434	2349	928	1951	1635
3	0	5	2429	2346	928	1949	1632
0	0	0	2430	2347	929	1949	1635
0	2	0	2429	2342	917	1946	1632
0	2	0	2432	2348	928	1948	1635
0	1	0	2431	2347	927	1949	1634
1	0	3	2430	2340	925	1943	1629
0	0	2	2431	2346	929	1947	1635
0	0	0	2431	2345	924	1950	1634
1	4	0	2433	2347	928	1946	1635
0	0	0	2432	2348	926	1950	1635
0	1	0	2426	2341	921	1944	1625
1	3	0	2430	2347	929	1948	1635
1	0	2	2431	2347	926	1948	1634
2	0	0	2431	2347	927	1948	1634
0	0	0	2426	2341	923	1947	1634
1	2	0	2433	2351	929	1950	1634
0	0	4	2433	2346	929	1949	1633
0	1	5	2430	2347	929	1947	1634
0	1	0	2430	2347	927	1949	1634
1	1	0	2431	2347	929	1946	1630
0	0	0	2430	2347	927	1947	1634
0	1	0	2429	2346	927	1948	1634
0	0	2	2429	2346	929	1951	1636
1	1	1	2428	2342	924	1942	1627
0	2	2	2434	2348	930	1948	1635
0	0	6	2431	2347	927	1947	1634
0	0	2	2432	2347	926	1949	1636
2	0	0	2427	2346	928	1949	1635
1	1	0	2433	2348	926	1945	1634
2	0	5	2430	2347	926	1946	1632
1	4	2	2431	2347	927	1949	1633
2	0	4	2430	2344	927	1947	1634
0	0	0	2429	2347	928	1951	1636
1	3	0	2432	2346	926	1947	1631
0	0	5	2431	2347	929	1948	1634
0	0	0	2432	2348	927	1947	1634
0	0	0	2432	2346	928	1949	1633
1	0	0	2424	2342	923	1943	1628
2	0	0	2431	2347	926	1948	1634
1	0	1	2431	2346	927	1947	1631
3	0	0	2431	2347	927	1949	1632
0	1	2	2428	2345	929	1949	1635
0	0	5	2434	2348	930	1951	1635
0	0	0	2433	2344	929	1949	1633
0	1	2	2433	2347	927	1949	1634
0	0	0	2430	2346	927	1949	1634
1	3	0	2430	2341	921	1945	1627
0	1	0	2431	2347	928	1949	1632
0	0	0	2430	2347	929	1947	1634
2	0	2	2433	2348	929	1948	1635
0	1	0	2433	2347	929	1949	1633
0	0	3	2427	2342	923	1943	1629
1	4	0	2431	2346	927	1947	1634
2	0	2	2431	2346	926	1947	1633
0	0	1	2428	2347	928	1948	1633
1	4	1	2430	2346	929	1947	1634
0	0	1	2431	2348	928	1950	1631
1	1	0	2427	2345	930	1951	1635
0	1	0	2433	2348	929	1949	1634
0	1	0	2434	2348	928	1949	1633
2	0	3	2427	2342	923	1942	1630
1	0	3	2431	2346	927	1949	1633
1	4	5	2431	2348	927	1949	1635
0	0	0	2432	2347	927	1949	1634
1	0	5	2427	2341	925	1946	1633
0	0	0	2432	2346	929	1950	1636
1	2	0	2427	2344	928	1946	1630
2	0	0	2424	2343	928	1942	1630
0	0	0	2431	2349	928	1950	1635
2	0	0	2431	2347	927	1949	1634
1	3	0	2431	2347	929	1946	1632
1	2	0	2431	2348	931	1950	1635
1	3	1	2434	2349	929	1950	1634
0	1	5	2432	2348	927	1949	1633
1	1	0	2427	2341	921	1945	1629
0	1	3	2431	2347	928	1948	1634
0	0	2	2431	2347	929	1948	1630
0	1	1	2431	2348	928	1950	1635
0	1	0	2427	2344	926	1948	1634
0	0	0	2430	2347	929	1949	1635
1	0	0	2429	2348	923	1948	1635
0	2	0	2434	2350	931	1949	1635
0	2	3	2432	2348	930	1949	1634
0	0	0	2431	2344	926	1942	1628
0	0	0	2431	2343	928	1945	1632
1	0	1	2431	2346	926	1948	1633
1	0	2	2431	2347	928	1950	1636
0	1	6	2433	2349	930	1951	1636
2	0	2	2427	2343	924	1944	1629
0	1	5	2432	2348	929	1949	1634
0	0	4	2432	2346	928	1941	1632
2	0	5	2431	2347	929	1951	1633
0	1	3	2429	2345	928	1948	1634
0	2	3	2434	2348	929	1949	1634
0	0	3	2425	2342	926	1949	1629
1	0	1	2431	2346	929	1951	1633
0	0	0	2432	2349	930	1952	1635
2	0	4	2430	2347	924	1944	1629
1	0	3	2433	2348	927	1949	1635
0	0	0	2432	2346	929	1949	1633
1	2	0	2432	2347	929	1949	1635
0	0	0	2427	2340	923	1946	1633
1	1	2	2431	2346	929	1949	1634
1	0	5	2433	2349	929	1951	1634
1	4	1	2429	2338	927	1950	1627
0	1	0	2433	2349	933	1950	1634
0	0	0	2433	2347	929	1950	1634
1	2	2	2431	2347	925	1945	1629
