# Supplementary material for: Assisting hand gesture classification and rehabilitation assessment via sEMG and finger motion data
Source: Front Bioeng Biotechnol. 2026 Jan 8;13:1751763. doi: 10.3389/fbioe.2025.1751763 (PMC12823985; doi:10.3389/fbioe.2025.1751763)
Supplement: Supplementary file 1 [file DataSheet1.zip › dataset/function 0/1/2/8.csv]

channel_2	channel_3	channel_6	pinky	ring finger	middle finger	forefinger	thumb
2	0	0	2421	2329	935	1943	1505
0	0	4	2418	2329	934	1942	1504
2	0	0	2423	2332	935	1935	1500
1	4	0	2420	2329	933	1941	1503
0	0	2	2420	2329	934	1941	1503
1	1	2	2421	2329	934	1942	1503
1	2	0	2420	2330	934	1944	1506
0	1	0	2422	2328	933	1937	1498
0	1	5	2420	2333	933	1943	1503
1	2	0	2422	2330	935	1942	1503
1	3	1	2421	2330	934	1941	1503
0	1	0	2416	2323	928	1936	1497
1	0	1	2421	2330	934	1941	1502
1	2	0	2406	2308	935	1942	1509
0	2	2	2408	2309	933	1941	1508
3	0	2	2405	2310	935	1943	1507
0	0	0	2407	2310	935	1943	1506
2	0	0	2407	2310	936	1942	1508
0	1	0	2406	2305	930	1936	1500
0	1	2	2408	2310	934	1942	1508
0	0	0	2407	2310	936	1944	1510
0	0	0	2410	2313	937	1943	1509
0	0	0	2405	2304	928	1937	1502
1	2	0	2408	2311	935	1942	1507
1	2	0	2408	2311	935	1943	1507
0	0	0	2408	2309	935	1943	1508
3	4	0	2407	2309	933	1943	1506
1	3	0	2407	2309	934	1939	1507
1	1	2	2406	2306	934	1943	1505
0	0	0	2408	2310	935	1941	1506
0	0	6	2407	2309	934	1939	1506
0	0	3	2408	2310	934	1942	1509
0	0	4	2405	2306	931	1938	1503
0	1	3	2409	2311	936	1943	1508
0	0	0	2409	2310	933	1939	1506
0	0	0	2409	2311	935	1940	1508
1	1	0	2404	2305	928	1939	1506
1	2	0	2407	2310	933	1943	1507
1	4	0	2408	2311	936	1941	1508
1	1	2	2408	2309	936	1943	1507
3	1	0	2407	2309	934	1940	1509
2	4	0	2406	2309	935	1942	1506
0	0	2	2410	2312	937	1945	1508
0	0	2	2410	2308	930	1942	1505
0	1	0	2408	2310	935	1943	1507
1	1	0	2408	2309	936	1944	1508
1	2	0	2397	2304	928	1934	1502
0	2	0	2408	2310	935	1943	1509
0	0	0	2408	2309	936	1946	1510
1	1	0	2411	2311	935	1942	1510
0	0	2	2403	2307	934	1941	1507
0	0	0	2406	2310	936	1938	1505
1	1	0	2408	2310	934	1943	1508
0	1	1	2408	2309	936	1943	1508
2	0	2	2408	2310	936	1943	1509
1	0	6	2407	2307	930	1936	1501
0	0	0	2409	2310	936	1944	1508
0	0	3	2403	2307	932	1944	1510
0	1	1	2408	2312	936	1944	1508
1	2	2	2405	2303	932	1937	1503
0	0	1	2408	2311	935	1942	1508
1	0	0	2407	2309	935	1942	1507
1	0	3	2408	2309	935	1942	1508
0	0	0	2407	2311	934	1942	1509
2	2	0	2406	2310	936	1945	1511
0	0	0	2408	2301	924	1941	1507
1	1	0	2408	2312	935	1945	1510
1	1	0	2410	2310	935	1947	1503
0	0	1	2408	2310	935	1943	1507
1	2	0	2405	2306	932	1937	1500
0	1	3	2407	2307	936	1943	1509
0	1	4	2405	2308	935	1942	1508
1	0	1	2408	2310	933	1941	1509
0	1	5	2402	2302	930	1937	1504
0	0	3	2407	2309	935	1943	1509
0	0	1	2408	2309	937	1946	1510
2	4	6	2410	2313	935	1944	1509
2	0	0	2408	2311	935	1943	1507
0	1	3	2401	2306	934	1942	1497
1	0	2	2408	2310	936	1942	1508
0	0	1	2408	2310	928	1937	1506
0	1	0	2408	2311	929	1942	1507
1	0	6	2410	2310	936	1945	1509
1	2	1	2405	2303	930	1936	1502
0	1	1	2408	2310	934	1943	1508
1	4	2	2407	2308	935	1943	1507
1	3	2	2403	2305	933	1934	1501
0	0	0	2402	2304	928	1936	1501
0	0	2	2408	2310	933	1943	1507
2	0	0	2407	2309	935	1941	1508
2	0	2	2406	2309	936	1943	1507
0	0	0	2405	2308	933	1944	1509
0	2	2	2407	2310	936	1946	1509
0	1	6	2408	2310	937	1944	1510
0	1	0	2408	2311	935	1943	1508
0	1	0	2406	2309	934	1944	1508
0	1	0	2406	2304	929	1933	1501
3	0	3	2408	2310	935	1943	1507
0	1	0	2406	2309	935	1944	1507
0	2	2	2407	2309	933	1943	1507
1	0	2	2401	2303	930	1935	1502
0	2	0	2406	2310	935	1944	1510
1	3	2	2408	2311	937	1945	1510
1	0	2	2409	2311	935	1944	1508
0	2	0	2407	2308	933	1944	1507
0	1	0	2406	2309	934	1943	1510
1	1	0	2404	2307	934	1942	1509
0	0	1	2407	2307	933	1944	1509
0	0	0	2406	2309	936	1942	1509
0	1	0	2409	2312	937	1944	1509
1	2	2	2405	2304	930	1937	1501
0	1	1	2408	2309	937	1943	1507
0	0	0	2406	2310	934	1941	1508
0	0	0	2406	2308	936	1942	1509
2	0	2	2399	2302	929	1941	1495
0	1	0	2407	2310	933	1943	1505
0	0	6	2406	2308	934	1942	1508
0	1	0	2406	2308	934	1943	1510
0	0	2	2407	2308	931	1941	1508
0	0	3	2405	2309	935	1942	1507
0	0	0	2408	2311	937	1944	1507
1	2	0	2407	2309	932	1941	1507
0	0	0	2407	2308	936	1943	1507
1	1	0	2407	2309	935	1943	1508
1	1	2	2399	2301	929	1936	1502
0	1	0	2408	2309	935	1945	1509
2	0	0	2407	2311	936	1945	1509
0	1	0	2408	2308	936	1944	1508
0	1	0	2401	2303	931	1937	1506
1	2	0	2407	2308	933	1938	1504
0	0	0	2405	2304	933	1942	1507
1	1	0	2405	2307	933	1942	1506
1	2	1	2405	2308	934	1941	1506
0	1	0	2405	2306	930	1935	1500
1	3	2	2406	2306	935	1945	1509
1	4	4	2404	2308	934	1943	1508
1	2	2	2407	2310	935	1944	1507
1	0	0	2402	2301	929	1937	1501
3	0	0	2405	2307	934	1942	1507
0	0	0	2406	2307	934	1942	1507
1	1	3	2405	2307	935	1942	1507
0	0	0	2408	2311	936	1944	1507
0	3	2	2405	2307	935	1941	1508
0	1	0	2406	2304	930	1936	1503
1	0	2	2406	2307	935	1941	1507
0	0	0	2406	2308	935	1943	1503
0	2	0	2406	2307	935	1943	1507
0	2	1	2399	2303	930	1936	1501
0	1	2	2406	2309	935	1942	1507
2	0	0	2405	2307	936	1945	1509
0	0	0	2407	2310	937	1944	1507
0	1	0	2403	2304	928	1938	1503
0	0	0	2406	2309	935	1943	1508
0	0	2	2403	2307	935	1942	1507
0	0	0	2406	2305	934	1943	1506
0	0	6	2405	2307	934	1943	1506
0	0	2	2405	2301	932	1943	1508
1	0	0	2406	2308	933	1941	1508
0	4	3	2405	2309	936	1940	1502
2	0	6	2406	2308	936	1937	1501
2	0	2	2403	2308	935	1945	1509
0	0	5	2403	2304	932	1937	1503
0	0	0	2408	2310	935	1944	1507
1	0	3	2406	2308	934	1943	1508
0	2	1	2406	2310	935	1942	1506
0	0	2	2399	2302	928	1938	1506
1	0	0	2405	2308	935	1942	1509
0	0	0	2406	2308	933	1942	1506
1	4	2	2406	2308	933	1942	1507
0	2	2	2405	2307	934	1943	1508
0	0	0	2400	2306	935	1939	1507
1	4	1	2403	2310	937	1942	1507
2	0	0	2407	2309	927	1938	1506
0	0	0	2406	2308	934	1941	1507
1	0	0	2402	2302	928	1936	1502
1	0	2	2406	2308	935	1943	1507
0	0	0	2405	2306	935	1942	1507
0	0	0	2405	2309	936	1945	1510
1	2	0	2408	2310	936	1945	1507
0	3	0	2403	2303	932	1943	1506
2	0	4	2407	2309	934	1943	1496
1	3	2	2406	2308	935	1942	1506
0	1	5	2404	2306	934	1942	1507
1	1	0	2401	2307	933	1941	1508
2	1	0	2405	2308	932	1943	1508
1	1	3	2407	2309	936	1946	1509
0	2	0	2407	2310	935	1941	1507
1	0	2	2407	2309	935	1942	1508
0	1	0	2405	2302	931	1938	1501
0	0	2	2405	2308	934	1942	1505
0	0	0	2405	2308	933	1943	1508
0	1	1	2406	2307	933	1943	1508
2	1	0	2401	2302	930	1936	1503
1	3	1	2406	2308	934	1943	1507
1	1	2	2406	2308	935	1945	1509
0	2	0	2408	2310	936	1943	1509
0	1	0	2406	2307	935	1943	1505
3	0	2	2405	2307	934	1941	1504
1	2	1	2406	2309	935	1942	1507
0	0	2	2406	2307	934	1941	1508
0	0	0	2406	2307	935	1943	1507
0	0	0	2408	2311	935	1945	1507
1	0	1	2402	2298	930	1935	1503
1	3	0	2407	2308	935	1943	1507
0	1	0	2406	2306	935	1944	1508
0	1	2	2405	2307	934	1938	1508
3	0	2	2402	2300	930	1941	1507
1	4	0	2405	2304	933	1943	1506
2	4	0	2406	2307	934	1943	1507
0	0	1	2406	2308	934	1943	1508
1	4	0	2406	2307	933	1942	1508
1	0	5	2406	2308	933	1938	1502
2	1	0	2406	2308	934	1940	1508
0	0	4	2405	2305	934	1941	1507
1	2	0	2407	2309	936	1945	1510
1	2	0	2400	2306	933	1937	1503
0	2	0	2406	2308	935	1943	1507
0	2	0	2406	2307	935	1942	1509
0	0	2	2406	2308	933	1941	1506
2	0	0	2405	2309	935	1943	1508
1	3	1	2402	2305	935	1943	1511
1	0	0	2409	2310	934	1944	1508
0	0	0	2407	2310	936	1942	1509
1	1	2	2406	2308	935	1943	1505
1	2	0	2406	2308	934	1943	1506
0	2	2	2402	2301	929	1934	1502
0	0	3	2406	2308	933	1943	1506
0	0	2	2404	2302	934	1943	1507
0	1	0	2406	2308	934	1943	1506
0	2	0	2401	2309	930	1936	1505
0	0	2	2406	2308	934	1946	1509
0	0	0	2408	2310	935	1944	1509
2	0	0	2408	2310	936	1943	1508
0	0	2	2406	2307	935	1942	1508
2	0	0	2402	2305	932	1941	1505
1	3	0	2406	2308	933	1942	1506
0	0	2	2407	2307	935	1936	1501
2	0	2	2406	2309	937	1940	1506
1	2	0	2407	2310	937	1942	1509
0	1	0	2404	2303	931	1936	1502
0	0	0	2408	2309	935	1943	1508
1	1	0	2406	2307	934	1945	1508
0	1	1	2406	2309	934	1943	1507
1	0	5	2401	2302	929	1937	1506
0	0	2	2407	2309	933	1943	1506
0	0	0	2406	2309	934	1943	1508
0	2	0	2407	2309	935	1942	1510
2	1	1	2412	2309	936	1943	1509
0	1	6	2405	2308	934	1941	1504
1	3	0	2407	2308	935	1943	1507
0	0	0	2406	2304	928	1939	1505
0	1	0	2407	2309	933	1943	1506
1	0	0	2402	2301	928	1936	1501
0	0	2	2406	2308	934	1942	1507
0	1	5	2406	2307	935	1942	1506
0	1	0	2406	2309	935	1943	1509
1	4	2	2408	2311	937	1943	1509
0	0	3	2403	2302	933	1940	1506
0	0	0	2407	2306	934	1935	1501
1	4	0	2406	2308	935	1943	1508
0	0	2	2406	2307	935	1943	1507
2	0	3	2406	2307	935	1941	1507
0	1	0	2405	2305	932	1940	1503
1	0	3	2406	2307	936	1944	1510
0	1	0	2403	2306	934	1943	1508
0	1	0	2407	2309	935	1943	1508
1	0	2	2401	2302	929	1934	1501
0	1	7	2406	2309	933	1944	1508
0	0	2	2406	2308	933	1943	1505
1	0	1	2406	2307	936	1943	1508
1	1	2	2404	2305	933	1941	1506
0	1	0	2407	2303	926	1940	1507
1	0	1	2407	2308	936	1945	1510
1	4	2	2406	2308	934	1943	1506
0	0	0	2400	2308	934	1942	1501
1	1	0	2408	2307	933	1942	1507
1	2	0	2405	2304	930	1936	1501
0	1	0	2406	2308	933	1943	1508
0	0	0	2406	2305	936	1943	1507
1	1	0	2407	2307	935	1942	1504
0	0	3	2402	2301	929	1932	1503
0	0	3	2407	2307	936	1944	1498
0	3	1	2408	2311	936	1944	1509
3	0	2	2408	2309	934	1942	1507
2	0	2	2399	2301	930	1940	1506
1	2	0	2407	2304	934	1942	1507
1	3	1	2407	2307	933	1941	1506
0	0	0	2407	2306	935	1943	1507
1	0	0	2406	2306	935	1941	1506
0	0	0	2406	2308	932	1937	1501
0	0	0	2405	2307	935	1943	1509
3	0	1	2407	2309	936	1944	1509
0	1	0	2407	2309	933	1942	1508
0	0	3	2402	2302	930	1935	1502
0	3	0	2407	2307	933	1943	1508
0	2	0	2407	2307	934	1943	1509
0	0	2	2407	2307	934	1942	1514
0	0	0	2406	2307	935	1939	1508
0	0	2	2401	2302	934	1941	1508
0	0	0	2406	2309	937	1943	1509
1	1	3	2408	2310	937	1943	1508
2	3	0	2399	2307	935	1942	1508
0	0	0	2406	2307	936	1942	1508
0	0	3	2407	2304	931	1935	1503
0	1	3	2406	2307	934	1943	1508
3	0	2	2404	2306	935	1940	1508
1	4	0	2407	2307	934	1941	1508
2	2	0	2400	2300	929	1937	1502
1	2	0	2406	2307	938	1944	1510
2	0	2	2405	2310	936	1944	1507
0	1	1	2408	2307	935	1942	1507
0	0	4	2405	2303	935	1941	1507
1	3	0	2404	2304	934	1941	1508
2	0	3	2406	2307	934	1942	1507
0	0	2	2406	2306	936	1940	1504
1	3	0	2408	2310	937	1940	1505
1	0	2	2406	2308	935	1943	1505
0	0	7	2401	2302	929	1935	1502
1	2	0	2407	2308	935	1943	1509
0	1	0	2405	2306	933	1943	1507
0	1	0	2406	2307	934	1942	1507
0	0	0	2401	2300	929	1938	1506
3	0	2	2406	2308	934	1944	1509
1	1	3	2403	2310	937	1944	1509
2	0	2	2409	2311	936	1942	1509
0	0	0	2406	2307	935	1943	1509
1	1	0	2404	2305	935	1937	1503
0	1	0	2407	2307	935	1942	1508
1	3	0	2406	2303	926	1937	1508
0	0	0	2407	2313	936	1942	1507
1	3	2	2403	2298	933	1936	1503
0	0	0	2407	2307	934	1943	1509
1	4	2	2407	2309	937	1944	1509
1	0	4	2407	2307	934	1942	1507
0	1	0	2406	2309	937	1942	1507
1	3	3	2401	2302	931	1941	1507
0	1	2	2406	2308	934	1935	1503
0	2	2	2407	2306	935	1941	1511
1	0	2	2408	2309	937	1945	1510
0	1	0	2408	2310	935	1941	1509
1	0	5	2405	2304	929	1935	1501
0	2	0	2406	2307	935	1943	1507
2	0	1	2400	2305	935	1942	1510
1	3	2	2408	2310	938	1944	1508
1	0	5	2403	2302	931	1935	1503
1	2	0	2407	2306	935	1941	1508
2	0	0	2407	2308	934	1942	1508
0	1	0	2406	2308	936	1943	1509
0	0	0	2406	2306	934	1941	1508
0	0	2	2406	2302	929	1939	1506
1	3	0	2408	2307	934	1943	1508
0	0	2	2411	2309	935	1945	1507
0	2	0	2406	2306	936	1942	1500
3	0	6	2406	2308	936	1941	1509
3	0	2	2401	2304	931	1935	1503
3	0	2	2404	2307	937	1942	1507
0	1	0	2406	2304	934	1942	1507
1	2	1	2407	2307	935	1941	1509
1	3	2	2402	2299	928	1938	1507
1	1	0	2407	2309	937	1944	1509
0	0	3	2411	2308	934	1940	1508
0	1	0	2407	2308	936	1941	1509
1	0	2	2406	2306	936	1941	1508
0	0	5	2396	2304	933	1942	1503
1	0	4	2405	2307	936	1942	1507
1	2	0	2407	2306	925	1937	1506
0	0	0	2406	2307	937	1942	1508
1	2	2	2401	2301	927	1936	1502
0	0	0	2407	2308	939	1944	1510
1	0	3	2406	2307	934	1942	1507
0	1	0	2404	2305	934	1940	1508
1	1	0	2406	2306	935	1942	1508
1	4	2	2399	2300	932	1939	1507
1	0	3	2407	2306	935	1936	1498
0	1	0	2407	2306	934	1941	1508
0	1	0	2408	2308	934	1940	1508
0	1	0	2404	2305	933	1942	1508
0	1	2	2407	2308	934	1942	1508
0	0	4	2407	2313	933	1942	1509
1	1	3	2407	2306	936	1941	1507
1	0	3	2408	2308	934	1941	1507
0	1	0	2405	2299	929	1935	1503
0	1	0	2407	2305	933	1943	1509
0	2	3	2407	2306	935	1940	1508
1	4	2	2406	2307	934	1942	1508
0	0	3	2401	2301	931	1933	1505
1	2	2	2407	2307	934	1942	1509
3	0	1	2406	2308	936	1944	1510
1	0	3	2409	2310	936	1944	1508
0	0	0	2406	2306	934	1942	1507
0	1	0	2405	2307	935	1942	1502
0	0	0	2406	2307	934	1940	1508
0	0	3	2407	2306	933	1940	1508
1	4	1	2406	2307	935	1942	1509
1	0	2	2409	2309	937	1943	1509
0	2	0	2404	2301	929	1933	1499
1	2	2	2406	2307	935	1941	1509
0	0	1	2406	2306	935	1941	1508
0	0	2	2408	2307	935	1940	1507
0	0	0	2402	2302	932	1939	1505
0	1	0	2406	2307	935	1942	1506
0	2	2	2408	2307	935	1940	1507
1	3	4	2406	2307	936	1943	1509
0	1	0	2407	2308	937	1943	1509
1	3	0	2408	2309	933	1938	1503
0	2	3	2407	2307	935	1942	1508
1	4	5	2405	2304	933	1940	1506
0	0	0	2407	2308	936	1942	1507
0	0	0	2403	2299	928	1935	1503
1	3	2	2406	2307	935	1940	1508
0	0	0	2407	2306	935	1941	1508
3	0	0	2409	2308	934	1941	1508
2	0	0	2408	2307	935	1941	1508
0	0	1	2398	2300	934	1940	1507
0	2	3	2406	2306	934	1939	1507
2	0	0	2407	2307	934	1941	1507
0	0	1	2407	2307	935	1941	1507
0	1	2	2407	2306	936	1940	1506
0	2	5	2406	2303	931	1935	1504
0	0	2	2405	2308	936	1944	1511
0	0	2	2406	2308	935	1941	1508
0	2	3	2407	2308	936	1942	1508
0	1	0	2402	2299	928	1935	1501
0	0	0	2406	2306	934	1941	1509
1	0	2	2406	2306	934	1942	1507
1	1	2	2406	2306	934	1941	1509
0	1	0	2405	2305	935	1942	1508
0	1	0	2407	2303	932	1940	1507
0	1	0	2407	2307	935	1944	1511
3	0	0	2408	2309	935	1942	1507
1	0	0	2406	2307	934	1941	1504
0	0	0	2406	2307	937	1940	1508
1	2	1	2403	2301	930	1935	1501
1	4	0	2407	2307	936	1942	1507
0	0	6	2405	2305	932	1941	1506
0	2	0	2407	2306	934	1942	1507
0	1	0	2402	2300	930	1937	1504
1	4	3	2404	2310	937	1944	1509
1	0	2	2409	2310	936	1942	1508
2	0	3	2405	2308	935	1941	1509
2	0	2	2406	2306	933	1942	1508
0	1	0	2401	2302	934	1939	1505
0	0	0	2407	2307	934	1942	1508
2	0	6	2406	2306	935	1933	1505
0	3	0	2406	2307	934	1940	1508
0	0	0	2400	2300	930	1938	1503
2	0	2	2405	2308	936	1942	1509
0	0	3	2406	2305	934	1940	1517
1	1	2	2405	2307	935	1939	1505
1	1	0	2406	2306	935	1941	1508
2	0	2	2401	2300	930	1938	1506
0	0	0	2405	2306	935	1942	1507
1	2	0	2407	2308	935	1944	1510
0	0	3	2407	2308	936	1942	1508
0	0	0	2405	2305	934	1940	1507
0	0	2	2401	2304	934	1937	1504
1	1	2	2406	2306	935	1940	1508
3	0	2	2406	2303	927	1938	1507
2	0	2	2405	2306	934	1942	1508
0	0	0	2397	2300	930	1930	1501
0	1	1	2406	2306	936	1942	1510
2	2	6	2406	2308	936	1942	1510
0	0	0	2408	2310	935	1943	1508
0	1	0	2402	2301	933	1939	1507
2	0	2	2406	2306	934	1931	1503
1	0	0	2407	2306	935	1932	1503
2	0	2	2407	2306	935	1943	1510
0	1	0	2406	2309	935	1944	1507
0	0	3	2408	2308	936	1940	1509
2	0	0	2406	2305	930	1938	1502
0	0	3	2409	2310	937	1943	1508
0	2	1	2406	2307	935	1941	1508
1	0	3	2401	2298	930	1938	1507
0	0	1	2406	2307	934	1941	1507
0	0	5	2407	2307	934	1942	1508
0	0	0	2406	2305	931	1942	1509
1	2	0	2407	2307	935	1944	1510
0	0	0	2408	2309	936	1937	1505
0	1	0	2407	2308	935	1942	1508
0	1	0	2407	2306	935	1941	1505
0	0	6	2407	2308	935	1942	1509
0	0	0	2402	2301	929	1936	1500
1	2	0	2406	2307	934	1940	1507
0	1	0	2407	2307	934	1942	1509
1	1	0	2407	2307	935	1942	1505
0	0	2	2402	2300	933	1940	1507
1	1	3	2406	2307	934	1941	1508
0	0	2	2407	2308	936	1945	1509
1	4	2	2408	2309	936	1943	1510
1	1	6	2407	2306	934	1941	1508
0	1	0	2407	2306	934	1942	1508
1	3	2	2407	2305	928	1935	1501
2	3	2	2406	2306	936	1945	1507
0	0	2	2403	2304	935	1933	1506
0	0	2	2407	2308	935	1943	1510
1	4	2	2401	2303	933	1937	1504
0	0	0	2408	2307	936	1939	1508
0	0	6	2407	2307	935	1941	1507
2	0	2	2406	2308	936	1942	1507
2	3	2	2405	2305	935	1939	1507
1	2	0	2407	2303	934	1942	1507
0	0	4	2406	2306	934	1941	1508
1	2	0	2407	2308	934	1943	1507
1	3	2	2407	2308	936	1945	1510
1	0	3	2401	2304	931	1932	1499
0	0	4	2408	2308	936	1942	1509
2	1	0	2405	2306	934	1939	1508
0	0	0	2405	2304	934	1941	1507
1	2	0	2407	2306	935	1941	1508
0	0	2	2403	2299	929	1941	1507
1	1	0	2409	2307	937	1943	1507
0	0	5	2411	2308	934	1940	1507
0	1	0	2408	2309	934	1941	1507
1	2	0	2406	2306	935	1942	1508
1	1	0	2404	2305	933	1935	1503
0	1	2	2406	2306	935	1942	1508
1	4	4	2406	2307	932	1934	1506
1	2	2	2406	2305	936	1941	1506
0	1	1	2402	2299	930	1935	1503
1	0	4	2408	2309	937	1943	1508
1	2	0	2406	2307	933	1941	1508
0	1	0	2407	2306	933	1941	1507
0	0	2	2400	2301	933	1940	1506
1	2	0	2406	2306	936	1936	1505
1	2	0	2406	2306	936	1942	1508
1	4	1	2406	2307	934	1941	1509
0	0	0	2406	2308	934	1941	1508
0	1	1	2406	2307	936	1943	1507
1	2	0	2403	2305	932	1942	1503
1	1	1	2407	2307	932	1942	1507
0	0	0	2401	2299	933	1940	1508
0	0	0	2406	2306	937	1940	1507
0	0	5	2404	2302	931	1934	1503
0	0	4	2408	2307	934	1942	1508
0	0	6	2404	2305	935	1942	1508
0	0	6	2407	2306	936	1941	1508
1	1	0	2402	2305	933	1940	1506
0	2	0	2405	2304	927	1938	1507
1	3	0	2406	2306	935	1942	1507
2	4	0	2406	2307	935	1941	1508
3	0	0	2406	2306	934	1942	1506
0	0	4	2402	2302	933	1938	1503
0	2	1	2408	2309	939	1942	1510
1	2	4	2406	2307	935	1941	1507
0	1	0	2401	2304	935	1941	1509
0	1	0	2407	2306	936	1941	1509
2	0	1	2401	2300	929	1933	1504
2	0	0	2405	2307	933	1941	1510
0	2	0	2406	2308	937	1943	1510
1	0	2	2409	2311	935	1941	1507
0	0	2	2406	2305	934	1939	1508
3	0	1	2402	2301	933	1940	1505
0	0	5	2406	2306	934	1941	1508
0	1	0	2406	2306	934	1941	1500
0	1	0	2407	2308	935	1942	1507
0	1	0	2402	2300	929	1935	1501
0	0	6	2406	2307	935	1941	1510
2	0	4	2405	2306	933	1943	1508
0	0	0	2409	2308	936	1943	1509
0	0	0	2403	2302	929	1936	1504
0	1	0	2407	2305	936	1941	1509
0	0	0	2406	2307	935	1941	1508
0	0	3	2405	2305	934	1942	1509
2	0	1	2406	2306	935	1942	1507
1	0	5	2406	2307	935	1942	1508
1	4	3	2401	2303	935	1940	1503
0	0	4	2409	2308	935	1943	1508
0	1	2	2406	2307	935	1941	1508
1	0	2	2406	2306	935	1942	1507
1	0	3	2407	2305	930	1930	1503
2	0	3	2406	2306	934	1943	1511
0	0	0	2408	2306	934	1941	1508
1	1	1	2406	2307	934	1941	1508
0	1	0	2404	2299	928	1934	1501
0	0	3	2406	2306	935	1941	1505
1	2	0	2406	2305	935	1943	1511
1	0	3	2408	2309	938	1943	1510
0	0	0	2406	2307	934	1943	1510
0	0	0	2407	2305	936	1942	1509
1	3	0	2406	2306	935	1941	1507
0	1	0	2407	2307	930	1943	1509
0	0	2	2406	2307	935	1942	1508
2	1	0	2405	2302	929	1934	1501
0	0	2	2406	2305	933	1942	1506
0	1	0	2404	2305	934	1941	1507
0	0	2	2404	2305	932	1941	1508
0	1	2	2406	2306	935	1938	1507
0	0	0	2396	2298	930	1934	1503
0	1	1	2406	2306	933	1942	1508
0	0	2	2407	2305	934	1941	1506
1	3	0	2408	2306	935	1940	1508
1	1	0	2405	2300	934	1942	1508
1	3	0	2405	2304	935	1943	1509
0	0	3	2403	2308	936	1945	1506
0	1	7	2407	2309	935	1942	1506
0	0	2	2406	2305	936	1940	1508
0	3	0	2400	2301	929	1934	1501
0	0	2	2406	2306	934	1942	1507
0	0	2	2404	2306	934	1943	1509
2	0	2	2406	2306	934	1941	1506
0	1	0	2400	2299	929	1937	1506
0	0	1	2406	2304	935	1943	1508
0	0	5	2407	2309	937	1943	1509
1	2	2	2406	2305	935	1939	1506
0	0	2	2406	2306	936	1940	1508
1	1	3	2405	2306	935	1941	1508
1	4	0	2405	2304	932	1932	1503
0	1	0	2406	2306	934	1941	1509
0	0	2	2406	2305	936	1939	1508
1	1	2	2408	2308	937	1943	1508
0	0	0	2404	2300	929	1935	1502
0	2	5	2405	2306	934	1941	1508
0	1	5	2405	2305	935	1940	1508
0	2	0	2406	2305	935	1941	1507
2	0	1	2400	2297	932	1941	1508
0	0	1	2407	2304	935	1935	1503
0	1	6	2406	2306	937	1942	1507
0	2	0	2406	2303	934	1941	1506
0	0	0	2406	2303	936	1942	1509
3	0	0	2405	2306	932	1938	1506
1	2	0	2407	2307	938	1941	1509
2	0	0	2406	2305	933	1942	1505
0	0	0	2406	2302	932	1940	1507
0	2	2	2406	2306	934	1941	1509
1	0	2	2400	2298	929	1934	1503
1	0	2	2407	2308	936	1944	1509
0	0	0	2408	2311	937	1943	1508
1	4	0	2406	2307	936	1942	1509
2	0	0	2403	2304	934	1939	1508
0	0	0	2404	2304	930	1939	1507
2	0	5	2406	2305	934	1942	1507
1	0	2	2406	2306	934	1942	1507
0	1	0	2407	2305	936	1941	1508
0	0	6	2403	2300	930	1934	1502
1	0	2	2406	2305	935	1945	1510
1	4	0	2401	2305	936	1942	1508
1	4	2	2406	2307	936	1942	1507
0	2	2	2401	2300	931	1935	1504
0	0	5	2406	2306	934	1942	1508
1	2	0	2405	2306	935	1940	1509
0	2	0	2406	2307	935	1944	1511
0	0	0	2409	2309	936	1943	1509
0	2	0	2405	2308	935	1941	1507
0	0	0	2405	2300	931	1940	1507
0	2	6	2407	2306	935	1942	1507
0	1	2	2404	2306	935	1943	1500
1	1	5	2405	2306	936	1941	1507
1	2	1	2399	2299	930	1934	1501
1	1	5	2406	2306	934	1943	1510
1	3	0	2405	2307	935	1944	1510
1	1	0	2407	2308	935	1940	1508
0	1	5	2402	2301	931	1940	1507
0	0	6	2406	2307	936	1941	1502
0	0	2	2405	2305	935	1942	1507
0	0	4	2405	2306	935	1940	1508
1	0	0	2405	2305	933	1941	1507
0	0	1	2403	2304	933	1935	1504
0	0	2	2402	2303	935	1937	1502
0	0	0	2403	2305	934	1942	1508
0	0	1	2405	2306	928	1935	1506
0	0	2	2406	2307	934	1944	1509
1	2	0	2402	2301	930	1935	1501
0	0	0	2407	2308	936	1944	1510
1	2	1	2407	2308	935	1942	1508
1	0	0	2405	2307	935	1941	1506
0	1	0	2401	2299	926	1935	1502
3	0	0	2406	2306	934	1941	1503
0	0	0	2402	2306	935	1941	1508
0	1	0	2406	2305	934	1942	1508
1	1	0	2404	2304	934	1942	1509
2	0	0	2407	2307	934	1943	1510
2	0	1	2409	2308	935	1941	1509
0	0	0	2406	2307	934	1942	1507
0	1	5	2407	2306	935	1941	1508
0	1	0	2400	2299	931	1935	1502
0	2	0	2406	2306	934	1939	1506
0	2	0	2405	2306	936	1942	1507
1	1	0	2406	2306	936	1941	1507
2	1	4	2401	2300	928	1938	1508
1	4	2	2404	2309	936	1943	1509
0	0	6	2406	2307	934	1941	1507
1	2	0	2408	2307	937	1943	1508
0	1	0	2405	2307	935	1942	1507
1	2	0	2406	2306	934	1942	1507
2	0	2	2405	2305	934	1937	1500
1	1	0	2406	2306	934	1942	1508
2	0	5	2406	2307	934	1939	1506
0	0	3	2406	2306	935	1942	1508
1	3	0	2402	2299	927	1935	1501
3	0	0	2404	2306	937	1943	1511
1	3	0	2407	2307	936	1940	1507
0	1	0	2407	2308	933	1942	1507
0	0	2	2400	2298	933	1939	1507
0	0	5	2406	2306	935	1939	1505
0	0	0	2406	2305	936	1941	1509
0	0	0	2407	2306	933	1942	1508
1	3	0	2406	2306	935	1941	1507
0	0	0	2406	2306	927	1938	1503
1	0	0	2406	2306	937	1943	1510
1	1	0	2406	2307	934	1941	1507
0	0	3	2404	2305	932	1940	1507
1	3	0	2407	2305	935	1941	1508
1	1	0	2391	2299	927	1935	1501
1	3	0	2406	2303	931	1937	1505
0	1	0	2406	2307	937	1943	1511
1	3	0	2410	2308	938	1941	1509
0	0	2	2404	2304	935	1940	1505
1	1	0	2407	2307	929	1939	1506
2	0	0	2409	2306	936	1942	1509
1	4	0	2407	2306	935	1941	1507
1	1	0	2406	2307	936	1942	1508
0	0	3	2403	2301	928	1938	1504
1	3	2	2406	2306	934	1942	1508
0	1	0	2402	2305	934	1943	1510
0	0	0	2407	2308	937	1943	1509
0	0	0	2402	2302	929	1935	1500
1	2	0	2407	2308	935	1942	1508
