# Supplementary material for: Assisting hand gesture classification and rehabilitation assessment via sEMG and finger motion data
Source: Front Bioeng Biotechnol. 2026 Jan 8;13:1751763. doi: 10.3389/fbioe.2025.1751763 (PMC12823985; doi:10.3389/fbioe.2025.1751763)
Supplement: Supplementary file 1 [file DataSheet1.zip › dataset/function 0/1/2/9.csv]

channel_2	channel_3	channel_6	pinky	ring finger	middle finger	forefinger	thumb
2	1	0	2404	2295	939	1944	1515
0	0	4	2405	2299	939	1946	1515
0	0	5	2401	2294	932	1938	1507
0	0	0	2404	2297	937	1943	1514
1	0	0	2403	2296	938	1943	1514
0	0	0	2403	2295	937	1942	1514
0	0	2	2399	2296	938	1942	1513
1	2	0	2403	2297	936	1943	1513
1	2	0	2399	2288	932	1940	1512
1	3	2	2403	2298	938	1945	1515
0	0	5	2405	2300	939	1944	1514
2	4	6	2401	2294	934	1938	1509
0	0	3	2400	2289	936	1942	1515
0	0	4	2401	2293	940	1941	1514
1	1	0	2401	2294	937	1945	1514
1	3	0	2401	2295	940	1944	1516
1	0	2	2399	2288	931	1937	1509
2	0	2	2401	2293	938	1943	1517
0	3	0	2399	2291	937	1943	1515
0	0	6	2401	2293	937	1940	1514
0	1	0	2405	2294	939	1942	1514
0	0	2	2397	2287	933	1937	1514
0	0	0	2402	2300	937	1943	1518
0	0	7	2401	2292	938	1941	1515
0	1	0	2400	2292	938	1942	1514
1	0	2	2400	2293	938	1942	1514
0	1	0	2396	2290	936	1939	1509
0	0	5	2401	2293	938	1943	1516
0	0	0	2402	2291	939	1939	1512
2	0	0	2401	2295	939	1945	1516
0	0	5	2399	2287	932	1936	1510
0	2	0	2402	2292	938	1942	1515
1	0	2	2399	2291	938	1942	1514
1	4	2	2401	2292	937	1940	1515
0	1	0	2397	2287	934	1941	1514
1	1	0	2399	2292	938	1943	1509
0	0	0	2400	2293	939	1942	1515
0	0	2	2401	2292	937	1944	1516
1	1	0	2401	2292	938	1942	1515
2	4	1	2395	2292	938	1943	1516
0	0	4	2399	2290	933	1936	1510
0	1	0	2400	2293	937	1943	1515
1	3	2	2401	2293	931	1938	1513
0	0	0	2403	2293	939	1943	1512
0	0	0	2393	2286	933	1937	1511
1	1	0	2402	2290	938	1945	1509
1	3	0	2402	2294	938	1943	1513
2	0	2	2403	2293	939	1943	1516
1	1	1	2396	2289	937	1942	1514
1	1	0	2401	2292	933	1929	1511
1	0	2	2401	2294	938	1943	1515
0	0	0	2401	2292	939	1942	1514
1	2	0	2400	2293	937	1941	1512
0	0	2	2401	2289	933	1935	1510
0	1	0	2400	2294	941	1944	1517
0	0	3	2398	2287	936	1943	1515
1	2	0	2395	2283	934	1941	1513
1	1	0	2401	2292	938	1943	1516
2	0	2	2396	2284	933	1934	1506
0	1	0	2400	2292	938	1942	1515
1	1	0	2401	2294	938	1942	1516
0	1	2	2396	2285	933	1941	1516
2	0	0	2396	2285	934	1938	1513
0	0	5	2402	2291	937	1942	1515
0	1	0	2402	2296	939	1942	1516
0	1	0	2402	2293	938	1943	1515
0	0	2	2400	2292	938	1942	1516
0	1	5	2401	2292	937	1937	1510
0	0	0	2399	2293	937	1943	1516
0	0	3	2401	2293	938	1941	1514
1	2	0	2401	2293	938	1942	1515
0	0	2	2396	2286	932	1935	1509
0	2	0	2401	2293	940	1943	1517
0	0	2	2402	2296	940	1943	1516
0	0	1	2404	2294	937	1943	1515
0	0	1	2394	2286	936	1940	1514
2	4	0	2401	2293	937	1941	1514
1	1	4	2400	2293	942	1939	1515
3	0	0	2400	2292	938	1940	1514
0	0	0	2401	2292	936	1942	1514
2	0	0	2403	2298	939	1944	1516
0	0	4	2402	2292	934	1938	1511
0	0	2	2401	2293	938	1942	1515
0	1	3	2401	2291	937	1942	1514
0	0	2	2401	2292	938	1941	1515
0	1	5	2396	2285	930	1933	1508
0	0	0	2402	2293	938	1943	1516
0	0	0	2401	2292	937	1943	1512
0	0	6	2401	2292	940	1945	1517
0	0	2	2397	2292	939	1943	1515
0	0	2	2403	2294	933	1942	1516
0	0	0	2401	2292	936	1942	1514
0	1	0	2399	2290	938	1941	1515
0	0	2	2400	2292	939	1941	1513
0	0	4	2400	2290	934	1936	1509
0	0	5	2401	2294	937	1943	1515
0	1	2	2398	2290	937	1941	1515
1	3	0	2401	2293	936	1943	1515
0	1	0	2402	2293	937	1941	1515
0	0	1	2395	2286	932	1937	1509
0	0	4	2401	2291	938	1943	1516
0	1	0	2401	2293	937	1942	1515
0	1	0	2399	2292	938	1941	1515
2	0	5	2399	2291	936	1939	1514
1	3	3	2400	2289	935	1941	1516
0	1	1	2400	2294	938	1944	1517
0	0	2	2402	2295	942	1943	1514
0	2	0	2403	2295	940	1943	1516
1	4	0	2399	2287	928	1934	1509
0	4	2	2402	2293	937	1944	1515
1	1	0	2399	2292	938	1942	1515
1	4	0	2401	2293	938	1940	1516
1	0	2	2395	2287	932	1937	1513
0	0	1	2403	2292	937	1943	1515
0	0	0	2402	2293	938	1942	1513
0	0	0	2400	2292	938	1942	1517
0	1	0	2400	2293	937	1942	1515
1	0	0	2401	2291	938	1943	1514
0	0	2	2393	2289	938	1943	1510
0	0	0	2401	2293	936	1944	1514
0	0	3	2400	2292	937	1933	1509
1	0	2	2401	2292	936	1944	1519
0	0	0	2397	2287	935	1936	1506
0	0	4	2402	2294	937	1943	1515
0	1	0	2400	2293	937	1942	1515
1	4	0	2401	2293	937	1943	1514
0	1	0	2393	2285	934	1939	1514
0	1	0	2401	2292	938	1943	1511
3	0	2	2401	2293	936	1941	1514
0	0	1	2401	2293	938	1942	1515
0	0	2	2400	2292	937	1944	1517
0	0	3	2399	2293	938	1937	1513
2	3	0	2404	2291	938	1942	1515
0	2	0	2400	2294	932	1939	1513
2	0	2	2401	2293	931	1938	1513
0	1	0	2401	2293	936	1942	1514
0	0	4	2397	2287	932	1935	1508
1	1	0	2401	2294	938	1945	1514
0	0	2	2403	2294	939	1944	1517
2	0	2	2399	2292	936	1943	1515
0	1	0	2396	2290	936	1943	1513
0	1	6	2400	2294	937	1935	1511
0	1	6	2401	2293	936	1942	1514
2	0	0	2400	2292	938	1943	1517
0	0	2	2409	2294	938	1943	1515
1	1	2	2400	2290	934	1937	1507
1	1	6	2403	2296	939	1945	1514
3	3	0	2397	2288	935	1942	1515
0	1	1	2401	2293	937	1943	1515
0	0	0	2392	2286	930	1939	1506
1	1	0	2401	2293	938	1944	1515
0	0	2	2403	2296	938	1945	1516
1	3	0	2401	2292	938	1943	1515
0	2	2	2401	2292	937	1943	1515
0	0	2	2400	2291	937	1941	1516
0	1	1	2400	2285	933	1940	1515
2	0	2	2401	2292	938	1944	1516
0	1	0	2400	2293	938	1942	1514
1	0	2	2403	2295	939	1942	1515
3	0	3	2403	2294	937	1940	1510
0	1	0	2400	2293	937	1943	1515
0	2	2	2400	2292	937	1939	1513
0	1	0	2400	2292	936	1944	1514
2	0	2	2396	2285	932	1937	1508
2	0	0	2400	2292	938	1941	1515
1	4	0	2401	2293	938	1943	1515
0	0	2	2401	2294	939	1943	1519
2	0	3	2399	2290	938	1940	1515
0	1	0	2401	2294	938	1940	1515
1	1	2	2401	2292	938	1942	1515
1	2	0	2400	2292	937	1941	1515
1	0	0	2400	2293	937	1942	1515
0	1	2	2400	2289	931	1935	1510
2	0	0	2398	2293	938	1941	1515
0	1	0	2400	2289	937	1942	1517
2	0	2	2401	2294	939	1944	1517
2	0	3	2401	2292	938	1941	1514
2	0	4	2397	2284	930	1937	1508
0	1	0	2401	2292	937	1940	1517
0	1	0	2401	2293	936	1943	1515
0	1	0	2401	2294	937	1942	1517
0	0	3	2400	2282	939	1944	1517
1	3	1	2403	2293	937	1943	1517
0	0	1	2401	2292	938	1943	1514
0	0	0	2401	2292	937	1942	1512
0	0	0	2400	2286	937	1940	1515
1	2	3	2399	2288	932	1936	1509
1	4	0	2401	2293	937	1942	1513
0	1	1	2399	2293	937	1942	1515
0	0	2	2401	2292	939	1942	1517
0	1	0	2395	2287	933	1938	1514
0	2	2	2404	2295	937	1943	1515
0	1	0	2401	2293	939	1941	1516
0	0	0	2401	2293	940	1941	1515
1	1	2	2400	2292	938	1941	1515
0	0	5	2399	2291	939	1943	1516
0	0	0	2397	2290	937	1942	1511
0	1	0	2400	2293	937	1942	1517
0	0	2	2402	2295	938	1937	1512
0	1	0	2399	2293	938	1942	1516
0	0	4	2394	2286	931	1935	1510
0	0	0	2400	2291	939	1944	1517
1	1	5	2401	2294	939	1943	1516
0	1	0	2402	2291	939	1943	1515
1	0	2	2395	2283	933	1939	1514
0	0	0	2401	2292	937	1942	1513
0	0	2	2401	2293	937	1943	1514
0	0	0	2400	2291	939	1942	1516
0	0	6	2401	2291	939	1942	1515
1	1	0	2399	2291	935	1937	1509
0	0	5	2401	2293	938	1944	1517
0	1	0	2402	2295	935	1941	1514
0	0	1	2400	2291	936	1936	1513
1	1	0	2401	2293	939	1943	1516
0	0	4	2394	2286	932	1934	1508
0	0	0	2401	2292	937	1942	1515
1	2	0	2400	2291	937	1942	1516
0	1	0	2401	2293	939	1944	1517
0	0	0	2396	2288	939	1943	1515
2	2	0	2402	2293	938	1938	1508
0	1	0	2401	2293	938	1943	1515
0	0	0	2401	2293	936	1942	1515
0	0	1	2399	2292	939	1941	1515
1	1	0	2400	2292	934	1938	1511
0	1	0	2401	2293	937	1942	1516
0	0	2	2400	2287	935	1940	1514
1	3	0	2401	2292	937	1943	1516
1	1	0	2396	2286	933	1937	1511
0	0	3	2402	2295	938	1943	1515
2	0	3	2403	2293	939	1942	1515
0	1	0	2400	2291	939	1942	1514
0	1	0	2401	2292	937	1942	1515
0	2	0	2398	2290	937	1941	1514
1	0	2	2400	2292	932	1940	1515
0	1	0	2403	2294	939	1944	1517
2	0	0	2404	2294	939	1943	1516
1	4	0	2400	2294	939	1943	1516
0	0	0	2397	2288	932	1936	1506
3	0	2	2401	2292	938	1942	1516
1	4	0	2391	2289	936	1942	1514
0	2	0	2400	2292	938	1940	1515
0	1	0	2395	2285	933	1932	1511
0	0	5	2401	2293	938	1943	1515
0	0	4	2400	2292	937	1943	1514
0	0	2	2400	2292	938	1945	1518
1	1	0	2400	2293	939	1945	1516
0	0	2	2397	2287	937	1941	1514
1	2	0	2402	2293	938	1943	1514
1	3	0	2401	2292	938	1941	1516
2	0	2	2400	2292	938	1943	1506
0	1	0	2401	2290	938	1944	1516
2	1	0	2398	2288	936	1935	1511
2	1	0	2402	2293	937	1943	1514
0	0	0	2400	2292	938	1943	1516
0	0	5	2398	2291	937	1943	1516
2	0	0	2401	2292	936	1942	1514
0	2	2	2400	2293	937	1941	1515
0	0	3	2401	2293	937	1943	1517
2	0	0	2401	2292	939	1943	1517
1	0	5	2400	2290	933	1938	1510
0	4	0	2401	2293	939	1942	1515
1	3	4	2402	2293	936	1943	1515
0	2	2	2401	2290	937	1942	1514
0	4	3	2396	2287	931	1936	1512
0	1	3	2400	2292	938	1942	1516
0	1	0	2400	2293	937	1943	1516
0	0	6	2401	2293	938	1943	1515
1	4	2	2400	2292	937	1943	1517
1	3	1	2401	2293	940	1944	1513
1	0	3	2402	2293	938	1944	1515
0	0	3	2402	2293	937	1943	1515
0	1	0	2402	2293	938	1943	1515
2	3	0	2401	2293	938	1943	1515
0	0	6	2395	2283	933	1936	1512
0	1	0	2401	2293	939	1945	1517
3	0	2	2402	2295	940	1944	1516
1	1	2	2403	2293	938	1943	1516
1	1	0	2397	2286	932	1941	1513
0	0	1	2401	2293	939	1942	1514
1	0	2	2400	2293	937	1941	1517
1	4	2	2400	2293	935	1940	1516
0	0	1	2400	2292	936	1942	1515
0	0	2	2399	2291	936	1933	1510
1	3	0	2400	2292	939	1939	1515
1	0	1	2402	2295	939	1944	1515
0	0	3	2403	2293	937	1943	1515
0	0	1	2391	2286	931	1937	1508
0	0	2	2401	2292	938	1940	1515
0	0	4	2400	2293	939	1939	1515
0	0	5	2402	2292	938	1943	1515
0	0	0	2400	2293	938	1942	1515
0	0	3	2395	2290	935	1943	1517
1	2	0	2401	2295	937	1940	1515
1	1	7	2403	2295	939	1942	1516
1	0	1	2402	2291	938	1942	1515
0	1	0	2400	2293	938	1941	1514
1	2	0	2401	2287	933	1937	1510
1	1	2	2402	2290	934	1942	1514
3	1	0	2401	2293	938	1942	1516
3	3	0	2402	2293	937	1943	1513
0	1	0	2396	2287	934	1936	1510
2	4	0	2402	2295	939	1945	1512
2	4	0	2400	2294	937	1942	1514
1	2	0	2401	2293	938	1941	1515
0	1	2	2399	2292	938	1942	1516
0	0	3	2398	2287	936	1942	1510
3	0	0	2401	2293	936	1943	1514
2	4	0	2400	2293	937	1943	1514
1	1	0	2400	2298	937	1943	1514
1	3	0	2401	2293	938	1942	1514
3	0	3	2397	2286	934	1937	1510
3	0	1	2396	2289	935	1942	1514
0	0	2	2401	2293	939	1943	1514
0	0	0	2401	2294	938	1942	1515
0	0	2	2396	2283	934	1942	1517
0	2	0	2404	2295	939	1944	1514
0	0	6	2402	2294	937	1943	1515
0	0	3	2402	2293	938	1944	1516
0	2	0	2399	2292	937	1942	1513
2	0	2	2399	2291	936	1940	1509
0	0	6	2401	2293	938	1942	1510
1	1	0	2401	2293	936	1943	1515
1	0	0	2402	2293	940	1943	1514
1	2	0	2396	2287	933	1937	1513
0	1	6	2401	2294	939	1944	1515
0	1	6	2399	2294	939	1942	1516
0	0	0	2400	2293	938	1943	1514
0	0	0	2402	2295	938	1943	1515
2	0	2	2397	2290	936	1943	1513
1	3	0	2399	2293	939	1936	1512
1	1	0	2401	2293	939	1943	1513
1	3	0	2401	2293	938	1943	1515
1	4	5	2401	2292	936	1941	1515
0	0	3	2401	2286	933	1936	1509
0	0	0	2400	2292	933	1938	1514
0	0	0	2401	2293	937	1944	1518
0	4	2	2402	2296	940	1944	1517
0	1	2	2399	2287	932	1937	1510
1	2	5	2401	2291	938	1941	1514
0	0	0	2402	2293	940	1943	1514
0	0	3	2401	2293	937	1944	1515
0	2	0	2399	2291	938	1941	1515
1	2	0	2400	2282	932	1941	1513
0	0	2	2401	2292	938	1942	1515
3	0	0	2402	2293	938	1943	1515
2	1	0	2401	2293	938	1943	1513
2	2	3	2401	2293	938	1943	1516
1	1	0	2397	2285	933	1935	1508
1	0	0	2393	2286	935	1940	1514
0	1	0	2401	2292	938	1943	1516
1	1	0	2402	2292	938	1942	1516
1	4	4	2396	2288	933	1938	1511
0	0	0	2403	2294	937	1942	1514
0	1	0	2401	2292	938	1942	1514
0	2	0	2399	2293	938	1942	1515
2	0	3	2391	2286	936	1940	1514
1	0	3	2402	2293	938	1941	1516
0	1	0	2400	2292	938	1941	1514
0	0	3	2400	2293	937	1942	1514
0	0	2	2399	2292	937	1945	1517
1	4	0	2402	2299	936	1942	1509
2	2	0	2403	2293	939	1941	1515
0	0	1	2401	2293	938	1941	1513
0	3	0	2401	2291	937	1941	1513
1	4	0	2395	2286	933	1936	1508
1	1	3	2401	2293	938	1944	1515
1	2	0	2400	2292	938	1942	1515
0	0	2	2400	2292	937	1942	1513
0	0	6	2401	2293	937	1943	1515
0	1	0	2397	2291	938	1941	1515
3	0	2	2400	2291	936	1941	1513
0	0	0	2400	2291	937	1943	1514
0	0	6	2401	2292	939	1943	1516
0	2	0	2401	2291	936	1941	1515
0	0	2	2398	2286	934	1938	1510
0	0	0	2401	2294	937	1943	1516
1	1	0	2403	2294	938	1943	1515
1	4	1	2403	2293	938	1943	1514
2	2	0	2392	2287	931	1936	1511
0	1	2	2400	2293	938	1941	1515
0	1	0	2401	2295	938	1945	1515
1	0	0	2401	2294	938	1945	1515
0	0	0	2399	2293	937	1940	1515
0	0	2	2397	2290	937	1941	1513
0	0	0	2402	2292	938	1943	1515
0	0	0	2401	2292	939	1943	1515
0	0	0	2400	2293	939	1945	1518
1	0	3	2404	2296	939	1944	1516
3	0	1	2398	2293	934	1938	1509
0	0	2	2399	2291	937	1943	1514
0	0	0	2401	2292	939	1943	1514
1	3	2	2401	2293	938	1943	1515
0	0	0	2396	2287	933	1939	1513
1	0	0	2401	2292	938	1942	1513
1	1	2	2401	2294	937	1943	1515
0	2	0	2401	2291	939	1943	1517
0	4	0	2402	2295	941	1945	1518
1	2	0	2401	2293	939	1939	1511
1	0	2	2401	2293	938	1939	1509
0	2	0	2401	2294	937	1943	1515
0	2	0	2402	2292	937	1950	1514
3	0	3	2395	2283	929	1935	1509
0	0	3	2401	2291	939	1942	1514
2	0	0	2401	2293	939	1942	1516
0	1	0	2402	2294	938	1943	1514
0	1	0	2401	2292	939	1942	1513
2	1	0	2397	2289	935	1942	1515
0	1	0	2401	2288	936	1937	1513
0	1	0	2399	2293	938	1940	1515
0	0	0	2401	2293	938	1942	1514
0	1	0	2401	2293	938	1942	1515
1	2	0	2400	2291	933	1939	1511
0	1	0	2403	2294	935	1942	1514
0	0	5	2404	2297	939	1943	1516
0	0	5	2402	2293	937	1943	1514
0	0	2	2394	2288	930	1938	1509
2	0	0	2401	2293	938	1942	1516
0	1	2	2401	2293	937	1939	1514
0	0	0	2401	2293	938	1943	1515
0	0	1	2399	2293	938	1943	1515
0	1	0	2401	2285	932	1941	1514
0	0	1	2402	2294	937	1947	1517
1	2	0	2405	2293	939	1942	1516
1	1	0	2400	2293	937	1945	1515
0	0	1	2401	2292	936	1943	1515
0	1	2	2397	2287	933	1938	1510
1	0	0	2399	2285	934	1942	1514
2	2	0	2401	2294	937	1942	1515
0	1	0	2401	2293	937	1944	1516
0	2	2	2394	2286	930	1939	1513
1	0	2	2402	2293	938	1943	1514
1	2	0	2402	2293	939	1943	1515
2	0	4	2400	2292	938	1942	1515
0	1	5	2399	2292	938	1939	1515
0	0	5	2391	2289	937	1942	1510
0	1	0	2401	2293	937	1943	1510
0	0	1	2401	2293	938	1941	1515
1	0	3	2401	2293	940	1944	1517
0	0	5	2397	2285	933	1938	1511
0	0	5	2399	2291	937	1943	1514
0	1	0	2396	2289	937	1941	1515
0	0	2	2402	2293	937	1942	1514
3	0	6	2400	2293	939	1941	1516
0	2	0	2396	2286	934	1941	1515
1	3	0	2401	2295	939	1946	1509
0	2	0	2401	2293	938	1942	1516
2	3	0	2400	2294	939	1945	1518
0	1	0	2397	2290	939	1942	1515
0	0	2	2403	2294	938	1941	1515
2	0	4	2401	2293	937	1943	1515
1	2	5	2401	2294	939	1942	1516
1	2	2	2401	2293	938	1943	1514
0	0	0	2400	2289	933	1936	1510
0	0	0	2402	2292	937	1942	1516
0	0	1	2401	2298	939	1943	1514
0	0	0	2401	2292	938	1943	1517
0	0	4	2396	2289	936	1939	1511
0	0	2	2401	2292	938	1941	1515
0	0	2	2401	2293	936	1943	1513
2	2	0	2400	2293	938	1944	1516
1	1	1	2399	2294	940	1944	1517
0	0	0	2403	2293	939	1942	1515
1	2	0	2402	2294	936	1943	1514
1	4	0	2400	2293	938	1942	1515
0	2	0	2400	2292	939	1942	1514
1	0	5	2401	2292	939	1940	1516
2	2	0	2396	2287	934	1936	1508
0	0	2	2401	2294	938	1944	1515
0	0	2	2399	2295	938	1942	1515
0	0	4	2402	2293	940	1943	1516
0	0	2	2393	2287	932	1939	1512
0	0	2	2402	2291	938	1942	1515
0	0	3	2401	2292	938	1942	1515
0	0	0	2401	2293	938	1944	1516
0	0	0	2400	2295	939	1944	1516
0	0	2	2398	2293	938	1943	1512
0	0	0	2400	2293	938	1941	1514
1	2	0	2400	2293	937	1940	1515
0	2	3	2399	2293	939	1943	1514
1	2	0	2396	2285	932	1937	1508
0	2	0	2399	2291	938	1942	1513
1	3	0	2398	2293	938	1942	1514
0	0	0	2401	2293	937	1943	1515
0	0	0	2400	2292	938	1942	1514
0	0	1	2396	2283	934	1941	1514
1	2	0	2401	2293	938	1943	1511
0	0	0	2401	2292	938	1941	1515
1	1	3	2400	2292	937	1943	1515
0	3	0	2399	2294	939	1943	1519
1	1	6	2400	2293	938	1939	1511
0	0	0	2403	2294	939	1940	1513
1	2	4	2401	2292	938	1943	1515
2	0	0	2401	2292	938	1941	1514
1	2	5	2396	2285	933	1936	1509
0	0	6	2400	2293	935	1942	1514
0	0	1	2400	2292	938	1941	1515
1	2	0	2400	2291	939	1942	1515
1	1	2	2397	2289	939	1944	1517
0	0	0	2403	2295	936	1943	1513
0	0	0	2402	2292	936	1943	1514
0	1	2	2400	2293	938	1943	1514
1	1	2	2401	2292	937	1942	1513
0	0	0	2400	2293	938	1943	1515
2	4	0	2399	2288	934	1938	1512
1	3	0	2402	2291	936	1942	1516
1	2	0	2403	2294	939	1942	1515
0	0	1	2401	2292	938	1942	1514
1	0	0	2396	2286	934	1933	1509
0	0	3	2401	2291	937	1943	1515
1	0	2	2403	2293	937	1941	1515
0	0	2	2399	2293	939	1942	1516
0	0	0	2399	2292	936	1943	1512
0	0	2	2401	2287	937	1943	1517
2	0	0	2401	2292	937	1943	1515
1	2	5	2401	2293	937	1943	1515
1	2	1	2400	2292	940	1942	1516
0	1	0	2397	2285	931	1935	1508
2	0	2	2396	2288	937	1941	1516
2	0	0	2393	2290	937	1941	1515
0	0	0	2401	2292	938	1944	1516
0	0	2	2401	2293	938	1942	1516
0	1	3	2396	2287	933	1938	1513
0	0	0	2401	2291	939	1941	1514
0	0	0	2401	2293	938	1943	1516
3	0	0	2399	2293	939	1944	1518
1	0	6	2402	2294	940	1945	1515
0	0	0	2396	2291	938	1943	1511
2	0	1	2400	2293	938	1943	1514
0	0	2	2402	2293	938	1943	1517
0	0	2	2401	2292	939	1943	1516
0	0	0	2395	2287	933	1935	1508
0	0	2	2397	2290	935	1944	1515
0	0	1	2402	2292	939	1943	1515
0	0	2	2401	2293	939	1942	1517
1	1	3	2397	2288	935	1943	1515
1	2	0	2404	2297	942	1945	1511
0	0	3	2402	2295	940	1945	1510
1	1	2	2402	2295	938	1945	1517
0	1	3	2403	2296	939	1945	1517
0	0	2	2402	2293	940	1945	1516
0	0	5	2401	2293	936	1942	1514
1	3	0	2404	2295	939	1946	1518
1	2	2	2404	2295	940	1944	1516
0	2	0	2404	2295	939	1943	1517
1	3	2	2401	2290	935	1939	1512
0	1	0	2403	2294	938	1945	1517
2	2	2	2402	2295	937	1943	1517
0	0	2	2404	2295	938	1946	1518
0	1	0	2398	2289	932	1939	1515
0	1	0	2405	2296	941	1944	1517
0	1	0	2403	2292	940	1945	1516
0	0	0	2404	2295	939	1943	1515
0	2	0	2402	2295	938	1944	1515
0	1	0	2402	2295	939	1945	1504
0	0	1	2403	2294	937	1942	1515
1	2	6	2402	2294	939	1943	1516
3	0	3	2403	2295	939	1945	1518
1	1	3	2399	2288	937	1941	1511
1	3	2	2403	2295	938	1944	1513
0	0	2	2402	2294	939	1943	1515
0	0	1	2403	2294	939	1945	1516
0	0	2	2402	2294	939	1943	1512
1	4	0	2398	2286	935	1941	1513
0	0	4	2399	2294	937	1944	1514
0	0	1	2401	2294	938	1943	1516
1	0	2	2402	2294	938	1944	1515
1	2	1	2402	2293	937	1943	1514
0	1	0	2401	2292	935	1939	1511
1	5	2	2403	2295	939	1945	1514
1	2	3	2404	2295	939	1945	1516
0	0	2	2403	2294	940	1944	1514
1	0	0	2398	2288	934	1936	1509
1	3	0	2401	2293	938	1942	1516
0	0	4	2403	2292	941	1943	1516
0	1	0	2401	2294	937	1944	1515
0	0	1	2397	2291	937	1943	1515
0	1	3	2403	2293	938	1939	1515
0	1	1	2401	2293	940	1946	1517
1	2	0	2401	2292	938	1944	1517
1	2	0	2402	2293	939	1944	1514
3	0	0	2399	2293	940	1944	1517
0	1	0	2400	2286	932	1936	1510
0	1	0	2402	2290	935	1942	1514
1	1	2	2402	2293	939	1944	1516
0	0	3	2402	2294	940	1945	1518
2	0	3	2401	2290	936	1936	1510
3	0	2	2403	2294	939	1943	1519
0	1	2	2399	2293	936	1944	1514
0	0	2	2400	2293	938	1941	1516
0	0	2	2400	2291	939	1943	1515
0	0	0	2396	2287	937	1941	1515
1	1	0	2402	2293	939	1943	1513
0	0	2	2401	2294	938	1943	1516
1	2	0	2402	2293	938	1945	1517
1	1	0	2395	2287	936	1936	1510
2	0	2	2397	2293	938	1944	1516
0	0	2	2392	2290	938	1943	1515
0	1	2	2402	2299	939	1943	1516
1	1	0	2403	2295	938	1944	1517
0	0	1	2397	2287	931	1940	1515
0	0	0	2402	2293	939	1946	1514
0	0	0	2404	2295	941	1945	1517
1	3	2	2402	2295	941	1946	1517
3	0	3	2403	2294	940	1944	1516
2	0	3	2401	2293	938	1938	1511
3	0	2	2403	2292	939	1943	1509
3	3	0	2402	2293	939	1944	1516
1	1	0	2402	2293	939	1944	1516
1	2	0	2394	2287	933	1938	1510
0	2	0	2401	2293	939	1943	1516
3	0	5	2402	2293	937	1945	1518
2	0	2	2403	2295	939	1946	1517
0	2	0	2398	2290	939	1943	1517
0	1	0	2405	2294	935	1934	1513
2	0	2	2403	2293	936	1934	1513
0	1	5	2400	2293	938	1943	1516
0	0	0	2403	2295	937	1946	1519
1	1	0	2403	2294	939	1946	1519
1	0	1	2403	2291	934	1939	1511
2	0	0	2402	2293	931	1939	1514
2	0	0	2401	2294	939	1942	1515
1	2	0	2402	2293	939	1943	1514
0	0	3	2397	2284	932	1938	1506
0	1	2	2402	2292	938	1943	1515
1	0	2	2403	2293	939	1944	1516
0	2	0	2402	2293	937	1946	1518
0	3	1	2400	2293	939	1944	1514
0	1	3	2404	2289	934	1942	1515
0	1	0	2401	2292	939	1943	1516
1	2	0	2401	2293	938	1943	1514
0	0	2	2401	2292	938	1942	1515
1	3	0	2397	2287	932	1933	1509
0	0	0	2398	2288	934	1938	1506
1	0	0	2395	2286	937	1943	1503
0	0	2	2402	2293	940	1943	1515
0	2	0	2401	2292	937	1943	1513
1	0	2	2395	2287	933	1937	1513
0	0	4	2401	2293	939	1945	1517
0	0	5	2401	2293	937	1943	1513
0	2	0	2399	2292	938	1942	1513
0	0	0	2396	2283	936	1941	1513
0	1	0	2399	2292	937	1943	1516
0	1	2	2401	2293	938	1941	1515
1	3	0	2401	2294	938	1943	1515
0	0	5	2401	2293	939	1945	1517
0	2	0	2400	2295	937	1933	1510
1	2	0	2403	2294	938	1943	1515
2	3	0	2401	2292	938	1943	1514
0	2	0	2400	2293	938	1942	1516
0	1	2	2396	2286	933	1937	1510
0	0	0	2400	2292	938	1943	1515
1	3	2	2401	2292	937	1942	1513
2	0	0	2400	2292	938	1933	1513
0	0	5	2397	2289	937	1943	1516
0	0	6	2402	2294	938	1942	1516
2	0	6	2400	2293	939	1946	1515
