# Supplementary material for: Assisting hand gesture classification and rehabilitation assessment via sEMG and finger motion data
Source: Front Bioeng Biotechnol. 2026 Jan 8;13:1751763. doi: 10.3389/fbioe.2025.1751763 (PMC12823985; doi:10.3389/fbioe.2025.1751763)
Supplement: Supplementary file 1 [file DataSheet1.zip › dataset/function 0/1/3/0.csv]

channel_2	channel_3	channel_6	pinky	ring finger	middle finger	forefinger	thumb
1	2	0	2097	1662	910	3153	1637
1	2	0	2102	1667	913	3155	1640
0	1	0	2104	1673	918	3163	1648
1	1	0	2095	1662	909	3155	1638
0	0	0	2104	1671	917	3164	1641
1	4	1	2097	1684	913	3131	1628
1	4	0	2097	1684	914	3130	1628
0	0	2	2093	1679	907	3123	1622
0	1	0	2097	1685	914	3130	1629
2	0	2	2097	1685	913	3131	1630
0	1	0	2096	1685	915	3129	1632
0	0	0	2096	1683	914	3131	1631
1	1	0	2093	1685	915	3132	1631
0	1	0	2099	1686	910	3129	1630
0	1	6	2097	1685	913	3129	1630
0	0	5	2096	1685	915	3129	1630
0	0	4	2096	1684	915	3128	1630
3	0	4	2093	1682	911	3123	1627
0	0	1	2097	1686	917	3131	1633
2	0	1	2098	1687	915	3130	1631
0	0	5	2097	1686	911	3130	1629
0	0	0	2092	1678	911	3122	1626
0	0	4	2096	1684	916	3127	1630
0	0	5	2095	1684	911	3128	1627
0	0	2	2096	1682	914	3130	1629
0	0	5	2096	1684	913	3129	1628
1	3	3	2093	1676	911	3129	1630
0	0	0	2097	1686	915	3133	1633
0	0	3	2099	1689	915	3131	1631
1	0	0	2097	1685	914	3129	1631
0	0	0	2098	1685	915	3129	1630
0	2	0	2093	1677	910	3121	1622
0	0	0	2096	1685	915	3128	1632
0	0	3	2096	1686	916	3131	1630
0	0	4	2098	1687	915	3132	1631
0	3	0	2095	1680	912	3123	1628
0	0	0	2098	1685	915	3129	1631
0	0	5	2096	1685	914	3129	1629
2	0	0	2092	1682	913	3128	1630
0	1	0	2096	1683	916	3130	1630
0	0	0	2093	1682	914	3128	1627
0	0	2	2096	1684	917	3129	1631
0	1	0	2099	1685	915	3129	1631
1	1	2	2098	1685	918	3132	1631
0	0	1	2094	1678	911	3123	1624
0	0	2	2097	1685	916	3129	1630
2	0	0	2103	1685	916	3130	1630
2	0	2	2095	1685	915	3130	1630
0	0	0	2097	1684	915	3126	1624
1	0	1	2093	1681	914	3129	1631
0	1	0	2097	1684	917	3130	1625
0	1	0	2097	1684	916	3129	1631
2	0	2	2097	1684	914	3135	1631
0	0	0	2095	1685	915	3128	1631
0	0	1	2094	1683	914	3122	1623
1	4	1	2095	1685	915	3128	1630
0	1	0	2096	1685	915	3128	1631
2	0	5	2097	1684	916	3127	1630
0	0	4	2092	1678	911	3121	1626
2	0	0	2096	1684	914	3129	1629
0	0	0	2097	1685	916	3128	1631
0	1	0	2097	1684	906	3125	1628
1	2	0	2092	1679	914	3130	1633
0	0	3	2097	1686	912	3124	1629
0	0	0	2099	1687	915	3130	1627
0	0	4	2096	1682	915	3130	1630
1	0	2	2097	1685	914	3127	1631
1	3	0	2096	1685	915	3129	1630
1	2	0	2096	1680	911	3123	1626
3	0	1	2099	1684	916	3132	1632
1	0	2	2103	1688	914	3135	1631
0	1	0	2096	1684	915	3128	1628
0	0	0	2091	1677	908	3120	1622
0	0	0	2095	1682	912	3127	1627
0	1	1	2094	1683	913	3128	1627
1	3	2	2094	1682	913	3128	1628
0	0	0	2089	1677	909	3125	1627
2	0	2	2095	1684	914	3126	1629
0	1	0	2095	1682	915	3128	1631
1	3	2	2096	1685	916	3129	1629
0	0	0	2094	1684	915	3126	1629
0	2	0	2092	1683	915	3123	1623
0	0	0	2095	1683	915	3127	1628
2	0	2	2095	1684	914	3126	1629
0	0	0	2096	1685	913	3127	1627
1	4	0	2090	1677	908	3122	1624
0	2	0	2094	1685	915	3127	1625
0	1	0	2096	1683	915	3128	1632
1	1	0	2096	1686	916	3128	1629
0	1	5	2095	1684	913	3126	1627
2	0	2	2090	1679	910	3126	1628
1	4	2	2094	1683	914	3124	1629
1	1	2	2094	1683	914	3126	1629
1	3	1	2095	1684	915	3129	1632
0	1	0	2094	1686	917	3128	1631
0	0	5	2096	1680	909	3123	1624
0	0	2	2095	1684	915	3128	1628
2	0	0	2096	1684	913	3128	1629
1	4	0	2095	1682	913	3127	1629
0	0	0	2091	1677	909	3120	1622
1	4	0	2096	1682	914	3127	1628
0	0	0	2094	1684	914	3127	1630
0	1	5	2097	1682	914	3128	1631
0	0	2	2094	1684	916	3128	1631
1	3	1	2097	1685	912	3127	1628
1	0	2	2096	1684	915	3127	1630
1	1	0	2096	1679	914	3127	1630
0	1	0	2096	1684	914	3128	1630
0	0	0	2098	1684	913	3127	1625
0	0	0	2093	1680	911	3123	1623
0	0	4	2096	1684	915	3127	1630
1	4	1	2095	1683	914	3127	1630
0	0	0	2095	1684	915	3127	1629
0	1	0	2090	1675	909	3122	1627
0	1	0	2094	1685	917	3131	1631
3	0	2	2097	1687	917	3127	1630
0	3	2	2095	1678	915	3126	1630
1	0	6	2094	1684	914	3127	1630
1	0	4	2093	1680	914	3126	1627
0	0	2	2095	1685	915	3127	1630
0	0	1	2097	1685	914	3127	1630
0	0	3	2095	1685	915	3126	1630
0	0	1	2093	1680	910	3120	1622
0	0	2	2095	1685	914	3130	1631
1	4	2	2097	1687	917	3125	1631
0	1	0	2101	1692	919	3134	1638
0	0	1	2097	1685	915	3128	1623
0	1	0	2091	1679	904	3125	1629
0	0	2	2097	1685	914	3126	1625
0	0	0	2095	1686	915	3126	1630
0	0	0	2095	1685	916	3128	1631
1	0	0	2098	1688	916	3128	1631
0	1	0	2096	1686	916	3123	1626
1	0	2	2096	1686	915	3125	1629
3	0	3	2096	1686	914	3128	1630
0	1	0	2096	1687	915	3127	1628
1	0	2	2092	1683	910	3118	1624
0	0	0	2097	1687	915	3126	1628
1	3	0	2096	1687	914	3127	1630
1	0	2	2095	1687	911	3123	1630
1	1	2	2092	1687	916	3127	1631
0	0	3	2097	1689	911	3123	1628
1	3	1	2098	1688	916	3127	1630
0	1	0	2096	1688	916	3126	1630
1	1	2	2096	1687	917	3125	1629
0	0	0	2087	1687	915	3124	1632
3	0	3	2091	1683	910	3120	1622
1	0	5	2097	1688	914	3127	1633
0	1	2	2096	1690	918	3128	1632
0	0	2	2098	1690	915	3127	1630
0	0	0	2090	1682	910	3117	1626
0	0	0	2097	1688	914	3126	1631
0	2	5	2097	1687	915	3124	1630
0	2	2	2089	1684	913	3125	1629
0	0	5	2095	1687	915	3128	1631
1	4	0	2091	1683	912	3123	1628
0	1	0	2096	1685	915	3126	1631
1	2	1	2097	1688	916	3129	1631
0	0	5	2097	1687	916	3127	1630
0	1	0	2091	1683	909	3118	1623
1	0	0	2097	1687	915	3125	1629
3	1	2	2100	1692	919	3131	1637
0	0	0	2096	1688	914	3128	1632
0	0	0	2098	1689	916	3127	1622
2	0	5	2096	1684	911	3124	1628
0	1	0	2097	1687	915	3125	1622
1	1	0	2097	1686	916	3125	1630
0	0	0	2098	1688	915	3124	1629
0	0	3	2095	1686	915	3125	1629
0	0	5	2096	1687	913	3125	1631
1	0	3	2096	1688	915	3125	1630
0	0	5	2096	1689	916	3124	1630
1	2	0	2098	1688	916	3124	1629
1	0	2	2095	1682	912	3115	1620
2	0	3	2097	1689	915	3127	1632
0	1	0	2098	1692	917	3127	1631
0	1	0	2099	1690	915	3126	1630
2	0	2	2092	1682	907	3118	1626
2	0	2	2097	1688	914	3124	1629
0	0	2	2098	1688	916	3125	1629
0	1	2	2095	1686	913	3124	1630
2	0	2	2095	1686	913	3124	1630
0	0	4	2096	1688	914	3125	1626
0	0	3	2097	1690	914	3126	1632
0	0	0	2098	1690	916	3127	1631
1	2	0	2096	1686	915	3123	1628
1	2	2	2091	1683	912	3123	1632
0	1	0	2097	1689	917	3125	1632
2	0	2	2098	1689	915	3124	1629
0	0	0	2097	1689	916	3123	1631
0	2	2	2094	1689	916	3124	1629
0	0	0	2096	1684	910	3117	1622
0	0	0	2097	1687	915	3123	1628
1	0	2	2096	1688	916	3124	1630
0	1	0	2096	1688	915	3124	1631
0	0	0	2091	1682	909	3118	1622
0	1	0	2097	1687	915	3126	1631
0	0	0	2097	1691	916	3127	1629
1	3	2	2096	1688	916	3125	1632
0	0	0	2096	1689	915	3126	1631
0	1	2	2098	1690	913	3124	1632
1	4	0	2097	1688	914	3123	1630
1	0	2	2096	1687	914	3124	1628
1	3	0	2095	1688	909	3125	1629
0	0	4	2096	1689	917	3126	1630
0	1	0	2096	1687	913	3115	1624
0	0	0	2097	1688	914	3125	1628
2	0	2	2097	1690	916	3123	1630
1	0	3	2095	1689	916	3124	1629
2	0	0	2092	1682	908	3117	1627
1	4	2	2097	1688	914	3124	1628
0	1	0	2095	1686	911	3122	1628
0	0	0	2094	1687	915	3125	1629
1	2	2	2096	1689	916	3125	1631
3	0	1	2096	1690	915	3121	1625
0	0	0	2096	1686	916	3123	1629
0	0	0	2094	1689	914	3125	1628
0	0	0	2096	1687	915	3123	1629
1	4	1	2092	1684	907	3117	1624
2	0	2	2095	1689	915	3122	1628
0	0	1	2099	1691	916	3125	1629
0	1	5	2095	1690	914	3125	1629
0	0	6	2096	1688	913	3122	1629
0	1	0	2092	1684	912	3125	1627
0	0	0	2096	1690	915	3122	1627
1	4	1	2089	1687	914	3118	1627
1	0	2	2096	1688	916	3124	1629
1	2	0	2096	1688	916	3124	1632
0	0	3	2096	1685	914	3118	1626
0	1	0	2098	1690	917	3123	1630
1	1	0	2097	1689	915	3124	1629
0	2	0	2097	1689	914	3123	1627
0	2	0	2091	1683	909	3118	1623
0	0	5	2097	1688	914	3124	1629
2	0	2	2096	1689	914	3122	1625
1	3	0	2096	1687	913	3124	1628
1	0	2	2094	1686	915	3125	1631
1	4	0	2098	1689	914	3125	1629
0	1	0	2096	1688	914	3123	1631
0	0	3	2094	1687	915	3127	1631
1	4	2	2098	1690	916	3124	1629
0	0	3	2096	1690	914	3124	1630
0	1	5	2093	1685	911	3118	1623
0	0	2	2096	1688	915	3125	1630
0	0	5	2096	1689	916	3124	1631
0	0	2	2097	1690	916	3123	1626
0	1	0	2093	1684	909	3121	1627
1	0	0	2097	1687	913	3125	1630
0	0	6	2097	1688	912	3125	1624
0	1	0	2098	1692	916	3124	1630
1	4	0	2097	1691	916	3123	1630
3	0	0	2096	1689	914	3118	1625
1	1	0	2095	1688	915	3124	1629
0	0	0	2097	1689	916	3124	1629
0	0	3	2097	1689	917	3121	1630
1	4	0	2089	1685	909	3117	1621
0	1	0	2103	1695	917	3127	1634
0	1	0	2098	1690	914	3123	1631
0	0	0	2098	1688	914	3121	1628
0	1	0	2096	1687	915	3123	1629
0	0	1	2092	1684	913	3123	1628
0	1	0	2098	1690	913	3122	1627
0	0	3	2106	1696	921	3136	1637
0	1	4	2096	1691	917	3127	1630
0	1	3	2097	1692	916	3124	1629
0	0	2	2098	1689	915	3124	1627
0	0	2	2098	1688	916	3123	1635
0	0	0	2097	1687	914	3124	1629
0	0	0	2097	1688	915	3123	1629
1	1	0	2094	1685	910	3117	1624
0	1	0	2097	1690	914	3124	1627
2	3	0	2097	1690	914	3123	1630
0	0	2	2096	1690	916	3124	1631
0	0	2	2094	1686	912	3121	1627
1	1	2	2097	1690	914	3123	1628
1	1	0	2097	1688	913	3123	1625
0	1	2	2095	1688	914	3122	1629
3	0	1	2096	1689	914	3123	1628
0	0	2	2097	1689	914	3119	1623
0	0	3	2095	1688	914	3121	1628
0	0	6	2096	1689	914	3124	1630
1	2	0	2096	1689	914	3123	1628
1	1	1	2096	1690	915	3122	1629
1	1	0	2092	1684	909	3115	1624
1	1	0	2097	1685	915	3121	1630
0	1	5	2096	1689	914	3124	1628
1	0	2	2096	1690	914	3124	1631
0	2	1	2099	1687	915	3122	1628
0	0	0	2097	1690	914	3124	1629
2	0	0	2094	1688	913	3122	1630
0	0	2	2095	1690	912	3124	1629
0	0	2	2096	1689	916	3124	1630
0	1	0	2096	1688	912	3120	1626
0	0	0	2097	1691	917	3124	1628
1	1	0	2098	1690	915	3124	1629
0	0	2	2096	1691	917	3124	1627
0	0	0	2092	1683	910	3117	1621
1	3	0	2096	1689	914	3124	1629
2	3	5	2096	1688	916	3119	1627
0	0	3	2096	1691	915	3122	1628
0	0	0	2098	1692	916	3123	1627
1	1	0	2095	1689	911	3123	1630
1	0	4	2095	1689	914	3122	1627
0	0	0	2095	1688	913	3123	1628
1	1	2	2096	1689	915	3122	1626
0	0	0	2096	1689	915	3122	1630
1	1	3	2090	1684	909	3117	1622
0	0	2	2095	1692	914	3123	1631
0	0	0	2096	1691	916	3126	1630
0	0	0	2097	1692	916	3123	1629
0	0	0	2094	1684	912	3121	1627
0	0	1	2091	1690	913	3124	1627
0	0	0	2091	1685	914	3121	1624
0	0	2	2097	1689	913	3123	1628
0	0	2	2096	1689	915	3122	1628
0	1	3	2095	1689	916	3118	1625
0	0	0	2095	1687	915	3122	1629
1	1	0	2100	1689	915	3123	1628
0	0	0	2096	1690	915	3123	1628
0	0	0	2097	1689	915	3121	1628
0	2	0	2092	1684	909	3117	1622
0	1	0	2097	1690	914	3124	1628
1	1	0	2096	1689	915	3122	1624
0	1	0	2096	1689	916	3123	1631
0	0	2	2090	1685	914	3125	1630
0	0	2	2098	1692	917	3123	1629
1	0	2	2095	1688	911	3118	1626
1	1	0	2100	1689	914	3123	1627
0	0	0	2096	1688	915	3125	1629
1	1	0	2097	1685	913	3118	1624
1	1	0	2095	1689	914	3124	1631
0	1	0	2096	1690	915	3122	1629
0	1	0	2095	1687	915	3122	1630
0	0	0	2091	1683	906	3116	1624
1	3	0	2096	1691	914	3123	1628
0	2	0	2095	1690	915	3125	1629
1	0	0	2094	1689	914	3116	1626
0	1	0	2096	1689	915	3122	1629
1	4	2	2094	1688	914	3121	1628
0	0	2	2097	1688	916	3124	1627
0	0	1	2090	1684	913	3123	1629
3	0	1	2094	1689	918	3126	1629
0	0	4	2098	1691	917	3123	1629
1	1	5	2091	1685	912	3116	1624
0	0	2	2096	1688	913	3124	1627
0	1	0	2095	1689	914	3122	1629
0	0	2	2095	1689	916	3123	1629
0	0	2	2090	1684	911	3119	1628
0	1	4	2096	1689	916	3122	1629
2	0	2	2092	1682	911	3121	1623
0	1	0	2097	1691	917	3125	1631
1	0	2	2099	1690	916	3123	1629
2	0	0	2096	1688	912	3117	1626
0	0	3	2095	1687	913	3116	1623
0	2	0	2094	1687	914	3121	1628
1	0	2	2096	1687	914	3125	1630
0	1	0	2096	1690	917	3124	1630
0	1	0	2094	1685	911	3116	1623
2	0	0	2104	1695	920	3135	1637
0	1	1	2098	1692	917	3124	1629
0	0	0	2097	1690	915	3123	1628
0	0	0	2091	1685	909	3112	1626
0	0	6	2096	1686	913	3123	1627
0	0	2	2096	1690	913	3122	1626
1	5	1	2096	1689	915	3123	1627
1	2	2	2096	1688	912	3123	1629
1	2	1	2097	1691	914	3121	1625
0	0	0	2095	1690	914	3124	1630
0	1	0	2097	1691	917	3125	1630
1	0	0	2098	1691	917	3124	1630
0	2	5	2094	1686	911	3115	1621
0	1	0	2096	1691	915	3123	1629
1	4	2	2097	1691	914	3123	1627
0	0	0	2097	1690	914	3123	1628
0	4	6	2090	1684	912	3121	1626
1	1	0	2095	1691	915	3122	1629
2	0	0	2096	1688	914	3120	1627
1	0	2	2096	1692	917	3122	1627
2	0	4	2097	1692	916	3122	1629
0	0	2	2096	1691	914	3122	1628
2	0	4	2098	1692	913	3117	1624
2	0	0	2097	1690	914	3121	1629
2	4	1	2097	1692	915	3121	1630
1	1	2	2096	1689	916	3123	1628
0	1	0	2091	1685	906	3115	1622
0	0	0	2097	1691	914	3121	1628
0	0	3	2096	1692	914	3122	1625
0	1	5	2097	1693	914	3121	1630
0	0	0	2094	1692	915	3124	1633
1	3	2	2097	1694	916	3123	1629
0	1	0	2097	1693	912	3121	1628
1	0	2	2097	1692	915	3122	1629
0	1	0	2097	1691	914	3122	1628
0	0	2	2090	1688	910	3115	1622
0	2	0	2098	1692	916	3121	1626
1	2	0	2097	1691	918	3125	1630
0	0	1	2099	1694	917	3122	1629
2	0	0	2097	1693	916	3120	1630
0	1	0	2090	1684	911	3115	1627
0	1	6	2096	1694	916	3120	1627
2	0	2	2097	1692	913	3119	1628
2	0	6	2096	1692	914	3121	1629
1	0	4	2096	1691	915	3120	1630
0	1	2	2096	1694	915	3123	1627
0	1	1	2094	1692	917	3123	1630
0	0	0	2100	1695	915	3123	1629
0	0	0	2097	1693	915	3122	1629
1	1	0	2093	1687	910	3112	1622
1	0	2	2097	1694	916	3121	1629
0	0	0	2096	1692	916	3122	1629
0	0	3	2096	1693	914	3121	1628
1	3	0	2092	1684	913	3116	1628
0	1	6	2097	1693	916	3122	1631
3	0	1	2097	1693	916	3121	1628
0	0	3	2089	1690	914	3114	1626
0	0	0	2096	1692	913	3122	1627
1	3	0	2098	1693	915	3120	1629
0	0	1	2097	1693	912	3117	1622
0	0	0	2095	1692	916	3122	1631
1	0	0	2094	1688	913	3121	1630
0	0	1	2098	1694	919	3123	1630
0	0	4	2094	1686	912	3116	1625
1	1	1	2097	1693	915	3121	1629
0	0	4	2098	1693	916	3119	1625
1	1	2	2097	1693	916	3120	1630
0	1	0	2095	1691	916	3121	1628
0	1	1	2096	1692	917	3122	1629
0	0	0	2096	1687	909	3119	1627
0	0	2	2095	1693	914	3121	1631
1	3	0	2096	1693	917	3124	1632
1	1	5	2096	1691	913	3116	1625
1	2	0	2091	1685	908	3114	1621
2	0	0	2096	1693	914	3120	1629
0	0	5	2096	1692	915	3120	1627
0	0	2	2095	1691	916	3120	1630
0	0	4	2092	1685	910	3114	1629
0	1	0	2096	1695	918	3124	1630
0	0	5	2098	1692	912	3117	1629
0	0	3	2097	1693	916	3121	1629
0	0	2	2098	1692	914	3121	1630
0	0	5	2097	1693	914	3121	1623
1	3	2	2091	1690	914	3118	1627
0	1	0	2097	1693	914	3121	1628
1	3	0	2097	1692	916	3119	1630
2	0	5	2092	1685	910	3114	1625
0	1	0	2096	1693	918	3122	1631
0	0	0	2098	1694	917	3123	1630
0	0	4	2100	1694	916	3121	1629
0	0	1	2092	1688	915	3118	1629
0	0	0	2093	1685	914	3117	1629
1	2	0	2096	1693	915	3119	1629
2	0	2	2091	1686	912	3114	1623
1	2	0	2097	1693	918	3123	1627
0	0	5	2097	1694	917	3120	1630
0	0	2	2099	1696	917	3122	1630
1	2	0	2096	1692	917	3120	1630
0	0	5	2096	1691	915	3118	1628
1	2	5	2096	1693	916	3120	1629
2	0	0	2092	1687	910	3113	1625
1	4	0	2098	1693	915	3124	1631
1	1	7	2098	1695	916	3121	1628
2	0	2	2097	1694	917	3119	1630
2	0	1	2091	1683	908	3116	1627
0	0	2	2096	1691	916	3121	1629
3	0	1	2095	1692	913	3120	1623
0	0	6	2097	1693	915	3121	1628
1	2	0	2096	1691	916	3119	1628
0	0	6	2096	1693	913	3118	1627
1	1	0	2097	1694	916	3123	1630
0	0	0	2098	1695	916	3119	1630
3	0	2	2096	1694	914	3120	1628
0	1	0	2092	1685	912	3114	1621
0	1	0	2094	1687	911	3119	1629
1	1	0	2096	1694	917	3120	1630
1	0	2	2097	1692	914	3121	1629
1	0	2	2096	1694	915	3120	1630
1	1	2	2093	1691	913	3120	1628
0	0	0	2096	1693	916	3120	1628
1	1	0	2095	1693	910	3118	1628
0	0	2	2096	1692	915	3123	1631
1	1	0	2097	1696	916	3122	1631
1	2	0	2098	1694	913	3115	1625
1	3	0	2097	1692	917	3120	1629
2	4	0	2096	1694	912	3120	1630
0	0	2	2096	1693	915	3119	1629
1	3	0	2093	1687	910	3110	1622
1	1	0	2097	1693	915	3120	1627
0	1	5	2096	1693	915	3116	1629
1	3	3	2096	1693	917	3121	1632
1	4	2	2096	1694	917	3123	1631
0	0	4	2099	1695	914	3118	1626
0	1	0	2097	1693	915	3121	1625
1	3	1	2093	1692	915	3116	1629
1	1	0	2097	1695	915	3120	1629
0	1	2	2097	1693	916	3118	1630
1	0	1	2091	1689	912	3115	1626
0	0	0	2098	1695	917	3122	1629
0	0	0	2097	1694	916	3120	1630
1	1	1	2097	1694	916	3121	1630
0	0	0	2089	1688	913	3117	1629
0	0	2	2095	1693	915	3118	1629
0	1	2	2093	1689	916	3116	1623
3	0	0	2097	1693	915	3120	1629
1	1	0	2096	1692	916	3120	1629
1	0	4	2097	1693	914	3116	1623
0	1	2	2096	1695	915	3123	1629
0	0	0	2098	1693	915	3121	1623
0	0	2	2097	1694	917	3119	1629
1	3	0	2089	1687	911	3113	1623
1	0	0	2089	1686	910	3111	1622
1	3	5	2096	1694	916	3119	1630
0	0	0	2096	1691	914	3118	1623
1	1	1	2097	1694	914	3121	1629
1	1	2	2096	1695	916	3122	1630
0	0	2	2092	1695	916	3119	1629
0	0	0	2096	1687	913	3117	1628
1	2	2	2096	1694	915	3119	1629
0	0	0	2096	1694	917	3120	1629
0	0	0	2090	1687	908	3112	1623
1	2	3	2096	1694	915	3117	1626
2	2	5	2097	1694	916	3119	1629
0	0	0	2097	1694	914	3121	1627
1	1	2	2092	1686	913	3115	1629
1	2	0	2098	1695	915	3120	1629
0	0	0	2097	1692	909	3114	1627
0	1	5	2097	1693	917	3120	1629
0	0	0	2097	1693	916	3119	1628
0	1	6	2093	1691	915	3122	1632
1	3	1	2098	1695	918	3118	1625
1	0	1	2095	1692	916	3119	1628
0	2	0	2097	1694	914	3120	1628
1	1	1	2097	1694	916	3120	1629
0	1	0	2091	1689	911	3114	1622
0	1	4	2096	1691	916	3120	1628
0	0	1	2096	1693	916	3118	1628
2	0	1	2096	1693	917	3119	1630
0	0	3	2093	1690	916	3121	1630
0	0	4	2099	1696	917	3121	1628
0	1	0	2092	1691	912	3107	1625
1	1	2	2096	1693	916	3118	1629
1	2	0	2097	1693	916	3119	1628
1	1	0	2097	1690	911	3114	1622
1	4	2	2095	1693	916	3119	1628
2	0	5	2097	1694	914	3117	1628
1	4	0	2096	1694	915	3120	1628
1	0	2	2093	1692	917	3119	1628
2	0	0	2093	1689	910	3111	1624
1	2	2	2098	1694	916	3118	1628
0	0	3	2097	1694	912	3108	1625
0	0	3	2097	1693	917	3119	1630
0	0	2	2098	1694	914	3120	1629
1	1	5	2097	1695	917	3122	1630
0	0	3	2098	1695	916	3117	1629
3	0	2	2097	1694	914	3119	1627
0	2	0	2096	1693	915	3118	1628
0	0	2	2096	1693	911	3115	1624
1	0	0	2096	1693	913	3119	1628
1	3	0	2097	1693	914	3117	1628
0	2	1	2096	1693	916	3119	1629
0	0	5	2091	1685	909	3111	1625
0	1	0	2096	1694	916	3121	1631
2	0	4	2098	1695	917	3119	1628
0	1	0	2096	1692	915	3118	1628
0	0	5	2093	1690	913	3117	1628
0	1	0	2096	1692	916	3118	1628
0	1	0	2096	1690	915	3119	1631
0	0	2	2097	1695	918	3121	1630
2	0	2	2098	1694	915	3119	1629
2	3	0	2097	1689	910	3116	1624
0	1	7	2095	1689	910	3110	1623
1	3	0	2096	1694	915	3119	1628
0	0	2	2097	1693	914	3122	1631
1	1	0	2098	1694	917	3120	1627
0	0	1	2095	1687	909	3113	1626
0	1	0	2097	1694	915	3119	1628
0	0	2	2093	1693	913	3117	1628
0	1	0	2096	1694	915	3119	1629
1	1	0	2094	1692	915	3119	1629
0	1	0	2097	1693	916	3119	1625
1	2	0	2093	1691	915	3118	1628
0	1	0	2095	1692	915	3122	1630
1	4	0	2096	1695	917	3122	1630
0	0	1	2094	1687	912	3113	1623
0	0	2	2097	1694	917	3119	1628
0	0	3	2091	1693	914	3118	1629
0	0	2	2098	1694	915	3120	1627
1	2	3	2091	1687	910	3116	1627
2	0	0	2093	1689	913	3118	1627
1	0	0	2097	1695	915	3120	1627
0	0	0	2096	1688	912	3114	1625
0	0	2	2096	1693	914	3119	1627
2	4	0	2096	1693	914	3119	1628
0	0	1	2096	1693	913	3113	1624
0	0	0	2096	1692	915	3119	1627
0	1	3	2097	1693	916	3119	1628
0	0	2	2095	1693	916	3119	1629
0	0	1	2093	1689	913	3113	1624
0	0	0	2097	1695	917	3119	1629
1	0	3	2097	1694	914	3118	1627
3	0	2	2096	1693	914	3119	1628
0	0	2	2091	1690	913	3111	1627
0	1	0	2096	1695	915	3118	1629
1	3	0	2094	1692	911	3115	1627
1	1	0	2096	1693	915	3118	1629
1	1	3	2097	1693	916	3117	1632
1	1	3	2096	1693	916	3119	1629
1	3	6	2090	1689	909	3115	1626
2	2	0	2097	1695	918	3121	1629
2	0	0	2099	1695	914	3119	1626
0	1	1	2096	1693	916	3118	1629
0	0	2	2092	1686	909	3107	1626
0	0	0	2096	1694	916	3117	1628
0	0	1	2095	1693	912	3113	1627
1	1	0	2096	1692	915	3119	1629
0	0	2	2094	1692	915	3118	1626
0	1	4	2097	1693	915	3120	1625
0	1	0	2092	1692	914	3121	1630
0	0	0	2097	1695	916	3119	1629
0	0	3	2097	1693	915	3119	1629
0	0	6	2091	1689	912	3112	1624
1	1	2	2096	1692	915	3118	1627
1	2	2	2095	1693	915	3118	1627
0	0	1	2096	1693	914	3119	1628
2	0	0	2098	1695	918	3121	1631
0	0	1	2093	1688	915	3117	1628
2	2	0	2098	1695	915	3119	1628
0	0	3	2090	1693	914	3107	1625
2	0	2	2096	1694	915	3113	1629
0	2	0	2095	1693	916	3117	1628
1	1	0	2095	1692	911	3111	1623
1	3	2	2094	1693	916	3116	1627
0	0	5	2097	1694	911	3119	1630
0	0	3	2096	1696	918	3121	1632
1	0	2	2096	1691	912	3112	1623
0	1	0	2097	1694	915	3118	1629
0	0	3	2097	1694	916	3113	1621
