# Supplementary material for: Assisting hand gesture classification and rehabilitation assessment via sEMG and finger motion data
Source: Front Bioeng Biotechnol. 2026 Jan 8;13:1751763. doi: 10.3389/fbioe.2025.1751763 (PMC12823985; doi:10.3389/fbioe.2025.1751763)
Supplement: Supplementary file 1 [file DataSheet1.zip › dataset/function 0/1/3/1.csv]

channel_2	channel_3	channel_6	pinky	ring finger	middle finger	forefinger	thumb
0	0	3	2093	1734	919	3073	1624
0	1	0	2094	1734	919	3072	1624
0	1	0	2090	1730	913	3069	1618
1	1	6	2116	1765	929	3047	1642
0	0	2	2116	1765	928	3049	1643
0	0	2	2109	1757	923	3044	1640
2	1	0	2116	1764	929	3048	1642
2	4	4	2116	1766	930	3048	1642
0	1	2	2118	1765	930	3048	1641
0	0	1	2115	1764	928	3048	1644
0	0	0	2113	1764	929	3047	1640
1	2	0	2117	1767	931	3050	1643
0	0	0	2115	1764	932	3047	1639
1	0	1	2115	1764	929	3048	1642
0	0	2	2112	1758	923	3040	1635
0	0	1	2116	1764	930	3048	1643
1	1	2	2113	1761	929	3048	1641
2	0	0	2117	1766	929	3047	1644
0	0	0	2110	1759	927	3045	1643
0	0	2	2116	1765	931	3045	1639
0	0	2	2118	1767	931	3050	1643
0	0	1	2117	1767	929	3048	1642
0	0	1	2115	1764	929	3048	1642
0	3	0	2116	1766	931	3047	1643
1	3	0	2115	1763	926	3042	1638
0	0	1	2115	1762	930	3049	1645
1	3	0	2117	1768	933	3045	1629
0	0	1	2115	1760	924	3044	1635
2	0	1	2113	1759	925	3041	1637
2	0	0	2115	1765	930	3050	1644
0	0	0	2118	1766	929	3047	1643
1	1	5	2117	1765	930	3047	1642
0	0	2	2110	1757	924	3039	1639
1	1	0	2116	1764	928	3044	1641
0	1	0	2117	1763	928	3047	1641
1	0	0	2116	1764	928	3048	1642
2	0	0	2115	1762	929	3047	1641
0	1	3	2114	1767	929	3047	1639
1	1	0	2115	1764	929	3048	1641
0	1	0	2115	1764	928	3048	1644
1	3	0	2117	1766	930	3051	1644
1	1	2	2114	1759	925	3040	1637
0	0	0	2116	1763	928	3048	1642
0	0	3	2113	1763	930	3047	1642
0	1	0	2115	1764	928	3046	1643
0	0	4	2112	1757	926	3044	1642
2	0	1	2111	1758	929	3044	1642
0	1	3	2118	1766	929	3043	1641
0	0	2	2117	1765	928	3047	1643
2	0	1	2116	1763	928	3047	1643
1	1	0	2116	1764	929	3047	1641
0	2	3	2114	1764	926	3040	1636
0	0	2	2116	1764	928	3045	1641
0	1	0	2115	1764	930	3045	1641
1	0	0	2115	1765	928	3049	1643
1	3	0	2110	1759	926	3040	1636
1	1	0	2117	1766	929	3048	1641
0	0	0	2113	1764	930	3046	1643
2	0	4	2114	1765	927	3046	1642
0	1	2	2112	1762	929	3046	1641
0	0	1	2115	1760	923	3044	1640
3	0	2	2115	1763	929	3047	1642
1	3	0	2115	1764	927	3048	1640
1	0	6	2115	1764	930	3049	1644
0	0	4	2116	1764	930	3046	1640
0	1	0	2114	1759	925	3039	1635
0	1	1	2113	1766	930	3047	1643
1	0	0	2116	1760	924	3046	1640
1	1	5	2115	1764	929	3048	1643
0	0	2	2106	1758	924	3039	1641
3	0	0	2117	1766	931	3049	1643
0	0	0	2117	1765	929	3046	1642
1	3	0	2115	1765	930	3046	1642
0	0	0	2115	1763	929	3046	1642
2	0	0	2111	1765	928	3046	1639
0	0	0	2115	1765	929	3047	1643
0	0	2	2115	1765	928	3048	1642
0	2	6	2115	1765	929	3046	1643
0	1	3	2110	1758	921	3042	1638
0	0	2	2118	1766	930	3050	1642
0	0	0	2113	1762	929	3047	1641
0	0	4	2115	1764	928	3044	1643
0	1	3	2117	1766	931	3049	1643
0	1	2	2109	1759	925	3043	1641
1	2	0	2116	1765	929	3046	1637
0	0	1	2115	1765	929	3048	1644
1	1	0	2116	1766	929	3049	1642
0	0	6	2117	1765	929	3046	1643
0	0	2	2114	1764	927	3041	1635
0	0	3	2116	1766	929	3048	1642
2	0	0	2116	1766	931	3050	1640
0	0	0	2116	1767	932	3047	1640
0	0	1	2111	1761	926	3040	1636
0	1	3	2116	1766	930	3047	1643
1	4	0	2115	1765	929	3047	1641
0	0	2	2116	1767	929	3048	1642
2	0	0	2109	1762	928	3046	1642
0	0	0	2116	1766	926	3040	1636
0	0	2	2116	1766	930	3047	1641
1	1	4	2116	1766	930	3049	1643
2	0	0	2116	1765	930	3048	1645
0	1	3	2115	1768	929	3047	1642
0	0	1	2114	1760	924	3041	1635
0	0	2	2115	1767	930	3048	1642
0	1	6	2115	1767	926	3031	1640
0	1	3	2116	1767	929	3046	1642
0	0	0	2109	1758	924	3042	1638
0	0	3	2115	1768	931	3050	1644
0	1	0	2116	1768	929	3047	1642
0	0	2	2115	1765	930	3047	1641
0	0	2	2113	1764	928	3047	1642
3	4	0	2115	1761	924	3046	1642
0	0	2	2116	1766	930	3047	1642
0	2	0	2115	1766	929	3048	1642
0	0	5	2114	1767	929	3047	1643
0	1	5	2112	1764	924	3039	1637
0	0	1	2115	1766	931	3049	1645
0	0	0	2117	1760	925	3044	1640
0	1	0	2117	1761	920	3044	1637
0	0	6	2116	1766	929	3047	1641
0	0	0	2110	1759	925	3040	1638
2	0	5	2114	1764	929	3047	1643
0	0	0	2115	1765	929	3044	1642
0	1	3	2108	1759	925	3047	1643
0	0	3	2112	1757	926	3045	1641
0	1	0	2116	1764	928	3046	1642
2	0	1	2116	1764	930	3047	1641
0	0	0	2117	1767	929	3047	1643
0	0	0	2114	1764	928	3046	1642
2	0	2	2116	1763	927	3040	1635
1	2	0	2116	1765	929	3047	1641
0	0	2	2115	1763	926	3045	1640
1	1	3	2117	1765	929	3045	1642
1	2	0	2110	1758	924	3039	1636
0	1	5	2117	1765	929	3047	1642
1	2	0	2114	1767	931	3049	1643
0	0	0	2116	1766	930	3048	1643
2	0	2	2113	1762	929	3046	1640
2	4	0	2115	1764	929	3045	1642
0	0	2	2116	1763	928	3046	1641
0	0	2	2114	1765	929	3046	1642
0	0	1	2115	1765	929	3047	1642
0	0	3	2116	1766	933	3047	1644
0	1	2	2115	1762	926	3037	1636
0	0	7	2117	1764	931	3046	1641
0	0	0	2115	1765	926	3045	1641
1	1	6	2116	1764	929	3046	1642
1	1	0	2111	1755	923	3038	1638
1	0	2	2116	1762	927	3044	1641
2	0	2	2115	1764	929	3046	1643
0	0	0	2116	1764	928	3047	1643
1	4	0	2115	1764	931	3048	1642
1	0	0	2117	1763	928	3047	1634
0	0	3	2117	1765	930	3046	1642
0	0	5	2116	1764	929	3045	1642
0	0	6	2116	1764	929	3046	1641
2	0	0	2110	1758	925	3039	1635
1	4	1	2115	1765	930	3047	1642
1	3	0	2114	1762	927	3045	1643
0	1	0	2116	1762	928	3044	1643
0	0	4	2116	1765	930	3047	1642
2	0	0	2110	1757	923	3043	1639
2	3	0	2116	1763	929	3046	1639
0	1	1	2115	1764	929	3045	1643
1	2	6	2118	1763	929	3046	1641
1	0	1	2113	1763	929	3044	1642
0	1	2	2114	1763	928	3038	1637
0	0	0	2116	1762	930	3049	1643
0	2	5	2117	1765	931	3049	1636
0	0	3	2116	1764	929	3046	1641
0	1	1	2112	1758	925	3038	1637
0	0	0	2115	1764	929	3046	1640
1	1	4	2114	1759	928	3046	1641
0	0	2	2115	1762	928	3045	1641
0	0	2	2112	1761	928	3043	1641
0	1	0	2115	1764	925	3043	1640
0	0	4	2115	1764	929	3047	1640
0	1	0	2115	1763	928	3046	1641
0	0	2	2115	1763	930	3044	1641
2	0	0	2115	1763	929	3046	1640
0	0	1	2114	1759	926	3039	1634
1	0	1	2115	1764	927	3046	1640
0	0	2	2115	1764	924	3042	1641
0	0	0	2114	1763	929	3047	1644
0	0	2	2109	1758	926	3039	1632
0	0	1	2117	1765	930	3047	1641
0	1	3	2115	1763	930	3046	1641
1	0	0	2116	1763	930	3045	1642
0	0	0	2114	1762	929	3045	1640
0	3	1	2115	1757	926	3045	1641
0	0	2	2114	1762	927	3046	1640
1	3	0	2115	1764	928	3045	1641
0	0	0	2115	1764	929	3047	1643
0	0	0	2113	1761	924	3039	1636
1	0	2	2116	1765	930	3047	1641
0	2	0	2111	1756	927	3045	1641
0	1	3	2115	1755	925	3044	1641
0	0	4	2115	1763	929	3044	1641
1	2	0	2111	1758	923	3042	1642
0	0	2	2116	1766	931	3048	1644
0	1	0	2117	1766	928	3046	1641
3	0	2	2116	1765	929	3047	1643
0	2	0	2114	1764	930	3041	1642
1	3	0	2111	1762	926	3042	1634
2	0	2	2115	1763	930	3045	1642
0	0	0	2115	1765	926	3047	1640
1	2	0	2116	1763	929	3045	1641
1	0	0	2110	1758	924	3039	1635
0	0	0	2116	1766	931	3048	1644
1	0	2	2111	1763	929	3045	1641
0	0	0	2115	1765	930	3045	1641
0	1	0	2110	1758	926	3044	1641
0	0	2	2115	1765	929	3046	1634
0	0	2	2113	1765	929	3047	1642
1	1	0	2115	1765	930	3048	1641
3	0	1	2116	1764	929	3046	1640
0	1	0	2115	1764	930	3046	1642
2	0	1	2113	1764	926	3040	1636
0	0	3	2116	1765	929	3045	1642
1	4	0	2108	1766	928	3046	1641
0	1	3	2117	1768	931	3048	1644
1	1	0	2116	1765	923	3039	1637
0	0	3	2117	1768	929	3047	1641
0	0	2	2115	1767	929	3045	1640
1	2	0	2115	1767	930	3043	1642
1	1	5	2110	1760	923	3039	1638
1	4	0	2112	1767	929	3046	1642
0	0	0	2115	1766	928	3046	1642
1	3	0	2115	1766	930	3047	1643
0	1	3	2113	1765	930	3047	1643
0	1	0	2117	1767	929	3047	1640
2	0	0	2116	1767	930	3046	1642
0	0	0	2115	1766	929	3047	1642
0	0	1	2115	1766	929	3046	1641
0	1	2	2109	1761	924	3039	1636
1	1	0	2116	1766	930	3046	1645
0	1	4	2114	1766	928	3046	1640
2	4	0	2114	1766	928	3047	1644
2	3	5	2115	1767	930	3045	1642
0	0	4	2110	1761	921	3043	1640
1	0	3	2116	1764	929	3047	1640
0	0	0	2116	1767	928	3047	1642
0	0	1	2115	1767	927	3047	1643
1	1	0	2114	1767	929	3047	1642
0	0	1	2113	1769	931	3043	1639
1	4	0	2118	1767	931	3046	1641
1	1	2	2112	1767	930	3044	1637
1	3	1	2114	1765	929	3044	1640
1	1	1	2109	1759	923	3037	1636
1	2	0	2114	1765	928	3044	1640
0	1	4	2114	1766	929	3044	1640
0	0	1	2114	1765	927	3044	1641
0	0	1	2110	1764	928	3045	1642
1	0	1	2116	1768	928	3044	1642
0	0	3	2116	1766	929	3043	1639
0	0	0	2114	1766	929	3044	1641
0	0	5	2114	1766	929	3044	1640
1	4	0	2113	1765	928	3045	1639
0	0	2	2109	1759	926	3039	1639
0	0	5	2115	1767	932	3046	1643
0	0	2	2115	1765	926	3041	1639
0	0	0	2114	1766	928	3045	1640
0	1	0	2106	1759	922	3035	1635
0	0	0	2113	1765	928	3045	1643
0	1	0	2114	1766	931	3047	1643
0	1	0	2115	1768	930	3044	1641
0	0	2	2113	1764	926	3045	1641
1	0	1	2115	1760	926	3043	1639
0	0	2	2114	1765	928	3045	1641
0	0	1	2114	1766	928	3045	1640
0	0	0	2115	1766	929	3045	1641
0	1	0	2111	1760	922	3039	1633
1	3	0	2114	1763	927	3045	1641
0	0	0	2113	1764	925	3044	1643
0	0	5	2115	1765	924	3042	1640
0	1	5	2113	1766	930	3045	1641
1	2	0	2108	1759	923	3038	1637
0	0	2	2114	1765	928	3044	1642
0	0	1	2111	1765	929	3044	1640
0	0	2	2111	1765	929	3045	1643
1	4	0	2114	1765	930	3048	1644
0	0	2	2114	1763	928	3044	1642
1	1	0	2114	1766	929	3045	1633
1	1	5	2114	1766	929	3044	1641
0	0	3	2114	1766	926	3045	1641
0	0	3	2111	1757	923	3037	1634
1	1	0	2115	1766	928	3044	1640
0	3	0	2110	1761	925	3042	1639
0	0	2	2114	1767	929	3043	1640
0	3	0	2107	1756	924	3042	1642
0	0	0	2116	1768	929	3048	1641
0	0	0	2117	1768	931	3044	1642
0	0	2	2112	1765	929	3044	1641
0	4	2	2114	1766	929	3043	1642
1	0	6	2113	1765	929	3045	1643
0	1	1	2112	1764	927	3041	1635
0	0	0	2115	1766	929	3047	1643
2	0	0	2116	1767	931	3046	1639
0	0	0	2117	1767	930	3044	1642
1	3	0	2110	1759	924	3037	1636
2	0	0	2111	1766	927	3045	1642
0	1	2	2110	1763	927	3044	1640
0	0	2	2114	1766	929	3044	1642
0	1	0	2108	1758	926	3043	1640
1	3	0	2114	1765	929	3034	1634
0	1	6	2115	1765	930	3045	1641
0	2	0	2116	1766	930	3043	1642
1	3	1	2115	1766	930	3047	1643
0	0	0	2116	1767	928	3042	1638
1	2	0	2117	1766	931	3045	1638
0	1	5	2114	1766	928	3046	1641
0	0	1	2114	1765	928	3035	1636
0	0	5	2115	1766	930	3043	1641
1	0	0	2108	1759	923	3033	1632
0	0	3	2115	1766	932	3047	1642
2	0	0	2115	1765	929	3045	1640
0	0	0	2117	1767	932	3046	1641
0	0	2	2109	1758	924	3037	1638
1	1	4	2115	1765	929	3043	1639
0	0	3	2116	1765	929	3046	1641
1	0	3	2113	1764	930	3044	1642
0	0	1	2113	1766	928	3044	1641
0	1	3	2114	1766	927	3045	1639
0	1	1	2113	1767	929	3045	1640
1	3	1	2115	1766	929	3046	1643
0	0	2	2115	1768	931	3047	1642
0	3	2	2110	1760	926	3035	1635
0	0	2	2116	1766	929	3043	1641
0	1	0	2113	1765	930	3043	1642
1	3	0	2114	1765	930	3045	1641
0	1	2	2107	1758	924	3039	1639
1	2	0	2114	1766	929	3044	1640
1	2	1	2115	1767	929	3044	1639
0	0	6	2115	1766	930	3044	1643
0	1	0	2115	1767	929	3045	1641
1	0	2	2115	1767	928	3045	1642
0	1	4	2113	1766	927	3037	1636
1	3	0	2114	1767	930	3043	1640
2	3	5	2115	1768	929	3040	1639
1	1	3	2114	1767	930	3045	1641
0	0	3	2109	1759	922	3036	1635
0	0	3	2115	1766	931	3047	1642
0	1	3	2115	1769	931	3045	1643
0	0	2	2115	1767	929	3044	1642
1	2	3	2111	1766	928	3043	1642
1	2	0	2114	1769	925	3043	1640
0	0	0	2114	1766	930	3044	1642
3	0	2	2115	1766	929	3043	1641
0	0	2	2113	1765	929	3044	1640
1	0	2	2110	1762	927	3036	1635
1	1	0	2115	1768	931	3046	1643
0	0	2	2115	1767	929	3043	1640
2	0	1	2115	1767	926	3042	1640
1	1	0	2115	1766	930	3045	1644
0	0	0	2109	1759	923	3037	1637
0	0	0	2115	1769	928	3045	1640
0	0	0	2113	1766	928	3045	1641
0	0	1	2113	1767	931	3046	1641
0	0	1	2113	1764	928	3047	1643
0	0	0	2115	1762	927	3046	1642
1	0	4	2115	1768	930	3044	1640
0	2	0	2112	1768	929	3043	1641
1	0	1	2114	1769	927	3044	1640
0	1	3	2111	1759	920	3035	1634
1	2	0	2112	1766	930	3044	1641
0	1	0	2112	1759	927	3042	1641
0	0	1	2115	1767	929	3045	1641
0	1	6	2108	1761	921	3043	1642
0	0	1	2116	1769	930	3045	1638
0	0	3	2115	1768	929	3045	1641
0	1	6	2114	1767	930	3044	1640
0	1	0	2114	1766	930	3043	1640
0	0	4	2113	1766	929	3043	1642
1	3	0	2113	1766	930	3042	1639
0	0	2	2116	1769	931	3046	1642
0	0	0	2115	1767	930	3044	1641
1	3	0	2114	1767	928	3044	1641
0	2	0	2110	1761	924	3037	1635
0	0	5	2115	1767	928	3045	1641
0	1	5	2110	1763	928	3045	1640
0	2	0	2114	1767	930	3046	1642
0	0	2	2107	1758	927	3040	1641
0	1	0	2115	1767	930	3044	1636
0	1	4	2114	1770	931	3047	1642
0	1	1	2117	1768	930	3045	1640
0	0	2	2115	1766	930	3045	1640
0	0	0	2113	1765	926	3038	1636
0	1	2	2108	1767	930	3047	1641
0	1	3	2113	1767	929	3044	1643
0	0	2	2117	1769	930	3041	1632
0	0	0	2116	1767	930	3045	1640
0	0	2	2106	1761	923	3035	1636
1	2	0	2115	1767	930	3045	1641
2	0	0	2113	1766	929	3046	1644
1	2	0	2116	1770	931	3046	1642
0	0	3	2112	1766	929	3044	1640
0	2	0	2116	1767	921	3039	1640
0	1	3	2114	1766	928	3045	1640
0	0	2	2115	1766	928	3045	1640
0	1	6	2114	1765	930	3047	1641
0	0	0	2112	1762	923	3037	1632
0	0	2	2114	1765	929	3044	1642
0	0	1	2114	1767	921	3041	1641
0	0	1	2113	1766	932	3047	1643
0	1	3	2111	1761	925	3038	1636
1	1	0	2116	1767	929	3043	1641
0	2	5	2115	1767	929	3044	1640
0	0	0	2115	1766	927	3044	1641
1	1	0	2114	1767	929	3046	1641
0	0	1	2114	1765	930	3047	1642
0	1	2	2112	1760	928	3038	1640
0	1	3	2114	1767	929	3042	1643
0	1	2	2115	1767	928	3045	1639
2	1	2	2113	1765	927	3044	1639
0	0	0	2115	1764	926	3036	1633
1	2	6	2115	1765	928	3044	1639
1	1	5	2115	1765	927	3044	1638
2	3	0	2114	1764	932	3046	1642
0	0	1	2109	1760	925	3037	1634
1	1	1	2117	1768	928	3045	1640
1	0	3	2115	1766	929	3043	1642
0	0	1	2113	1765	929	3043	1641
0	1	4	2109	1763	927	3042	1640
0	1	5	2115	1765	928	3043	1641
0	0	2	2114	1765	929	3044	1640
0	0	6	2115	1765	928	3044	1639
0	0	0	2114	1765	924	3044	1641
0	0	0	2112	1761	924	3036	1631
0	0	0	2113	1765	928	3042	1641
1	1	3	2115	1764	925	3044	1639
1	0	1	2113	1764	926	3043	1640
0	0	2	2114	1765	930	3044	1641
1	2	1	2108	1759	922	3035	1637
0	0	0	2115	1764	929	3043	1641
0	0	2	2114	1765	929	3043	1639
0	0	0	2114	1765	928	3044	1641
0	1	5	2113	1760	930	3046	1638
0	0	0	2115	1766	929	3045	1636
0	2	0	2115	1766	929	3044	1641
1	4	0	2115	1765	927	3043	1636
1	3	0	2114	1765	929	3042	1640
0	1	3	2108	1759	926	3037	1633
0	0	0	2114	1765	929	3043	1640
1	3	6	2112	1763	928	3042	1640
0	0	2	2114	1764	929	3043	1642
0	0	0	2108	1759	923	3041	1639
0	0	2	2114	1766	929	3044	1640
1	0	0	2115	1767	929	3046	1641
0	0	0	2114	1765	929	3044	1639
0	0	0	2114	1764	929	3043	1639
2	2	2	2113	1765	928	3043	1641
0	0	0	2113	1765	926	3039	1636
1	0	0	2114	1766	928	3042	1642
0	1	0	2115	1766	931	3046	1639
0	0	0	2116	1769	930	3046	1642
0	0	0	2110	1760	925	3037	1634
0	1	2	2114	1766	929	3044	1642
1	1	1	2113	1763	929	3044	1641
1	1	0	2114	1766	930	3043	1641
2	2	0	2108	1765	929	3043	1640
0	0	0	2114	1766	927	3039	1638
0	2	3	2114	1765	930	3044	1640
0	1	0	2114	1765	930	3045	1644
0	0	2	2116	1768	931	3045	1638
0	0	5	2115	1763	925	3038	1635
0	1	2	2114	1766	931	3044	1640
0	0	3	2113	1766	928	3045	1639
0	0	4	2113	1766	930	3035	1639
1	0	0	2114	1767	930	3042	1639
1	2	1	2107	1761	924	3038	1637
0	0	0	2115	1768	930	3045	1641
0	0	3	2113	1768	928	3044	1640
0	4	2	2115	1767	930	3044	1640
2	2	2	2111	1763	928	3041	1639
1	1	1	2115	1761	927	3043	1639
0	0	5	2114	1766	929	3043	1640
0	4	0	2114	1767	929	3042	1641
1	0	0	2112	1765	930	3043	1641
1	1	0	2111	1761	922	3035	1634
2	1	1	2115	1769	930	3047	1642
1	1	0	2114	1763	927	3041	1641
0	0	4	2116	1766	930	3044	1641
0	4	2	2106	1766	922	3041	1639
0	0	0	2114	1767	929	3044	1638
0	0	0	2113	1768	930	3044	1642
2	1	3	2113	1766	930	3041	1640
1	1	5	2114	1767	929	3045	1642
0	0	5	2115	1769	931	3047	1642
0	1	3	2114	1769	930	3040	1637
2	3	1	2115	1767	929	3049	1638
0	0	5	2115	1768	929	3045	1634
3	2	2	2114	1765	930	3044	1640
1	0	0	2108	1761	922	3035	1635
2	1	0	2117	1767	927	3044	1639
0	1	2	2113	1766	928	3044	1640
0	0	0	2113	1768	930	3048	1644
0	0	0	2110	1767	928	3046	1641
0	1	0	2116	1769	923	3039	1639
0	0	0	2115	1769	929	3045	1641
0	0	0	2113	1769	929	3045	1641
0	0	0	2113	1768	930	3040	1641
0	0	0	2114	1763	925	3035	1635
2	2	6	2114	1766	927	3041	1634
1	2	2	2116	1770	931	3043	1642
1	1	2	2114	1769	925	3033	1638
0	0	0	2114	1769	930	3043	1641
2	0	0	2108	1759	923	3035	1636
0	0	0	2116	1770	931	3045	1643
1	1	0	2114	1768	929	3043	1641
0	1	0	2114	1767	930	3044	1640
0	0	5	2104	1762	923	3040	1638
0	0	0	2116	1769	930	3042	1641
0	1	0	2114	1768	929	3044	1639
2	0	2	2114	1769	929	3045	1638
1	4	0	2113	1767	929	3043	1641
1	2	0	2114	1767	929	3041	1636
1	2	0	2114	1769	930	3043	1641
0	0	2	2111	1767	930	3042	1640
1	0	3	2112	1768	930	3045	1643
2	0	2	2108	1764	926	3039	1636
1	0	1	2116	1771	929	3045	1640
1	1	0	2114	1767	929	3044	1641
2	0	1	2114	1768	928	3043	1640
1	0	2	2109	1765	928	3042	1639
0	1	6	2114	1769	929	3043	1640
2	4	0	2114	1768	929	3042	1640
2	3	5	2115	1770	931	3046	1642
0	0	3	2115	1769	928	3044	1641
1	2	0	2114	1768	929	3043	1641
1	0	0	2114	1764	926	3037	1635
2	4	0	2114	1768	929	3042	1639
0	0	0	2115	1768	928	3042	1641
1	1	5	2114	1767	930	3042	1641
0	0	0	2108	1760	922	3036	1635
1	1	3	2114	1767	928	3044	1640
1	1	0	2113	1767	929	3043	1642
1	1	6	2115	1770	930	3043	1640
0	0	0	2112	1766	929	3042	1641
0	0	2	2112	1764	929	3042	1639
0	0	0	2115	1767	929	3044	1642
0	0	3	2115	1768	930	3047	1643
0	0	2	2114	1770	928	3044	1640
1	0	3	2111	1759	924	3036	1629
0	0	2	2114	1768	929	3043	1641
0	0	1	2116	1767	929	3044	1640
0	0	0	2109	1760	928	3044	1639
0	0	0	2114	1770	930	3046	1639
0	0	0	2111	1763	926	3039	1638
0	1	0	2114	1768	930	3043	1641
0	1	0	2114	1767	927	3044	1641
0	0	3	2114	1768	930	3043	1641
2	0	5	2112	1767	928	3044	1641
2	0	2	2110	1765	928	3043	1636
0	0	6	2114	1768	928	3044	1639
0	1	6	2113	1768	929	3045	1641
2	4	0	2114	1769	931	3047	1643
1	2	0	2112	1763	925	3037	1635
0	0	0	2114	1769	929	3044	1642
2	0	2	2111	1766	924	3042	1639
1	0	4	2114	1768	929	3044	1640
0	0	0	2108	1761	926	3041	1640
0	0	3	2114	1768	928	3039	1637
2	4	0	2114	1760	930	3040	1636
0	0	0	2114	1767	927	3043	1640
0	0	2	2115	1769	930	3044	1644
0	0	0	2113	1768	931	3047	1643
0	0	2	2115	1770	927	3042	1635
0	0	0	2113	1768	931	3044	1641
3	0	0	2114	1769	928	3044	1636
0	0	0	2114	1768	929	3042	1640
1	2	0	2108	1759	922	3037	1635
0	0	1	2115	1769	928	3044	1640
1	1	2	2112	1767	928	3044	1640
0	0	0	2114	1768	929	3043	1640
1	1	1	2109	1764	930	3045	1642
0	0	0	2116	1770	927	3035	1636
1	1	1	2114	1769	929	3043	1640
0	0	1	2114	1769	929	3044	1640
0	0	1	2114	1767	929	3044	1639
2	4	6	2113	1763	925	3037	1634
0	0	2	2113	1765	923	3033	1634
0	1	2	2114	1769	929	3044	1643
1	2	2	2116	1769	927	3039	1639
1	0	4	2116	1770	929	3045	1641
1	2	4	2109	1761	923	3035	1635
2	3	6	2113	1767	930	3044	1640
1	1	5	2114	1767	929	3043	1639
0	0	0	2114	1768	929	3043	1641
0	0	1	2113	1767	927	3042	1639
1	0	0	2105	1762	928	3041	1637
0	0	1	2114	1767	930	3044	1643
0	0	0	2114	1769	931	3044	1642
0	0	0	2115	1770	930	3044	1640
0	1	2	2110	1762	925	3037	1633
0	0	2	2114	1768	928	3043	1640
0	0	3	2104	1763	925	3042	1640
1	2	6	2115	1768	929	3042	1641
0	1	6	2108	1761	924	3039	1640
