# Supplementary material for: Assisting hand gesture classification and rehabilitation assessment via sEMG and finger motion data
Source: Front Bioeng Biotechnol. 2026 Jan 8;13:1751763. doi: 10.3389/fbioe.2025.1751763 (PMC12823985; doi:10.3389/fbioe.2025.1751763)
Supplement: Supplementary file 1 [file DataSheet1.zip › dataset/function 0/1/3/2.csv]

channel_2	channel_3	channel_6	pinky	ring finger	middle finger	forefinger	thumb
0	0	3	2108	1747	928	3025	1613
0	1	2	2108	1748	929	3025	1613
0	0	3	2108	1748	928	3026	1613
0	0	4	2101	1746	924	3012	1606
2	0	1	2106	1750	930	3019	1611
0	0	5	2106	1752	930	3018	1611
0	3	0	2106	1751	929	3019	1611
0	0	2	2103	1750	931	3017	1612
2	0	2	2105	1750	929	3017	1612
1	0	1	2105	1751	929	3018	1613
0	1	0	2106	1754	931	3020	1615
0	1	0	2107	1753	931	3019	1612
0	1	3	2103	1749	927	3011	1605
0	0	2	2106	1753	928	3020	1613
1	3	1	2105	1752	929	3019	1611
1	0	2	2105	1751	928	3018	1612
0	0	0	2100	1743	922	3012	1610
0	0	0	2107	1750	930	3021	1612
0	0	1	2105	1751	928	3016	1610
0	1	3	2105	1750	930	3019	1614
0	2	0	2105	1751	931	3022	1615
1	2	0	2104	1748	929	3018	1611
2	0	2	2105	1752	930	3018	1610
0	0	1	2106	1751	930	3019	1612
0	0	4	2107	1752	929	3019	1613
0	0	0	2106	1752	931	3020	1614
0	0	3	2102	1744	924	3013	1609
0	1	0	2107	1755	933	3021	1617
3	0	2	2109	1755	932	3021	1610
0	1	2	2105	1752	930	3019	1611
0	1	0	2100	1747	925	3017	1611
0	0	0	2107	1753	929	3021	1611
0	0	0	2105	1749	928	3019	1612
1	1	0	2106	1753	932	3020	1614
1	4	0	2106	1752	928	3018	1613
1	4	0	2105	1749	928	3014	1611
2	0	2	2107	1752	931	3020	1613
0	3	0	2105	1755	933	3021	1615
1	3	0	2107	1753	930	3020	1613
1	0	0	2107	1752	930	3018	1613
0	0	1	2103	1746	924	3013	1607
0	1	5	2107	1752	930	3018	1612
2	1	0	2106	1751	928	3014	1611
2	5	1	2107	1753	929	3019	1614
1	0	2	2101	1749	931	3021	1615
1	2	0	2107	1755	930	3018	1612
0	0	2	2106	1752	930	3019	1612
0	2	1	2107	1753	931	3019	1613
0	2	0	2106	1752	930	3017	1613
0	0	1	2104	1749	925	3013	1609
1	1	0	2106	1752	929	3016	1613
0	1	0	2117	1753	931	3019	1614
0	0	0	2107	1750	930	3020	1614
0	1	2	2104	1750	926	3016	1609
0	0	0	2111	1754	931	3019	1613
2	0	0	2106	1745	927	3019	1614
0	0	1	2106	1752	930	3017	1613
0	0	1	2107	1754	931	3019	1614
0	1	3	2106	1751	929	3018	1613
0	2	0	2103	1748	930	3021	1615
0	1	0	2109	1755	930	3017	1612
2	0	5	2107	1754	931	3019	1614
0	1	0	2106	1751	928	3018	1613
1	0	0	2100	1746	925	3013	1607
2	0	2	2106	1753	929	3017	1612
1	0	2	2105	1751	930	3019	1613
0	0	0	2107	1753	929	3019	1612
1	0	2	2102	1747	923	3015	1612
0	0	0	2106	1754	931	3019	1614
0	1	0	2104	1753	930	3018	1612
2	0	2	2108	1753	929	3019	1611
0	3	1	2106	1750	931	3018	1612
0	3	3	2103	1750	927	3016	1607
0	0	4	2106	1753	929	3018	1613
1	0	5	2107	1753	927	3019	1613
0	0	2	2108	1755	931	3020	1612
0	0	3	2107	1754	930	3019	1612
0	0	2	2101	1746	923	3012	1606
0	0	0	2105	1751	930	3019	1614
0	0	0	2106	1754	932	3015	1610
0	0	0	2110	1756	933	3019	1614
1	3	0	2104	1749	927	3016	1610
2	0	0	2106	1753	929	3013	1604
0	0	0	2104	1749	929	3018	1613
0	3	2	2106	1753	931	3018	1614
1	0	0	2107	1753	929	3018	1612
0	0	2	2105	1751	930	3015	1609
0	1	0	2107	1754	930	3018	1614
0	1	0	2105	1752	930	3020	1614
0	0	1	2108	1755	933	3022	1616
0	1	0	2096	1749	927	3010	1608
0	1	0	2107	1753	930	3019	1613
0	0	2	2107	1754	925	3010	1610
0	1	0	2107	1754	924	3012	1611
0	0	5	2106	1753	930	3017	1614
0	1	5	2102	1753	930	3021	1614
0	3	1	2108	1756	928	3009	1611
0	1	0	2108	1756	930	3020	1615
0	0	0	2107	1754	932	3014	1615
1	2	0	2103	1753	930	3019	1614
1	1	2	2107	1755	931	3019	1612
0	3	1	2105	1754	930	3018	1613
0	0	5	2106	1754	930	3018	1615
1	4	0	2107	1754	930	3020	1615
0	0	1	2103	1748	928	3017	1610
1	0	0	2110	1756	931	3019	1609
1	3	0	2107	1754	931	3019	1613
1	0	0	2107	1755	928	3020	1613
1	2	1	2101	1748	923	3015	1613
1	0	1	2108	1755	929	3020	1611
0	1	0	2108	1754	929	3019	1612
0	1	1	2107	1754	929	3019	1613
0	1	0	2106	1753	929	3020	1615
0	0	0	2107	1756	932	3017	1608
0	0	0	2107	1756	930	3018	1614
0	0	0	2108	1755	930	3020	1612
0	1	0	2107	1754	930	3018	1613
0	1	5	2106	1754	929	3017	1613
1	4	1	2102	1745	926	3013	1609
0	0	4	2106	1754	930	3021	1615
0	3	2	2110	1757	932	3017	1615
0	1	0	2107	1754	928	3019	1614
0	1	2	2102	1750	927	3018	1613
0	1	1	2105	1753	929	3017	1612
0	0	0	2107	1754	931	3021	1609
2	0	4	2107	1754	930	3018	1613
1	3	2	2107	1755	931	3020	1614
0	0	0	2106	1751	924	3014	1611
3	0	2	2106	1755	932	3021	1615
0	0	1	2108	1756	933	3020	1617
0	3	2	2107	1753	930	3018	1613
1	0	2	2101	1748	926	3013	1609
1	0	3	2108	1756	932	3020	1615
1	1	2	2105	1750	928	3021	1614
1	4	2	2109	1757	931	3022	1615
0	0	0	2105	1753	929	3018	1612
1	2	0	2105	1752	930	3019	1612
0	1	0	2106	1749	929	3016	1612
0	0	0	2106	1753	931	3020	1613
0	0	1	2106	1751	929	3020	1614
0	0	0	2108	1756	932	3022	1615
1	1	0	2104	1750	926	3012	1608
0	0	1	2107	1755	931	3017	1612
0	0	4	2106	1753	929	3015	1613
0	0	6	2106	1755	928	3018	1615
0	0	0	2102	1746	924	3010	1607
0	1	0	2106	1754	930	3020	1613
0	0	4	2100	1751	928	3018	1613
0	2	0	2105	1754	930	3019	1613
0	0	0	2105	1753	931	3019	1615
0	2	1	2106	1755	930	3021	1610
0	1	0	2108	1751	930	3019	1612
0	1	0	2106	1753	931	3019	1614
0	2	1	2106	1753	929	3016	1613
0	1	0	2106	1749	929	3015	1612
0	3	0	2097	1748	924	3012	1609
0	0	3	2106	1754	933	3021	1614
0	2	0	2108	1754	930	3016	1605
0	0	0	2107	1753	930	3018	1613
3	0	6	2101	1746	929	3015	1611
1	3	2	2106	1753	929	3014	1607
2	0	4	2104	1752	929	3016	1613
0	1	0	2105	1753	928	3017	1613
0	0	0	2105	1752	924	3017	1613
0	0	0	2104	1752	929	3009	1609
0	0	0	2106	1753	929	3020	1615
0	4	1	2106	1754	932	3019	1614
0	0	6	2108	1755	931	3018	1613
1	0	3	2102	1750	926	3013	1611
0	3	1	2106	1750	929	3014	1613
0	1	1	2106	1753	923	3011	1612
0	0	2	2106	1753	918	3013	1610
2	0	1	2107	1754	932	3021	1613
0	1	3	2101	1750	929	3020	1614
0	0	4	2109	1754	925	3018	1611
2	0	2	2107	1755	929	3018	1612
0	0	0	2106	1754	931	3019	1613
1	3	1	2106	1753	930	3019	1613
1	1	0	2102	1751	926	3012	1608
0	1	0	2106	1752	927	3018	1612
0	0	0	2106	1755	932	3020	1614
1	0	3	2106	1753	929	3018	1614
1	4	2	2104	1748	928	3017	1612
0	0	0	2108	1757	931	3019	1613
0	0	0	2103	1749	928	3016	1613
1	0	4	2106	1752	929	3019	1613
0	0	2	2105	1754	931	3019	1614
0	1	0	2099	1747	926	3017	1608
0	0	0	2107	1754	931	3020	1615
2	0	6	2107	1755	931	3019	1615
0	0	2	2108	1754	931	3019	1613
0	1	2	2106	1753	929	3020	1614
0	1	2	2102	1749	926	3013	1610
0	2	0	2106	1754	929	3019	1610
0	0	3	2108	1756	931	3019	1614
0	0	0	2106	1753	928	3018	1613
0	1	0	2100	1749	925	3014	1609
0	2	0	2106	1752	930	3020	1612
0	2	3	2107	1755	931	3019	1612
0	0	0	2108	1754	929	3019	1614
2	0	0	2101	1751	930	3020	1615
0	1	3	2109	1756	931	3020	1614
0	1	1	2107	1754	929	3020	1613
2	0	2	2107	1753	930	3021	1615
1	4	6	2105	1753	930	3018	1614
1	2	4	2104	1747	924	3013	1609
0	1	5	2106	1754	930	3018	1613
0	0	0	2106	1754	930	3019	1614
0	3	0	2106	1753	928	3016	1611
0	0	0	2101	1750	929	3014	1612
0	0	0	2107	1756	932	3021	1614
2	0	0	2104	1754	929	3018	1613
0	1	2	2108	1753	929	3018	1613
0	0	0	2107	1754	931	3019	1614
0	0	0	2105	1753	930	3017	1613
3	0	0	2105	1753	929	3020	1615
0	1	0	2106	1755	930	3021	1615
0	2	0	2108	1756	931	3021	1615
0	0	2	2109	1755	931	3020	1613
0	1	0	2104	1750	923	3015	1608
1	4	2	2110	1754	931	3018	1613
1	0	0	2106	1753	930	3018	1614
0	0	0	2108	1755	931	3018	1613
0	2	0	2103	1749	925	3014	1612
0	1	1	2106	1753	931	3019	1614
0	2	3	2105	1752	927	3018	1612
0	0	0	2107	1754	931	3018	1615
0	0	0	2107	1754	930	3021	1614
1	0	0	2103	1754	930	3021	1609
0	1	0	2109	1756	930	3018	1611
0	0	1	2106	1755	929	3019	1613
0	1	1	2106	1755	930	3017	1614
1	0	3	2106	1755	930	3019	1614
1	0	5	2101	1751	925	3014	1609
0	2	2	2108	1757	932	3020	1614
1	0	0	2106	1755	930	3013	1610
0	4	1	2108	1754	932	3020	1613
0	0	0	2098	1749	926	3016	1613
0	2	2	2107	1756	931	3016	1611
0	0	0	2104	1754	929	3019	1614
1	2	0	2107	1756	931	3019	1614
3	0	2	2106	1755	928	3017	1615
0	2	2	2104	1755	931	3017	1608
0	0	0	2108	1756	931	3018	1614
0	3	1	2107	1756	930	3020	1614
0	2	0	2106	1754	931	3019	1612
0	0	2	2102	1751	926	3012	1607
0	0	0	2107	1754	930	3018	1613
1	0	0	2106	1753	925	3015	1612
1	0	0	2107	1756	928	3017	1614
0	1	0	2108	1756	929	3019	1612
0	1	6	2104	1753	928	3019	1613
1	2	2	2107	1753	925	3016	1612
0	0	1	2106	1754	931	3017	1613
0	1	2	2107	1755	930	3015	1613
0	0	0	2105	1754	929	3018	1615
1	0	0	2103	1750	925	3010	1608
1	1	6	2107	1755	932	3021	1615
0	0	0	2109	1756	933	3020	1613
0	0	0	2104	1755	930	3016	1612
0	0	0	2103	1750	925	3010	1608
1	3	5	2106	1755	930	3018	1613
0	1	0	2105	1750	929	3018	1615
0	1	0	2108	1756	932	3019	1614
0	1	1	2108	1756	932	3025	1614
1	0	0	2102	1747	928	3016	1608
0	2	3	2107	1755	930	3019	1613
0	0	4	2106	1754	930	3017	1612
0	4	3	2106	1755	930	3021	1616
2	0	6	2108	1753	932	3020	1616
0	0	0	2106	1751	926	3012	1609
2	0	3	2107	1755	932	3019	1613
0	3	1	2104	1755	929	3017	1605
0	1	0	2107	1755	930	3019	1613
0	1	5	2101	1747	924	3013	1611
1	3	1	2106	1756	929	3019	1602
1	0	4	2103	1753	928	3018	1613
1	0	5	2106	1755	931	3019	1614
0	1	0	2109	1755	932	3021	1616
1	1	2	2106	1755	929	3014	1610
0	0	4	2107	1755	929	3017	1611
0	2	1	2109	1757	931	3020	1614
0	0	0	2106	1755	931	3017	1612
0	1	0	2102	1749	924	3012	1608
0	0	0	2105	1754	931	3017	1613
0	0	1	2106	1755	929	3018	1613
0	0	2	2106	1754	924	3009	1608
0	0	2	2107	1755	930	3018	1614
1	0	0	2099	1751	927	3015	1612
0	2	1	2106	1755	923	3007	1611
2	0	0	2109	1755	929	3019	1613
1	3	0	2108	1754	930	3019	1612
0	1	0	2104	1752	931	3018	1615
1	0	2	2106	1755	932	3022	1614
0	2	1	2107	1755	930	3019	1613
1	2	0	2103	1753	931	3019	1613
0	0	3	2107	1754	930	3018	1612
1	3	0	2101	1749	926	3010	1608
1	2	0	2107	1759	931	3018	1613
1	2	0	2106	1751	929	3018	1612
0	1	0	2106	1755	930	3019	1615
1	2	0	2099	1747	926	3016	1613
3	0	3	2108	1756	933	3022	1613
0	0	2	2109	1755	930	3020	1614
1	3	1	2107	1754	929	3018	1612
1	0	1	2108	1754	930	3019	1614
0	0	2	2106	1752	925	3011	1604
0	0	0	2106	1753	930	3018	1611
0	0	4	2106	1754	930	3018	1613
0	1	0	2107	1753	929	3017	1612
2	0	0	2105	1754	929	3017	1613
1	2	0	2102	1745	922	3011	1607
0	1	5	2106	1753	930	3019	1614
0	0	2	2107	1755	930	3017	1614
1	0	0	2108	1755	931	3019	1613
0	2	1	2101	1751	929	3016	1613
1	2	0	2106	1754	929	3014	1611
2	0	3	2106	1753	929	3018	1612
0	1	2	2105	1753	929	3018	1613
1	3	0	2108	1754	932	3019	1613
0	2	0	2105	1746	925	3012	1610
0	0	3	2107	1754	931	3018	1614
0	0	3	2106	1754	931	3021	1616
0	0	2	2108	1756	928	3019	1614
0	0	0	2104	1748	926	3012	1607
0	1	0	2106	1754	931	3017	1614
1	0	0	2104	1750	928	3017	1612
0	1	0	2107	1750	930	3018	1613
1	1	1	2106	1752	929	3017	1613
2	0	2	2106	1755	931	3021	1615
0	1	0	2105	1751	930	3017	1613
0	0	0	2107	1754	931	3020	1613
0	0	1	2108	1754	930	3017	1613
1	0	3	2106	1753	930	3019	1613
0	3	1	2104	1749	925	3011	1604
0	0	0	2108	1753	930	3016	1613
1	2	2	2106	1754	930	3019	1614
1	0	1	2105	1752	928	3018	1611
0	1	3	2100	1748	922	3016	1613
0	0	2	2107	1755	932	3019	1612
2	0	0	2106	1753	930	3017	1612
0	0	2	2105	1754	931	3016	1613
0	0	2	2105	1752	929	3016	1612
1	2	0	2104	1751	930	3014	1609
0	1	0	2105	1751	927	3017	1611
1	0	1	2103	1754	931	3017	1614
0	1	0	2106	1755	931	3017	1613
0	0	5	2108	1755	929	3018	1613
0	2	0	2101	1746	924	3008	1604
0	1	0	2106	1753	928	3018	1613
0	0	4	2105	1752	930	3009	1608
2	0	1	2103	1753	930	3017	1612
0	0	5	2098	1749	928	3014	1612
0	0	0	2107	1753	929	3009	1609
0	0	2	2103	1751	928	3016	1611
0	1	0	2105	1753	927	3016	1610
2	0	0	2105	1752	931	3019	1614
0	0	0	2107	1756	925	3015	1607
0	1	0	2107	1753	929	3018	1612
0	0	6	2106	1758	928	3017	1612
0	4	2	2106	1753	928	3016	1611
0	1	0	2101	1748	922	3008	1606
1	3	0	2104	1753	930	3016	1611
0	1	0	2107	1756	931	3017	1612
0	0	4	2107	1755	922	3014	1611
1	0	2	2107	1752	930	3017	1611
0	0	0	2103	1750	927	3016	1610
0	3	1	2106	1754	925	3014	1613
0	1	0	2106	1754	930	3016	1610
1	4	1	2105	1754	929	3015	1612
1	0	0	2103	1751	926	3017	1613
0	0	1	2099	1749	925	3010	1608
0	2	0	2108	1755	931	3016	1612
0	3	0	2106	1752	930	3016	1612
0	0	1	2107	1754	930	3017	1608
0	0	0	2101	1748	925	3009	1607
1	0	2	2106	1754	929	3016	1611
0	0	0	2103	1746	928	3016	1612
0	0	1	2105	1754	931	3017	1612
0	0	0	2104	1752	930	3015	1612
2	0	0	2101	1744	929	3017	1613
0	1	5	2102	1745	927	3016	1611
0	0	0	2105	1755	930	3017	1614
0	1	0	2106	1755	929	3016	1614
0	0	0	2106	1754	930	3018	1612
2	0	6	2103	1750	925	3009	1604
0	0	0	2106	1755	930	3018	1614
0	0	6	2106	1756	929	3018	1612
0	0	2	2105	1756	930	3017	1613
0	0	1	2099	1748	924	3013	1608
0	0	0	2108	1756	932	3022	1614
0	1	0	2109	1756	932	3018	1613
1	2	0	2107	1757	929	3016	1612
0	0	0	2100	1750	929	3015	1613
0	1	2	2106	1753	930	3017	1611
0	0	1	2105	1754	931	3016	1613
1	0	0	2106	1755	930	3017	1612
0	0	0	2117	1754	930	3016	1613
3	0	0	2104	1753	927	3010	1607
0	0	0	2106	1755	930	3018	1614
0	1	0	2108	1759	932	3019	1614
0	2	2	2107	1755	931	3018	1614
0	0	0	2099	1747	924	3012	1608
0	1	0	2107	1754	930	3018	1612
0	1	1	2107	1753	929	3015	1613
0	1	0	2105	1753	928	3014	1611
1	2	1	2105	1754	929	3016	1611
0	0	1	2101	1753	928	3018	1612
1	3	0	2106	1756	928	3016	1614
0	0	0	2107	1755	929	3016	1611
0	0	1	2107	1754	934	3015	1613
1	0	1	2108	1754	930	3016	1612
1	1	1	2102	1752	925	3009	1607
1	0	2	2105	1755	931	3018	1611
0	1	1	2106	1755	930	3016	1613
1	4	1	2104	1756	930	3016	1613
0	1	0	2100	1748	927	3013	1611
0	1	1	2107	1758	931	3017	1611
0	2	2	2104	1754	930	3016	1613
1	0	2	2105	1755	930	3018	1614
0	1	1	2104	1753	928	3017	1613
1	2	2	2103	1752	929	3016	1609
0	0	5	2105	1755	930	3016	1613
0	0	1	2107	1757	928	3017	1612
0	0	6	2106	1754	928	3015	1613
2	0	2	2105	1753	929	3014	1612
0	1	0	2098	1750	924	3007	1607
0	3	0	2105	1754	930	3015	1613
0	1	0	2104	1754	930	3017	1605
0	0	2	2104	1754	929	3015	1612
0	0	4	2101	1746	925	3014	1612
0	0	3	2106	1755	933	3018	1608
0	1	0	2105	1755	930	3016	1613
2	3	0	2107	1753	929	3017	1612
0	1	0	2110	1754	929	3017	1611
0	2	0	2105	1753	928	3008	1603
2	0	0	2104	1754	931	3017	1612
0	0	0	2105	1754	929	3016	1613
2	0	2	2105	1752	928	3016	1612
0	1	0	2100	1750	924	3010	1609
0	1	0	2105	1754	931	3018	1613
0	0	0	2104	1754	928	3017	1612
0	1	0	2105	1755	931	3010	1612
0	0	0	2106	1757	932	3016	1613
1	1	1	2101	1753	929	3014	1612
0	2	0	2104	1754	929	3009	1611
0	0	2	2104	1753	928	3016	1611
0	1	0	2104	1754	930	3016	1612
0	1	0	2104	1755	930	3015	1611
0	0	0	2105	1751	925	3008	1605
0	0	4	2105	1754	929	3015	1613
0	0	4	2106	1759	929	3017	1613
0	0	1	2105	1754	932	3020	1614
0	0	2	2101	1750	927	3010	1606
0	1	0	2106	1755	930	3016	1613
0	4	2	2105	1751	922	3011	1610
0	0	2	2107	1754	930	3015	1612
0	1	0	2102	1753	930	3015	1613
0	3	1	2104	1751	920	3013	1611
1	1	0	2106	1753	925	3015	1611
1	0	2	2106	1755	930	3018	1612
0	1	0	2105	1754	928	3017	1612
0	0	2	2105	1752	930	3016	1612
0	0	5	2100	1750	924	3010	1606
1	0	1	2104	1754	929	3016	1613
1	0	2	2104	1754	931	3014	1612
0	0	4	2106	1754	929	3017	1613
0	0	0	2100	1747	925	3010	1611
0	2	2	2105	1755	932	3019	1616
0	0	0	2101	1749	930	3016	1611
0	0	4	2106	1754	931	3013	1612
0	0	2	2105	1752	930	3015	1611
0	0	1	2098	1748	927	3014	1608
1	2	0	2105	1754	929	3015	1612
0	1	1	2104	1754	929	3015	1612
0	0	2	2105	1754	929	3018	1611
1	1	1	2100	1750	924	3012	1606
2	0	0	2101	1748	924	3007	1605
0	2	0	2105	1756	928	3017	1610
0	0	3	2105	1754	930	3014	1604
0	0	2	2102	1753	931	3014	1612
0	0	2	2099	1749	927	3014	1611
1	1	0	2106	1754	930	3016	1612
1	1	0	2105	1755	929	3017	1612
0	0	2	2105	1754	929	3018	1615
0	0	1	2102	1750	923	3012	1605
0	0	3	2107	1755	930	3017	1612
0	1	2	2102	1754	931	3016	1613
0	0	0	2106	1754	930	3016	1612
2	3	0	2101	1748	924	3011	1611
0	0	2	2102	1753	925	3017	1612
0	0	0	2105	1754	930	3016	1611
0	0	0	2099	1750	929	3017	1611
0	0	2	2106	1757	932	3018	1614
0	0	2	2106	1751	930	3016	1609
2	0	1	2106	1754	928	3016	1610
1	1	0	2106	1754	931	3016	1611
3	0	0	2105	1756	927	3017	1613
0	1	0	2102	1748	923	3006	1606
1	2	0	2105	1754	930	3015	1612
2	1	0	2105	1755	929	3015	1613
1	1	3	2108	1754	929	3017	1613
0	0	0	2105	1753	930	3014	1611
2	2	0	2101	1747	928	3012	1611
1	4	0	2105	1753	931	3015	1610
0	2	0	2106	1754	930	3015	1611
1	2	0	2104	1754	929	3014	1613
1	2	0	2105	1754	930	3016	1611
0	1	3	2105	1754	928	3012	1610
0	1	6	2106	1755	929	3011	1612
0	0	2	2106	1756	930	3016	1610
0	1	3	2106	1755	929	3016	1613
0	1	1	2100	1747	924	3008	1606
0	0	0	2104	1755	930	3015	1612
0	1	0	2105	1755	930	3017	1613
1	4	0	2104	1754	929	3016	1612
0	0	1	2101	1746	930	3013	1612
1	4	0	2105	1755	929	3016	1613
0	0	5	2107	1755	929	3017	1613
0	0	0	2107	1756	932	3019	1613
0	1	5	2107	1757	930	3017	1612
1	3	0	2105	1755	929	3015	1611
0	0	2	2101	1749	924	3009	1607
0	2	4	2106	1750	928	3015	1612
0	0	2	2105	1755	928	3017	1611
0	1	2	2104	1755	931	3016	1612
0	1	0	2100	1748	925	3001	1610
0	1	6	2105	1755	930	3016	1615
0	0	4	2107	1756	933	3019	1614
0	0	2	2107	1756	930	3016	1612
0	1	3	2105	1754	931	3014	1612
0	0	0	2101	1753	929	3017	1608
0	0	2	2106	1753	930	3016	1607
1	0	2	2105	1755	930	3016	1611
0	1	0	2106	1755	929	3016	1611
3	0	2	2099	1745	924	3010	1607
1	4	0	2105	1756	932	3017	1613
0	0	0	2103	1753	929	3014	1612
1	2	0	2106	1756	929	3016	1613
1	3	0	2107	1754	929	3015	1612
0	0	2	2097	1749	927	3013	1613
0	0	2	2115	1754	928	3011	1609
1	4	1	2106	1757	931	3019	1614
0	0	3	2107	1756	930	3016	1613
0	0	0	2106	1755	928	3016	1611
1	3	0	2104	1754	926	3011	1607
0	0	2	2105	1755	930	3010	1609
2	0	0	2106	1752	929	3015	1610
2	0	0	2106	1755	930	3016	1613
0	2	2	2101	1749	925	3010	1606
1	2	0	2104	1754	929	3018	1614
0	2	0	2107	1757	933	3017	1613
0	0	3	2107	1756	930	3015	1614
0	2	0	2102	1752	928	3013	1611
0	1	0	2105	1752	926	3012	1610
1	0	1	2105	1755	926	3012	1608
0	1	0	2106	1754	928	3018	1614
2	0	2	2106	1757	933	3018	1613
0	0	2	2107	1757	930	3017	1613
0	1	0	2105	1749	923	3008	1606
0	1	0	2104	1750	925	3014	1611
1	2	0	2105	1755	928	3016	1611
0	0	1	2106	1755	929	3015	1610
0	0	1	2100	1749	921	3008	1608
0	1	0	2105	1755	929	3016	1612
0	0	2	2105	1755	929	3017	1612
0	0	3	2106	1757	933	3018	1614
0	0	0	2106	1755	931	3017	1613
0	1	0	2099	1746	927	3012	1610
1	2	0	2105	1755	929	3015	1610
3	0	0	2105	1754	930	3015	1615
0	2	0	2107	1755	929	3015	1612
0	2	0	2101	1749	925	3007	1605
0	1	2	2100	1749	923	3006	1607
0	1	0	2100	1759	927	3015	1611
2	3	0	2106	1754	930	3016	1612
0	2	0	2105	1756	932	3018	1614
2	3	0	2102	1753	926	3015	1611
0	0	2	2105	1754	929	3015	1612
0	0	0	2105	1754	928	3017	1613
0	1	0	2107	1757	933	3017	1614
0	1	0	2102	1752	929	3015	1610
2	0	1	2105	1754	929	3015	1612
0	1	2	2105	1754	928	3016	1610
0	2	0	2105	1754	930	3015	1612
1	4	2	2106	1753	929	3014	1613
0	0	0	2103	1750	923	3009	1607
0	1	0	2107	1755	930	3017	1612
0	0	0	2106	1754	930	3016	1612
0	1	0	2106	1753	929	3016	1611
0	0	5	2100	1745	924	3005	1605
0	0	2	2105	1753	930	3015	1611
0	0	2	2104	1751	930	3015	1612
0	1	0	2105	1753	930	3016	1611
0	0	5	2103	1753	928	3015	1612
0	0	1	2105	1747	931	3017	1614
0	1	1	2108	1755	930	3017	1612
0	0	4	2106	1753	929	3015	1612
2	0	1	2105	1753	931	3016	1611
3	0	0	2104	1753	930	3015	1612
0	0	1	2098	1749	921	3008	1607
1	1	0	2103	1754	930	3015	1613
0	0	0	2107	1755	929	3017	1612
1	1	6	2106	1754	929	3015	1612
0	0	2	2099	1748	924	3012	1611
0	0	0	2105	1753	929	3014	1611
0	0	3	2105	1753	929	3015	1613
1	4	0	2108	1753	930	3015	1613
3	0	0	2105	1753	927	3016	1610
0	0	1	2103	1752	926	3013	1609
1	3	0	2105	1754	931	3018	1612
0	0	0	2107	1755	931	3016	1613
1	1	0	2107	1753	931	3016	1611
0	0	3	2099	1744	925	3009	1605
1	2	0	2105	1752	928	3015	1611
2	0	0	2104	1753	928	3015	1611
1	4	0	2105	1754	932	3017	1614
0	0	0	2108	1755	931	3017	1612
0	0	0	2101	1749	927	3015	1610
3	0	0	2105	1753	929	3012	1610
0	0	0	2106	1753	929	3015	1611
0	0	0	2104	1753	930	3017	1612
0	0	2	2107	1752	929	3016	1611
0	0	0	2103	1753	924	3012	1607
0	1	0	2104	1752	929	3009	1611
1	2	1	2107	1754	929	3017	1610
0	0	6	2106	1753	930	3016	1611
0	0	6	2100	1744	923	3010	1607
1	3	0	2105	1752	928	3014	1612
0	1	5	2106	1753	930	3015	1613
1	3	0	2104	1754	931	3018	1612
0	0	1	2105	1754	929	3016	1612
0	0	2	2105	1749	925	3014	1611
0	2	0	2105	1751	921	3011	1611
2	0	0	2104	1753	930	3015	1612
2	0	1	2105	1753	929	3016	1612
1	2	0	2106	1753	929	3017	1612
0	1	0	2100	1751	926	3013	1608
0	1	0	2105	1749	927	3015	1612
0	1	0	2106	1754	929	3014	1612
0	0	4	2105	1753	930	3015	1611
1	2	0	2100	1747	922	3008	1610
1	3	1	2106	1754	929	3016	1612
1	0	3	2104	1753	928	3014	1612
0	0	6	2105	1753	928	3015	1610
0	1	0	2106	1754	928	3016	1613
1	0	3	2101	1750	930	3017	1610
0	1	0	2107	1753	931	3017	1608
0	2	0	2106	1754	929	3016	1612
2	0	5	2105	1756	929	3016	1608
0	0	0	2098	1746	924	3007	1606
2	0	3	2101	1748	924	3007	1605
2	0	1	2103	1751	929	3016	1613
1	2	0	2105	1755	931	3017	1614
0	0	0	2107	1755	931	3015	1613
0	1	0	2102	1747	925	3013	1610
0	1	6	2104	1754	930	3016	1604
2	0	0	2105	1754	931	3015	1612
0	0	1	2106	1754	930	3015	1612
1	0	1	2105	1752	930	3015	1611
0	0	3	2103	1754	927	3009	1606
0	2	1	2105	1754	931	3005	1609
2	3	3	2105	1754	931	3018	1614
1	2	0	2107	1755	932	3014	1615
1	0	0	2102	1747	922	3010	1606
0	0	5	2104	1754	929	3015	1610
0	0	2	2106	1753	930	3015	1611
0	1	0	2104	1754	929	3015	1613
0	0	0	2101	1751	928	3013	1610
0	1	2	2102	1752	929	3015	1613
0	0	0	2105	1754	924	3013	1611
2	0	0	2108	1755	931	3018	1613
0	2	0	2108	1755	930	3015	1613
0	1	5	2106	1755	930	3015	1612
1	2	0	2105	1755	929	3015	1612
0	3	0	2105	1755	929	3015	1611
0	0	3	2106	1755	931	3015	1613
1	2	0	2106	1755	928	3015	1612
1	2	0	2103	1749	925	3007	1606
0	1	4	2105	1755	931	3015	1612
1	2	0	2105	1755	930	3017	1615
0	0	4	2108	1762	932	3018	1612
1	0	0	2103	1748	927	3014	1612
0	3	1	2104	1755	928	3015	1612
0	0	0	2107	1755	930	3015	1613
0	0	2	2106	1755	930	3016	1612
3	0	5	2105	1755	929	3013	1612
0	1	0	2106	1754	927	3011	1606
0	0	4	2105	1755	930	3014	1613
0	1	0	2105	1756	930	3015	1614
2	0	2	2107	1757	932	3019	1615
1	2	0	2101	1749	923	3010	1606
1	1	0	2108	1756	931	3015	1613
