# Supplementary material for: Assisting hand gesture classification and rehabilitation assessment via sEMG and finger motion data
Source: Front Bioeng Biotechnol. 2026 Jan 8;13:1751763. doi: 10.3389/fbioe.2025.1751763 (PMC12823985; doi:10.3389/fbioe.2025.1751763)
Supplement: Supplementary file 1 [file DataSheet1.zip › dataset/function 0/1/3/3.csv]

channel_2	channel_3	channel_6	pinky	ring finger	middle finger	forefinger	thumb
0	0	2	2105	1767	931	3008	1612
0	1	5	2105	1763	928	3003	1606
0	0	4	2107	1769	931	3009	1612
0	0	4	2107	1767	931	3007	1611
0	0	2	2106	1767	930	3010	1611
1	3	0	2102	1760	924	3004	1605
2	4	0	2106	1767	931	3009	1610
0	0	2	2105	1767	929	3010	1611
0	0	2	2106	1765	932	3011	1613
1	1	0	2104	1766	930	3012	1614
0	0	2	2108	1767	931	3010	1612
1	3	0	2108	1768	929	3011	1612
0	0	2	2106	1767	931	3010	1612
1	0	2	2103	1767	930	3009	1613
2	0	4	2105	1769	928	3007	1611
0	1	0	2105	1769	931	3007	1611
0	0	5	2105	1769	930	3005	1610
1	1	0	2105	1770	930	3007	1610
0	0	2	2100	1764	921	3000	1605
3	0	1	2104	1768	931	3005	1611
2	0	1	2106	1770	933	3010	1612
3	2	0	2107	1773	930	3009	1608
0	0	2	2103	1764	925	3001	1608
1	2	0	2106	1769	930	3006	1611
2	1	0	2106	1770	929	3007	1609
0	0	0	2106	1770	930	3006	1611
1	2	0	2104	1769	931	3007	1611
1	2	4	2104	1769	930	3008	1606
0	0	5	2106	1768	929	3007	1613
0	1	3	2105	1769	931	3009	1613
0	1	0	2105	1771	931	3008	1611
1	3	0	2102	1762	926	2999	1605
0	1	1	2099	1765	925	3000	1605
0	1	2	2106	1771	929	3007	1609
0	0	0	2105	1770	930	3007	1611
1	2	0	2105	1770	930	3008	1611
1	2	0	2100	1774	929	3007	1612
1	2	0	2107	1773	931	3005	1609
0	1	0	2106	1772	929	3008	1611
0	1	0	2106	1771	930	3008	1611
2	0	3	2105	1770	930	3007	1611
1	4	2	2102	1771	928	3000	1605
0	0	0	2104	1771	931	3002	1609
0	1	0	2105	1770	931	3008	1607
0	0	1	2105	1772	928	3007	1610
0	0	5	2097	1765	923	3003	1608
1	0	2	2106	1774	933	3009	1613
1	2	0	2105	1772	932	3010	1613
2	0	0	2108	1773	930	3009	1611
1	0	1	2102	1769	929	3007	1610
0	0	0	2100	1769	930	3005	1610
1	2	0	2103	1771	928	3001	1610
0	3	2	2104	1770	930	3006	1612
1	2	0	2105	1772	932	3009	1612
2	0	2	2106	1773	933	3007	1611
0	0	0	2105	1766	927	2999	1605
1	4	1	2105	1770	927	3004	1609
2	0	2	2105	1772	930	3005	1611
2	0	0	2107	1771	930	3007	1611
0	0	0	2101	1766	924	2999	1605
0	0	2	2105	1771	931	3005	1609
0	1	0	2105	1770	931	3007	1611
0	4	1	2104	1771	933	3009	1613
0	0	2	2105	1772	932	3007	1610
0	0	0	2106	1766	930	3005	1611
0	0	2	2105	1772	929	3006	1611
1	0	1	2105	1771	930	3004	1609
0	0	2	2106	1771	932	3007	1610
0	1	5	2106	1771	932	3009	1612
0	0	0	2104	1769	929	3001	1603
0	1	0	2103	1769	930	3005	1611
2	0	2	2105	1773	932	3005	1612
0	1	0	2105	1772	930	3006	1610
0	1	0	2098	1766	925	2999	1608
0	2	1	2105	1773	929	3006	1610
2	0	2	2105	1771	929	3001	1610
0	0	2	2105	1772	931	3006	1611
0	1	0	2104	1772	932	3008	1614
0	0	0	2102	1771	933	3008	1607
0	0	0	2107	1772	931	3005	1611
0	1	0	2105	1783	931	3007	1611
0	1	1	2106	1772	932	3007	1610
0	3	4	2101	1766	925	2998	1605
1	0	2	2102	1770	928	3005	1611
0	1	2	2106	1773	931	3007	1609
0	0	2	2105	1771	931	3007	1611
0	0	2	2106	1773	931	3006	1613
1	1	4	2101	1767	928	3003	1611
0	0	0	2105	1772	932	3008	1604
1	1	6	2107	1775	931	3009	1611
0	0	2	2107	1774	931	3006	1611
0	1	0	2105	1771	933	3006	1610
0	1	0	2106	1771	928	3001	1605
0	1	0	2104	1773	930	2998	1607
0	1	0	2106	1773	929	3007	1611
0	1	5	2106	1772	930	3005	1611
1	1	2	2101	1767	924	2999	1606
0	0	1	2104	1772	930	3006	1613
1	0	1	2106	1774	933	3010	1612
1	0	2	2108	1775	933	3007	1612
0	0	0	2102	1770	928	3005	1612
0	0	2	2106	1771	930	2997	1607
0	0	4	2105	1773	931	3005	1612
0	0	0	2105	1774	931	3007	1612
0	0	2	2105	1773	931	3007	1612
2	0	2	2106	1773	931	3009	1611
0	1	0	2106	1770	927	2998	1606
1	0	0	2108	1772	924	3002	1608
0	1	1	2104	1771	929	3002	1609
1	0	2	2105	1771	930	3007	1612
1	0	3	2104	1774	932	3008	1611
1	3	1	2108	1772	931	3007	1611
0	0	1	2106	1769	930	3006	1610
0	0	1	2104	1771	930	3007	1610
2	0	3	2106	1772	927	2998	1606
1	4	2	2106	1771	930	3007	1609
1	0	0	2105	1772	931	3007	1613
0	1	0	2107	1775	933	3005	1612
0	2	2	2103	1765	925	2998	1606
0	1	0	2105	1772	930	3007	1611
0	0	0	2104	1771	929	3006	1611
0	0	0	2107	1773	930	3006	1609
0	0	0	2101	1768	929	3001	1610
0	0	0	2105	1771	928	3005	1612
1	0	0	2106	1773	930	3005	1611
0	1	0	2105	1771	931	3009	1612
0	0	0	2106	1773	932	3008	1611
0	1	0	2108	1772	928	3001	1604
0	0	0	2103	1767	926	2998	1605
1	0	1	2105	1772	931	3006	1610
1	0	4	2105	1772	930	3005	1611
1	1	2	2104	1772	931	3008	1614
2	0	2	2099	1768	928	3003	1608
0	0	5	2107	1773	931	3007	1611
0	1	0	2106	1773	931	3012	1611
0	1	0	2105	1771	927	3004	1610
0	0	0	2104	1765	929	3004	1609
1	0	2	2106	1770	929	3004	1611
0	0	1	2105	1772	930	3007	1611
0	0	0	2106	1772	930	3011	1614
0	0	1	2108	1772	933	3008	1609
0	1	4	2104	1768	925	2996	1604
1	0	1	2106	1770	931	3007	1611
0	3	1	2106	1772	930	3007	1610
2	3	0	2106	1772	930	3006	1609
1	1	0	2097	1766	923	2999	1606
1	1	1	2101	1769	927	3002	1609
0	1	0	2107	1774	931	3007	1610
1	0	0	2106	1772	929	3007	1611
0	0	2	2101	1769	928	3005	1610
0	1	0	2105	1772	931	3005	1609
0	1	0	2102	1771	928	3001	1606
0	0	0	2105	1772	931	3005	1610
0	0	0	2106	1772	929	3005	1611
1	1	4	2106	1771	930	3006	1611
0	1	0	2099	1767	927	3002	1607
3	0	1	2107	1774	933	3008	1611
1	0	3	2107	1773	930	3006	1610
0	1	0	2107	1772	929	3004	1606
0	0	5	2098	1762	928	3003	1610
0	1	0	2106	1771	931	3003	1603
1	1	0	2104	1773	930	3005	1611
0	0	0	2104	1771	927	3003	1610
0	4	0	2106	1771	930	3004	1611
0	1	0	2106	1773	931	3006	1611
0	0	2	2105	1772	926	3000	1604
0	2	0	2107	1772	930	3005	1611
1	3	0	2105	1773	929	3005	1610
2	0	0	2105	1772	932	3006	1612
1	1	0	2101	1766	925	2998	1604
0	0	0	2106	1773	930	3004	1612
1	1	0	2106	1770	932	3008	1612
0	0	2	2107	1775	933	3000	1609
0	1	0	2102	1771	931	3005	1611
2	0	0	2105	1773	927	3002	1608
0	2	0	2106	1772	932	3007	1612
0	0	3	2106	1772	930	3004	1613
1	2	2	2106	1772	931	3005	1610
0	0	2	2102	1766	926	2997	1603
3	1	0	2106	1773	929	3007	1611
1	2	0	2105	1772	930	3005	1612
0	1	0	2106	1772	930	3007	1611
0	0	0	2106	1773	928	3006	1610
0	0	2	2101	1766	923	2999	1606
1	2	5	2106	1772	932	3005	1611
0	1	0	2106	1773	929	3005	1610
1	0	5	2107	1764	926	3003	1609
0	0	0	2105	1771	932	3006	1613
0	0	5	2097	1767	929	3006	1610
0	0	2	2108	1773	932	3007	1611
2	0	2	2105	1773	931	3006	1611
0	0	2	2105	1771	932	3005	1611
1	0	1	2102	1766	925	3000	1606
1	4	0	2104	1770	930	3005	1614
0	0	0	2107	1773	929	3006	1610
1	3	0	2107	1771	932	3002	1609
1	2	0	2100	1766	925	3002	1611
0	2	2	2106	1775	932	3007	1608
0	1	0	2108	1774	933	3007	1611
1	0	2	2099	1767	930	3005	1608
0	0	1	2096	1767	930	3004	1611
1	0	0	2105	1772	930	3005	1610
0	0	1	2100	1770	930	2998	1607
1	0	2	2104	1773	932	3009	1614
0	0	1	2107	1773	933	3008	1611
0	0	0	2106	1766	926	3000	1605
0	0	2	2106	1767	927	2999	1608
0	0	0	2106	1774	933	3007	1610
0	0	2	2105	1771	931	3004	1610
0	0	5	2105	1771	930	3007	1609
1	0	2	2099	1765	926	2996	1604
2	0	2	2105	1772	928	3007	1610
0	0	0	2105	1771	930	3005	1610
1	1	0	2105	1772	929	3006	1608
2	0	0	2104	1769	929	3004	1610
2	0	0	2105	1771	930	3008	1613
0	1	0	2106	1772	932	3007	1610
2	0	0	2107	1774	932	3007	1611
0	0	1	2106	1771	931	3003	1611
2	0	0	2103	1764	924	2999	1603
0	0	1	2104	1771	930	3006	1610
0	0	4	2107	1771	929	3006	1610
0	0	0	2105	1772	930	3005	1610
0	0	0	2101	1765	924	3001	1610
0	4	0	2101	1768	926	3001	1610
1	1	0	2107	1771	932	3008	1612
0	0	2	2106	1770	930	3006	1610
0	1	2	2105	1769	930	3005	1611
1	3	0	2105	1771	930	3006	1612
0	0	2	2104	1770	931	3002	1606
0	0	2	2105	1770	931	3006	1610
0	1	4	2105	1771	929	3007	1610
0	1	1	2105	1770	930	3007	1613
0	0	1	2097	1767	926	3001	1607
1	1	2	2107	1775	932	3006	1611
1	2	0	2106	1771	933	3007	1610
0	0	0	2106	1771	931	3007	1607
0	0	0	2101	1764	928	3004	1608
0	0	2	2105	1771	930	3003	1608
2	2	0	2104	1771	931	3005	1611
2	0	0	2104	1770	929	3006	1609
1	1	0	2106	1772	932	3008	1615
0	0	0	2105	1770	930	3006	1610
0	0	2	2105	1770	926	2999	1605
0	1	5	2106	1770	931	3004	1610
2	4	0	2103	1771	931	3006	1611
0	0	2	2105	1770	931	3005	1611
1	1	4	2101	1764	926	3001	1605
0	0	5	2106	1773	932	3008	1612
0	0	0	2106	1771	931	3007	1610
0	1	0	2106	1771	929	3002	1610
0	2	0	2103	1770	927	3006	1610
0	0	1	2104	1770	927	3004	1609
0	0	2	2105	1768	930	3005	1606
1	2	0	2105	1771	931	3006	1609
1	0	0	2105	1771	932	3005	1608
0	2	1	2104	1765	925	2999	1607
1	0	0	2108	1771	933	3009	1611
1	1	1	2107	1772	931	3006	1611
1	0	1	2106	1771	930	3006	1610
2	1	2	2106	1771	931	3005	1611
1	1	0	2097	1764	924	2999	1608
0	1	0	2104	1769	932	3008	1613
0	0	3	2107	1773	932	3008	1611
1	1	5	2103	1764	929	3005	1609
0	2	0	2106	1770	931	3005	1611
1	3	0	2100	1767	930	3003	1606
1	2	0	2101	1767	930	3006	1611
1	1	0	2107	1772	932	3007	1611
0	0	1	2107	1771	929	3007	1611
0	0	3	2098	1765	924	2999	1605
0	1	0	2103	1770	930	3005	1611
1	4	0	2104	1769	928	3006	1610
1	3	0	2104	1768	929	3006	1604
0	1	4	2103	1765	929	3005	1610
0	0	2	2105	1770	928	3003	1603
0	0	1	2104	1771	930	3007	1612
0	0	0	2104	1771	933	3009	1611
0	0	1	2103	1769	930	3004	1610
2	3	0	2104	1770	930	3005	1611
0	0	1	2103	1768	928	3000	1604
0	0	1	2106	1770	931	3005	1610
0	0	2	2105	1771	930	3006	1611
0	1	3	2107	1771	931	3007	1613
1	0	1	2097	1767	928	3001	1607
0	0	1	2107	1773	930	3006	1610
0	0	1	2106	1772	930	3006	1609
0	1	5	2105	1770	931	2998	1603
0	0	2	2099	1769	930	3005	1611
2	2	0	2105	1770	929	2997	1608
2	2	0	2106	1771	930	3007	1611
0	0	0	2105	1768	930	3006	1609
0	2	0	2107	1770	929	3005	1609
0	1	2	2105	1768	927	3002	1607
0	0	2	2107	1774	932	3007	1612
1	3	0	2106	1771	931	3006	1610
0	1	0	2105	1772	931	3006	1610
2	0	0	2105	1772	931	3006	1611
0	1	0	2102	1765	925	2996	1603
2	0	2	2104	1772	931	3007	1613
0	0	0	2107	1774	933	3009	1612
0	0	1	2100	1769	924	3005	1611
1	4	2	2101	1766	922	3002	1610
1	2	0	2106	1774	929	3005	1611
0	1	0	2106	1775	931	3006	1612
1	2	0	2105	1773	929	3007	1611
1	2	1	2105	1772	931	3006	1613
0	1	0	2095	1777	933	3002	1605
1	1	3	2108	1776	931	3007	1611
0	3	5	2106	1774	931	3005	1612
0	0	0	2106	1773	931	3004	1611
0	0	5	2100	1766	924	2999	1604
0	1	1	2106	1772	932	3005	1611
0	2	1	2106	1774	931	3005	1611
2	0	3	2106	1773	931	3005	1611
0	1	0	2099	1769	929	3005	1611
1	1	0	2106	1774	933	3006	1612
2	0	2	2107	1778	931	3007	1610
0	1	2	2106	1773	930	3004	1612
0	1	0	2106	1772	931	3006	1611
0	0	0	2105	1774	931	3006	1610
0	0	2	2102	1770	926	2999	1603
0	1	4	2106	1773	929	3005	1610
0	1	1	2106	1774	930	3005	1611
0	0	6	2105	1773	931	3005	1611
0	0	5	2101	1765	926	2996	1601
1	1	2	2103	1773	931	3004	1611
0	1	0	2104	1774	931	3008	1614
1	2	2	2106	1774	928	3007	1610
2	0	2	2106	1773	932	3004	1611
0	1	0	2106	1771	930	3005	1609
2	0	2	2106	1773	931	3004	1610
1	1	2	2105	1773	930	3006	1610
0	0	0	2109	1772	930	3004	1611
0	0	2	2101	1768	925	2998	1605
0	1	5	2106	1773	929	3003	1611
2	0	2	2106	1773	931	3005	1613
1	1	2	2106	1775	933	3007	1613
1	4	1	2105	1773	930	3005	1611
0	0	0	2101	1767	926	3001	1610
1	0	6	2106	1773	931	3005	1609
0	0	1	2106	1773	931	3006	1610
2	0	0	2103	1772	928	3005	1611
1	2	0	2105	1772	932	3008	1613
0	0	1	2106	1774	930	3000	1609
0	0	2	2107	1774	930	3007	1612
0	0	2	2105	1774	931	3005	1610
1	3	0	2106	1774	930	3006	1610
2	3	0	2101	1766	924	2998	1606
1	0	0	2105	1772	931	3006	1611
0	0	0	2105	1773	932	3005	1610
0	0	0	2105	1773	930	3001	1607
2	3	1	2098	1770	928	3005	1611
0	0	5	2106	1774	930	2999	1610
1	0	0	2109	1776	931	3006	1610
1	3	5	2106	1774	929	3006	1611
0	0	0	2104	1774	929	3005	1611
0	0	0	2105	1765	930	3005	1611
2	3	4	2105	1770	928	2999	1606
0	0	0	2105	1770	931	3003	1611
1	2	3	2106	1774	931	3005	1613
0	0	0	2106	1773	933	3009	1613
0	1	4	2101	1768	927	3000	1606
1	3	1	2106	1774	931	3006	1610
0	0	1	2105	1774	930	3005	1611
1	1	1	2106	1769	925	3003	1609
0	0	0	2105	1773	932	3006	1611
1	2	0	2103	1761	928	3005	1610
1	1	0	2106	1773	930	3005	1609
0	0	0	2105	1770	931	3005	1613
0	0	4	2107	1775	934	3009	1610
0	1	6	2104	1769	926	2997	1606
0	0	0	2105	1773	930	3002	1611
1	0	0	2106	1773	930	3006	1611
0	1	0	2106	1773	930	3006	1609
0	0	0	2106	1771	932	3005	1612
0	4	0	2100	1768	927	3004	1611
1	4	0	2107	1775	932	3005	1610
2	0	0	2107	1774	931	3006	1611
1	3	0	2096	1770	930	3004	1610
0	0	2	2105	1773	930	3006	1611
0	2	0	2104	1772	930	3001	1609
1	2	0	2106	1774	931	3005	1614
0	0	2	2105	1774	931	3005	1611
0	1	0	2106	1773	931	3006	1613
0	0	0	2097	1769	926	3002	1608
0	0	0	2111	1775	930	3006	1611
0	0	0	2106	1774	932	3006	1609
1	1	2	2106	1772	930	3006	1603
0	0	2	2100	1766	929	3005	1611
0	1	1	2106	1773	930	3000	1603
0	1	2	2105	1773	930	3006	1611
0	1	1	2108	1775	934	3006	1611
1	0	2	2105	1772	931	3005	1611
1	2	0	2105	1774	930	3005	1610
0	1	0	2105	1771	928	3001	1606
0	1	0	2105	1774	931	3006	1608
1	1	1	2106	1774	933	3008	1613
0	0	2	2106	1774	931	3005	1611
0	1	0	2102	1768	924	2995	1604
1	3	1	2105	1773	931	3004	1608
0	2	0	2104	1773	930	3006	1610
0	0	5	2106	1773	931	3006	1611
0	1	0	2098	1768	925	3003	1612
0	1	6	2108	1775	933	3006	1611
1	3	0	2108	1775	931	3005	1611
0	0	3	2106	1773	931	3005	1611
2	0	0	2104	1772	931	3005	1612
0	0	1	2105	1773	930	3001	1606
0	1	2	2105	1773	930	3006	1611
0	0	0	2105	1773	930	3006	1611
0	0	2	2105	1773	931	3004	1611
0	1	3	2100	1766	925	2997	1604
0	0	5	2106	1773	931	3004	1611
1	2	0	2105	1772	931	3007	1612
0	3	2	2106	1775	934	3007	1610
0	3	0	2106	1773	930	3006	1608
2	0	2	2101	1766	927	3004	1608
0	0	0	2106	1772	931	3004	1608
2	0	1	2106	1772	931	3006	1608
0	1	0	2105	1771	932	3008	1612
0	0	1	2106	1775	932	3008	1612
1	1	1	2107	1774	928	3001	1606
1	1	0	2106	1773	931	3004	1610
0	0	5	2106	1772	932	3005	1611
0	0	0	2104	1770	928	3006	1610
0	1	0	2101	1765	924	3000	1602
2	3	0	2105	1771	926	3006	1612
0	1	0	2106	1774	931	3005	1610
0	2	0	2106	1773	930	3004	1609
0	0	0	2104	1774	932	3006	1612
1	1	0	2106	1772	930	3003	1610
0	0	0	2106	1771	930	3004	1609
0	1	0	2104	1772	931	3005	1611
0	0	4	2105	1772	930	3005	1610
0	3	0	2106	1772	931	3007	1612
2	1	1	2105	1770	926	2998	1604
0	1	0	2107	1773	931	3005	1613
3	0	0	2106	1772	931	3000	1609
0	0	0	2106	1775	931	3005	1611
2	1	1	2101	1763	923	2995	1608
0	1	0	2105	1772	929	3005	1610
0	1	0	2107	1773	931	3007	1612
0	1	0	2105	1769	929	3004	1611
0	0	0	2105	1769	931	3003	1611
0	0	6	2104	1769	928	3004	1608
2	0	1	2106	1769	930	3006	1611
0	4	1	2106	1772	930	3006	1612
0	1	0	2106	1773	933	3009	1613
1	2	2	2103	1768	927	2999	1602
1	1	3	2107	1772	929	3006	1610
0	0	6	2108	1772	930	3006	1609
0	1	0	2106	1772	929	3005	1611
0	2	1	2107	1772	931	3006	1614
1	3	2	2101	1768	924	3003	1611
0	1	0	2107	1773	931	3005	1607
0	0	5	2105	1771	931	3005	1611
0	0	0	2102	1769	929	3003	1610
0	2	1	2106	1772	929	3005	1609
0	1	0	2104	1771	929	3001	1607
0	0	1	2105	1771	931	3005	1609
1	0	4	2105	1772	931	3006	1608
0	0	2	2102	1772	930	3004	1612
0	1	0	2101	1767	926	3001	1606
0	1	0	2108	1774	931	3007	1612
2	0	5	2106	1771	931	3006	1611
0	0	2	2105	1771	930	3001	1603
0	1	0	2097	1765	929	3004	1610
0	1	1	2105	1772	930	2998	1609
1	0	5	2105	1771	930	3004	1611
0	1	3	2107	1773	931	3008	1610
0	0	0	2106	1771	930	3005	1610
0	1	2	2106	1772	930	3004	1611
0	0	0	2105	1768	927	2999	1604
0	1	0	2106	1770	930	3006	1612
0	1	1	2104	1771	931	3005	1610
0	1	2	2105	1771	931	3004	1610
0	2	1	2101	1762	927	2997	1605
1	0	0	2105	1771	929	3004	1611
0	0	1	2105	1772	933	3007	1613
0	0	0	2107	1773	925	3002	1610
0	3	2	2105	1771	927	3005	1610
0	0	0	2105	1767	926	3002	1609
0	1	3	2105	1772	930	3006	1612
0	4	0	2104	1770	928	3004	1609
1	0	0	2105	1771	931	3004	1611
0	1	2	2101	1766	927	2997	1602
0	2	1	2104	1771	930	3005	1610
1	0	1	2106	1772	931	3005	1611
0	1	2	2107	1773	931	3007	1610
0	3	2	2106	1771	931	3005	1613
1	0	0	2097	1762	923	2998	1608
0	0	1	2107	1772	931	3005	1610
2	2	0	2107	1773	931	3008	1612
2	0	0	2105	1773	931	3005	1611
1	4	0	2101	1766	927	3003	1610
0	1	0	2104	1772	931	3005	1609
0	1	3	2105	1773	930	3006	1611
2	0	0	2105	1766	932	3008	1612
0	0	0	2108	1775	932	3008	1610
0	1	2	2106	1771	929	2999	1605
1	1	0	2105	1772	931	3005	1611
0	0	2	2105	1773	929	3006	1611
0	0	4	2107	1772	932	3007	1611
0	2	0	2103	1765	927	3001	1604
1	1	0	2106	1775	932	3008	1612
0	0	2	2106	1773	930	3004	1611
0	1	0	2106	1775	929	3005	1611
1	4	0	2104	1771	930	3004	1611
1	0	1	2106	1770	928	3004	1610
2	0	0	2105	1773	931	3004	1612
0	0	5	2105	1772	929	3004	1611
0	2	0	2107	1774	931	3005	1611
2	0	0	2105	1773	931	3005	1612
1	0	2	2103	1769	925	2999	1604
0	0	6	2106	1773	928	3005	1607
0	0	0	2106	1773	930	3004	1612
1	2	1	2107	1773	931	3006	1611
1	0	2	2100	1767	925	2995	1608
0	0	2	2106	1774	930	3006	1613
1	0	2	2106	1773	933	3009	1613
2	0	1	2107	1773	932	3006	1609
1	1	0	2106	1775	931	3005	1611
2	0	1	2104	1771	931	3000	1608
0	0	4	2106	1773	930	3004	1610
2	3	0	2106	1773	931	3004	1611
1	1	0	2106	1774	930	3006	1610
0	1	0	2101	1770	926	2999	1604
0	0	2	2104	1771	931	3005	1612
1	3	0	2106	1775	932	3005	1614
0	0	6	2106	1773	931	3005	1610
1	2	0	2106	1774	930	3005	1608
0	1	1	2097	1768	927	3003	1611
0	1	0	2106	1774	931	3002	1609
2	0	0	2106	1774	930	3006	1611
1	4	0	2105	1770	931	3004	1610
2	0	0	2103	1774	931	3007	1613
0	0	3	2107	1776	931	2999	1607
1	1	0	2108	1774	930	3005	1611
0	0	2	2106	1773	932	3004	1610
0	0	1	2106	1774	933	3004	1612
1	2	0	2101	1766	924	2996	1602
0	0	0	2106	1774	930	3005	1610
2	2	0	2103	1774	931	3004	1612
0	0	0	2106	1774	929	2999	1610
0	0	0	2103	1773	929	3005	1611
1	4	0	2105	1774	925	3002	1612
0	1	0	2106	1776	932	3009	1612
1	4	0	2107	1775	931	3005	1610
0	1	0	2106	1773	930	3005	1610
1	0	1	2105	1774	930	3004	1612
0	0	1	2105	1769	924	2997	1603
0	1	0	2106	1774	930	3005	1612
0	0	5	2106	1775	933	3008	1613
0	0	0	2108	1776	931	3006	1612
0	0	0	2101	1770	925	2997	1607
0	0	0	2107	1774	930	3005	1609
0	0	0	2107	1777	930	3003	1612
1	3	0	2106	1772	924	3001	1611
0	0	0	2105	1777	928	3005	1608
0	1	3	2107	1767	926	3003	1610
0	0	2	2106	1773	931	3005	1612
0	1	0	2107	1775	932	3007	1613
1	4	0	2107	1775	932	3006	1610
1	0	0	2103	1769	922	2998	1604
0	2	0	2107	1774	931	3004	1611
1	0	1	2106	1773	932	3002	1611
0	0	2	2105	1773	930	3005	1612
0	0	6	2104	1775	933	3007	1614
1	2	0	2102	1770	926	3002	1610
0	1	0	2109	1775	929	3003	1605
1	2	0	2106	1773	932	3005	1611
0	0	3	2095	1771	930	3003	1611
0	0	2	2105	1774	929	3005	1611
1	0	0	2103	1771	930	3000	1606
0	1	1	2106	1773	932	3005	1611
0	0	2	2106	1773	929	3005	1612
0	0	2	2105	1776	933	3006	1615
0	0	4	2103	1771	925	2999	1604
0	1	0	2108	1774	932	3005	1611
0	0	5	2104	1774	930	3004	1611
0	3	2	2107	1773	932	3006	1604
0	0	0	2100	1767	926	3003	1611
0	0	2	2106	1771	931	3000	1600
0	0	1	2105	1772	930	2999	1601
0	0	0	2106	1774	930	3005	1611
0	3	0	2103	1772	928	3004	1611
0	0	4	2105	1772	931	3005	1611
0	1	0	2104	1772	928	2999	1608
1	2	0	2107	1775	931	3006	1613
0	1	0	2108	1775	933	3006	1612
2	0	2	2106	1774	931	3003	1611
3	0	1	2103	1769	927	2995	1606
0	0	2	2106	1774	933	3004	1612
1	4	0	2106	1774	931	3002	1611
0	0	5	2107	1773	931	3006	1611
2	0	2	2101	1769	926	2997	1608
0	0	2	2107	1772	929	3005	1611
0	0	5	2105	1774	932	3006	1614
0	0	3	2108	1764	933	3008	1611
0	0	0	2108	1774	931	3006	1612
1	0	2	2105	1774	931	3004	1610
1	4	2	2106	1774	931	3004	1612
2	0	3	2106	1774	930	3005	1611
0	0	0	2103	1773	932	3004	1611
0	0	0	2102	1769	926	3000	1607
0	0	3	2106	1775	930	3004	1613
0	1	0	2103	1775	932	3007	1612
1	3	1	2106	1774	932	3005	1611
1	0	3	2106	1774	929	3005	1610
2	0	2	2101	1767	926	3001	1610
0	0	0	2106	1774	932	3005	1608
2	0	2	2106	1774	929	3005	1610
2	4	1	2104	1774	931	3006	1614
1	1	2	2105	1775	930	3003	1610
0	1	3	2105	1772	929	2996	1602
2	0	2	2106	1774	930	3002	1612
0	1	0	2105	1773	929	3003	1610
0	0	0	2104	1774	930	3003	1609
0	1	0	2105	1767	923	2996	1605
2	0	1	2105	1774	929	3004	1611
0	2	0	2105	1773	931	3004	1610
0	1	0	2105	1773	932	3002	1609
0	0	4	2102	1771	931	3002	1610
2	0	0	2105	1774	930	3001	1608
0	2	0	2105	1772	929	3003	1608
