# Supplementary material for: Assisting hand gesture classification and rehabilitation assessment via sEMG and finger motion data
Source: Front Bioeng Biotechnol. 2026 Jan 8;13:1751763. doi: 10.3389/fbioe.2025.1751763 (PMC12823985; doi:10.3389/fbioe.2025.1751763)
Supplement: Supplementary file 1 [file DataSheet1.zip › dataset/function 0/1/3/4.csv]

channel_2	channel_3	channel_6	pinky	ring finger	middle finger	forefinger	thumb
1	2	0	2109	1782	932	2989	1599
0	0	4	2106	1781	931	2996	1610
3	0	0	2107	1780	931	2996	1610
0	1	0	2106	1781	932	2996	1610
0	1	3	2105	1779	928	2989	1604
0	0	0	2106	1781	930	2982	1608
1	1	2	2106	1780	931	2994	1610
1	1	0	2106	1780	933	2997	1612
0	0	2	2103	1777	928	2987	1603
0	1	1	2104	1780	933	2996	1609
2	0	0	2107	1782	931	2997	1610
0	0	0	2107	1781	927	2987	1605
0	0	5	2103	1781	929	2989	1607
0	1	2	2103	1781	932	2989	1606
0	1	0	2105	1781	930	2987	1603
0	0	0	2100	1781	929	2990	1607
0	1	0	2105	1781	933	2992	1609
0	0	0	2107	1783	931	2991	1607
13	0	0	2103	1777	925	2982	1600
13	4	0	2106	1782	931	2990	1608
17	0	2	2106	1782	931	2989	1607
17	0	0	2104	1781	931	2989	1608
14	18	0	2103	1780	929	2988	1607
16	20	0	2104	1783	932	2990	1603
16	11	0	2106	1782	931	2990	1606
15	21	0	2106	1781	931	2989	1608
13	16	0	2105	1782	931	2990	1607
15	20	0	2103	1780	930	2989	1607
13	15	7	2103	1780	930	2990	1607
13	13	0	2105	1781	926	2980	1604
13	15	0	2105	1780	931	2988	1606
15	19	3	2105	1781	930	2988	1606
14	18	0	2106	1783	932	2992	1608
13	17	0	2106	1781	932	2987	1608
14	18	3	2104	1781	927	2984	1601
15	18	0	2102	1781	931	2988	1607
16	20	0	2105	1779	930	2987	1608
17	15	0	2103	1782	932	2987	1607
14	11	0	2106	1781	930	2990	1606
14	16	0	2106	1782	929	2984	1603
15	11	0	2104	1780	931	2989	1607
18	7	0	2105	1781	930	2988	1607
12	4	1	2105	1779	932	2988	1609
17	4	0	2102	1780	932	2991	1608
18	4	0	2106	1781	930	2990	1607
13	0	1	2105	1781	930	2989	1605
15	0	0	2103	1778	931	2989	1607
6	3	0	2105	1782	931	2992	1611
1	0	0	2108	1785	933	2991	1609
6	0	0	2103	1776	927	2984	1602
0	0	0	2105	1781	931	2989	1607
0	0	1	2106	1782	931	2989	1608
0	0	0	2105	1779	930	2991	1607
0	0	0	2101	1779	929	2990	1606
0	0	0	2108	1783	931	2991	1608
1	0	0	2098	1778	930	2979	1603
0	0	0	2106	1782	931	2989	1606
0	2	0	2105	1781	932	2988	1608
0	0	3	2104	1781	927	2982	1603
0	0	1	2104	1780	930	2988	1608
0	0	0	2105	1782	931	2989	1609
3	3	0	2106	1781	931	2991	1609
0	0	5	2101	1775	928	2987	1605
0	4	1	2110	1784	933	2994	1611
0	0	0	2105	1781	929	2990	1606
1	0	1	2105	1782	930	2990	1599
0	2	0	2105	1782	930	2990	1608
0	0	0	2105	1779	930	2987	1607
0	0	0	2105	1782	931	2991	1610
0	2	1	2114	1791	935	3000	1615
0	0	2	2107	1784	931	2990	1608
1	2	0	2105	1782	931	2989	1608
1	2	0	2105	1783	931	2990	1602
0	0	5	2105	1783	929	2987	1607
0	0	0	2106	1783	930	2989	1605
0	1	1	2106	1776	930	2989	1609
1	3	0	2101	1778	926	2983	1602
1	4	1	2105	1784	931	2992	1609
1	0	5	2107	1786	932	2991	1608
0	1	0	2106	1783	931	2986	1607
1	0	2	2102	1779	922	2987	1607
0	0	0	2105	1785	932	2990	1608
2	0	1	2105	1779	931	2989	1606
0	0	4	2105	1784	929	2989	1606
0	0	2	2105	1783	930	2988	1607
0	1	0	2106	1783	930	2985	1604
0	0	3	2105	1783	930	2991	1610
0	0	1	2107	1786	934	2991	1610
0	1	2	2105	1783	932	2989	1608
1	1	0	2105	1783	930	2989	1609
1	0	4	2101	1778	925	2982	1602
0	0	0	2106	1784	930	2989	1609
0	0	0	2105	1785	933	2992	1611
0	0	4	2106	1786	933	2988	1610
0	1	0	2102	1781	929	2988	1607
1	0	0	2105	1786	934	2989	1608
0	0	3	2104	1781	932	2986	1607
0	0	2	2106	1785	931	2990	1607
2	0	2	2105	1784	931	2988	1608
0	0	2	2106	1783	927	2981	1603
0	0	2	2105	1784	932	2989	1608
0	0	0	2106	1782	933	2991	1611
0	1	1	2108	1785	934	2992	1607
0	0	0	2101	1778	927	2982	1603
0	1	0	2106	1785	932	2989	1607
0	0	0	2106	1784	931	2989	1605
2	0	1	2106	1785	931	2989	1604
0	0	0	2106	1785	930	2989	1609
0	2	0	2103	1783	930	2989	1609
0	1	0	2106	1786	930	2989	1608
0	0	0	2104	1779	926	2987	1607
0	1	1	2107	1785	932	2989	1608
1	0	5	2105	1784	931	2988	1609
1	0	3	2104	1781	927	2983	1603
0	0	0	2107	1786	932	2990	1609
2	0	2	2107	1786	933	2989	1609
0	0	0	2106	1784	931	2988	1608
0	1	0	2101	1777	927	2983	1602
0	1	1	2105	1784	929	2989	1608
0	1	0	2105	1784	929	2981	1608
0	0	0	2107	1786	932	2991	1607
2	0	0	2106	1785	933	2991	1609
0	0	1	2107	1783	930	2992	1608
0	2	2	2102	1779	930	2988	1607
0	1	0	2102	1780	929	2987	1606
1	0	5	2107	1785	930	2989	1607
0	0	0	2105	1783	931	2991	1609
0	2	0	2103	1780	928	2985	1603
0	0	0	2107	1785	934	2989	1609
2	0	2	2101	1785	932	2989	1609
0	0	0	2106	1784	930	2989	1608
0	0	0	2102	1779	926	2984	1607
0	0	0	2105	1784	929	2989	1608
1	0	0	2106	1783	926	2988	1607
0	2	4	2105	1784	929	2989	1607
0	0	0	2105	1783	931	2989	1609
0	0	0	2105	1785	932	2992	1606
0	0	5	2099	1783	931	2991	1609
0	1	2	2109	1787	931	2990	1607
0	0	0	2106	1786	930	2989	1608
0	0	0	2097	1780	928	2978	1603
0	2	3	2105	1783	928	2989	1606
0	0	0	2106	1782	933	2991	1610
3	0	0	2107	1786	933	2989	1609
2	0	0	2106	1785	931	2989	1609
0	0	0	2098	1778	926	2986	1606
0	4	0	2106	1783	931	2988	1607
0	0	0	2106	1778	927	2986	1602
0	1	0	2101	1784	930	2989	1608
1	0	0	2104	1782	928	2989	1608
0	2	2	2104	1785	931	2983	1604
0	1	0	2102	1782	933	2989	1610
1	2	0	2107	1785	933	2992	1609
1	0	0	2107	1786	932	2990	1608
0	0	1	2102	1779	925	2983	1602
0	0	3	2105	1784	930	2989	1606
0	3	0	2106	1785	930	2989	1608
1	0	0	2103	1784	930	2993	1609
2	0	0	2101	1778	929	2986	1605
0	2	0	2105	1782	930	2989	1608
0	0	0	2106	1785	931	2989	1609
0	3	1	2095	1778	931	2980	1604
0	1	0	2107	1783	932	2987	1608
0	3	2	2106	1783	931	2989	1609
1	0	4	2106	1784	928	2986	1604
0	0	2	2111	1787	931	2992	1611
0	1	4	2106	1783	930	2988	1606
1	4	2	2105	1784	930	2990	1608
0	0	2	2103	1779	928	2984	1605
1	2	2	2107	1786	933	2990	1608
0	0	5	2109	1785	931	2986	1608
0	0	0	2106	1785	930	2989	1605
1	4	1	2101	1779	926	2983	1607
2	0	3	2107	1785	929	2989	1607
0	1	0	2103	1783	931	2987	1608
0	0	5	2106	1783	930	2988	1608
0	1	0	2105	1783	929	2990	1607
0	0	2	2106	1783	931	2988	1600
0	0	0	2106	1785	934	2989	1607
0	0	3	2106	1785	931	2990	1608
0	0	5	2106	1783	931	2989	1607
0	1	0	2103	1778	927	2981	1604
0	0	0	2106	1784	929	2989	1607
2	0	1	2105	1783	931	2990	1609
1	2	0	2105	1785	930	2988	1608
1	1	6	2107	1785	931	2989	1607
0	1	3	2100	1778	929	2987	1606
0	0	0	2106	1784	930	2989	1608
1	4	0	2102	1783	932	2984	1608
0	0	0	2106	1783	931	2989	1609
1	2	4	2105	1784	929	2991	1610
0	1	0	2106	1787	930	2987	1606
0	0	2	2106	1785	932	2989	1608
0	2	0	2106	1786	931	2989	1609
1	3	0	2106	1785	931	2990	1608
1	1	6	2097	1779	925	2981	1605
0	0	1	2107	1787	933	2988	1609
3	0	0	2109	1786	931	2988	1606
0	0	2	2106	1784	929	2986	1603
1	1	0	2102	1782	931	2987	1607
0	1	2	2117	1785	931	2986	1609
0	0	0	2105	1783	927	2987	1607
0	0	2	2114	1794	937	3001	1618
0	1	2	2108	1785	932	2988	1609
0	0	1	2106	1784	930	2987	1608
0	1	0	2104	1779	927	2984	1603
0	0	0	2106	1784	931	2987	1608
0	0	2	2105	1784	929	2989	1609
1	1	1	2105	1785	931	2989	1606
2	0	0	2102	1779	926	2983	1605
0	0	3	2106	1784	933	2991	1612
1	0	2	2110	1787	931	2987	1606
1	0	0	2106	1785	932	2989	1609
0	0	3	2105	1783	931	2987	1609
0	0	2	2105	1784	930	2988	1605
0	0	1	2102	1782	929	2989	1608
0	1	2	2105	1787	932	2989	1608
0	0	0	2106	1783	931	2987	1608
2	0	0	2097	1779	928	2982	1604
0	0	2	2106	1784	933	2991	1610
0	0	1	2106	1784	932	2989	1608
2	0	1	2106	1785	930	2990	1608
1	1	0	2106	1784	930	2989	1608
0	0	0	2101	1779	928	2987	1609
1	1	0	2106	1784	931	2988	1609
0	2	0	2101	1781	930	2986	1604
0	0	2	2107	1786	933	2991	1608
0	2	5	2106	1784	931	2988	1610
0	1	3	2105	1784	929	2981	1602
0	1	2	2105	1784	931	2990	1609
0	1	5	2104	1784	931	2989	1607
1	2	0	2106	1784	930	2989	1608
0	0	2	2101	1779	925	2982	1603
0	0	0	2106	1784	930	2989	1608
0	1	5	2106	1787	933	2991	1606
2	0	1	2108	1786	934	2990	1608
0	0	3	2102	1780	929	2989	1607
0	2	1	2106	1785	931	2990	1607
0	3	1	2107	1785	929	2988	1610
1	1	0	2103	1780	924	2985	1607
0	1	0	2106	1784	931	2987	1609
0	3	2	2104	1784	929	2988	1607
0	1	0	2104	1780	927	2983	1602
2	0	0	2105	1784	930	2988	1608
0	0	2	2105	1783	931	2987	1609
0	0	2	2105	1784	931	2990	1611
0	0	3	2102	1780	928	2982	1605
0	0	2	2107	1785	933	2988	1608
0	0	5	2106	1784	931	2981	1601
1	3	1	2105	1782	930	2989	1610
0	0	0	2104	1783	931	2988	1608
0	1	0	2105	1784	931	2989	1608
0	0	1	2101	1777	927	2986	1608
0	2	0	2105	1783	931	2988	1608
1	1	5	2106	1784	931	2989	1609
0	0	0	2102	1780	925	2985	1603
0	0	1	2100	1777	926	2980	1600
0	2	0	2104	1783	931	2989	1608
0	0	1	2103	1783	931	2987	1606
0	0	0	2106	1783	931	2989	1608
1	0	0	2100	1778	926	2985	1606
0	1	3	2114	1790	936	3000	1616
2	0	0	2108	1783	930	2991	1606
0	1	5	2106	1782	931	2989	1607
0	1	2	2100	1780	930	2989	1606
0	0	0	2106	1782	931	2989	1607
2	0	0	2108	1784	930	2988	1606
0	0	0	2106	1782	930	2989	1606
0	0	3	2106	1783	928	2990	1607
1	2	6	2105	1779	926	2986	1604
3	1	0	2106	1778	930	2990	1608
1	1	2	2106	1783	930	2988	1608
1	4	0	2105	1784	929	2989	1607
1	0	0	2099	1776	926	2985	1602
0	0	2	2106	1784	932	2989	1609
0	0	2	2106	1784	930	2991	1609
1	3	0	2108	1786	933	2991	1609
0	0	1	2105	1783	930	2989	1608
0	0	2	2106	1783	930	2989	1607
0	1	0	2105	1780	930	2985	1606
0	1	4	2105	1780	930	2989	1606
2	2	0	2106	1783	931	2992	1610
0	0	1	2106	1785	933	2989	1609
0	1	0	2103	1777	927	2983	1601
0	0	2	2106	1782	929	2990	1608
1	2	1	2106	1783	931	2989	1607
2	0	5	2104	1783	931	2990	1606
0	0	0	2102	1777	922	2985	1605
0	1	5	2106	1781	931	2990	1606
1	3	0	2107	1779	929	2990	1605
0	0	6	2108	1785	933	2992	1609
1	2	0	2107	1782	929	2991	1606
3	0	0	2107	1781	931	2985	1605
0	0	0	2105	1782	928	2990	1608
2	0	0	2105	1784	929	2990	1607
1	1	0	2105	1783	931	2990	1609
1	3	1	2099	1777	927	2983	1602
0	0	5	2105	1782	930	2990	1606
0	0	2	2107	1784	930	2992	1606
1	3	0	2105	1782	931	2990	1609
2	0	0	2106	1782	930	2990	1608
0	1	0	2101	1780	929	2989	1608
1	1	2	2103	1782	932	2989	1607
0	2	1	2105	1781	927	2987	1606
1	2	2	2109	1782	932	2990	1607
1	1	5	2105	1782	932	2994	1610
0	0	2	2106	1780	929	2988	1604
0	1	3	2106	1783	929	2991	1608
1	2	0	2106	1782	931	2991	1608
0	1	0	2104	1782	932	2991	1609
0	1	0	2101	1776	926	2984	1599
0	0	2	2106	1782	931	2989	1607
0	0	0	2106	1781	930	2984	1605
0	0	1	2106	1782	931	2990	1606
0	2	0	2104	1783	929	2992	1609
1	1	1	2107	1785	933	2994	1610
0	0	2	2105	1781	929	2990	1607
0	0	5	2101	1777	929	2990	1606
0	1	0	2107	1781	932	2990	1607
0	0	3	2105	1782	930	2990	1607
0	0	2	2100	1776	924	2983	1602
0	0	2	2105	1783	932	2993	1611
0	0	1	2107	1785	931	2991	1610
1	4	2	2107	1783	933	2992	1607
0	0	0	2099	1776	926	2988	1606
1	4	1	2106	1783	932	2990	1607
0	0	5	2106	1777	927	2989	1602
0	0	1	2106	1782	931	2990	1607
0	0	5	2105	1781	930	2991	1609
0	0	0	2105	1782	929	2989	1604
0	1	0	2102	1781	929	2990	1608
0	0	5	2106	1783	930	2991	1609
0	0	1	2105	1782	931	2992	1610
0	0	0	2104	1778	928	2986	1602
0	0	3	2101	1777	926	2984	1606
0	1	6	2106	1783	930	2990	1609
0	1	1	2107	1783	932	2990	1607
0	0	2	2106	1783	932	2989	1609
0	0	2	2100	1779	927	2990	1610
1	3	0	2107	1784	934	2991	1609
0	0	0	2100	1780	930	2981	1603
1	1	2	2104	1784	929	2991	1608
0	0	0	2105	1783	931	2988	1608
0	1	0	2105	1784	927	2985	1603
0	0	0	2103	1782	930	2989	1608
0	0	0	2105	1781	932	2989	1607
0	1	2	2105	1782	932	2989	1607
0	0	4	2099	1779	927	2987	1605
0	0	0	2106	1785	932	2992	1609
1	3	3	2107	1786	932	2991	1602
2	0	1	2105	1782	931	2991	1607
1	3	0	2102	1781	929	2989	1608
0	0	0	2103	1783	932	2989	1609
3	0	0	2105	1785	931	2993	1611
0	2	0	2106	1779	925	2987	1606
0	0	1	2106	1784	932	2988	1608
0	1	6	2106	1783	933	2990	1609
0	0	0	2106	1785	931	2990	1610
0	2	1	2103	1783	931	2990	1609
1	1	2	2106	1785	929	2989	1609
2	0	0	2105	1785	929	2989	1609
0	0	0	2102	1780	925	2978	1600
0	0	0	2103	1784	930	2989	1608
0	0	3	2106	1785	931	2989	1608
0	0	1	2105	1784	932	2990	1607
2	0	0	2100	1779	925	2986	1607
0	0	3	2106	1784	929	2990	1609
0	1	0	2105	1783	932	2991	1610
3	0	0	2108	1787	933	2990	1607
1	0	0	2107	1784	932	2989	1608
1	2	0	2105	1783	929	2985	1603
3	3	5	2105	1783	930	2989	1608
0	1	2	2105	1784	930	2989	1610
0	0	2	2105	1784	931	2989	1606
0	1	2	2100	1779	927	2979	1601
0	1	0	2105	1783	931	2990	1608
1	3	1	2105	1784	930	2988	1608
0	0	2	2107	1783	931	2989	1605
1	0	2	2106	1785	930	2990	1607
1	1	2	2101	1782	930	2989	1606
0	2	0	2105	1783	930	2990	1608
0	0	2	2105	1782	927	2989	1608
0	1	0	2106	1785	931	2991	1610
0	0	2	2107	1783	933	2992	1607
0	0	0	2107	1779	928	2984	1605
3	0	1	2106	1784	930	2990	1608
1	3	0	2107	1785	931	2988	1610
0	1	3	2106	1785	931	2989	1609
0	0	0	2101	1779	927	2982	1603
0	0	1	2106	1784	929	2989	1607
1	1	2	2105	1785	931	2986	1607
0	1	4	2107	1785	932	2992	1609
0	0	2	2106	1786	933	2990	1609
0	0	0	2106	1785	930	2990	1609
0	4	0	2105	1783	932	2989	1608
1	3	0	2103	1781	929	2989	1608
0	1	0	2106	1785	930	2991	1608
0	4	2	2106	1784	932	2992	1610
2	2	0	2100	1782	929	2983	1602
0	1	5	2107	1786	932	2991	1609
0	0	3	2105	1785	932	2988	1608
0	0	2	2104	1784	931	2988	1609
1	1	2	2101	1778	924	2986	1605
0	0	2	2105	1785	930	2989	1608
0	0	0	2106	1780	929	2988	1603
1	1	5	2106	1783	932	2989	1610
0	0	2	2105	1784	934	2992	1610
2	0	2	2108	1786	930	2987	1605
0	1	6	2105	1784	931	2988	1609
0	2	4	2106	1784	931	2989	1608
0	2	0	2106	1784	932	2987	1610
2	0	1	2103	1777	927	2983	1602
0	0	2	2101	1780	923	2985	1604
0	0	0	2105	1786	933	2989	1610
0	0	2	2106	1785	931	2989	1607
0	0	1	2106	1781	932	2989	1610
0	1	5	2093	1778	927	2987	1608
1	2	6	2106	1785	933	2991	1609
0	0	2	2106	1785	927	2986	1608
0	0	1	2106	1784	932	2986	1606
1	2	0	2106	1784	931	2989	1608
1	4	0	2105	1778	927	2983	1603
1	1	0	2105	1783	929	2989	1609
2	2	0	2106	1785	931	2990	1609
0	0	1	2106	1783	931	2989	1608
0	1	0	2101	1778	925	2983	1604
0	0	0	2106	1786	933	2991	1612
0	0	2	2108	1786	933	2984	1605
0	2	2	2107	1785	931	2989	1606
1	0	2	2105	1784	931	2988	1609
2	0	2	2104	1783	929	2989	1607
0	1	6	2106	1785	931	2989	1608
1	2	0	2099	1778	927	2989	1609
0	1	1	2106	1787	933	2992	1610
0	1	2	2107	1787	931	2990	1606
0	0	2	2104	1781	926	2980	1603
0	3	3	2105	1784	931	2990	1609
0	1	3	2106	1784	930	2990	1608
0	0	1	2106	1784	932	2989	1608
0	0	5	2091	1778	926	2985	1607
0	0	2	2106	1784	931	2988	1607
0	0	1	2106	1775	928	2987	1600
0	0	0	2107	1784	934	2992	1610
1	1	0	2106	1786	934	2991	1609
0	0	1	2106	1785	933	2983	1604
2	0	4	2103	1781	931	2989	1607
0	1	1	2105	1783	931	2988	1609
0	0	0	2103	1783	931	2989	1607
0	2	3	2105	1784	932	2990	1611
0	0	0	2103	1780	928	2986	1604
2	0	0	2108	1786	932	2990	1607
0	0	1	2106	1785	932	2989	1609
1	2	0	2106	1783	931	2988	1609
1	2	0	2107	1783	931	2989	1606
0	0	1	2106	1783	932	2990	1607
0	1	5	2106	1783	931	2990	1608
0	0	5	2107	1785	933	2993	1611
0	2	0	2106	1784	932	2989	1606
0	2	0	2106	1785	931	2990	1608
0	0	0	2106	1784	930	2990	1605
3	0	2	2106	1784	931	2988	1608
0	0	0	2106	1785	931	2989	1609
0	0	2	2101	1778	926	2985	1603
2	0	2	2107	1784	930	2988	1607
2	0	2	2104	1786	931	2990	1609
2	0	1	2107	1786	933	2992	1610
2	0	0	2103	1782	927	2987	1606
2	0	2	2106	1784	932	2989	1609
0	0	4	2106	1782	931	2989	1606
0	1	0	2103	1781	929	2988	1610
0	0	6	2105	1785	933	2991	1611
2	0	2	2109	1786	933	2986	1603
0	0	3	2106	1784	930	2984	1605
0	0	0	2105	1784	930	2991	1606
2	0	1	2106	1783	928	2989	1608
1	0	0	2106	1784	930	2988	1609
1	1	0	2101	1778	927	2982	1604
0	1	0	2107	1786	932	2992	1608
2	4	0	2106	1786	931	2988	1609
0	0	2	2106	1782	931	2989	1609
0	0	2	2099	1777	928	2988	1607
1	4	0	2106	1784	931	2990	1608
1	3	0	2104	1783	929	2983	1607
0	0	5	2106	1783	930	2989	1607
1	4	1	2106	1786	931	2990	1606
0	1	0	2104	1783	926	2986	1605
2	0	3	2106	1786	933	2989	1609
0	0	0	2108	1786	933	2989	1608
1	4	0	2105	1785	931	2990	1608
0	0	0	2098	1778	926	2982	1604
0	1	0	2099	1778	926	2982	1602
1	0	1	2105	1783	931	2989	1608
1	0	2	2106	1782	930	2991	1603
0	1	0	2108	1786	933	2993	1610
0	1	0	2104	1783	931	2989	1608
0	0	5	2106	1783	931	2989	1608
0	0	2	2105	1779	927	2987	1607
1	3	2	2105	1782	932	2989	1607
0	1	5	2105	1783	932	2988	1608
1	2	0	2103	1776	927	2982	1601
0	1	0	2105	1783	930	2989	1608
0	0	0	2105	1783	931	2989	1609
0	0	3	2104	1785	933	2992	1610
1	1	0	2104	1781	929	2983	1607
1	2	0	2106	1781	931	2988	1608
1	1	3	2106	1784	927	2985	1608
0	1	6	2106	1782	932	2989	1605
0	3	0	2105	1783	931	2989	1610
0	3	1	2105	1784	931	2990	1608
0	0	3	2106	1782	931	2990	1606
0	0	2	2104	1783	933	2992	1609
0	4	0	2108	1786	933	2990	1609
0	1	3	2108	1784	931	2989	1609
0	0	0	2102	1778	925	2981	1603
1	1	6	2107	1783	930	2990	1608
0	1	0	2106	1783	930	2989	1607
1	2	1	2106	1784	931	2989	1608
2	0	1	2102	1777	928	2989	1607
0	1	0	2106	1784	930	2989	1610
1	4	0	2100	1782	932	2981	1606
0	0	0	2105	1785	930	2988	1607
0	0	2	2106	1783	932	2989	1607
0	0	1	2106	1784	927	2985	1604
0	0	2	2104	1784	931	2989	1609
0	1	0	2105	1784	931	2988	1609
0	0	0	2106	1783	931	2990	1607
1	0	0	2107	1782	932	2990	1610
0	0	2	2097	1777	925	2981	1604
0	1	0	2106	1782	931	2989	1608
0	0	1	2106	1783	931	2989	1601
0	0	3	2106	1783	927	2990	1608
0	0	5	2099	1780	932	2989	1606
1	4	0	2106	1783	932	2989	1608
2	1	0	2102	1777	923	2984	1610
1	1	3	2107	1787	932	2991	1609
2	0	2	2108	1784	933	2990	1608
0	0	2	2103	1779	927	2980	1603
0	0	3	2105	1783	930	2989	1607
0	0	0	2108	1782	929	2989	1608
0	1	1	2105	1784	931	2989	1609
0	0	0	2095	1777	926	2980	1604
2	0	0	2104	1783	928	2990	1608
0	0	5	2106	1783	926	2983	1607
0	0	1	2106	1786	932	2992	1609
1	0	0	2106	1783	929	2990	1608
0	0	5	2105	1782	931	2990	1608
0	1	1	2106	1783	931	2990	1606
1	1	0	2098	1778	929	2987	1607
0	0	0	2106	1783	932	2991	1611
0	0	1	2113	1789	932	2996	1612
0	0	3	2105	1781	929	2987	1605
0	0	1	2107	1783	934	2992	1609
1	2	0	2107	1783	931	2990	1606
0	0	2	2105	1782	929	2989	1606
1	1	0	2101	1776	926	2985	1602
0	1	0	2105	1782	931	2990	1606
2	0	0	2106	1782	932	2990	1606
1	0	2	2105	1782	931	2988	1607
0	0	0	2101	1779	929	2988	1608
1	1	0	2107	1784	932	2990	1607
0	0	1	2105	1781	929	2988	1606
0	2	0	2104	1781	931	2989	1608
0	0	6	2104	1782	931	2989	1608
0	0	1	2105	1776	928	2983	1603
0	0	0	2102	1781	931	2989	1606
0	0	1	2105	1781	930	2988	1607
1	0	2	2105	1782	932	2989	1610
0	1	0	2099	1776	928	2986	1604
0	1	0	2107	1786	933	2993	1611
0	0	5	2105	1782	930	2989	1608
0	0	0	2105	1782	930	2987	1607
1	3	1	2105	1780	930	2989	1608
0	0	0	2103	1781	931	2987	1610
2	0	2	2106	1782	931	2992	1609
0	0	0	2106	1781	931	2988	1607
0	0	2	2105	1783	930	2988	1607
0	0	1	2105	1782	931	2990	1607
0	0	4	2100	1775	927	2983	1601
0	1	0	2106	1782	930	2988	1607
1	2	1	2104	1785	931	2989	1608
0	1	0	2105	1783	931	2989	1607
0	1	0	2094	1776	926	2982	1604
0	0	0	2105	1784	932	2992	1610
0	0	2	2108	1785	927	2989	1606
0	1	0	2106	1784	927	2990	1608
2	0	0	2104	1783	929	2989	1607
0	1	0	2104	1783	931	2987	1608
2	0	0	2105	1784	931	2989	1606
0	1	4	2103	1782	932	2993	1609
1	0	2	2108	1785	933	2989	1609
0	0	1	2107	1782	930	2990	1605
0	1	2	2098	1778	926	2984	1599
0	0	3	2106	1784	930	2990	1607
0	4	3	2105	1783	932	2989	1608
0	0	0	2105	1783	929	2989	1607
0	0	0	2101	1777	926	2987	1606
0	2	2	2103	1785	930	2990	1612
1	0	1	2105	1781	931	2989	1603
0	0	0	2107	1786	931	2989	1608
0	0	0	2107	1785	931	2989	1607
0	1	0	2105	1784	927	2985	1602
0	0	5	2104	1783	930	2989	1606
0	0	0	2104	1784	934	2992	1609
0	0	3	2107	1786	933	2990	1609
0	1	0	2106	1785	931	2987	1609
1	0	1	2101	1779	926	2980	1603
0	1	0	2104	1786	930	2990	1608
2	0	1	2105	1794	930	2987	1607
0	1	0	2106	1786	931	2992	1611
1	0	0	2102	1784	932	2990	1608
0	0	2	2107	1787	932	2989	1607
0	0	0	2103	1784	926	2984	1605
0	1	0	2105	1785	934	2988	1609
1	2	0	2105	1784	931	2989	1609
2	0	3	2106	1785	926	2985	1601
0	1	0	2105	1784	932	2988	1609
0	1	0	2105	1784	929	2989	1608
0	1	3	2106	1785	930	2989	1610
0	0	0	2101	1782	927	2986	1604
0	1	6	2106	1788	934	2993	1609
0	0	4	2107	1779	932	2983	1599
1	3	2	2107	1785	932	2988	1608
1	4	0	2105	1786	930	2990	1607
0	0	5	2104	1786	932	2989	1606
0	0	1	2106	1787	933	2991	1610
2	0	0	2100	1780	930	2990	1609
0	0	1	2108	1787	931	2990	1606
0	0	0	2107	1787	932	2989	1607
0	0	4	2103	1782	927	2983	1604
0	0	2	2105	1785	931	2989	1607
0	0	1	2106	1786	930	2990	1607
1	4	0	2104	1787	931	2989	1608
0	0	2	2101	1778	927	2982	1605
0	1	2	2105	1786	930	2988	1610
1	1	0	2106	1787	925	2989	1607
0	0	0	2108	1789	933	2991	1609
0	2	0	2105	1787	930	2990	1608
0	0	3	2105	1786	931	2989	1603
0	0	6	2100	1782	928	2987	1604
0	0	1	2106	1785	932	2989	1609
1	1	0	2107	1787	931	2989	1608
1	1	0	2105	1786	930	2990	1611
0	0	0	2101	1781	927	2983	1605
0	0	2	2108	1789	933	2990	1608
0	1	0	2106	1786	932	2987	1609
0	1	0	2108	1787	929	2992	1610
1	1	0	2100	1779	925	2980	1597
0	2	0	2107	1785	933	2988	1610
2	0	0	2107	1785	933	2991	1606
1	3	1	2106	1785	931	2988	1607
1	5	0	2103	1784	929	2987	1607
0	0	5	2106	1785	931	2986	1608
1	3	1	2106	1784	932	2991	1610
0	2	0	2107	1788	933	2991	1609
0	0	5	2107	1787	930	2989	1608
1	4	0	2102	1783	927	2983	1602
0	2	1	2106	1785	930	2988	1608
0	1	0	2106	1785	932	2989	1607
0	1	5	2104	1785	931	2989	1608
2	0	4	2102	1779	927	2983	1603
0	0	2	2105	1786	929	2989	1607
1	1	4	2106	1786	928	2991	1611
0	0	1	2107	1785	933	2992	1606
0	1	0	2107	1787	931	2990	1608
0	0	0	2105	1784	932	2989	1607
1	0	3	2106	1785	931	2988	1602
0	1	0	2105	1785	930	2989	1607
1	3	2	2107	1786	930	2988	1606
1	0	0	2106	1787	933	2991	1609
1	2	0	2103	1782	928	2984	1600
0	0	2	2108	1787	932	2989	1608
1	0	4	2106	1785	931	2989	1608
0	0	3	2107	1785	931	2990	1607
1	0	2	2101	1780	928	2986	1608
0	1	0	2106	1785	931	2989	1607
0	2	0	2104	1784	931	2986	1602
0	2	1	2108	1784	930	2989	1608
1	0	4	2105	1785	930	2991	1609
0	2	3	2107	1787	929	2985	1605
1	0	4	2108	1787	931	2990	1608
0	0	2	2107	1784	932	2989	1608
2	0	2	2106	1786	930	2988	1608
2	0	2	2105	1786	930	2987	1607
0	0	1	2101	1775	927	2982	1604
0	0	1	2107	1786	930	2991	1608
0	0	0	2107	1787	933	2992	1605
0	0	2	2109	1787	933	2987	1605
1	3	0	2102	1781	931	2987	1608
0	0	2	2107	1786	931	2988	1608
2	1	0	2105	1785	926	2986	1608
0	1	0	2105	1785	931	2988	1609
1	3	0	2106	1785	931	2989	1607
0	1	6	2105	1781	928	2984	1604
0	0	2	2106	1785	931	2988	1609
0	1	0	2105	1784	932	2989	1609
0	2	0	2104	1785	932	2991	1611
1	0	0	2103	1782	927	2983	1603
1	0	2	2108	1787	930	2990	1608
0	1	0	2106	1783	931	2983	1607
0	0	6	2108	1785	931	2989	1607
1	3	2	2106	1786	930	2989	1609
2	0	4	2105	1785	933	2990	1610
1	0	2	2106	1787	933	2991	1607
0	0	5	2104	1783	931	2987	1608
0	0	0	2106	1787	932	2989	1608
0	2	0	2106	1786	931	2988	1608
0	0	0	2103	1781	927	2980	1604
0	0	2	2105	1786	932	2987	1608
0	2	0	2106	1785	930	2989	1608
0	1	0	2107	1786	930	2989	1607
0	1	0	2099	1782	927	2987	1609
1	3	1	2108	1788	932	2991	1608
0	1	0	2107	1778	927	2987	1603
2	4	0	2105	1786	931	2989	1608
0	1	0	2104	1785	930	2988	1608
0	0	2	2105	1785	932	2984	1603
1	0	0	2104	1784	929	2989	1607
0	0	2	2105	1785	933	2987	1608
0	0	5	2105	1783	932	2988	1609
0	0	5	2106	1781	932	2988	1608
0	0	5	2098	1779	923	2981	1603
0	2	0	2105	1785	931	2988	1607
0	0	0	2106	1786	932	2988	1608
1	2	0	2105	1785	930	2989	1608
0	1	0	2102	1778	930	2987	1608
0	0	1	2105	1786	933	2991	1612
0	2	0	2100	1785	930	2982	1605
0	0	0	2106	1787	929	2989	1608
0	0	0	2106	1786	932	2988	1608
0	0	0	2106	1786	927	2981	1602
2	0	4	2104	1786	930	2988	1606
0	1	0	2105	1785	931	2989	1606
0	0	0	2105	1786	931	2989	1607
1	4	2	2102	1779	928	2980	1606
0	0	3	2106	1786	933	2989	1610
0	3	3	2107	1785	932	2987	1602
0	0	0	2106	1786	932	2989	1603
0	0	4	2107	1788	934	2991	1609
0	0	2	2104	1786	931	2989	1606
0	1	0	2107	1786	931	2989	1607
0	0	0	2103	1785	923	2981	1606
0	2	0	2106	1783	928	2989	1607
0	2	0	2104	1784	931	2987	1608
2	4	0	2106	1785	930	2988	1602
0	0	0	2106	1785	930	2989	1607
1	0	1	2105	1786	931	2988	1607
1	2	0	2106	1786	932	2991	1609
2	0	0	2107	1781	928	2981	1603
1	4	0	2107	1784	933	2988	1608
1	1	4	2106	1785	930	2988	1608
0	0	1	2106	1785	930	2989	1608
0	0	0	2101	1779	925	2985	1606
0	0	0	2106	1785	932	2989	1607
0	1	0	2106	1783	931	2988	1607
1	3	0	2106	1784	931	2988	1610
1	3	0	2106	1785	933	2991	1609
0	0	2	2106	1787	933	2984	1604
0	0	0	2106	1785	932	2985	1606
1	1	0	2106	1785	932	2989	1608
1	1	1	2106	1784	931	2987	1608
0	0	1	2105	1783	930	2988	1608
0	1	2	2102	1781	924	2984	1604
0	1	0	2108	1787	932	2990	1607
0	0	0	2105	1787	930	2988	1608
1	3	0	2105	1784	931	2987	1606
0	0	0	2101	1781	928	2988	1607
0	0	1	2106	1784	931	2987	1608
1	0	0	2104	1781	928	2985	1609
0	1	1	2106	1784	931	2988	1608
0	0	2	2105	1783	930	2989	1609
0	0	0	2105	1782	928	2984	1600
0	1	5	2107	1786	933	2989	1608
2	0	0	2107	1784	932	2989	1608
2	4	0	2107	1786	930	2985	1607
0	0	2	2102	1778	925	2982	1599
0	0	2	2105	1784	930	2989	1608
0	1	0	2106	1784	930	2986	1602
0	0	2	2106	1783	932	2988	1608
0	3	0	2106	1781	931	2987	1608
1	0	1	2104	1783	927	2988	1606
1	1	2	2105	1784	932	2988	1607
0	0	2	2107	1782	931	2989	1608
0	0	1	2108	1786	930	2989	1607
0	0	0	2108	1785	930	2989	1608
2	0	1	2103	1781	927	2982	1611
0	3	0	2104	1784	931	2988	1610
1	3	0	2106	1783	932	2988	1608
0	0	2	2106	1784	931	2987	1605
1	3	0	2101	1779	923	2982	1604
1	1	2	2106	1784	931	2987	1609
0	0	0	2106	1780	927	2989	1609
0	0	0	2108	1786	932	2989	1607
0	2	2	2107	1783	932	2989	1607
0	0	3	2106	1784	932	2987	1604
0	0	0	2102	1783	930	2987	1607
0	0	0	2105	1783	931	2988	1608
0	3	4	2107	1783	930	2989	1607
0	0	3	2106	1785	932	2990	1609
0	0	1	2104	1781	928	2984	1602
0	1	0	2120	1784	930	2988	1608
0	0	2	2105	1784	930	2988	1608
0	0	1	2106	1784	931	2989	1607
0	3	0	2103	1778	927	2985	1607
0	1	2	2105	1784	931	2987	1609
0	0	4	2103	1779	928	2985	1599
0	0	2	2106	1783	931	2988	1608
0	0	0	2106	1784	933	2990	1611
1	0	0	2108	1785	931	2987	1605
0	0	1	2106	1780	931	2988	1606
0	0	0	2106	1783	929	2988	1608
0	1	0	2106	1785	931	2988	1608
0	2	1	2101	1778	919	2981	1603
0	0	0	2105	1782	931	2985	1608
0	0	0	2107	1783	932	2988	1608
0	0	5	2107	1787	932	2991	1609
0	0	0	2107	1784	931	2989	1608
0	0	2	2102	1778	929	2987	1606
0	1	0	2106	1784	931	2988	1608
0	0	4	2100	1781	928	2981	1605
0	0	0	2106	1783	930	2988	1608
1	0	1	2106	1783	932	2988	1608
0	0	1	2103	1783	926	2980	1602
0	0	0	2105	1783	930	2989	1609
1	0	3	2107	1784	933	2990	1610
2	0	2	2105	1785	930	2991	1610
1	2	0	2103	1780	927	2983	1601
0	0	6	2107	1784	930	2988	1608
0	0	0	2106	1783	931	2984	1599
0	1	0	2106	1784	930	2988	1607
1	2	0	2104	1780	930	2987	1608
3	0	2	2106	1783	930	2989	1608
2	0	2	2103	1776	925	2985	1605
0	0	0	2106	1777	927	2986	1606
2	4	0	2106	1783	931	2988	1608
1	0	5	2105	1783	932	2987	1608
0	0	1	2103	1780	925	2983	1602
0	0	1	2106	1784	931	2989	1608
1	2	0	2107	1787	934	2994	1613
0	2	0	2102	1783	933	2989	1607
1	1	4	2108	1787	931	2988	1608
2	0	2	2104	1786	930	2987	1606
1	3	0	2105	1784	930	2988	1607
0	0	0	2106	1785	931	2987	1607
0	0	0	2105	1780	924	2982	1601
1	0	2	2105	1784	931	2987	1607
0	0	3	2107	1786	928	2987	1605
0	0	4	2105	1784	931	2989	1609
0	1	0	2100	1781	928	2982	1602
1	3	0	2107	1787	931	2987	1607
0	0	5	2106	1786	930	2987	1607
0	0	1	2105	1780	931	2988	1607
0	0	0	2103	1784	931	2986	1607
0	0	1	2105	1786	930	2987	1607
0	0	2	2105	1786	930	2988	1607
0	0	5	2106	1787	930	2988	1607
0	1	0	2104	1786	929	2988	1606
0	0	0	2106	1786	929	2987	1606
1	1	0	2102	1780	925	2980	1601
0	3	1	2104	1786	930	2987	1608
0	0	4	2105	1784	928	2983	1606
0	1	0	2105	1783	931	2987	1606
0	0	2	2100	1779	924	2981	1604
0	0	1	2104	1784	930	2987	1607
0	0	1	2105	1787	933	2990	1609
1	2	0	2107	1788	935	2990	1609
0	2	0	2105	1785	932	2987	1608
0	0	0	2103	1783	930	2988	1604
0	0	0	2105	1785	931	2987	1607
1	0	3	2105	1785	934	2987	1607
0	2	0	2105	1785	929	2985	1608
0	2	0	2101	1779	925	2980	1599
0	1	0	2105	1786	930	2989	1606
0	2	0	2101	1783	930	2987	1609
0	4	0	2102	1787	933	2988	1609
2	0	0	2107	1785	931	2985	1607
2	0	0	2110	1778	924	2980	1606
0	0	1	2105	1786	931	2987	1608
0	1	2	2104	1786	931	2987	1610
1	0	0	2105	1785	929	2988	1608
1	3	0	2105	1785	928	2988	1606
0	0	0	2100	1783	930	2987	1604
0	1	0	2104	1785	932	2990	1610
0	1	1	2108	1787	932	2989	1608
0	0	0	2107	1785	930	2989	1607
0	1	0	2099	1778	924	2981	1602
0	0	0	2105	1785	929	2987	1607
2	0	1	2102	1783	930	2985	1608
1	0	1	2105	1785	932	2987	1607
1	0	0	2098	1780	927	2984	1607
0	0	1	2106	1785	932	2988	1604
1	1	2	2105	1788	932	2989	1610
0	0	5	2107	1788	931	2990	1608
0	1	0	2106	1786	932	2987	1608
0	2	2	2105	1784	931	2986	1608
0	0	0	2105	1784	931	2982	1603
0	0	2	2105	1787	932	2989	1609
0	1	0	2107	1788	932	2987	1603
0	0	2	2105	1786	933	2985	1608
0	1	0	2101	1779	925	2979	1603
1	3	0	2104	1786	931	2987	1608
0	0	0	2103	1785	930	2986	1607
0	0	2	2107	1785	928	2989	1607
1	3	6	2101	1781	930	2983	1608
0	1	2	2105	1786	932	2982	1606
0	1	5	2106	1787	933	2988	1610
0	1	2	2108	1788	931	2989	1607
0	0	2	2105	1786	931	2987	1608
1	1	1	2105	1783	925	2980	1598
2	0	0	2105	1782	932	2987	1605
0	0	1	2106	1785	931	2978	1606
0	3	1	2106	1786	934	2978	1607
0	0	2	2108	1788	932	2987	1609
0	2	0	2097	1778	923	2981	1602
0	0	2	2105	1785	931	2987	1605
0	0	6	2105	1786	929	2987	1608
0	0	2	2106	1786	932	2988	1610
0	0	3	2104	1786	931	2990	1609
2	0	2	2108	1785	925	2985	1607
0	0	0	2107	1788	930	2988	1604
0	0	1	2106	1785	932	2987	1608
0	1	0	2105	1785	930	2988	1608
1	3	0	2103	1778	924	2980	1602
0	1	0	2106	1786	930	2989	1608
0	0	2	2104	1780	923	2982	1606
1	1	4	2106	1785	931	2987	1607
1	1	0	2097	1780	927	2979	1608
2	0	2	2107	1788	932	2988	1609
0	2	0	2107	1785	930	2987	1609
0	0	2	2105	1783	930	2987	1608
0	1	1	2105	1786	931	2987	1609
0	0	0	2104	1785	932	2988	1608
1	2	0	2101	1778	930	2986	1605
0	1	0	2106	1786	931	2990	1610
