# Supplementary material for: Assisting hand gesture classification and rehabilitation assessment via sEMG and finger motion data
Source: Front Bioeng Biotechnol. 2026 Jan 8;13:1751763. doi: 10.3389/fbioe.2025.1751763 (PMC12823985; doi:10.3389/fbioe.2025.1751763)
Supplement: Supplementary file 1 [file DataSheet1.zip › dataset/function 0/1/3/5.csv]

channel_2	channel_3	channel_6	pinky	ring finger	middle finger	forefinger	thumb
0	1	0	2098	1702	915	3111	1627
1	4	0	2097	1699	918	3110	1628
0	0	5	2098	1701	917	3108	1627
0	0	2	2091	1697	910	3105	1626
0	1	0	2097	1701	918	3109	1627
2	0	4	2097	1700	915	3109	1626
1	2	2	2099	1701	915	3109	1625
0	0	0	2098	1702	918	3108	1628
1	0	2	2097	1702	916	3109	1629
0	1	0	2095	1702	917	3104	1626
0	0	0	2095	1724	919	3089	1628
0	0	3	2094	1722	918	3081	1626
1	0	2	2094	1721	918	3089	1626
1	0	3	2089	1719	916	3084	1624
1	3	0	2096	1723	917	3086	1626
0	0	0	2094	1722	918	3085	1625
2	0	1	2095	1721	916	3086	1624
0	0	3	2093	1721	916	3083	1625
0	0	3	2094	1720	915	3081	1620
0	1	0	2095	1722	916	3085	1624
1	4	0	2093	1722	918	3084	1626
1	1	0	2094	1721	918	3085	1627
0	1	0	2090	1718	914	3081	1619
1	0	2	2096	1724	917	3084	1624
1	1	0	2094	1723	918	3086	1626
0	1	0	2096	1722	915	3085	1626
0	0	2	2090	1719	916	3085	1624
1	0	5	2094	1721	917	3085	1624
3	0	2	2096	1722	918	3085	1624
0	0	2	2096	1723	918	3087	1624
0	0	1	2096	1722	918	3086	1625
0	1	0	2095	1721	917	3084	1626
0	0	2	2093	1716	911	3077	1620
0	0	2	2094	1720	915	3085	1625
1	1	0	2094	1722	917	3085	1624
0	0	6	2094	1722	917	3084	1625
0	0	2	2088	1716	913	3075	1620
0	0	3	2094	1722	917	3088	1626
1	4	0	2095	1723	919	3087	1627
2	1	0	2096	1725	917	3086	1626
2	1	0	2093	1722	917	3086	1626
0	0	6	2093	1718	916	3085	1621
0	2	0	2094	1722	916	3085	1625
1	2	0	2094	1722	917	3086	1625
0	0	6	2094	1723	917	3086	1623
0	4	0	2091	1716	913	3079	1620
0	1	0	2091	1720	917	3085	1626
1	1	0	2094	1721	917	3085	1622
0	0	3	2096	1722	918	3086	1625
0	0	0	2093	1723	917	3086	1626
0	0	2	2090	1716	911	3081	1624
0	0	0	2094	1722	919	3085	1622
0	0	0	2095	1722	917	3085	1624
0	1	1	2094	1723	918	3085	1625
1	2	0	2094	1722	917	3084	1626
1	3	0	2091	1723	919	3084	1626
1	2	0	2096	1725	919	3085	1618
1	3	0	2095	1722	917	3086	1625
1	1	0	2095	1722	919	3086	1625
2	0	2	2089	1717	913	3078	1619
0	1	0	2094	1722	917	3084	1625
0	1	0	2094	1721	917	3083	1624
0	0	6	2094	1722	916	3085	1624
0	1	0	2091	1719	915	3082	1626
0	0	2	2094	1724	920	3082	1627
2	0	2	2094	1723	916	3077	1623
0	0	7	2098	1724	917	3085	1625
0	0	6	2095	1725	918	3085	1625
0	1	0	2094	1721	917	3085	1625
0	1	0	2094	1719	914	3079	1619
1	1	0	2095	1724	914	3084	1627
2	0	2	2098	1723	920	3085	1626
0	0	4	2096	1724	918	3084	1625
1	2	0	2090	1718	913	3078	1619
0	1	6	2095	1723	917	3084	1625
0	0	3	2095	1723	917	3086	1626
0	0	1	2095	1724	915	3085	1625
0	0	2	2091	1722	916	3085	1625
2	0	2	2094	1714	915	3084	1626
1	2	0	2094	1724	919	3088	1628
0	0	2	2096	1725	920	3085	1627
0	0	2	2095	1724	918	3085	1626
0	0	3	2091	1719	910	3075	1621
0	4	0	2091	1718	911	3077	1616
0	0	6	2090	1721	916	3084	1626
1	1	5	2094	1725	920	3088	1628
0	0	5	2097	1725	919	3086	1625
1	2	0	2091	1719	911	3081	1622
0	0	0	2095	1723	916	3085	1625
0	0	0	2095	1724	918	3085	1625
1	2	0	2094	1723	919	3084	1626
1	2	0	2095	1725	917	3087	1626
1	1	1	2092	1723	917	3081	1621
0	0	3	2094	1724	919	3081	1618
1	1	0	2094	1722	919	3085	1625
0	0	0	2094	1723	918	3083	1626
2	4	0	2090	1718	911	3074	1621
0	1	0	2094	1722	918	3085	1625
0	1	0	2096	1723	919	3085	1626
0	1	4	2094	1724	921	3087	1627
1	0	5	2093	1722	918	3083	1625
0	0	5	2089	1720	918	3082	1624
0	0	1	2093	1726	914	3076	1620
1	2	0	2095	1724	917	3082	1624
0	1	0	2096	1725	918	3085	1626
0	0	2	2093	1723	917	3087	1627
1	2	0	2095	1724	918	3083	1624
0	0	0	2096	1727	918	3084	1624
2	0	1	2094	1724	916	3082	1624
0	0	0	2092	1724	916	3082	1624
0	2	2	2089	1718	912	3076	1615
2	1	1	2095	1723	917	3077	1623
1	2	4	2091	1725	918	3082	1624
0	0	0	2093	1725	916	3083	1624
0	0	2	2089	1718	912	3080	1625
0	0	0	2094	1726	919	3084	1624
2	0	0	2094	1726	913	3083	1623
0	1	5	2093	1726	917	3083	1624
0	0	2	2092	1723	916	3081	1623
0	1	3	2092	1724	916	3078	1619
1	2	0	2093	1725	917	3083	1622
0	0	1	2093	1725	916	3081	1623
1	2	0	2093	1723	917	3082	1623
1	1	0	2085	1720	912	3076	1621
0	1	0	2094	1727	920	3079	1625
0	0	0	2092	1725	918	3080	1624
0	0	0	2093	1724	917	3081	1621
0	0	3	2092	1725	917	3082	1625
1	2	2	2088	1720	915	3080	1624
0	0	2	2094	1723	919	3082	1626
0	2	0	2095	1726	919	3083	1626
0	2	0	2092	1727	918	3082	1625
1	3	0	2093	1726	918	3081	1624
0	0	1	2093	1723	912	3076	1618
2	0	0	2093	1725	916	3079	1623
0	0	1	2093	1726	916	3083	1624
2	0	0	2094	1724	919	3081	1624
0	0	2	2087	1718	913	3073	1619
1	0	2	2092	1725	918	3084	1626
0	1	0	2093	1726	918	3084	1625
0	0	0	2094	1724	918	3083	1624
0	1	0	2091	1722	918	3081	1624
1	0	1	2090	1725	915	3080	1623
0	0	4	2092	1725	915	3080	1623
1	1	0	2093	1725	918	3080	1625
1	1	0	2093	1725	915	3082	1624
1	3	1	2093	1724	918	3082	1621
0	0	4	2091	1718	912	3076	1618
0	2	0	2092	1722	917	3079	1624
0	1	0	2091	1725	917	3083	1625
2	0	2	2092	1723	918	3084	1626
0	0	7	2091	1722	915	3075	1621
0	1	2	2094	1726	917	3082	1624
1	2	2	2093	1725	918	3081	1623
0	2	0	2092	1725	918	3081	1623
0	0	1	2092	1725	917	3081	1623
1	3	0	2088	1723	917	3079	1619
0	1	0	2094	1724	919	3081	1624
0	0	2	2093	1725	917	3081	1623
0	1	0	2093	1725	918	3084	1626
1	1	2	2090	1721	912	3078	1620
0	0	0	2088	1719	912	3073	1617
0	2	0	2090	1723	917	3080	1624
0	0	0	2093	1726	919	3082	1624
1	0	2	2093	1724	917	3079	1624
1	3	0	2089	1719	914	3077	1625
0	0	3	2093	1725	919	3084	1619
0	0	1	2095	1727	919	3083	1624
0	0	2	2094	1726	920	3083	1625
0	1	1	2090	1724	918	3078	1625
0	0	5	2090	1723	916	3076	1617
0	0	2	2093	1725	917	3075	1620
0	0	5	2092	1725	918	3082	1625
0	0	2	2091	1726	918	3081	1624
0	0	5	2089	1719	914	3074	1619
0	0	2	2091	1725	918	3083	1626
2	0	0	2095	1727	919	3084	1625
0	0	2	2094	1727	919	3080	1625
1	2	0	2089	1722	915	3081	1624
0	0	0	2086	1722	915	3079	1624
0	0	2	2093	1725	913	3074	1621
1	3	0	2093	1726	918	3081	1624
2	0	2	2093	1726	917	3082	1628
1	0	0	2095	1726	918	3082	1626
0	1	5	2093	1723	916	3079	1620
1	0	1	2094	1721	911	3078	1622
0	1	0	2093	1725	918	3081	1625
1	2	0	2093	1726	917	3082	1623
0	0	0	2089	1718	912	3073	1618
0	1	1	2093	1723	916	3079	1623
0	0	3	2093	1725	916	3081	1625
0	0	3	2094	1724	919	3082	1625
0	0	3	2092	1725	917	3081	1623
0	0	0	2093	1718	916	3080	1624
1	2	0	2093	1727	919	3083	1625
0	0	2	2095	1725	918	3084	1624
1	2	0	2092	1725	917	3082	1624
0	0	1	2093	1725	916	3082	1624
0	3	0	2089	1718	911	3076	1618
0	0	1	2087	1720	918	3083	1625
0	0	2	2093	1728	918	3081	1626
1	1	0	2093	1724	918	3081	1623
1	0	2	2093	1725	917	3081	1625
2	4	0	2093	1724	917	3082	1623
1	2	4	2093	1723	917	3081	1623
0	0	2	2093	1724	916	3083	1627
0	0	0	2086	1721	915	3080	1624
0	0	0	2092	1723	917	3081	1622
1	1	0	2092	1725	917	3080	1624
0	0	5	2093	1725	917	3082	1626
0	1	1	2092	1725	919	3083	1626
2	2	0	2094	1724	917	3075	1620
0	0	0	2092	1724	917	3081	1624
0	0	1	2091	1723	915	3081	1620
0	0	1	2093	1724	918	3080	1624
1	1	0	2083	1717	915	3076	1617
1	2	0	2091	1723	918	3081	1624
1	1	5	2092	1724	918	3080	1622
0	0	3	2091	1724	918	3081	1623
1	2	1	2091	1723	916	3083	1626
0	0	2	2093	1725	919	3082	1622
0	0	2	2094	1722	918	3081	1621
1	2	1	2090	1724	917	3080	1625
0	1	6	2092	1724	919	3081	1624
2	0	0	2092	1724	917	3081	1625
3	0	0	2088	1718	914	3074	1619
1	1	2	2088	1721	918	3084	1626
1	2	0	2092	1724	921	3083	1624
0	0	0	2093	1725	918	3081	1624
0	0	1	2086	1713	913	3078	1622
1	2	0	2092	1723	917	3081	1620
0	0	0	2092	1727	917	3080	1624
0	0	2	2091	1724	917	3081	1623
0	1	3	2091	1725	919	3079	1624
0	1	6	2091	1724	915	3078	1619
1	1	0	2091	1725	916	3079	1622
0	1	4	2093	1724	916	3082	1625
1	2	0	2090	1725	920	3084	1625
0	1	0	2090	1721	913	3079	1617
0	0	2	2084	1718	913	3074	1615
1	2	0	2091	1723	917	3080	1624
0	0	2	2093	1724	917	3081	1624
0	0	2	2092	1723	918	3081	1624
0	0	0	2086	1722	919	3082	1626
1	1	2	2092	1727	917	3074	1620
1	1	0	2093	1724	919	3082	1624
0	0	3	2093	1725	918	3083	1622
0	0	2	2093	1726	917	3081	1623
0	1	0	2092	1720	912	3074	1618
0	0	5	2092	1723	912	3078	1623
1	2	0	2092	1724	916	3081	1624
0	1	0	2092	1725	918	3082	1625
0	0	0	2088	1721	913	3077	1621
1	1	3	2093	1727	918	3083	1624
2	0	1	2090	1725	917	3082	1623
0	1	1	2093	1726	917	3082	1624
1	2	5	2090	1723	915	3081	1623
0	0	5	2091	1723	918	3080	1624
0	0	2	2092	1719	918	3082	1626
0	0	3	2094	1727	918	3081	1625
1	0	0	2093	1726	918	3081	1624
0	0	2	2093	1726	917	3082	1624
0	0	4	2088	1720	912	3074	1618
1	1	0	2086	1721	917	3081	1623
2	0	0	2092	1726	917	3081	1623
1	3	1	2092	1726	916	3080	1623
3	2	0	2087	1720	913	3075	1622
0	1	0	2092	1727	920	3083	1626
1	1	0	2095	1728	919	3082	1623
0	0	1	2092	1726	919	3080	1625
1	3	0	2092	1725	918	3081	1624
0	0	2	2087	1724	918	3078	1619
0	1	0	2093	1726	918	3083	1616
0	0	2	2093	1726	916	3081	1623
1	0	5	2093	1727	918	3081	1625
0	1	0	2092	1724	918	3080	1625
1	0	2	2088	1721	912	3072	1616
0	1	0	2091	1726	916	3080	1624
3	0	2	2092	1728	920	3084	1627
1	4	2	2094	1729	920	3084	1625
1	2	2	2090	1724	917	3080	1623
0	1	0	2093	1726	915	3068	1622
1	2	2	2092	1728	919	3080	1626
0	0	5	2091	1725	919	3081	1624
3	0	2	2093	1727	916	3080	1623
0	1	2	2091	1723	913	3073	1619
0	0	5	2090	1725	907	3077	1622
0	0	6	2093	1725	919	3083	1626
3	0	5	2094	1730	919	3083	1625
3	0	0	2090	1720	914	3074	1618
1	4	0	2092	1727	918	3081	1625
2	4	2	2094	1728	916	3082	1625
1	2	2	2092	1728	919	3081	1623
0	0	2	2093	1727	917	3079	1626
0	0	0	2091	1727	920	3083	1628
0	2	0	2088	1720	916	3079	1624
1	2	2	2094	1727	917	3082	1625
0	1	0	2093	1726	919	3080	1625
1	0	0	2094	1726	917	3072	1620
1	4	1	2093	1727	916	3075	1617
1	1	0	2093	1727	918	3080	1622
0	0	0	2092	1727	917	3080	1625
1	1	0	2093	1727	918	3082	1624
0	0	1	2091	1723	915	3072	1616
0	0	6	2093	1727	917	3080	1624
0	0	3	2093	1727	918	3079	1624
0	0	4	2093	1728	917	3079	1624
0	0	2	2087	1723	918	3076	1623
0	0	2	2093	1727	917	3078	1623
0	1	0	2093	1728	918	3080	1625
0	0	3	2092	1727	917	3080	1625
0	0	2	2092	1728	919	3081	1624
0	1	0	2094	1726	916	3074	1618
2	1	0	2094	1728	916	3079	1624
0	0	3	2094	1729	917	3079	1623
0	1	2	2093	1728	917	3079	1624
1	0	2	2087	1722	914	3073	1616
1	2	0	2087	1722	914	3074	1620
0	0	1	2095	1730	919	3081	1623
0	0	3	2094	1728	919	3080	1623
2	0	2	2094	1726	917	3081	1622
0	0	2	2091	1725	917	3078	1623
0	0	2	2093	1725	916	3079	1623
0	0	5	2094	1730	919	3078	1625
0	2	0	2094	1728	918	3078	1624
0	0	4	2093	1728	918	3079	1623
0	1	0	2089	1722	913	3073	1620
1	4	1	2091	1726	917	3079	1623
1	0	2	2094	1727	919	3079	1624
2	0	2	2093	1727	917	3080	1623
3	1	0	2092	1723	912	3073	1622
1	2	0	2093	1727	917	3081	1627
0	0	0	2094	1730	919	3082	1625
0	0	6	2094	1729	918	3079	1625
1	2	0	2091	1727	916	3078	1624
0	2	0	2092	1726	918	3079	1624
0	2	0	2089	1726	915	3072	1619
0	1	0	2093	1727	916	3079	1620
0	1	0	2092	1727	919	3077	1626
2	0	3	2095	1727	920	3081	1627
1	0	3	2090	1723	914	3074	1617
3	0	0	2092	1727	918	3080	1623
0	2	2	2093	1727	918	3080	1623
0	0	0	2092	1729	916	3080	1625
0	0	0	2089	1722	916	3076	1623
0	1	0	2092	1727	918	3076	1620
2	0	2	2089	1727	919	3080	1624
3	0	2	2092	1728	916	3081	1626
0	1	0	2093	1730	919	3083	1626
2	0	1	2095	1728	912	3072	1619
0	0	2	2092	1727	914	3076	1622
1	1	0	2090	1725	917	3079	1624
1	2	0	2092	1727	918	3079	1624
0	0	3	2092	1728	918	3078	1626
0	1	0	2088	1720	913	3074	1620
1	4	0	2094	1730	920	3081	1624
2	3	0	2094	1729	919	3080	1627
0	1	4	2093	1728	918	3079	1624
0	0	4	2091	1727	916	3078	1625
0	1	3	2091	1723	914	3078	1623
0	0	2	2093	1728	917	3079	1623
1	2	0	2091	1727	918	3079	1625
2	0	2	2089	1727	919	3078	1623
1	2	0	2085	1722	912	3074	1618
0	0	2	2089	1726	919	3080	1624
0	1	0	2094	1729	917	3079	1622
1	1	2	2095	1729	919	3081	1625
0	0	3	2085	1720	910	3076	1623
0	1	0	2093	1728	918	3080	1621
0	0	2	2092	1727	917	3079	1622
1	1	0	2089	1727	917	3078	1624
0	0	2	2092	1726	918	3079	1626
0	1	0	2093	1730	920	3080	1624
0	1	4	2092	1727	918	3072	1620
0	1	0	2093	1727	917	3076	1617
0	0	0	2092	1727	918	3079	1624
0	0	1	2093	1727	919	3079	1625
1	2	0	2087	1721	910	3072	1619
0	0	4	2091	1726	919	3078	1624
2	0	0	2091	1727	916	3079	1626
1	3	0	2092	1729	919	3079	1626
2	0	4	2087	1725	918	3079	1623
0	1	0	2094	1728	916	3072	1619
1	4	2	2093	1727	918	3077	1624
2	0	5	2093	1727	918	3078	1624
1	2	2	2092	1727	918	3079	1623
0	1	3	2090	1723	914	3072	1616
1	1	0	2092	1726	909	3074	1623
0	0	6	2092	1727	918	3079	1626
0	2	1	2091	1727	917	3078	1623
1	4	2	2093	1727	918	3078	1625
0	1	0	2089	1722	912	3069	1618
0	0	5	2089	1727	918	3078	1625
0	1	0	2092	1728	917	3079	1624
0	0	0	2088	1720	912	3074	1622
1	3	2	2087	1718	913	3075	1625
0	0	0	2093	1729	920	3079	1626
1	4	1	2095	1731	920	3079	1625
3	2	0	2094	1729	918	3079	1623
1	4	0	2093	1728	918	3078	1624
0	0	3	2094	1730	916	3075	1619
0	0	3	2093	1728	918	3077	1623
0	0	0	2095	1725	917	3079	1622
0	2	1	2092	1729	917	3080	1625
0	1	0	2087	1720	912	3071	1616
1	3	0	2093	1728	918	3078	1626
0	1	0	2094	1725	921	3082	1625
0	1	4	2095	1731	919	3078	1627
0	1	4	2089	1725	916	3077	1625
1	3	1	2093	1728	917	3079	1624
1	2	1	2093	1729	917	3080	1624
1	1	0	2093	1729	918	3078	1624
0	0	6	2093	1729	918	3079	1624
1	4	0	2094	1728	919	3079	1623
0	0	0	2091	1724	912	3072	1620
1	2	0	2093	1727	916	3076	1624
2	1	0	2093	1729	919	3078	1625
0	2	2	2094	1729	918	3078	1625
2	0	0	2089	1724	914	3069	1620
0	0	1	2093	1729	919	3082	1626
0	1	2	2095	1731	920	3079	1625
0	0	6	2096	1729	920	3079	1625
0	1	0	2092	1728	919	3078	1624
0	1	2	2092	1724	917	3075	1626
0	0	0	2093	1730	918	3079	1624
1	0	0	2093	1730	919	3079	1623
2	0	0	2093	1729	919	3077	1625
0	1	1	2089	1723	912	3068	1618
0	1	4	2089	1727	919	3079	1622
0	1	2	2096	1731	920	3080	1625
1	2	1	2095	1730	919	3079	1625
0	1	1	2093	1729	918	3079	1624
0	0	2	2088	1725	913	3075	1622
0	1	1	2094	1730	918	3077	1620
2	1	1	2093	1730	920	3081	1627
1	1	2	2095	1732	921	3079	1625
2	0	4	2093	1729	918	3078	1625
0	2	0	2093	1729	915	3074	1618
1	1	1	2093	1729	919	3073	1622
1	2	0	2092	1730	919	3079	1624
2	0	2	2093	1732	917	3078	1621
1	1	2	2089	1721	912	3072	1619
0	2	0	2093	1729	918	3079	1637
0	0	4	2094	1732	919	3081	1626
0	0	3	2096	1732	918	3080	1625
0	1	0	2091	1727	918	3076	1623
1	0	3	2094	1731	913	3076	1623
1	2	0	2093	1730	916	3078	1622
2	1	1	2093	1730	917	3079	1624
0	0	1	2093	1731	921	3080	1627
0	3	0	2095	1731	918	3077	1624
0	1	0	2091	1725	912	3072	1618
0	2	0	2093	1724	917	3077	1623
2	0	2	2094	1730	918	3079	1623
2	0	0	2094	1729	917	3079	1623
1	4	2	2089	1723	914	3072	1619
0	0	4	2094	1732	918	3079	1624
2	0	1	2094	1729	918	3080	1624
1	3	2	2093	1730	918	3077	1624
0	0	6	2092	1728	917	3077	1624
0	0	4	2089	1727	916	3079	1620
0	0	4	2094	1731	918	3079	1625
1	0	2	2093	1729	917	3079	1626
0	2	0	2094	1731	921	3081	1627
0	2	1	2089	1726	915	3070	1619
2	0	1	2090	1728	917	3077	1623
1	4	2	2093	1729	919	3079	1624
0	1	0	2091	1729	918	3078	1624
0	0	1	2094	1730	917	3076	1623
2	0	2	2088	1723	914	3077	1624
0	0	5	2093	1731	920	3081	1619
1	0	2	2095	1732	917	3078	1624
0	1	0	2094	1730	918	3078	1624
1	3	1	2094	1729	918	3080	1625
0	1	0	2092	1727	915	3072	1618
2	0	2	2093	1730	917	3065	1621
2	0	2	2093	1729	918	3078	1624
0	0	5	2094	1729	918	3076	1623
2	1	2	2088	1722	912	3070	1619
0	1	0	2093	1730	919	3081	1626
2	0	4	2095	1729	918	3078	1625
0	1	2	2094	1730	918	3078	1623
0	1	0	2091	1727	916	3077	1624
0	0	3	2093	1719	911	3074	1622
0	1	0	2093	1729	918	3076	1624
1	4	3	2094	1730	920	3080	1626
3	1	4	2094	1730	920	3081	1626
0	0	0	2095	1731	921	3079	1625
0	3	5	2088	1724	911	3073	1619
0	0	2	2089	1719	914	3076	1623
1	0	2	2093	1729	919	3077	1625
0	0	1	2093	1729	917	3079	1625
2	0	5	2089	1723	912	3072	1618
0	1	0	2093	1727	920	3081	1625
0	1	0	2095	1731	921	3079	1624
0	2	2	2094	1729	919	3079	1623
0	0	0	2088	1725	916	3078	1622
1	0	5	2090	1729	917	3078	1623
1	4	6	2093	1729	917	3078	1624
0	0	0	2092	1729	918	3077	1624
0	0	0	2093	1729	917	3079	1624
1	0	0	2093	1725	913	3073	1613
1	0	2	2093	1729	918	3080	1624
1	1	5	2094	1731	921	3080	1624
0	1	0	2094	1729	919	3078	1624
2	1	2	2088	1723	911	3072	1618
1	2	2	2092	1726	918	3077	1626
0	0	0	2093	1727	917	3078	1623
2	0	4	2092	1728	919	3078	1623
0	1	0	2092	1728	919	3078	1624
0	1	0	2091	1726	917	3078	1623
1	2	2	2092	1726	919	3077	1623
1	4	2	2092	1728	918	3077	1624
0	0	0	2094	1729	919	3081	1625
0	1	2	2094	1730	921	3081	1627
1	0	0	2093	1725	913	3069	1615
0	2	2	2092	1727	918	3077	1623
3	0	0	2092	1729	917	3078	1624
0	0	0	2093	1728	919	3078	1623
1	2	1	2088	1722	910	3074	1623
1	0	4	2093	1727	918	3078	1622
1	2	0	2093	1729	918	3078	1624
0	1	0	2092	1728	918	3079	1628
2	0	0	2092	1729	919	3081	1625
1	0	3	2094	1730	920	3072	1620
1	1	1	2095	1729	917	3075	1621
0	0	2	2091	1729	917	3078	1624
0	2	2	2090	1729	919	3077	1624
0	0	0	2093	1728	919	3077	1623
0	2	2	2087	1723	914	3073	1618
0	0	0	2093	1730	919	3080	1624
1	3	2	2094	1729	919	3078	1625
1	2	0	2092	1729	917	3077	1624
0	1	1	2089	1726	917	3074	1622
0	0	0	2094	1731	914	3076	1622
1	0	6	2094	1729	917	3078	1622
0	2	0	2093	1728	919	3077	1624
1	3	3	2093	1729	918	3078	1623
0	1	6	2088	1725	914	3068	1621
0	2	0	2093	1727	916	3078	1625
1	0	0	2094	1730	921	3079	1625
3	0	0	2093	1728	917	3077	1623
0	0	0	2086	1723	913	3071	1618
1	2	1	2093	1728	918	3079	1625
0	1	2	2094	1731	921	3079	1624
0	0	0	2092	1729	918	3075	1625
2	0	1	2092	1730	918	3077	1625
0	1	0	2093	1730	920	3081	1625
0	0	0	2093	1727	919	3078	1625
0	2	2	2094	1730	919	3078	1624
0	1	0	2093	1730	917	3079	1624
0	0	0	2094	1729	919	3077	1624
0	0	0	2087	1725	909	3071	1619
0	0	6	2088	1726	917	3077	1622
2	0	1	2093	1729	918	3077	1625
0	3	0	2093	1730	918	3077	1625
0	0	3	2091	1722	914	3073	1624
0	0	3	2091	1731	920	3077	1623
2	0	0	2093	1730	919	3077	1624
1	1	0	2093	1731	919	3077	1624
1	0	3	2093	1729	917	3077	1622
1	3	0	2091	1728	917	3074	1620
2	0	0	2093	1729	919	3077	1618
0	1	0	2094	1731	917	3075	1615
0	3	0	2095	1730	920	3075	1624
1	4	0	2093	1731	919	3078	1624
1	2	0	2086	1724	914	3068	1617
2	0	2	2091	1729	918	3077	1625
2	1	0	2093	1730	917	3077	1623
0	1	6	2093	1730	919	3077	1626
0	0	2	2091	1728	918	3079	1625
0	0	2	2095	1733	915	3072	1621
0	0	3	2095	1731	919	3077	1624
0	0	0	2094	1730	919	3076	1624
2	0	3	2093	1728	919	3077	1622
0	0	6	2093	1727	913	3072	1618
1	3	0	2095	1729	912	3072	1622
0	2	0	2094	1730	918	3077	1625
0	0	2	2093	1731	917	3078	1624
0	0	4	2089	1725	916	3072	1617
2	0	2	2094	1732	919	3078	1624
0	0	2	2092	1727	917	3078	1624
2	4	0	2093	1731	918	3076	1624
1	2	0	2093	1730	918	3078	1624
1	1	0	2091	1729	917	3077	1625
1	2	0	2094	1727	913	3076	1623
0	0	5	2094	1731	917	3077	1623
1	1	0	2096	1730	917	3077	1624
0	0	1	2093	1730	918	3077	1621
0	0	0	2093	1729	916	3074	1619
3	0	0	2095	1731	921	3078	1626
0	1	0	2094	1732	919	3078	1624
0	0	1	2094	1730	916	3076	1623
2	0	0	2089	1726	909	3070	1618
0	0	5	2093	1730	919	3077	1625
0	0	2	2093	1730	919	3077	1623
0	0	2	2094	1730	918	3076	1624
2	2	0	2088	1724	917	3075	1623
2	0	2	2093	1732	917	3076	1619
1	2	0	2093	1730	917	3076	1622
0	0	1	2093	1730	918	3079	1624
0	1	0	2093	1731	919	3079	1625
2	0	1	2094	1730	913	3072	1618
1	0	0	2093	1730	919	3073	1623
0	3	1	2093	1730	918	3075	1624
0	0	0	2093	1731	921	3077	1623
0	0	4	2091	1731	917	3078	1627
2	0	0	2087	1726	912	3067	1619
0	0	2	2096	1732	918	3077	1624
0	1	5	2094	1731	919	3077	1624
0	1	0	2091	1729	919	3076	1623
1	0	0	2090	1727	917	3074	1623
1	3	0	2093	1729	916	3074	1623
2	3	0	2093	1728	918	3076	1622
0	0	4	2094	1730	917	3077	1622
3	0	1	2093	1730	918	3078	1625
0	0	0	2089	1726	915	3072	1621
1	1	0	2095	1730	918	3076	1623
0	0	5	2093	1730	918	3075	1623
2	2	1	2093	1729	918	3076	1623
3	4	0	2088	1723	910	3072	1621
1	1	0	2093	1730	919	3075	1624
1	3	0	2093	1728	917	3077	1622
0	0	2	2094	1731	919	3077	1624
0	0	0	2094	1730	918	3077	1623
0	0	0	2092	1729	918	3076	1623
1	1	1	2091	1728	916	3076	1618
1	1	0	2093	1729	919	3075	1623
1	0	0	2093	1729	918	3074	1623
0	0	0	2092	1730	919	3077	1623
1	1	3	2086	1724	912	3068	1621
0	1	6	2093	1731	920	3078	1626
0	0	2	2095	1727	918	3076	1615
0	0	0	2094	1732	919	3076	1624
1	1	0	2089	1723	914	3072	1623
0	0	1	2094	1729	919	3077	1618
0	0	2	2093	1726	917	3076	1621
1	4	0	2093	1730	919	3075	1623
0	0	3	2093	1730	918	3076	1623
1	1	5	2092	1727	913	3072	1621
0	0	2	2095	1732	920	3074	1621
1	3	0	2093	1729	918	3072	1621
2	4	4	2093	1731	921	3079	1626
1	0	0	2095	1733	920	3078	1623
0	1	0	2090	1726	912	3071	1617
0	0	2	2092	1729	916	3076	1622
0	0	0	2093	1730	917	3076	1623
2	4	3	2094	1731	919	3077	1623
0	0	0	2088	1727	916	3076	1622
1	1	3	2093	1730	915	3070	1621
2	3	0	2094	1728	917	3077	1622
1	0	0	2091	1730	919	3078	1625
1	2	0	2094	1733	921	3078	1624
0	0	2	2091	1727	912	3067	1615
0	0	2	2093	1723	913	3075	1622
1	3	0	2094	1731	917	3075	1623
0	0	3	2093	1730	918	3076	1622
2	4	0	2088	1725	912	3069	1620
0	0	2	2093	1730	917	3075	1624
0	0	0	2095	1733	920	3074	1625
1	1	2	2095	1730	919	3074	1624
1	1	1	2093	1730	919	3076	1623
0	0	0	2092	1731	920	3075	1624
0	1	2	2087	1727	915	3076	1620
1	3	0	2093	1727	919	3075	1617
0	0	0	2093	1731	919	3076	1624
0	0	0	2089	1730	919	3076	1623
1	2	0	2089	1719	914	3070	1614
2	4	0	2091	1730	920	3077	1624
1	2	0	2095	1731	919	3076	1623
0	0	2	2094	1733	918	3075	1624
