# Supplementary material for: Assisting hand gesture classification and rehabilitation assessment via sEMG and finger motion data
Source: Front Bioeng Biotechnol. 2026 Jan 8;13:1751763. doi: 10.3389/fbioe.2025.1751763 (PMC12823985; doi:10.3389/fbioe.2025.1751763)
Supplement: Supplementary file 1 [file DataSheet1.zip › dataset/function 0/1/3/6.csv]

channel_2	channel_3	channel_6	pinky	ring finger	middle finger	forefinger	thumb
0	0	0	2392	2270	927	1945	1546
1	4	0	2397	2274	927	1946	1546
0	0	2	2392	2264	924	1935	1538
0	0	3	2396	2270	927	1945	1543
0	0	3	2396	2273	928	1944	1544
0	1	0	2396	2274	930	1947	1547
0	0	6	2398	2275	929	1947	1545
4	19	0	2092	1647	911	3179	1638
15	16	0	2093	1642	907	3178	1637
17	17	0	2092	1646	910	3177	1639
15	13	26	2091	1646	911	3177	1638
11	15	30	2090	1646	912	3179	1639
12	11	28	2091	1642	904	3171	1630
12	16	19	2090	1645	909	3177	1638
14	13	29	2090	1645	910	3179	1640
16	18	18	2092	1645	910	3177	1638
17	16	23	2091	1646	908	3177	1638
17	20	23	2089	1646	910	3178	1640
14	11	21	2087	1641	904	3173	1633
15	18	18	2091	1646	903	3170	1633
15	16	17	2091	1645	909	3173	1637
13	13	21	2093	1649	912	3178	1637
14	13	23	2090	1647	910	3178	1637
14	12	1	2093	1645	910	3177	1638
17	17	0	2092	1648	914	3180	1640
18	15	0	2092	1646	911	3177	1639
15	15	3	2088	1642	904	3170	1634
18	17	0	2090	1646	909	3177	1637
14	17	1	2092	1645	910	3179	1638
16	15	0	2090	1646	910	3171	1638
14	14	0	2092	1646	911	3177	1637
3	0	2	2092	1645	907	3177	1638
3	0	0	2092	1645	910	3176	1640
0	0	2	2091	1646	910	3178	1639
2	0	1	2093	1645	911	3178	1638
0	4	0	2087	1643	909	3173	1637
0	0	1	2092	1646	910	3175	1638
2	4	0	2090	1644	909	3176	1638
1	0	0	2091	1646	910	3174	1637
1	1	1	2091	1646	910	3176	1637
1	3	0	2090	1644	906	3169	1629
1	0	2	2091	1645	909	3174	1637
0	0	2	2089	1645	910	3176	1638
2	0	0	2090	1646	911	3178	1637
0	0	2	2088	1643	906	3172	1631
0	2	0	2093	1647	910	3177	1638
0	1	5	2091	1647	910	3174	1637
1	2	2	2092	1646	910	3175	1637
0	0	0	2088	1644	908	3175	1636
0	1	4	2090	1644	908	3176	1637
0	1	1	2091	1646	911	3179	1640
0	0	4	2092	1648	910	3176	1638
1	1	0	2092	1646	908	3176	1637
1	3	0	2091	1648	908	3177	1637
0	0	1	2087	1640	903	3168	1630
0	1	0	2089	1645	909	3174	1638
2	1	0	2090	1646	910	3177	1637
2	0	0	2091	1645	910	3172	1638
2	0	0	2086	1640	901	3170	1636
0	0	3	2091	1646	911	3176	1640
0	0	0	2090	1647	912	3177	1639
0	0	0	2092	1648	910	3176	1637
0	0	2	2091	1646	908	3176	1637
0	1	2	2089	1644	909	3175	1632
2	0	2	2091	1646	910	3174	1637
0	0	2	2092	1646	908	3174	1637
1	1	0	2091	1646	910	3175	1637
1	1	0	2086	1639	905	3168	1631
0	1	0	2087	1642	904	3165	1633
0	1	0	2090	1644	910	3175	1637
0	0	3	2092	1647	911	3173	1638
0	0	3	2092	1647	910	3174	1638
2	0	0	2085	1640	908	3172	1637
1	2	0	2091	1649	910	3174	1631
0	0	0	2091	1647	908	3175	1638
1	2	0	2091	1646	909	3174	1638
0	1	0	2091	1646	912	3174	1636
0	0	1	2090	1643	907	3170	1634
2	0	1	2092	1647	909	3173	1637
1	1	0	2093	1647	911	3176	1637
1	3	0	2092	1646	911	3174	1639
0	1	4	2087	1639	904	3165	1631
0	1	0	2091	1646	910	3173	1637
0	0	0	2091	1647	910	3174	1637
0	2	2	2091	1646	910	3174	1637
1	4	2	2087	1645	909	3171	1638
0	0	0	2089	1645	909	3174	1637
2	0	0	2091	1644	905	3170	1636
0	0	3	2091	1648	910	3174	1636
1	2	0	2091	1647	910	3175	1638
1	3	1	2091	1646	908	3174	1637
0	0	0	2088	1644	904	3168	1632
2	0	5	2091	1643	907	3175	1638
2	2	0	2093	1650	911	3177	1638
0	4	0	2094	1649	912	3174	1638
2	0	2	2088	1643	906	3167	1635
2	0	5	2092	1648	910	3176	1637
2	0	3	2092	1648	911	3173	1638
3	0	3	2093	1648	910	3173	1639
1	1	1	2091	1648	909	3174	1637
1	2	1	2088	1645	909	3171	1635
0	0	0	2091	1648	911	3176	1635
1	4	1	2094	1652	912	3175	1638
0	0	3	2094	1647	910	3175	1638
1	4	0	2093	1649	911	3174	1638
0	0	0	2087	1642	903	3166	1633
0	0	0	2090	1648	908	3173	1637
0	0	3	2092	1649	910	3176	1640
0	0	6	2090	1651	912	3176	1638
0	0	1	2089	1644	909	3172	1636
0	1	0	2092	1649	910	3174	1630
1	3	0	2092	1645	911	3172	1636
0	1	0	2093	1650	910	3173	1637
1	3	2	2092	1652	911	3175	1639
2	4	0	2093	1649	909	3165	1634
0	2	0	2093	1649	911	3165	1631
0	1	0	2092	1649	909	3172	1636
0	1	0	2093	1650	911	3173	1638
0	1	3	2088	1644	905	3167	1633
0	0	3	2094	1648	910	3165	1637
1	1	0	2093	1649	911	3171	1638
0	0	2	2092	1650	913	3175	1640
0	1	3	2092	1650	910	3173	1638
0	0	2	2090	1647	909	3172	1638
0	2	0	2093	1650	900	3168	1637
0	1	0	2092	1650	913	3173	1640
0	0	2	2094	1653	913	3173	1639
3	0	0	2093	1649	907	3173	1634
1	1	2	2093	1648	911	3172	1635
0	1	0	2094	1652	913	3171	1639
1	2	1	2093	1651	912	3170	1638
0	1	0	2092	1651	910	3171	1636
1	1	0	2087	1643	906	3164	1630
0	0	5	2094	1651	908	3171	1636
0	0	1	2096	1649	910	3171	1638
0	4	3	2092	1650	911	3169	1637
3	0	0	2088	1641	909	3167	1636
0	0	0	2092	1650	913	3173	1639
1	3	0	2094	1653	912	3171	1637
0	0	1	2094	1651	911	3171	1636
0	0	2	2091	1647	912	3171	1637
1	2	3	2091	1649	909	3165	1631
2	0	0	2093	1650	910	3169	1637
0	0	0	2092	1650	910	3170	1637
2	0	6	2092	1649	910	3170	1638
0	0	0	2086	1645	906	3162	1633
0	1	0	2088	1643	905	3162	1632
2	0	5	2092	1657	910	3171	1638
1	2	1	2094	1651	912	3171	1637
0	1	0	2092	1650	910	3171	1637
0	0	1	2088	1635	909	3169	1638
1	1	2	2093	1651	907	3168	1637
0	1	0	2090	1651	912	3172	1640
0	0	6	2093	1652	908	3170	1638
0	0	3	2094	1651	912	3168	1638
0	0	1	2091	1646	907	3164	1630
0	1	0	2092	1650	908	3168	1637
0	1	0	2093	1651	912	3167	1637
0	0	0	2093	1651	911	3170	1636
1	3	0	2087	1645	905	3160	1631
0	1	0	2093	1650	910	3170	1638
2	0	1	2095	1651	911	3173	1638
0	1	0	2093	1649	913	3171	1638
0	1	0	2092	1649	910	3169	1637
0	1	0	2092	1651	912	3172	1638
2	1	0	2092	1647	909	3168	1637
2	0	2	2092	1650	911	3169	1637
2	3	0	2094	1651	910	3170	1638
1	3	1	2092	1650	911	3169	1637
0	0	1	2088	1645	904	3161	1631
0	0	0	2088	1648	910	3168	1638
0	0	2	2092	1650	909	3168	1636
0	0	2	2092	1650	911	3169	1639
1	1	0	2088	1648	906	3169	1638
0	0	6	2094	1653	910	3170	1635
1	0	1	2093	1651	910	3170	1632
1	4	0	2094	1650	912	3168	1638
1	2	0	2090	1651	910	3170	1638
0	1	0	2089	1649	911	3165	1633
3	0	2	2092	1649	910	3167	1628
0	0	0	2093	1650	912	3170	1637
2	0	4	2091	1651	911	3169	1638
1	0	1	2092	1651	912	3169	1638
0	0	1	2087	1645	907	3162	1629
3	0	0	2091	1651	911	3169	1637
0	0	0	2092	1651	912	3169	1638
0	1	2	2093	1648	911	3169	1637
0	0	1	2085	1649	908	3169	1636
1	2	0	2092	1650	909	3161	1637
1	2	1	2093	1653	911	3172	1639
1	2	0	2093	1652	909	3170	1638
0	0	0	2093	1652	912	3169	1638
2	0	2	2092	1647	906	3163	1631
0	0	5	2093	1648	904	3166	1635
0	1	0	2092	1652	909	3170	1637
0	0	5	2092	1651	912	3169	1638
2	0	3	2087	1641	905	3158	1634
0	1	0	2092	1649	912	3169	1637
0	0	2	2093	1651	913	3172	1640
1	2	2	2093	1652	911	3172	1638
0	0	2	2092	1652	911	3169	1636
0	1	2	2089	1650	911	3167	1638
2	0	2	2090	1645	909	3166	1634
1	1	0	2093	1651	910	3170	1637
0	0	2	2089	1651	912	3168	1637
0	0	3	2092	1650	911	3169	1637
0	0	2	2088	1646	906	3164	1633
1	1	4	2085	1650	910	3170	1638
1	1	0	2092	1650	912	3169	1637
0	0	0	2095	1652	912	3170	1638
3	0	0	2087	1643	903	3163	1635
0	1	0	2092	1650	912	3171	1632
0	0	5	2093	1651	911	3168	1637
0	0	4	2089	1650	911	3168	1638
0	0	3	2091	1651	911	3168	1638
0	0	3	2090	1650	909	3163	1633
0	1	4	2092	1648	912	3167	1631
1	2	0	2094	1653	913	3170	1638
0	1	0	2091	1652	911	3169	1637
0	0	4	2092	1650	909	3171	1636
1	1	0	2089	1646	906	3161	1633
1	1	4	2092	1651	910	3169	1637
0	0	3	2093	1650	911	3172	1640
1	0	0	2088	1647	906	3161	1634
0	0	6	2096	1656	913	3173	1642
1	4	0	2092	1651	909	3169	1638
2	2	0	2093	1652	910	3169	1636
3	0	0	2093	1652	911	3171	1639
0	1	0	2094	1653	912	3171	1637
0	0	1	2095	1653	910	3169	1634
1	2	0	2093	1651	911	3169	1636
0	0	3	2093	1652	911	3167	1636
0	0	0	2092	1652	911	3168	1636
0	1	0	2090	1647	906	3164	1631
3	0	2	2092	1652	911	3167	1637
0	0	0	2093	1652	912	3168	1637
0	0	1	2093	1651	912	3170	1639
0	2	2	2089	1649	906	3170	1639
0	4	0	2095	1654	912	3168	1637
1	1	0	2092	1652	912	3169	1638
0	0	0	2093	1652	910	3168	1636
0	1	1	2093	1652	912	3168	1637
1	0	0	2093	1654	910	3169	1638
0	1	0	2093	1652	911	3165	1634
2	0	0	2095	1655	912	3168	1635
0	1	0	2095	1653	912	3168	1636
0	0	2	2093	1652	912	3168	1638
0	0	5	2086	1643	905	3162	1631
0	1	0	2093	1652	911	3167	1637
0	0	3	2093	1653	910	3167	1638
0	0	1	2092	1653	909	3168	1637
2	0	0	2088	1647	910	3166	1636
0	0	3	2093	1653	909	3166	1637
0	0	1	2092	1654	912	3171	1639
1	2	0	2095	1652	912	3169	1639
1	2	0	2094	1653	911	3169	1636
1	1	0	2092	1648	906	3163	1632
2	3	0	2093	1648	908	3167	1635
0	0	2	2092	1652	912	3167	1637
1	0	0	2092	1652	912	3168	1636
1	2	0	2092	1654	909	3169	1639
0	1	0	2089	1650	906	3165	1633
0	4	2	2094	1654	914	3169	1636
0	1	0	2094	1653	910	3168	1636
0	0	1	2093	1653	912	3169	1638
1	0	2	2091	1651	907	3167	1635
1	3	0	2091	1650	910	3166	1633
1	3	0	2093	1653	909	3168	1635
0	0	0	2093	1653	911	3168	1637
3	0	4	2093	1653	913	3169	1639
0	1	3	2089	1649	909	3163	1633
1	4	0	2091	1652	909	3168	1638
1	2	0	2094	1653	909	3168	1636
0	1	0	2093	1652	911	3168	1638
0	0	0	2087	1645	907	3163	1634
1	4	0	2093	1653	912	3167	1633
2	0	2	2093	1652	911	3167	1637
0	1	0	2092	1653	911	3166	1637
0	0	2	2094	1654	911	3168	1635
0	0	5	2092	1653	909	3167	1637
0	1	0	2092	1652	909	3160	1630
0	0	5	2093	1653	911	3163	1634
1	3	1	2093	1653	910	3167	1636
1	3	1	2092	1650	912	3166	1637
1	3	2	2089	1647	907	3163	1633
0	0	0	2084	1654	913	3167	1638
1	4	2	2093	1655	911	3168	1637
2	3	1	2093	1653	911	3168	1637
1	0	2	2089	1650	908	3168	1637
0	0	4	2090	1650	903	3166	1635
2	0	5	2093	1653	908	3168	1637
1	0	1	2093	1653	914	3171	1639
0	1	0	2093	1655	914	3169	1638
2	0	2	2091	1646	907	3161	1632
1	0	2	2093	1644	907	3165	1636
1	1	0	2092	1652	911	3167	1636
0	0	4	2092	1653	909	3167	1637
2	0	2	2092	1653	909	3167	1635
0	1	0	2086	1643	905	3160	1634
1	3	1	2092	1652	911	3166	1637
2	0	0	2093	1654	911	3169	1639
2	0	0	2093	1652	911	3167	1636
0	0	0	2092	1652	912	3166	1636
0	1	2	2085	1648	908	3165	1632
0	0	0	2091	1650	910	3166	1634
0	0	0	2092	1652	911	3165	1636
1	4	2	2092	1653	912	3166	1637
0	1	0	2084	1644	902	3159	1630
1	3	2	2089	1649	909	3164	1636
0	0	0	2092	1652	912	3166	1639
1	0	2	2092	1654	913	3165	1638
1	0	4	2090	1647	910	3164	1636
0	0	0	2092	1652	911	3166	1628
0	1	0	2091	1653	910	3165	1637
2	0	6	2092	1652	910	3166	1635
0	1	0	2092	1652	910	3167	1638
0	0	6	2092	1654	911	3167	1638
1	3	2	2091	1653	910	3162	1631
0	1	0	2090	1653	913	3155	1634
1	2	0	2093	1654	910	3166	1636
0	1	0	2093	1655	911	3169	1638
0	0	1	2089	1650	906	3157	1633
0	0	2	2094	1654	910	3166	1636
0	0	2	2093	1654	909	3166	1637
0	0	3	2092	1653	912	3164	1636
0	0	2	2084	1647	907	3159	1634
0	0	3	2093	1653	910	3165	1636
1	1	0	2092	1653	909	3165	1636
0	1	1	2091	1653	912	3167	1637
2	0	2	2093	1656	914	3167	1638
1	2	0	2094	1654	911	3163	1629
0	2	2	2093	1654	910	3165	1635
2	0	2	2091	1654	912	3165	1638
0	2	0	2093	1654	910	3166	1635
1	1	2	2088	1648	907	3159	1631
0	0	2	2092	1653	911	3165	1634
1	3	0	2094	1654	910	3165	1636
3	0	2	2093	1658	912	3165	1638
0	0	5	2093	1656	910	3165	1637
0	0	2	2088	1649	910	3163	1637
3	0	2	2093	1655	911	3160	1636
1	0	1	2093	1654	910	3165	1636
2	0	2	2093	1655	913	3165	1636
1	1	0	2093	1654	911	3167	1637
0	1	0	2094	1654	909	3161	1632
0	0	1	2091	1656	910	3163	1637
1	2	0	2093	1657	913	3163	1637
0	0	4	2092	1654	912	3166	1635
2	0	2	2089	1650	906	3161	1634
1	3	2	2093	1656	914	3166	1638
2	0	2	2091	1657	911	3165	1637
0	0	2	2094	1653	911	3165	1636
0	0	0	2091	1653	910	3164	1637
3	0	0	2094	1652	910	3164	1636
2	4	0	2095	1656	912	3165	1637
0	0	0	2093	1656	910	3165	1637
1	1	0	2094	1658	913	3166	1638
0	0	4	2095	1657	915	3165	1638
1	2	0	2089	1652	905	3157	1630
1	2	0	2090	1652	911	3164	1634
0	0	2	2094	1654	910	3165	1635
2	0	2	2093	1655	912	3164	1636
2	2	0	2089	1650	907	3159	1635
1	4	0	2093	1652	911	3164	1637
0	0	4	2094	1651	913	3166	1639
0	2	0	2095	1658	914	3166	1638
0	1	0	2094	1657	911	3165	1637
1	0	1	2092	1656	912	3157	1630
1	0	2	2093	1655	912	3164	1630
0	1	0	2093	1656	911	3163	1636
1	2	0	2093	1656	913	3164	1637
1	2	0	2089	1650	906	3157	1625
0	0	0	2093	1651	913	3164	1637
1	1	0	2094	1658	911	3165	1639
1	0	1	2094	1656	912	3162	1637
2	0	2	2088	1657	912	3163	1637
0	0	0	2089	1653	910	3162	1637
0	0	2	2094	1655	909	3158	1634
0	3	6	2094	1655	912	3162	1636
0	1	2	2093	1657	911	3163	1636
1	1	0	2095	1655	912	3163	1639
1	4	0	2094	1651	910	3160	1632
1	0	2	2095	1655	908	3159	1636
0	0	2	2094	1656	911	3162	1637
1	2	0	2093	1656	910	3164	1637
0	0	5	2085	1650	907	3157	1630
0	0	3	2093	1655	911	3161	1636
0	1	0	2094	1656	913	3163	1635
1	4	3	2093	1655	910	3164	1637
1	3	2	2093	1655	910	3163	1635
2	0	2	2092	1646	907	3163	1636
1	1	0	2093	1654	912	3165	1635
0	0	2	2093	1656	911	3163	1633
0	0	2	2093	1659	913	3163	1637
3	0	2	2092	1656	913	3164	1637
0	0	5	2089	1647	906	3155	1630
1	3	0	2090	1653	911	3161	1637
1	1	5	2094	1655	914	3166	1639
2	3	0	2095	1658	915	3165	1638
1	1	5	2090	1650	909	3162	1635
0	1	3	2094	1657	912	3160	1630
1	1	4	2095	1656	911	3164	1637
0	0	6	2093	1657	912	3164	1637
1	1	2	2093	1656	911	3162	1636
0	0	2	2093	1655	907	3157	1632
3	0	0	2093	1657	912	3149	1634
0	0	0	2093	1657	914	3164	1639
0	0	2	2095	1659	913	3165	1637
1	2	5	2091	1652	907	3159	1632
0	0	3	2093	1656	910	3164	1637
1	0	0	2092	1656	910	3162	1637
0	0	2	2094	1658	913	3162	1639
3	0	0	2095	1658	914	3164	1637
1	0	0	2092	1654	912	3162	1636
1	2	4	2093	1656	904	3157	1633
1	2	0	2094	1657	912	3161	1638
1	0	2	2096	1660	913	3162	1636
1	2	0	2091	1656	912	3162	1636
0	1	6	2095	1657	910	3158	1631
2	0	2	2095	1656	913	3163	1636
0	2	0	2094	1657	912	3160	1636
0	0	2	2093	1656	913	3162	1635
0	0	5	2088	1651	908	3155	1629
0	0	1	2094	1657	912	3161	1638
0	0	0	2095	1657	914	3165	1638
1	3	0	2094	1659	915	3163	1638
0	0	2	2089	1652	911	3160	1636
1	2	0	2095	1656	913	3158	1635
0	0	2	2095	1657	911	3161	1635
0	3	0	2094	1656	912	3160	1635
0	0	0	2092	1656	911	3159	1636
0	0	1	2093	1654	910	3155	1628
0	0	2	2094	1657	908	3160	1635
0	0	5	2093	1654	913	3162	1638
0	0	2	2094	1658	912	3160	1636
2	0	0	2094	1656	912	3162	1636
2	1	0	2087	1651	907	3154	1632
0	0	2	2094	1653	912	3159	1636
0	0	1	2093	1657	912	3162	1636
0	0	0	2094	1656	913	3162	1635
0	1	0	2091	1655	911	3161	1635
0	0	2	2093	1655	909	3161	1637
1	1	3	2094	1657	913	3164	1637
2	2	0	2096	1658	913	3163	1636
0	0	2	2094	1658	913	3160	1636
1	1	2	2091	1653	905	3154	1631
1	1	6	2093	1653	909	3160	1633
1	1	2	2094	1658	913	3161	1635
0	0	0	2094	1657	907	3161	1636
0	1	0	2088	1650	904	3156	1634
1	3	0	2093	1658	913	3163	1638
0	1	0	2095	1659	913	3163	1635
0	0	0	2094	1658	912	3160	1636
3	0	1	2095	1657	912	3163	1637
2	0	0	2095	1659	915	3163	1637
0	0	1	2094	1659	911	3157	1631
1	2	0	2094	1656	913	3161	1632
1	1	0	2096	1658	911	3161	1635
1	1	3	2094	1658	913	3161	1636
0	0	2	2090	1650	906	3154	1631
1	3	0	2092	1656	911	3160	1635
2	0	0	2095	1659	912	3162	1636
0	0	3	2094	1658	912	3164	1639
3	0	1	2090	1655	911	3162	1636
1	2	0	2095	1657	913	3157	1635
2	4	0	2096	1658	913	3161	1634
0	0	1	2095	1657	914	3161	1635
0	1	0	2094	1657	912	3161	1636
2	4	3	2095	1653	905	3155	1626
0	0	0	2094	1656	906	3157	1636
0	0	4	2097	1658	905	3157	1634
2	0	2	2095	1658	913	3161	1636
0	1	1	2095	1659	913	3160	1636
0	0	2	2088	1653	908	3152	1627
2	3	0	2095	1658	911	3159	1636
1	4	2	2095	1658	913	3160	1634
0	0	1	2095	1657	912	3160	1636
0	1	1	2094	1658	913	3158	1637
1	3	0	2093	1654	911	3159	1634
3	0	1	2095	1659	912	3161	1635
0	1	0	2095	1658	912	3160	1636
0	0	2	2093	1655	912	3160	1636
0	0	1	2088	1652	908	3154	1630
0	0	2	2087	1654	909	3160	1635
0	0	2	2089	1659	912	3160	1636
2	0	2	2094	1658	913	3161	1638
0	0	4	2088	1655	907	3155	1636
0	0	1	2097	1659	915	3162	1636
0	0	0	2095	1658	911	3161	1637
0	1	2	2095	1659	912	3160	1636
0	0	4	2095	1658	911	3160	1636
2	2	2	2094	1658	913	3160	1637
0	0	2	2091	1658	911	3159	1634
2	0	2	2096	1661	913	3162	1630
1	2	0	2091	1659	912	3157	1635
0	0	5	2094	1658	912	3159	1636
0	1	0	2090	1652	907	3153	1630
0	0	0	2093	1657	912	3158	1635
0	0	4	2095	1660	913	3161	1634
0	1	0	2095	1660	911	3161	1638
0	0	3	2087	1651	910	3156	1632
0	1	5	2094	1660	912	3152	1630
0	0	6	2095	1659	914	3163	1637
0	0	0	2097	1659	914	3160	1636
0	0	2	2095	1660	912	3160	1633
1	4	0	2092	1658	908	3155	1633
1	1	0	2094	1657	907	3151	1631
0	1	0	2093	1659	907	3151	1634
1	0	4	2094	1659	913	3160	1638
0	1	0	2096	1661	914	3160	1635
1	3	1	2092	1656	908	3154	1630
0	0	0	2098	1660	909	3157	1636
0	1	0	2094	1658	911	3159	1634
1	2	0	2094	1658	911	3159	1634
0	0	2	2090	1651	907	3155	1633
1	1	0	2095	1658	911	3160	1637
1	2	0	2095	1660	914	3161	1635
0	0	2	2093	1659	913	3158	1634
0	0	2	2095	1659	912	3159	1634
1	3	0	2095	1658	912	3155	1630
1	0	2	2095	1660	910	3159	1634
0	0	1	2094	1658	911	3159	1635
0	1	0	2097	1659	912	3158	1636
0	0	6	2090	1653	907	3149	1629
0	1	4	2094	1658	911	3161	1638
2	0	2	2096	1660	914	3161	1638
0	0	6	2096	1660	913	3158	1635
0	0	0	2090	1656	911	3157	1635
1	2	2	2094	1658	910	3157	1635
1	2	1	2094	1658	912	3158	1636
0	1	0	2093	1658	911	3159	1635
0	0	2	2094	1657	912	3158	1635
1	1	5	2094	1659	910	3158	1636
0	1	5	2091	1653	906	3148	1630
0	0	4	2094	1654	909	3158	1634
2	0	2	2094	1658	912	3159	1635
3	1	0	2093	1658	914	3160	1635
0	0	6	2091	1655	909	3150	1632
0	0	5	2094	1659	912	3158	1635
0	0	1	2094	1658	912	3159	1635
1	1	0	2094	1659	912	3158	1636
0	0	0	2093	1656	914	3157	1635
0	0	4	2093	1655	911	3157	1630
0	2	0	2094	1656	912	3158	1636
0	1	0	2093	1658	912	3159	1636
3	0	0	2093	1659	910	3158	1638
1	3	1	2090	1654	909	3154	1630
1	2	0	2089	1655	913	3159	1633
1	0	6	2091	1656	910	3157	1634
0	0	2	2095	1658	911	3158	1631
2	0	2	2094	1658	912	3158	1636
0	1	0	2090	1649	907	3155	1635
0	0	0	2094	1658	913	3160	1634
1	0	3	2094	1660	914	3159	1636
1	0	3	2095	1659	914	3157	1635
3	0	1	2093	1657	912	3158	1635
0	1	0	2093	1656	909	3152	1630
1	1	2	2094	1659	912	3154	1632
2	4	0	2093	1658	912	3157	1635
0	0	5	2093	1658	910	3157	1634
0	2	1	2089	1652	907	3151	1627
0	1	0	2092	1658	911	3160	1637
1	1	5	2095	1660	913	3160	1636
0	0	4	2097	1659	913	3155	1636
1	4	2	2090	1656	910	3156	1635
1	0	3	2094	1658	909	3154	1634
0	1	0	2094	1657	907	3155	1634
0	0	4	2094	1659	912	3158	1637
0	0	2	2093	1658	911	3158	1635
0	3	0	2094	1658	914	3159	1638
0	0	1	2093	1656	908	3153	1631
0	0	0	2095	1656	908	3156	1634
3	1	0	2095	1659	913	3156	1635
1	3	0	2093	1659	913	3158	1635
1	2	0	2091	1653	907	3150	1633
0	0	0	2093	1658	912	3155	1635
0	0	2	2094	1658	913	3158	1634
0	3	0	2093	1658	912	3158	1634
0	0	5	2093	1657	912	3158	1638
1	3	0	2089	1655	911	3158	1632
1	3	0	2095	1659	913	3158	1635
1	1	0	2094	1659	910	3158	1634
0	0	2	2094	1658	913	3157	1635
3	0	2	2088	1653	906	3150	1630
0	1	0	2087	1653	906	3153	1632
0	0	3	2085	1659	912	3157	1635
1	3	0	2095	1667	912	3158	1634
1	1	0	2092	1661	911	3158	1635
2	0	2	2090	1652	906	3155	1634
1	1	0	2093	1660	911	3158	1630
1	0	1	2094	1657	913	3158	1633
0	0	2	2095	1659	913	3157	1636
0	0	3	2092	1659	912	3158	1636
0	0	0	2093	1657	911	3153	1630
0	2	0	2095	1659	914	3152	1631
0	2	0	2094	1661	912	3158	1636
0	0	4	2094	1663	913	3157	1635
1	1	5	2090	1653	905	3151	1628
1	2	0	2090	1659	912	3156	1635
3	0	0	2094	1659	912	3157	1634
0	1	6	2094	1659	912	3157	1635
0	0	0	2090	1654	911	3154	1636
0	1	0	2090	1658	912	3156	1633
1	2	0	2095	1660	906	3150	1632
1	2	4	2094	1661	914	3156	1636
1	2	0	2094	1660	912	3157	1635
1	1	5	2094	1660	912	3157	1636
0	1	0	2096	1663	914	3157	1636
0	1	0	2096	1660	913	3157	1634
0	0	2	2096	1661	911	3156	1633
0	0	5	2095	1661	913	3155	1635
0	1	0	2090	1656	908	3149	1631
1	1	2	2095	1660	914	3158	1637
3	1	0	2097	1664	914	3156	1635
0	0	2	2097	1662	914	3156	1635
1	1	0	2090	1657	910	3156	1634
2	0	0	2095	1661	912	3155	1636
0	1	0	2096	1661	913	3154	1635
0	0	1	2095	1662	912	3155	1635
0	3	0	2095	1663	913	3154	1636
1	1	0	2095	1660	909	3146	1627
2	0	5	2095	1662	911	3155	1634
2	4	0	2096	1662	913	3157	1637
1	0	2	2096	1663	916	3158	1637
0	0	2	2085	1656	909	3149	1630
1	0	2	2095	1662	912	3155	1635
0	1	0	2095	1662	911	3156	1634
0	0	3	2096	1662	913	3156	1635
2	0	2	2096	1662	911	3156	1637
2	0	1	2096	1662	913	3156	1635
0	0	0	2094	1659	913	3153	1635
1	1	0	2095	1662	912	3157	1636
3	0	2	2096	1662	914	3156	1634
0	0	5	2095	1661	914	3156	1635
0	0	0	2087	1655	906	3151	1627
3	0	2	2091	1660	911	3155	1634
0	0	4	2095	1662	914	3158	1637
0	1	5	2096	1663	913	3157	1634
3	0	0	2092	1658	905	3152	1632
1	2	0	2096	1661	911	3152	1631
0	1	0	2094	1660	912	3155	1633
3	0	0	2094	1659	912	3155	1633
0	1	0	2094	1660	909	3154	1633
0	1	1	2093	1660	911	3151	1631
2	2	1	2095	1661	912	3150	1629
2	3	0	2096	1663	912	3151	1629
2	0	0	2095	1661	912	3154	1634
0	0	0	2094	1662	913	3153	1635
0	1	0	2092	1650	906	3149	1625
0	0	0	2094	1662	912	3155	1632
1	1	0	2094	1662	911	3155	1634
1	3	0	2096	1662	913	3154	1636
0	0	2	2088	1662	913	3153	1635
0	0	5	2093	1663	914	3149	1631
1	3	0	2094	1662	912	3153	1632
0	0	2	2094	1661	912	3154	1634
0	0	0	2094	1662	912	3154	1635
0	3	0	2094	1657	905	3146	1627
0	0	3	2095	1662	910	3149	1634
0	2	2	2095	1661	911	3153	1636
0	0	0	2094	1661	912	3154	1634
1	0	2	2091	1656	909	3150	1629
0	0	2	2088	1656	908	3147	1628
0	3	2	2093	1662	911	3155	1632
0	0	2	2095	1662	913	3154	1636
0	0	0	2096	1665	913	3153	1635
0	1	4	2094	1662	911	3154	1634
0	0	2	2094	1657	906	3151	1633
0	1	3	2095	1661	910	3152	1635
2	0	2	2094	1661	914	3154	1633
0	1	6	2095	1662	911	3153	1633
0	0	0	2092	1660	908	3146	1629
0	0	0	2093	1651	903	3149	1634
0	0	0	2094	1661	913	3154	1637
0	1	0	2096	1664	914	3155	1637
0	2	0	2093	1658	908	3141	1631
1	3	0	2094	1660	911	3153	1635
0	0	5	2096	1662	912	3152	1633
0	1	6	2091	1660	914	3153	1634
0	0	0	2094	1661	909	3154	1634
0	0	5	2093	1661	912	3154	1637
1	1	0	2089	1660	913	3152	1633
1	2	0	2097	1663	914	3151	1636
0	0	0	2093	1661	910	3153	1635
0	0	2	2094	1662	911	3153	1636
1	2	0	2090	1656	908	3146	1631
0	1	0	2088	1660	911	3150	1635
0	2	0	2095	1662	912	3153	1636
0	0	3	2095	1661	913	3153	1635
0	2	2	2088	1657	906	3149	1636
0	1	0	2094	1663	915	3154	1628
0	0	2	2096	1664	913	3154	1636
0	0	1	2096	1662	913	3153	1635
0	4	1	2094	1662	910	3153	1636
0	0	5	2092	1659	911	3145	1631
0	1	0	2094	1662	911	3147	1627
0	0	5	2094	1662	911	3153	1636
2	0	1	2094	1662	913	3154	1637
0	1	0	2097	1664	914	3151	1638
0	0	0	2092	1657	910	3146	1631
1	0	0	2094	1662	913	3152	1635
0	1	0	2095	1663	913	3151	1636
0	3	2	2095	1664	912	3151	1638
