# Supplementary material for: Assisting hand gesture classification and rehabilitation assessment via sEMG and finger motion data
Source: Front Bioeng Biotechnol. 2026 Jan 8;13:1751763. doi: 10.3389/fbioe.2025.1751763 (PMC12823985; doi:10.3389/fbioe.2025.1751763)
Supplement: Supplementary file 1 [file DataSheet1.zip › dataset/function 0/1/3/7.csv]

channel_2	channel_3	channel_6	pinky	ring finger	middle finger	forefinger	thumb
0	0	0	2116	1772	929	3044	1639
0	0	0	2117	1773	929	3044	1642
0	0	0	2114	1769	930	3043	1640
0	0	0	2110	1765	923	3038	1634
0	1	4	2116	1771	928	3043	1641
0	0	2	2115	1769	930	3045	1643
0	0	0	2117	1774	931	3044	1640
0	1	3	2116	1773	931	3044	1640
0	2	0	2117	1773	929	3045	1641
0	0	2	2115	1771	929	3044	1640
0	0	0	2113	1785	930	3036	1639
2	4	0	2113	1786	931	3033	1634
0	0	1	2107	1782	930	3031	1639
2	0	1	2110	1787	930	3035	1638
0	0	0	2114	1785	931	3035	1639
0	1	2	2114	1785	930	3035	1638
0	0	0	2114	1787	931	3036	1639
1	1	1	2113	1787	931	3035	1639
0	0	0	2113	1781	927	3029	1632
0	0	1	2114	1786	930	3034	1639
0	1	1	2114	1785	930	3036	1639
0	1	0	2113	1785	931	3035	1642
0	1	0	2109	1781	927	3031	1636
1	4	1	2115	1787	932	3035	1639
1	3	0	2114	1787	930	3036	1641
2	4	0	2112	1784	927	3033	1639
0	0	1	2112	1784	931	3035	1640
0	1	5	2113	1785	928	3036	1640
1	4	0	2112	1785	930	3035	1640
1	2	0	2113	1785	931	3035	1638
2	0	0	2112	1785	930	3036	1641
0	0	1	2110	1781	928	3029	1634
0	0	2	2116	1788	932	3035	1641
0	0	4	2112	1785	931	3034	1639
0	1	0	2114	1785	929	3035	1638
2	0	0	2113	1785	929	3032	1639
0	0	1	2107	1776	926	3029	1639
0	0	2	2114	1786	933	3037	1641
0	0	2	2115	1787	931	3036	1641
0	0	5	2111	1783	929	3032	1639
0	0	0	2113	1784	931	3036	1639
0	1	6	2111	1784	928	3032	1634
0	0	1	2113	1786	930	3035	1639
0	1	1	2113	1785	931	3034	1640
0	0	1	2114	1785	931	3034	1639
0	0	0	2107	1779	927	3028	1635
2	0	0	2114	1785	931	3037	1640
0	0	0	2115	1787	930	3036	1638
0	0	0	2115	1786	930	3034	1636
2	3	0	2109	1780	928	3033	1638
2	1	5	2114	1785	932	3030	1635
0	1	5	2114	1785	931	3030	1634
0	0	3	2113	1785	930	3034	1639
1	2	0	2112	1785	930	3035	1639
0	2	0	2114	1785	930	3034	1639
0	1	3	2111	1783	926	3028	1634
2	0	2	2113	1785	930	3036	1641
2	0	2	2114	1787	932	3037	1641
0	0	0	2112	1788	931	3032	1640
0	0	2	2110	1781	924	3026	1634
0	0	2	2114	1786	929	3035	1639
0	0	0	2113	1785	931	3035	1638
0	1	5	2113	1786	927	3029	1637
0	0	0	2110	1784	931	3033	1640
0	0	0	2113	1780	923	3031	1638
3	3	0	2113	1786	929	3033	1639
0	0	5	2112	1785	931	3037	1641
0	1	2	2115	1787	931	3037	1641
1	3	0	2111	1781	926	3029	1628
1	1	2	2110	1780	925	3026	1632
0	0	1	2113	1786	931	3035	1641
3	3	0	2113	1783	929	3034	1639
0	1	0	2114	1786	930	3035	1639
2	0	0	2108	1779	926	3031	1638
0	0	2	2115	1788	933	3035	1639
0	2	3	2114	1787	932	3035	1638
0	1	2	2107	1777	928	3032	1640
1	2	0	2113	1786	929	3034	1638
0	0	0	2108	1782	930	3034	1635
1	4	0	2113	1785	931	3035	1637
0	0	0	2113	1785	931	3034	1635
0	1	3	2114	1785	932	3033	1640
1	1	1	2107	1778	927	3021	1635
1	2	0	2114	1790	933	3037	1639
0	0	0	2114	1787	932	3035	1639
0	4	0	2114	1785	932	3034	1635
2	0	0	2109	1780	926	3033	1636
0	0	0	2106	1777	928	3033	1638
0	0	6	2113	1786	929	3033	1633
0	2	0	2114	1787	933	3037	1641
0	2	3	2112	1787	931	3036	1640
0	1	1	2107	1786	931	3036	1639
0	0	3	2114	1787	930	3035	1640
0	0	1	2114	1785	931	3035	1639
0	2	4	2113	1785	932	3034	1639
2	2	0	2114	1785	930	3034	1641
2	0	1	2112	1781	929	3030	1636
0	0	5	2115	1787	933	3036	1640
1	1	0	2114	1787	932	3034	1640
0	0	2	2114	1785	932	3032	1639
1	0	0	2109	1781	925	3028	1638
1	3	0	2112	1786	932	3035	1638
1	1	3	2115	1788	933	3035	1640
0	0	2	2114	1787	930	3035	1640
1	3	0	2113	1784	929	3034	1640
1	1	4	2112	1785	931	3031	1634
0	1	0	2114	1785	930	3034	1639
0	0	5	2113	1785	931	3033	1638
0	0	1	2113	1785	931	3033	1639
0	1	0	2108	1780	924	3028	1633
1	1	2	2112	1788	931	3035	1639
2	0	2	2113	1786	930	3034	1638
0	0	2	2112	1785	930	3034	1639
0	0	1	2113	1785	930	3031	1636
1	3	0	2107	1781	929	3033	1639
0	0	0	2114	1785	929	3035	1638
1	0	2	2112	1786	931	3036	1641
1	4	0	2114	1787	932	3039	1640
1	3	0	2115	1786	932	3036	1637
2	0	0	2112	1782	927	3029	1632
0	0	1	2112	1785	931	3037	1640
0	0	3	2114	1786	931	3035	1639
0	0	3	2114	1786	930	3036	1637
0	0	2	2106	1776	926	3030	1633
1	2	1	2112	1786	930	3036	1640
2	0	1	2113	1785	932	3036	1640
0	1	0	2113	1783	927	3037	1641
3	0	2	2114	1788	932	3036	1636
0	1	0	2114	1784	928	3034	1640
0	1	2	2111	1783	931	3035	1639
2	2	0	2112	1787	930	3035	1640
2	2	0	2112	1786	930	3035	1640
0	0	4	2113	1787	932	3036	1640
0	0	2	2109	1782	925	3028	1635
0	0	2	2114	1788	931	3036	1640
1	3	0	2114	1787	930	3035	1640
0	0	2	2113	1786	932	3036	1639
0	0	5	2107	1780	923	3032	1636
1	1	0	2113	1785	930	3036	1639
0	0	2	2112	1786	931	3035	1640
1	1	4	2106	1784	929	3035	1639
0	0	0	2112	1784	930	3033	1639
0	0	0	2109	1786	932	3030	1638
0	1	0	2113	1788	931	3040	1641
0	0	0	2115	1787	932	3035	1640
0	0	0	2111	1788	930	3037	1637
1	1	4	2106	1781	925	3027	1632
0	0	0	2107	1779	925	3026	1633
2	0	0	2112	1786	930	3032	1638
0	0	0	2113	1785	930	3033	1640
0	0	1	2113	1787	931	3036	1637
1	1	0	2109	1782	929	3032	1640
0	1	4	2113	1787	929	3030	1634
1	3	1	2113	1787	931	3034	1641
0	1	0	2110	1786	930	3031	1641
2	1	0	2112	1786	932	3031	1641
1	3	0	2110	1785	927	3024	1636
2	0	0	2114	1787	931	3031	1641
0	0	5	2113	1787	930	3033	1643
1	1	0	2112	1787	932	3033	1643
2	0	1	2109	1782	927	3025	1636
2	0	1	2114	1788	931	3033	1640
0	1	0	2113	1786	931	3030	1640
1	3	1	2112	1787	926	3025	1638
0	0	2	2112	1784	930	3030	1640
0	0	2	2110	1786	932	3033	1643
0	1	2	2115	1785	925	3028	1642
0	1	0	2112	1788	931	3029	1642
0	0	0	2112	1783	930	3029	1643
1	0	6	2113	1787	931	3029	1642
0	0	0	2109	1782	925	3024	1636
1	2	0	2113	1787	931	3030	1644
0	0	0	2113	1785	931	3029	1643
0	1	0	2113	1786	931	3031	1645
0	0	0	2108	1781	925	3022	1641
0	1	0	2115	1789	931	3030	1644
0	3	0	2113	1786	931	3030	1643
0	1	0	2115	1777	925	3029	1642
0	1	6	2112	1786	930	3029	1642
0	0	0	2108	1780	929	3029	1637
0	1	4	2113	1786	930	3030	1645
1	3	0	2112	1784	929	3029	1643
0	0	1	2113	1785	930	3030	1645
1	3	0	2112	1787	930	3030	1639
0	0	0	2108	1779	921	3023	1638
0	0	1	2112	1786	931	3033	1643
0	3	0	2116	1787	930	3031	1641
0	0	0	2115	1784	927	3031	1642
0	0	6	2116	1781	929	3029	1637
0	0	3	2112	1767	928	3029	1641
0	0	3	2113	1767	928	3030	1641
0	1	0	2113	1770	929	3033	1641
0	1	0	2109	1763	931	3029	1643
0	1	0	2112	1763	930	3030	1642
0	0	2	2110	1764	932	3030	1643
0	1	3	2112	1760	933	3030	1643
0	0	5	2113	1759	935	3031	1642
0	0	1	2109	1751	931	3024	1638
0	2	0	2113	1757	935	3032	1644
0	1	0	2113	1755	939	3034	1643
0	1	0	2113	1754	940	3032	1642
0	2	0	2108	1745	934	3024	1633
0	1	0	2112	1752	942	3030	1641
0	0	0	2112	1754	942	3032	1640
1	1	0	2109	1754	942	3029	1640
1	4	0	2112	1752	944	3031	1639
0	0	2	2112	1752	946	3030	1639
1	2	0	2111	1759	952	3030	1634
1	0	0	2112	1764	953	3031	1633
1	2	0	2112	1766	953	3030	1634
0	1	3	2112	1766	955	3031	1630
0	0	0	2110	1765	951	3020	1628
0	2	0	2112	1772	955	3032	1633
1	3	0	2112	1774	957	3035	1635
1	2	0	2113	1779	955	3035	1633
1	0	1	2104	1776	954	3030	1632
0	0	0	2113	1781	958	3035	1631
0	0	0	2113	1784	957	3037	1632
0	0	0	2111	1783	959	3037	1631
0	0	4	2112	1786	959	3038	1630
0	1	0	2110	1785	959	3036	1626
0	0	0	2113	1789	959	3038	1632
1	1	0	2112	1789	958	3043	1633
1	1	0	2114	1795	961	3044	1634
0	1	3	2110	1785	950	3037	1626
2	2	0	2109	1806	943	3051	1627
1	3	0	2110	1814	949	3057	1633
0	0	0	2113	1818	951	3055	1634
0	1	5	2113	1817	949	3055	1630
1	3	0	2111	1813	945	3052	1634
0	0	4	2115	1818	946	3047	1630
0	0	3	2114	1818	945	3048	1634
0	0	1	2112	1817	945	3047	1633
0	0	1	2113	1818	946	3045	1634
0	0	4	2114	1817	939	3039	1629
1	0	0	2114	1820	944	3043	1634
0	0	1	2113	1817	945	3042	1634
0	0	2	2113	1817	943	3041	1634
1	2	0	2106	1807	935	3035	1629
1	3	1	2112	1815	944	3041	1633
0	0	5	2114	1816	943	3044	1634
0	0	0	2114	1816	942	3037	1632
0	0	1	2110	1813	942	3048	1638
0	0	0	2110	1802	942	3046	1633
0	0	1	2113	1801	938	3044	1631
1	1	5	2113	1799	942	3047	1633
0	0	0	2113	1796	942	3045	1634
2	0	0	2114	1793	943	3047	1633
0	1	0	2112	1786	935	3042	1624
0	0	2	2113	1787	942	3049	1634
0	0	1	2115	1787	943	3049	1633
0	1	5	2115	1783	941	3046	1633
1	4	0	2108	1772	936	3039	1627
0	0	0	2116	1776	941	3046	1633
0	0	2	2113	1774	940	3045	1633
0	1	2	2112	1770	935	3043	1630
0	0	1	2113	1766	941	3045	1632
1	3	0	2111	1758	939	3043	1631
0	0	5	2113	1764	941	3045	1633
0	0	2	2114	1762	951	3047	1634
1	2	0	2114	1762	944	3046	1634
1	1	0	2113	1746	941	3045	1631
0	0	3	2110	1740	934	3038	1626
0	0	1	2115	1745	942	3044	1633
2	0	0	2113	1744	939	3046	1631
1	4	0	2114	1743	940	3047	1635
2	0	0	2110	1738	937	3043	1633
1	2	0	2115	1743	941	3044	1629
0	1	0	2115	1742	939	3045	1634
0	0	1	2110	1737	940	3044	1633
0	0	0	2113	1739	941	3043	1633
0	0	0	2111	1736	938	3041	1625
2	4	1	2115	1738	940	3045	1634
0	0	2	2113	1737	942	3044	1635
3	0	0	2114	1737	940	3043	1636
2	4	0	2109	1726	937	3040	1632
0	1	0	2116	1736	943	3044	1636
0	0	0	2116	1734	941	3044	1633
0	2	0	2117	1732	942	3042	1626
0	4	2	2114	1716	942	3042	1627
0	0	0	2109	1709	940	3043	1634
0	3	0	2113	1710	942	3034	1631
2	0	0	2116	1706	939	3042	1635
0	2	3	2113	1702	942	3046	1639
0	1	2	2118	1609	923	3045	1634
2	0	2	2118	1605	924	3047	1633
2	0	5	2118	1605	923	3044	1633
1	4	0	2118	1605	922	3047	1633
0	0	3	2116	1606	925	3046	1634
0	1	0	2112	1604	919	3038	1627
2	0	1	2115	1611	925	3045	1632
0	0	2	2115	1615	929	3045	1633
1	0	5	2116	1622	928	3045	1633
0	1	0	2109	1623	924	3043	1632
1	0	0	2116	1641	934	3046	1633
0	1	0	2115	1655	931	3045	1633
0	2	0	2112	1670	933	3045	1633
0	4	0	2109	1683	932	3042	1633
2	0	0	2114	1696	932	3044	1628
0	0	2	2114	1707	935	3044	1633
0	1	0	2114	1716	931	3045	1631
0	0	1	2114	1723	935	3045	1632
0	0	0	2108	1725	928	3039	1626
0	2	0	2109	1758	932	3038	1627
0	0	0	2112	1764	938	3043	1632
0	0	5	2112	1766	940	3044	1633
1	0	3	2113	1767	940	3044	1630
0	1	0	2106	1762	936	3038	1631
0	3	1	2112	1772	940	3043	1630
1	0	0	2110	1774	938	3044	1632
0	0	3	2111	1776	941	3046	1635
0	0	2	2114	1776	941	3043	1633
0	3	0	2113	1778	937	3037	1628
0	0	1	2113	1780	941	3044	1634
2	0	1	2112	1775	941	3043	1632
0	0	2	2114	1779	940	3043	1633
0	0	2	2105	1773	934	3037	1628
0	0	0	2113	1781	938	3044	1633
0	1	3	2112	1780	937	3043	1632
0	0	2	2112	1782	938	3040	1635
1	2	0	2108	1781	936	3043	1635
0	0	1	2108	1781	924	3043	1635
0	1	0	2112	1785	923	3039	1634
2	2	0	2111	1784	924	3043	1636
1	1	1	2111	1782	922	3042	1636
2	0	0	2109	1785	923	3043	1636
0	0	0	2110	1780	916	3034	1629
0	0	2	2112	1785	921	3044	1640
0	0	1	2111	1785	921	3045	1639
2	0	0	2114	1786	921	3044	1639
0	2	0	2107	1778	913	3036	1632
0	1	0	2113	1782	916	3043	1638
0	0	1	2111	1783	916	3045	1641
0	3	0	2114	1785	910	3043	1638
1	2	0	2111	1782	910	3043	1637
0	1	0	2110	1778	907	3037	1635
0	0	0	2112	1781	910	3044	1637
0	1	0	2112	1781	910	3044	1638
0	0	0	2113	1781	905	3044	1636
0	1	0	2114	1772	904	3047	1634
0	0	1	2109	1768	894	3039	1628
1	3	0	2112	1771	899	3046	1635
0	0	0	2111	1769	898	3043	1634
0	1	0	2110	1768	898	3045	1634
0	0	5	2107	1762	891	3040	1631
0	0	2	2109	1766	898	3047	1631
0	1	0	2112	1766	897	3047	1634
0	0	3	2109	1758	893	3048	1635
0	0	2	2112	1764	897	3046	1633
0	1	0	2108	1759	891	3047	1626
0	4	0	2111	1761	893	3048	1635
0	0	4	2111	1758	892	3047	1633
0	1	0	2110	1757	895	3048	1632
1	0	0	2105	1750	886	3041	1627
0	2	0	2111	1754	891	3048	1632
0	1	0	2110	1753	889	3049	1631
0	0	1	2109	1752	891	3053	1634
2	0	1	2109	1744	887	3047	1629
0	0	4	2100	1738	881	3042	1627
0	1	0	2112	1743	887	3044	1623
2	1	2	2107	1744	887	3047	1627
0	1	0	2105	1741	887	3044	1629
0	1	2	2108	1743	888	3049	1630
2	2	0	2108	1745	886	3041	1622
0	1	1	2110	1745	888	3045	1627
0	0	0	2108	1744	889	3045	1628
0	1	2	2108	1744	892	3044	1626
0	2	0	2104	1739	888	3036	1617
0	4	0	2112	1747	898	3044	1628
0	2	0	2109	1748	898	3043	1625
0	0	0	2109	1748	901	3034	1621
0	1	3	2103	1745	905	3039	1622
0	1	1	2110	1749	910	3033	1621
0	0	3	2109	1751	917	3042	1625
0	0	0	2107	1752	918	3040	1625
1	0	0	2110	1764	929	3039	1626
0	0	1	2109	1764	929	3041	1625
0	1	0	2109	1763	923	3038	1619
0	1	0	2111	1766	928	3040	1624
0	0	1	2110	1767	928	3038	1625
0	0	2	2112	1618	924	3032	1615
0	0	6	2115	1591	923	3029	1610
2	0	3	2119	1594	927	3037	1620
0	0	4	2120	1592	931	3040	1618
0	0	0	2122	1590	929	3037	1616
0	1	0	2115	1581	922	3030	1616
0	4	0	2121	1584	928	3038	1619
1	1	0	2121	1582	928	3038	1618
0	0	3	2121	1579	928	3038	1618
0	1	3	2121	1579	927	3037	1618
2	0	0	2122	1577	925	3035	1613
0	0	2	2121	1576	926	3039	1620
0	0	0	2122	1576	930	3039	1619
0	0	1	2123	1575	926	3038	1618
0	0	3	2118	1568	919	3031	1611
2	0	1	2122	1571	929	3038	1617
0	0	1	2123	1573	925	3038	1618
1	2	0	2123	1570	929	3037	1615
2	1	0	2118	1564	924	3036	1617
2	0	0	2119	1567	925	3031	1619
0	2	0	2121	1574	929	3036	1615
0	0	0	2120	1575	927	3037	1617
0	2	0	2119	1579	928	3037	1617
1	2	1	2119	1583	928	3036	1617
2	0	0	2119	1588	923	3032	1614
0	1	3	2119	1593	928	3036	1616
0	0	1	2118	1604	927	3038	1620
0	0	4	2119	1616	932	3041	1619
0	1	0	2113	1617	922	3024	1611
0	1	0	2118	1631	929	3038	1617
0	1	2	2117	1640	927	3035	1619
0	0	4	2117	1649	929	3031	1618
0	1	0	2115	1655	929	3035	1619
0	0	0	2116	1663	926	3034	1619
0	1	3	2116	1669	929	3037	1619
0	1	3	2116	1674	931	3039	1621
2	0	0	2117	1681	933	3039	1621
0	1	0	2115	1697	938	3037	1623
0	0	0	2115	1695	935	3033	1619
0	1	1	2117	1699	940	3037	1622
1	1	0	2116	1699	940	3036	1622
0	1	0	2114	1700	939	3036	1623
0	0	1	2110	1692	935	3030	1615
0	1	0	2115	1698	942	3037	1623
0	1	0	2116	1699	942	3037	1624
0	1	0	2113	1699	937	3035	1624
1	0	1	2113	1695	942	3033	1623
0	0	5	2114	1697	942	3038	1626
0	0	1	2116	1700	943	3038	1625
0	0	2	2116	1699	943	3037	1624
0	0	5	2115	1698	943	3036	1624
0	0	2	2112	1691	938	3030	1619
0	0	2	2115	1697	944	3037	1624
1	2	4	2116	1695	945	3037	1624
0	0	0	2117	1695	945	3037	1624
2	3	0	2124	1691	948	3038	1626
0	1	0	2119	1691	942	3032	1624
0	0	0	2122	1687	947	3037	1624
1	0	0	2122	1682	949	3036	1626
0	1	0	2116	1681	946	3034	1625
0	0	2	2120	1683	947	3036	1626
0	0	0	2113	1680	948	3035	1623
1	3	0	2117	1681	952	3036	1627
1	0	0	2114	1681	951	3039	1629
0	0	0	2116	1682	951	3035	1626
0	0	2	2107	1673	944	3026	1617
0	1	0	2107	1676	949	3036	1625
0	0	0	2104	1675	951	3037	1626
0	0	3	2101	1675	951	3036	1624
0	0	0	2093	1669	946	3033	1625
0	4	0	2094	1675	952	3035	1621
1	0	5	2090	1673	949	3036	1626
0	1	0	2084	1672	948	3037	1626
1	0	6	2056	1669	949	3035	1626
0	1	2	2058	1671	949	3035	1627
0	0	0	2052	1671	949	3030	1623
0	1	0	2052	1673	949	3036	1627
0	0	3	2051	1674	949	3037	1628
0	1	2	2050	1676	951	3036	1626
0	1	0	2044	1672	945	3028	1622
0	0	0	2050	1681	953	3035	1628
2	0	1	2052	1685	953	3037	1630
0	1	4	2053	1690	954	3034	1620
0	0	2	2051	1689	953	3036	1627
0	3	2	2057	1696	957	3026	1624
0	2	1	2058	1699	957	3036	1626
0	2	3	2057	1701	955	3035	1626
0	4	3	2060	1706	958	3036	1628
0	4	2	2063	1706	956	3033	1620
0	1	0	2064	1712	960	3037	1628
0	0	0	2066	1715	961	3037	1629
15	0	0	2084	1749	965	3035	1627
13	0	0	2087	1757	968	3037	1627
13	0	0	2083	1757	964	3032	1625
16	0	4	2091	1768	969	3038	1615
11	1	3	2091	1772	972	3039	1630
0	0	3	2113	1751	976	3042	1634
0	1	0	2112	1694	972	3039	1634
1	2	0	2113	1687	971	3041	1630
0	0	1	2114	1681	971	3040	1634
0	0	0	2113	1673	968	3042	1633
0	0	0	2113	1667	968	3043	1636
1	2	0	2109	1654	963	3039	1627
0	0	1	2116	1654	968	3042	1633
2	0	0	2114	1643	965	3042	1634
0	0	4	2115	1637	963	3042	1634
0	2	0	2110	1622	957	3038	1630
3	0	2	2116	1623	959	3042	1633
0	0	2	2115	1617	959	3041	1633
0	2	0	2115	1610	956	3042	1633
0	0	2	2114	1607	957	3041	1635
1	0	0	2115	1598	956	3040	1630
2	0	1	2117	1597	955	3045	1635
0	1	0	2119	1592	951	3042	1633
0	0	3	2118	1586	952	3042	1633
0	1	2	2120	1560	947	3041	1633
1	3	0	2112	1552	939	3035	1627
0	0	2	2119	1555	946	3041	1634
2	0	4	2113	1553	947	3045	1635
0	1	0	2121	1555	948	3043	1629
0	0	4	2117	1547	943	3039	1628
0	0	2	2120	1548	944	3040	1632
2	0	1	2121	1546	943	3041	1633
1	2	0	2119	1544	944	3040	1633
2	0	0	2119	1545	942	3042	1632
0	0	1	2120	1540	937	3035	1621
0	0	0	2119	1542	943	3042	1634
0	0	1	2118	1541	943	3043	1636
2	0	0	2121	1542	942	3045	1634
0	0	0	2114	1534	936	3036	1626
0	1	4	2121	1538	940	3041	1632
0	0	1	2122	1538	941	3042	1632
0	0	1	2120	1538	941	3036	1629
0	0	1	2120	1542	941	3034	1630
0	0	0	2116	1542	941	3039	1631
0	1	0	2119	1549	939	3038	1631
0	0	0	2118	1554	942	3041	1632
2	0	0	2118	1562	943	3039	1631
0	0	1	2117	1573	947	3040	1632
0	2	0	2116	1580	944	3035	1627
1	2	0	2115	1603	951	3042	1633
0	0	4	2119	1622	952	3041	1631
0	0	0	2116	1640	952	3040	1631
0	3	0	2112	1652	945	3031	1618
0	0	2	2116	1676	950	3041	1631
0	0	0	2116	1688	953	3039	1631
0	3	0	2114	1698	949	3037	1631
0	0	1	2114	1708	952	3040	1630
0	0	0	2115	1709	951	3039	1632
0	0	0	2115	1725	957	3043	1635
0	1	0	2116	1733	955	3041	1632
0	0	1	2111	1750	955	3039	1631
0	0	0	2112	1748	953	3039	1632
0	1	4	2107	1745	950	3031	1626
0	0	2	2113	1751	956	3038	1634
0	0	0	2113	1747	958	3041	1634
0	0	3	2115	1742	956	3040	1633
0	0	3	2110	1729	949	3031	1629
0	0	0	2113	1726	957	3038	1632
1	1	0	2112	1720	956	3038	1631
2	0	1	2113	1704	954	3036	1630
1	3	0	2111	1704	956	3037	1631
2	1	0	2107	1695	954	3037	1629
2	0	1	2113	1691	954	3037	1633
0	0	0	2112	1685	954	3041	1634
0	1	1	2111	1676	957	3037	1632
0	0	0	2103	1664	951	3031	1626
0	2	0	2111	1663	955	3039	1633
0	0	1	2115	1658	957	3039	1632
0	3	0	2113	1616	950	3037	1631
0	0	3	2113	1612	949	3038	1633
0	0	3	2110	1597	942	3035	1629
0	1	0	2113	1602	946	3038	1622
0	0	3	2112	1596	946	3039	1631
2	0	4	2108	1592	943	3039	1629
0	0	3	2114	1591	945	3040	1634
1	0	2	2113	1589	943	3037	1626
0	2	0	2116	1587	943	3039	1629
0	1	0	2112	1581	941	3040	1631
0	0	3	2114	1579	943	3039	1630
0	1	0	2110	1570	934	3033	1623
0	0	2	2117	1575	942	3039	1630
0	1	0	2116	1574	939	3041	1629
0	1	0	2116	1573	939	3038	1622
0	0	6	2109	1567	939	3038	1630
0	0	0	2116	1574	942	3033	1630
0	1	0	2118	1570	944	3041	1631
17	0	22	2113	1617	946	3035	1629
9	1	18	2114	1637	946	3036	1630
5	1	21	2115	1654	948	3039	1629
4	0	24	2106	1661	945	3033	1626
0	0	26	2119	1681	950	3039	1628
1	0	1	2112	1739	924	3043	1640
1	0	0	2110	1728	913	3040	1635
1	3	0	2104	1722	905	3037	1635
0	1	0	2110	1726	911	3040	1637
0	1	0	2108	1726	909	3038	1636
0	1	0	2110	1729	909	3041	1637
0	0	3	2108	1725	909	3042	1638
1	2	1	2111	1726	907	3040	1632
2	0	1	2110	1724	906	3040	1636
0	0	2	2109	1723	905	3038	1636
0	1	0	2106	1721	905	3039	1635
0	1	0	2103	1715	899	3035	1628
1	3	0	2110	1721	904	3039	1635
0	0	4	2110	1719	902	3041	1636
0	0	0	2109	1720	902	3042	1637
0	4	2	2106	1715	900	3042	1637
1	0	1	2111	1720	903	3041	1634
0	0	0	2109	1717	900	3041	1635
0	0	0	2109	1715	902	3041	1635
0	3	5	2108	1715	907	3039	1635
0	1	0	2108	1715	908	3041	1636
0	1	1	2109	1716	908	3036	1629
1	4	4	2110	1719	914	3040	1636
0	1	0	2109	1716	914	3038	1636
0	1	1	2109	1719	917	3038	1634
0	1	2	2101	1713	915	3033	1628
1	3	1	2110	1721	920	3039	1635
0	1	1	2109	1723	922	3038	1635
1	2	1	2109	1720	917	3036	1633
0	0	1	2107	1722	920	3038	1633
0	0	0	2109	1721	919	3036	1635
0	0	0	2107	1723	920	3036	1635
0	2	0	2108	1723	917	3037	1633
0	0	0	2110	1723	916	3033	1635
0	0	6	2105	1717	910	3028	1629
2	0	1	2108	1722	915	3039	1633
0	2	1	2112	1725	913	3037	1635
0	3	0	2108	1717	899	3035	1635
1	3	1	2109	1714	898	3035	1634
0	4	1	2103	1708	892	3027	1631
0	0	0	2107	1713	896	3035	1633
1	3	1	2108	1713	894	3037	1635
1	0	5	2105	1709	894	3038	1635
2	0	4	2109	1712	894	3038	1634
1	0	4	2104	1708	891	3038	1629
2	0	1	2108	1711	892	3039	1633
2	0	0	2108	1710	890	3038	1634
0	1	1	2107	1709	891	3037	1634
1	0	0	2102	1703	884	3032	1626
0	0	2	2107	1708	890	3038	1634
0	1	0	2108	1708	889	3038	1634
0	0	0	2108	1708	890	3041	1632
0	0	0	2104	1706	888	3039	1633
2	0	3	2109	1708	887	3036	1629
0	1	0	2108	1706	887	3041	1634
0	1	0	2107	1705	889	3041	1633
2	0	0	2104	1705	888	3040	1633
0	3	2	2107	1706	888	3039	1635
0	0	5	2106	1707	887	3037	1631
2	0	3	2107	1708	889	3041	1634
0	0	0	2107	1707	888	3040	1634
0	0	0	2107	1707	889	3038	1633
1	4	0	2104	1702	883	3033	1628
0	0	0	2107	1709	890	3039	1633
2	0	4	2108	1711	890	3038	1633
0	1	0	2108	1713	891	3033	1630
0	0	0	2102	1711	890	3037	1632
2	0	5	2108	1717	888	3032	1633
0	3	4	2109	1720	894	3040	1635
0	2	1	2108	1720	893	3038	1631
1	4	1	2110	1724	895	3037	1633
0	0	4	2106	1719	888	3027	1626
1	2	3	2107	1726	893	3036	1633
3	0	0	2107	1736	893	3035	1631
0	2	1	2108	1736	893	3046	1632
0	4	3	2107	1736	893	3036	1628
0	0	0	2104	1734	889	3030	1626
0	0	3	2108	1739	893	3033	1630
0	1	1	2108	1738	893	3036	1631
1	3	6	2107	1733	889	3033	1630
0	0	0	2105	1740	890	3035	1631
0	3	6	2103	1734	888	3033	1627
0	2	2	2108	1741	890	3036	1630
1	2	2	2108	1736	891	3034	1631
0	0	0	2108	1740	894	3037	1632
1	3	3	2108	1737	885	3030	1625
0	0	3	2108	1741	890	3037	1631
1	0	0	2108	1741	890	3036	1630
0	1	0	2107	1741	890	3035	1630
0	1	0	2102	1731	882	3032	1629
0	0	1	2107	1739	889	3035	1625
0	1	0	2110	1741	887	3038	1623
0	0	6	2109	1739	887	3036	1627
0	1	2	2101	1735	884	3035	1628
2	0	1	2107	1739	886	3037	1629
0	0	5	2104	1737	887	3032	1623
1	0	3	2110	1791	930	3032	1621
0	0	0	2106	1771	930	3029	1619
0	0	2	2109	1769	930	3030	1618
0	0	1	2105	1763	927	3025	1611
0	18	0	2108	1764	931	3030	1616
1	16	0	2109	1763	929	3031	1619
0	16	0	2109	1766	931	3030	1619
2	16	1	2101	1754	925	3029	1617
0	35	0	2105	1756	928	3027	1616
0	28	4	2108	1757	928	3030	1617
0	35	0	2108	1757	929	3028	1617
0	31	2	2106	1757	929	3029	1616
1	36	0	2104	1751	920	3024	1612
2	34	2	2109	1757	932	3031	1617
0	35	0	2108	1756	929	3028	1616
0	55	2	2108	1750	930	3030	1616
2	52	1	2108	1754	931	3029	1615
0	50	4	2108	1753	928	3024	1610
1	63	0	2106	1752	930	3026	1614
1	436	2	2108	1754	933	3028	1619
0	425	1	2108	1754	932	3027	1616
0	415	1	2108	1754	926	3027	1615
1	405	1	2107	1752	927	3028	1617
0	395	0	2107	1751	924	3021	1611
2	390	1	2108	1754	928	3029	1617
0	381	3	2108	1753	928	3028	1616
1	376	0	2107	1751	927	3027	1615
1	370	0	2106	1751	927	3027	1617
1	359	0	2107	1751	925	3021	1611
0	350	0	2108	1752	928	3030	1618
0	343	0	2109	1753	929	3028	1616
0	335	0	2107	1750	925	3026	1617
0	329	0	2106	1749	929	3028	1614
1	325	2	2107	1750	925	3023	1611
0	314	6	2107	1751	928	3029	1618
1	312	0	2110	1751	930	3028	1614
0	268	2	2106	1749	929	3027	1615
0	262	0	2105	1747	927	3026	1615
0	255	0	2107	1752	929	3031	1616
1	249	3	2105	1746	923	3020	1609
0	244	2	2106	1750	928	3028	1615
1	239	0	2107	1750	928	3028	1615
0	234	2	2107	1746	926	3027	1615
1	234	0	2107	1748	928	3030	1617
0	227	0	2107	1746	923	3020	1607
0	220	0	2108	1750	927	3027	1612
1	216	5	2109	1749	929	3026	1614
0	208	0	2107	1743	925	3026	1613
3	209	2	2106	1750	928	3027	1616
0	200	6	2108	1747	924	3022	1609
1	202	0	2108	1750	929	3027	1613
1	195	0	2107	1749	927	3028	1615
1	196	1	2108	1745	925	3026	1614
0	163	0	2106	1750	926	3028	1613
0	161	2	2107	1749	928	3027	1614
0	153	0	2104	1742	922	3021	1609
0	152	6	2108	1750	927	3027	1614
0	149	2	2107	1750	928	3030	1616
0	146	0	2101	1750	928	3029	1614
0	143	0	2107	1749	928	3028	1614
1	141	2	2104	1745	921	3020	1605
0	135	0	2107	1748	929	3028	1614
2	135	2	2106	1749	927	3028	1613
0	129	5	2102	1746	926	3026	1613
1	132	0	2106	1748	928	3028	1614
0	124	4	2104	1744	923	3018	1608
1	128	0	2109	1752	930	3030	1614
0	119	1	2108	1750	929	3028	1614
0	116	2	2100	1745	926	3025	1613
0	111	2	2107	1749	926	3028	1614
0	93	2	2110	1752	930	3029	1614
1	95	2	2106	1744	924	3018	1607
0	88	3	2107	1749	927	3028	1615
1	94	0	2109	1747	928	3028	1614
0	89	2	2105	1749	923	3021	1612
0	87	1	2106	1748	928	3027	1613
0	85	2	2097	1746	926	3029	1611
0	81	0	2110	1747	931	3029	1615
2	81	0	2108	1750	929	3028	1613
1	82	0	2108	1749	928	3029	1614
0	75	3	2102	1743	923	3019	1611
0	73	2	2108	1750	927	3028	1608
2	78	0	2107	1750	927	3028	1614
1	75	0	2107	1748	929	3031	1616
0	65	4	2111	1751	929	3028	1616
1	70	0	2104	1744	923	3021	1607
0	64	0	2108	1749	929	3028	1614
0	61	0	2109	1751	927	3029	1614
1	52	7	2106	1749	929	3030	1616
0	50	2	2110	1746	924	3027	1613
0	45	4	2107	1748	929	3027	1613
1	52	0	2105	1746	927	3023	1610
0	48	3	2108	1749	927	3027	1610
0	45	0	2105	1749	929	3026	1614
0	45	4	2108	1750	928	3028	1615
0	45	2	2099	1743	924	3027	1615
0	16	1	2109	1752	926	3029	1615
0	18	0	2107	1749	928	3028	1612
2	16	2	2108	1751	929	3029	1615
0	15	0	2105	1742	924	3023	1608
0	13	5	2107	1750	928	3031	1615
2	10	2	2108	1749	924	3028	1611
0	5	6	2108	1749	927	3028	1614
0	2	0	2108	1748	927	3029	1614
0	0	0	2108	1750	926	3022	1606
0	0	0	2108	1749	929	3030	1616
0	0	0	2109	1751	931	3029	1614
1	0	0	2111	1749	925	3030	1614
2	0	1	2103	1744	922	3022	1607
1	1	2	2108	1750	928	3028	1616
0	0	0	2109	1749	929	3026	1615
0	0	0	2106	1749	928	3026	1613
1	2	0	2104	1745	926	3028	1613
0	0	2	2108	1748	929	3027	1614
1	0	1	2106	1748	927	3026	1611
0	1	3	2107	1751	926	3026	1615
0	0	2	2108	1749	929	3028	1616
1	1	0	2108	1751	931	3030	1616
1	1	3	2109	1747	926	3024	1609
1	1	0	2109	1749	928	3029	1612
2	3	0	2108	1750	927	3028	1613
0	3	0	2103	1748	928	3025	1612
0	0	0	2105	1742	924	3022	1609
1	1	0	2107	1748	928	3030	1613
1	3	0	2107	1749	927	3022	1613
0	0	1	2107	1748	929	3029	1615
1	1	0	2106	1749	930	3030	1615
1	4	0	2109	1751	930	3029	1612
0	0	2	2105	1747	927	3027	1614
0	0	0	2108	1749	927	3029	1614
1	0	0	2108	1749	928	3027	1613
1	0	6	2097	1743	923	3021	1607
0	0	0	2107	1750	929	3028	1613
