# Supplementary material for: Assisting hand gesture classification and rehabilitation assessment via sEMG and finger motion data
Source: Front Bioeng Biotechnol. 2026 Jan 8;13:1751763. doi: 10.3389/fbioe.2025.1751763 (PMC12823985; doi:10.3389/fbioe.2025.1751763)
Supplement: Supplementary file 1 [file DataSheet1.zip › dataset/function 0/1/3/8.csv]

channel_2	channel_3	channel_6	pinky	ring finger	middle finger	forefinger	thumb
0	2	0	2106	1758	929	3015	1613
1	1	0	2106	1757	930	3015	1613
1	1	0	2106	1757	930	3016	1613
1	1	6	2102	1752	925	3007	1602
0	0	2	2103	1756	927	3015	1613
0	0	5	2105	1757	931	3017	1615
0	1	2	2107	1760	933	3018	1613
0	0	2	2103	1753	927	3013	1611
0	0	0	2107	1755	929	3016	1613
0	0	2	2106	1758	930	3016	1612
0	0	0	2106	1758	929	3016	1613
0	0	3	2104	1758	932	3018	1614
1	2	0	2106	1759	931	3019	1615
0	0	3	2104	1760	930	3014	1608
1	2	0	2107	1759	929	3017	1607
0	0	3	2105	1761	930	3011	1614
0	0	2	2105	1760	928	3010	1613
0	0	0	2105	1759	927	3010	1611
0	0	1	2103	1759	929	3010	1611
0	0	2	2104	1759	929	3009	1607
0	4	0	2104	1759	929	3011	1611
0	0	2	2104	1760	930	3010	1612
0	1	0	2105	1760	930	3010	1612
1	1	5	2101	1755	925	3007	1604
0	0	2	2106	1762	930	3012	1611
0	0	2	2102	1759	930	3010	1612
2	0	2	2104	1760	929	3009	1611
0	0	2	2101	1754	927	3008	1611
2	0	2	2104	1760	930	3011	1611
0	0	0	2103	1758	930	3010	1611
0	3	0	2102	1759	931	3011	1611
0	0	0	2104	1759	928	3010	1612
1	2	6	2105	1761	928	3008	1610
2	1	0	2107	1762	930	3013	1609
0	1	2	2112	1761	931	3011	1610
1	1	0	2105	1760	929	3011	1612
0	1	3	2104	1760	932	3014	1611
0	1	0	2102	1757	927	3005	1606
1	0	1	2106	1757	930	3012	1613
0	0	3	2104	1760	930	3010	1609
2	0	2	2105	1760	929	3012	1610
1	2	0	2102	1757	930	3008	1611
0	4	0	2105	1760	928	3011	1613
0	0	2	2103	1757	924	3009	1611
0	0	1	2104	1759	930	3010	1610
0	0	2	2104	1761	931	3012	1614
0	0	0	2102	1756	928	3009	1606
1	3	0	2107	1760	930	3011	1611
0	0	2	2105	1761	930	3012	1612
1	4	0	2104	1760	929	3011	1611
0	0	0	2100	1753	924	3006	1609
1	3	0	2105	1759	929	3009	1612
0	0	3	2104	1759	926	3009	1611
0	0	2	2106	1757	930	3010	1610
0	0	2	2106	1763	929	3012	1612
2	1	0	2104	1759	929	3012	1610
1	2	0	2104	1758	930	3007	1607
0	1	2	2103	1758	930	3010	1610
0	0	0	2105	1761	930	3009	1610
0	0	0	2104	1759	927	3010	1609
2	0	0	2100	1755	921	3004	1606
0	0	1	2101	1760	929	3013	1613
1	2	0	2108	1761	932	3012	1614
0	0	4	2107	1760	932	3010	1613
0	0	1	2101	1756	926	3010	1609
0	1	2	2105	1761	929	3010	1611
1	4	0	2101	1757	929	3006	1608
0	0	2	2104	1759	928	3011	1611
0	0	2	2105	1759	930	3009	1611
0	0	1	2104	1760	927	3006	1607
0	0	2	2104	1758	928	3010	1612
0	0	1	2103	1760	929	3010	1609
1	0	1	2104	1760	930	3010	1611
0	1	2	2105	1760	929	3011	1611
2	2	0	2100	1754	924	3003	1604
1	1	0	2105	1760	930	3009	1612
2	0	2	2102	1761	930	3011	1606
1	2	0	2105	1762	931	3012	1614
0	0	1	2106	1761	930	3011	1613
0	1	0	2106	1762	929	3012	1610
0	0	3	2105	1755	926	3008	1610
0	1	0	2107	1761	930	3011	1612
0	0	5	2105	1761	930	3010	1610
0	0	3	2103	1757	926	3003	1605
0	0	2	2104	1761	930	3011	1611
1	0	2	2103	1760	931	3009	1613
2	0	2	2105	1761	931	3013	1613
0	0	0	2103	1759	926	3005	1609
0	2	0	2104	1762	930	3010	1612
1	1	0	2105	1761	928	3011	1609
1	3	0	2105	1762	922	3006	1610
1	3	1	2104	1761	931	3011	1613
0	2	0	2102	1763	930	3013	1613
1	3	3	2106	1762	933	3012	1607
0	1	0	2100	1760	930	3011	1612
0	0	0	2104	1762	930	3011	1622
0	0	0	2105	1762	931	3010	1611
1	1	0	2102	1757	926	3002	1608
0	1	0	2104	1763	930	3009	1611
0	1	0	2105	1762	930	3011	1611
1	1	0	2104	1762	930	3009	1614
0	1	0	2101	1754	928	3011	1612
0	0	1	2107	1764	932	3011	1613
0	0	2	2100	1755	928	3005	1602
0	0	5	2106	1762	930	3011	1612
0	0	0	2104	1763	929	3012	1612
2	0	0	2105	1762	926	3005	1607
2	0	2	2105	1762	930	3012	1608
0	1	0	2102	1764	930	3011	1613
3	0	6	2106	1763	930	3010	1613
0	0	0	2106	1762	928	3011	1611
0	1	0	2096	1755	926	3004	1607
1	1	3	2106	1762	930	3009	1613
1	1	2	2106	1762	930	3011	1612
0	1	0	2105	1763	931	3012	1613
0	2	0	2100	1756	925	3006	1611
1	2	1	2106	1762	929	3011	1611
0	1	0	2105	1762	930	3011	1614
0	0	3	2107	1764	930	3013	1614
1	1	0	2107	1762	931	3011	1611
0	0	0	2107	1766	929	3010	1610
0	1	2	2105	1762	929	3011	1612
1	0	1	2105	1762	931	3010	1612
0	1	2	2103	1761	930	3011	1612
0	0	4	2102	1755	921	3001	1608
0	1	0	2105	1764	931	3014	1614
0	0	2	2108	1762	930	3011	1610
1	1	0	2107	1762	931	3011	1612
1	1	0	2102	1757	928	3009	1612
0	0	0	2105	1762	929	3010	1610
0	0	2	2105	1760	930	3009	1610
1	1	1	2101	1762	932	3010	1613
1	0	2	2108	1764	931	3012	1611
0	0	1	2106	1763	930	3011	1611
0	2	0	2107	1764	924	3005	1608
2	0	1	2105	1763	929	3009	1613
2	0	0	2106	1762	929	3012	1612
0	1	2	2106	1762	931	3009	1612
0	1	2	2100	1755	925	2999	1603
1	3	0	2105	1761	929	3012	1612
0	1	0	2105	1762	930	3014	1610
0	0	1	2109	1764	932	3012	1612
0	0	0	2105	1760	930	3011	1611
0	2	2	2106	1761	930	3011	1612
0	1	0	2105	1760	926	3009	1612
0	1	0	2106	1763	933	3012	1614
0	0	0	2107	1764	931	3011	1612
0	0	5	2105	1756	926	3006	1606
1	0	2	2105	1762	931	3011	1611
0	1	0	2105	1762	931	3011	1612
1	4	5	2106	1761	927	3011	1611
0	2	2	2106	1760	932	3013	1612
0	2	0	2101	1757	927	3006	1609
1	3	1	2106	1762	929	3010	1612
0	0	0	2106	1761	927	3008	1612
0	2	1	2105	1761	929	3011	1612
0	1	0	2104	1760	929	3009	1611
1	3	2	2105	1762	930	3010	1608
0	0	0	2102	1762	930	3009	1612
2	0	0	2105	1761	930	3009	1614
2	0	4	2106	1764	932	3013	1614
0	0	5	2103	1757	925	3005	1608
0	4	6	2106	1761	929	3010	1611
1	2	5	2106	1762	928	3011	1610
0	2	1	2106	1760	931	3010	1609
1	1	0	2101	1754	928	3009	1610
1	0	5	2105	1761	930	3010	1612
0	0	0	2109	1763	932	3011	1611
0	1	0	2103	1760	929	3006	1608
0	0	0	2105	1761	931	3011	1612
0	0	4	2105	1760	931	3010	1612
0	0	0	2107	1761	927	3004	1607
0	0	0	2105	1763	931	3009	1611
1	1	0	2105	1761	929	3009	1612
0	0	4	2105	1761	931	3010	1611
0	0	5	2101	1755	927	3002	1608
0	0	0	2107	1764	931	3012	1611
0	0	0	2108	1762	930	3011	1607
0	1	0	2106	1761	932	3011	1612
0	0	2	2102	1759	927	3010	1611
0	0	2	2105	1761	928	3009	1611
0	2	0	2103	1761	924	3005	1610
0	1	2	2105	1762	930	3009	1612
2	0	3	2106	1761	929	3011	1612
1	2	2	2106	1757	926	3006	1608
1	1	0	2104	1757	924	3004	1605
0	1	0	2105	1761	931	3010	1611
0	0	5	2106	1762	929	3011	1612
0	1	0	2106	1762	929	3008	1613
0	1	6	2101	1758	923	3004	1606
1	2	0	2106	1761	929	3011	1612
1	3	0	2106	1762	928	3003	1612
0	1	0	2108	1762	932	3012	1613
1	3	0	2103	1762	932	3011	1612
0	0	1	2106	1761	930	3010	1606
1	4	1	2098	1759	928	3009	1612
1	1	0	2106	1761	929	3009	1608
0	0	2	2105	1762	929	3010	1612
0	1	0	2102	1758	925	3005	1605
1	2	0	2105	1761	929	3010	1613
1	0	2	2106	1761	931	3011	1613
0	0	4	2106	1762	933	3011	1614
1	3	0	2103	1758	926	3010	1611
1	0	0	2101	1756	926	3008	1611
0	2	0	2106	1762	931	3011	1611
0	0	4	2101	1755	929	3002	1601
2	0	1	2106	1761	931	3011	1611
0	0	6	2106	1762	930	3009	1612
1	1	0	2108	1762	930	3011	1611
0	0	6	2106	1762	929	3010	1610
2	0	0	2106	1760	929	3011	1610
1	2	0	2106	1761	931	3010	1611
0	0	0	2101	1759	925	3008	1608
0	0	2	2107	1769	933	3012	1614
0	0	0	2106	1764	929	3010	1612
0	0	0	2106	1762	930	3011	1611
2	1	5	2102	1757	926	3003	1609
0	0	1	2105	1762	931	3009	1611
0	0	0	2106	1762	929	3010	1612
0	1	2	2105	1763	932	3013	1614
0	0	2	2106	1763	933	3012	1613
0	0	3	2107	1763	930	3011	1610
0	0	2	2105	1760	929	3009	1611
3	0	1	2106	1762	929	3011	1611
0	0	2	2105	1762	929	3009	1611
2	1	0	2100	1757	926	3004	1606
0	1	0	2106	1761	930	3012	1612
1	3	0	2107	1765	932	3012	1608
0	0	0	2107	1761	930	3011	1612
0	0	0	2105	1762	930	3010	1612
1	1	0	2102	1756	927	3007	1611
0	0	0	2106	1762	929	3011	1611
0	0	0	2104	1760	930	3007	1609
1	1	6	2106	1763	930	3009	1612
1	1	1	2106	1762	932	3009	1609
1	1	1	2105	1763	928	3006	1606
0	0	2	2107	1762	929	3013	1611
1	2	0	2106	1765	930	3012	1613
1	4	0	2106	1763	930	3011	1611
0	0	2	2100	1754	924	3006	1606
0	1	0	2106	1762	929	3011	1611
1	1	0	2106	1763	929	3010	1606
0	0	2	2105	1761	930	3011	1611
0	1	4	2102	1760	930	3008	1611
0	1	5	2105	1761	930	3012	1615
1	1	0	2104	1761	930	3010	1611
1	1	0	2105	1757	927	3008	1610
0	1	1	2105	1762	930	3009	1611
1	4	0	2105	1761	929	3011	1611
0	1	2	2102	1757	922	3004	1606
0	0	2	2105	1762	928	3010	1611
1	4	0	2107	1762	931	3012	1613
1	3	0	2106	1764	931	3011	1613
1	2	0	2103	1758	927	3005	1610
2	3	0	2106	1763	928	3011	1612
0	0	6	2106	1761	921	3009	1609
0	0	1	2103	1759	929	3011	1613
1	1	3	2104	1761	931	3009	1612
0	0	2	2105	1762	930	3007	1603
2	1	0	2102	1760	930	3009	1612
1	1	3	2104	1761	930	3010	1612
2	0	0	2105	1762	930	3011	1611
0	0	0	2099	1758	923	3005	1606
0	1	3	2097	1755	926	3007	1605
0	0	0	2107	1761	931	3011	1612
0	1	5	2106	1762	929	3010	1611
0	1	3	2105	1762	930	3010	1612
0	0	0	2101	1757	927	3008	1611
0	0	2	2106	1762	929	3009	1611
0	1	6	2097	1758	930	3002	1609
0	0	1	2106	1761	930	3010	1610
0	0	1	2105	1761	931	3012	1612
1	1	3	2105	1759	929	3009	1609
0	0	1	2106	1761	932	3012	1611
2	0	2	2107	1762	929	3010	1611
0	1	0	2106	1761	930	3009	1611
0	1	1	2100	1757	926	3004	1603
0	0	3	2105	1761	930	3010	1611
0	0	0	2107	1758	930	3008	1606
0	0	2	2107	1762	929	3011	1610
0	0	1	2104	1759	929	3011	1613
1	0	0	2103	1759	929	3010	1611
0	1	0	2106	1760	930	3010	1611
0	1	6	2104	1754	926	3008	1610
0	1	5	2102	1761	930	3010	1612
1	4	0	2107	1761	929	3010	1612
2	4	0	2103	1758	926	3006	1607
0	0	1	2105	1762	931	3012	1614
0	1	0	2107	1764	930	3012	1612
0	0	0	2106	1761	932	3010	1612
0	0	0	2100	1756	926	3005	1611
0	1	2	2106	1761	930	3009	1611
1	1	3	2106	1762	922	3006	1615
0	0	2	2105	1760	931	3009	1612
3	0	0	2105	1760	930	3010	1612
0	0	0	2105	1761	933	3011	1609
1	1	1	2100	1759	930	3012	1613
0	1	2	2108	1764	930	3012	1611
0	0	0	2106	1761	930	3011	1611
0	1	5	2107	1762	931	3011	1611
0	0	0	2101	1757	926	3003	1607
0	0	2	2104	1761	930	3012	1612
1	1	4	2108	1763	933	3011	1612
0	0	6	2107	1763	930	3010	1612
0	1	7	2108	1763	931	3012	1612
0	1	0	2105	1761	931	3010	1611
1	1	1	2105	1761	930	3013	1613
0	0	3	2106	1762	933	3013	1612
0	1	0	2104	1761	929	3011	1610
0	0	4	2106	1763	931	3009	1613
0	0	0	2104	1760	930	3010	1611
1	2	0	2106	1761	927	3009	1611
0	1	5	2105	1760	929	3011	1610
0	1	3	2101	1753	923	3005	1606
1	1	0	2105	1761	930	3010	1612
0	0	2	2105	1763	930	3010	1612
1	4	0	2105	1762	932	3012	1614
1	0	0	2104	1758	923	3006	1609
1	0	0	2106	1762	928	3011	1612
1	1	0	2105	1758	927	3010	1609
0	0	2	2105	1760	929	3010	1608
2	3	0	2104	1762	928	3010	1611
0	0	1	2104	1762	930	3008	1607
0	1	2	2106	1762	932	3005	1608
0	1	5	2104	1761	930	3010	1610
0	1	0	2106	1762	931	3009	1611
2	0	0	2105	1762	931	3009	1612
1	4	2	2099	1755	923	3005	1607
0	0	2	2106	1761	930	3011	1610
1	1	0	2105	1761	930	3011	1613
2	0	2	2106	1761	930	3013	1614
0	1	3	2102	1761	930	3012	1611
2	1	0	2107	1763	932	3012	1611
1	2	0	2103	1761	929	3004	1613
3	0	1	2106	1763	931	3011	1612
2	0	0	2106	1762	930	3011	1612
1	4	0	2105	1759	926	3001	1607
0	0	2	2102	1762	929	3007	1611
0	0	0	2105	1762	928	3011	1611
1	1	0	2106	1761	931	3012	1613
0	2	0	2102	1757	928	3005	1604
0	0	3	2100	1758	924	3005	1606
0	0	2	2105	1762	929	3010	1611
0	0	2	2105	1762	928	3005	1608
0	0	2	2106	1760	931	3011	1612
0	0	4	2103	1761	931	3012	1613
1	0	1	2107	1765	932	3012	1613
0	0	2	2105	1759	928	3008	1612
1	1	0	2105	1763	931	3011	1611
1	0	3	2105	1762	929	3010	1613
0	0	0	2102	1758	926	3007	1607
0	1	1	2106	1765	932	3012	1611
0	0	0	2102	1764	929	3013	1612
0	0	0	2105	1764	931	3010	1611
3	0	0	2100	1757	924	3004	1609
0	1	3	2106	1762	930	3011	1612
0	0	2	2105	1762	926	3008	1610
0	0	2	2106	1763	930	3010	1611
2	0	0	2104	1763	932	3011	1609
0	1	5	2105	1763	929	3011	1613
1	2	0	2105	1763	930	3010	1608
0	0	6	2103	1761	929	3010	1611
2	3	0	2105	1763	928	3009	1613
2	3	0	2107	1763	930	3007	1612
0	1	0	2101	1758	924	3001	1607
0	0	2	2105	1763	929	3011	1611
0	0	1	2105	1762	931	3012	1615
0	0	2	2107	1766	932	3011	1613
1	3	0	2102	1757	928	3009	1612
0	1	5	2106	1764	930	3010	1612
1	1	0	2099	1760	929	3002	1609
0	0	2	2105	1763	930	3011	1612
0	1	2	2105	1755	930	3010	1613
1	1	0	2104	1764	927	3003	1608
0	0	2	2104	1763	930	3010	1611
0	0	3	2105	1764	931	3012	1614
0	2	0	2104	1764	931	3013	1615
2	0	3	2106	1763	931	3009	1611
1	4	0	2101	1758	926	3002	1607
0	1	0	2106	1760	931	3010	1613
1	2	0	2105	1763	931	3003	1606
0	0	2	2105	1763	930	3011	1612
0	3	0	2103	1762	930	3011	1615
0	0	2	2105	1766	933	3013	1613
1	3	0	2104	1753	927	3007	1609
1	2	0	2106	1762	931	3009	1609
0	0	0	2105	1764	930	3011	1611
1	2	0	2100	1759	927	3004	1607
0	0	2	2105	1761	929	3010	1611
1	1	0	2105	1763	928	3010	1612
0	0	0	2104	1764	930	3010	1611
0	1	2	2100	1755	925	3004	1609
2	2	5	2105	1767	929	3009	1612
0	0	0	2105	1763	923	3005	1609
1	2	0	2103	1762	931	3009	1612
2	0	3	2107	1766	934	3012	1613
2	0	3	2106	1764	931	3010	1613
0	0	0	2105	1763	931	3008	1606
1	1	0	2101	1761	929	3009	1612
0	2	0	2107	1763	931	3011	1611
1	1	0	2105	1763	930	3011	1612
0	0	4	2106	1763	931	3013	1614
0	1	3	2108	1766	932	3012	1613
0	0	2	2108	1764	930	3012	1610
0	0	0	2104	1763	929	3011	1611
0	0	1	2107	1761	932	3011	1611
0	0	6	2106	1762	928	3011	1611
0	0	2	2105	1763	930	3010	1612
0	2	0	2105	1762	931	3010	1612
0	1	0	2102	1757	924	3002	1606
0	0	2	2105	1764	931	3012	1614
1	1	6	2105	1765	931	3013	1612
1	1	3	2108	1765	931	3012	1613
1	2	0	2101	1757	924	3005	1609
0	0	2	2106	1763	930	3010	1611
0	1	0	2106	1763	929	3012	1612
0	0	3	2105	1763	930	3009	1612
1	3	0	2106	1762	930	3011	1612
2	0	3	2105	1762	929	3004	1607
0	0	0	2106	1765	928	3006	1604
1	0	1	2103	1763	929	3011	1612
0	0	5	2103	1765	933	3010	1610
0	0	3	2106	1764	930	3010	1611
1	3	0	2101	1751	923	3000	1607
1	4	0	2105	1762	929	3011	1612
0	0	0	2105	1763	930	3004	1612
0	0	3	2106	1765	930	3012	1614
1	0	2	2101	1762	932	3011	1613
0	0	2	2107	1767	927	3007	1612
3	0	0	2106	1763	931	3010	1611
0	1	0	2106	1763	929	3010	1612
1	1	3	2107	1763	930	3010	1612
1	2	0	2106	1760	925	3002	1606
2	0	2	2106	1764	931	3010	1612
0	0	1	2105	1763	928	3008	1611
1	2	0	2105	1763	930	3011	1613
0	2	2	2100	1759	926	3006	1606
0	1	2	2100	1757	925	3002	1604
0	0	3	2107	1764	930	3009	1612
1	3	0	2103	1764	929	3011	1610
2	0	0	2108	1764	931	3009	1612
0	1	6	2105	1765	929	3010	1602
0	0	1	2104	1758	929	3010	1612
2	0	2	2106	1764	929	3011	1613
1	2	3	2106	1765	932	3013	1615
1	4	1	2107	1766	930	3013	1613
0	0	1	2103	1759	925	3000	1605
1	2	5	2108	1764	929	3011	1612
0	0	0	2103	1759	929	3007	1611
1	3	0	2113	1764	930	3012	1612
0	1	0	2103	1756	925	3008	1611
0	0	2	2106	1764	929	3010	1608
0	1	0	2106	1765	931	3010	1613
0	1	4	2105	1763	933	3013	1614
1	2	0	2108	1766	930	3011	1611
0	0	0	2107	1763	929	3010	1611
1	1	0	2104	1762	928	3006	1606
0	1	0	2105	1763	931	3010	1612
1	1	5	2105	1763	930	3009	1612
1	2	0	2105	1765	928	3012	1611
1	1	0	2102	1758	925	3000	1603
1	3	0	2105	1763	930	3008	1611
0	0	2	2104	1761	927	3009	1609
2	1	0	2105	1763	930	3007	1611
0	0	0	2095	1759	927	3007	1608
0	0	0	2105	1763	928	3000	1607
1	4	0	2104	1761	929	3009	1612
0	0	0	2106	1758	933	3011	1610
0	0	3	2106	1764	932	3009	1612
0	0	2	2104	1762	924	3003	1603
0	0	0	2104	1760	929	3009	1610
0	0	3	2103	1763	929	3003	1606
1	1	3	2105	1761	930	3009	1611
0	0	2	2105	1764	932	3011	1610
0	0	5	2102	1760	925	2999	1606
0	0	0	2105	1763	930	3010	1611
0	0	0	2104	1764	930	3008	1611
0	0	2	2104	1762	931	3009	1610
0	0	1	2099	1756	925	3004	1610
0	0	0	2105	1763	925	3005	1611
0	0	0	2106	1765	932	3010	1612
0	0	0	2106	1762	931	3009	1610
0	1	1	2103	1763	931	3010	1611
0	0	0	2104	1759	925	3002	1602
0	0	1	2105	1762	929	3010	1612
0	1	0	2104	1763	930	2999	1608
0	0	0	2105	1762	930	3007	1611
0	0	0	2100	1756	925	3000	1605
0	1	0	2105	1763	929	3011	1614
0	0	1	2104	1763	932	3011	1612
0	1	0	2107	1765	931	3010	1611
0	0	4	2105	1764	930	3009	1611
0	0	2	2102	1758	930	3009	1612
0	1	5	2105	1763	920	3005	1609
1	1	1	2106	1763	930	3009	1610
0	0	4	2105	1763	931	3010	1613
1	0	2	2105	1762	929	3009	1607
1	0	2	2106	1763	926	3009	1608
0	4	0	2105	1761	930	3010	1611
1	0	0	2104	1762	930	3009	1612
0	1	0	2104	1762	930	3009	1611
0	1	4	2100	1750	923	3003	1605
0	1	0	2104	1761	929	3009	1610
0	2	0	2103	1761	929	3010	1613
0	0	3	2105	1762	930	3012	1614
0	1	0	2102	1757	927	3008	1609
2	0	1	2106	1762	931	3009	1611
0	2	2	2104	1761	929	3009	1609
2	0	1	2102	1761	929	3010	1611
0	0	0	2104	1761	930	3010	1610
0	2	0	2104	1760	929	3005	1607
3	0	0	2101	1761	929	3009	1610
0	1	3	2105	1761	930	3009	1609
2	0	1	2104	1761	931	3011	1613
0	0	4	2103	1756	927	3003	1603
0	0	0	2100	1756	923	3002	1602
0	0	2	2104	1763	928	3010	1610
0	0	0	2104	1761	928	3007	1611
0	0	2	2105	1762	929	3011	1611
0	0	0	2098	1756	930	3010	1613
0	1	0	2106	1763	932	3006	1610
0	0	0	2106	1761	930	3010	1612
0	1	4	2105	1761	930	3010	1611
0	0	2	2104	1762	930	3009	1611
0	1	5	2104	1759	926	3001	1607
1	1	0	2106	1761	929	3010	1609
0	0	5	2105	1759	929	3007	1610
2	0	1	2104	1761	930	3010	1612
1	4	0	2100	1754	926	3003	1608
0	1	3	2106	1764	931	3012	1611
0	1	0	2106	1762	928	3010	1609
1	3	2	2105	1762	930	3007	1607
0	1	1	2103	1759	930	3009	1611
0	0	3	2103	1758	929	3010	1610
1	2	1	2104	1758	928	3009	1609
0	0	3	2104	1761	930	3010	1612
1	0	2	2105	1759	930	3010	1607
2	0	2	2106	1761	930	3009	1609
1	2	0	2102	1755	920	3002	1603
0	0	1	2105	1761	929	3011	1613
0	1	0	2105	1758	930	3010	1612
0	4	2	2106	1763	931	3011	1612
0	1	0	2102	1755	924	3005	1609
0	0	0	2105	1761	931	3009	1610
1	2	0	2105	1760	928	3010	1610
2	0	3	2105	1762	929	3010	1610
1	1	0	2104	1761	930	3010	1610
0	4	0	2101	1757	928	3007	1605
1	2	0	2104	1761	930	3010	1612
3	0	3	2105	1762	931	3013	1613
1	1	0	2106	1765	931	3013	1610
1	3	1	2104	1761	931	3010	1610
0	0	5	2102	1755	925	3003	1604
1	2	0	2104	1762	929	3009	1611
0	0	6	2103	1759	928	3010	1613
0	0	0	2104	1762	928	3010	1613
0	0	3	2099	1756	930	3010	1610
0	0	6	2106	1764	930	3004	1607
0	1	0	2106	1762	931	3009	1611
0	1	0	2105	1759	930	3007	1615
0	0	2	2104	1760	930	3009	1610
0	2	0	2105	1762	927	3006	1606
0	1	0	2103	1762	929	3010	1609
0	1	4	2105	1762	929	3005	1599
1	0	1	2103	1762	929	3010	1611
0	1	0	2098	1755	926	3002	1608
0	0	0	2105	1763	930	3012	1612
1	0	2	2105	1763	929	3010	1611
1	4	0	2105	1763	931	3010	1611
0	1	1	2105	1763	928	3010	1610
1	0	2	2099	1759	929	3008	1611
0	0	0	2105	1763	926	3003	1610
0	0	0	2105	1763	931	3010	1610
0	1	2	2102	1760	929	3010	1614
1	0	4	2106	1765	933	3012	1613
0	2	2	2106	1757	928	3002	1606
1	0	6	2105	1762	931	3010	1611
0	0	1	2104	1763	924	3004	1611
0	0	5	2106	1763	930	3009	1611
1	0	0	2101	1756	925	2998	1603
1	0	5	2104	1763	928	3010	1612
1	2	0	2101	1761	930	3008	1611
2	0	4	2104	1763	932	3011	1614
1	0	1	2104	1763	933	3012	1611
0	0	2	2101	1757	929	3008	1609
0	0	4	2105	1762	930	3008	1611
1	3	2	2105	1761	930	3009	1611
0	1	0	2105	1764	929	3009	1610
1	1	0	2105	1764	930	3013	1613
0	0	4	2091	1760	928	3003	1604
0	0	0	2108	1764	930	3010	1611
0	1	0	2098	1753	931	3006	1611
1	3	5	2102	1759	927	3003	1607
0	2	4	2099	1754	922	3002	1605
0	2	2	2104	1762	931	3009	1613
0	0	2	2105	1763	930	3010	1610
1	0	0	2106	1764	929	3010	1610
0	2	1	2100	1759	927	3007	1611
0	0	0	2105	1764	931	3010	1614
0	1	0	2106	1765	932	3011	1610
0	1	0	2107	1765	931	3009	1611
1	2	1	2104	1766	930	3009	1612
0	0	0	2105	1762	925	3001	1606
1	2	2	2105	1764	930	3010	1607
0	0	0	2105	1763	931	3007	1610
0	0	0	2105	1763	929	3009	1612
0	0	0	2099	1758	923	3000	1598
0	0	3	2106	1763	930	3009	1613
0	1	5	2105	1765	933	3012	1613
2	3	0	2107	1767	930	3010	1611
2	0	7	2103	1763	930	3008	1611
0	0	2	2102	1761	927	3008	1611
1	4	2	2106	1765	928	3008	1611
0	4	0	2105	1764	930	3007	1611
2	0	1	2106	1764	928	3010	1612
3	0	0	2105	1766	931	3013	1613
0	0	5	2105	1761	926	3002	1603
2	0	1	2106	1763	931	3009	1611
0	0	5	2104	1764	928	3008	1613
2	0	3	2105	1764	929	3008	1608
0	1	0	2099	1756	925	2999	1607
0	1	2	2105	1764	928	3006	1610
2	0	3	2105	1763	933	3011	1612
0	3	0	2107	1768	932	3010	1612
0	2	0	2103	1763	930	3010	1611
0	2	0	2103	1761	928	3006	1608
0	0	0	2105	1763	930	3009	1611
1	3	0	2106	1764	931	3009	1611
0	0	2	2103	1763	931	3008	1611
0	0	2	2107	1766	933	3011	1611
2	0	4	2103	1759	924	3002	1605
2	0	0	2103	1765	929	3010	1611
0	2	0	2101	1760	928	3007	1611
0	1	0	2106	1763	929	3009	1610
0	0	3	2099	1756	925	3004	1609
0	1	0	2105	1763	930	3006	1609
0	0	2	2105	1764	933	3009	1612
0	1	0	2103	1763	931	3011	1613
0	0	1	2106	1766	930	3011	1611
0	0	2	2103	1764	928	3005	1606
1	1	4	2106	1764	931	3009	1611
3	0	1	2105	1763	929	3008	1609
2	0	4	2105	1764	927	3008	1612
1	1	0	2097	1755	920	3003	1602
1	1	0	2105	1764	929	3009	1611
1	1	0	2103	1763	930	3009	1612
0	0	0	2106	1763	932	3013	1613
2	0	0	2105	1763	931	3009	1611
0	1	0	2101	1759	928	3007	1609
2	0	0	2105	1763	930	3004	1610
0	0	6	2106	1763	931	3009	1611
0	0	0	2105	1763	930	3010	1611
0	0	0	2105	1761	932	3009	1614
3	0	1	2109	1765	928	3001	1607
0	0	2	2106	1765	929	3011	1611
0	0	2	2107	1764	931	3003	1604
0	1	0	2106	1763	930	3009	1611
0	2	0	2097	1752	922	3003	1606
0	0	1	2105	1763	930	3008	1611
0	0	5	2104	1762	930	3008	1611
1	0	2	2106	1762	931	3009	1612
0	2	0	2101	1761	928	3010	1613
1	0	3	2107	1765	925	3007	1609
0	0	5	2107	1765	930	3008	1612
3	0	3	2106	1765	930	3010	1609
0	0	2	2107	1766	932	3010	1613
0	0	0	2108	1765	929	3010	1611
2	4	1	2105	1760	926	3002	1604
0	0	3	2104	1764	929	3009	1611
0	1	4	2106	1763	924	3003	1609
0	0	2	2106	1764	931	3009	1611
0	1	4	2099	1757	920	3002	1604
0	2	0	2106	1763	930	3010	1611
2	0	2	2106	1763	930	3011	1614
1	2	5	2107	1766	932	3011	1613
1	1	5	2105	1763	931	3009	1611
0	0	2	2097	1758	926	3009	1606
1	1	2	2104	1764	931	3009	1612
0	1	0	2105	1763	930	3010	1610
0	0	4	2105	1763	929	3008	1611
1	2	1	2099	1757	925	3001	1605
1	0	2	2105	1764	929	3009	1611
0	0	2	2096	1756	928	3010	1612
0	1	0	2096	1757	928	3007	1610
0	0	1	2104	1763	931	3009	1613
0	0	0	2100	1757	923	3005	1610
0	0	2	2105	1762	930	3009	1606
1	4	0	2105	1763	930	3008	1611
1	2	2	2100	1762	929	3007	1611
0	0	3	2100	1763	930	3010	1611
0	0	1	2107	1764	929	3010	1609
0	1	3	2105	1765	928	3010	1612
1	4	0	2105	1765	929	3009	1611
0	2	2	2105	1765	931	3009	1612
0	0	2	2106	1761	927	3003	1606
0	0	2	2105	1763	930	3009	1610
0	1	0	2106	1764	929	3009	1611
0	0	0	2112	1765	932	3012	1613
1	1	0	2103	1757	922	3001	1605
1	2	0	2107	1765	931	3009	1611
1	1	6	2105	1764	931	3010	1611
2	0	0	2105	1765	930	3008	1611
1	0	3	2104	1764	929	3009	1610
0	0	0	2105	1761	929	3009	1612
2	2	0	2106	1764	929	3009	1611
1	4	2	2105	1764	932	3009	1613
0	0	3	2106	1766	931	3012	1611
0	1	1	2106	1763	929	3006	1611
1	1	5	2102	1758	925	3001	1603
0	1	0	2104	1765	931	3010	1612
1	1	0	2103	1761	931	3008	1611
1	1	2	2106	1764	930	3010	1610
0	0	0	2101	1757	926	3009	1612
0	0	2	2107	1766	931	3012	1611
2	4	0	2106	1766	931	3011	1611
2	0	0	2106	1764	931	3009	1611
0	0	2	2105	1765	929	3008	1612
0	0	0	2105	1765	928	3007	1607
1	1	0	2106	1764	930	3009	1612
0	0	0	2104	1765	931	3009	1609
0	1	0	2107	1765	931	3011	1611
1	1	0	2097	1758	924	3000	1607
0	0	0	2106	1765	930	3011	1614
0	3	2	2107	1767	931	3012	1612
0	0	2	2107	1765	932	3011	1612
0	0	2	2106	1763	930	3009	1612
0	0	2	2101	1758	927	3006	1611
0	2	0	2105	1764	930	3005	1609
1	1	0	2105	1763	929	3009	1610
0	0	4	2105	1764	930	3012	1613
0	1	0	2108	1765	932	3011	1612
2	0	1	2107	1764	925	3005	1604
1	0	2	2105	1763	932	3009	1610
2	0	2	2105	1765	930	3004	1608
0	1	0	2105	1764	930	3009	1612
0	1	0	2100	1756	924	3001	1601
2	0	2	2106	1764	928	3010	1610
0	1	0	2104	1763	930	3010	1611
0	1	0	2107	1763	929	3009	1613
0	0	3	2103	1764	931	3010	1613
0	2	2	2107	1766	926	3008	1611
0	0	0	2106	1763	931	3010	1610
1	1	4	2106	1764	929	3010	1611
1	4	0	2105	1762	930	3008	1611
0	0	3	2105	1764	929	3009	1611
0	0	6	2101	1760	925	3003	1607
0	1	0	2106	1766	932	3011	1613
0	0	0	2109	1764	923	3007	1610
0	0	0	2105	1764	929	3008	1611
0	0	0	2098	1758	923	3002	1607
1	4	3	2105	1763	930	3009	1611
0	0	6	2105	1763	929	3007	1611
0	3	2	2104	1763	929	3009	1609
0	1	0	2104	1762	929	3009	1611
1	0	0	2103	1757	928	3007	1610
0	0	5	2105	1763	929	3008	1611
0	0	0	2106	1764	930	3007	1611
0	1	1	2105	1762	930	3010	1611
0	2	0	2100	1758	923	2999	1603
1	1	1	2106	1764	931	3010	1612
2	0	0	2101	1756	927	3009	1613
0	0	2	2102	1757	927	3007	1611
0	3	2	2105	1764	929	3011	1611
0	1	1	2097	1759	924	3005	1609
0	0	2	2106	1763	930	3007	1609
1	2	0	2103	1763	930	3009	1611
2	0	3	2105	1763	930	3011	1613
1	1	2	2106	1765	933	3011	1613
0	0	0	2105	1762	929	3006	1607
1	4	1	2105	1763	931	3009	1611
0	1	0	2106	1763	931	3009	1602
0	0	2	2105	1763	929	3009	1611
0	3	2	2099	1757	925	3001	1605
0	0	0	2105	1763	927	3010	1610
1	0	5	2102	1762	928	3010	1612
0	1	0	2106	1763	930	3011	1612
2	0	3	2102	1762	929	3011	1612
1	2	1	2106	1765	931	3004	1609
0	2	0	2106	1763	931	3009	1612
