# Supplementary material for: Assisting hand gesture classification and rehabilitation assessment via sEMG and finger motion data
Source: Front Bioeng Biotechnol. 2026 Jan 8;13:1751763. doi: 10.3389/fbioe.2025.1751763 (PMC12823985; doi:10.3389/fbioe.2025.1751763)
Supplement: Supplementary file 1 [file DataSheet1.zip › dataset/function 0/1/3/9.csv]

channel_2	channel_3	channel_6	pinky	ring finger	middle finger	forefinger	thumb
0	0	0	2102	1775	930	2994	1608
0	0	2	2108	1778	934	2999	1610
0	0	4	2103	1773	928	2994	1608
0	1	0	2106	1777	930	2991	1603
0	1	0	2105	1777	931	2995	1610
0	0	2	2105	1778	930	2996	1608
2	4	0	2099	1776	932	2996	1609
0	0	1	2103	1776	930	2990	1602
2	3	0	2106	1777	931	2995	1610
1	1	1	2106	1777	931	2995	1601
0	1	4	2107	1777	934	2998	1611
0	0	1	2106	1777	932	2996	1610
0	0	4	2101	1770	925	2990	1605
0	0	0	2105	1776	929	2995	1610
0	2	0	2104	1776	930	2996	1608
1	1	2	2106	1778	930	2996	1608
0	2	0	2106	1777	931	2995	1611
0	1	0	2102	1777	931	2995	1611
0	0	1	2107	1780	933	2998	1608
2	0	0	2111	1779	930	2995	1610
0	2	1	2100	1773	924	2991	1604
0	0	1	2106	1777	929	2995	1609
0	0	2	2107	1778	931	2995	1604
0	1	4	2106	1777	928	2995	1609
0	0	3	2101	1771	927	2994	1609
2	4	0	2106	1779	929	2995	1609
0	0	2	2106	1774	926	2995	1612
1	1	0	2107	1780	929	2999	1611
0	1	3	2109	1779	932	2997	1608
0	0	0	2106	1777	926	2991	1605
1	3	0	2106	1778	931	2995	1610
0	0	0	2107	1777	930	2996	1610
0	0	3	2106	1779	930	2994	1610
2	2	0	2101	1771	926	2989	1605
0	0	0	2107	1779	929	2996	1608
0	1	2	2107	1778	932	2995	1611
0	0	1	2105	1779	930	2994	1609
0	1	2	2106	1778	932	2995	1610
1	1	0	2101	1775	930	2995	1609
1	2	0	2106	1779	929	2994	1609
1	3	0	2105	1777	931	2995	1610
0	0	5	2107	1778	930	2997	1612
1	0	1	2107	1780	932	2997	1613
0	0	1	2107	1776	927	2990	1606
0	0	2	2107	1778	932	2994	1609
0	0	2	2107	1779	929	2995	1609
1	0	0	2104	1779	932	2996	1611
1	3	0	2101	1773	925	2987	1602
0	0	2	2106	1779	931	2995	1610
0	0	0	2104	1775	927	2991	1607
2	4	0	2106	1777	932	2996	1612
0	0	0	2105	1780	933	2998	1611
0	0	2	2109	1776	930	2994	1610
0	0	2	2104	1774	931	2998	1611
1	4	0	2108	1781	932	2997	1610
0	0	2	2106	1782	932	2996	1609
0	1	0	2106	1779	930	2996	1609
1	0	0	2102	1768	925	2987	1604
0	0	2	2106	1779	930	2995	1610
2	0	2	2106	1780	931	2995	1609
0	0	2	2104	1779	930	2994	1610
0	0	2	2101	1773	927	2992	1609
0	1	0	2105	1779	932	2998	1612
0	1	0	2104	1779	931	2997	1610
1	1	0	2107	1781	932	2995	1610
0	0	3	2106	1780	931	2995	1610
0	1	0	2104	1778	930	2991	1604
0	0	2	2106	1779	931	2995	1610
1	3	0	2106	1780	932	2997	1610
2	0	3	2101	1780	931	2995	1612
0	1	0	2102	1775	925	2988	1604
0	0	0	2103	1777	927	2990	1604
0	1	2	2105	1780	931	2996	1609
0	2	0	2107	1779	931	2995	1605
0	0	6	2106	1780	931	2997	1610
1	0	2	2102	1773	930	2992	1608
0	0	3	2106	1780	931	2991	1602
0	1	0	2105	1778	930	2996	1610
1	2	0	2106	1780	931	2998	1612
0	0	6	2106	1780	933	2998	1612
1	4	0	2107	1781	928	2991	1604
0	0	0	2106	1781	931	2996	1611
2	0	0	2108	1777	929	2997	1600
0	0	2	2106	1780	932	2995	1609
1	1	0	2101	1772	928	2990	1604
1	3	0	2106	1778	931	2995	1611
0	0	0	2107	1780	926	2988	1605
0	0	0	2106	1780	931	2996	1610
0	1	0	2102	1776	929	2995	1609
1	0	3	2101	1773	931	2996	1611
1	4	0	2106	1780	927	2984	1606
0	0	4	2106	1778	929	2996	1610
0	1	0	2107	1780	930	2992	1610
0	2	0	2107	1780	931	2995	1611
1	1	0	2106	1775	927	2990	1604
1	2	2	2106	1781	931	2996	1610
1	1	1	2106	1777	931	2996	1610
0	0	1	2106	1780	930	2995	1610
0	0	1	2102	1774	927	2988	1604
0	2	0	2106	1779	929	2995	1608
1	1	0	2104	1777	926	2993	1611
0	1	0	2107	1781	933	2997	1612
0	3	2	2106	1780	931	2996	1609
0	1	0	2106	1773	926	2991	1609
1	1	0	2107	1780	932	2995	1610
0	0	5	2107	1779	931	2995	1611
0	4	0	2106	1780	931	2995	1611
0	2	2	2106	1781	934	2998	1612
0	1	0	2104	1774	927	2989	1605
0	1	0	2108	1780	931	2994	1611
1	0	2	2106	1779	932	2996	1610
1	2	0	2107	1780	930	2997	1609
0	0	1	2108	1780	931	2995	1609
0	1	2	2106	1779	930	2995	1609
0	0	2	2106	1779	931	2995	1609
0	0	0	2105	1779	930	2995	1610
0	0	1	2100	1773	928	2992	1609
1	2	0	2106	1780	931	2996	1611
0	0	2	2107	1781	931	2998	1610
0	2	0	2107	1781	931	2995	1611
0	0	2	2106	1779	931	2994	1610
0	1	2	2106	1778	926	2989	1604
0	0	0	2106	1780	930	2996	1608
1	4	0	2106	1778	930	2995	1609
0	1	5	2107	1778	931	2995	1609
1	3	0	2101	1772	925	2988	1605
0	0	2	2106	1777	931	2995	1611
0	1	6	2106	1779	930	2997	1609
1	1	0	2108	1782	931	2994	1610
0	0	3	2103	1778	931	2994	1610
0	0	1	2106	1779	930	2994	1609
1	1	4	2105	1779	929	2993	1609
0	1	2	2106	1779	931	2994	1611
1	4	0	2107	1779	932	2996	1612
1	2	3	2107	1782	932	2997	1609
0	1	2	2096	1774	926	2988	1606
0	0	1	2107	1780	932	2998	1611
0	0	2	2108	1782	931	2997	1611
0	1	0	2108	1781	932	2995	1611
0	0	1	2102	1772	927	2988	1606
0	0	2	2107	1780	930	2995	1609
0	0	1	2104	1778	929	2994	1608
1	0	1	2106	1778	930	2994	1610
1	0	0	2105	1780	929	2993	1608
1	2	5	2104	1778	932	2997	1605
1	2	0	2107	1782	934	2997	1611
0	1	3	2107	1781	931	2996	1609
0	2	5	2109	1780	932	2995	1610
0	0	1	2103	1775	925	2989	1603
0	0	3	2102	1774	927	2988	1604
0	1	5	2106	1780	931	2997	1612
2	4	0	2108	1782	933	2998	1608
0	0	6	2108	1782	932	2995	1610
0	0	2	2100	1775	927	2993	1608
2	0	0	2106	1781	930	2995	1607
1	2	5	2105	1778	931	2995	1608
0	0	3	2106	1780	930	2996	1609
0	2	0	2105	1779	929	2996	1609
0	0	1	2105	1779	928	2989	1601
1	1	4	2106	1780	931	2996	1612
0	0	0	2106	1782	933	2995	1611
0	0	3	2108	1782	931	2995	1608
1	3	0	2103	1772	927	2989	1605
0	0	2	2107	1779	930	2995	1609
0	0	3	2106	1779	929	2989	1607
0	0	3	2106	1781	930	2994	1610
1	1	0	2101	1777	930	2993	1609
0	0	2	2098	1780	930	2995	1609
1	1	0	2107	1781	928	2991	1609
0	0	0	2105	1780	929	2995	1610
0	2	0	2106	1780	930	2995	1610
0	1	0	2105	1780	933	2994	1610
0	3	1	2106	1776	928	2988	1606
0	1	0	2107	1780	930	2995	1609
0	4	0	2106	1780	932	2997	1612
0	1	0	2107	1782	933	2998	1609
0	0	0	2104	1777	923	2987	1603
0	0	0	2106	1780	930	2995	1610
0	2	0	2106	1771	929	2993	1607
0	0	0	2106	1780	928	2994	1610
0	0	0	2105	1779	931	2994	1611
0	1	0	2107	1775	926	2994	1608
0	0	3	2106	1780	930	2994	1610
0	0	3	2106	1780	932	2995	1611
0	0	2	2108	1783	933	2998	1611
0	0	0	2105	1780	931	2995	1611
0	0	2	2103	1777	929	2991	1607
0	0	1	2109	1782	930	2995	1607
0	1	3	2107	1780	931	2996	1610
0	1	5	2106	1779	931	2995	1610
0	0	0	2101	1774	926	2987	1607
1	3	0	2106	1779	930	2994	1610
0	1	0	2098	1777	931	2994	1609
1	2	0	2105	1780	931	2993	1609
0	0	0	2105	1779	930	2995	1610
0	0	1	2100	1777	931	2998	1607
2	0	2	2107	1780	932	2997	1609
0	0	0	2109	1780	932	2995	1609
0	0	5	2107	1779	931	2995	1609
0	0	0	2098	1774	919	2987	1604
0	0	0	2107	1779	931	2995	1610
0	2	0	2108	1778	931	2993	1597
0	0	0	2106	1779	930	2996	1610
0	1	0	2109	1781	931	2998	1609
1	1	2	2103	1775	928	2994	1608
0	0	3	2107	1779	932	2994	1600
0	1	0	2103	1777	931	2994	1609
0	0	2	2106	1780	932	2995	1610
0	0	3	2103	1777	930	2995	1609
2	2	5	2106	1777	929	2996	1609
0	0	0	2103	1778	931	2999	1611
0	0	2	2108	1779	933	2997	1611
1	3	0	2107	1779	929	2996	1610
0	2	0	2104	1770	928	2989	1603
0	2	0	2105	1779	931	2995	1609
0	1	2	2107	1778	931	2995	1609
3	0	1	2105	1777	931	2995	1610
1	0	2	2101	1770	925	2990	1604
1	2	0	2106	1778	930	2995	1611
0	1	2	2107	1777	931	2998	1610
0	0	2	2107	1781	932	2996	1611
1	4	0	2105	1777	930	2997	1608
1	0	0	2105	1775	929	2995	1606
0	0	2	2106	1778	931	2996	1610
0	0	2	2108	1778	930	2996	1609
1	4	2	2107	1777	930	2994	1609
1	4	0	2101	1769	927	2989	1604
0	1	0	2104	1773	927	2987	1602
1	0	0	2106	1777	929	2995	1608
0	0	1	2107	1779	931	2995	1608
0	1	2	2106	1778	929	2995	1609
0	1	2	2097	1773	924	2993	1608
0	0	1	2106	1776	930	2995	1607
1	1	1	2105	1778	931	2995	1610
2	4	0	2106	1777	931	2995	1608
0	0	0	2106	1777	930	2995	1609
0	0	0	2105	1778	927	2988	1604
1	2	0	2105	1775	931	2995	1610
0	0	0	2106	1777	929	2997	1611
1	2	0	2106	1778	931	2997	1610
0	2	0	2105	1774	926	2991	1605
2	3	0	2107	1779	931	2996	1610
0	1	2	2108	1776	930	2993	1608
0	0	1	2105	1778	931	2997	1609
0	0	1	2102	1775	927	2994	1607
0	0	0	2101	1775	930	2994	1611
1	2	0	2106	1780	931	2993	1610
0	0	2	2108	1780	933	2996	1612
0	0	6	2106	1779	932	2995	1610
0	1	1	2106	1779	930	2996	1609
0	0	2	2106	1775	924	2989	1602
1	2	0	2105	1778	929	2995	1609
0	0	2	2105	1777	930	2994	1609
0	1	0	2106	1777	930	2995	1609
0	0	2	2100	1771	925	2991	1604
0	0	2	2107	1780	932	2996	1612
0	1	5	2108	1778	930	2994	1609
0	0	0	2109	1779	932	2996	1610
0	0	5	2105	1776	929	2994	1609
0	0	1	2106	1775	927	2994	1609
1	1	0	2106	1776	931	2995	1609
0	1	3	2105	1778	930	2996	1608
2	0	0	2105	1778	931	2995	1609
0	0	2	2107	1780	930	2996	1610
1	0	0	2103	1770	927	2989	1603
0	0	3	2105	1780	932	2995	1609
0	1	0	2104	1777	931	2994	1609
0	1	3	2108	1778	931	2994	1609
0	1	0	2099	1774	926	2992	1608
0	1	0	2105	1777	931	2995	1610
0	0	4	2103	1776	928	2995	1609
0	0	5	2106	1778	931	2995	1610
0	0	3	2106	1777	931	2996	1610
0	1	4	2102	1776	929	2993	1603
0	1	1	2106	1778	932	2995	1611
0	0	0	2106	1779	931	2996	1611
0	0	1	2107	1778	932	2996	1608
0	1	2	2096	1774	926	2988	1605
1	1	0	2102	1779	930	2996	1610
0	1	0	2106	1779	929	2991	1603
2	1	0	2105	1775	930	2995	1606
0	0	5	2108	1780	933	2996	1610
1	4	0	2104	1773	929	2992	1609
0	0	0	2106	1779	932	2987	1605
0	1	0	2104	1779	930	2994	1609
0	0	0	2107	1779	932	2995	1610
0	0	0	2105	1778	931	2993	1608
0	0	5	2104	1777	928	2989	1605
2	0	0	2106	1779	933	2997	1611
0	0	3	2107	1781	932	2996	1610
0	0	1	2108	1781	931	2995	1610
0	1	3	2101	1772	926	2987	1605
1	0	0	2106	1782	931	2994	1611
0	2	0	2106	1780	925	2987	1607
0	0	0	2106	1779	929	2994	1610
0	0	0	2102	1772	928	2994	1609
0	0	1	2106	1779	928	2985	1607
0	0	0	2104	1778	931	2997	1612
0	0	0	2107	1782	932	2998	1610
0	0	0	2105	1779	930	2994	1609
0	0	0	2106	1779	930	2995	1610
0	3	0	2105	1776	926	2986	1602
0	1	5	2106	1779	931	2995	1607
1	2	0	2106	1780	932	2997	1611
0	1	2	2101	1775	922	2988	1600
0	0	2	2104	1773	923	2991	1605
0	0	2	2108	1780	933	2998	1612
0	0	1	2106	1781	932	2995	1610
0	0	2	2106	1781	932	2995	1610
0	0	2	2101	1775	923	2989	1607
2	0	0	2106	1780	932	2995	1610
0	0	3	2106	1780	931	2994	1609
2	4	0	2106	1781	930	2994	1610
2	1	0	2107	1779	931	2994	1610
0	0	3	2108	1780	932	2992	1606
0	0	0	2106	1780	933	2997	1612
0	0	0	2108	1783	933	2998	1611
1	1	3	2108	1781	930	2996	1609
0	0	0	2102	1772	924	2989	1604
0	0	5	2106	1779	930	2995	1608
0	0	2	2107	1779	931	2993	1608
1	0	0	2108	1780	930	2995	1609
0	0	2	2099	1773	927	2990	1608
0	0	5	2101	1772	928	2993	1608
0	0	2	2106	1780	931	2995	1611
0	3	0	2106	1780	933	2995	1611
1	2	0	2106	1782	931	2995	1609
0	0	1	2106	1780	931	2995	1610
1	2	0	2106	1780	928	2986	1605
0	0	3	2105	1781	930	2995	1610
2	0	5	2106	1779	932	2995	1608
0	0	0	2106	1772	929	2995	1608
0	2	0	2102	1774	923	2989	1604
0	0	5	2106	1780	931	2995	1610
1	3	0	2108	1782	932	2994	1610
0	0	0	2107	1780	932	2995	1610
0	0	0	2102	1778	929	2994	1609
1	2	0	2105	1780	930	2990	1609
1	3	0	2105	1779	932	2994	1610
0	2	2	2106	1780	931	2994	1607
0	0	0	2106	1781	930	2993	1609
0	1	0	2107	1781	932	2994	1610
0	1	1	2108	1775	927	2987	1603
0	1	4	2106	1780	931	2994	1610
0	0	5	2106	1779	933	2996	1612
2	2	0	2107	1782	932	2998	1611
1	0	0	2102	1775	931	2986	1604
0	0	0	2107	1780	932	2995	1609
0	0	1	2104	1776	928	2994	1609
0	1	3	2105	1780	931	2994	1609
1	2	4	2106	1780	930	2993	1610
0	1	1	2102	1775	929	2992	1609
0	0	2	2106	1780	931	2994	1609
0	0	2	2106	1779	931	2997	1612
0	1	3	2107	1782	933	2996	1609
2	1	0	2104	1774	926	2988	1603
1	2	0	2106	1778	930	2994	1609
1	3	0	2106	1781	931	2994	1606
0	1	0	2106	1781	931	2994	1610
0	2	0	2106	1780	931	2996	1611
0	0	2	2103	1777	926	2993	1608
0	1	1	2108	1781	932	2996	1604
0	0	0	2104	1779	931	2994	1610
0	0	0	2106	1780	931	2993	1610
0	1	3	2106	1779	931	2993	1610
0	0	3	2103	1779	931	2991	1605
2	0	2	2106	1780	930	2996	1609
2	0	1	2106	1779	930	2994	1611
0	0	0	2105	1781	932	2997	1612
2	1	1	2102	1775	924	2990	1606
0	2	1	2108	1781	932	2994	1609
0	1	1	2107	1781	930	2988	1606
0	1	0	2105	1779	932	2994	1610
0	3	2	2103	1777	930	2994	1610
0	0	0	2107	1780	930	2986	1608
1	4	0	2108	1779	929	3000	1610
1	4	0	2106	1780	930	2994	1609
3	0	0	2106	1781	932	2995	1609
1	1	2	2106	1780	931	2993	1610
0	1	2	2105	1776	927	2988	1604
0	0	0	2107	1780	930	2995	1608
3	2	0	2106	1778	929	2992	1610
0	0	0	2106	1780	930	2994	1610
0	0	5	2098	1773	926	2988	1604
2	0	1	2105	1780	931	2997	1611
0	0	5	2107	1774	929	2995	1611
0	1	0	2109	1781	933	2996	1610
0	0	0	2105	1779	930	2991	1609
0	0	2	2108	1775	924	2990	1607
1	2	0	2105	1779	932	2993	1610
0	0	2	2105	1779	930	2994	1609
0	0	2	2106	1779	931	2994	1606
0	0	2	2100	1775	927	2987	1604
0	0	2	2107	1780	931	2995	1610
1	4	0	2109	1781	933	2998	1611
0	0	0	2106	1781	931	2994	1609
3	0	0	2106	1780	932	2993	1610
1	3	0	2100	1775	926	2989	1605
1	2	0	2106	1781	932	2992	1610
0	1	0	2100	1774	929	2994	1609
0	0	1	2102	1775	928	2992	1609
2	1	0	2103	1776	928	2991	1609
0	1	2	2106	1780	929	2993	1609
0	1	3	2107	1783	931	2992	1609
0	2	0	2106	1781	929	2994	1608
0	0	0	2106	1780	931	2993	1610
0	0	0	2106	1779	927	2989	1604
0	0	3	2106	1781	930	2995	1612
0	0	3	2106	1782	933	2996	1612
0	0	0	2108	1783	932	2994	1609
0	0	2	2102	1775	925	2987	1602
0	0	2	2106	1781	931	2993	1610
0	0	0	2105	1780	931	2989	1610
0	3	0	2105	1780	929	2995	1609
0	0	3	2101	1777	930	2992	1607
1	3	0	2106	1780	931	2991	1609
0	0	2	2105	1779	931	2993	1610
0	1	2	2106	1780	933	2997	1611
0	1	6	2106	1780	931	2994	1609
0	0	2	2105	1781	932	2996	1611
1	2	0	2107	1780	925	2990	1602
0	1	0	2109	1781	932	2995	1609
1	1	0	2106	1779	932	2995	1609
0	0	0	2106	1779	932	2995	1608
0	0	3	2102	1775	925	2989	1602
0	0	1	2103	1780	931	2994	1609
1	2	0	2108	1779	929	2992	1609
0	0	2	2106	1780	931	2993	1609
0	0	3	2104	1778	931	2995	1611
2	0	0	2109	1779	930	2997	1609
1	4	0	2108	1783	932	2995	1610
1	1	5	2107	1780	931	2995	1609
0	0	2	2106	1781	931	2994	1610
0	0	1	2099	1775	928	2988	1605
0	0	1	2106	1780	929	2995	1609
1	1	0	2107	1781	930	2995	1610
1	3	0	2107	1778	930	2995	1609
1	1	0	2109	1782	931	2996	1610
0	0	0	2103	1776	927	2992	1608
1	2	0	2107	1782	931	2995	1611
0	1	5	2105	1779	930	2995	1609
0	0	0	2106	1779	931	2994	1610
1	2	5	2107	1780	930	2996	1608
0	0	0	2104	1778	930	2991	1605
3	4	0	2107	1780	932	2997	1611
2	0	0	2106	1781	934	2997	1611
2	0	0	2109	1782	932	2996	1607
0	0	1	2105	1776	927	2990	1605
3	0	0	2107	1782	930	2997	1609
1	2	0	2107	1778	932	2994	1600
0	0	0	2105	1780	932	2994	1609
0	0	0	2104	1775	929	2994	1609
1	0	1	2106	1779	929	2995	1605
0	0	0	2105	1779	931	2994	1611
0	0	2	2107	1781	936	2997	1612
1	1	2	2109	1781	933	2995	1610
0	0	0	2108	1781	932	2996	1610
1	1	2	2105	1779	929	2991	1605
3	0	0	2107	1780	932	2996	1609
1	4	1	2108	1776	929	2995	1610
0	0	4	2106	1778	930	2995	1610
1	4	0	2099	1775	927	2989	1604
0	0	5	2106	1779	932	2997	1611
0	2	2	2108	1781	930	2993	1610
2	0	2	2108	1782	933	2997	1611
1	2	0	2105	1778	930	2998	1609
0	0	3	2107	1782	927	2991	1608
0	0	2	2104	1778	930	2995	1610
0	0	4	2107	1779	931	2997	1608
0	1	0	2106	1777	931	2995	1609
0	0	6	2105	1775	927	2986	1605
0	0	2	2107	1778	932	2996	1611
2	0	2	2107	1782	931	2997	1609
3	0	1	2106	1779	930	2996	1609
0	0	0	2106	1779	932	2995	1609
0	0	0	2098	1773	923	2988	1602
0	0	0	2106	1778	929	2996	1610
0	1	0	2106	1769	929	2995	1611
0	0	5	2107	1781	933	2998	1610
0	0	0	2107	1779	931	2996	1608
0	1	4	2107	1773	928	2993	1608
0	0	3	2104	1778	931	2994	1606
0	0	2	2106	1779	931	2995	1610
2	1	0	2106	1779	930	2995	1609
0	0	3	2103	1774	927	2988	1604
0	0	0	2109	1778	931	2992	1609
1	4	0	2106	1779	932	2997	1612
0	0	6	2107	1777	931	2993	1610
0	0	0	2102	1772	925	2987	1607
0	0	2	2105	1779	932	2996	1610
0	0	5	2100	1774	930	2997	1609
0	0	5	2097	1776	928	2994	1609
0	1	0	2106	1778	931	2994	1610
2	0	0	2105	1778	931	2994	1610
0	0	0	2100	1774	930	2994	1604
0	1	0	2107	1779	931	2994	1609
1	1	0	2106	1779	932	2995	1609
0	4	0	2107	1780	932	2997	1610
0	1	0	2107	1780	926	2991	1605
0	1	6	2106	1776	930	2998	1610
0	1	5	2106	1778	929	2996	1609
2	0	2	2107	1779	931	2996	1609
1	2	0	2101	1773	924	2990	1604
0	1	0	2107	1778	932	2997	1609
0	1	0	2106	1778	931	2995	1609
0	0	2	2106	1778	931	2998	1611
1	0	2	2104	1779	930	2999	1610
1	2	2	2104	1778	932	2997	1611
0	1	0	2108	1781	930	2998	1609
0	0	1	2107	1780	930	2996	1610
0	0	2	2104	1778	931	2995	1610
2	0	2	2104	1771	927	2988	1603
0	2	0	2106	1779	928	2997	1607
0	0	3	2105	1778	932	2996	1608
0	0	5	2106	1778	931	2996	1609
0	4	3	2108	1780	932	2996	1608
0	1	0	2101	1771	926	2990	1606
0	0	3	2107	1780	929	2995	1610
1	3	0	2103	1779	931	2996	1610
0	0	0	2107	1780	930	2993	1609
2	0	2	2105	1779	929	2996	1608
2	0	2	2102	1780	930	2997	1604
1	4	0	2106	1781	932	2998	1611
1	2	0	2108	1782	932	2997	1610
0	1	0	2107	1780	931	2997	1610
0	0	2	2103	1774	924	2989	1602
0	1	3	2106	1780	930	2996	1610
1	3	0	2107	1776	932	2996	1606
0	0	3	2107	1779	931	2996	1610
2	4	0	2101	1774	928	2993	1610
0	0	0	2106	1777	932	2997	1607
0	1	3	2107	1781	933	2999	1611
2	0	5	2109	1783	931	2997	1610
1	2	0	2107	1780	931	2995	1610
2	0	1	2106	1779	932	2995	1609
1	2	0	2107	1778	928	2991	1604
1	3	0	2106	1780	931	2997	1612
0	0	0	2108	1781	933	2997	1611
0	0	1	2109	1781	934	2997	1610
0	0	6	2101	1775	924	2987	1604
1	1	0	2107	1780	931	2997	1610
0	0	4	2106	1780	928	2993	1609
0	1	3	2107	1780	930	2995	1610
0	1	0	2104	1780	931	2995	1610
0	0	2	2105	1779	926	2994	1608
2	2	0	2105	1780	932	2997	1611
0	0	2	2108	1782	933	2999	1610
1	0	0	2108	1781	933	2996	1610
0	1	6	2103	1774	927	2987	1602
0	2	0	2107	1780	931	2995	1610
0	1	3	2102	1776	930	2996	1612
1	1	0	2107	1780	931	2994	1609
0	1	0	2105	1781	931	2995	1610
1	2	0	2101	1771	929	2989	1607
0	0	4	2107	1778	931	2996	1610
0	2	0	2102	1776	935	2995	1609
1	2	0	2106	1782	930	2996	1611
1	1	0	2104	1780	932	2999	1610
0	0	2	2104	1780	932	2997	1607
1	2	0	2108	1781	931	2996	1608
0	1	0	2107	1782	932	2996	1611
0	3	0	2106	1782	933	2995	1610
2	0	0	2103	1772	926	2988	1604
2	0	2	2107	1780	929	2996	1609
0	1	0	2107	1781	929	2996	1605
2	0	2	2107	1781	930	2995	1610
0	0	2	2102	1774	928	2994	1611
2	2	2	2107	1783	933	2998	1606
1	2	0	2107	1782	929	2996	1610
0	1	5	2105	1780	930	2995	1608
0	0	1	2107	1781	933	2996	1610
0	0	0	2104	1781	930	2995	1611
0	0	0	2105	1781	929	2989	1605
0	4	1	2106	1780	932	2996	1613
0	0	0	2108	1783	933	2998	1610
0	0	3	2107	1782	932	2995	1611
0	1	0	2102	1774	927	2989	1604
1	1	0	2108	1780	932	2996	1611
0	0	6	2106	1781	929	2980	1605
0	0	1	2107	1781	932	2995	1609
0	0	0	2100	1778	931	2994	1610
1	2	0	2106	1781	928	2987	1605
0	0	0	2105	1780	931	2996	1612
0	0	0	2107	1783	934	2999	1611
0	1	6	2107	1783	932	2999	1609
0	1	0	2106	1779	929	2988	1598
0	1	2	2106	1782	932	2996	1611
0	1	0	2106	1778	932	2997	1610
0	0	2	2106	1782	927	2994	1611
2	0	5	2105	1779	930	2995	1609
1	4	3	2102	1774	926	2988	1604
0	2	1	2103	1779	933	2997	1611
0	0	1	2107	1780	932	2996	1611
2	0	2	2108	1781	930	2994	1608
1	1	0	2102	1777	925	2991	1604
0	0	1	2107	1781	932	2996	1612
0	0	2	2106	1780	932	2998	1614
0	2	0	2106	1780	932	2995	1610
0	1	0	2106	1780	931	2995	1609
1	2	0	2105	1781	929	2996	1606
1	0	2	2106	1780	930	2997	1610
0	0	3	2107	1781	932	2999	1612
1	1	0	2107	1782	932	2998	1610
0	0	0	2104	1776	927	2990	1604
1	1	5	2107	1781	931	2996	1610
0	0	2	2107	1780	932	2995	1609
1	3	0	2106	1781	931	2996	1610
1	1	1	2101	1773	925	2994	1609
1	0	1	2107	1780	930	2995	1609
0	0	0	2106	1780	931	2995	1610
0	0	0	2107	1780	930	2997	1611
4	2	0	2106	1779	931	2996	1610
2	2	0	2107	1779	932	2995	1609
0	0	0	2104	1779	929	2989	1603
2	2	0	2106	1780	933	2995	1608
0	0	2	2107	1780	931	2994	1609
0	4	2	2105	1780	932	2994	1609
1	1	0	2101	1772	925	2988	1607
0	0	2	2107	1781	934	2998	1612
1	0	2	2108	1782	928	2995	1609
1	1	6	2107	1780	932	2995	1609
0	2	0	2104	1779	930	2996	1608
0	2	0	2106	1781	929	2995	1608
1	2	0	2106	1780	931	2995	1609
0	0	3	2106	1780	931	2996	1610
0	0	2	2105	1780	931	2991	1610
1	1	0	2105	1775	927	2989	1604
0	1	0	2106	1782	931	2998	1612
1	1	3	2108	1782	932	2997	1610
0	0	2	2107	1780	931	2995	1610
0	0	2	2105	1784	930	2996	1609
0	0	2	2101	1774	926	2986	1606
0	1	0	2106	1781	931	2996	1610
1	3	0	2104	1778	929	2996	1611
1	2	2	2106	1782	932	2999	1611
0	2	0	2107	1782	933	2995	1609
0	0	1	2105	1780	929	2995	1605
0	0	3	2106	1780	930	2995	1609
1	1	0	2106	1780	931	2996	1610
0	0	2	2106	1779	931	2996	1610
0	0	1	2101	1775	926	2986	1604
1	4	0	2107	1779	932	2997	1609
2	0	2	2107	1779	931	2997	1602
0	0	2	2104	1780	932	2996	1610
0	1	0	2102	1776	925	2993	1610
0	1	0	2108	1782	934	2998	1605
0	0	0	2106	1781	932	2997	1610
0	1	2	2101	1780	929	2994	1610
1	1	0	2107	1781	929	2997	1611
1	0	0	2106	1781	931	2995	1610
1	3	0	2105	1780	931	2993	1607
0	0	1	2107	1782	934	2998	1610
0	0	0	2109	1783	931	2996	1609
0	0	1	2107	1782	930	2996	1610
0	1	5	2101	1776	927	2988	1604
0	0	2	2108	1782	930	2996	1608
0	2	0	2106	1781	932	2985	1607
0	1	5	2105	1781	933	2996	1610
0	1	0	2102	1776	929	2995	1609
0	0	1	2106	1780	930	2988	1608
0	0	2	2106	1782	932	2998	1610
0	2	0	2108	1782	932	2996	1609
0	0	0	2106	1782	929	2995	1608
0	0	1	2105	1781	927	2989	1605
1	3	6	2106	1779	931	2994	1610
2	0	2	2107	1780	932	2997	1612
2	0	5	2108	1784	932	2998	1612
0	1	4	2109	1782	933	2996	1610
0	0	6	2103	1773	927	2990	1604
0	2	0	2106	1781	931	2994	1611
1	2	1	2106	1776	927	2991	1606
0	0	2	2105	1781	931	2994	1611
0	0	3	2104	1779	931	2994	1609
2	0	0	2103	1772	926	2994	1609
0	1	0	2106	1777	933	2997	1613
2	0	3	2105	1782	932	2997	1611
0	0	2	2102	1782	933	2995	1610
0	2	0	2100	1772	928	2990	1605
0	0	0	2106	1783	931	2994	1610
1	1	0	2106	1781	930	2993	1610
1	1	0	2106	1781	930	2999	1609
0	1	6	2102	1776	927	2989	1607
0	1	0	2106	1781	930	2995	1609
0	1	2	2105	1780	931	2995	1610
0	1	0	2101	1778	928	2995	1609
1	4	0	2106	1781	931	2997	1611
0	0	0	2105	1783	933	2998	1611
1	1	4	2099	1779	929	2995	1603
2	3	0	2117	1783	933	2994	1611
0	0	0	2107	1781	931	2997	1609
1	4	7	2106	1779	931	2995	1610
0	0	0	2106	1770	928	2990	1604
1	2	5	2107	1778	932	2995	1606
1	3	0	2104	1779	929	2993	1610
2	4	0	2107	1779	932	2995	1612
0	0	3	2099	1775	928	2990	1606
1	3	5	2108	1783	932	2997	1610
0	0	0	2108	1780	930	2995	1609
1	2	0	2106	1781	931	2995	1610
0	0	1	2102	1778	930	2995	1608
1	1	2	2107	1780	931	2994	1610
2	0	0	2107	1779	931	2996	1609
0	0	2	2106	1780	930	2995	1609
0	0	2	2106	1779	929	2996	1609
2	1	0	2102	1775	928	2992	1605
0	1	0	2109	1781	931	2996	1609
0	0	3	2105	1779	931	2995	1608
0	0	1	2106	1779	931	2995	1608
0	0	2	2106	1780	931	2995	1610
0	0	2	2102	1774	925	2991	1608
0	0	1	2107	1780	934	2998	1610
0	0	2	2106	1780	932	2996	1609
0	0	2	2107	1779	932	2995	1609
1	3	0	2103	1779	931	2994	1610
1	2	0	2104	1778	931	2992	1601
2	3	0	2105	1778	931	2996	1609
1	1	0	2106	1780	930	2996	1609
1	3	0	2107	1780	931	2994	1610
0	1	3	2100	1775	926	2990	1606
0	0	0	2107	1781	931	2996	1610
0	0	3	2109	1781	932	2993	1607
0	1	3	2107	1779	931	2992	1609
1	3	0	2101	1774	929	2992	1611
1	1	0	2106	1780	931	2992	1606
1	2	2	2106	1778	930	2995	1607
0	0	0	2107	1781	934	2998	1610
0	1	1	2108	1781	932	2996	1609
0	0	0	2106	1779	931	2995	1609
0	0	6	2106	1775	927	2987	1604
1	2	0	2107	1780	931	2998	1612
0	2	4	2109	1782	933	2994	1609
0	0	3	2108	1781	932	2995	1609
1	3	6	2099	1774	926	2989	1604
0	1	0	2106	1776	929	2996	1609
0	1	0	2106	1775	929	2993	1610
0	0	2	2105	1779	931	2994	1609
2	2	5	2102	1777	932	2995	1609
0	1	0	2103	1773	928	2994	1608
1	0	2	2106	1780	930	2998	1610
1	0	2	2108	1782	933	2998	1612
0	2	4	2107	1781	932	2996	1609
0	1	1	2103	1772	924	2989	1602
3	0	0	2107	1781	930	2996	1609
