# Supplementary material for: Assisting hand gesture classification and rehabilitation assessment via sEMG and finger motion data
Source: Front Bioeng Biotechnol. 2026 Jan 8;13:1751763. doi: 10.3389/fbioe.2025.1751763 (PMC12823985; doi:10.3389/fbioe.2025.1751763)
Supplement: Supplementary file 1 [file DataSheet1.zip › dataset/function 0/1/4/0.csv]

channel_2	channel_3	channel_6	pinky	ring finger	middle finger	forefinger	thumb
0	0	0	2111	1764	931	1856	1606
0	1	0	2111	1765	933	1857	1607
0	0	2	2108	1761	927	1851	1603
0	0	2	2100	1774	934	1872	1601
1	4	4	2101	1774	934	1875	1601
0	0	0	2100	1774	934	1873	1601
1	1	3	2100	1776	926	1870	1592
0	0	0	2098	1773	935	1874	1602
1	1	0	2100	1774	934	1876	1603
3	3	2	2103	1776	935	1875	1600
1	2	2	2095	1769	930	1869	1597
2	2	1	2098	1774	934	1874	1600
1	2	3	2100	1777	935	1874	1599
1	1	0	2098	1770	933	1874	1602
2	4	3	2102	1777	937	1875	1602
0	0	5	2101	1773	936	1875	1601
0	0	1	2099	1771	933	1873	1598
0	0	0	2101	1774	935	1873	1601
0	1	2	2099	1774	935	1874	1601
2	2	2	2100	1774	931	1876	1601
0	0	1	2095	1769	929	1869	1594
0	0	1	2099	1774	935	1874	1601
0	1	1	2100	1775	933	1874	1603
0	0	0	2101	1776	936	1877	1603
0	0	1	2098	1771	931	1871	1598
0	0	1	2101	1775	934	1876	1601
0	0	0	2096	1772	933	1874	1597
0	2	0	2099	1773	933	1875	1601
0	0	0	2099	1774	933	1874	1601
0	0	0	2096	1773	932	1874	1594
0	0	2	2097	1774	935	1873	1598
0	1	3	2100	1774	934	1876	1601
0	1	3	2099	1778	934	1875	1601
0	1	5	2100	1774	934	1874	1601
0	1	1	2092	1768	928	1869	1595
0	0	0	2100	1775	933	1876	1601
0	0	0	2101	1775	934	1876	1597
1	0	0	2100	1776	933	1876	1602
0	1	2	2096	1768	931	1873	1602
0	0	2	2096	1774	935	1875	1596
0	0	2	2098	1774	933	1876	1601
0	0	0	2099	1773	934	1874	1600
1	4	1	2100	1774	935	1874	1603
0	0	3	2098	1773	937	1873	1599
0	1	1	2102	1777	936	1876	1600
0	0	0	2101	1775	934	1874	1600
1	3	0	2099	1773	934	1875	1600
1	2	0	2092	1768	930	1868	1596
0	0	0	2097	1769	929	1870	1594
0	0	2	2100	1774	933	1877	1603
0	0	2	2100	1773	931	1867	1599
1	0	1	2102	1775	936	1876	1600
1	2	0	2097	1772	932	1874	1599
0	1	2	2100	1774	928	1868	1598
1	3	2	2099	1773	934	1874	1601
0	0	0	2100	1774	935	1875	1600
0	0	0	2100	1775	935	1874	1602
1	2	4	2098	1767	930	1870	1594
0	0	0	2099	1773	934	1875	1601
0	0	2	2100	1775	936	1878	1602
2	0	0	2101	1777	935	1876	1602
0	0	1	2092	1768	930	1866	1597
0	1	0	2099	1773	935	1873	1600
1	2	2	2100	1767	931	1871	1600
0	0	2	2099	1773	933	1874	1601
0	0	2	2098	1773	933	1873	1599
0	0	1	2099	1775	935	1878	1601
0	0	0	2101	1768	932	1874	1600
0	0	0	2099	1774	935	1874	1597
0	0	0	2099	1774	935	1873	1600
1	1	3	2099	1775	935	1874	1601
2	4	0	2102	1774	934	1875	1601
0	0	1	2100	1773	933	1875	1600
0	0	0	2100	1773	933	1876	1602
2	2	7	2100	1776	934	1875	1602
2	1	2	2096	1765	926	1869	1595
0	0	0	2102	1774	935	1874	1600
1	2	0	2100	1773	935	1874	1599
2	2	0	2101	1774	935	1873	1601
0	0	0	2096	1769	932	1873	1598
1	4	0	2099	1774	933	1875	1600
0	0	5	2101	1774	934	1873	1601
2	0	2	2100	1775	936	1874	1603
1	2	4	2101	1776	935	1877	1601
1	2	2	2101	1771	929	1868	1596
1	0	0	2100	1775	934	1876	1602
2	2	0	2100	1774	934	1874	1600
1	1	0	2102	1774	935	1876	1600
1	1	4	2094	1767	929	1867	1594
0	0	0	2100	1773	933	1875	1600
0	0	0	2099	1771	935	1875	1590
2	1	2	2100	1768	934	1874	1600
1	1	4	2100	1774	934	1874	1602
1	1	3	2099	1773	933	1877	1603
0	0	0	2100	1775	936	1876	1597
3	3	0	2103	1775	935	1876	1600
0	2	1	2101	1773	935	1874	1601
1	1	5	2101	1773	934	1876	1601
0	1	4	2096	1767	928	1870	1596
0	0	2	2100	1774	934	1875	1601
1	0	0	2100	1773	935	1875	1598
0	0	0	2100	1774	933	1876	1601
0	0	0	2095	1769	930	1875	1601
0	0	0	2102	1774	938	1878	1600
0	0	0	2099	1776	934	1875	1601
0	1	5	2101	1774	936	1872	1601
0	0	0	2100	1773	934	1875	1601
1	3	0	2099	1774	933	1872	1595
0	0	2	2099	1773	935	1873	1597
0	0	2	2100	1775	934	1876	1603
0	2	0	2101	1777	936	1877	1603
1	1	5	2103	1777	937	1876	1600
1	2	2	2095	1767	929	1867	1595
1	4	0	2101	1775	934	1875	1602
2	3	0	2100	1773	934	1873	1599
0	0	0	2100	1774	933	1875	1601
0	1	5	2097	1771	934	1875	1600
0	0	1	2100	1774	932	1869	1599
0	0	3	2112	1773	933	1877	1603
0	0	6	2100	1774	935	1878	1603
1	2	0	2102	1776	937	1876	1602
0	0	0	2100	1771	930	1871	1593
0	0	5	2098	1774	936	1876	1602
0	0	0	2100	1773	935	1875	1601
0	0	4	2101	1774	937	1875	1600
0	0	0	2095	1768	931	1867	1594
0	0	2	2095	1771	934	1873	1596
0	0	0	2102	1775	935	1876	1601
1	2	7	2101	1772	933	1874	1603
2	0	2	2100	1775	934	1876	1601
3	0	0	2098	1772	935	1875	1601
1	1	2	2100	1769	933	1873	1600
0	0	1	2099	1773	933	1873	1599
1	2	0	2102	1776	933	1875	1599
0	0	2	2101	1775	934	1874	1601
1	0	0	2096	1765	929	1870	1590
0	1	2	2100	1774	934	1876	1603
0	0	0	2101	1775	935	1879	1602
0	0	0	2102	1775	936	1876	1600
0	1	2	2098	1769	928	1870	1598
0	1	2	2101	1773	934	1876	1600
1	2	5	2094	1771	930	1873	1598
0	0	0	2101	1773	934	1876	1601
1	2	2	2100	1774	933	1876	1600
1	3	0	2101	1774	935	1875	1600
0	0	0	2098	1772	934	1869	1597
0	0	0	2101	1774	934	1876	1600
0	0	0	2099	1774	935	1875	1601
0	1	6	2100	1775	934	1876	1600
1	2	0	2098	1767	929	1867	1595
0	1	2	2099	1773	934	1870	1602
1	1	6	2100	1775	935	1872	1596
3	0	0	2103	1777	935	1877	1602
0	0	0	2097	1768	934	1874	1600
0	0	0	2100	1771	933	1870	1595
3	5	5	2099	1773	934	1875	1601
0	0	0	2100	1774	933	1876	1601
0	0	0	2100	1773	935	1874	1600
0	0	0	2098	1772	930	1869	1595
0	0	1	2100	1773	933	1875	1601
0	0	0	2100	1774	936	1877	1603
0	1	3	2103	1776	937	1876	1601
0	0	0	2099	1773	935	1876	1600
0	2	0	2095	1767	930	1869	1596
0	1	2	2100	1774	934	1875	1601
3	4	2	2100	1773	928	1869	1600
1	1	5	2098	1775	935	1878	1603
1	1	2	2099	1772	933	1875	1601
2	3	0	2100	1773	935	1875	1599
0	0	0	2100	1771	934	1875	1598
1	1	2	2100	1772	934	1874	1601
0	0	0	2094	1766	930	1869	1593
0	0	1	2101	1772	934	1875	1599
0	0	0	2099	1773	934	1875	1601
0	0	0	2100	1770	934	1875	1602
0	0	0	2096	1771	934	1880	1601
0	0	0	2101	1771	934	1877	1601
0	1	0	2101	1774	934	1875	1600
0	1	5	2101	1774	933	1875	1600
1	2	0	2101	1772	933	1875	1599
1	1	2	2100	1767	929	1870	1595
1	2	0	2100	1771	932	1874	1600
0	0	0	2099	1772	934	1875	1600
0	0	2	2098	1772	934	1875	1601
3	4	5	2094	1766	931	1868	1594
0	0	0	2100	1772	932	1876	1602
1	4	0	2100	1773	933	1876	1600
1	1	0	2100	1772	932	1876	1600
0	0	0	2100	1773	934	1874	1601
0	1	0	2099	1772	934	1875	1601
0	0	2	2099	1766	933	1877	1601
0	0	1	2100	1772	934	1876	1600
0	0	2	2099	1773	935	1878	1602
3	0	2	2102	1775	935	1877	1601
0	0	2	2096	1770	929	1868	1593
1	1	0	2099	1770	933	1873	1599
0	0	1	2100	1773	935	1875	1598
0	0	2	2099	1772	935	1874	1600
1	1	0	2095	1765	928	1871	1598
0	0	0	2099	1772	935	1875	1602
1	2	1	2100	1772	934	1875	1600
0	0	2	2100	1773	936	1877	1603
2	4	0	2100	1773	937	1877	1601
1	1	0	2098	1771	934	1871	1595
0	0	0	2099	1772	934	1871	1594
0	0	6	2100	1772	934	1876	1597
1	2	0	2101	1771	935	1876	1600
0	0	1	2100	1773	936	1878	1602
0	0	4	2089	1768	930	1869	1595
0	0	2	2103	1772	933	1877	1599
1	3	0	2101	1773	933	1877	1600
3	0	0	2101	1772	936	1877	1601
2	0	0	2095	1768	931	1874	1599
0	1	5	2100	1772	933	1870	1596
0	1	5	2100	1772	934	1876	1599
0	1	1	2101	1773	934	1876	1600
1	1	1	2100	1774	935	1878	1602
0	1	1	2100	1772	930	1871	1593
0	0	4	2101	1773	932	1871	1599
0	0	3	2100	1773	935	1875	1600
2	0	2	2100	1772	933	1875	1599
0	1	0	2095	1768	929	1870	1594
0	0	3	2096	1767	930	1870	1592
0	0	2	2101	1773	933	1876	1600
0	0	3	2100	1773	935	1875	1603
0	1	1	2100	1773	936	1877	1602
1	1	6	2100	1772	936	1876	1600
0	0	2	2102	1771	932	1874	1599
1	2	0	2097	1773	935	1877	1600
1	2	0	2100	1773	934	1876	1600
1	2	0	2101	1774	936	1877	1602
0	1	0	2095	1767	928	1869	1591
0	0	1	2097	1769	932	1874	1600
0	1	0	2100	1773	935	1873	1601
1	1	0	2102	1773	934	1878	1602
0	0	2	2098	1769	930	1873	1598
0	1	0	2102	1775	936	1876	1601
2	0	0	2100	1773	937	1876	1602
1	2	0	2100	1772	934	1876	1599
1	3	0	2100	1773	933	1877	1601
2	2	0	2100	1774	935	1876	1601
1	3	0	2097	1772	935	1875	1596
0	1	1	2104	1776	935	1879	1593
0	1	0	2103	1776	934	1876	1600
1	0	2	2102	1773	934	1877	1602
0	0	0	2098	1767	929	1872	1593
3	0	1	2098	1771	934	1876	1600
0	0	3	2100	1774	935	1876	1600
0	0	2	2100	1774	935	1875	1602
1	0	2	2095	1766	932	1876	1600
0	4	0	2097	1774	933	1871	1597
1	2	0	2101	1775	936	1878	1603
2	4	0	2103	1776	937	1876	1601
1	2	1	2101	1774	935	1877	1600
1	0	2	2100	1772	931	1871	1592
0	0	5	2100	1774	929	1868	1597
0	0	2	2100	1775	935	1877	1600
1	1	0	2101	1774	934	1877	1600
0	1	0	2101	1777	937	1879	1600
0	0	2	2098	1769	930	1871	1596
2	0	0	2100	1773	933	1877	1602
0	1	0	2101	1774	935	1876	1601
1	3	0	2099	1773	936	1875	1601
1	3	0	2103	1775	935	1877	1601
0	0	1	2100	1772	935	1877	1601
0	0	0	2101	1772	934	1876	1600
0	2	2	2100	1774	933	1877	1600
0	0	5	2100	1773	935	1877	1603
0	0	1	2101	1776	936	1877	1597
0	2	0	2103	1775	934	1877	1602
0	0	0	2101	1774	934	1877	1601
1	2	5	2100	1774	933	1876	1601
0	0	2	2093	1764	927	1868	1595
2	0	0	2100	1773	933	1875	1601
1	1	3	2100	1773	933	1877	1600
0	0	0	2100	1774	935	1877	1604
0	1	6	2097	1765	935	1876	1601
0	0	2	2100	1775	935	1877	1600
0	0	2	2101	1774	932	1877	1599
1	4	0	2100	1773	935	1877	1601
0	0	0	2100	1773	933	1876	1600
1	3	0	2100	1773	933	1872	1594
0	0	0	2100	1773	933	1875	1598
0	1	1	2102	1776	936	1875	1600
0	0	2	2102	1774	935	1877	1601
0	1	2	2101	1774	934	1877	1601
1	1	4	2094	1768	929	1872	1596
1	2	0	2100	1773	933	1877	1599
2	0	0	2100	1774	933	1877	1600
2	0	0	2101	1772	935	1878	1601
1	2	0	2096	1772	933	1875	1601
0	0	3	2100	1774	932	1876	1602
1	1	0	2102	1775	936	1879	1601
0	1	0	2102	1776	935	1877	1601
0	0	2	2101	1774	935	1877	1601
1	2	0	2097	1767	930	1872	1595
3	0	2	2102	1771	932	1876	1601
0	0	0	2100	1773	935	1877	1601
1	4	0	2100	1774	934	1877	1601
1	1	6	2098	1768	928	1872	1597
2	2	1	2097	1768	930	1869	1598
1	1	2	2101	1774	934	1876	1600
0	2	2	2101	1773	935	1877	1601
0	0	0	2101	1773	934	1875	1600
1	2	5	2100	1773	935	1876	1601
1	3	0	2097	1771	933	1876	1595
1	1	0	2101	1773	935	1875	1600
1	1	2	2100	1775	935	1879	1604
2	4	5	2102	1776	936	1877	1601
1	1	2	2099	1769	930	1872	1596
1	1	0	2099	1773	935	1875	1600
0	0	0	2100	1773	935	1876	1600
0	0	0	2100	1773	935	1877	1601
0	0	0	2093	1768	933	1875	1600
1	0	0	2100	1773	935	1873	1597
2	1	0	2101	1773	935	1877	1601
0	0	0	2101	1773	934	1877	1600
0	2	4	2100	1773	934	1877	1601
0	0	1	2101	1773	933	1877	1600
0	0	0	2099	1770	928	1874	1594
2	0	0	2100	1774	932	1869	1599
1	0	0	2100	1774	935	1876	1601
0	0	0	2101	1773	935	1877	1601
2	4	6	2095	1768	927	1866	1596
0	0	0	2100	1773	935	1879	1603
0	0	0	2102	1771	935	1877	1602
0	1	1	2102	1775	935	1876	1600
1	2	4	2097	1773	934	1875	1601
0	0	0	2101	1770	929	1874	1599
0	4	4	2100	1773	935	1877	1601
2	4	4	2102	1774	934	1878	1601
0	0	6	2100	1774	935	1877	1602
0	0	0	2097	1768	929	1871	1597
1	1	3	2099	1767	933	1877	1600
0	0	3	2103	1776	936	1877	1600
0	1	2	2101	1774	934	1876	1601
0	0	0	2101	1774	935	1878	1601
0	2	5	2094	1761	929	1870	1597
1	1	5	2101	1773	935	1877	1602
0	0	0	2100	1774	936	1879	1602
0	0	2	2103	1776	935	1878	1601
0	1	2	2101	1774	934	1876	1601
0	0	0	2094	1771	932	1875	1596
1	2	2	2101	1771	935	1877	1594
1	4	0	2101	1773	935	1877	1602
0	0	0	2101	1773	935	1878	1601
1	2	4	2090	1767	930	1871	1595
2	4	5	2100	1772	935	1877	1603
0	0	6	2101	1777	937	1880	1601
1	1	2	2105	1777	935	1876	1602
0	0	0	2094	1766	932	1874	1601
0	0	0	2105	1775	934	1872	1593
0	0	1	2101	1774	934	1877	1601
1	1	1	2098	1773	935	1878	1599
0	0	0	2100	1776	933	1878	1601
0	1	2	2100	1775	933	1877	1601
0	0	2	2100	1772	932	1873	1594
1	2	4	2102	1774	932	1867	1596
0	0	2	2101	1774	935	1873	1602
0	0	4	2099	1769	929	1871	1594
1	1	2	2099	1769	932	1875	1597
1	2	0	2102	1775	932	1878	1601
0	0	2	2101	1774	932	1878	1600
0	0	3	2102	1774	936	1878	1600
1	1	2	2095	1766	929	1872	1597
1	0	0	2100	1774	934	1877	1602
2	3	0	2101	1774	933	1878	1600
1	1	2	2100	1774	934	1877	1601
0	0	0	2100	1774	936	1879	1603
0	0	0	2101	1773	936	1880	1599
0	0	0	2102	1776	937	1879	1601
1	1	2	2102	1774	934	1879	1600
0	0	0	2101	1774	934	1878	1601
2	2	5	2095	1768	929	1872	1594
0	0	4	2099	1773	933	1879	1601
0	0	1	2102	1774	934	1877	1600
1	4	0	2101	1774	934	1874	1602
1	1	2	2095	1766	936	1879	1601
1	1	0	2095	1767	931	1877	1599
1	2	2	2101	1774	932	1877	1599
0	0	0	2100	1773	932	1878	1600
1	0	0	2100	1773	933	1879	1601
0	0	0	2100	1773	933	1879	1602
0	1	0	2099	1772	932	1873	1595
0	0	5	2102	1775	934	1876	1600
0	0	1	2102	1773	933	1879	1600
2	2	2	2100	1775	935	1877	1601
0	0	0	2095	1767	926	1871	1594
2	3	0	2100	1773	935	1878	1600
1	2	3	2100	1774	935	1878	1601
0	0	0	2101	1773	934	1878	1600
1	2	2	2097	1772	933	1877	1600
0	2	4	2100	1773	934	1878	1600
1	1	1	2102	1775	935	1879	1600
2	1	2	2101	1774	935	1876	1601
1	1	2	2100	1774	934	1876	1600
0	0	1	2100	1773	935	1877	1601
1	0	1	2097	1767	927	1870	1597
0	0	4	2098	1771	936	1879	1602
2	3	2	2101	1775	934	1879	1601
2	0	0	2101	1773	934	1878	1601
2	2	4	2094	1768	929	1873	1600
2	4	0	2100	1773	933	1878	1605
2	2	5	2100	1775	936	1879	1602
0	0	0	2099	1775	935	1879	1601
1	1	2	2100	1772	935	1878	1600
1	1	0	2099	1772	933	1873	1596
1	1	0	2099	1773	933	1878	1596
0	0	5	2100	1770	935	1877	1599
1	1	2	2100	1773	935	1878	1601
0	0	0	2095	1767	930	1869	1593
0	0	0	2099	1772	934	1879	1602
0	0	2	2101	1775	935	1881	1604
1	1	0	2102	1777	935	1879	1601
0	0	0	2100	1772	933	1877	1600
3	3	1	2092	1769	932	1875	1600
1	1	2	2101	1773	931	1874	1597
0	0	0	2100	1773	934	1878	1601
0	0	1	2099	1771	935	1880	1603
0	0	0	2100	1774	936	1879	1602
2	2	0	2102	1772	929	1873	1594
3	0	0	2100	1773	928	1875	1599
1	1	0	2101	1773	935	1877	1601
0	0	2	2102	1774	934	1879	1601
1	2	5	2092	1766	929	1871	1591
0	0	0	2100	1772	934	1878	1598
0	1	2	2100	1773	934	1879	1600
2	1	2	2100	1771	933	1879	1602
0	0	0	2100	1772	937	1880	1602
2	3	5	2101	1769	932	1878	1601
0	0	3	2101	1773	934	1878	1600
0	0	0	2100	1773	933	1877	1599
0	0	0	2100	1773	934	1878	1601
2	1	0	2104	1772	935	1877	1601
0	0	0	2095	1767	930	1871	1594
0	0	1	2095	1769	933	1878	1601
3	3	3	2099	1773	932	1880	1602
0	0	0	2101	1775	937	1880	1602
0	0	1	2098	1768	931	1874	1599
0	0	0	2099	1772	933	1879	1601
2	2	5	2100	1773	934	1876	1600
2	4	0	2100	1773	935	1878	1601
1	1	3	2099	1772	934	1878	1599
0	2	2	2097	1771	933	1871	1596
0	1	3	2100	1773	933	1875	1592
1	1	4	2100	1773	934	1880	1602
3	4	6	2098	1774	937	1880	1602
1	0	1	2098	1769	931	1872	1595
0	0	0	2099	1773	934	1877	1600
1	1	0	2100	1772	935	1879	1600
1	3	0	2100	1773	934	1877	1599
0	0	2	2099	1773	936	1879	1603
0	0	1	2095	1772	935	1880	1601
1	1	2	2102	1774	927	1870	1595
0	0	0	2100	1773	933	1879	1601
0	1	1	2098	1773	934	1879	1603
0	0	0	2100	1773	933	1879	1599
1	1	3	2101	1773	935	1878	1598
0	0	0	2101	1774	934	1880	1600
0	0	0	2100	1773	935	1878	1600
1	1	2	2102	1775	931	1879	1600
1	1	2	2092	1768	931	1870	1594
1	1	1	2100	1774	934	1880	1603
0	0	0	2102	1776	937	1881	1601
0	0	0	2102	1775	935	1879	1600
3	0	0	2095	1767	929	1875	1600
1	1	1	2101	1774	933	1882	1598
0	0	0	2100	1774	933	1879	1601
0	0	0	2101	1774	934	1879	1601
1	1	0	2101	1773	936	1880	1601
1	1	2	2101	1773	933	1876	1595
0	0	3	2101	1773	934	1879	1601
1	0	0	2102	1774	938	1882	1602
0	0	1	2102	1777	936	1880	1601
0	0	0	2100	1774	934	1879	1601
0	0	1	2095	1767	929	1872	1595
0	2	3	2100	1773	934	1878	1601
1	1	0	2101	1774	933	1880	1600
0	0	3	2100	1775	934	1881	1602
0	0	2	2095	1770	936	1880	1602
2	2	0	2103	1776	935	1878	1597
0	0	0	2101	1774	933	1879	1600
0	1	2	2100	1774	934	1882	1601
1	3	0	2101	1775	933	1880	1601
0	0	0	2100	1773	929	1873	1594
1	0	2	2101	1774	930	1877	1598
2	4	5	2100	1774	934	1878	1601
0	0	4	2101	1774	934	1879	1601
0	0	1	2096	1769	933	1876	1597
0	1	2	2100	1776	937	1880	1601
3	1	0	2103	1774	935	1879	1600
1	0	2	2101	1774	934	1880	1600
0	0	0	2101	1775	936	1879	1602
0	0	1	2099	1773	934	1879	1601
1	1	1	2100	1770	932	1878	1600
1	1	0	2100	1774	936	1879	1601
0	0	2	2101	1776	934	1882	1602
0	0	0	2102	1776	937	1881	1601
0	0	0	2099	1768	925	1875	1594
0	0	0	2098	1770	933	1879	1601
1	3	5	2101	1774	933	1879	1599
0	1	2	2101	1774	933	1879	1601
0	0	0	2093	1768	930	1872	1597
0	0	0	2101	1773	933	1879	1600
0	0	0	2101	1775	935	1879	1602
0	0	0	2101	1775	935	1882	1603
0	0	4	2101	1775	932	1881	1599
0	0	0	2097	1772	934	1879	1595
2	0	0	2101	1774	936	1879	1601
0	0	0	2100	1773	935	1878	1600
0	0	0	2100	1773	934	1878	1600
1	2	4	2100	1774	933	1881	1603
1	2	5	2098	1770	931	1873	1596
1	1	3	2098	1772	934	1878	1601
0	0	0	2102	1774	934	1880	1600
0	0	0	2101	1775	933	1881	1601
0	0	0	2096	1767	928	1876	1596
1	1	2	2100	1774	934	1880	1597
0	0	6	2100	1774	934	1880	1601
0	1	3	2100	1774	935	1878	1599
0	0	0	2098	1774	936	1881	1603
2	4	0	2100	1775	937	1877	1597
0	0	0	2103	1776	934	1874	1592
0	0	0	2101	1774	934	1879	1601
2	4	0	2101	1775	935	1879	1600
0	0	0	2093	1767	927	1873	1589
0	1	0	2099	1773	933	1879	1601
0	1	2	2101	1774	933	1880	1601
0	0	2	2101	1776	934	1871	1602
0	0	0	2100	1774	935	1879	1600
1	1	2	2096	1769	933	1877	1600
2	0	0	2101	1773	935	1873	1598
1	1	2	2103	1773	935	1881	1600
0	0	0	2101	1774	935	1881	1600
1	4	0	2101	1771	935	1881	1600
0	1	0	2100	1771	928	1874	1597
1	0	5	2099	1774	928	1872	1597
1	1	4	2100	1774	935	1880	1602
1	1	2	2099	1774	935	1880	1600
1	1	0	2097	1768	926	1871	1594
0	0	0	2100	1773	935	1881	1603
1	2	2	2102	1776	936	1882	1602
2	2	2	2103	1776	934	1880	1600
0	0	0	2100	1773	935	1879	1600
0	0	1	2099	1767	932	1876	1599
0	0	0	2100	1775	934	1880	1600
0	0	1	2093	1774	936	1881	1602
3	2	0	2101	1775	936	1882	1604
1	2	2	2102	1776	937	1881	1601
0	0	0	2098	1770	931	1874	1593
0	2	5	2093	1770	932	1879	1600
0	1	0	2104	1776	936	1881	1599
1	1	2	2101	1774	933	1879	1600
0	1	0	2097	1769	930	1872	1593
0	2	2	2101	1773	933	1878	1600
1	1	2	2101	1774	935	1881	1602
0	0	2	2101	1776	935	1881	1603
0	0	5	2098	1773	934	1879	1600
0	0	3	2101	1774	934	1879	1601
1	1	3	2102	1774	935	1879	1602
1	0	0	2101	1773	935	1880	1600
0	0	3	2101	1773	935	1879	1601
0	0	2	2099	1770	928	1873	1594
3	3	3	2100	1774	933	1879	1601
0	1	2	2100	1773	936	1881	1603
0	0	0	2102	1776	938	1881	1602
0	1	2	2098	1769	928	1875	1596
3	4	6	2100	1774	933	1879	1601
1	1	0	2101	1773	935	1881	1601
1	1	0	2100	1774	934	1882	1601
2	4	0	2101	1773	936	1881	1601
0	0	0	2102	1776	936	1881	1601
3	2	4	2100	1774	935	1881	1595
0	0	0	2101	1773	934	1880	1599
0	0	2	2101	1774	934	1881	1601
0	0	0	2101	1775	936	1879	1601
0	0	0	2096	1769	928	1874	1594
1	1	2	2099	1774	934	1879	1601
0	0	0	2101	1773	936	1881	1601
1	0	1	2101	1773	934	1882	1603
2	5	2	2098	1769	933	1879	1600
0	0	0	2102	1774	933	1879	1598
0	0	0	2101	1773	934	1879	1600
1	2	2	2101	1773	935	1880	1600
1	1	0	2101	1773	935	1878	1601
2	1	0	2100	1772	933	1876	1596
0	0	0	2099	1774	934	1877	1599
0	1	0	2101	1774	934	1880	1599
1	1	0	2100	1773	934	1880	1600
2	4	5	2100	1774	935	1879	1601
0	0	0	2096	1768	931	1876	1596
0	1	5	2100	1775	937	1880	1602
0	0	0	2101	1775	935	1880	1602
0	0	0	2102	1774	933	1880	1600
1	0	1	2098	1772	934	1878	1600
1	2	2	2100	1774	930	1878	1599
1	2	5	2101	1774	934	1879	1601
1	1	5	2101	1774	934	1880	1601
0	1	4	2100	1773	934	1879	1600
0	0	2	2095	1765	930	1874	1597
2	4	0	2097	1768	935	1881	1603
1	1	4	2103	1776	935	1881	1602
0	1	6	2102	1775	935	1880	1601
0	0	2	2096	1768	927	1870	1597
0	0	2	2100	1773	935	1881	1600
1	1	2	2100	1774	933	1881	1601
0	0	2	2100	1775	935	1881	1603
2	2	6	2103	1775	935	1883	1602
1	0	1	2102	1775	936	1881	1601
0	0	3	2098	1773	934	1874	1594
1	1	2	2101	1774	934	1881	1596
0	0	0	2101	1774	935	1879	1600
0	0	2	2101	1774	934	1879	1602
1	1	2	2093	1769	928	1875	1596
2	0	0	2099	1774	933	1881	1600
0	0	0	2101	1774	933	1881	1602
2	0	0	2102	1777	938	1883	1603
0	1	3	2098	1770	935	1880	1601
0	0	2	2102	1774	934	1874	1598
0	0	0	2101	1774	935	1881	1600
1	1	1	2101	1776	935	1880	1601
0	0	0	2100	1774	935	1879	1601
2	3	0	2100	1774	931	1875	1595
0	0	0	2097	1775	933	1870	1598
0	0	0	2102	1776	934	1874	1600
0	1	2	2103	1777	937	1881	1602
2	3	3	2102	1777	933	1882	1601
0	0	0	2097	1770	928	1874	1594
0	0	6	2100	1774	935	1881	1599
1	1	2	2100	1775	935	1880	1601
1	0	0	2101	1775	934	1882	1602
2	4	6	2098	1773	934	1881	1600
0	2	6	2101	1768	929	1877	1600
0	0	0	2101	1775	937	1883	1603
0	0	0	2103	1777	936	1883	1601
0	0	1	2104	1776	935	1882	1601
1	1	4	2096	1770	929	1875	1595
1	2	2	2096	1767	932	1879	1600
0	0	7	2100	1774	936	1881	1600
1	0	0	2101	1775	935	1881	1600
1	1	1	2094	1768	930	1876	1597
0	2	3	2100	1775	935	1881	1603
0	1	2	2100	1775	935	1881	1600
0	1	3	2099	1774	935	1880	1601
0	0	1	2095	1775	936	1881	1601
0	0	2	2100	1774	935	1881	1601
0	0	2	2097	1772	934	1878	1594
1	1	1	2101	1774	934	1881	1601
