# Supplementary material for: Assisting hand gesture classification and rehabilitation assessment via sEMG and finger motion data
Source: Front Bioeng Biotechnol. 2026 Jan 8;13:1751763. doi: 10.3389/fbioe.2025.1751763 (PMC12823985; doi:10.3389/fbioe.2025.1751763)
Supplement: Supplementary file 1 [file DataSheet1.zip › dataset/function 0/1/4/1.csv]

channel_2	channel_3	channel_6	pinky	ring finger	middle finger	forefinger	thumb
1	2	0	2105	1739	934	1916	1583
0	1	3	2107	1735	930	1911	1580
0	1	0	2107	1739	934	1916	1583
0	0	2	2108	1739	934	1916	1585
0	1	0	2107	1740	935	1918	1586
0	1	0	2102	1735	929	1910	1578
1	2	0	2109	1741	934	1917	1583
0	0	0	2107	1740	929	1913	1583
1	1	0	2108	1740	934	1917	1583
1	1	0	2106	1738	933	1915	1583
1	4	0	2108	1733	932	1914	1583
1	4	0	2107	1739	933	1913	1584
1	1	2	2107	1740	935	1916	1586
0	1	0	2108	1740	935	1919	1586
1	1	0	2107	1737	928	1912	1576
1	2	0	2109	1742	936	1917	1584
0	0	2	2108	1739	934	1913	1583
1	1	0	2107	1739	933	1915	1583
0	0	4	2107	1739	934	1915	1584
3	0	2	2099	1735	930	1915	1585
0	0	0	2102	1736	927	1913	1579
0	0	0	2103	1737	932	1919	1585
0	0	0	2107	1741	935	1921	1586
0	0	2	2108	1743	936	1920	1583
1	1	4	2107	1741	934	1919	1583
0	0	0	2096	1735	932	1918	1583
0	0	4	2107	1741	933	1919	1581
0	0	0	2106	1739	934	1919	1585
0	0	0	2106	1741	933	1921	1585
0	0	0	2107	1743	935	1921	1585
2	1	0	2108	1742	931	1916	1578
0	0	2	2106	1741	935	1920	1584
1	3	0	2106	1741	933	1919	1582
3	1	0	2106	1741	933	1920	1582
0	0	4	2102	1735	927	1912	1579
2	0	0	2106	1741	934	1920	1583
0	0	1	2104	1740	932	1919	1583
0	1	2	2106	1741	932	1921	1585
1	2	0	2103	1740	935	1920	1586
0	0	0	2109	1741	931	1920	1583
0	0	5	2107	1742	933	1920	1583
0	1	5	2106	1741	934	1919	1582
0	0	2	2105	1741	935	1919	1583
0	0	2	2105	1741	933	1918	1584
1	1	0	2106	1736	929	1915	1578
1	1	0	2107	1742	936	1921	1585
0	0	2	2108	1743	933	1919	1576
0	0	0	2106	1742	935	1918	1584
0	0	3	2100	1735	928	1912	1579
1	2	0	2105	1740	933	1919	1583
2	0	0	2104	1739	934	1918	1582
1	1	0	2106	1739	934	1919	1584
0	0	0	2105	1739	934	1918	1583
0	0	0	2101	1736	930	1918	1582
2	0	2	2106	1741	935	1922	1586
0	0	6	2106	1744	936	1920	1584
0	0	3	2108	1741	935	1918	1584
1	1	0	2102	1735	926	1913	1576
0	0	2	2107	1740	932	1919	1581
0	0	5	2105	1741	932	1916	1581
2	4	6	2106	1741	928	1915	1581
1	1	1	2106	1741	934	1920	1585
1	0	0	2102	1735	933	1919	1585
1	1	2	2107	1743	935	1921	1580
0	0	0	2107	1741	934	1920	1582
1	2	0	2104	1741	934	1919	1583
0	0	0	2106	1741	932	1919	1583
1	1	3	2105	1740	933	1910	1574
1	4	0	2107	1742	934	1919	1584
1	1	0	2107	1740	934	1920	1583
0	0	3	2105	1741	934	1919	1583
0	0	4	2102	1735	930	1916	1580
0	0	3	2108	1743	934	1921	1583
0	1	0	2100	1737	930	1917	1582
0	0	2	2107	1738	933	1920	1583
1	3	0	2101	1737	933	1919	1582
0	0	3	2106	1741	929	1914	1582
0	0	1	2106	1741	932	1920	1583
0	0	2	2107	1743	934	1921	1584
2	0	0	2106	1741	935	1920	1583
0	0	0	2107	1741	934	1920	1583
1	2	4	2106	1735	930	1912	1578
1	3	0	2105	1741	934	1918	1583
0	0	2	2106	1743	934	1919	1581
1	1	5	2106	1741	933	1920	1581
1	2	0	2099	1735	929	1910	1579
0	0	2	2106	1742	935	1922	1586
0	1	6	2104	1741	935	1919	1583
0	0	2	2107	1741	934	1919	1584
0	1	0	2104	1740	933	1918	1583
1	1	0	2106	1733	929	1918	1581
2	4	0	2106	1741	930	1920	1584
0	0	0	2105	1742	934	1919	1582
1	1	0	2105	1741	935	1919	1585
0	1	1	2100	1734	926	1914	1580
0	0	1	2106	1742	934	1921	1586
0	0	2	2107	1741	935	1916	1583
1	1	3	2106	1740	933	1916	1578
1	2	2	2106	1741	935	1919	1585
0	0	1	2101	1732	930	1916	1582
2	4	0	2106	1740	932	1919	1580
0	0	0	2106	1741	932	1920	1584
0	1	5	2107	1741	933	1920	1583
0	1	3	2098	1737	933	1918	1583
2	1	1	2106	1741	933	1921	1586
3	0	0	2106	1743	936	1921	1585
1	0	0	2108	1742	934	1920	1583
0	1	0	2107	1742	932	1920	1584
0	2	0	2107	1735	928	1914	1578
0	0	0	2106	1741	932	1920	1582
0	0	1	2106	1741	933	1919	1584
0	1	1	2106	1741	934	1919	1583
0	0	0	2099	1734	927	1912	1576
0	0	0	2105	1741	933	1921	1583
0	0	3	2107	1739	934	1919	1583
0	1	5	2106	1741	934	1919	1586
0	0	3	2106	1742	936	1920	1584
1	2	0	2109	1743	933	1919	1583
0	0	2	2107	1740	933	1920	1584
0	0	0	2107	1739	934	1920	1582
0	2	3	2106	1738	933	1919	1582
1	3	0	2106	1740	934	1921	1587
0	0	2	2104	1737	928	1914	1577
0	1	0	2107	1741	935	1919	1582
0	0	0	2105	1739	933	1917	1580
0	0	1	2107	1741	933	1918	1583
2	1	0	2101	1733	926	1914	1582
0	1	3	2105	1741	930	1918	1583
0	0	2	2106	1739	928	1919	1582
0	1	5	2105	1741	935	1917	1584
3	0	0	2105	1740	935	1920	1584
1	2	5	2106	1742	935	1922	1579
0	1	2	2107	1741	934	1920	1585
0	0	4	2105	1739	934	1918	1583
0	0	1	2104	1743	934	1920	1584
3	4	5	2098	1735	929	1913	1577
0	0	1	2105	1740	933	1917	1583
0	1	6	2106	1737	931	1917	1584
1	1	0	2106	1737	932	1918	1583
0	0	0	2106	1740	933	1920	1583
0	0	5	2103	1736	932	1918	1583
0	0	2	2106	1740	933	1915	1581
1	1	0	2106	1740	932	1919	1582
1	0	0	2105	1740	933	1919	1583
1	4	0	2105	1740	933	1920	1583
0	1	2	2106	1739	930	1917	1576
0	1	4	2108	1743	935	1920	1583
0	0	1	2107	1741	931	1920	1581
0	0	2	2106	1740	932	1920	1584
0	0	1	2101	1733	928	1914	1577
0	1	4	2106	1740	933	1918	1584
0	0	2	2104	1737	933	1919	1583
0	0	0	2106	1740	932	1920	1582
1	4	0	2104	1738	933	1918	1584
1	3	2	2104	1737	929	1918	1582
1	2	2	2106	1739	934	1920	1583
2	1	2	2106	1742	934	1921	1585
0	0	0	2107	1742	935	1921	1584
1	0	0	2108	1741	934	1921	1583
0	1	1	2102	1735	928	1913	1577
0	1	2	2106	1739	933	1918	1583
1	1	0	2105	1738	933	1916	1578
1	3	0	2107	1741	933	1919	1583
1	1	0	2099	1734	928	1915	1580
0	1	5	2107	1742	933	1920	1583
1	1	3	2105	1738	930	1921	1585
1	2	0	2107	1741	936	1921	1585
0	0	0	2107	1739	935	1919	1583
0	0	0	2103	1737	933	1919	1578
2	5	3	2106	1741	933	1921	1584
0	0	0	2105	1740	934	1920	1583
0	0	2	2106	1739	934	1917	1584
0	0	2	2100	1734	928	1911	1577
0	0	0	2106	1740	932	1920	1583
1	1	5	2108	1741	935	1920	1583
1	1	2	2106	1737	928	1915	1581
1	3	0	2106	1740	935	1921	1583
0	0	0	2101	1732	930	1918	1583
0	0	0	2106	1738	934	1918	1576
0	1	1	2105	1738	935	1920	1582
0	0	0	2104	1740	934	1919	1584
0	0	5	2105	1739	932	1919	1586
0	1	3	2105	1739	932	1916	1580
1	1	3	2107	1743	935	1922	1584
0	1	2	2107	1742	935	1921	1584
0	0	0	2106	1740	935	1920	1583
1	2	3	2098	1733	929	1911	1579
0	1	2	2105	1740	934	1919	1582
0	0	2	2100	1733	931	1917	1583
0	2	0	2105	1741	933	1919	1582
0	1	3	2104	1738	932	1919	1583
0	0	2	2106	1737	922	1917	1584
1	2	5	2107	1733	924	1916	1582
0	0	1	2106	1738	934	1921	1584
0	0	0	2105	1740	934	1920	1583
0	0	0	2107	1739	933	1919	1579
0	0	0	2103	1735	928	1913	1578
0	0	4	2108	1741	934	1924	1583
1	3	0	2110	1740	933	1919	1584
1	1	0	2106	1741	934	1920	1585
0	0	2	2102	1735	930	1913	1580
0	0	0	2106	1741	934	1920	1585
1	3	0	2106	1740	932	1920	1583
0	0	0	2106	1740	933	1919	1583
1	1	2	2102	1734	931	1919	1585
0	0	0	2107	1742	936	1922	1581
0	1	2	2107	1741	936	1920	1584
0	0	1	2106	1735	934	1920	1582
0	0	0	2105	1741	933	1919	1584
1	2	5	2106	1741	935	1916	1580
0	0	0	2105	1740	934	1919	1584
0	0	1	2106	1740	934	1920	1584
0	0	0	2106	1740	934	1920	1583
0	0	2	2102	1733	927	1915	1575
0	0	0	2106	1742	936	1918	1586
1	1	4	2109	1740	935	1919	1584
2	2	5	2103	1739	931	1920	1582
1	4	0	2106	1741	934	1919	1583
0	0	6	2099	1737	933	1919	1585
0	1	0	2106	1741	929	1917	1583
1	2	0	2108	1741	933	1921	1584
0	1	2	2107	1743	937	1923	1586
0	0	0	2107	1741	934	1920	1583
0	0	2	2107	1738	930	1911	1578
1	0	0	2106	1741	933	1920	1583
0	0	0	2106	1741	932	1920	1582
1	0	2	2106	1741	934	1919	1582
0	0	6	2102	1736	927	1915	1574
0	0	0	2106	1741	933	1920	1584
2	2	1	2104	1738	931	1919	1580
0	0	0	2106	1744	934	1921	1587
2	2	0	2106	1742	936	1919	1583
1	0	0	2107	1739	933	1918	1583
0	0	2	2107	1742	934	1919	1584
0	0	2	2105	1741	933	1919	1581
0	0	2	2108	1744	935	1920	1584
0	1	3	2107	1741	933	1920	1582
1	4	3	2103	1737	927	1913	1578
1	2	0	2106	1742	932	1920	1584
0	0	0	2106	1742	934	1917	1582
2	4	2	2106	1742	934	1917	1583
0	0	0	2102	1736	928	1916	1582
0	0	2	2107	1742	934	1921	1585
0	0	5	2105	1742	936	1923	1586
3	5	0	2104	1742	932	1920	1583
0	0	1	2107	1741	934	1921	1584
0	0	3	2103	1739	933	1917	1581
0	0	0	2107	1741	933	1920	1586
0	0	0	2107	1743	935	1923	1588
0	1	0	2107	1744	936	1920	1585
0	1	0	2103	1736	929	1913	1577
0	0	2	2107	1742	934	1919	1584
0	0	1	2107	1742	935	1920	1584
2	0	2	2107	1740	926	1917	1584
1	2	0	2107	1743	936	1922	1586
1	4	0	2101	1737	933	1918	1584
0	0	0	2105	1742	934	1916	1576
2	0	0	2107	1741	935	1919	1585
0	0	3	2106	1741	935	1920	1583
0	0	2	2107	1742	934	1919	1583
0	0	2	2105	1741	931	1915	1579
1	1	6	2108	1742	934	1919	1584
2	2	0	2107	1743	934	1922	1585
0	0	2	2108	1743	937	1922	1585
2	0	0	2100	1738	929	1913	1580
0	1	6	2108	1743	934	1919	1584
2	0	0	2103	1738	931	1919	1583
0	1	2	2106	1743	934	1919	1584
0	2	0	2103	1739	933	1917	1583
1	0	2	2107	1742	926	1916	1582
3	3	0	2109	1745	925	1917	1583
0	0	0	2107	1741	935	1919	1586
1	2	0	2107	1741	933	1920	1585
1	0	1	2106	1739	933	1920	1584
0	0	0	2102	1737	929	1913	1575
0	0	0	2109	1741	934	1920	1582
0	0	0	2107	1742	933	1920	1576
0	0	1	2107	1742	933	1922	1584
1	2	0	2104	1737	929	1916	1581
1	1	0	2108	1742	934	1921	1583
0	0	2	2103	1739	933	1920	1583
1	1	0	2107	1740	934	1919	1583
0	0	2	2106	1742	935	1921	1584
0	0	2	2102	1734	931	1918	1583
1	2	3	2107	1741	934	1921	1583
1	1	1	2107	1742	933	1920	1584
0	0	0	2106	1742	933	1921	1586
1	1	2	2101	1734	930	1914	1578
0	0	2	2104	1733	930	1914	1576
2	1	3	2106	1742	934	1923	1586
1	1	0	2108	1745	931	1912	1580
0	1	0	2108	1742	935	1921	1584
0	0	1	2101	1734	923	1917	1581
1	3	0	2108	1742	934	1920	1584
0	2	0	2107	1742	933	1919	1583
1	1	4	2104	1742	933	1919	1584
0	0	2	2102	1739	932	1919	1582
1	3	0	2107	1741	933	1919	1585
2	0	1	2107	1741	935	1921	1586
0	1	0	2108	1744	936	1919	1584
0	1	0	2108	1742	933	1920	1583
0	0	2	2108	1738	931	1916	1578
0	0	2	2107	1741	931	1919	1583
0	1	6	2106	1742	934	1918	1581
0	1	3	2107	1742	934	1920	1583
1	2	0	2102	1736	927	1914	1576
0	0	2	2106	1742	934	1920	1586
3	0	0	2105	1743	936	1922	1586
1	2	4	2109	1742	939	1922	1585
2	3	0	2106	1742	933	1921	1583
0	2	0	2106	1739	932	1920	1582
1	1	0	2106	1741	933	1920	1585
0	0	3	2107	1741	934	1919	1584
0	1	5	2107	1743	934	1922	1586
1	2	3	2109	1744	934	1921	1584
1	1	1	2103	1735	927	1914	1578
0	0	0	2107	1743	934	1920	1583
1	2	3	2106	1741	931	1918	1582
0	0	1	2106	1742	934	1921	1583
1	1	2	2102	1736	927	1915	1583
1	0	6	2107	1741	933	1919	1583
0	0	6	2106	1741	933	1920	1585
1	3	0	2107	1743	935	1923	1585
2	2	5	2108	1743	934	1921	1584
0	0	0	2108	1741	930	1916	1579
0	0	4	2106	1742	933	1920	1583
1	3	0	2107	1742	932	1920	1581
0	1	0	2107	1741	934	1920	1584
2	0	2	2103	1736	928	1911	1577
2	0	2	2106	1742	932	1920	1583
1	0	0	2108	1743	934	1921	1581
0	0	4	2105	1737	932	1920	1583
1	1	6	2107	1742	932	1921	1583
0	1	4	2102	1740	935	1921	1584
0	0	4	2109	1743	932	1915	1581
0	0	2	2107	1742	933	1921	1583
1	4	2	2106	1742	935	1919	1584
2	0	0	2106	1741	935	1919	1581
1	3	1	2106	1738	930	1913	1579
0	0	5	2107	1747	934	1917	1585
1	3	4	2107	1741	933	1920	1576
0	0	0	2107	1742	934	1921	1586
0	1	3	2101	1737	927	1918	1581
0	1	0	2110	1745	936	1923	1583
0	1	0	2106	1743	934	1920	1583
0	2	2	2108	1743	934	1919	1583
1	3	2	2105	1741	932	1918	1584
0	1	0	2103	1736	931	1919	1583
0	0	6	2104	1737	932	1921	1582
2	0	2	2107	1744	935	1923	1585
0	2	0	2109	1744	935	1921	1583
1	3	0	2107	1743	934	1920	1584
1	1	2	2104	1735	928	1914	1578
0	0	0	2106	1742	935	1920	1583
0	0	2	2107	1741	932	1913	1577
0	0	2	2107	1742	933	1920	1583
1	0	2	2101	1736	928	1916	1582
0	0	0	2108	1742	933	1919	1584
0	0	3	2106	1743	934	1922	1583
1	4	0	2109	1744	937	1921	1584
2	0	0	2107	1742	935	1921	1583
0	1	0	2100	1740	933	1917	1579
1	2	0	2107	1742	933	1921	1582
0	1	0	2107	1741	935	1920	1584
2	0	0	2106	1742	933	1920	1583
1	2	0	2103	1738	928	1914	1577
0	0	6	2104	1741	931	1914	1579
2	1	0	2107	1742	935	1919	1584
1	1	0	2106	1739	927	1917	1582
1	4	0	2104	1742	934	1920	1584
1	1	3	2101	1735	931	1918	1582
0	1	4	2107	1741	932	1915	1577
1	2	0	2106	1742	935	1919	1584
0	0	5	2106	1743	934	1919	1585
0	0	2	2106	1742	934	1923	1585
0	0	1	2106	1744	931	1915	1577
0	0	1	2107	1743	936	1922	1585
2	0	0	2109	1743	936	1921	1584
1	0	2	2107	1742	934	1918	1584
0	0	2	2102	1738	928	1913	1578
2	5	0	2107	1742	934	1921	1585
2	1	1	2100	1735	932	1919	1582
0	1	0	2106	1739	933	1920	1584
0	0	4	2103	1740	932	1919	1584
1	3	0	2106	1740	933	1920	1582
1	0	2	2105	1733	926	1916	1582
0	0	2	2107	1741	935	1919	1583
1	2	0	2105	1743	934	1920	1585
0	0	2	2105	1741	933	1919	1582
3	0	1	2107	1742	934	1920	1584
2	4	0	2107	1741	934	1920	1582
0	0	2	2100	1741	935	1920	1583
0	0	1	2106	1741	933	1922	1587
0	0	0	2103	1737	930	1915	1580
1	2	5	2108	1743	934	1921	1582
0	0	0	2107	1741	933	1919	1581
0	1	2	2103	1740	934	1919	1584
1	2	0	2101	1733	931	1918	1580
0	0	1	2106	1740	932	1920	1582
2	0	4	2105	1741	934	1919	1584
2	4	0	2104	1741	933	1920	1584
0	0	2	2106	1740	934	1920	1584
1	1	6	2106	1740	933	1918	1580
0	0	2	2107	1743	936	1920	1585
3	0	0	2108	1741	934	1920	1582
0	0	0	2106	1740	934	1920	1584
0	0	2	2101	1735	929	1915	1578
0	0	0	2107	1741	934	1921	1583
0	0	0	2106	1741	934	1920	1583
1	1	0	2105	1742	934	1921	1585
0	0	6	2106	1743	934	1921	1584
0	0	2	2102	1739	932	1917	1584
1	3	0	2108	1741	932	1918	1582
0	0	2	2106	1741	934	1920	1584
1	0	0	2105	1741	934	1919	1584
2	0	0	2106	1741	934	1919	1584
0	0	2	2105	1735	931	1914	1581
1	1	3	2106	1741	932	1919	1583
3	0	0	2106	1740	934	1923	1584
0	0	0	2105	1743	936	1922	1585
0	1	5	2102	1735	929	1913	1578
0	0	3	2108	1741	933	1920	1582
0	1	5	2103	1740	934	1918	1582
2	2	0	2103	1741	933	1920	1582
0	0	2	2104	1739	933	1919	1583
0	1	3	2105	1736	930	1918	1583
3	3	5	2105	1737	931	1920	1579
2	3	6	2107	1742	934	1922	1584
1	1	0	2107	1742	934	1921	1583
0	0	2	2106	1740	933	1920	1583
0	0	6	2098	1729	930	1914	1577
0	0	2	2108	1740	934	1918	1583
0	1	6	2105	1740	932	1915	1582
0	0	2	2105	1741	933	1919	1584
1	2	0	2101	1735	928	1917	1582
0	2	0	2106	1741	935	1922	1581
0	0	0	2107	1744	934	1922	1583
0	2	0	2107	1739	934	1921	1581
0	0	2	2105	1741	935	1920	1583
1	2	0	2104	1738	931	1915	1579
0	0	4	2106	1741	933	1920	1583
0	0	0	2105	1740	933	1919	1583
1	0	0	2102	1740	932	1919	1583
0	0	1	2102	1734	929	1913	1577
2	3	0	2101	1735	928	1913	1575
2	1	5	2105	1737	934	1919	1583
0	0	1	2102	1736	930	1919	1583
2	4	0	2106	1740	933	1920	1584
0	0	2	2101	1737	932	1919	1582
0	0	0	2106	1741	928	1916	1583
0	0	2	2106	1740	933	1923	1584
1	2	3	2106	1740	936	1922	1584
1	2	3	2107	1741	933	1921	1583
1	2	3	2105	1736	929	1914	1577
0	0	5	2106	1739	934	1920	1582
1	1	4	2106	1739	933	1919	1578
2	3	0	2105	1740	934	1919	1583
0	0	2	2100	1732	926	1913	1579
1	1	1	2105	1740	932	1920	1585
0	0	3	2104	1740	933	1922	1584
0	0	2	2107	1742	936	1921	1584
1	1	5	2105	1741	934	1919	1583
0	1	3	2104	1739	932	1919	1584
0	2	0	2102	1734	933	1918	1581
0	1	2	2103	1741	932	1919	1585
0	0	0	2105	1740	934	1919	1583
0	0	5	2106	1739	934	1920	1584
0	1	0	2103	1735	928	1913	1578
2	0	0	2106	1742	934	1918	1581
1	1	0	2106	1741	928	1913	1582
1	4	0	2105	1741	936	1923	1585
0	0	2	2101	1737	929	1919	1582
0	2	0	2107	1741	933	1921	1576
1	4	0	2102	1739	932	1920	1583
1	2	0	2105	1739	937	1920	1583
0	0	2	2115	1739	933	1919	1583
0	0	0	2103	1738	929	1915	1578
2	0	1	2106	1740	933	1918	1583
2	0	0	2106	1739	935	1920	1583
0	0	0	2105	1740	935	1921	1582
2	0	2	2106	1740	932	1921	1583
0	0	2	2101	1735	926	1915	1578
0	0	1	2104	1739	933	1919	1582
1	2	0	2101	1732	928	1916	1582
0	0	0	2106	1740	933	1921	1582
0	1	1	2104	1741	932	1921	1584
0	0	3	2106	1741	934	1919	1584
0	0	3	2107	1742	933	1919	1586
2	1	0	2106	1745	934	1923	1586
0	0	3	2107	1742	936	1921	1583
0	0	1	2107	1740	933	1920	1583
0	1	6	2107	1742	934	1919	1583
1	2	0	2107	1741	936	1921	1584
1	1	3	2107	1742	933	1919	1583
0	1	2	2102	1735	930	1914	1578
0	0	0	2106	1742	931	1921	1583
1	2	0	2107	1745	935	1919	1586
0	0	3	2107	1744	935	1923	1584
0	2	0	2103	1737	929	1918	1582
0	0	0	2106	1741	933	1921	1585
1	2	0	2106	1742	933	1920	1583
0	0	1	2105	1741	934	1921	1583
0	0	0	2106	1741	934	1918	1586
0	0	0	2105	1742	935	1920	1580
0	0	4	2110	1744	934	1918	1577
0	0	2	2108	1742	935	1919	1584
0	0	4	2106	1742	934	1920	1585
0	2	2	2107	1739	934	1920	1583
0	0	0	2103	1738	927	1915	1578
1	0	3	2105	1742	935	1921	1585
1	3	3	2106	1742	932	1919	1582
0	4	2	2106	1742	931	1921	1585
1	3	2	2102	1734	933	1919	1586
0	0	0	2109	1745	936	1919	1583
1	2	2	2107	1743	935	1921	1583
1	1	2	2107	1743	934	1920	1584
1	1	0	2106	1741	934	1921	1584
0	0	1	2107	1740	930	1915	1575
0	2	2	2106	1742	934	1919	1583
1	2	0	2108	1743	934	1920	1583
2	0	2	2107	1743	934	1921	1584
3	0	4	2103	1737	927	1915	1579
0	2	0	2100	1736	929	1915	1575
0	0	1	2107	1743	933	1921	1583
0	0	3	2105	1742	934	1921	1587
0	0	2	2108	1744	937	1922	1584
1	0	1	2107	1743	935	1921	1584
1	3	0	2106	1738	931	1916	1583
0	0	2	2106	1741	932	1919	1585
0	0	2	2103	1742	932	1921	1583
1	2	0	2106	1742	933	1920	1584
0	0	1	2103	1737	927	1915	1579
0	0	0	2107	1743	935	1919	1584
2	0	0	2106	1742	934	1916	1583
0	0	2	2098	1743	935	1923	1587
3	0	0	2106	1738	929	1915	1579
0	0	0	2108	1744	933	1922	1583
2	2	0	2105	1741	933	1920	1584
0	0	1	2105	1741	934	1917	1584
2	0	0	2105	1738	935	1920	1582
0	0	2	2103	1740	933	1920	1585
2	0	0	2103	1739	935	1922	1581
0	0	2	2108	1743	935	1921	1584
1	0	1	2107	1740	935	1920	1583
1	2	0	2105	1741	933	1920	1583
0	1	0	2101	1735	929	1914	1578
3	0	0	2105	1739	932	1919	1584
0	0	0	2105	1741	928	1917	1582
0	0	0	2106	1740	933	1921	1584
0	0	4	2101	1734	929	1918	1582
0	0	4	2105	1741	934	1923	1580
0	0	0	2106	1743	936	1922	1585
0	1	0	2107	1742	934	1921	1583
1	0	2	2106	1742	933	1921	1584
0	0	4	2104	1739	933	1917	1579
0	2	1	2106	1740	933	1920	1584
0	0	2	2106	1742	933	1921	1583
0	2	0	2105	1741	933	1923	1583
0	0	5	2105	1739	935	1921	1586
0	0	4	2104	1736	930	1917	1577
0	0	2	2108	1741	935	1922	1584
1	2	0	2105	1733	930	1919	1581
1	1	5	2105	1740	934	1920	1583
1	3	0	2101	1736	932	1919	1581
0	0	2	2101	1739	929	1909	1580
3	0	0	2105	1740	933	1921	1582
0	0	0	2105	1740	934	1921	1584
0	0	2	2105	1740	933	1922	1585
0	0	2	2106	1738	930	1916	1578
0	0	6	2107	1742	934	1922	1584
0	0	2	2106	1738	934	1922	1582
1	4	2	2106	1739	932	1922	1583
1	0	4	2098	1731	925	1916	1574
0	0	1	2106	1742	933	1921	1583
0	1	0	2102	1737	931	1920	1583
1	3	0	2105	1738	934	1921	1583
1	3	2	2106	1737	932	1918	1583
0	0	0	2104	1738	932	1922	1582
1	2	0	2105	1730	929	1918	1583
2	0	2	2105	1738	930	1921	1582
0	0	1	2106	1738	933	1921	1583
