# Supplementary material for: Assisting hand gesture classification and rehabilitation assessment via sEMG and finger motion data
Source: Front Bioeng Biotechnol. 2026 Jan 8;13:1751763. doi: 10.3389/fbioe.2025.1751763 (PMC12823985; doi:10.3389/fbioe.2025.1751763)
Supplement: Supplementary file 1 [file DataSheet1.zip › dataset/function 0/1/4/2.csv]

channel_2	channel_3	channel_6	pinky	ring finger	middle finger	forefinger	thumb
1	2	3	2099	1742	931	1923	1577
1	0	3	2104	1745	933	1926	1575
1	1	0	2104	1742	933	1927	1584
2	0	0	2104	1745	932	1924	1584
0	1	0	2099	1741	931	1923	1581
2	4	0	2101	1746	935	1925	1582
0	0	2	2102	1743	933	1924	1583
0	1	3	2105	1745	933	1927	1583
0	1	0	2105	1748	934	1932	1583
0	0	3	2105	1746	934	1928	1582
0	0	0	2099	1743	929	1929	1582
1	1	1	2104	1745	935	1932	1582
0	2	0	2100	1745	927	1924	1580
0	1	4	2104	1747	933	1932	1582
0	0	1	2103	1746	932	1931	1583
0	0	0	2104	1743	932	1929	1577
0	0	3	2104	1749	936	1931	1585
1	2	0	2105	1747	934	1931	1584
0	0	0	2103	1747	933	1931	1584
0	2	0	2103	1748	934	1932	1583
0	0	1	2098	1741	930	1926	1577
0	0	2	2103	1747	935	1931	1584
0	1	0	2102	1748	937	1927	1579
0	1	3	2105	1749	935	1933	1584
1	1	0	2105	1750	937	1934	1586
0	0	2	2105	1737	934	1930	1583
0	0	3	2103	1749	934	1931	1585
0	3	0	2105	1748	935	1932	1584
0	0	1	2104	1747	934	1931	1583
0	0	1	2104	1748	934	1928	1582
0	1	0	2105	1749	936	1934	1584
0	3	0	2106	1748	935	1930	1585
2	0	1	2100	1748	935	1932	1584
0	0	2	2100	1741	927	1925	1578
0	1	0	2103	1748	934	1929	1583
0	4	1	2104	1750	934	1931	1584
2	0	0	2105	1748	934	1932	1583
0	0	2	2098	1742	933	1929	1584
1	2	0	2103	1748	935	1932	1586
1	3	0	2103	1749	937	1931	1585
3	0	0	2106	1750	935	1933	1583
0	0	2	2105	1750	934	1931	1583
2	0	1	2106	1747	932	1925	1579
0	0	3	2104	1748	930	1925	1578
2	0	2	2104	1748	934	1932	1587
2	0	2	2103	1749	934	1931	1585
1	1	1	2104	1748	934	1930	1581
0	0	1	2099	1743	929	1926	1577
0	0	2	2104	1749	933	1931	1584
0	0	2	2104	1748	934	1933	1582
0	0	0	2105	1750	935	1933	1585
0	0	1	2104	1748	934	1932	1583
0	0	0	2105	1749	933	1939	1584
0	0	2	2104	1746	932	1929	1583
0	0	2	2105	1747	933	1930	1585
0	0	2	2104	1749	932	1929	1584
0	1	0	2103	1744	929	1926	1577
1	0	0	2101	1748	934	1930	1592
0	0	3	2104	1748	933	1932	1585
1	1	0	2105	1750	935	1933	1586
0	0	5	2100	1744	932	1926	1582
0	1	1	2101	1740	929	1925	1579
0	2	0	2105	1748	933	1931	1584
0	0	0	2105	1747	931	1929	1583
0	2	5	2105	1748	934	1931	1583
0	1	0	2105	1747	935	1928	1585
0	0	2	2104	1750	936	1933	1584
0	0	2	2102	1748	936	1931	1584
2	0	0	2105	1748	934	1931	1583
0	0	3	2105	1748	933	1931	1583
0	0	4	2101	1745	928	1927	1577
0	0	0	2105	1748	935	1930	1584
0	2	0	2105	1748	935	1930	1585
0	0	1	2107	1748	935	1931	1583
0	1	0	2098	1745	930	1928	1582
0	1	0	2104	1748	935	1932	1585
0	0	0	2106	1747	933	1932	1580
0	2	2	2107	1751	935	1932	1585
0	1	0	2104	1747	934	1932	1583
0	0	0	2105	1748	934	1928	1582
0	0	0	2104	1748	935	1927	1580
0	0	0	2100	1745	934	1929	1583
0	3	2	2104	1748	934	1933	1586
0	0	0	2105	1750	937	1933	1584
0	0	2	2099	1745	929	1928	1578
0	0	0	2104	1748	935	1930	1584
0	0	0	2103	1747	933	1929	1583
0	1	0	2104	1749	934	1929	1583
0	1	3	2100	1742	930	1928	1583
0	2	0	2106	1747	934	1930	1584
2	0	0	2099	1743	932	1926	1576
0	1	0	2103	1748	932	1931	1582
0	2	2	2103	1748	933	1930	1583
1	0	1	2104	1747	934	1927	1580
0	1	0	2104	1748	937	1932	1585
0	0	0	2105	1749	936	1931	1584
0	1	0	2104	1747	935	1930	1583
0	2	0	2103	1746	934	1930	1584
0	0	0	2100	1739	929	1926	1578
0	0	6	2103	1747	933	1933	1587
0	1	3	2106	1749	935	1933	1583
1	0	0	2105	1747	934	1932	1584
2	0	2	2100	1744	933	1930	1584
1	0	1	2103	1746	934	1930	1583
0	0	1	2100	1744	926	1925	1581
0	1	2	2102	1746	934	1931	1581
0	0	0	2104	1746	935	1930	1584
3	1	0	2104	1743	930	1926	1578
0	0	1	2103	1746	933	1933	1586
2	4	0	2105	1749	936	1932	1584
0	0	2	2105	1747	935	1932	1583
0	0	3	2098	1740	928	1924	1576
0	0	2	2102	1747	935	1940	1584
0	0	0	2106	1746	933	1925	1578
2	0	2	2104	1746	934	1930	1584
1	3	0	2104	1746	932	1932	1583
0	0	2	2101	1747	934	1929	1582
1	0	0	2103	1748	934	1933	1586
1	1	0	2099	1739	931	1932	1584
0	0	0	2106	1748	936	1930	1585
1	1	4	2105	1745	934	1931	1580
2	0	0	2104	1746	935	1927	1579
0	0	2	2102	1746	934	1930	1582
0	1	3	2103	1746	934	1928	1583
2	0	0	2103	1746	934	1930	1584
0	1	3	2100	1737	927	1923	1579
0	1	0	2103	1746	935	1931	1586
0	0	3	2105	1750	936	1934	1583
0	1	5	2105	1749	935	1930	1584
0	0	4	2098	1743	933	1929	1583
3	0	1	2104	1747	934	1931	1583
1	2	0	2103	1746	935	1929	1582
1	1	0	2104	1747	934	1931	1583
0	0	2	2102	1747	935	1930	1584
0	4	3	2105	1744	931	1925	1578
0	0	1	2104	1747	933	1931	1585
0	0	0	2105	1748	935	1933	1587
0	0	0	2105	1750	935	1931	1586
0	0	0	2102	1741	930	1926	1582
0	1	3	2098	1740	929	1926	1586
0	0	0	2103	1743	932	1933	1591
2	0	0	2103	1745	934	1935	1589
0	0	0	2105	1746	933	1937	1591
0	0	0	2102	1745	934	1938	1595
1	0	0	2104	1746	936	1942	1595
0	1	2	2105	1747	935	1940	1594
1	1	3	2104	1748	936	1941	1594
0	0	2	2104	1746	935	1942	1594
0	1	6	2101	1744	931	1937	1588
0	0	1	2103	1746	933	1943	1593
0	0	0	2104	1746	934	1944	1594
2	2	0	2105	1746	934	1945	1593
1	2	3	2099	1740	930	1940	1594
1	1	2	2105	1748	935	1947	1594
0	3	5	2106	1747	931	1943	1595
1	1	0	2105	1747	934	1944	1595
1	1	1	2104	1746	933	1943	1595
0	1	2	2102	1745	934	1938	1596
2	0	0	2104	1746	935	1941	1591
0	0	2	2102	1747	937	1942	1598
0	1	0	2105	1747	933	1942	1597
0	1	0	2104	1747	935	1940	1596
0	0	0	2099	1741	929	1931	1590
0	0	4	2104	1746	933	1941	1595
0	0	0	2103	1745	933	1941	1596
0	0	0	2103	1746	935	1939	1596
1	0	4	2100	1739	932	1939	1595
0	0	2	2103	1748	935	1943	1598
0	0	4	2102	1744	936	1941	1589
0	0	4	2104	1748	935	1943	1597
1	1	5	2105	1744	935	1942	1596
0	0	0	2104	1746	931	1938	1591
0	0	3	2103	1746	933	1943	1597
0	0	2	2104	1745	936	1941	1595
1	1	0	2104	1746	934	1943	1595
0	2	0	2106	1748	935	1941	1596
0	1	4	2100	1736	930	1936	1590
0	1	0	2105	1743	931	1938	1592
0	0	5	2105	1746	935	1942	1593
0	1	0	2103	1748	937	1943	1597
0	1	0	2103	1747	934	1940	1595
1	1	0	2105	1747	934	1940	1596
0	0	0	2103	1740	928	1936	1592
0	0	0	2104	1745	934	1940	1594
0	0	1	2104	1745	934	1938	1595
2	1	0	2102	1741	930	1935	1590
0	1	4	2101	1746	934	1939	1594
0	0	1	2103	1745	935	1942	1596
1	1	0	2104	1747	935	1945	1595
0	0	1	2102	1741	929	1934	1591
1	2	0	2105	1746	933	1940	1594
0	0	2	2104	1745	929	1933	1593
0	0	2	2104	1746	935	1941	1594
1	2	1	2103	1745	935	1939	1593
0	1	0	2103	1743	935	1941	1595
2	0	0	2107	1747	936	1941	1589
0	0	2	2100	1743	933	1940	1592
0	0	2	2105	1744	935	1938	1594
0	0	6	2103	1744	934	1940	1593
0	0	0	2099	1738	930	1931	1587
1	3	0	2102	1742	934	1939	1593
1	1	0	2103	1743	935	1939	1593
0	0	0	2102	1744	934	1938	1594
0	0	0	2100	1740	928	1937	1594
0	1	4	2101	1743	936	1940	1596
0	1	5	2102	1736	932	1936	1583
0	0	2	2104	1744	936	1938	1592
0	0	2	2102	1744	933	1940	1592
1	0	0	2100	1743	932	1933	1590
2	4	0	2101	1742	934	1938	1592
1	1	0	2102	1743	935	1939	1593
0	0	5	2102	1745	935	1936	1595
0	0	3	2105	1745	936	1934	1593
0	0	5	2097	1738	930	1925	1589
0	0	2	2103	1743	933	1933	1594
0	0	2	2104	1743	933	1931	1591
0	1	2	2103	1740	933	1919	1590
0	0	0	2103	1742	932	1924	1586
2	3	0	2103	1740	933	1925	1593
0	1	4	2103	1741	935	1924	1593
1	0	2	2102	1741	933	1926	1592
2	0	2	2097	1735	928	1918	1585
0	0	2	2105	1741	934	1927	1591
0	0	0	2102	1740	934	1930	1595
1	1	3	2105	1742	936	1931	1594
0	1	0	2099	1735	935	1930	1593
0	0	2	2103	1741	934	1933	1594
0	0	2	2103	1739	934	1936	1591
0	0	2	2103	1740	933	1938	1592
0	0	0	2102	1741	936	1941	1594
0	2	4	2104	1741	935	1939	1586
0	1	3	2102	1741	933	1947	1594
0	0	0	2103	1741	934	1950	1591
0	0	0	2102	1743	934	1953	1592
1	0	2	2098	1733	928	1947	1583
1	0	2	2099	1733	931	1988	1588
1	3	0	2105	1743	936	1996	1594
1	2	1	2111	1739	934	2000	1593
0	0	2	2103	1740	934	2002	1593
0	0	0	2095	1737	932	2004	1592
3	0	3	2103	1740	932	2006	1591
0	0	4	2102	1741	933	2010	1593
0	1	0	2102	1740	935	2012	1592
0	1	0	2104	1740	934	2003	1592
0	1	0	2101	1737	929	2010	1583
0	1	0	2103	1742	937	2018	1595
1	4	0	2104	1742	932	2016	1590
0	1	0	2104	1740	935	2018	1595
0	0	0	2098	1734	929	2015	1585
1	3	0	2103	1740	933	2022	1591
0	0	4	2101	1740	934	2020	1593
0	0	3	2102	1740	933	2021	1592
0	0	2	2101	1738	934	2021	1593
3	0	1	2102	1740	934	2012	1593
0	0	0	2100	1740	927	2010	1593
0	0	3	2102	1740	934	2010	1593
0	0	2	2102	1740	933	2008	1592
0	2	0	2102	1739	933	2005	1591
1	3	0	2101	1737	928	1994	1586
0	0	4	2102	1740	935	2002	1593
1	2	0	2102	1740	931	1999	1593
0	0	4	2102	1739	936	2004	1595
0	0	3	2096	1737	927	1994	1589
0	0	2	2103	1741	934	2001	1593
0	0	0	2114	1739	934	2002	1594
0	0	2	2102	1740	934	2001	1592
0	0	2	2101	1739	935	2002	1592
0	0	0	2101	1735	932	2003	1592
1	1	0	2102	1739	934	2003	1594
0	0	1	2102	1739	933	2004	1593
1	0	4	2101	1739	934	2006	1595
0	0	1	2100	1740	936	1991	1593
0	1	1	2096	1734	929	1980	1584
1	0	0	2102	1740	933	1985	1592
0	0	3	2102	1734	931	1980	1593
0	0	0	2101	1738	935	1978	1594
0	0	1	2097	1733	928	1967	1589
0	0	0	2103	1739	935	1971	1593
0	0	0	2102	1738	933	1966	1595
0	0	0	2102	1741	936	1965	1594
0	0	0	2103	1741	934	1961	1594
0	3	1	2095	1734	933	1957	1590
0	0	5	2102	1740	933	1953	1594
2	0	4	2101	1739	933	1950	1593
0	0	0	2101	1739	934	1946	1594
0	0	1	2094	1733	928	1938	1586
0	1	0	2101	1738	934	1941	1592
0	0	1	2095	1735	932	1936	1595
0	0	0	2101	1741	934	1936	1596
0	0	0	2102	1739	933	1915	1595
0	0	0	2097	1732	928	1908	1594
0	1	0	2101	1740	934	1910	1594
0	2	0	2101	1738	935	1907	1594
0	0	3	2102	1740	936	1904	1597
0	1	0	2101	1741	936	1906	1598
0	0	0	2100	1740	935	1899	1591
0	0	0	2102	1742	934	1899	1596
0	0	0	2103	1739	934	1898	1596
0	0	4	2102	1740	934	1897	1597
0	0	0	2097	1734	928	1887	1588
0	0	0	2102	1740	935	1892	1596
1	0	0	2090	1735	934	1889	1597
1	3	0	2102	1741	934	1889	1597
1	1	0	2097	1734	927	1890	1599
0	0	0	2104	1742	935	1887	1588
0	0	0	2103	1741	936	1884	1598
0	0	0	2102	1741	934	1884	1597
0	0	0	2103	1739	934	1870	1600
1	0	1	2101	1741	935	1873	1599
2	0	1	2099	1736	934	1866	1595
1	0	1	2103	1742	933	1871	1598
0	0	1	2103	1739	934	1868	1596
1	0	2	2102	1736	931	1830	1598
2	0	4	2101	1736	932	1824	1605
0	0	0	2102	1741	937	1831	1609
0	0	0	2103	1740	934	1828	1608
0	0	1	2102	1741	934	1829	1607
0	0	0	2095	1733	927	1822	1603
0	0	0	2101	1739	935	1828	1607
1	0	3	2102	1739	934	1826	1610
0	0	0	2101	1739	934	1827	1609
2	0	0	2099	1738	935	1824	1609
0	0	0	2105	1738	932	1826	1607
0	0	1	2100	1739	933	1827	1609
0	0	1	2101	1740	933	1830	1612
0	2	1	2103	1742	936	1829	1609
1	0	4	2101	1736	931	1822	1601
0	2	2	2102	1740	936	1827	1609
0	4	2	2102	1738	932	1828	1608
1	0	1	2102	1741	935	1828	1606
1	0	0	2097	1732	928	1822	1606
0	0	0	2098	1735	930	1833	1606
0	0	1	2104	1740	935	1839	1607
0	0	0	2102	1739	936	1841	1607
0	0	1	2101	1738	936	1843	1607
0	2	0	2101	1739	932	1846	1607
0	1	0	2099	1738	935	1847	1605
0	0	5	2102	1741	934	1850	1607
0	1	2	2103	1741	933	1852	1605
0	0	0	2102	1739	936	1856	1609
0	0	2	2100	1735	933	1850	1601
0	0	0	2102	1740	934	1857	1606
1	2	1	2101	1737	934	1859	1605
0	0	1	2101	1740	933	1861	1606
0	0	0	2098	1732	931	1859	1603
0	0	0	2102	1739	935	1863	1604
1	0	1	2101	1738	933	1869	1606
0	0	0	2103	1739	935	1868	1605
1	1	1	2101	1738	937	1871	1607
0	1	0	2102	1740	935	1889	1604
0	0	2	2101	1738	933	1889	1599
1	4	0	2104	1739	935	1894	1603
3	0	0	2102	1739	934	1896	1600
0	0	0	2102	1738	936	1899	1603
0	1	0	2097	1730	930	1895	1599
0	0	3	2104	1741	936	1904	1603
0	0	0	2102	1739	933	1903	1602
0	1	1	2102	1741	935	1907	1603
0	0	0	2097	1733	932	1906	1601
0	0	1	2102	1739	934	1905	1597
1	0	1	2102	1739	933	1912	1601
0	0	1	2103	1737	932	1913	1599
0	1	0	2103	1737	936	1915	1601
0	0	1	2100	1738	930	1911	1594
0	0	1	2102	1738	935	1917	1600
0	0	5	2102	1739	934	1916	1597
0	0	0	2102	1740	935	1921	1601
1	1	2	2104	1741	936	1929	1600
0	3	1	2094	1734	929	1920	1593
0	0	2	2103	1739	935	1927	1599
0	0	2	2100	1738	935	1927	1600
0	2	1	2102	1738	934	1929	1601
1	4	0	2098	1736	933	1927	1599
0	0	0	2102	1739	930	1925	1597
1	3	0	2104	1743	935	1930	1600
0	0	0	2103	1739	935	1929	1601
0	0	2	2103	1739	937	1930	1602
0	3	2	2104	1736	931	1924	1595
2	3	0	2103	1739	933	1930	1600
0	3	0	2102	1739	930	1925	1597
0	0	1	2103	1739	934	1929	1600
0	0	1	2095	1733	926	1922	1589
0	0	0	2103	1738	934	1932	1597
0	0	1	2101	1738	935	1930	1600
0	0	0	2102	1739	934	1932	1600
0	0	1	2101	1739	934	1932	1597
1	0	2	2100	1737	934	1932	1598
0	2	1	2102	1732	929	1930	1597
0	1	0	2100	1739	935	1931	1598
0	0	0	2104	1739	933	1933	1598
0	0	0	2102	1738	936	1933	1598
0	2	2	2099	1734	929	1925	1590
0	0	2	2102	1740	935	1938	1601
0	0	0	2104	1735	932	1931	1597
0	0	0	2103	1740	935	1933	1599
0	0	0	2097	1732	929	1934	1595
0	1	0	2102	1739	935	1932	1598
2	0	0	2102	1739	935	1930	1599
0	0	1	2102	1739	936	1931	1598
0	0	1	2101	1738	933	1930	1599
0	0	3	2095	1737	933	1927	1599
0	0	4	2104	1742	938	1927	1601
0	1	0	2104	1740	934	1924	1599
0	0	5	2102	1738	935	1900	1599
0	0	5	2102	1739	936	1896	1600
0	0	1	2100	1735	931	1886	1593
0	0	2	2102	1741	935	1890	1598
0	0	1	2096	1731	933	1884	1597
1	1	0	2099	1734	929	1829	1600
2	0	0	2098	1732	929	1826	1601
1	2	0	2101	1735	935	1831	1605
0	2	0	2101	1738	933	1829	1606
0	0	1	2103	1740	934	1830	1606
0	1	0	2097	1737	935	1829	1607
0	0	2	2102	1739	933	1830	1608
1	3	1	2103	1741	935	1831	1609
0	1	0	2104	1741	936	1829	1608
1	2	0	2104	1739	935	1826	1609
1	0	1	2102	1735	930	1822	1604
1	0	0	2101	1738	933	1826	1609
0	1	3	2102	1738	934	1826	1609
2	0	0	2102	1740	934	1825	1609
0	0	5	2096	1732	929	1820	1603
0	0	0	2102	1739	935	1825	1609
0	0	2	2102	1739	936	1826	1610
0	0	0	2105	1742	935	1824	1610
2	2	0	2102	1738	934	1824	1608
0	0	1	2102	1737	933	1821	1609
0	1	0	2105	1735	934	1821	1610
0	0	2	2102	1739	935	1822	1610
0	0	0	2102	1739	933	1823	1611
1	1	0	2102	1741	936	1825	1612
1	0	2	2099	1735	931	1816	1604
1	1	0	2103	1739	935	1822	1609
1	1	0	2103	1736	933	1820	1609
1	0	0	2102	1739	933	1820	1610
0	2	0	2095	1733	927	1814	1608
0	0	0	2102	1739	935	1821	1610
0	0	1	2102	1739	934	1821	1609
0	0	4	2102	1739	934	1820	1609
1	2	0	2102	1737	937	1823	1611
0	1	2	2098	1740	937	1822	1606
1	1	0	2105	1740	934	1821	1608
0	0	0	2103	1737	935	1822	1609
0	0	3	2102	1740	935	1820	1611
0	0	0	2102	1739	934	1820	1609
0	0	2	2097	1733	929	1811	1603
0	1	5	2102	1740	933	1823	1611
0	0	0	2101	1739	934	1822	1610
0	0	0	2104	1740	936	1819	1610
0	1	0	2098	1733	927	1816	1608
1	0	0	2104	1739	932	1820	1607
0	0	0	2102	1739	935	1819	1610
0	0	3	2102	1739	934	1818	1610
0	0	2	2102	1738	935	1818	1609
0	0	4	2101	1737	934	1814	1606
1	0	0	2101	1739	935	1818	1611
3	0	0	2102	1737	934	1819	1605
0	0	1	2103	1740	934	1820	1613
0	0	1	2099	1734	932	1815	1605
0	0	1	2104	1741	934	1819	1610
0	1	5	2101	1738	934	1818	1610
0	0	0	2102	1737	934	1819	1609
0	0	1	2103	1740	936	1818	1610
2	0	0	2096	1732	931	1819	1611
0	0	5	2104	1740	935	1819	1603
0	0	0	2104	1742	936	1818	1609
0	2	0	2102	1739	935	1818	1612
0	0	0	2102	1738	935	1810	1610
2	0	0	2101	1738	932	1813	1604
0	0	4	2102	1740	933	1819	1611
0	0	1	2101	1738	933	1814	1604
2	0	0	2099	1739	933	1819	1608
0	0	2	2093	1731	929	1809	1606
0	0	0	2103	1739	934	1821	1615
2	0	0	2103	1740	935	1818	1611
0	1	0	2103	1740	933	1819	1610
0	0	0	2096	1736	934	1817	1610
0	2	0	2102	1739	930	1811	1609
1	0	0	2102	1740	934	1818	1610
2	1	0	2089	1739	935	1818	1610
1	2	0	2104	1741	935	1818	1610
0	0	1	2103	1740	933	1821	1609
0	1	0	2102	1734	932	1813	1602
1	3	0	2103	1737	935	1818	1605
0	0	2	2100	1738	930	1813	1607
0	1	1	2102	1739	934	1816	1610
0	1	3	2097	1733	930	1812	1603
0	1	0	2102	1738	935	1819	1613
2	0	0	2103	1739	936	1818	1610
1	0	1	2104	1741	935	1817	1610
0	2	0	2102	1738	933	1817	1610
0	1	0	2097	1732	932	1815	1607
2	0	4	2104	1740	934	1817	1607
0	0	4	2103	1740	934	1817	1610
0	0	1	2103	1740	936	1817	1610
0	0	4	2099	1731	930	1810	1601
0	0	2	2103	1740	932	1817	1610
0	0	0	2098	1730	931	1813	1607
0	0	1	2099	1729	930	1813	1610
1	1	0	2103	1739	934	1818	1610
0	1	0	2100	1737	930	1814	1608
2	0	2	2104	1740	935	1814	1609
0	0	1	2102	1738	934	1814	1610
0	0	1	2100	1736	933	1930	1597
0	0	0	2097	1735	932	1930	1596
0	2	2	2103	1738	934	1930	1597
0	1	0	2102	1738	935	1931	1597
1	4	1	2101	1739	934	1932	1597
0	1	0	2102	1738	935	1930	1598
0	3	3	2102	1737	932	1925	1594
2	0	1	2103	1740	935	1931	1597
2	0	5	2103	1738	935	1931	1596
0	1	2	2102	1738	934	1930	1595
0	1	0	2097	1732	927	1924	1589
1	4	2	2102	1738	935	1931	1599
0	0	0	2102	1738	935	1929	1596
0	3	6	2102	1739	934	1931	1596
1	0	0	2100	1737	933	1931	1600
2	0	0	2103	1739	935	1931	1597
0	0	0	2105	1740	936	1930	1597
1	0	6	2102	1739	936	1930	1597
1	4	6	2102	1739	933	1930	1596
1	0	4	2102	1739	934	1928	1597
1	0	4	2100	1736	927	1924	1591
0	1	0	2103	1741	937	1933	1599
0	0	0	2105	1741	933	1929	1597
0	0	0	2103	1740	933	1930	1597
0	1	1	2097	1731	929	1921	1592
1	1	4	2103	1739	934	1931	1596
1	0	2	2104	1739	937	1930	1596
0	0	3	2102	1739	936	1932	1596
2	0	0	2101	1739	934	1929	1594
1	2	6	2101	1737	932	1929	1597
0	0	2	2104	1741	937	1932	1598
1	3	0	2105	1740	935	1930	1597
0	0	2	2103	1739	936	1930	1597
0	0	7	2099	1732	929	1923	1591
2	0	1	2102	1739	934	1930	1598
1	1	0	2100	1736	933	1930	1596
1	0	0	2102	1739	934	1927	1597
0	0	2	2103	1741	935	1929	1596
0	1	0	2095	1734	929	1926	1595
0	0	0	2103	1739	935	1930	1595
1	1	1	2103	1739	936	1930	1598
0	0	3	2104	1741	936	1932	1596
1	1	0	2105	1742	936	1929	1594
0	1	2	2103	1741	935	1925	1593
1	3	0	2103	1738	935	1929	1594
1	2	0	2103	1739	937	1929	1594
0	0	0	2102	1740	935	1929	1597
1	0	2	2097	1728	929	1921	1591
1	2	1	2103	1740	935	1929	1597
0	1	0	2103	1739	935	1929	1597
0	0	5	2103	1741	935	1931	1598
1	1	0	2100	1739	935	1929	1597
0	0	3	2104	1741	935	1924	1594
0	0	0	2103	1740	935	1927	1595
0	0	0	2104	1738	934	1927	1596
0	2	2	2104	1741	935	1927	1595
0	0	5	2103	1743	936	1926	1597
0	1	0	2102	1740	933	1920	1589
0	1	2	2104	1743	937	1926	1597
0	2	2	2104	1742	935	1922	1594
0	1	0	2103	1740	936	1926	1595
0	0	0	2099	1733	929	1919	1591
0	0	3	2104	1740	933	1925	1596
0	3	0	2102	1740	935	1925	1597
0	0	2	2104	1738	936	1925	1594
1	0	6	2100	1737	934	1926	1596
1	3	5	2104	1735	930	1924	1596
1	0	6	2104	1742	937	1930	1598
0	1	1	2104	1740	936	1925	1596
1	3	2	2104	1740	935	1926	1595
0	0	0	2100	1732	929	1918	1587
2	0	0	2103	1740	936	1924	1596
0	0	0	2103	1733	932	1925	1597
0	1	2	2105	1737	931	1922	1595
0	0	2	2104	1740	936	1924	1597
1	0	1	2095	1731	929	1918	1594
0	0	0	2104	1741	936	1926	1596
0	0	5	2101	1742	935	1926	1594
0	0	0	2102	1740	935	1923	1597
0	1	0	2102	1742	938	1928	1599
0	1	0	2097	1738	936	1925	1594
0	0	3	2104	1742	937	1926	1597
1	2	0	2104	1741	936	1926	1596
0	0	4	2102	1743	937	1927	1599
0	0	2	2099	1735	929	1925	1589
0	0	0	2106	1744	938	1929	1598
0	0	0	2100	1738	935	1928	1596
0	0	0	2104	1743	936	1927	1597
0	1	0	2097	1735	931	1923	1594
1	0	0	2105	1742	936	1927	1588
0	0	0	2104	1743	937	1923	1598
0	0	0	2104	1742	934	1919	1596
1	0	0	2103	1744	938	1921	1599
0	0	0	2106	1743	936	1921	1594
1	0	0	2102	1740	935	1916	1592
0	0	0	2105	1741	937	1920	1596
0	0	2	2103	1741	937	1866	1604
0	0	3	2103	1739	935	1851	1601
0	0	0	2103	1738	929	1846	1596
0	0	5	2104	1739	936	1848	1602
0	0	1	2103	1740	935	1846	1601
0	0	0	2104	1740	936	1846	1604
0	0	5	2097	1727	925	1839	1599
0	0	1	2104	1742	937	1845	1604
0	3	0	2106	1741	936	1845	1603
0	0	2	2103	1739	938	1843	1603
0	0	1	2098	1738	934	1838	1603
1	0	5	2103	1737	933	1840	1602
2	0	0	2103	1740	934	1839	1603
0	1	0	2104	1739	936	1838	1603
0	0	0	2103	1740	936	1837	1605
0	0	1	2101	1733	928	1834	1599
1	0	0	2105	1743	936	1837	1605
1	0	3	2101	1740	932	1832	1604
0	0	2	2104	1740	934	1833	1604
0	0	2	2102	1740	935	1829	1607
0	1	0	2100	1735	930	1817	1598
0	0	4	2104	1740	933	1824	1606
1	2	0	2103	1739	936	1823	1605
1	3	0	2103	1739	935	1821	1605
0	0	0	2101	1739	935	1821	1605
0	0	6	2100	1736	935	1818	1605
0	1	2	2102	1738	934	1819	1605
0	0	1	2103	1740	935	1819	1608
1	2	0	2103	1741	937	1819	1608
0	1	0	2102	1733	929	1812	1601
2	0	2	2103	1740	936	1815	1605
0	0	1	2103	1737	934	1813	1606
2	0	0	2104	1740	937	1812	1606
0	2	0	2097	1734	929	1810	1606
0	0	2	2103	1738	935	1812	1607
0	0	0	2102	1739	935	1811	1605
1	0	0	2103	1739	936	1811	1608
0	1	0	2105	1742	936	1807	1607
0	1	0	2103	1740	935	1806	1607
0	0	5	2098	1738	935	1805	1603
0	0	0	2103	1740	934	1806	1606
0	0	1	2103	1740	934	1806	1608
1	1	5	2102	1739	935	1806	1606
0	1	2	2098	1733	930	1798	1602
0	1	0	2104	1739	936	1804	1609
0	0	0	2109	1739	935	1806	1609
0	1	0	2104	1741	936	1806	1607
0	0	1	2093	1732	933	1802	1605
0	0	5	2102	1738	934	1800	1601
2	0	0	2101	1739	935	1802	1607
0	0	4	2102	1738	935	1803	1606
0	2	0	2102	1738	936	1803	1606
0	0	0	2100	1737	932	1799	1603
0	0	0	2101	1739	936	1803	1607
0	1	0	2103	1740	935	1806	1602
0	0	0	2103	1739	935	1801	1604
0	0	0	2102	1739	935	1803	1608
0	0	0	2098	1733	922	1794	1599
0	2	0	2102	1741	933	1803	1605
0	0	1	2100	1738	934	1803	1606
0	0	1	2102	1738	936	1803	1606
0	0	1	2097	1732	931	1802	1609
0	0	0	2103	1740	935	1801	1603
0	0	2	2104	1740	937	1801	1608
1	0	0	2102	1738	936	1803	1606
0	0	0	2102	1739	934	1803	1606
0	0	3	2101	1736	932	1795	1600
0	0	3	2102	1739	934	1801	1608
0	1	0	2101	1738	934	1801	1602
0	0	0	2101	1739	934	1801	1606
0	3	0	2097	1733	928	1795	1598
0	0	0	2100	1739	934	1803	1608
0	0	3	2102	1740	936	1802	1607
0	0	1	2099	1737	933	1801	1606
0	0	1	2103	1738	936	1801	1606
0	1	0	2096	1735	934	1799	1606
0	0	4	2101	1738	935	1794	1604
0	1	0	2103	1739	935	1801	1606
0	0	0	2102	1739	933	1801	1605
0	0	0	2101	1738	935	1803	1608
0	1	0	2100	1738	932	1799	1600
0	0	6	2103	1740	935	1802	1606
0	0	0	2102	1738	935	1795	1600
0	0	0	2102	1739	936	1803	1606
0	0	0	2095	1729	927	1796	1601
0	0	1	2101	1738	935	1801	1607
0	0	1	2100	1738	934	1803	1606
2	0	0	2102	1736	934	1806	1605
0	1	4	2094	1733	935	1806	1607
0	0	4	2103	1740	931	1802	1605
0	0	4	2104	1740	934	1810	1605
1	0	0	2101	1738	936	1848	1606
0	0	0	2101	1737	936	1855	1601
0	0	0	2102	1737	936	1862	1603
2	0	1	2101	1736	931	1864	1599
0	2	0	2103	1739	933	1879	1599
1	1	0	2102	1740	935	1926	1598
0	0	2	2102	1739	934	1927	1599
0	1	0	2100	1736	931	1918	1589
2	0	0	2105	1740	934	1926	1596
3	0	0	2102	1739	936	1925	1596
0	1	0	2102	1739	935	1925	1597
0	0	2	2096	1732	927	1921	1593
3	0	0	2102	1738	936	1927	1596
3	0	0	2102	1738	934	1926	1594
1	1	0	2105	1739	934	1926	1595
1	3	0	2101	1739	934	1927	1596
0	0	1	2102	1739	937	1927	1593
2	3	0	2104	1741	936	1926	1596
2	0	0	2103	1739	935	1924	1595
0	1	0	2102	1739	934	1925	1595
0	1	0	2097	1732	928	1918	1590
0	1	2	2101	1737	935	1925	1595
1	1	0	2100	1738	934	1925	1596
2	0	2	2101	1738	936	1924	1596
1	2	3	2104	1741	936	1926	1595
0	0	0	2097	1733	933	1923	1594
3	3	2	2103	1739	936	1922	1594
2	2	0	2101	1737	935	1923	1595
0	0	1	2101	1737	934	1925	1596
0	0	0	2100	1738	936	1924	1596
0	2	1	2100	1735	932	1918	1588
0	1	0	2102	1739	934	1926	1596
2	2	0	2102	1739	936	1924	1597
0	0	0	2104	1741	936	1925	1595
0	1	0	2097	1732	928	1920	1589
0	1	0	2102	1739	934	1925	1596
0	1	0	2101	1738	935	1925	1593
0	0	1	2102	1737	936	1923	1595
0	0	0	2098	1736	934	1924	1595
0	0	1	2100	1737	932	1924	1595
1	0	1	2101	1738	935	1923	1596
3	0	5	2102	1738	936	1925	1596
1	0	0	2103	1741	936	1924	1596
0	1	1	2101	1739	937	1925	1597
1	1	0	2098	1733	929	1918	1587
0	1	3	2099	1739	934	1923	1595
1	3	0	2103	1737	932	1923	1594
0	0	0	2102	1739	933	1923	1596
1	1	1	2095	1732	929	1920	1593
0	0	2	2101	1738	936	1927	1597
0	0	2	2103	1741	934	1925	1596
0	0	0	2103	1741	935	1925	1595
0	0	0	2101	1739	934	1925	1595
0	1	0	2098	1735	933	1924	1593
1	0	0	2102	1739	935	1924	1595
1	0	2	2095	1737	934	1923	1593
0	0	5	2102	1738	935	1924	1595
1	0	1	2098	1733	929	1918	1590
0	0	0	2103	1741	937	1927	1598
0	0	0	2101	1738	935	1924	1594
0	0	0	2100	1736	932	1923	1595
0	0	1	2103	1741	934	1924	1594
0	2	0	2096	1735	927	1920	1596
0	0	2	2102	1743	935	1923	1594
0	2	0	2102	1745	937	1926	1598
1	0	0	2104	1747	937	1925	1596
0	1	0	2103	1743	934	1923	1595
2	0	2	2101	1743	934	1921	1590
0	0	2	2102	1744	935	1922	1596
2	0	0	2103	1744	935	1923	1596
0	0	0	2102	1744	933	1924	1595
0	1	0	2098	1739	929	1917	1590
1	2	0	2103	1743	935	1925	1597
1	0	2	2100	1743	936	1926	1597
2	0	0	2102	1748	939	1924	1596
0	0	3	2098	1740	932	1923	1594
1	1	0	2103	1745	934	1918	1591
0	1	5	2103	1746	935	1924	1595
0	0	1	2103	1747	935	1924	1595
1	0	0	2103	1747	934	1925	1596
0	0	5	2103	1742	935	1924	1604
2	0	0	2103	1746	930	1919	1588
0	0	3	2103	1746	935	1924	1595
0	0	4	2103	1747	934	1909	1589
1	4	0	2104	1747	930	1925	1598
1	2	0	2097	1742	927	1919	1591
0	0	3	2105	1749	936	1924	1595
1	2	0	2103	1747	934	1924	1595
0	0	0	2102	1747	936	1925	1596
1	0	0	2098	1745	935	1922	1596
2	0	0	2103	1747	928	1917	1594
2	0	1	2104	1748	935	1924	1596
0	1	1	2100	1747	936	1925	1596
1	2	0	2104	1747	934	1925	1595
0	0	0	2104	1744	931	1920	1593
2	0	3	2107	1750	939	1925	1597
0	0	2	2104	1748	936	1923	1596
0	0	3	2104	1748	931	1913	1592
1	1	0	2104	1748	936	1924	1595
0	0	4	2098	1739	928	1917	1589
0	1	5	2104	1747	934	1923	1595
0	0	2	2092	1750	935	1922	1597
0	0	2	2105	1750	936	1923	1596
0	0	2	2096	1746	930	1920	1594
0	1	3	2105	1751	934	1923	1593
0	1	5	2104	1749	935	1923	1596
0	0	2	2104	1748	936	1923	1595
0	1	0	2104	1749	933	1922	1596
1	0	0	2104	1749	935	1921	1593
0	1	0	2105	1750	937	1926	1599
0	1	0	2106	1750	937	1924	1597
1	0	2	2105	1750	933	1923	1595
0	0	2	2098	1744	930	1916	1592
3	0	0	2104	1750	934	1923	1595
0	1	0	2100	1749	937	1922	1594
1	3	0	2103	1748	936	1923	1596
0	1	0	2098	1742	933	1921	1595
0	0	0	2104	1749	933	1920	1594
1	3	2	2104	1747	937	1925	1599
0	0	2	2105	1752	935	1925	1596
0	0	5	2103	1749	935	1922	1595
0	0	0	2105	1749	935	1921	1596
0	0	5	2104	1749	932	1918	1589
0	0	6	2105	1749	935	1923	1595
0	1	0	2104	1750	934	1926	1596
0	2	2	2105	1751	938	1923	1596
0	2	0	2100	1745	929	1915	1588
2	2	0	2104	1749	935	1922	1596
0	0	2	2103	1749	936	1923	1596
0	2	0	2106	1750	935	1926	1598
2	3	0	2102	1749	935	1923	1596
0	1	0	2105	1751	930	1922	1595
2	0	6	2104	1750	934	1924	1596
0	1	0	2104	1750	936	1923	1596
0	1	4	2103	1749	935	1923	1595
1	0	6	2103	1749	926	1917	1591
1	4	0	2103	1750	934	1922	1599
1	1	1	2104	1750	929	1921	1591
0	0	1	2105	1749	930	1922	1594
0	2	5	2104	1749	935	1922	1595
1	2	3	2098	1744	929	1915	1593
2	0	0	2105	1749	935	1922	1594
0	1	0	2106	1750	935	1923	1596
1	1	0	2104	1751	935	1922	1596
0	0	3	2104	1749	935	1921	1596
1	0	2	2100	1750	935	1926	1595
1	1	0	2106	1752	937	1922	1595
2	0	5	2106	1750	934	1924	1596
0	1	0	2104	1751	935	1923	1595
1	2	0	2100	1742	929	1912	1588
0	0	2	2105	1750	932	1923	1594
1	0	3	2098	1748	933	1923	1595
0	0	2	2103	1750	935	1921	1596
1	4	0	2099	1746	931	1920	1593
0	1	3	2105	1749	935	1924	1593
1	1	0	2105	1750	938	1925	1597
0	0	4	2102	1750	936	1921	1595
1	3	0	2104	1750	936	1922	1595
0	1	2	2104	1749	936	1921	1596
0	0	0	2102	1748	933	1918	1590
0	0	5	2105	1749	935	1923	1595
2	3	0	2105	1749	934	1927	1593
0	0	0	2104	1750	935	1921	1594
1	4	0	2095	1744	930	1915	1589
0	0	1	2104	1749	936	1921	1594
0	2	0	2103	1749	933	1922	1597
0	1	2	2105	1752	936	1925	1597
2	4	0	2101	1749	932	1923	1594
0	0	1	2104	1749	927	1917	1594
1	3	0	2103	1749	936	1922	1594
1	2	0	2103	1749	932	1922	1595
0	0	2	2105	1749	936	1923	1596
1	4	0	2102	1745	930	1915	1592
0	1	0	2102	1751	936	1924	1596
0	1	0	2104	1753	936	1923	1596
0	0	1	2105	1751	930	1918	1593
0	0	1	2103	1749	935	1923	1594
0	0	0	2098	1742	928	1915	1586
0	0	0	2104	1749	936	1922	1595
1	2	0	2103	1749	936	1922	1594
0	0	2	2103	1750	936	1922	1596
1	1	0	2100	1749	933	1923	1594
0	2	0	2103	1743	931	1919	1596
1	3	1	2105	1750	937	1924	1597
0	0	0	2106	1752	937	1922	1595
0	0	3	2105	1751	937	1921	1595
1	3	2	2100	1744	926	1915	1589
0	0	1	2104	1749	937	1921	1596
0	0	1	2106	1742	931	1921	1594
0	0	2	2103	1747	935	1921	1595
1	2	5	2098	1742	929	1916	1593
1	0	0	2104	1750	934	1923	1597
0	1	1	2104	1750	936	1922	1596
2	2	0	2104	1749	935	1922	1595
0	0	1	2104	1750	937	1922	1595
0	0	3	2104	1749	934	1922	1595
0	0	2	2099	1747	934	1919	1589
1	2	0	2105	1752	935	1922	1595
0	0	2	2104	1751	934	1922	1595
0	0	0	2103	1751	932	1922	1597
0	1	2	2105	1748	931	1918	1592
0	0	0	2107	1753	936	1924	1596
1	2	5	2106	1752	936	1920	1595
0	0	2	2103	1751	936	1922	1595
0	2	0	2098	1740	929	1916	1590
0	1	5	2101	1751	935	1922	1595
2	4	0	2104	1748	935	1922	1593
0	0	2	2105	1751	935	1922	1594
2	0	2	2101	1748	936	1921	1594
1	3	0	2104	1747	935	1923	1596
3	0	0	2105	1752	938	1922	1598
1	0	2	2105	1752	936	1921	1596
0	0	2	2105	1751	936	1921	1595
0	1	3	2097	1746	927	1915	1587
0	0	1	2104	1750	934	1921	1592
0	0	0	2103	1749	935	1920	1595
0	0	0	2104	1749	934	1921	1596
1	2	1	2104	1751	937	1921	1597
0	0	1	2097	1744	931	1917	1593
1	1	5	2107	1753	936	1922	1593
0	1	2	2104	1751	934	1922	1594
1	1	2	2104	1750	934	1922	1594
0	1	6	2103	1750	935	1922	1596
1	1	2	2101	1749	935	1917	1591
2	1	0	2103	1750	935	1922	1595
0	1	3	2105	1751	936	1922	1595
0	0	0	2104	1750	935	1921	1595
0	0	0	2099	1742	930	1915	1591
0	1	6	2106	1752	937	1922	1596
1	1	1	2102	1749	934	1921	1597
1	1	2	2103	1748	936	1922	1595
0	0	1	2098	1740	931	1919	1593
0	0	5	2104	1750	936	1920	1590
0	1	0	2103	1750	936	1921	1595
0	0	2	2106	1752	935	1922	1595
0	0	1	2104	1749	935	1922	1594
2	0	0	2103	1750	936	1920	1595
2	0	2	2103	1750	933	1915	1591
0	0	3	2103	1750	934	1922	1594
0	0	0	2104	1749	936	1920	1592
0	1	2	2104	1750	936	1919	1595
0	2	0	2100	1743	927	1913	1592
1	1	0	2104	1750	937	1923	1597
1	1	1	2105	1751	936	1923	1594
0	1	0	2105	1751	936	1921	1596
0	0	2	2100	1748	932	1919	1595
2	0	0	2104	1750	932	1918	1594
1	3	0	2105	1750	936	1920	1595
0	0	5	2104	1750	936	1922	1596
0	0	3	2104	1750	935	1922	1595
0	0	1	2102	1746	930	1916	1591
0	0	0	2105	1749	936	1923	1597
0	0	2	2106	1750	934	1922	1595
0	0	0	2104	1750	931	1917	1594
0	0	4	2104	1751	936	1921	1596
1	3	1	2099	1743	927	1915	1585
0	0	3	2106	1750	936	1922	1597
1	2	2	2103	1750	937	1923	1598
2	0	0	2108	1753	936	1923	1595
0	0	1	2103	1749	935	1921	1594
0	0	3	2103	1746	934	1920	1596
0	0	5	2100	1750	935	1922	1595
0	0	0	2103	1751	935	1924	1598
0	0	4	2106	1752	940	1923	1595
0	0	2	2102	1744	929	1914	1588
0	1	0	2104	1750	935	1921	1595
0	0	0	2100	1741	931	1921	1595
1	0	2	2104	1749	934	1920	1595
0	1	3	2099	1742	935	1917	1591
0	0	2	2102	1747	933	1921	1595
2	0	2	2106	1751	935	1922	1595
0	2	0	2104	1749	935	1921	1595
2	2	0	2104	1749	936	1921	1594
0	0	1	2101	1748	934	1920	1595
0	0	5	2099	1746	933	1916	1590
1	0	0	2103	1748	936	1920	1595
1	0	1	2103	1749	935	1922	1594
0	0	6	2103	1749	934	1921	1594
1	0	1	2097	1743	927	1916	1588
0	1	5	2105	1751	937	1922	1597
0	0	0	2099	1748	935	1920	1594
0	1	0	2103	1750	935	1920	1594
2	0	2	2098	1740	932	1919	1592
0	0	1	2104	1749	934	1914	1587
0	0	2	2102	1749	936	1920	1594
1	0	0	2103	1749	935	1921	1593
0	1	2	2104	1749	936	1921	1594
0	1	7	2102	1748	932	1916	1588
0	0	2	2101	1748	931	1915	1589
