# Supplementary material for: Assisting hand gesture classification and rehabilitation assessment via sEMG and finger motion data
Source: Front Bioeng Biotechnol. 2026 Jan 8;13:1751763. doi: 10.3389/fbioe.2025.1751763 (PMC12823985; doi:10.3389/fbioe.2025.1751763)
Supplement: Supplementary file 1 [file DataSheet1.zip › dataset/function 0/1/4/3.csv]

channel_2	channel_3	channel_6	pinky	ring finger	middle finger	forefinger	thumb
1	2	3	2103	1754	937	1923	1594
1	1	0	2105	1754	936	1924	1594
1	2	2	2103	1752	934	1921	1592
0	0	0	2097	1750	934	1922	1590
1	2	0	2104	1754	935	1924	1594
2	0	0	2106	1753	938	1925	1596
1	3	0	2107	1756	938	1925	1595
0	0	3	2106	1755	932	1920	1588
0	0	0	2104	1753	936	1923	1595
1	1	0	2102	1754	935	1922	1593
0	0	3	2105	1754	936	1922	1594
1	0	1	2095	1747	931	1917	1588
0	0	1	2105	1753	936	1923	1593
0	0	0	2102	1753	934	1924	1594
0	0	3	2104	1753	937	1926	1596
0	1	0	2101	1755	936	1923	1595
0	0	0	2104	1752	936	1926	1592
0	0	1	2103	1751	931	1915	1589
0	0	1	2102	1754	938	1926	1594
0	0	0	2094	1746	929	1919	1588
0	1	2	2103	1753	936	1925	1594
0	0	0	2101	1752	935	1926	1593
0	0	0	2103	1754	937	1925	1594
0	0	0	2100	1750	934	1927	1595
1	1	1	2104	1745	927	1925	1593
2	2	1	2104	1752	935	1925	1592
0	0	2	2101	1752	936	1922	1592
0	0	0	2103	1754	935	1926	1593
0	2	0	2098	1748	932	1919	1589
0	0	1	2103	1754	938	1925	1593
0	0	1	2105	1747	929	1922	1590
0	1	3	2103	1753	934	1925	1593
0	1	0	2097	1743	927	1918	1590
0	0	0	2099	1748	929	1918	1590
0	0	0	2102	1754	935	1925	1594
0	0	0	2100	1753	937	1927	1596
0	0	2	2104	1755	938	1925	1593
0	0	0	2102	1753	936	1924	1593
0	0	0	2105	1756	936	1928	1595
0	0	0	2105	1752	936	1925	1592
0	0	0	2104	1754	936	1925	1594
0	0	6	2103	1753	936	1925	1593
0	1	2	2103	1752	936	1920	1585
0	0	0	2103	1751	934	1925	1593
0	0	0	2103	1755	937	1925	1594
0	0	0	2105	1757	939	1926	1594
1	2	3	2100	1749	930	1918	1589
0	0	0	2103	1755	935	1925	1593
0	0	0	2108	1754	935	1925	1593
0	0	0	2103	1754	935	1925	1592
2	2	1	2099	1749	932	1924	1592
0	0	4	2100	1754	935	1923	1592
0	0	0	2101	1755	934	1924	1593
0	0	0	2103	1754	935	1927	1595
0	0	0	2104	1755	939	1926	1591
0	0	0	2105	1753	931	1917	1586
0	0	0	2103	1754	935	1925	1591
1	1	3	2102	1751	935	1925	1593
0	0	1	2103	1754	937	1921	1592
0	0	0	2103	1754	936	1927	1595
0	0	4	2097	1745	932	1921	1589
0	0	0	2105	1755	937	1925	1593
0	0	0	2104	1753	936	1926	1592
0	0	2	2103	1755	935	1925	1593
2	1	0	2098	1752	934	1925	1592
1	1	2	2102	1755	933	1924	1593
1	1	2	2102	1754	935	1925	1593
0	0	5	2103	1753	935	1924	1593
0	0	0	2102	1755	937	1927	1595
0	0	0	2103	1752	932	1915	1587
0	0	0	2104	1755	935	1926	1592
0	0	0	2104	1755	934	1923	1592
1	1	2	2102	1753	937	1925	1593
3	1	0	2107	1748	928	1916	1589
0	0	0	2104	1754	935	1924	1593
0	0	0	2103	1751	936	1926	1593
0	0	0	2103	1753	936	1925	1592
0	1	2	2102	1754	933	1924	1593
0	0	1	2101	1754	934	1923	1593
1	2	0	2101	1750	934	1926	1596
0	0	0	2102	1756	938	1923	1593
0	0	2	2105	1756	937	1925	1593
0	0	0	2103	1755	934	1926	1594
1	3	0	2098	1749	930	1911	1586
0	1	2	2101	1755	937	1924	1594
0	0	0	2102	1750	934	1925	1593
0	0	0	2103	1756	934	1926	1593
0	0	2	2098	1747	929	1921	1591
0	2	6	2102	1754	936	1925	1594
0	0	0	2102	1755	936	1927	1594
0	1	1	2104	1757	939	1926	1594
0	2	0	2104	1755	937	1925	1593
0	0	0	2101	1752	934	1923	1586
0	0	0	2096	1754	934	1924	1590
0	1	5	2103	1753	935	1924	1594
0	0	0	2103	1753	936	1925	1593
0	0	0	2102	1755	938	1927	1596
0	0	0	2100	1751	928	1918	1588
0	0	0	2104	1755	935	1924	1593
0	0	0	2099	1752	933	1924	1593
0	0	0	2102	1755	936	1925	1594
0	0	2	2096	1748	927	1922	1591
0	0	0	2104	1755	934	1925	1585
0	0	0	2103	1753	935	1925	1593
2	3	2	2101	1754	937	1925	1590
2	1	1	2103	1753	935	1925	1593
1	1	3	2101	1755	935	1924	1590
0	1	1	2104	1756	936	1923	1594
1	1	5	2104	1755	935	1925	1588
0	0	0	2104	1753	936	1925	1593
2	0	0	2096	1750	928	1917	1587
0	0	0	2099	1749	930	1915	1589
0	1	4	2103	1754	935	1927	1594
0	0	0	2103	1755	935	1927	1593
0	0	1	2105	1755	937	1925	1593
0	1	2	2099	1751	934	1923	1593
0	0	0	2101	1752	933	1915	1590
0	2	4	2103	1754	936	1925	1593
0	0	2	2101	1754	937	1924	1593
0	0	0	2104	1752	936	1925	1593
0	0	3	2102	1750	931	1918	1586
1	0	0	2105	1754	935	1927	1593
0	1	5	2103	1754	936	1917	1590
2	1	5	2102	1753	937	1926	1594
2	2	3	2100	1749	933	1920	1587
0	0	1	2105	1754	936	1923	1592
0	0	0	2102	1755	936	1924	1593
0	0	0	2102	1754	935	1926	1594
2	2	2	2101	1751	935	1923	1592
0	1	2	2101	1751	937	1927	1593
0	0	4	2105	1749	932	1924	1591
0	0	0	2104	1755	937	1925	1593
0	0	0	2103	1753	935	1926	1594
0	0	1	2103	1753	935	1924	1591
2	3	0	2104	1755	938	1927	1594
0	0	0	2103	1754	936	1925	1593
1	2	0	2104	1754	936	1924	1594
0	0	2	2102	1753	935	1925	1594
1	0	2	2095	1749	926	1917	1586
0	0	1	2102	1754	936	1925	1593
2	0	0	2102	1754	935	1924	1595
0	1	4	2105	1757	936	1927	1592
0	3	0	2100	1748	935	1924	1592
2	0	0	2104	1754	935	1924	1592
1	2	0	2102	1754	936	1924	1593
1	0	0	2103	1754	933	1925	1593
0	0	3	2103	1753	935	1924	1593
0	1	0	2102	1754	934	1919	1589
0	0	4	2102	1755	935	1926	1593
0	0	0	2102	1755	935	1923	1588
0	1	3	2102	1756	938	1927	1594
1	1	2	2099	1749	930	1920	1588
0	0	0	2104	1755	935	1925	1594
0	0	0	2104	1755	935	1923	1593
1	1	3	2103	1754	937	1924	1593
0	0	1	2102	1754	936	1924	1594
0	0	0	2099	1752	936	1926	1594
1	1	6	2104	1756	935	1926	1594
0	1	2	2105	1755	936	1926	1593
1	1	1	2104	1756	936	1924	1593
0	1	0	2102	1754	935	1924	1593
0	0	0	2101	1750	927	1917	1586
0	3	0	2103	1755	934	1926	1591
1	2	1	2102	1754	932	1923	1591
0	0	0	2103	1753	935	1923	1593
0	0	0	2097	1749	929	1918	1586
2	2	0	2103	1755	937	1928	1595
0	0	0	2104	1756	938	1927	1594
1	1	3	2103	1756	936	1925	1592
0	0	3	2103	1753	935	1925	1592
0	0	2	2102	1752	933	1924	1593
2	0	0	2104	1748	933	1923	1594
0	0	0	2103	1753	937	1925	1592
0	0	0	2103	1755	935	1925	1590
0	0	2	2104	1755	936	1929	1594
0	1	2	2098	1753	933	1920	1588
1	0	0	2103	1755	936	1924	1593
0	1	2	2101	1751	933	1924	1593
0	1	2	2104	1754	934	1924	1594
0	1	4	2096	1748	927	1920	1591
0	0	0	2102	1755	936	1925	1594
0	1	2	2103	1755	936	1923	1591
1	1	1	2103	1753	935	1925	1595
2	1	1	2101	1754	938	1926	1593
0	1	3	2102	1755	936	1923	1590
0	0	0	2104	1754	937	1925	1592
0	0	0	2102	1754	936	1925	1590
0	0	0	2102	1753	935	1925	1592
0	1	3	2098	1748	927	1914	1587
0	1	4	2098	1749	932	1922	1590
0	1	4	2105	1755	937	1926	1593
1	0	0	2100	1753	935	1924	1593
0	0	0	2104	1755	936	1926	1592
0	0	0	2097	1747	925	1923	1593
0	1	2	2104	1753	935	1923	1586
0	0	0	2104	1754	935	1924	1593
0	1	2	2102	1753	936	1925	1592
0	0	0	2102	1754	935	1925	1595
1	3	2	2102	1754	932	1923	1589
0	0	6	2105	1757	937	1925	1594
0	0	0	2105	1753	935	1923	1588
0	0	0	2103	1754	936	1924	1593
0	0	0	2100	1749	930	1920	1588
0	0	0	2104	1755	935	1925	1592
0	1	0	2100	1753	935	1923	1593
2	4	0	2104	1754	937	1925	1593
0	0	0	2098	1751	936	1923	1594
0	0	0	2099	1753	935	1925	1593
2	3	5	2103	1754	934	1916	1592
1	1	2	2102	1755	938	1928	1597
0	0	2	2105	1756	936	1927	1592
0	0	1	2104	1754	939	1926	1592
1	1	2	2103	1749	931	1921	1587
0	1	2	2104	1754	937	1924	1593
0	1	2	2104	1754	930	1921	1592
0	0	2	2103	1752	936	1925	1594
0	0	2	2099	1749	931	1917	1588
1	4	0	2105	1755	936	1924	1594
0	0	3	2103	1753	936	1927	1595
0	1	4	2105	1756	937	1928	1594
0	0	2	2104	1755	937	1926	1594
1	3	0	2100	1745	931	1924	1592
0	0	5	2103	1753	935	1925	1591
0	1	0	2103	1753	934	1925	1593
0	1	3	2104	1754	934	1924	1594
0	0	0	2107	1753	938	1926	1594
1	2	5	2100	1747	931	1919	1582
1	1	0	2104	1754	937	1926	1592
0	0	3	2095	1746	932	1923	1592
0	0	0	2103	1755	936	1924	1595
0	1	1	2103	1753	936	1924	1592
0	0	0	2104	1755	937	1928	1594
0	0	1	2106	1756	936	1926	1593
1	0	0	2103	1752	935	1924	1591
1	1	1	2100	1748	931	1918	1587
0	1	3	2102	1753	936	1924	1593
2	2	5	2101	1752	934	1923	1592
0	0	0	2102	1751	935	1925	1592
0	0	0	2099	1746	928	1917	1588
0	0	0	2102	1753	934	1925	1593
1	3	0	2101	1754	936	1927	1595
0	1	1	2104	1752	934	1926	1591
1	1	2	2101	1752	936	1926	1592
0	0	1	2100	1752	935	1923	1589
0	0	2	2103	1753	935	1924	1591
0	0	0	2103	1753	936	1926	1593
1	0	0	2102	1753	934	1925	1591
2	2	2	2099	1746	930	1916	1584
1	4	3	2102	1754	936	1927	1596
1	1	0	2102	1753	935	1924	1592
0	1	3	2103	1753	935	1923	1591
0	0	0	2103	1755	936	1925	1593
1	1	2	2097	1746	932	1922	1592
0	0	0	2103	1753	935	1921	1592
0	0	0	2106	1753	933	1926	1594
0	4	1	2101	1755	938	1926	1595
1	0	2	2105	1753	935	1925	1593
1	1	0	2101	1753	932	1921	1587
0	0	0	2102	1753	935	1924	1593
0	0	0	2103	1754	936	1926	1593
0	0	4	2102	1752	935	1924	1593
0	1	2	2096	1741	930	1919	1582
1	1	2	2102	1753	936	1924	1593
2	0	0	2101	1753	934	1924	1595
0	0	1	2105	1755	939	1927	1592
0	1	2	2102	1753	935	1925	1593
0	0	2	2103	1754	933	1924	1594
0	0	2	2103	1752	933	1924	1591
1	2	1	2102	1752	936	1924	1591
1	2	5	2103	1753	936	1926	1592
0	0	1	2102	1753	933	1925	1592
0	0	0	2099	1748	927	1918	1587
1	2	3	2103	1754	936	1925	1596
2	3	1	2103	1753	937	1927	1594
0	0	0	2105	1755	937	1925	1593
0	0	0	2097	1748	932	1918	1591
2	1	0	2103	1753	935	1924	1591
0	0	3	2101	1751	933	1925	1591
0	0	2	2103	1753	934	1926	1594
1	3	3	2101	1751	934	1923	1592
0	1	3	2098	1751	935	1925	1588
0	0	0	2102	1753	935	1926	1594
0	0	0	2104	1755	936	1927	1593
1	1	2	2104	1755	936	1926	1593
1	2	4	2100	1747	930	1917	1587
0	1	5	2099	1747	928	1917	1585
1	1	5	2103	1753	935	1924	1594
0	0	0	2104	1753	936	1925	1591
0	1	5	2104	1755	938	1927	1593
1	3	0	2100	1747	934	1923	1592
0	0	2	2104	1754	935	1922	1588
0	0	0	2102	1754	934	1924	1593
1	2	0	2104	1754	935	1926	1593
1	2	5	2100	1754	936	1924	1593
0	0	4	2103	1752	933	1921	1587
0	0	1	2103	1753	936	1925	1592
0	0	0	2103	1751	933	1926	1596
0	0	0	2104	1755	938	1928	1594
0	1	0	2099	1750	931	1915	1588
0	0	0	2104	1754	936	1926	1592
0	0	0	2103	1751	932	1919	1591
0	0	0	2103	1753	936	1925	1589
1	3	1	2097	1750	934	1924	1591
1	0	0	2098	1752	935	1925	1596
0	0	0	2104	1756	933	1919	1592
0	0	0	2105	1756	936	1926	1592
1	3	0	2104	1755	937	1925	1592
0	0	0	2103	1754	937	1925	1593
0	0	0	2102	1752	930	1917	1588
0	0	0	2103	1755	932	1925	1594
0	3	2	2104	1755	936	1926	1593
0	1	1	2103	1754	936	1926	1594
0	2	2	2097	1748	929	1917	1588
0	0	0	2103	1754	937	1926	1595
0	0	0	2104	1756	931	1923	1593
1	2	3	2105	1756	937	1925	1594
3	3	3	2100	1753	934	1924	1593
0	1	6	2101	1754	929	1921	1591
0	0	4	2103	1754	936	1925	1592
0	0	0	2103	1755	937	1926	1592
0	3	1	2102	1754	937	1925	1591
0	0	0	2105	1751	938	1924	1589
0	0	0	2102	1754	931	1919	1586
2	2	2	2106	1755	936	1925	1593
0	0	0	2103	1755	935	1924	1593
0	0	2	2104	1754	937	1924	1593
0	1	0	2105	1755	936	1925	1594
0	0	0	2104	1755	936	1924	1595
1	1	0	2104	1756	936	1928	1595
0	0	0	2106	1758	937	1925	1594
0	1	2	2100	1750	931	1924	1593
0	0	2	2103	1755	934	1923	1589
0	0	0	2104	1755	936	1924	1593
2	2	6	2104	1756	937	1922	1593
0	1	2	2102	1754	935	1922	1593
0	0	3	2103	1756	934	1920	1590
1	1	1	2103	1755	936	1926	1596
1	3	2	2103	1757	938	1926	1595
0	0	3	2107	1757	937	1923	1594
0	0	0	2101	1749	932	1920	1587
1	1	2	2103	1755	936	1926	1593
0	0	0	2103	1755	934	1924	1594
0	1	1	2104	1755	935	1925	1591
1	1	2	2101	1754	934	1923	1593
0	0	0	2103	1755	935	1923	1593
0	0	0	2105	1756	935	1922	1594
1	2	0	2103	1755	936	1924	1593
2	0	0	2100	1755	936	1925	1592
0	0	0	2103	1753	936	1924	1593
0	0	2	2103	1752	933	1919	1587
0	0	0	2103	1755	937	1926	1593
1	4	0	2104	1754	937	1925	1593
0	0	1	2103	1754	935	1923	1592
0	1	4	2099	1750	929	1916	1590
0	0	2	2103	1754	937	1925	1594
0	0	0	2102	1751	932	1924	1592
0	0	4	2103	1755	935	1925	1594
1	0	0	2102	1755	937	1926	1596
1	2	0	2105	1751	937	1926	1592
1	3	0	2104	1757	936	1926	1591
0	0	0	2104	1755	937	1925	1594
0	0	1	2103	1755	934	1924	1594
0	0	0	2100	1750	930	1917	1584
1	1	4	2100	1751	931	1918	1589
0	1	2	2104	1756	939	1928	1596
0	1	5	2106	1757	937	1926	1592
2	2	4	2105	1756	935	1926	1593
0	0	0	2096	1750	929	1925	1591
0	0	1	2103	1755	935	1924	1591
0	0	0	2102	1753	935	1924	1592
0	0	0	2103	1755	934	1925	1593
2	2	0	2103	1754	936	1924	1593
0	3	2	2101	1753	935	1920	1589
0	0	2	2103	1765	936	1928	1596
0	0	0	2106	1756	936	1927	1595
0	0	0	2108	1756	938	1924	1591
1	0	3	2098	1749	931	1920	1588
1	2	0	2103	1753	937	1925	1594
2	2	0	2103	1755	935	1921	1589
1	1	1	2104	1754	936	1925	1593
0	0	0	2099	1750	934	1924	1591
2	4	0	2100	1752	936	1926	1593
0	0	2	2104	1754	935	1918	1591
2	3	0	2102	1755	935	1924	1593
0	0	3	2103	1755	936	1924	1593
1	1	0	2103	1754	936	1925	1593
1	0	2	2102	1750	930	1918	1587
2	2	0	2102	1754	936	1926	1593
0	0	0	2102	1754	935	1924	1595
0	0	0	2103	1754	936	1924	1594
0	0	0	2100	1750	933	1920	1588
2	3	2	2104	1755	937	1924	1593
2	0	0	2105	1753	931	1922	1593
0	0	2	2104	1756	937	1925	1592
0	0	0	2101	1753	935	1924	1593
0	0	2	2103	1751	931	1923	1591
0	0	1	2101	1754	935	1925	1593
0	2	3	2104	1755	936	1925	1592
0	2	0	2103	1755	935	1919	1593
2	1	0	2104	1757	937	1925	1594
0	1	4	2100	1751	931	1919	1589
0	0	0	2103	1755	936	1922	1592
0	0	0	2103	1754	935	1926	1593
2	4	0	2103	1755	936	1925	1592
0	0	0	2099	1747	930	1916	1591
0	0	0	2104	1755	934	1925	1593
1	3	0	2095	1752	935	1926	1594
0	0	0	2104	1755	938	1926	1594
1	2	0	2103	1756	936	1923	1593
0	0	4	2099	1751	934	1924	1590
0	1	5	2103	1754	936	1925	1594
1	2	0	2103	1754	937	1925	1592
0	0	0	2103	1755	936	1926	1592
2	2	5	2097	1752	932	1919	1588
0	1	1	2103	1754	935	1925	1593
0	0	0	2103	1755	937	1927	1587
0	0	0	2104	1755	937	1922	1594
0	1	5	2103	1754	934	1926	1593
0	1	0	2100	1746	931	1923	1591
0	0	0	2105	1755	936	1925	1584
0	0	0	2101	1753	935	1925	1594
0	0	4	2103	1757	937	1928	1593
0	1	0	2104	1754	936	1923	1592
0	1	0	2103	1756	937	1927	1595
1	2	0	2106	1759	937	1927	1594
1	0	1	2104	1755	935	1925	1592
0	1	5	2102	1755	936	1925	1593
0	1	0	2103	1750	929	1920	1589
0	1	6	2102	1754	934	1925	1594
1	3	0	2104	1755	936	1924	1592
0	0	2	2103	1756	935	1925	1594
2	0	0	2099	1750	931	1920	1589
0	1	5	2104	1755	937	1928	1596
0	0	1	2104	1757	939	1927	1594
0	0	0	2105	1756	937	1926	1593
0	0	5	2104	1754	934	1926	1591
2	0	2	2103	1754	934	1925	1593
0	0	0	2109	1752	935	1923	1594
0	0	0	2104	1755	936	1924	1593
0	1	0	2103	1755	936	1924	1593
0	2	0	2100	1752	929	1921	1588
0	0	5	2101	1750	930	1920	1588
1	1	0	2104	1755	935	1926	1592
0	0	3	2104	1755	934	1925	1592
1	2	0	2106	1754	935	1925	1592
0	1	0	2100	1749	931	1919	1593
2	0	2	2103	1756	939	1927	1595
2	0	0	2101	1755	936	1925	1595
2	0	0	2104	1755	937	1925	1593
1	2	1	2102	1755	935	1925	1594
0	0	0	2101	1753	935	1921	1589
0	0	0	2103	1753	934	1926	1594
0	0	0	2104	1755	935	1927	1593
0	2	0	2103	1754	936	1924	1593
0	0	0	2100	1747	928	1921	1588
0	0	3	2105	1756	938	1928	1593
0	1	2	2104	1758	936	1926	1588
2	0	5	2100	1755	932	1925	1593
0	0	0	2099	1745	933	1922	1592
0	1	4	2098	1749	933	1923	1592
0	1	0	2103	1755	935	1925	1591
0	0	1	2103	1755	937	1926	1594
0	2	0	2105	1757	937	1926	1594
0	0	0	2102	1755	939	1923	1594
0	0	0	2102	1754	934	1920	1586
1	1	1	2103	1755	936	1926	1593
0	0	3	2103	1756	934	1925	1594
0	1	0	2103	1755	936	1925	1593
0	0	0	2098	1748	928	1919	1586
1	2	0	2103	1755	936	1926	1595
0	1	6	2103	1757	939	1922	1594
0	1	0	2106	1756	934	1926	1592
0	0	0	2099	1751	934	1926	1593
0	0	1	2104	1755	935	1921	1590
0	1	5	2103	1755	936	1924	1593
1	0	0	2104	1755	936	1925	1591
0	0	0	2102	1755	936	1925	1594
0	0	0	2105	1756	937	1925	1596
0	1	3	2102	1752	933	1919	1586
1	3	0	2103	1755	935	1925	1593
2	4	5	2103	1754	935	1926	1593
0	0	4	2104	1754	935	1925	1593
0	1	3	2100	1752	933	1921	1588
0	2	0	2104	1755	935	1924	1592
0	0	1	2103	1749	932	1924	1591
1	2	0	2104	1755	935	1927	1592
0	3	1	2102	1753	935	1925	1592
0	0	0	2102	1750	933	1924	1593
2	3	0	2103	1752	934	1925	1593
0	0	1	2104	1755	935	1926	1594
1	4	0	2104	1757	937	1927	1596
0	0	1	2102	1750	933	1916	1588
0	0	0	2105	1755	937	1926	1593
0	0	2	2104	1755	935	1924	1594
2	0	0	2104	1756	937	1922	1594
0	0	0	2104	1754	935	1925	1591
0	0	0	2096	1748	930	1922	1593
1	0	0	2102	1755	937	1928	1595
2	4	0	2100	1753	933	1925	1593
0	0	2	2102	1755	936	1926	1592
0	0	0	2103	1755	935	1927	1593
1	0	0	2094	1751	935	1925	1585
0	0	2	2103	1755	936	1926	1593
0	0	2	2103	1755	934	1926	1593
1	3	0	2103	1753	935	1926	1592
0	0	0	2100	1748	932	1919	1590
0	1	0	2103	1755	936	1928	1595
1	3	5	2104	1756	939	1928	1587
0	1	1	2105	1756	935	1926	1594
0	0	0	2098	1747	933	1925	1593
0	1	6	2103	1752	935	1921	1583
0	1	5	2102	1755	934	1925	1588
0	0	2	2103	1754	935	1926	1593
1	3	0	2103	1756	938	1928	1596
0	1	6	2105	1756	938	1926	1593
0	0	2	2103	1754	933	1921	1587
2	2	0	2104	1754	934	1926	1594
0	1	0	2104	1754	936	1924	1593
0	0	0	2100	1749	930	1915	1587
0	1	4	2099	1746	930	1919	1586
0	0	0	2103	1753	935	1928	1597
0	1	2	2104	1755	937	1926	1593
0	0	0	2103	1754	936	1925	1591
1	0	4	2099	1747	931	1918	1590
2	3	1	2105	1753	935	1925	1593
0	0	0	2103	1753	936	1925	1592
0	0	2	2104	1753	935	1923	1593
3	0	0	2101	1753	935	1925	1593
0	0	0	2102	1752	934	1925	1591
0	0	1	2105	1754	935	1927	1595
0	1	3	2104	1756	937	1928	1593
0	0	0	2105	1755	936	1925	1593
2	0	1	2098	1749	930	1919	1588
0	1	4	2103	1753	935	1925	1592
0	0	0	2102	1753	935	1924	1593
1	3	0	2104	1756	938	1926	1594
0	0	1	2098	1748	931	1922	1591
0	1	0	2097	1744	931	1922	1591
0	1	5	2102	1753	934	1925	1592
0	0	0	2102	1752	935	1925	1592
0	1	0	2103	1753	935	1924	1595
1	0	0	2102	1753	937	1927	1594
0	0	2	2103	1755	936	1923	1589
0	0	2	2102	1755	933	1926	1593
0	0	2	2102	1753	935	1924	1591
1	1	0	2103	1754	934	1925	1594
0	0	0	2097	1746	932	1920	1586
0	1	2	2103	1753	934	1924	1594
1	2	0	2103	1753	935	1922	1591
2	0	2	2103	1753	934	1924	1595
1	2	2	2099	1750	934	1926	1594
0	1	0	2105	1755	936	1924	1591
0	0	0	2104	1754	935	1926	1593
0	0	0	2103	1754	935	1925	1593
0	3	0	2103	1753	934	1925	1593
1	3	2	2103	1752	935	1922	1594
2	0	0	2102	1749	932	1919	1588
0	0	4	2103	1755	937	1926	1594
2	4	0	2105	1754	938	1926	1593
2	0	2	2104	1755	936	1925	1593
0	0	2	2096	1747	933	1919	1588
0	0	3	2103	1754	935	1926	1594
0	0	2	2103	1752	930	1923	1593
2	0	2	2103	1754	937	1924	1593
0	0	4	2100	1753	936	1924	1593
0	3	0	2103	1752	929	1921	1591
0	4	0	2103	1754	935	1925	1588
0	0	0	2103	1754	934	1926	1594
0	2	0	2104	1753	935	1925	1592
2	0	2	2101	1748	930	1916	1587
0	0	3	2103	1754	934	1926	1595
0	1	0	2104	1755	935	1928	1595
0	1	0	2105	1756	935	1926	1593
2	0	0	2104	1754	936	1924	1593
1	0	0	2099	1750	929	1921	1591
1	1	2	2101	1755	937	1927	1597
3	3	0	2103	1752	936	1924	1594
0	1	1	2104	1757	936	1925	1594
0	0	5	2102	1755	936	1922	1594
0	1	2	2100	1751	938	1924	1590
0	1	5	2103	1756	934	1926	1594
1	1	0	2103	1753	935	1925	1593
0	0	2	2103	1754	935	1925	1593
0	1	1	2097	1749	932	1919	1589
0	0	0	2104	1756	939	1928	1594
0	0	0	2105	1757	937	1926	1589
0	2	0	2104	1756	935	1925	1594
0	0	0	2099	1748	929	1922	1592
1	2	0	2104	1755	934	1925	1589
0	1	6	2099	1752	935	1925	1593
2	2	5	2103	1753	936	1925	1595
0	3	0	2106	1757	937	1925	1594
1	3	1	2106	1756	934	1926	1594
0	0	0	2102	1754	935	1920	1587
1	3	0	2104	1755	935	1925	1593
0	0	1	2104	1754	934	1926	1593
0	0	0	2103	1755	936	1925	1592
0	1	0	2099	1749	929	1919	1586
0	1	0	2103	1757	936	1915	1594
0	0	1	2105	1754	936	1919	1592
0	2	2	2103	1755	936	1925	1593
1	1	0	2096	1753	935	1923	1594
0	1	0	2104	1754	934	1918	1591
0	1	2	2101	1754	935	1926	1593
0	3	0	2104	1755	936	1925	1593
1	1	0	2103	1755	936	1927	1596
0	0	4	2103	1752	934	1922	1589
0	0	2	2105	1758	935	1927	1594
0	1	0	2104	1755	937	1927	1594
0	1	0	2103	1755	935	1926	1593
0	0	1	2104	1756	935	1925	1592
0	4	0	2099	1749	929	1919	1590
0	1	0	2103	1756	937	1928	1596
0	1	0	2106	1751	930	1923	1591
0	0	1	2100	1751	930	1920	1592
1	0	2	2100	1750	929	1922	1593
0	1	0	2104	1755	934	1926	1593
0	0	0	2103	1757	933	1927	1596
2	0	1	2104	1758	938	1930	1593
0	0	5	2106	1757	934	1924	1594
0	0	2	2104	1756	935	1924	1589
1	0	0	2104	1756	933	1926	1593
1	2	0	2103	1755	935	1925	1594
0	1	0	2103	1755	935	1925	1594
0	0	2	2094	1750	931	1920	1589
1	1	4	2104	1755	936	1924	1593
0	0	2	2119	1756	935	1926	1593
0	0	6	2104	1756	936	1925	1594
1	3	0	2098	1749	935	1925	1595
0	0	2	2105	1758	936	1927	1593
0	2	2	2104	1757	935	1926	1594
0	0	2	2104	1756	937	1925	1594
0	2	2	2104	1756	935	1926	1594
0	0	2	2102	1755	935	1925	1593
0	0	3	2102	1752	932	1918	1590
0	1	0	2105	1758	937	1929	1594
0	0	1	2104	1757	935	1927	1595
0	1	0	2103	1755	937	1925	1593
0	0	2	2099	1750	928	1920	1586
2	0	0	2103	1754	936	1925	1593
0	0	1	2099	1754	934	1926	1594
0	0	6	2104	1755	936	1925	1593
0	2	0	2101	1752	936	1924	1594
0	0	1	2102	1755	929	1927	1595
0	1	0	2106	1758	936	1927	1594
0	0	1	2105	1756	937	1924	1594
1	3	0	2103	1755	936	1926	1594
0	0	0	2102	1750	931	1921	1588
0	2	0	2102	1755	936	1926	1592
0	0	1	2103	1754	934	1926	1593
0	1	0	2104	1755	936	1924	1593
0	3	3	2106	1756	937	1926	1593
0	0	1	2099	1749	932	1920	1589
2	0	0	2103	1755	936	1925	1592
0	0	0	2101	1753	933	1926	1594
0	0	2	2103	1755	934	1925	1591
0	0	0	2101	1755	937	1925	1594
0	0	0	2102	1752	934	1925	1591
1	1	2	2103	1755	937	1926	1597
0	0	5	2103	1756	938	1927	1595
0	1	0	2104	1756	936	1926	1593
0	0	1	2101	1749	930	1920	1587
2	2	1	2103	1755	935	1924	1593
1	3	0	2103	1755	934	1926	1586
0	0	3	2104	1756	936	1925	1593
0	1	0	2098	1750	931	1923	1592
0	3	0	2103	1755	935	1925	1592
0	3	0	2101	1754	935	1924	1593
0	1	0	2102	1755	935	1926	1594
1	2	0	2103	1754	936	1926	1596
0	1	0	2103	1755	938	1928	1596
2	0	0	2103	1756	936	1921	1590
0	0	1	2105	1756	937	1927	1593
0	1	1	2104	1754	936	1925	1591
0	1	0	2103	1756	933	1922	1591
0	0	2	2098	1749	928	1921	1588
0	0	0	2103	1754	934	1925	1592
0	0	1	2104	1755	934	1923	1588
0	0	3	2103	1756	936	1925	1592
2	3	0	2099	1747	934	1926	1593
0	1	3	2105	1757	939	1921	1592
1	0	2	2105	1756	936	1926	1593
0	0	0	2104	1755	934	1924	1594
0	2	0	2103	1753	935	1926	1593
0	0	0	2103	1754	933	1920	1589
0	0	0	2103	1755	936	1925	1594
0	0	2	2104	1754	931	1924	1594
2	0	0	2104	1759	933	1927	1593
1	3	0	2105	1755	937	1925	1594
0	0	0	2101	1748	931	1921	1588
1	2	0	2103	1754	935	1924	1593
0	1	0	2103	1755	930	1921	1592
0	3	0	2103	1755	936	1926	1594
0	4	0	2099	1753	933	1925	1593
1	0	1	2104	1754	930	1919	1592
0	0	0	2103	1755	934	1928	1595
1	0	2	2103	1757	937	1929	1595
0	0	5	2103	1756	937	1926	1594
0	1	1	2104	1751	931	1917	1588
