# Supplementary material for: Assisting hand gesture classification and rehabilitation assessment via sEMG and finger motion data
Source: Front Bioeng Biotechnol. 2026 Jan 8;13:1751763. doi: 10.3389/fbioe.2025.1751763 (PMC12823985; doi:10.3389/fbioe.2025.1751763)
Supplement: Supplementary file 1 [file DataSheet1.zip › dataset/function 0/1/4/4.csv]

channel_2	channel_3	channel_6	pinky	ring finger	middle finger	forefinger	thumb
1	0	0	2103	1749	929	1928	1592
1	0	1	2103	1753	935	1931	1593
0	0	0	2096	1747	930	1925	1591
1	3	0	2103	1752	935	1929	1593
0	0	2	2104	1753	937	1932	1597
2	0	2	2104	1755	937	1932	1589
0	0	2	2105	1754	937	1929	1594
1	4	0	2095	1751	933	1929	1589
0	2	0	2103	1753	934	1931	1592
0	1	2	2103	1754	935	1930	1593
0	1	0	2103	1753	936	1931	1593
0	0	3	2099	1748	929	1923	1587
0	0	0	2103	1753	935	1931	1590
1	2	0	2102	1748	930	1925	1587
0	0	5	2101	1747	927	1929	1590
1	2	0	2103	1752	933	1931	1592
0	1	0	2104	1754	936	1933	1593
1	4	0	2098	1747	931	1926	1583
1	2	2	2104	1753	934	1932	1591
2	0	0	2103	1753	934	1932	1591
1	1	0	2104	1753	933	1931	1590
0	0	2	2102	1751	933	1931	1591
0	0	5	2097	1746	931	1928	1593
0	0	1	2103	1755	935	1930	1593
1	0	0	2105	1755	935	1932	1592
1	1	0	2104	1754	934	1931	1592
1	2	0	2099	1747	929	1923	1581
0	1	0	2094	1748	932	1929	1591
0	1	0	2104	1753	935	1932	1591
0	3	0	2104	1753	937	1934	1594
1	3	0	2105	1754	936	1932	1592
0	0	3	2098	1747	929	1927	1589
1	3	0	2103	1752	934	1930	1591
0	2	0	2102	1753	932	1931	1591
1	0	1	2097	1751	933	1931	1590
0	0	0	2100	1746	933	1930	1592
0	1	0	2104	1752	933	1930	1591
1	3	0	2101	1749	935	1931	1591
0	0	2	2102	1753	934	1931	1592
0	0	2	2103	1752	933	1932	1593
0	0	3	2103	1752	932	1928	1589
3	0	0	2105	1754	934	1930	1591
1	1	0	2103	1753	935	1932	1591
1	2	4	2104	1752	934	1933	1591
2	3	0	2098	1743	928	1926	1585
0	1	3	2102	1753	933	1932	1592
1	3	0	2104	1753	933	1932	1590
1	4	0	2103	1752	935	1930	1591
0	1	2	2101	1750	932	1931	1593
1	2	0	2103	1752	934	1931	1594
0	1	0	2105	1755	934	1933	1591
0	0	4	2105	1753	934	1932	1590
0	0	2	2104	1753	935	1931	1579
0	1	3	2103	1752	934	1930	1589
0	0	3	2097	1748	930	1924	1585
0	0	0	2104	1750	934	1930	1593
0	0	2	2103	1752	936	1934	1594
3	0	1	2105	1757	936	1934	1592
0	0	2	2100	1747	931	1925	1589
2	0	0	2103	1752	933	1929	1591
1	2	0	2102	1750	935	1931	1591
2	0	0	2103	1752	933	1931	1590
0	0	0	2101	1751	934	1930	1590
2	0	0	2103	1751	934	1930	1587
0	0	5	2105	1752	935	1930	1591
0	0	2	2102	1752	935	1933	1591
1	0	0	2103	1754	937	1933	1591
0	0	0	2101	1748	929	1926	1585
1	2	4	2100	1751	933	1928	1590
0	1	0	2102	1752	935	1929	1591
0	1	3	2101	1752	935	1930	1591
0	1	0	2104	1751	936	1931	1592
1	0	2	2103	1744	929	1926	1589
1	1	0	2103	1752	935	1933	1589
0	0	4	2103	1755	936	1931	1592
1	1	0	2106	1753	936	1931	1591
2	0	2	2102	1752	933	1932	1591
2	0	1	2102	1751	931	1926	1584
2	0	0	2103	1753	934	1928	1589
0	0	1	2102	1752	935	1930	1591
0	0	0	2102	1751	934	1933	1592
0	0	1	2096	1745	932	1924	1585
3	0	0	2103	1752	936	1932	1593
2	0	2	2103	1753	938	1933	1592
0	1	5	2104	1754	935	1931	1591
1	1	0	2097	1745	933	1931	1587
0	0	3	2104	1752	931	1926	1590
0	2	0	2103	1753	935	1930	1593
0	1	3	2103	1752	933	1932	1591
0	0	1	2104	1755	937	1932	1592
1	1	0	2103	1753	935	1930	1591
1	1	2	2102	1748	930	1927	1585
0	0	3	2103	1751	927	1926	1590
0	0	2	2102	1752	934	1930	1591
1	1	0	2103	1753	935	1930	1592
0	0	3	2097	1744	928	1923	1586
1	0	4	2102	1751	934	1930	1591
1	1	0	2104	1753	936	1932	1594
0	0	1	2102	1754	936	1933	1588
1	3	0	2103	1752	932	1932	1592
0	1	4	2101	1742	932	1929	1590
0	0	2	2103	1752	933	1931	1591
0	0	0	2102	1751	936	1931	1591
1	1	2	2102	1753	934	1930	1592
0	0	0	2098	1746	928	1923	1583
1	4	0	2097	1748	933	1930	1593
1	1	0	2103	1753	934	1933	1594
1	1	0	2103	1752	935	1929	1591
1	2	0	2101	1751	937	1934	1593
3	0	0	2100	1750	930	1928	1591
0	0	2	2104	1752	936	1930	1587
0	0	2	2103	1753	934	1932	1591
0	2	6	2103	1752	935	1929	1591
1	0	0	2102	1751	934	1931	1591
0	0	2	2100	1751	933	1928	1587
0	0	2	2102	1753	936	1932	1583
2	0	0	2103	1752	933	1931	1592
0	0	0	2101	1753	935	1933	1593
2	4	0	2100	1749	931	1929	1587
1	1	0	2102	1751	934	1930	1589
0	0	2	2102	1750	933	1931	1590
0	0	1	2102	1749	935	1931	1592
0	0	0	2098	1745	933	1930	1591
0	0	0	2103	1752	935	1923	1585
0	0	2	2102	1751	934	1932	1593
2	2	0	2104	1755	936	1931	1592
0	0	0	2104	1753	935	1931	1591
2	4	0	2102	1752	935	1930	1591
2	0	0	2101	1749	925	1923	1584
0	0	0	2104	1751	928	1924	1590
0	0	1	2097	1742	930	1927	1590
0	0	0	2097	1744	928	1928	1590
3	0	0	2101	1752	935	1930	1591
1	4	0	2102	1751	933	1931	1591
2	0	0	2103	1751	934	1930	1591
1	1	6	2102	1750	934	1931	1590
2	1	0	2101	1750	932	1923	1582
0	0	0	2101	1750	933	1929	1593
1	2	0	2101	1752	935	1932	1591
2	2	5	2104	1752	934	1928	1589
0	0	0	2097	1745	928	1924	1583
0	0	0	2101	1751	934	1929	1590
0	1	2	2101	1748	933	1930	1590
0	0	0	2102	1750	935	1930	1589
0	0	0	2094	1746	932	1928	1589
0	1	5	2101	1750	935	1929	1589
0	0	0	2101	1749	934	1930	1594
0	0	1	2102	1752	936	1930	1593
2	1	0	2104	1753	934	1931	1590
1	1	2	2097	1746	931	1931	1589
1	3	5	2101	1746	931	1925	1583
0	1	4	2102	1749	933	1929	1590
1	3	0	2100	1750	935	1929	1591
0	1	0	2103	1752	936	1932	1593
1	1	1	2100	1744	931	1924	1585
1	1	6	2102	1751	933	1927	1591
0	0	0	2101	1749	933	1930	1589
1	1	4	2100	1750	934	1929	1591
1	2	6	2100	1748	933	1925	1589
1	2	0	2102	1747	933	1930	1593
2	0	0	2102	1751	933	1930	1589
0	1	2	2104	1750	933	1929	1590
0	0	0	2100	1751	933	1930	1591
2	4	0	2099	1746	927	1923	1583
1	1	2	2102	1747	934	1931	1592
0	0	0	2103	1750	933	1926	1590
0	0	2	2102	1750	934	1931	1592
1	2	5	2101	1751	935	1929	1590
0	0	5	2097	1745	929	1928	1588
1	2	0	2102	1750	932	1932	1591
0	0	0	2102	1749	934	1931	1590
0	0	2	2102	1749	932	1931	1592
0	0	3	2102	1750	935	1931	1595
0	0	0	2100	1751	936	1928	1587
0	0	0	2103	1751	934	1929	1591
1	1	3	2101	1750	933	1931	1591
0	0	0	2102	1750	934	1930	1590
0	0	0	2096	1744	928	1920	1583
2	2	0	2100	1750	934	1930	1589
0	1	2	2101	1745	929	1927	1590
1	0	2	2102	1751	934	1929	1591
1	2	6	2093	1744	932	1931	1592
0	0	0	2103	1753	936	1930	1587
0	0	0	2103	1752	935	1931	1590
0	0	0	2103	1751	936	1931	1589
0	0	2	2099	1751	934	1931	1591
0	0	2	2101	1750	934	1929	1590
2	2	0	2101	1749	930	1926	1585
0	3	2	2100	1752	934	1933	1593
2	0	1	2103	1753	938	1932	1591
1	2	0	2103	1752	935	1931	1591
0	0	0	2097	1742	927	1923	1586
1	0	0	2102	1750	933	1930	1590
0	0	1	2097	1746	930	1929	1589
0	0	0	2100	1750	934	1930	1592
0	0	0	2098	1748	933	1929	1591
0	0	1	2102	1750	929	1926	1590
0	0	5	2102	1751	933	1932	1594
2	1	2	2103	1752	934	1930	1593
1	1	2	2104	1753	935	1931	1591
0	0	0	2101	1746	930	1921	1581
0	0	2	2102	1750	933	1930	1593
2	0	0	2102	1750	934	1930	1585
1	2	0	2103	1752	937	1930	1583
0	0	0	2102	1751	935	1930	1590
0	1	4	2096	1744	929	1923	1587
1	2	2	2102	1751	934	1930	1591
0	0	3	2100	1750	933	1929	1590
0	1	0	2102	1752	933	1931	1590
0	1	1	2100	1750	934	1929	1591
0	0	0	2096	1745	932	1930	1589
0	0	5	2103	1753	935	1933	1592
0	2	5	2103	1747	934	1931	1597
0	0	1	2103	1752	933	1931	1590
1	0	1	2098	1745	927	1923	1585
0	0	3	2100	1752	934	1931	1589
0	0	1	2102	1750	931	1919	1589
0	0	0	2103	1751	934	1930	1591
0	0	2	2096	1746	928	1926	1590
0	0	0	2101	1751	935	1931	1593
0	0	0	2100	1751	935	1932	1588
0	0	0	2099	1751	933	1931	1589
0	0	0	2103	1751	934	1930	1592
0	0	0	2102	1751	933	1930	1590
1	4	0	2096	1747	931	1930	1587
1	0	0	2101	1751	933	1930	1593
2	5	6	2103	1754	937	1932	1594
1	0	0	2101	1751	935	1929	1591
0	0	0	2101	1747	931	1925	1583
2	3	5	2102	1751	933	1930	1591
1	2	2	2102	1751	936	1929	1592
1	1	1	2099	1751	934	1929	1594
1	1	2	2096	1744	930	1922	1587
1	1	5	2104	1754	935	1932	1590
0	0	0	2103	1752	935	1929	1592
1	0	0	2102	1751	933	1931	1591
0	0	0	2101	1751	932	1930	1589
1	2	3	2103	1752	932	1931	1591
1	2	2	2102	1748	934	1931	1590
0	0	1	2103	1752	934	1931	1590
0	0	2	2103	1753	934	1929	1591
0	1	1	2098	1746	928	1922	1586
0	0	0	2102	1753	937	1932	1591
0	0	0	2104	1753	935	1929	1590
0	1	1	2102	1753	934	1931	1591
3	1	0	2103	1751	934	1930	1591
0	0	2	2094	1745	927	1925	1588
0	0	4	2102	1752	933	1928	1591
1	2	0	2101	1751	935	1932	1593
0	1	1	2105	1754	936	1932	1592
1	0	0	2103	1752	934	1931	1591
1	1	0	2102	1753	935	1931	1588
0	0	1	2103	1752	933	1931	1591
0	1	2	2103	1753	933	1930	1592
0	0	5	2102	1751	932	1929	1590
0	0	2	2096	1746	927	1923	1585
0	1	0	2102	1752	934	1930	1590
1	1	5	2102	1751	932	1929	1591
0	0	3	2102	1754	935	1931	1591
0	0	2	2095	1747	929	1930	1590
0	0	2	2102	1750	934	1929	1588
0	0	2	2102	1752	935	1933	1592
0	0	0	2105	1754	936	1931	1591
1	3	0	2103	1750	937	1930	1590
0	0	4	2102	1752	934	1931	1591
0	2	0	2101	1750	933	1925	1585
0	0	0	2102	1750	932	1929	1591
0	1	1	2103	1750	936	1933	1593
1	1	0	2100	1755	936	1929	1591
0	1	0	2100	1747	929	1924	1586
2	1	1	2103	1750	934	1929	1589
1	2	0	2100	1749	933	1929	1590
0	1	5	2102	1752	934	1931	1590
0	1	0	2098	1748	934	1929	1590
0	0	4	2103	1751	932	1926	1591
2	1	0	2102	1752	935	1929	1593
0	1	0	2102	1752	938	1932	1593
1	2	0	2103	1753	936	1931	1591
1	1	0	2103	1748	932	1925	1585
0	0	4	2102	1752	934	1930	1591
0	0	1	2102	1753	935	1930	1586
0	0	2	2102	1752	935	1931	1588
0	0	4	2103	1753	936	1933	1591
0	0	3	2100	1746	928	1925	1578
1	3	0	2103	1753	934	1928	1589
1	2	0	2100	1750	935	1930	1591
1	0	1	2102	1750	933	1931	1594
1	2	0	2102	1751	934	1931	1593
0	1	0	2099	1745	931	1930	1591
0	2	0	2102	1745	935	1930	1590
1	2	0	2103	1751	935	1931	1593
1	0	0	2103	1753	937	1930	1593
2	4	0	2100	1749	930	1923	1585
0	0	0	2103	1753	934	1932	1590
0	0	0	2100	1752	932	1925	1589
0	0	0	2102	1752	934	1931	1591
0	0	2	2098	1747	930	1927	1590
0	0	2	2103	1753	935	1933	1594
0	0	1	2102	1751	937	1933	1590
0	1	3	2101	1752	934	1931	1591
0	1	6	2104	1752	936	1930	1591
0	0	0	2101	1751	934	1929	1591
1	2	0	2096	1747	934	1927	1585
2	3	0	2102	1751	934	1929	1590
0	0	2	2102	1751	934	1932	1594
2	4	0	2103	1755	936	1932	1591
0	0	0	2101	1749	928	1925	1585
0	0	0	2103	1752	935	1931	1591
1	3	0	2103	1749	926	1924	1590
2	4	0	2102	1752	932	1931	1591
0	0	5	2096	1747	931	1929	1591
0	0	1	2102	1752	936	1926	1581
2	1	6	2102	1745	934	1931	1594
0	0	0	2102	1753	935	1930	1594
1	1	0	2101	1753	936	1932	1594
0	1	0	2102	1753	933	1923	1586
1	2	5	2103	1753	934	1931	1591
0	0	0	2102	1752	934	1930	1590
0	0	2	2101	1752	933	1930	1590
0	0	0	2103	1752	935	1930	1591
0	0	1	2098	1746	929	1924	1589
2	0	0	2102	1753	933	1933	1592
0	1	6	2105	1753	935	1932	1593
0	0	5	2103	1753	930	1930	1590
2	0	3	2097	1746	930	1925	1587
0	1	0	2102	1752	933	1931	1590
0	1	3	2103	1753	935	1929	1589
2	0	0	2102	1753	934	1931	1591
0	0	2	2101	1752	935	1932	1593
0	1	5	2105	1753	936	1931	1587
1	1	3	2103	1753	933	1931	1591
1	4	0	2103	1752	934	1931	1589
0	0	1	2102	1751	935	1928	1590
0	0	2	2095	1745	928	1925	1582
1	1	2	2103	1751	934	1930	1589
0	0	3	2103	1752	933	1930	1589
1	1	5	2102	1753	935	1930	1593
2	4	0	2097	1748	932	1930	1593
0	1	6	2105	1755	934	1932	1590
0	1	0	2103	1751	934	1930	1591
1	1	1	2105	1752	935	1931	1590
2	3	0	2103	1752	933	1932	1591
0	0	0	2100	1750	935	1929	1591
1	1	0	2101	1750	933	1926	1584
0	1	2	2102	1752	933	1929	1593
0	0	3	2102	1751	934	1929	1594
0	0	1	2102	1751	935	1931	1591
0	0	0	2098	1746	930	1925	1586
0	0	2	2101	1754	936	1933	1594
0	0	3	2103	1750	935	1930	1591
0	0	2	2104	1752	936	1932	1592
0	1	0	2098	1748	934	1930	1591
0	0	2	2102	1751	933	1926	1589
0	1	0	2103	1751	933	1931	1592
1	2	0	2103	1751	933	1930	1590
1	1	1	2102	1751	934	1930	1590
0	1	1	2102	1748	930	1922	1584
0	0	0	2099	1750	933	1931	1594
1	0	0	2103	1752	935	1933	1590
1	2	0	2101	1753	934	1930	1579
0	0	1	2102	1751	934	1930	1591
1	0	0	2097	1744	926	1922	1587
0	0	0	2102	1751	935	1929	1590
0	0	0	2101	1750	932	1931	1588
0	0	1	2102	1752	934	1933	1594
1	1	0	2100	1752	936	1931	1591
0	0	0	2105	1751	933	1928	1590
2	0	2	2103	1752	933	1931	1590
4	0	0	2102	1751	933	1930	1591
1	2	6	2103	1752	933	1929	1590
0	1	2	2099	1748	928	1925	1586
0	2	5	2102	1751	934	1930	1591
0	2	4	2103	1751	935	1928	1587
0	0	2	2102	1751	933	1932	1591
0	2	6	2095	1747	930	1927	1590
0	0	2	2104	1753	935	1931	1592
0	0	0	2103	1753	935	1930	1592
0	2	2	2101	1750	932	1930	1591
0	1	6	2102	1751	935	1930	1590
1	1	2	2102	1750	934	1931	1591
1	3	0	2098	1750	934	1929	1587
0	0	2	2095	1753	936	1935	1592
0	0	4	2105	1754	936	1930	1592
1	0	2	2102	1751	937	1930	1589
1	1	5	2098	1746	930	1923	1583
1	0	5	2103	1752	934	1929	1590
3	0	2	2101	1746	932	1929	1590
0	0	2	2099	1751	933	1931	1592
3	0	2	2094	1747	930	1930	1590
2	0	2	2102	1751	932	1926	1588
1	4	2	2102	1750	933	1929	1593
0	1	4	2102	1752	936	1932	1593
1	4	0	2104	1754	936	1931	1589
0	1	2	2103	1746	930	1922	1585
0	3	0	2103	1752	934	1931	1591
3	0	0	2102	1753	936	1931	1591
0	1	0	2100	1751	933	1930	1592
0	1	5	2101	1751	936	1933	1592
2	0	0	2096	1748	930	1924	1585
2	0	0	2102	1751	932	1929	1591
1	1	2	2095	1748	933	1929	1590
1	2	0	2101	1750	934	1930	1589
0	1	2	2099	1749	933	1930	1590
0	0	2	2103	1745	929	1927	1590
1	1	0	2102	1751	935	1930	1591
0	1	0	2102	1750	935	1931	1593
0	1	0	2102	1751	936	1933	1592
2	1	1	2098	1747	930	1924	1586
0	0	0	2103	1751	934	1931	1584
1	4	0	2102	1750	935	1926	1583
1	1	1	2102	1751	935	1930	1591
0	1	4	2097	1744	928	1921	1589
1	2	0	2103	1750	935	1930	1590
1	1	0	2104	1752	935	1932	1590
0	1	0	2105	1750	934	1930	1591
3	0	1	2103	1751	933	1931	1591
0	1	6	2102	1751	934	1931	1591
1	4	1	2095	1747	934	1930	1587
0	0	2	2105	1754	937	1933	1591
1	1	6	2103	1750	936	1930	1590
0	0	1	2101	1749	933	1929	1591
1	3	0	2100	1746	928	1925	1584
0	1	2	2103	1753	933	1931	1591
1	3	0	2102	1750	932	1931	1593
1	0	1	2103	1752	937	1932	1593
0	2	0	2099	1747	931	1926	1586
1	1	0	2104	1751	934	1931	1591
0	0	1	2101	1750	934	1929	1590
3	3	0	2102	1751	935	1929	1592
0	0	2	2101	1749	933	1930	1590
1	5	0	2102	1749	932	1929	1591
0	0	0	2101	1748	933	1929	1591
0	1	4	2102	1750	934	1930	1591
0	0	0	2102	1751	936	1933	1592
1	2	0	2100	1750	931	1923	1585
0	0	2	2104	1753	934	1930	1590
0	1	6	2102	1751	933	1929	1590
0	0	4	2104	1752	936	1928	1593
0	0	1	2102	1750	935	1930	1591
0	0	3	2098	1744	928	1925	1586
0	1	1	2102	1752	933	1929	1591
0	0	1	2104	1751	934	1931	1592
0	0	3	2102	1753	937	1932	1591
2	0	1	2103	1751	935	1930	1591
0	0	0	2100	1751	932	1930	1587
0	0	3	2102	1751	933	1930	1590
0	1	5	2103	1751	933	1931	1591
0	0	2	2102	1751	932	1931	1589
2	3	0	2097	1745	929	1921	1582
2	0	3	2103	1752	933	1931	1591
2	2	2	2100	1753	932	1932	1593
1	1	5	2105	1754	935	1931	1591
0	2	4	2099	1746	930	1930	1588
0	0	0	2102	1751	934	1928	1583
0	1	0	2102	1753	933	1931	1591
0	0	2	2102	1751	933	1931	1592
1	2	0	2103	1754	936	1933	1594
1	3	0	2102	1753	935	1930	1590
0	0	2	2102	1751	931	1924	1585
1	2	0	2103	1749	934	1930	1590
2	0	2	2102	1752	933	1930	1589
0	0	2	2102	1751	935	1930	1591
1	0	3	2098	1745	928	1922	1587
1	2	0	2102	1751	934	1930	1590
1	3	2	2096	1750	934	1931	1592
1	3	0	2102	1758	937	1930	1592
0	0	1	2102	1751	934	1930	1591
2	1	0	2103	1750	930	1929	1590
1	1	0	2102	1752	934	1929	1591
3	0	0	2102	1751	933	1930	1591
0	1	0	2102	1751	934	1930	1590
0	0	3	2097	1747	930	1923	1584
0	0	3	2103	1752	934	1931	1591
1	4	0	2102	1752	934	1931	1592
1	0	0	2102	1752	935	1926	1582
1	1	3	2103	1751	934	1931	1594
0	0	3	2098	1748	931	1922	1590
2	2	1	2105	1752	936	1930	1590
0	0	0	2102	1752	933	1930	1591
2	0	2	2101	1750	934	1930	1590
0	0	0	2102	1750	933	1931	1591
1	0	2	2098	1748	932	1930	1586
2	0	2	2102	1750	934	1930	1591
2	0	4	2102	1750	934	1929	1591
1	0	3	2103	1752	935	1931	1592
3	0	2	2097	1746	930	1927	1586
0	0	2	2104	1760	936	1931	1591
0	0	3	2104	1753	930	1925	1590
1	2	1	2102	1753	934	1931	1591
0	1	0	2097	1747	928	1928	1588
0	0	2	2103	1752	933	1930	1580
2	0	2	2102	1752	935	1930	1586
0	1	3	2103	1753	934	1932	1591
0	1	2	2104	1754	934	1931	1592
1	0	0	2105	1754	935	1928	1592
0	1	0	2101	1751	930	1925	1585
0	1	0	2099	1753	933	1931	1591
0	0	1	2103	1752	935	1930	1592
0	2	0	2102	1751	935	1930	1592
0	0	3	2098	1747	929	1924	1584
0	0	3	2104	1752	933	1929	1592
1	2	0	2100	1744	933	1931	1592
2	0	1	2105	1754	937	1931	1591
1	2	0	2099	1750	934	1929	1590
2	0	0	2103	1752	930	1921	1588
1	3	0	2102	1749	935	1930	1589
1	2	3	2103	1752	933	1931	1590
1	4	0	2104	1752	934	1931	1590
0	0	2	2102	1748	930	1923	1587
1	0	0	2105	1750	931	1926	1585
1	1	0	2103	1751	936	1930	1591
1	1	3	2104	1752	935	1931	1580
1	2	6	2102	1749	935	1931	1591
0	0	1	2098	1745	931	1925	1586
0	0	2	2104	1752	935	1931	1590
1	1	0	2103	1753	936	1931	1592
1	4	0	2104	1753	936	1930	1591
1	2	3	2097	1746	930	1927	1590
1	2	0	2101	1751	933	1931	1590
2	0	0	2103	1751	934	1931	1578
0	0	0	2104	1751	933	1929	1591
0	0	3	2102	1751	934	1930	1591
0	0	0	2103	1751	932	1926	1585
1	0	0	2103	1755	934	1932	1592
0	0	0	2101	1753	935	1932	1592
1	0	2	2105	1754	933	1931	1591
0	0	0	2098	1744	928	1922	1585
1	1	6	2103	1751	934	1929	1590
0	0	0	2101	1748	934	1932	1591
2	2	0	2103	1755	936	1933	1592
0	0	0	2098	1749	933	1929	1589
0	0	1	2103	1752	933	1926	1593
1	1	2	2102	1752	933	1931	1590
0	0	0	2102	1751	935	1931	1590
1	2	3	2102	1752	934	1932	1593
1	2	0	2104	1754	935	1933	1591
0	0	1	2104	1750	931	1925	1587
0	0	0	2103	1752	932	1931	1590
1	0	6	2103	1751	937	1930	1589
0	0	0	2102	1752	934	1931	1590
0	0	0	2097	1744	927	1922	1585
0	0	0	2103	1752	935	1930	1590
0	0	0	2102	1743	935	1930	1591
0	0	0	2102	1753	934	1930	1594
0	0	0	2101	1750	935	1932	1594
0	0	0	2105	1753	930	1931	1590
1	0	1	2104	1751	934	1933	1589
0	0	0	2103	1752	932	1930	1591
3	2	0	2103	1753	934	1930	1592
1	2	6	2101	1748	930	1924	1585
1	1	0	2102	1753	935	1929	1590
0	0	0	2102	1753	935	1933	1589
0	0	0	2105	1754	936	1927	1587
0	0	0	2103	1751	934	1930	1590
2	4	6	2096	1744	926	1923	1588
1	1	3	2104	1753	932	1931	1591
0	0	0	2102	1752	934	1925	1590
0	0	1	2102	1752	934	1930	1591
0	1	4	2101	1751	935	1929	1591
0	0	2	2100	1751	933	1931	1583
1	2	3	2102	1753	934	1933	1592
3	3	3	2104	1753	936	1931	1592
1	1	0	2102	1751	935	1930	1592
2	3	0	2098	1747	929	1928	1586
1	2	0	2103	1753	935	1930	1590
1	0	3	2103	1749	930	1930	1589
0	2	0	2103	1752	934	1932	1591
1	3	0	2098	1747	933	1928	1590
1	3	0	2103	1752	934	1926	1588
2	4	1	2103	1753	936	1927	1591
1	3	0	2104	1755	934	1932	1590
0	0	4	2104	1753	934	1932	1592
0	0	2	2102	1752	932	1930	1591
0	2	0	2102	1749	931	1925	1585
0	0	3	2103	1752	933	1932	1590
0	2	2	2103	1751	934	1931	1591
2	3	0	2103	1752	935	1931	1590
2	0	0	2098	1747	930	1926	1589
1	3	0	2105	1753	936	1932	1592
0	0	5	2102	1751	933	1933	1591
2	0	0	2103	1752	935	1930	1591
0	0	0	2101	1751	933	1930	1591
0	0	5	2102	1747	932	1927	1589
0	0	4	2103	1752	933	1931	1591
2	1	0	2103	1753	935	1931	1591
2	4	0	2103	1752	932	1931	1592
1	1	0	2100	1748	928	1927	1587
3	0	1	2100	1748	930	1925	1585
1	2	0	2103	1753	933	1931	1591
0	0	5	2103	1751	935	1926	1572
1	0	3	2103	1752	933	1932	1590
2	0	0	2098	1746	926	1924	1590
0	0	3	2103	1752	935	1932	1593
1	0	0	2103	1753	935	1933	1591
1	0	0	2104	1754	933	1931	1590
0	1	5	2105	1751	935	1930	1590
2	3	1	2097	1750	933	1930	1585
0	0	0	2102	1753	935	1930	1590
0	1	3	2103	1753	935	1930	1592
0	0	0	2103	1753	934	1930	1592
1	2	6	2098	1744	927	1924	1583
1	0	0	2103	1753	936	1932	1594
0	0	0	2105	1752	927	1929	1590
0	0	2	2104	1753	936	1929	1592
3	0	0	2095	1744	932	1930	1591
0	0	3	2100	1746	933	1930	1588
0	1	0	2102	1752	933	1925	1583
1	2	1	2103	1752	934	1929	1592
2	0	0	2102	1751	934	1931	1590
0	0	2	2104	1752	935	1931	1592
0	0	2	2102	1753	934	1930	1590
2	0	0	2102	1752	934	1933	1593
0	0	2	2105	1754	936	1931	1592
1	3	0	2103	1752	935	1929	1591
0	1	2	2097	1747	931	1924	1580
3	0	0	2101	1751	934	1930	1591
0	0	0	2102	1751	934	1927	1591
1	1	3	2102	1752	934	1931	1591
0	0	1	2098	1743	930	1925	1588
0	0	0	2102	1751	932	1930	1591
0	0	4	2103	1751	934	1927	1591
0	0	0	2103	1751	935	1931	1591
0	0	0	2102	1752	935	1934	1594
0	1	3	2103	1752	934	1930	1591
0	0	0	2103	1753	934	1930	1591
0	0	0	2102	1752	934	1931	1590
0	0	1	2102	1751	933	1931	1591
1	0	2	2100	1742	929	1924	1582
1	2	0	2103	1751	935	1931	1591
2	0	0	2104	1755	936	1931	1590
1	3	0	2101	1751	931	1929	1589
0	0	0	2100	1751	934	1931	1591
0	0	3	2098	1746	928	1927	1590
0	0	0	2103	1752	934	1931	1591
3	0	0	2102	1752	934	1930	1589
0	1	0	2102	1751	936	1929	1591
0	0	0	2101	1751	933	1930	1591
1	1	5	2100	1751	935	1932	1590
0	1	5	2104	1754	937	1931	1590
0	1	0	2103	1752	934	1929	1591
0	0	0	2103	1752	933	1931	1590
0	1	6	2097	1746	929	1925	1585
0	0	2	2102	1753	933	1930	1591
0	0	2	2102	1750	930	1928	1590
0	0	2	2102	1751	934	1930	1590
0	0	0	2098	1747	930	1921	1592
0	0	0	2102	1752	935	1932	1588
1	1	3	2103	1752	934	1928	1587
0	0	0	2101	1749	933	1930	1591
0	0	0	2101	1751	932	1931	1591
2	4	1	2103	1750	935	1931	1591
1	2	2	2102	1750	931	1924	1582
0	0	6	2103	1752	934	1933	1592
1	2	2	2103	1753	934	1931	1591
0	0	0	2103	1751	934	1931	1590
3	0	0	2096	1745	926	1922	1586
3	3	0	2103	1752	933	1931	1590
0	0	0	2099	1747	933	1930	1589
0	0	0	2103	1753	934	1931	1590
1	1	3	2098	1749	934	1931	1588
1	0	0	2102	1751	931	1929	1590
1	1	2	2102	1750	933	1930	1590
0	1	2	2101	1751	935	1929	1591
0	0	2	2102	1750	934	1929	1591
1	3	4	2098	1747	930	1922	1579
1	4	0	2100	1748	931	1928	1588
0	1	0	2105	1753	936	1931	1591
1	1	4	2104	1752	935	1931	1578
2	0	0	2102	1750	934	1931	1590
1	2	6	2097	1743	929	1920	1589
0	1	4	2103	1751	934	1931	1591
0	0	0	2102	1753	933	1930	1592
0	0	2	2103	1751	934	1931	1590
0	0	0	2101	1750	934	1930	1591
0	0	3	2099	1748	933	1932	1589
0	1	2	2104	1753	937	1933	1593
0	0	3	2104	1751	933	1931	1590
1	3	7	2103	1751	934	1930	1591
0	1	5	2101	1743	929	1921	1586
0	0	5	2102	1751	934	1931	1590
0	0	1	2102	1751	928	1926	1590
0	0	0	2102	1752	933	1931	1591
0	0	1	2097	1746	928	1928	1591
0	0	0	2098	1746	930	1928	1590
0	0	2	2105	1750	935	1927	1584
0	0	2	2100	1751	932	1930	1591
0	0	2	2103	1750	933	1930	1590
1	3	0	2101	1750	932	1931	1589
0	0	2	2099	1748	931	1927	1586
0	0	2	2102	1751	935	1930	1592
1	2	0	2103	1751	932	1931	1592
0	0	2	2102	1753	935	1935	1591
0	1	6	2101	1748	932	1927	1584
0	0	6	2102	1752	934	1931	1590
0	0	0	2102	1746	929	1927	1589
1	3	0	2101	1752	935	1931	1593
1	4	0	2097	1744	932	1928	1590
0	4	0	2102	1750	934	1924	1585
1	0	0	2100	1750	933	1929	1590
0	0	0	2103	1750	935	1931	1592
0	1	5	2102	1751	936	1922	1594
0	0	0	2103	1751	934	1932	1590
0	1	2	2102	1751	931	1924	1586
1	2	2	2102	1750	935	1930	1592
1	2	0	2102	1750	933	1930	1592
0	0	3	2102	1751	932	1931	1591
1	1	0	2102	1752	935	1931	1591
0	1	2	2102	1753	934	1935	1593
2	4	0	2103	1754	935	1933	1591
0	3	0	2105	1754	934	1932	1591
2	0	1	2097	1745	927	1921	1588
0	1	2	2102	1752	934	1929	1591
0	0	0	2102	1751	935	1929	1588
1	4	0	2105	1752	933	1932	1590
1	2	2	2101	1751	934	1929	1589
0	0	0	2101	1750	934	1929	1587
1	2	3	2101	1751	934	1931	1593
0	0	0	2101	1754	936	1933	1592
2	0	0	2104	1755	936	1930	1591
0	0	1	2098	1746	929	1924	1585
2	2	2	2103	1752	934	1931	1589
0	0	0	2103	1751	932	1930	1589
1	1	0	2102	1753	933	1930	1591
0	0	1	2096	1745	928	1928	1590
0	1	3	2103	1748	933	1929	1588
0	0	2	2103	1753	935	1929	1587
1	1	2	2103	1753	933	1931	1591
1	0	2	2103	1751	935	1930	1592
2	1	0	2103	1752	932	1931	1591
0	0	1	2102	1753	931	1925	1586
0	0	1	2103	1751	934	1929	1590
0	0	0	2103	1752	934	1928	1591
1	1	5	2101	1751	933	1931	1593
1	2	4	2097	1748	928	1926	1587
0	1	1	2105	1755	935	1931	1590
2	0	6	2101	1752	933	1930	1592
0	0	1	2103	1752	933	1931	1591
1	1	2	2100	1751	933	1929	1591
2	2	0	2103	1759	929	1929	1590
0	0	0	2102	1751	935	1930	1590
3	4	6	2103	1752	935	1930	1591
0	0	0	2103	1752	933	1931	1591
1	2	6	2101	1749	930	1927	1586
2	3	3	2102	1747	929	1927	1585
0	0	5	2102	1752	934	1930	1589
0	0	0	2104	1751	934	1927	1586
0	0	2	2103	1751	933	1930	1589
0	0	0	2096	1747	930	1924	1589
0	0	2	2103	1752	932	1931	1591
3	0	0	2102	1751	932	1931	1591
1	3	1	2102	1752	935	1932	1593
0	0	0	2103	1751	935	1930	1592
2	4	0	2102	1751	934	1940	1588
0	0	0	2104	1753	934	1929	1591
0	0	1	2103	1752	934	1931	1591
2	4	5	2103	1752	935	1931	1590
2	0	0	2096	1747	930	1924	1585
0	0	0	2103	1752	933	1930	1589
0	0	0	2102	1752	931	1925	1589
0	1	5	2103	1752	935	1932	1592
2	2	6	2096	1746	930	1929	1589
0	0	2	2095	1746	929	1928	1588
0	1	3	2103	1753	935	1931	1587
0	1	0	2102	1751	933	1930	1592
0	1	2	2103	1753	934	1930	1590
0	1	4	2102	1752	937	1934	1593
1	0	2	2103	1751	936	1929	1589
1	2	1	2105	1753	935	1931	1592
0	0	0	2100	1752	935	1931	1591
0	0	0	2103	1751	934	1927	1590
1	2	3	2091	1743	929	1923	1583
1	4	5	2105	1752	935	1931	1591
0	0	2	2099	1747	932	1929	1591
0	0	0	2104	1761	935	1931	1593
0	0	5	2097	1749	933	1933	1592
1	0	0	2105	1754	932	1926	1589
0	0	0	2104	1754	934	1932	1591
0	0	0	2103	1752	936	1932	1590
0	1	4	2103	1752	933	1931	1590
0	0	0	2103	1752	934	1931	1593
0	0	0	2100	1749	931	1928	1588
1	0	5	2105	1755	935	1933	1590
0	0	4	2103	1754	935	1931	1587
1	3	0	2102	1752	935	1930	1591
1	2	0	2097	1746	928	1923	1585
0	1	2	2103	1752	935	1931	1590
0	1	1	2100	1750	934	1930	1591
0	1	2	2103	1752	934	1930	1588
0	0	1	2101	1750	934	1930	1594
1	1	2	2099	1747	933	1931	1593
1	3	0	2106	1754	935	1931	1591
1	1	3	2103	1752	935	1930	1591
0	0	0	2103	1752	935	1932	1591
0	0	0	2099	1749	929	1926	1586
0	1	5	2104	1754	934	1931	1592
1	1	1	2104	1756	936	1924	1590
1	0	2	2102	1753	935	1931	1591
1	1	2	2103	1753	933	1931	1590
0	0	2	2098	1748	926	1928	1590
2	4	4	2103	1753	934	1931	1581
1	3	4	2100	1753	932	1935	1596
1	2	6	2105	1755	936	1932	1592
0	0	0	2103	1754	935	1932	1594
1	2	0	2104	1753	933	1931	1591
1	2	0	2102	1753	933	1931	1590
1	0	0	2103	1754	934	1931	1591
0	0	2	2104	1753	934	1932	1592
0	0	2	2101	1747	929	1925	1584
0	0	5	2104	1750	933	1930	1593
2	0	0	2101	1754	937	1933	1593
1	0	2	2103	1755	935	1931	1589
0	1	6	2099	1747	927	1925	1588
1	1	3	2102	1752	933	1931	1591
1	3	1	2103	1752	934	1931	1590
0	0	0	2103	1751	934	1930	1592
0	0	0	2101	1751	933	1930	1589
2	2	0	2102	1752	934	1931	1588
1	1	2	2102	1751	934	1931	1592
0	0	0	2103	1754	937	1934	1593
2	1	0	2105	1754	936	1931	1591
1	2	0	2099	1743	928	1924	1584
0	0	2	2099	1744	930	1925	1584
0	0	3	2103	1754	936	1932	1592
1	1	2	2102	1751	931	1930	1592
0	0	1	2103	1754	937	1932	1592
2	4	0	2098	1745	934	1929	1592
1	0	0	2103	1752	935	1929	1589
0	0	0	2103	1752	936	1931	1591
1	1	0	2102	1752	933	1931	1591
1	0	1	2103	1752	934	1928	1591
2	2	0	2102	1752	930	1924	1583
0	0	0	2103	1752	935	1932	1590
0	0	0	2103	1752	935	1931	1593
2	4	1	2104	1756	937	1933	1590
1	2	0	2100	1747	930	1926	1585
1	2	0	2104	1753	931	1930	1590
1	1	5	2100	1751	934	1929	1591
0	0	2	2103	1751	934	1930	1590
1	1	3	2100	1751	933	1929	1591
0	0	1	2099	1750	934	1931	1590
1	1	3	2102	1751	929	1929	1590
0	0	2	2104	1752	935	1931	1592
0	0	0	2103	1750	933	1931	1592
3	0	0	2104	1751	935	1932	1592
0	0	2	2099	1750	932	1927	1586
1	2	0	2103	1755	934	1929	1591
0	0	2	2103	1753	933	1935	1585
0	0	2	2103	1752	935	1931	1591
0	0	2	2098	1746	928	1925	1590
0	0	0	2102	1750	934	1931	1591
0	0	4	2103	1751	934	1931	1592
0	1	4	2103	1753	936	1931	1591
0	0	1	2102	1751	934	1931	1592
1	2	5	2100	1750	935	1931	1589
0	0	1	2105	1755	936	1933	1592
0	1	5	2104	1753	936	1931	1591
1	4	0	2104	1753	935	1931	1590
2	1	0	2103	1753	933	1932	1590
1	1	4	2098	1745	928	1923	1585
2	0	2	2103	1751	936	1930	1593
0	1	0	2104	1753	931	1931	1591
1	2	0	2105	1754	933	1932	1591
0	0	5	2097	1747	932	1930	1589
1	2	0	2102	1752	935	1932	1583
1	1	0	2103	1752	935	1930	1591
1	0	0	2104	1753	936	1929	1592
1	4	0	2103	1752	933	1929	1591
1	2	2	2102	1752	932	1927	1586
1	3	2	2102	1754	936	1933	1594
0	1	0	2104	1754	937	1932	1593
0	0	2	2105	1755	935	1932	1591
0	0	1	2094	1748	931	1923	1586
0	0	4	2103	1753	933	1930	1591
0	0	5	2099	1748	933	1930	1590
0	0	0	2104	1752	935	1931	1590
2	0	6	2103	1752	935	1932	1592
0	0	0	2100	1751	935	1932	1592
1	2	1	2103	1755	931	1927	1589
0	0	0	2104	1754	934	1932	1592
2	0	0	2103	1754	935	1930	1590
1	0	2	2102	1754	934	1931	1590
0	1	1	2102	1750	929	1925	1585
0	1	0	2103	1752	935	1930	1592
0	1	1	2103	1751	936	1930	1585
0	0	3	2104	1755	936	1928	1591
1	2	0	2096	1745	927	1926	1586
2	0	2	2103	1754	933	1933	1594
0	0	0	2101	1753	935	1933	1591
2	0	2	2105	1755	933	1931	1591
1	3	2	2103	1752	935	1931	1590
0	1	2	2102	1746	932	1930	1591
0	1	0	2102	1753	934	1936	1591
0	0	0	2104	1755	935	1932	1592
1	2	0	2105	1755	936	1934	1593
0	1	0	2107	1755	937	1932	1592
1	1	2	2100	1748	931	1927	1587
1	3	0	2103	1753	934	1931	1587
0	3	2	2103	1752	935	1919	1589
0	0	2	2101	1750	931	1927	1587
0	0	6	2095	1747	929	1925	1585
2	0	2	2102	1753	935	1931	1593
1	0	2	2102	1753	934	1929	1587
1	4	0	2103	1752	934	1931	1591
0	0	0	2096	1745	931	1930	1593
0	1	0	2103	1749	936	1932	1593
0	3	0	2105	1754	936	1931	1591
0	0	2	2103	1748	935	1931	1593
0	1	0	2102	1751	934	1929	1589
1	1	0	2103	1751	931	1925	1580
0	0	0	2102	1752	935	1931	1590
0	1	2	2103	1753	938	1931	1590
0	0	0	2100	1752	933	1930	1589
1	2	2	2094	1746	930	1926	1588
0	0	0	2103	1752	936	1933	1593
0	0	0	2103	1755	936	1932	1593
0	0	1	2105	1753	935	1932	1591
0	1	2	2100	1749	934	1930	1590
0	2	3	2100	1751	934	1930	1591
1	0	2	2103	1752	932	1929	1590
0	1	0	2102	1751	934	1931	1593
0	0	1	2103	1752	936	1934	1593
0	0	2	2104	1754	936	1933	1591
1	1	0	2101	1749	930	1924	1584
1	2	0	2102	1752	934	1931	1589
1	1	0	2102	1753	934	1932	1589
0	0	0	2102	1752	935	1932	1590
0	0	0	2097	1743	929	1928	1588
2	0	0	2102	1753	933	1930	1591
0	1	5	2103	1752	934	1932	1591
0	1	2	2102	1752	934	1934	1594
0	0	1	2103	1754	936	1931	1593
1	2	0	2104	1752	934	1931	1589
0	0	2	2103	1753	933	1931	1592
1	2	0	2103	1751	935	1931	1592
0	0	2	2103	1753	934	1931	1591
1	2	6	2105	1753	935	1932	1591
2	0	0	2098	1746	926	1924	1583
0	0	1	2102	1754	934	1934	1591
0	0	2	2104	1754	932	1931	1591
0	1	3	2104	1753	935	1930	1591
1	3	0	2098	1747	929	1928	1589
0	1	0	2103	1751	934	1931	1588
1	2	0	2102	1752	934	1931	1591
2	2	0	2103	1751	935	1932	1589
1	3	0	2102	1752	935	1931	1591
0	1	2	2101	1750	933	1926	1589
0	0	0	2102	1752	936	1933	1587
0	0	0	2105	1754	934	1933	1592
0	0	1	2102	1753	934	1931	1592
0	0	0	2098	1746	926	1923	1582
3	4	0	2102	1752	934	1932	1591
0	0	2	2100	1747	932	1928	1591
0	1	0	2103	1752	934	1931	1589
2	0	0	2103	1754	937	1931	1591
0	2	0	2096	1749	934	1930	1591
1	1	4	2102	1752	933	1925	1590
0	0	1	2103	1752	933	1931	1591
1	2	0	2103	1751	933	1932	1592
1	2	0	2102	1751	934	1930	1591
2	3	4	2101	1748	931	1923	1586
0	0	0	2102	1751	934	1931	1592
0	0	3	2104	1754	935	1934	1588
1	1	5	2105	1754	936	1932	1592
0	1	0	2098	1742	929	1924	1582
3	0	0	2091	1751	934	1934	1590
0	0	1	2100	1751	932	1932	1590
0	0	1	2103	1753	933	1932	1591
0	0	2	2101	1751	933	1931	1590
0	0	0	2102	1746	933	1929	1590
1	1	0	2103	1752	933	1933	1593
1	4	0	2102	1753	936	1933	1592
