# Supplementary material for: Assisting hand gesture classification and rehabilitation assessment via sEMG and finger motion data
Source: Front Bioeng Biotechnol. 2026 Jan 8;13:1751763. doi: 10.3389/fbioe.2025.1751763 (PMC12823985; doi:10.3389/fbioe.2025.1751763)
Supplement: Supplementary file 1 [file DataSheet1.zip › dataset/function 0/1/4/5.csv]

channel_2	channel_3	channel_6	pinky	ring finger	middle finger	forefinger	thumb
1	2	0	2099	1749	934	1934	1593
0	0	5	2101	1750	933	1928	1587
1	2	0	2105	1754	935	1931	1591
1	3	0	2103	1753	934	1932	1592
0	0	1	2103	1752	935	1932	1590
0	0	2	2098	1749	928	1930	1589
0	0	0	2103	1753	934	1930	1592
0	0	0	2104	1753	934	1931	1591
1	1	0	2104	1772	935	1924	1590
0	1	0	2104	1773	940	1930	1599
0	1	3	2105	1775	943	1934	1598
1	0	2	2106	1774	941	1931	1595
1	1	2	2099	1768	935	1925	1592
0	1	0	2105	1773	938	1930	1596
1	1	0	2104	1774	939	1930	1596
0	0	1	2105	1774	940	1930	1597
2	0	0	2102	1772	939	1927	1596
0	0	3	2104	1773	936	1930	1596
0	0	2	2104	1773	939	1932	1595
1	0	1	2104	1773	940	1932	1599
0	0	2	2105	1775	942	1931	1596
1	1	0	2102	1771	933	1925	1591
1	4	1	2104	1772	939	1929	1596
2	0	2	2104	1772	938	1929	1596
1	3	2	2101	1771	938	1931	1596
1	2	0	2099	1767	934	1925	1595
0	0	0	2099	1763	934	1925	1593
1	2	0	2104	1772	941	1930	1596
2	3	0	2102	1771	939	1930	1596
1	0	0	2104	1774	939	1930	1596
1	2	0	2104	1773	936	1929	1598
0	1	0	2102	1771	939	1930	1587
0	0	0	2105	1775	940	1932	1596
0	0	0	2105	1772	941	1931	1596
1	1	2	2104	1771	939	1931	1596
1	0	0	2096	1767	936	1923	1591
1	3	0	2101	1772	938	1930	1596
0	0	5	2103	1772	940	1928	1593
1	1	0	2102	1772	939	1929	1596
1	2	0	2098	1762	935	1928	1597
0	1	0	2104	1771	942	1931	1594
1	2	0	2106	1773	940	1931	1597
2	0	2	2103	1771	940	1930	1595
1	3	0	2103	1770	938	1931	1595
0	0	4	2104	1770	939	1929	1596
0	0	0	2104	1772	935	1924	1591
0	1	5	2100	1772	939	1930	1598
1	2	0	2106	1772	941	1931	1596
0	0	3	2103	1771	938	1930	1595
1	4	0	2097	1764	934	1922	1592
0	0	3	2103	1771	939	1930	1595
1	3	0	2103	1771	937	1926	1595
0	1	0	2101	1770	938	1930	1595
1	3	0	2099	1769	938	1926	1595
0	0	2	2103	1771	936	1928	1597
0	0	2	2103	1771	941	1932	1596
1	0	0	2105	1774	941	1931	1596
0	0	2	2105	1773	938	1931	1594
0	0	2	2102	1767	934	1921	1589
0	0	3	2103	1771	938	1930	1595
1	1	0	2103	1771	939	1927	1595
1	2	1	2103	1770	940	1930	1595
0	1	0	2105	1770	942	1931	1596
0	1	0	2098	1766	936	1923	1588
0	0	4	2103	1770	940	1931	1595
2	0	0	2101	1765	937	1930	1595
0	0	0	2099	1770	938	1929	1595
1	1	0	2103	1773	940	1931	1596
0	0	2	2103	1761	938	1928	1592
0	0	2	2103	1771	938	1931	1594
1	2	0	2103	1770	939	1930	1594
2	0	2	2103	1772	939	1930	1595
0	1	3	2099	1759	935	1924	1590
0	1	5	2104	1771	939	1932	1596
1	1	4	2103	1771	938	1930	1597
0	0	3	2103	1771	939	1932	1598
0	0	2	2100	1767	937	1927	1594
3	2	3	2104	1773	940	1931	1595
0	0	6	2100	1769	937	1930	1595
0	0	1	2099	1769	938	1930	1594
0	0	1	2103	1769	939	1929	1596
0	1	0	2103	1770	939	1930	1596
0	0	2	2099	1769	941	1928	1591
1	1	5	2105	1772	938	1931	1597
0	0	2	2104	1770	938	1930	1596
1	1	1	2103	1770	940	1930	1595
0	0	1	2099	1765	934	1924	1588
1	2	3	2103	1769	937	1929	1594
0	0	0	2101	1770	937	1925	1595
0	0	0	2103	1769	939	1931	1595
0	0	2	2096	1766	937	1928	1596
0	0	0	2100	1769	941	1923	1595
0	1	6	2101	1772	940	1930	1596
0	0	2	2105	1771	939	1930	1595
0	1	3	2099	1770	940	1930	1595
1	1	2	2099	1770	934	1925	1590
0	0	0	2103	1770	937	1928	1596
0	0	2	2103	1769	938	1931	1595
1	1	6	2102	1771	939	1932	1598
0	0	6	2107	1773	941	1931	1594
1	2	6	2095	1765	935	1925	1586
1	0	0	2104	1769	939	1927	1595
0	0	0	2103	1764	934	1926	1595
0	1	1	2100	1762	932	1925	1594
0	0	5	2097	1764	933	1925	1594
0	0	0	2100	1767	939	1933	1596
0	0	2	2101	1769	940	1931	1595
0	0	2	2103	1769	936	1931	1594
0	2	0	2102	1768	939	1930	1594
2	0	2	2101	1766	936	1930	1589
0	1	1	2101	1768	938	1930	1594
2	1	1	2101	1768	939	1931	1593
0	0	4	2101	1767	938	1930	1594
2	0	2	2098	1759	933	1925	1589
0	1	0	2102	1767	939	1934	1596
1	1	0	2103	1769	939	1932	1589
1	3	2	2103	1768	938	1931	1595
0	0	5	2098	1757	934	1930	1593
0	0	0	2101	1767	937	1928	1587
0	0	2	2103	1767	937	1930	1593
1	2	6	2104	1769	940	1931	1594
0	0	0	2102	1766	937	1931	1593
1	1	2	2102	1765	936	1931	1593
0	1	0	2103	1765	934	1926	1587
1	0	0	2103	1763	937	1931	1593
0	4	0	2102	1765	937	1933	1595
2	0	0	2104	1766	939	1933	1594
0	0	3	2099	1757	933	1925	1590
0	0	2	2100	1764	937	1931	1592
1	3	0	2103	1765	935	1929	1591
0	0	0	2101	1763	935	1932	1593
3	4	0	2098	1761	935	1929	1591
1	2	5	2103	1762	934	1930	1592
1	1	6	2102	1762	936	1930	1593
2	1	0	2102	1762	937	1932	1594
0	0	3	2102	1763	937	1933	1593
0	2	0	2101	1758	933	1924	1587
1	1	0	2105	1762	935	1931	1591
2	0	2	2103	1762	937	1930	1593
1	2	0	2102	1761	937	1931	1591
0	1	0	2102	1760	937	1933	1592
0	0	5	2099	1756	934	1923	1588
0	0	2	2104	1761	935	1931	1590
1	2	0	2100	1757	935	1930	1591
1	0	2	2103	1759	935	1932	1591
0	0	6	2101	1759	934	1931	1590
0	0	2	2099	1757	934	1931	1586
0	0	5	2102	1760	934	1931	1590
0	1	5	2101	1760	934	1930	1587
0	0	2	2103	1759	934	1933	1592
1	1	3	2099	1757	931	1925	1587
0	0	0	2103	1761	936	1932	1590
0	1	4	2103	1757	936	1930	1583
2	0	0	2102	1759	935	1931	1589
2	0	0	2096	1753	929	1928	1588
1	1	0	2101	1758	935	1931	1582
0	1	0	2099	1758	933	1930	1591
1	2	0	2100	1758	934	1930	1590
0	0	2	2101	1759	934	1932	1590
0	2	0	2100	1759	936	1931	1588
0	0	2	2098	1758	934	1927	1584
0	1	2	2101	1759	934	1931	1586
0	1	0	2100	1759	934	1928	1590
0	0	0	2100	1759	936	1933	1590
1	1	1	2097	1755	933	1924	1582
0	0	0	2102	1760	936	1932	1589
3	0	0	2101	1759	935	1926	1587
1	3	0	2101	1759	932	1929	1590
0	0	7	2096	1755	934	1929	1589
1	4	0	2099	1760	936	1926	1588
0	1	2	2101	1758	933	1931	1585
0	0	2	2100	1759	933	1931	1590
1	0	0	2100	1759	938	1933	1591
0	0	4	2101	1758	932	1926	1582
0	2	5	2101	1759	937	1931	1589
0	0	0	2100	1759	933	1932	1589
0	0	3	2099	1758	934	1932	1588
0	1	0	2100	1758	934	1932	1590
0	0	2	2095	1751	931	1927	1581
0	0	2	2102	1760	936	1933	1589
1	2	1	2100	1755	928	1928	1582
0	2	0	2100	1758	936	1932	1588
0	0	2	2096	1758	936	1931	1589
0	0	0	2100	1757	929	1929	1588
0	0	2	2099	1759	935	1931	1585
0	2	2	2100	1760	935	1930	1589
1	3	1	2100	1759	934	1931	1590
1	0	1	2094	1755	929	1926	1584
0	0	2	2102	1762	936	1933	1588
0	0	0	2101	1761	935	1929	1589
0	0	3	2100	1761	935	1932	1587
0	0	2	2095	1755	930	1924	1584
0	0	2	2100	1761	936	1931	1589
0	1	3	2096	1751	931	1930	1588
1	1	7	2095	1756	934	1932	1590
0	1	5	2101	1764	937	1931	1590
1	3	0	2098	1762	937	1932	1589
0	1	5	2094	1756	935	1931	1585
0	0	2	2098	1764	936	1932	1589
0	0	6	2100	1767	940	1932	1593
0	2	1	2098	1767	939	1930	1591
3	0	0	2099	1767	934	1926	1584
0	0	2	2100	1767	939	1930	1590
1	4	6	2100	1768	939	1930	1593
0	0	0	2099	1766	939	1933	1593
0	0	3	2097	1763	936	1926	1587
1	2	0	2101	1768	940	1931	1591
0	1	2	2100	1767	939	1927	1590
1	1	4	2099	1768	939	1931	1592
0	1	3	2094	1763	937	1930	1590
0	0	2	2100	1768	938	1924	1590
0	0	2	2100	1768	941	1933	1593
0	0	0	2101	1768	941	1934	1592
0	0	2	2100	1769	937	1931	1589
0	0	2	2100	1765	935	1923	1584
0	1	4	2100	1768	938	1931	1591
0	0	2	2102	1767	938	1928	1592
0	0	2	2099	1768	940	1930	1592
1	1	0	2101	1769	940	1933	1592
1	1	3	2096	1763	935	1923	1587
1	4	0	2099	1767	940	1933	1590
1	0	0	2099	1764	938	1930	1591
1	1	5	2098	1766	940	1929	1591
0	2	0	2098	1768	938	1930	1592
1	1	2	2098	1765	936	1930	1592
0	0	1	2099	1766	938	1931	1593
0	0	0	2100	1768	940	1934	1593
1	2	3	2100	1769	941	1931	1593
1	2	1	2097	1766	933	1924	1583
1	4	0	2100	1768	939	1930	1591
0	0	1	2099	1768	938	1929	1589
0	0	0	2099	1768	938	1930	1592
0	0	2	2094	1762	933	1928	1590
1	2	0	2100	1768	938	1930	1590
0	0	0	2097	1766	938	1930	1592
0	2	0	2098	1768	940	1932	1593
0	0	1	2099	1767	939	1931	1589
0	0	0	2099	1767	938	1930	1591
0	0	2	2097	1767	937	1926	1586
0	0	1	2102	1767	940	1931	1591
0	0	2	2098	1768	937	1932	1592
2	0	1	2099	1768	941	1933	1593
1	4	0	2097	1766	937	1926	1587
1	3	0	2099	1769	939	1930	1591
0	0	1	2100	1769	939	1927	1589
0	0	1	2098	1768	938	1930	1592
0	1	2	2094	1763	936	1929	1590
0	0	0	2099	1768	939	1924	1589
0	0	2	2098	1767	939	1931	1590
0	0	1	2099	1769	937	1930	1593
0	0	2	2099	1767	940	1932	1593
0	2	1	2101	1770	938	1924	1586
0	1	2	2100	1770	938	1932	1592
2	4	5	2099	1769	939	1928	1586
1	2	0	2101	1771	940	1931	1591
0	1	0	2100	1769	939	1930	1593
0	1	2	2093	1761	934	1926	1585
0	0	1	2100	1767	939	1930	1591
0	0	0	2100	1767	931	1929	1590
2	4	0	2099	1769	939	1930	1591
1	2	1	2092	1767	939	1929	1591
0	0	1	2099	1765	934	1929	1592
0	0	2	2099	1770	940	1933	1593
0	0	2	2101	1770	940	1932	1592
2	2	0	2101	1770	938	1931	1591
1	3	2	2095	1761	932	1922	1585
2	0	2	2099	1769	939	1929	1592
1	0	0	2100	1769	937	1931	1589
0	0	0	2099	1768	939	1933	1590
0	0	2	2095	1762	932	1925	1589
2	1	0	2101	1767	939	1931	1591
1	2	0	2093	1765	937	1932	1593
1	4	0	2095	1763	936	1930	1592
0	0	2	2099	1769	940	1931	1591
1	0	0	2098	1768	940	1931	1591
0	0	0	2094	1765	938	1930	1587
0	0	2	2099	1769	938	1931	1591
0	0	2	2099	1769	937	1930	1593
0	1	5	2099	1770	941	1933	1593
0	0	1	2098	1764	934	1926	1588
0	0	2	2100	1767	941	1933	1591
0	0	3	2099	1769	939	1931	1587
0	0	4	2099	1769	939	1930	1590
2	4	0	2095	1764	931	1927	1591
0	0	4	2099	1768	939	1929	1588
1	1	0	2096	1767	939	1929	1592
0	0	0	2095	1768	941	1931	1592
3	0	1	2096	1771	939	1932	1594
1	1	3	2097	1769	940	1930	1588
1	1	2	2100	1770	940	1931	1593
0	1	3	2098	1768	938	1931	1589
1	2	0	2100	1769	939	1931	1592
1	0	0	2099	1769	941	1931	1591
0	0	2	2096	1763	934	1923	1585
0	1	2	2096	1769	940	1931	1592
0	1	0	2098	1769	939	1931	1591
0	0	0	2098	1768	938	1930	1590
3	2	0	2091	1761	933	1926	1588
0	0	0	2098	1768	940	1933	1592
2	0	0	2101	1770	939	1932	1591
0	0	3	2098	1767	939	1930	1591
1	2	4	2097	1766	938	1929	1591
1	3	0	2098	1767	939	1930	1590
1	1	0	2098	1768	938	1930	1589
1	4	1	2099	1767	939	1930	1590
0	0	0	2098	1767	939	1931	1591
1	1	6	2096	1765	934	1927	1582
0	2	0	2100	1770	940	1929	1588
1	2	0	2098	1768	934	1930	1590
1	1	3	2098	1768	939	1929	1592
0	0	2	2094	1762	930	1926	1590
1	2	6	2100	1768	940	1929	1590
0	0	1	2098	1768	939	1931	1591
1	0	0	2096	1768	938	1929	1593
2	3	0	2099	1769	939	1930	1590
2	3	0	2098	1769	938	1931	1591
0	1	1	2099	1769	935	1926	1586
2	4	2	2099	1769	939	1930	1592
1	1	4	2098	1768	939	1930	1591
1	2	2	2098	1769	939	1929	1591
0	0	5	2094	1762	935	1924	1588
0	0	0	2099	1768	940	1927	1591
0	0	0	2100	1771	940	1930	1591
3	0	0	2101	1770	936	1927	1591
0	0	0	2095	1765	938	1929	1591
0	0	2	2098	1769	935	1926	1592
1	1	2	2098	1768	939	1930	1592
1	1	2	2099	1768	939	1929	1592
0	0	2	2100	1768	940	1930	1593
0	1	4	2105	1764	934	1924	1588
0	2	0	2098	1769	939	1930	1594
2	0	0	2099	1770	940	1933	1594
0	1	0	2100	1761	939	1930	1595
0	0	0	2099	1768	939	1929	1593
1	2	0	2094	1764	933	1925	1588
0	0	0	2089	1769	938	1929	1593
1	4	0	2099	1764	938	1929	1593
0	0	0	2099	1769	939	1930	1593
0	0	2	2098	1768	940	1930	1592
0	0	0	2096	1765	939	1931	1597
0	0	2	2099	1770	941	1932	1593
2	3	2	2101	1772	942	1932	1593
0	0	0	2099	1770	940	1929	1594
1	0	0	2094	1764	934	1924	1586
1	2	5	2100	1770	938	1930	1594
0	0	0	2098	1770	937	1928	1594
0	1	5	2100	1770	938	1931	1592
0	0	1	2093	1766	933	1927	1591
1	2	3	2099	1770	939	1932	1597
3	1	5	2096	1770	940	1932	1593
1	1	0	2097	1767	940	1930	1594
1	3	3	2099	1769	938	1930	1596
0	0	0	2099	1769	939	1930	1596
0	1	4	2096	1768	939	1925	1588
1	1	6	2099	1767	940	1932	1596
1	1	1	2101	1772	941	1930	1597
1	1	0	2101	1770	939	1930	1596
0	1	0	2094	1764	934	1923	1591
0	0	0	2098	1769	938	1933	1597
0	0	0	2100	1769	936	1922	1595
1	0	0	2099	1769	939	1928	1596
0	1	2	2096	1765	939	1929	1594
0	0	2	2098	1770	934	1921	1595
0	0	0	2098	1770	940	1931	1596
0	2	5	2102	1772	940	1931	1593
0	0	1	2100	1771	938	1931	1594
3	3	6	2099	1767	935	1926	1588
0	0	0	2098	1771	940	1930	1594
0	1	2	2098	1770	938	1930	1595
2	3	3	2097	1770	940	1932	1596
0	0	0	2101	1773	940	1930	1594
1	1	6	2096	1764	932	1926	1589
0	0	0	2099	1771	938	1929	1593
2	2	3	2100	1761	935	1926	1595
1	2	3	2099	1770	938	1928	1594
2	5	2	2098	1770	939	1928	1596
0	0	0	2096	1762	936	1929	1594
0	0	0	2099	1770	937	1930	1597
0	0	5	2098	1770	941	1932	1598
0	1	2	2101	1774	941	1931	1594
0	1	3	2096	1762	935	1923	1587
1	3	5	2098	1772	937	1930	1597
0	1	6	2098	1771	938	1929	1594
0	4	0	2099	1768	940	1928	1597
0	0	0	2095	1766	932	1926	1596
1	1	2	2099	1771	938	1928	1598
0	0	0	2099	1770	939	1929	1590
0	0	0	2095	1769	937	1927	1599
0	0	0	2099	1771	939	1928	1599
1	2	1	2098	1770	941	1930	1599
1	0	0	2096	1771	941	1927	1594
0	0	2	2101	1776	941	1931	1605
1	2	3	2100	1775	939	1928	1606
0	1	4	2100	1774	940	1928	1605
0	2	0	2099	1767	935	1922	1601
0	0	0	2098	1775	939	1929	1606
0	0	2	2098	1773	939	1928	1604
0	3	1	2100	1775	939	1928	1607
0	0	0	2095	1768	937	1922	1600
0	1	0	2100	1776	942	1930	1606
2	4	0	2100	1776	939	1928	1606
0	0	3	2098	1775	937	1929	1607
2	0	0	2097	1775	938	1927	1614
0	0	3	2100	1773	938	1928	1605
2	0	2	2099	1774	938	1927	1606
1	4	0	2099	1775	938	1928	1605
0	0	2	2098	1775	940	1927	1608
0	1	0	2094	1771	936	1926	1605
0	0	4	2101	1778	940	1929	1606
0	0	2	2100	1776	937	1928	1606
1	0	2	2098	1775	939	1928	1605
2	2	2	2098	1773	937	1928	1605
2	0	3	2093	1768	933	1925	1609
0	1	0	2099	1776	940	1930	1610
0	0	5	2099	1776	941	1928	1607
0	2	5	2098	1776	939	1927	1608
1	0	2	2098	1775	940	1928	1607
0	0	0	2098	1774	939	1927	1598
0	1	0	2099	1776	939	1927	1606
0	0	4	2099	1776	940	1927	1606
0	0	4	2099	1783	938	1931	1608
0	3	0	2098	1770	936	1923	1601
0	0	6	2099	1777	939	1929	1606
0	0	2	2099	1777	937	1930	1600
1	2	0	2099	1776	937	1929	1606
0	0	2	2094	1771	935	1926	1607
1	2	0	2099	1776	938	1929	1602
0	1	0	2097	1775	938	1926	1606
0	1	6	2099	1777	938	1935	1604
0	2	5	2100	1777	938	1927	1604
0	0	2	2098	1777	938	1931	1603
0	0	0	2099	1777	937	1924	1596
1	1	0	2099	1771	937	1929	1601
3	0	1	2099	1778	942	1932	1605
0	1	2	2100	1779	941	1926	1604
0	2	4	2096	1772	934	1923	1597
2	0	1	2100	1777	939	1926	1602
0	0	1	2100	1778	937	1925	1596
0	1	0	2099	1775	939	1929	1601
0	0	2	2093	1775	938	1928	1599
1	1	2	2098	1777	938	1923	1603
0	0	2	2099	1777	938	1928	1601
1	3	3	2099	1776	938	1929	1602
1	2	2	2099	1777	937	1928	1600
1	2	0	2095	1772	936	1923	1596
0	0	3	2099	1776	939	1928	1601
1	1	2	2099	1779	938	1928	1601
1	2	0	2100	1776	940	1928	1600
0	0	1	2101	1777	939	1928	1599
1	2	6	2095	1770	934	1923	1596
0	2	0	2099	1775	939	1926	1601
2	0	1	2095	1769	937	1926	1599
0	1	0	2099	1775	939	1928	1599
0	1	0	2096	1772	938	1928	1598
0	0	0	2092	1770	937	1927	1596
0	0	5	2100	1774	941	1929	1599
0	0	2	2100	1776	941	1929	1597
0	0	1	2099	1774	939	1927	1598
0	0	0	2095	1768	935	1922	1595
1	0	1	2099	1773	939	1929	1598
0	0	5	2099	1772	939	1927	1598
0	0	5	2099	1774	940	1927	1598
0	2	0	2095	1768	937	1925	1598
0	0	7	2098	1773	937	1927	1599
0	0	1	2099	1772	939	1928	1599
1	2	0	2093	1770	938	1926	1598
2	0	2	2099	1772	940	1927	1599
0	0	6	2097	1771	940	1928	1598
0	0	0	2094	1769	937	1924	1589
1	1	1	2098	1771	938	1929	1598
0	0	0	2106	1771	939	1929	1600
0	1	0	2096	1772	940	1929	1600
0	0	2	2097	1767	935	1924	1592
2	0	0	2100	1771	939	1929	1595
0	0	2	2099	1770	939	1923	1591
0	1	5	2098	1769	939	1928	1597
0	0	0	2094	1764	938	1929	1599
1	0	0	2098	1771	940	1931	1590
2	0	2	2099	1769	940	1927	1597
1	1	1	2099	1769	939	1928	1599
1	2	0	2098	1767	941	1928	1600
0	0	2	2097	1766	938	1922	1597
1	3	0	2099	1767	936	1927	1622
0	1	6	2100	1771	941	1931	1630
0	1	3	2101	1768	940	1928	1630
2	0	0	2099	1767	941	1929	1635
1	2	3	2093	1760	936	1922	1634
0	0	2	2099	1766	940	1941	1620
2	4	0	2099	1764	939	1963	1631
0	1	0	2098	1765	940	1968	1637
0	0	0	2101	1768	941	1969	1635
1	2	0	2101	1767	940	1972	1643
1	2	0	2099	1767	939	1976	1647
1	1	5	2099	1766	940	1978	1651
0	0	2	2095	1760	935	1972	1651
1	1	4	2099	1766	941	1986	1659
0	0	0	2110	1766	940	1990	1663
0	1	1	2099	1766	939	1994	1667
0	0	0	2094	1758	939	1995	1674
2	0	0	2098	1766	943	2003	1679
1	3	0	2101	1768	941	2006	1679
1	1	0	2097	1766	940	2007	1685
2	0	1	2101	1765	939	2010	1689
0	2	0	2099	1761	937	2009	1683
0	1	0	2098	1766	938	2016	1696
0	0	0	2101	1765	937	2021	1701
0	0	5	2098	1768	941	2047	1728
0	0	3	2101	1768	941	2048	1732
1	0	2	2093	1761	934	2043	1725
2	0	0	2099	1766	938	2053	1736
0	1	2	2098	1766	939	2054	1738
0	0	2	2094	1767	938	2057	1740
1	1	0	2097	1764	938	2058	1744
2	0	0	2098	1763	937	2061	1746
0	1	0	2098	1767	940	2062	1751
1	2	0	2098	1766	941	2067	1755
1	0	2	2100	1768	942	2068	1755
0	0	1	2097	1762	935	2062	1751
0	0	2	2098	1762	935	2070	1760
0	0	4	2099	1767	937	2071	1761
0	2	0	2098	1767	939	2074	1762
0	0	2	2091	1762	930	2064	1763
1	3	1	2098	1766	939	2077	1766
0	1	0	2097	1767	939	2078	1769
1	2	0	2099	1769	939	2083	1781
0	0	2	2100	1768	940	2083	1781
1	1	3	2097	1768	939	2083	1782
1	4	0	2094	1765	937	2082	1780
1	0	2	2097	1766	940	2081	1782
0	1	0	2099	1768	939	2083	1782
1	1	2	2098	1766	940	2083	1779
0	0	0	2093	1761	934	2076	1773
2	0	4	2094	1766	940	2082	1781
1	2	2	2100	1770	942	2079	1775
0	0	3	2098	1768	942	2076	1771
0	2	2	2088	1758	940	2074	1765
1	4	2	2097	1767	943	2068	1749
0	1	0	2098	1767	943	2069	1742
2	0	1	2098	1767	945	2068	1731
0	0	3	2097	1769	945	2066	1722
0	0	4	2096	1767	941	2057	1711
0	0	3	2097	1769	944	2054	1708
0	0	0	2097	1767	946	2033	1660
0	0	0	2097	1767	947	2038	1657
2	0	7	2097	1767	948	2036	1654
2	0	4	2092	1760	943	2029	1642
0	0	4	2097	1765	947	2031	1649
2	0	4	2098	1769	948	2034	1649
0	1	2	2098	1769	948	2030	1644
0	0	2	2095	1766	946	2028	1640
0	0	2	2097	1769	944	2022	1640
1	0	1	2097	1768	947	2025	1636
0	0	2	2097	1768	946	2023	1635
0	0	3	2097	1767	950	2022	1636
1	4	5	2095	1763	944	2015	1631
1	3	2	2095	1764	943	2018	1633
0	2	0	2097	1770	951	2022	1635
2	0	2	2099	1771	950	2017	1632
1	3	0	2093	1762	943	2011	1626
0	0	5	2097	1767	949	2015	1630
0	1	0	2097	1772	949	2009	1631
0	1	0	2095	1771	950	2009	1629
1	4	2	2093	1774	950	2010	1628
0	0	2	2095	1773	947	2008	1627
1	0	2	2092	1768	946	2004	1621
0	1	0	2095	1775	949	2005	1625
0	1	0	2096	1775	949	2005	1627
0	1	0	2096	1777	953	2005	1628
1	2	0	2093	1774	945	1995	1620
2	0	2	2093	1775	949	2003	1624
0	1	0	2095	1778	948	2003	1624
1	3	2	2096	1779	950	2001	1625
0	0	2	2091	1771	943	1998	1623
0	1	0	2095	1781	950	2001	1615
1	3	0	2095	1780	951	2000	1625
0	0	4	2095	1783	947	2000	1626
0	1	1	2094	1783	950	2001	1627
1	4	0	2093	1784	951	1995	1622
0	0	0	2091	1799	948	1992	1621
0	1	0	2091	1802	948	1992	1613
1	1	2	2092	1807	948	1996	1626
0	1	0	2093	1809	947	1998	1626
0	0	0	2091	1806	943	1991	1617
1	4	2	2090	1809	955	2018	1621
2	0	2	2092	1806	969	2027	1619
0	0	0	2091	1806	968	2027	1618
0	0	2	2084	1798	964	2022	1611
0	1	0	2089	1806	969	2030	1616
1	1	0	2090	1806	971	2031	1617
0	0	2	2089	1805	971	2032	1617
0	0	2	2087	1804	971	2031	1617
1	0	0	2090	1804	973	2029	1617
0	0	2	2090	1807	974	2036	1617
0	0	1	2092	1807	973	2034	1616
0	1	2	2089	1806	974	2031	1616
0	0	0	2084	1800	965	2027	1605
0	0	0	2088	1805	973	2031	1615
0	1	5	2090	1806	973	2031	1615
0	0	0	2090	1805	973	2033	1615
0	1	2	2085	1800	969	2024	1612
2	2	0	2090	1805	972	2033	1614
0	0	3	2089	1808	975	2034	1616
2	0	0	2089	1804	968	2025	1612
0	0	0	2089	1801	967	2024	1612
0	0	0	2089	1804	965	2022	1609
0	1	0	2085	1804	965	2019	1609
0	0	0	2091	1804	962	2018	1614
1	0	1	2090	1805	962	2016	1613
1	0	0	2089	1806	963	2014	1613
0	0	3	2082	1799	958	2005	1611
1	2	0	2088	1804	960	2011	1615
0	0	4	2090	1804	960	2010	1614
0	1	0	2089	1806	961	2010	1617
0	0	1	2086	1799	954	2003	1614
0	0	1	2090	1805	958	2004	1615
0	1	0	2088	1804	957	2002	1614
0	1	4	2088	1805	956	2001	1611
1	1	0	2088	1803	955	1999	1615
1	4	0	2088	1803	953	1992	1607
0	1	1	2087	1804	951	1990	1613
0	0	0	2088	1806	952	1983	1613
2	0	2	2087	1807	951	1986	1616
2	0	4	2087	1802	950	1985	1616
0	0	0	2082	1798	947	1979	1608
0	0	0	2088	1805	949	1985	1615
0	0	0	2087	1804	949	1983	1615
1	3	0	2086	1806	951	1982	1615
1	1	0	2082	1803	949	1980	1617
0	0	2	2088	1807	950	1980	1614
2	0	1	2088	1808	950	1976	1614
0	0	3	2087	1809	949	1980	1614
1	0	5	2086	1807	945	1979	1613
1	3	1	2085	1807	942	1972	1608
0	0	0	2083	1804	943	1978	1612
0	0	1	2086	1814	944	1978	1610
0	1	4	2086	1819	945	1978	1612
0	0	0	2078	1820	935	1971	1608
1	2	0	2085	1832	940	1979	1613
0	1	6	2084	1879	933	1974	1612
2	0	2	2085	1883	934	1974	1612
1	3	0	2085	1885	933	1974	1614
1	1	2	2082	1888	931	1972	1612
0	0	3	2083	1885	928	1979	1613
0	0	2	2084	1894	930	1974	1612
1	4	0	2084	1898	931	1975	1614
1	1	0	2085	1899	930	1975	1613
1	0	2	2079	1894	921	1967	1607
0	1	4	2080	1898	927	1971	1613
0	0	3	2083	1902	924	1972	1616
2	0	0	2083	1903	924	1973	1614
0	0	2	2077	1897	917	1968	1612
0	0	1	2082	1903	922	1972	1610
0	0	0	2083	1904	921	1973	1617
0	0	0	2081	1904	922	1973	1618
2	0	0	2083	1904	922	1970	1616
2	0	0	2081	1901	918	1965	1610
1	3	0	2080	1869	915	1967	1611
0	0	0	2085	1865	915	1965	1605
0	0	0	2086	1861	913	1969	1613
0	0	0	2086	1859	913	1967	1616
0	0	2	2082	1851	909	1961	1609
0	0	1	2085	1853	912	1970	1617
0	0	5	2088	1853	913	1967	1616
0	2	0	2090	1849	913	1969	1614
0	0	1	2083	1839	909	1965	1614
0	0	0	2088	1846	911	1962	1610
0	0	2	2087	1845	910	1966	1615
1	2	0	2089	1845	909	1967	1615
1	0	0	2088	1843	909	1966	1614
0	0	3	2085	1840	908	1961	1607
0	0	0	2090	1840	908	1962	1614
2	0	2	2092	1844	911	1967	1615
0	0	3	2089	1841	909	1967	1614
0	0	0	2086	1833	904	1959	1609
0	2	1	2087	1830	897	1956	1609
0	0	5	2090	1835	905	1962	1614
0	0	1	2092	1831	905	1964	1618
0	0	5	2092	1837	907	1960	1616
0	1	3	2084	1830	904	1958	1615
0	2	0	2093	1819	899	1953	1616
0	1	0	2095	1829	906	1953	1614
1	1	0	2092	1826	903	1953	1613
0	0	0	2091	1827	905	1953	1611
0	0	1	2093	1828	906	1954	1610
0	1	2	2093	1828	907	1953	1605
0	1	0	2090	1826	910	1953	1604
0	0	4	2091	1825	911	1954	1602
0	0	5	2090	1818	906	1948	1591
3	0	0	2093	1822	914	1956	1598
1	4	2	2094	1822	917	1956	1597
1	4	0	2096	1819	917	1954	1590
2	0	0	2087	1809	911	1951	1586
0	0	2	2095	1811	918	1952	1583
1	1	0	2093	1808	920	1954	1579
0	0	2	2095	1805	923	1954	1578
0	1	2	2094	1802	926	1955	1577
1	1	0	2094	1800	929	1953	1569
1	0	0	2096	1800	930	1957	1568
1	1	1	2098	1788	937	1958	1555
0	0	0	2099	1787	937	1958	1558
2	0	0	2097	1787	940	1956	1557
0	0	6	2093	1778	931	1952	1551
0	0	3	2098	1785	939	1957	1556
1	2	5	2097	1784	938	1957	1556
0	0	2	2097	1783	940	1958	1556
0	2	0	2093	1776	934	1954	1553
1	3	0	2098	1785	939	1956	1556
1	2	0	2100	1783	938	1956	1554
0	0	2	2099	1781	939	1955	1558
0	1	0	2098	1783	938	1955	1562
1	1	0	2098	1773	933	1949	1559
1	0	4	2098	1783	934	1953	1567
0	1	1	2098	1781	939	1955	1572
0	1	0	2098	1781	938	1953	1574
0	1	0	2093	1774	931	1949	1572
0	0	0	2097	1780	938	1955	1584
0	0	2	2098	1778	938	1955	1593
1	1	0	2098	1778	937	1952	1595
0	1	5	2097	1777	937	1953	1595
1	2	0	2096	1776	937	1954	1595
0	0	6	2096	1775	933	1953	1597
0	0	2	2097	1779	939	1957	1601
0	0	3	2100	1781	938	1957	1600
1	2	0	2098	1778	938	1955	1598
2	4	0	2095	1772	931	1950	1593
0	1	6	2097	1768	936	1955	1600
1	0	2	2099	1778	935	1956	1601
1	2	0	2098	1776	938	1957	1600
0	0	6	2092	1769	932	1948	1598
1	1	0	2097	1777	938	1958	1603
1	2	0	2098	1778	939	1960	1604
1	2	2	2100	1779	939	1957	1603
1	2	0	2098	1776	936	1957	1603
0	0	2	2094	1773	936	1955	1596
1	3	2	2095	1775	935	1953	1601
0	1	6	2098	1772	936	1955	1596
2	3	0	2099	1777	939	1956	1606
0	2	0	2099	1778	939	1955	1606
0	1	6	2093	1767	931	1948	1600
1	1	0	2096	1774	933	1954	1606
1	1	0	2095	1775	935	1956	1604
3	0	0	2097	1775	937	1956	1607
0	0	4	2091	1768	935	1956	1605
0	0	3	2097	1775	935	1952	1603
0	0	3	2098	1774	936	1960	1607
1	2	0	2097	1777	938	1962	1607
0	0	4	2099	1777	937	1960	1606
1	1	0	2097	1774	930	1954	1600
0	0	2	2098	1774	927	1947	1600
0	0	5	2098	1774	935	1960	1608
0	0	0	2097	1775	937	1959	1608
3	0	2	2092	1769	931	1949	1600
0	0	5	2090	1767	930	1948	1600
2	0	2	2096	1773	935	1956	1607
0	0	4	2097	1773	936	1953	1607
0	0	3	2096	1773	936	1953	1606
0	0	2	2093	1771	935	1956	1609
0	0	2	2098	1775	932	1952	1607
0	1	0	2098	1775	935	1955	1607
2	3	0	2097	1774	935	1955	1606
0	1	0	2096	1773	936	1953	1607
2	0	2	2094	1768	930	1947	1601
2	0	3	2096	1765	932	1951	1606
3	0	1	2096	1775	936	1954	1607
0	1	0	2096	1772	935	1954	1607
0	1	0	2093	1767	929	1948	1604
0	0	2	2095	1774	937	1957	1609
2	3	0	2097	1775	937	1954	1607
0	0	0	2099	1774	935	1954	1607
2	0	5	2095	1772	935	1954	1606
1	2	0	2096	1772	934	1954	1607
0	1	0	2090	1767	932	1952	1603
0	0	6	2097	1774	934	1954	1606
0	0	2	2096	1771	934	1954	1607
0	1	2	2094	1773	937	1952	1607
1	2	0	2100	1776	938	1956	1609
1	2	3	2098	1773	934	1951	1606
0	0	0	2099	1772	936	1952	1606
1	3	0	2100	1774	934	1952	1607
0	0	0	2090	1766	930	1945	1601
3	1	1	2100	1773	935	1954	1609
3	4	5	2100	1775	939	1955	1607
0	0	0	2101	1774	937	1951	1606
2	2	3	2096	1771	935	1952	1606
2	1	0	2099	1771	932	1953	1606
0	0	0	2100	1772	934	1952	1605
1	1	0	2100	1774	935	1952	1606
1	2	0	2099	1773	936	1952	1608
0	0	2	2096	1768	930	1946	1603
2	3	0	2100	1771	936	1954	1609
1	3	0	2101	1774	935	1954	1606
3	0	0	2096	1773	933	1953	1606
0	0	2	2096	1767	929	1947	1604
0	0	5	2100	1773	933	1953	1606
1	1	2	2100	1771	935	1952	1608
0	0	3	2100	1773	934	1953	1606
0	1	0	2100	1773	935	1952	1607
0	0	5	2099	1771	934	1952	1605
0	0	2	2098	1772	934	1952	1602
0	0	3	2099	1773	935	1952	1606
1	1	0	2100	1771	935	1954	1608
1	0	0	2102	1776	938	1954	1607
0	1	2	2096	1769	931	1945	1602
3	0	0	2099	1772	934	1952	1608
0	1	3	2100	1774	934	1952	1607
0	0	2	2100	1771	933	1953	1606
0	1	0	2095	1764	930	1950	1605
0	0	4	2100	1769	934	1953	1604
1	3	0	2101	1772	936	1953	1605
0	1	5	2097	1773	936	1953	1609
0	0	0	2100	1774	937	1955	1609
1	1	2	2101	1774	934	1950	1602
0	0	2	2099	1771	932	1948	1600
0	0	0	2101	1772	936	1950	1604
1	2	0	2101	1772	935	1953	1607
0	1	6	2101	1773	935	1953	1607
1	2	0	2095	1764	929	1947	1604
0	1	0	2101	1773	937	1955	1606
0	0	2	2102	1774	936	1955	1606
1	1	0	2100	1771	935	1955	1606
1	2	0	2098	1769	934	1946	1605
0	1	0	2101	1772	930	1951	1605
0	0	1	2100	1771	933	1953	1605
2	0	2	2101	1772	936	1953	1607
2	0	2	2101	1771	933	1953	1606
0	1	2	2095	1767	931	1947	1602
0	0	2	2101	1769	933	1953	1608
0	0	2	2102	1774	936	1954	1606
1	1	1	2102	1773	935	1953	1605
0	1	3	2092	1767	930	1947	1603
1	4	0	2096	1765	928	1943	1603
0	2	0	2101	1771	936	1953	1605
0	0	2	2100	1772	936	1955	1608
0	0	2	2102	1774	938	1954	1608
0	0	0	2103	1773	935	1953	1605
0	0	0	2098	1769	934	1953	1601
0	2	0	2102	1773	933	1954	1605
1	3	0	2101	1772	935	1953	1606
2	4	0	2101	1773	933	1953	1606
0	1	0	2097	1766	930	1945	1599
1	0	2	2099	1771	935	1951	1605
0	1	0	2101	1773	935	1953	1607
0	1	5	2102	1771	934	1953	1607
0	0	2	2098	1766	932	1952	1608
0	1	3	2102	1775	937	1956	1599
0	0	2	2103	1774	936	1952	1605
0	0	2	2102	1773	935	1953	1609
1	0	0	2102	1771	935	1953	1605
0	0	2	2105	1771	936	1951	1607
0	0	2	2101	1770	934	1948	1601
0	1	6	2103	1775	937	1949	1603
0	1	1	2103	1776	935	1954	1606
0	0	0	2102	1773	935	1953	1605
0	0	0	2097	1767	929	1946	1600
1	1	4	2100	1771	934	1953	1605
0	0	2	2102	1773	934	1953	1607
2	0	2	2102	1772	935	1951	1605
0	1	6	2097	1768	933	1950	1608
1	0	2	2102	1772	932	1940	1606
1	0	0	2104	1775	937	1954	1608
0	2	0	2103	1774	935	1954	1607
0	0	0	2102	1772	934	1953	1606
0	3	4	2101	1769	928	1947	1601
1	4	0	2101	1771	928	1949	1605
1	1	0	2102	1772	934	1953	1606
2	0	2	2102	1773	936	1954	1606
1	2	0	2104	1774	936	1953	1608
3	0	1	2097	1767	931	1946	1598
0	0	2	2102	1774	936	1953	1606
0	1	0	2102	1772	935	1954	1607
0	0	0	2101	1772	936	1952	1607
1	2	3	2103	1773	936	1954	1606
