# Supplementary material for: Assisting hand gesture classification and rehabilitation assessment via sEMG and finger motion data
Source: Front Bioeng Biotechnol. 2026 Jan 8;13:1751763. doi: 10.3389/fbioe.2025.1751763 (PMC12823985; doi:10.3389/fbioe.2025.1751763)
Supplement: Supplementary file 1 [file DataSheet1.zip › dataset/function 0/1/4/6.csv]

channel_2	channel_3	channel_6	pinky	ring finger	middle finger	forefinger	thumb
1	2	3	2117	1803	939	2996	1617
0	0	0	2111	1798	938	2994	1615
0	0	2	2108	1792	927	2984	1607
1	2	6	2112	1799	937	2992	1611
2	2	0	2115	1799	937	2996	1615
2	1	2	2101	1782	892	1917	1618
2	0	0	2105	1788	894	1919	1618
2	0	1	2105	1786	894	1918	1621
0	0	2	2105	1788	896	1922	1621
2	0	0	2101	1785	897	1920	1620
1	4	1	2107	1788	891	1915	1614
1	1	2	2105	1787	896	1918	1620
0	0	1	2105	1783	896	1919	1619
0	0	2	2106	1788	895	1919	1619
0	0	0	2099	1778	889	1911	1613
3	0	0	2105	1787	895	1919	1619
0	1	0	2104	1787	893	1920	1620
0	1	6	2105	1786	893	1920	1622
1	3	0	2103	1788	895	1921	1619
1	4	0	2107	1790	893	1919	1619
0	0	1	2106	1788	895	1918	1620
0	0	2	2106	1787	896	1920	1619
1	2	0	2105	1787	894	1919	1619
0	0	2	2105	1787	895	1917	1619
0	0	0	2098	1782	890	1914	1617
0	0	2	2106	1789	897	1921	1621
2	4	0	2106	1788	895	1920	1619
1	1	3	2105	1786	894	1916	1619
0	0	0	2104	1779	891	1910	1615
0	0	0	2105	1786	893	1919	1619
0	1	1	2103	1786	895	1920	1619
1	1	5	2105	1787	893	1921	1620
0	0	3	2104	1786	894	1918	1620
0	0	0	2103	1785	894	1919	1619
0	0	2	2106	1788	898	1922	1621
0	0	2	2107	1788	896	1919	1620
0	0	5	2105	1786	895	1918	1619
0	1	1	2101	1781	889	1913	1613
1	1	5	2105	1787	892	1918	1620
2	2	0	2105	1787	893	1915	1618
0	0	2	2103	1786	895	1919	1619
1	2	0	2106	1789	894	1922	1620
0	1	0	2100	1781	889	1917	1620
0	0	2	2107	1789	893	1920	1610
0	0	0	2105	1786	892	1918	1620
1	1	0	2105	1786	893	1917	1619
1	2	0	2104	1786	890	1919	1619
1	3	0	2104	1784	892	1916	1614
0	0	1	2105	1787	893	1919	1618
0	0	0	2105	1786	892	1919	1619
1	2	2	2105	1787	890	1919	1620
0	1	0	2100	1782	889	1911	1617
1	1	1	2106	1788	893	1920	1620
0	0	0	2104	1788	888	1917	1619
1	2	1	2105	1787	893	1918	1619
0	4	0	2099	1785	890	1916	1619
0	0	5	2104	1787	888	1911	1617
0	0	2	2104	1787	891	1918	1620
1	1	2	2104	1788	890	1919	1621
0	0	0	2109	1802	890	1920	1623
0	0	1	2105	1798	887	1916	1620
2	0	2	2105	1798	881	1911	1613
0	0	2	2105	1802	887	1917	1620
2	0	0	2105	1804	884	1916	1615
2	4	0	2106	1806	885	1915	1620
0	2	0	2101	1802	879	1908	1615
0	0	1	2105	1811	886	1919	1621
2	3	0	2102	1810	884	1914	1618
0	0	2	2106	1811	885	1917	1621
1	2	0	2105	1815	886	1916	1619
0	0	2	2103	1811	881	1914	1616
0	0	3	2105	1816	880	1914	1618
1	1	0	2101	1816	883	1912	1617
1	3	0	2102	1817	881	1910	1616
0	0	2	2101	1810	877	1906	1621
0	0	1	2104	1817	881	1912	1615
1	2	0	2104	1818	877	1909	1610
1	3	0	2103	1814	876	1901	1609
0	0	5	2101	1814	879	1909	1616
0	0	2	2097	1806	872	1903	1616
0	0	0	2102	1812	877	1908	1618
1	1	2	2101	1810	873	1908	1617
0	1	0	2102	1809	877	1908	1616
0	2	0	2101	1807	876	1907	1619
0	0	0	2098	1805	868	1906	1614
0	0	0	2099	1800	871	1902	1615
0	0	6	2101	1803	874	1908	1619
0	0	1	2102	1803	874	1906	1618
1	0	1	2097	1793	866	1893	1611
0	0	0	2100	1798	872	1903	1616
0	0	2	2086	1795	866	1898	1612
1	0	1	2099	1794	869	1902	1618
0	0	6	2090	1786	865	1899	1615
0	0	0	2099	1792	870	1902	1611
0	0	0	2096	1787	869	1901	1617
0	1	0	2095	1782	867	1896	1616
0	0	1	2096	1782	867	1894	1617
0	0	1	2092	1780	864	1895	1614
0	1	0	2091	1779	863	1892	1612
0	0	0	2095	1779	866	1892	1617
0	1	2	2107	1753	862	1885	1617
2	0	3	2110	1770	885	1885	1617
0	0	6	2114	1768	887	1885	1612
0	0	0	2116	1775	894	1890	1617
0	1	0	2115	1776	894	1887	1616
0	0	0	2114	1776	893	1889	1615
0	0	0	2109	1767	889	1881	1607
0	0	0	2115	1777	896	1889	1616
1	1	0	2115	1778	897	1890	1616
0	0	0	2115	1778	898	1889	1615
0	0	0	2110	1776	899	1889	1616
0	0	0	2115	1780	898	1892	1619
0	0	2	2115	1782	902	1893	1617
2	0	3	2116	1782	900	1892	1616
0	0	1	2117	1779	902	1892	1617
1	3	0	2115	1776	895	1886	1609
0	0	5	2117	1781	901	1893	1616
2	0	0	2116	1780	898	1893	1615
0	0	0	2118	1782	899	1893	1615
0	0	2	2118	1787	898	1894	1616
0	1	0	2113	1778	893	1885	1612
0	0	2	2117	1786	894	1894	1616
0	1	0	2116	1786	894	1893	1613
0	1	1	2119	1787	895	1893	1617
1	3	0	2114	1785	893	1894	1615
0	0	0	2116	1783	891	1893	1612
0	0	0	2118	1784	890	1895	1618
1	1	0	2120	1784	892	1895	1618
0	1	3	2118	1781	891	1893	1616
1	0	3	2113	1770	881	1887	1611
0	0	3	2118	1777	884	1894	1614
0	0	4	2119	1775	883	1891	1613
0	0	2	2117	1775	885	1892	1616
0	0	3	2111	1765	879	1891	1615
1	1	0	2119	1770	882	1892	1613
0	0	2	2117	1767	885	1894	1619
2	0	2	2119	1768	883	1894	1615
0	0	2	2121	1749	877	1891	1618
0	0	0	2121	1748	878	1891	1618
0	0	1	2122	1744	876	1887	1612
1	1	0	2122	1740	877	1890	1615
1	1	0	2122	1736	876	1890	1615
0	0	4	2122	1733	874	1891	1615
1	0	0	2117	1724	868	1884	1609
0	0	2	2122	1727	875	1889	1616
1	3	0	2120	1718	870	1888	1613
2	0	2	2122	1720	874	1890	1617
0	1	0	2115	1716	874	1890	1617
0	0	2	2123	1719	874	1887	1616
1	2	2	2121	1714	873	1890	1615
1	0	3	2121	1711	873	1889	1616
0	0	3	2120	1709	873	1889	1616
1	0	2	2118	1702	867	1884	1608
3	0	1	2120	1704	871	1889	1615
0	0	2	2120	1703	871	1889	1616
0	0	1	2123	1686	870	1890	1616
1	1	0	2123	1681	870	1889	1617
0	1	0	2118	1671	866	1883	1612
1	2	0	2122	1675	868	1889	1616
0	0	3	2121	1671	870	1888	1615
0	0	2	2125	1671	871	1888	1617
3	0	0	2124	1663	871	1888	1615
0	1	0	2121	1661	868	1888	1615
0	0	1	2126	1665	872	1890	1618
1	0	2	2128	1664	870	1889	1617
0	0	2	2129	1660	869	1889	1616
0	0	0	2123	1652	865	1880	1612
1	0	1	2127	1655	869	1887	1617
0	0	2	2126	1654	869	1883	1612
0	0	0	2126	1653	869	1887	1617
1	1	0	2121	1643	861	1884	1616
2	3	0	2126	1649	870	1888	1613
0	0	1	2126	1649	867	1887	1619
0	2	0	2127	1649	868	1888	1616
0	0	2	2129	1651	869	1889	1618
0	1	4	2128	1655	869	1887	1618
0	0	1	2126	1657	869	1884	1614
3	0	0	2127	1666	870	1888	1616
0	0	1	2128	1675	872	1890	1617
0	0	2	2128	1684	871	1889	1617
1	0	2	2123	1690	865	1882	1610
2	2	0	2129	1713	878	1892	1618
0	0	0	2130	1722	874	1887	1616
2	4	2	2128	1740	881	1891	1619
2	0	0	2123	1745	883	1889	1615
1	2	0	2127	1760	882	1885	1613
1	1	5	2125	1767	889	1891	1617
2	2	0	2126	1773	893	1892	1615
0	1	0	2126	1781	895	1890	1615
0	1	0	2125	1781	893	1885	1613
0	0	2	2127	1793	899	1894	1616
0	0	0	2123	1826	911	1894	1616
1	2	0	2125	1829	908	1891	1617
3	0	1	2121	1828	906	1893	1615
0	1	6	2119	1824	904	1885	1611
0	0	6	2122	1832	909	1892	1616
0	0	3	2126	1798	864	1858	1628
1	1	3	2116	1784	860	1842	1623
0	0	4	2114	1780	859	1841	1622
0	0	3	2118	1786	858	1841	1621
0	0	2	2117	1784	859	1839	1622
0	0	3	2117	1784	859	1839	1622
0	0	2	2118	1782	860	1838	1620
1	1	0	2117	1784	856	1834	1615
2	0	0	2117	1782	859	1836	1623
0	0	2	2117	1782	859	1837	1623
0	0	2	2116	1782	858	1835	1624
0	0	1	2112	1775	855	1835	1619
1	1	2	2118	1785	860	1841	1625
0	0	1	2118	1781	860	1841	1623
1	2	0	2118	1780	862	1843	1622
1	1	0	2113	1777	862	1843	1619
0	0	0	2117	1781	862	1846	1622
0	0	3	2116	1782	862	1850	1622
0	0	1	2116	1782	866	1851	1622
0	0	0	2117	1794	895	1867	1620
2	4	0	2125	1793	896	1869	1621
1	1	1	2114	1789	892	1864	1616
0	1	1	2115	1794	895	1866	1619
0	0	0	2114	1795	897	1869	1620
0	0	0	2116	1796	894	1869	1620
2	4	0	2109	1791	892	1864	1614
0	1	2	2116	1799	900	1869	1621
0	0	0	2113	1798	899	1872	1623
0	1	4	2117	1800	902	1872	1621
1	2	5	2116	1801	900	1871	1619
0	0	0	2114	1796	899	1870	1619
0	0	0	2115	1801	899	1871	1619
0	0	1	2116	1802	900	1871	1620
0	1	4	2116	1801	901	1870	1620
0	1	2	2111	1797	894	1865	1613
1	2	0	2116	1802	900	1871	1619
1	2	0	2115	1801	900	1871	1612
2	0	0	2117	1807	900	1828	1614
0	2	1	2115	1807	899	1824	1620
0	0	2	2106	1801	890	1816	1617
0	0	2	2115	1806	900	1815	1617
1	0	0	2113	1805	900	1810	1619
0	0	0	2114	1807	901	1806	1619
0	0	1	2114	1807	899	1804	1620
1	0	6	2113	1806	900	1799	1614
0	0	2	2117	1810	899	1799	1620
0	0	0	2116	1809	898	1792	1619
0	0	2	2115	1809	899	1792	1620
1	0	2	2109	1802	893	1783	1610
0	0	2	2115	1808	899	1786	1619
1	1	0	2114	1809	897	1779	1617
0	1	1	2114	1810	901	1781	1620
2	2	0	2111	1803	898	1778	1618
2	0	0	2115	1813	902	1773	1619
0	0	0	2116	1810	901	1774	1619
0	0	1	2114	1812	898	1754	1619
2	0	0	2114	1812	898	1753	1619
2	0	0	2114	1812	898	1751	1620
0	0	1	2114	1814	892	1744	1617
1	0	0	2115	1813	899	1748	1624
0	0	0	2116	1817	901	1748	1623
1	0	2	2115	1814	897	1745	1620
0	1	1	2110	1807	894	1734	1614
0	0	2	2114	1813	898	1742	1621
0	0	2	2113	1809	886	1738	1622
1	1	3	2114	1814	897	1740	1622
0	1	7	2109	1811	896	1737	1622
0	0	0	2114	1811	893	1735	1622
0	0	2	2114	1815	899	1739	1625
2	0	0	2116	1817	899	1733	1624
1	0	0	2114	1816	897	1736	1623
0	0	1	2110	1812	891	1729	1617
1	1	0	2113	1817	898	1733	1624
0	0	2	2114	1813	899	1732	1621
3	0	0	2111	1815	899	1733	1621
0	0	2	2115	1816	899	1731	1622
1	0	0	2109	1808	894	1723	1619
0	0	2	2114	1816	898	1726	1621
0	1	0	2110	1813	897	1736	1621
0	0	2	2114	1817	899	1742	1623
0	0	2	2113	1817	903	1743	1623
0	0	0	2109	1815	901	1746	1619
0	0	0	2114	1817	902	1751	1621
3	0	0	2113	1816	901	1755	1617
0	0	0	2112	1817	902	1758	1620
0	0	0	2109	1811	897	1756	1614
0	0	0	2112	1817	902	1766	1620
0	0	0	2113	1817	902	1769	1616
1	2	0	2113	1818	904	1775	1620
2	0	0	2106	1812	897	1779	1621
0	1	2	2114	1821	905	1787	1618
1	1	0	2113	1821	904	1771	1616
3	2	0	2108	1819	903	1767	1618
0	1	3	2112	1822	903	1762	1619
0	0	1	2109	1823	904	1759	1619
0	0	1	2109	1820	904	1752	1616
0	0	62	2121	1823	909	1782	1621
0	0	58	2114	1812	906	1844	1617
2	2	50	2115	1812	906	1850	1618
0	0	47	2111	1806	899	1840	1613
1	1	44	2113	1811	906	1856	1620
0	0	43	2113	1811	906	1859	1620
2	0	38	2113	1812	910	1861	1623
2	2	42	2113	1811	907	1862	1623
0	0	44	2112	1809	904	1858	1617
0	2	38	2113	1810	905	1865	1624
3	0	33	2113	1808	905	1867	1625
1	2	37	2113	1809	906	1867	1625
1	4	31	2108	1802	903	1868	1627
0	0	29	2114	1809	908	1871	1627
1	1	34	2113	1807	907	1871	1627
0	0	33	2113	1807	906	1873	1628
0	0	33	2112	1807	907	1873	1622
0	1	30	2107	1799	901	1866	1620
3	0	22	2113	1805	907	1876	1627
0	0	21	2116	1807	908	1880	1626
1	1	21	2112	1804	905	1880	1624
0	0	26	2114	1806	903	1881	1624
0	0	22	2112	1806	901	1879	1624
1	1	22	2112	1803	898	1876	1618
0	0	15	2115	1806	896	1881	1623
0	0	18	2115	1803	899	1879	1621
1	1	19	2113	1801	894	1878	1622
0	0	20	2108	1794	889	1878	1621
1	2	18	2113	1790	888	1879	1621
0	0	20	2115	1793	891	1882	1624
0	0	29	2116	1789	887	1879	1621
0	3	22	2115	1784	886	1879	1621
0	1	29	2111	1773	882	1871	1613
1	2	11	2115	1778	886	1877	1621
0	0	9	2114	1774	881	1878	1621
0	4	0	2115	1771	883	1875	1621
0	1	0	2115	1767	881	1878	1622
0	0	0	2118	1744	877	1873	1619
1	3	0	2117	1741	876	1872	1616
0	0	3	2120	1739	878	1875	1618
0	0	2	2120	1736	876	1868	1619
0	0	0	2121	1734	875	1871	1619
2	0	0	2115	1725	870	1862	1614
0	0	1	2121	1728	873	1874	1622
0	0	0	2121	1729	875	1869	1619
0	0	0	2122	1726	875	1869	1620
1	1	3	2116	1713	870	1868	1617
1	2	0	2118	1717	873	1870	1615
0	0	0	2120	1714	873	1870	1619
0	1	5	2121	1712	873	1869	1619
1	0	0	2120	1712	872	1870	1618
2	0	0	2120	1707	868	1864	1614
0	0	1	2121	1705	871	1871	1620
0	0	0	2120	1706	874	1872	1621
1	1	1	2122	1704	874	1872	1619
2	0	0	2120	1700	874	1870	1619
1	3	4	2115	1695	867	1863	1612
1	1	1	2118	1693	875	1871	1619
1	3	0	2119	1701	874	1871	1617
0	0	0	2118	1707	879	1875	1620
0	0	3	2113	1714	882	1876	1618
0	0	3	2120	1724	880	1872	1614
0	0	3	2116	1729	886	1877	1619
0	0	1	2119	1739	890	1878	1616
0	0	0	2116	1746	893	1880	1616
1	0	0	2117	1748	891	1875	1609
0	0	2	2117	1759	897	1881	1618
0	1	0	2118	1762	895	1882	1619
0	0	1	2118	1768	902	1888	1621
0	0	0	2114	1766	894	1881	1608
1	0	0	2118	1773	902	1888	1617
1	3	1	2113	1770	903	1887	1616
2	0	2	2117	1776	904	1889	1617
0	0	2	2119	1789	920	1895	1616
1	0	2	2119	1791	925	1899	1618
0	0	5	2120	1791	924	1897	1615
1	1	4	2119	1799	928	1897	1616
1	2	0	2119	1803	928	1896	1613
0	3	0	2119	1804	931	1899	1613
1	2	0	2116	1803	925	1893	1609
1	0	2	2118	1811	932	1900	1615
0	0	0	2118	1813	933	1893	1611
2	4	6	2119	1815	933	1902	1616
0	0	2	2111	1805	933	1900	1616
0	0	0	2121	1821	936	1903	1609
1	1	2	2117	1818	937	1902	1615
1	1	2	2118	1821	938	1902	1614
1	3	4	2117	1823	937	1905	1614
0	0	0	2114	1826	937	1902	1609
0	0	2	2116	1832	941	1910	1617
0	0	0	2118	1838	944	1911	1614
0	0	0	2114	1837	942	1921	1613
0	0	0	2114	1832	945	1919	1614
0	0	4	2108	1824	943	1915	1606
0	4	2	2113	1822	950	1924	1616
0	0	0	2112	1812	945	1925	1613
1	2	0	2106	1761	933	1862	1601
1	1	4	2103	1758	932	1863	1603
0	1	1	2109	1764	937	1869	1607
0	0	0	2109	1766	938	1866	1607
0	0	2	2108	1766	937	1869	1608
0	0	0	2108	1765	939	1869	1609
1	1	4	2111	1766	938	1868	1607
0	0	0	2110	1765	938	1866	1607
1	2	5	2109	1766	939	1866	1606
0	0	2	2109	1765	933	1866	1607
1	4	0	2106	1759	934	1860	1601
0	0	0	2110	1765	936	1866	1607
0	0	0	2109	1764	938	1866	1605
0	0	0	2109	1764	940	1866	1607
0	0	0	2100	1759	933	1864	1607
0	0	0	2111	1767	938	1867	1607
0	0	3	2111	1765	936	1866	1606
2	1	0	2109	1766	939	1865	1607
0	1	0	2108	1762	936	1866	1607
2	3	2	2110	1764	937	1863	1607
1	0	0	2108	1764	937	1860	1603
0	1	3	2110	1764	937	1864	1607
0	0	2	2109	1764	937	1863	1608
0	0	2	2108	1766	940	1866	1608
1	0	0	2103	1761	933	1857	1601
0	2	0	2111	1765	936	1863	1607
0	0	0	2111	1763	936	1862	1606
0	1	0	2110	1765	937	1861	1607
0	0	0	2104	1758	933	1862	1607
0	1	5	2111	1765	937	1860	1604
0	2	3	2110	1764	936	1863	1607
0	1	2	2112	1764	936	1864	1609
0	2	0	2114	1765	939	1867	1608
0	2	0	2110	1765	933	1859	1601
1	0	2	2111	1763	936	1863	1608
0	1	0	2111	1765	937	1862	1607
0	1	0	2110	1765	937	1863	1606
0	1	0	2109	1763	937	1863	1609
0	0	2	2104	1758	933	1857	1602
0	4	0	2111	1767	937	1863	1610
0	0	2	2110	1761	935	1861	1606
0	1	0	2108	1764	939	1861	1607
0	1	1	2106	1762	937	1861	1607
0	2	0	2109	1764	934	1859	1606
0	2	0	2109	1764	937	1862	1605
0	3	0	2109	1763	936	1862	1605
0	0	0	2109	1764	937	1862	1608
0	0	2	2108	1760	934	1855	1603
0	0	2	2111	1766	939	1863	1606
0	0	0	2112	1765	937	1861	1607
0	4	0	2108	1765	939	1862	1606
0	0	2	2103	1757	929	1856	1601
0	0	2	2107	1764	936	1862	1606
0	2	0	2109	1762	935	1861	1607
1	0	0	2109	1764	936	1861	1606
1	3	0	2109	1766	937	1860	1607
1	4	0	2119	1764	935	1864	1606
1	0	0	2106	1758	934	1859	1605
2	0	5	2107	1763	936	1860	1607
0	1	0	2107	1763	936	1860	1608
0	0	0	2107	1765	938	1861	1607
0	4	0	2103	1757	933	1855	1600
0	0	5	2108	1763	937	1860	1606
0	0	5	2106	1764	936	1856	1599
2	0	2	2106	1763	938	1861	1606
0	2	1	2099	1757	933	1858	1607
0	0	0	2106	1764	936	1859	1603
0	1	2	2104	1764	937	1860	1608
1	0	0	2107	1767	938	1870	1607
0	0	3	2108	1764	936	1860	1606
2	0	2	2102	1762	937	1856	1602
1	0	0	2105	1765	936	1860	1606
0	0	6	2103	1765	936	1860	1607
0	0	0	2104	1761	935	1861	1608
0	1	3	2102	1760	939	1863	1608
0	0	2	2096	1756	931	1855	1601
0	0	2	2100	1760	936	1858	1604
15	0	3	2101	1759	928	1857	1605
17	2	0	2102	1759	934	1860	1605
19	0	2	2099	1757	935	1859	1605
17	0	0	2095	1756	934	1859	1603
15	2	0	2101	1758	937	1859	1607
13	0	6	2102	1761	939	1861	1608
4	2	1	2101	1761	937	1860	1607
3	0	4	2095	1749	931	1852	1600
0	0	0	2099	1758	935	1858	1606
0	0	2	2087	1755	935	1858	1606
0	0	2	2099	1758	936	1859	1607
0	1	0	2098	1757	936	1856	1606
0	1	0	2095	1752	933	1857	1606
0	3	0	2099	1758	938	1860	1608
0	1	0	2110	1769	944	1876	1616
0	1	5	2102	1759	934	1857	1606
2	0	1	2101	1759	936	1858	1607
0	1	0	2089	1753	930	1852	1599
0	1	0	2104	1760	936	1858	1606
0	13	3	2103	1721	937	1856	1609
1	10	0	2109	1717	933	1857	1607
1	2	0	2112	1717	935	1851	1603
0	0	0	2111	1718	936	1857	1609
0	0	2	2114	1717	939	1858	1609
2	11	0	2119	1719	937	1857	1608
0	9	0	2113	1712	930	1852	1601
0	0	3	2118	1715	936	1857	1608
0	0	3	2120	1715	934	1858	1603
0	0	0	2121	1713	935	1857	1606
0	0	5	2113	1710	933	1857	1606
1	1	0	2124	1711	934	1857	1607
0	0	2	2126	1710	935	1857	1608
0	1	0	2129	1712	937	1860	1609
0	0	1	2132	1711	936	1858	1608
6	0	0	2133	1706	930	1852	1600
16	0	2	2137	1712	930	1853	1609
19	0	0	2139	1709	936	1860	1610
16	0	0	2143	1711	937	1858	1608
14	0	0	2155	1721	935	1855	1611
17	0	0	2149	1718	932	1856	1606
16	0	0	2157	1725	933	1857	1608
13	0	2	2158	1726	937	1858	1608
15	4	0	2161	1728	937	1857	1608
15	1	0	2159	1730	934	1858	1608
16	1	0	2154	1726	927	1851	1602
14	0	2	2160	1733	934	1857	1607
16	0	6	2161	1734	934	1856	1607
15	0	2	2160	1735	933	1857	1607
17	0	3	2160	1740	936	1860	1610
18	2	0	2162	1739	932	1847	1605
13	0	0	2159	1741	935	1854	1609
10	0	5	2159	1741	934	1855	1609
7	2	0	2159	1744	936	1857	1609
0	0	1	2156	1740	933	1856	1608
0	0	2	2158	1747	935	1856	1609
0	0	2	2156	1735	935	1855	1607
0	0	0	2145	1753	934	1853	1606
0	1	0	2146	1754	935	1857	1607
0	0	0	2144	1756	933	1855	1610
0	1	3	2143	1757	929	1851	1605
0	0	2	2141	1756	936	1856	1609
0	0	1	2137	1756	936	1857	1609
0	0	1	2138	1757	936	1858	1611
0	1	0	2130	1755	931	1854	1601
2	0	0	2136	1762	936	1857	1610
2	1	0	2133	1759	936	1856	1604
2	0	0	2132	1761	934	1857	1609
0	1	5	2126	1762	933	1855	1610
0	0	2	2129	1764	935	1857	1610
1	3	0	2127	1759	930	1853	1607
2	0	2	2127	1765	935	1857	1608
0	1	2	2127	1767	934	1856	1610
0	0	0	2125	1767	932	1852	1605
0	0	0	2130	1775	935	1858	1610
1	2	0	2140	1793	934	1856	1607
0	0	5	2141	1792	935	1855	1608
0	1	3	2142	1797	935	1855	1608
0	0	2	2138	1792	930	1850	1605
0	0	0	2144	1796	933	1856	1607
3	3	0	2146	1797	929	1851	1604
0	0	0	2145	1797	935	1858	1610
0	0	1	2148	1798	936	1856	1609
0	1	3	2148	1795	935	1856	1607
0	24	4	2140	1789	932	1855	1606
11	21	1	2143	1789	934	1856	1608
13	24	0	2144	1787	933	1856	1609
11	24	2	2136	1780	927	1852	1607
12	22	1	2141	1785	936	1858	1609
16	22	0	2137	1772	932	1854	1607
15	21	4	2137	1776	934	1854	1607
16	22	3	2135	1773	935	1855	1607
15	22	0	2130	1765	928	1852	1607
18	19	0	2116	1744	933	1854	1607
18	17	0	2119	1743	931	1857	1607
15	18	3	2115	1740	931	1855	1607
6	15	1	2116	1737	934	1857	1608
5	13	0	2115	1738	934	1857	1606
0	16	0	2109	1727	928	1853	1605
0	15	5	2111	1730	933	1855	1607
0	15	1	2105	1725	924	1851	1604
1	13	0	2107	1726	932	1854	1607
0	15	6	2105	1726	932	1855	1607
0	15	1	2099	1718	929	1850	1601
0	12	2	2103	1725	933	1855	1606
0	15	0	2100	1722	932	1854	1599
0	17	0	2098	1722	933	1855	1606
0	16	0	2096	1723	931	1856	1606
0	16	2	2096	1721	932	1852	1602
0	17	3	2092	1717	932	1856	1608
0	8	3	2094	1722	936	1857	1608
0	11	0	2087	1719	932	1856	1607
0	6	1	2087	1719	931	1855	1604
1	3	0	2081	1713	927	1849	1604
1	0	0	2086	1719	932	1854	1609
0	0	0	2083	1716	924	1851	1605
1	0	5	2082	1740	931	1854	1605
1	4	3	2076	1749	932	1854	1607
0	1	4	2080	1753	931	1852	1608
2	0	3	2079	1755	930	1854	1607
1	1	0	2078	1754	932	1854	1606
0	1	0	2076	1755	932	1854	1606
0	0	6	2077	1755	927	1850	1602
0	1	4	2076	1763	933	1855	1611
3	0	2	2075	1760	932	1853	1610
0	0	3	2075	1763	934	1855	1608
0	0	1	2068	1759	928	1849	1601
1	1	2	2073	1766	932	1854	1609
0	0	3	2072	1765	932	1854	1608
1	0	2	2070	1767	933	1855	1610
0	1	0	2069	1767	935	1857	1610
2	0	0	2069	1769	933	1856	1608
1	2	0	2068	1766	932	1855	1608
0	0	2	2067	1766	932	1853	1608
1	1	0	2066	1764	931	1854	1606
2	0	0	2059	1758	932	1855	1609
2	1	1	2055	1754	929	1849	1602
0	1	6	2057	1759	932	1855	1607
1	2	0	2057	1757	933	1855	1609
2	3	0	2057	1755	930	1854	1607
1	2	6	2052	1751	929	1853	1609
1	3	0	2055	1753	930	1854	1607
1	2	0	2053	1751	931	1851	1606
0	0	2	2053	1752	930	1855	1607
2	3	0	2053	1751	933	1856	1609
0	1	0	2056	1752	929	1851	1603
1	1	0	2052	1750	932	1854	1607
0	0	2	2052	1748	931	1855	1607
0	0	3	2052	1748	932	1853	1607
0	1	3	2044	1734	925	1846	1602
0	0	2	2050	1746	932	1854	1606
2	0	5	2051	1749	932	1854	1604
2	3	2	2050	1743	933	1853	1609
0	1	0	2052	1737	931	1853	1607
1	0	4	2051	1732	930	1853	1606
0	0	4	2054	1733	931	1854	1607
0	0	2	2055	1729	929	1852	1607
1	1	0	2059	1733	932	1853	1607
0	3	1	2059	1732	930	1854	1608
0	0	3	2058	1731	930	1851	1603
1	2	1	2066	1736	934	1856	1608
0	1	0	2066	1738	931	1853	1607
0	0	0	2068	1740	932	1853	1607
1	1	0	2063	1738	926	1848	1603
0	1	0	2070	1747	931	1854	1607
0	0	3	2073	1752	927	1851	1605
0	0	2	2074	1757	933	1854	1606
0	1	0	2058	1763	932	1853	1608
0	0	0	2078	1772	932	1854	1600
1	3	0	2073	1773	931	1853	1607
0	0	3	2081	1778	932	1853	1607
0	0	2	2093	1817	934	1856	1608
1	2	1	2093	1818	932	1855	1608
0	0	6	2089	1809	927	1848	1601
1	1	2	2095	1819	929	1854	1606
2	0	0	2094	1818	932	1853	1605
1	1	0	2096	1818	932	1853	1606
1	3	5	2092	1812	929	1853	1606
0	0	2	2099	1816	932	1853	1608
0	0	0	2093	1814	931	1848	1605
0	1	6	2100	1819	933	1856	1608
0	0	0	2103	1815	933	1855	1609
0	0	0	2101	1815	927	1850	1602
0	1	4	2100	1812	931	1851	1608
0	0	2	2103	1811	931	1853	1607
0	0	2	2102	1812	932	1853	1609
0	0	0	2099	1803	925	1847	1604
0	0	0	2103	1808	932	1851	1604
0	0	0	2103	1807	932	1853	1603
1	4	0	2108	1802	932	1856	1601
0	0	0	2110	1803	933	1853	1608
0	0	2	2107	1797	931	1852	1607
0	0	0	2109	1797	930	1853	1607
0	1	0	2106	1791	923	1850	1605
0	0	0	2110	1795	932	1854	1606
0	0	0	2109	1794	931	1851	1606
0	0	0	2107	1789	928	1845	1600
0	0	0	2108	1792	930	1853	1606
1	3	0	2109	1792	930	1855	1608
0	0	0	2108	1793	932	1857	1607
0	0	0	2106	1787	926	1845	1602
1	2	0	2108	1790	931	1854	1606
1	3	2	2103	1789	931	1845	1603
1	1	2	2107	1789	931	1853	1607
0	0	3	2104	1788	929	1854	1608
1	1	0	2107	1787	931	1851	1604
0	2	0	2097	1784	929	1853	1606
0	1	0	2091	1785	931	1852	1607
0	0	0	2098	1794	931	1852	1607
0	0	2	2100	1795	930	1854	1606
0	0	2	2094	1790	928	1848	1603
0	0	2	2098	1796	930	1854	1607
0	1	0	2080	1778	935	1862	1616
1	3	2	2082	1767	931	1853	1606
1	2	2	2079	1760	924	1851	1602
1	0	2	2087	1769	933	1856	1606
1	1	0	2088	1768	931	1854	1605
1	2	0	2088	1767	931	1853	1606
2	2	1	2087	1768	930	1853	1606
1	0	2	2089	1771	930	1853	1604
0	1	0	2092	1772	930	1852	1605
1	20	0	2093	1776	931	1853	1607
0	21	0	2095	1780	932	1852	1606
41	16	6	2092	1780	926	1847	1602
177	19	5	2099	1793	930	1854	1606
170	31	0	2101	1797	930	1852	1604
167	43	0	2101	1802	929	1853	1604
164	52	0	2102	1802	930	1854	1605
160	55	3	2100	1796	925	1850	1603
154	56	2	2106	1798	930	1853	1604
150	56	2	2103	1797	930	1852	1606
128	41	0	2109	1779	934	1855	1607
122	36	0	2110	1775	933	1853	1606
117	38	0	2111	1775	932	1853	1605
114	37	0	2111	1774	930	1853	1604
114	33	3	2108	1767	926	1849	1604
108	30	2	2113	1774	933	1852	1607
108	33	1	2112	1769	929	1854	1602
102	31	3	2112	1770	932	1854	1606
101	32	3	2112	1768	931	1854	1606
97	30	0	2109	1761	929	1848	1605
96	29	0	2113	1768	933	1853	1604
95	25	3	2112	1766	928	1852	1604
93	26	3	2113	1769	931	1853	1606
86	25	2	2113	1769	931	1854	1606
91	26	0	2107	1762	929	1849	1606
84	26	0	2115	1769	933	1854	1606
79	24	6	2112	1762	932	1850	1605
67	21	0	2112	1766	934	1853	1606
65	19	0	2113	1767	937	1856	1607
63	18	0	2116	1768	937	1854	1606
62	18	5	2110	1761	932	1851	1606
61	11	3	2114	1767	935	1853	1605
55	11	3	2112	1766	933	1853	1605
58	13	4	2113	1766	935	1855	1609
58	18	0	2111	1764	932	1853	1608
55	12	2	2111	1765	933	1853	1605
49	14	1	2114	1766	933	1853	1607
48	15	0	2112	1765	933	1853	1606
51	15	0	2111	1767	932	1853	1606
48	17	0	2114	1767	932	1852	1606
47	17	0	2110	1765	933	1854	1606
47	18	0	2114	1769	931	1854	1604
45	21	0	2111	1766	931	1854	1606
42	19	0	2115	1767	931	1854	1605
36	2	0	2115	1768	932	1854	1606
30	0	6	2114	1766	933	1844	1606
32	0	0	2109	1764	930	1852	1606
31	0	6	2113	1764	931	1855	1605
30	0	2	2108	1762	930	1852	1605
28	0	0	2114	1766	933	1855	1609
28	0	2	2114	1768	936	1854	1606
26	0	4	2107	1761	926	1847	1602
26	0	0	2113	1766	931	1854	1606
27	0	3	2113	1767	928	1849	1603
25	1	1	2114	1767	933	1853	1606
25	0	0	2113	1769	934	1855	1606
22	0	2	2114	1765	930	1852	1604
26	0	2	2115	1765	933	1855	1609
20	0	4	2113	1765	932	1853	1607
19	0	6	2114	1766	933	1853	1606
24	0	2	2108	1762	932	1852	1605
19	0	2	2109	1767	932	1854	1607
14	0	2	2114	1767	933	1853	1605
14	0	2	2109	1763	932	1853	1604
13	0	0	2112	1767	933	1852	1606
16	1	0	2112	1766	932	1854	1607
16	1	0	2105	1759	928	1846	1600
15	1	0	2112	1767	935	1856	1610
12	0	2	2113	1757	930	1853	1598
16	3	0	2114	1767	933	1852	1607
12	0	3	2113	1767	932	1855	1606
14	0	0	2107	1763	928	1847	1600
16	2	2	2114	1766	932	1852	1604
15	0	6	2114	1768	932	1854	1607
15	0	0	2116	1765	934	1856	1607
16	0	5	2112	1764	934	1853	1604
12	0	0	2114	1764	929	1851	1601
10	0	3	2108	1764	933	1854	1609
9	0	0	2115	1769	934	1854	1608
2	1	0	2115	1766	933	1853	1606
0	0	0	2112	1766	930	1853	1606
0	4	0	2109	1759	926	1846	1599
2	0	0	2112	1765	931	1854	1604
0	0	0	2113	1766	934	1855	1603
0	0	2	2114	1769	934	1857	1607
0	2	1	2111	1764	932	1853	1604
0	0	0	2114	1767	930	1853	1605
1	3	2	2123	1775	939	1864	1617
0	1	5	2112	1765	930	1852	1606
0	0	2	2112	1765	929	1854	1606
0	3	0	2112	1766	932	1853	1600
0	1	5	2112	1767	931	1853	1606
1	2	0	2113	1766	931	1854	1607
0	0	2	2114	1768	933	1855	1606
1	3	0	2108	1761	928	1848	1601
0	0	2	2112	1766	931	1854	1606
0	0	3	2111	1765	932	1852	1606
0	1	1	2112	1767	929	1854	1604
0	0	0	2107	1759	927	1852	1604
0	0	0	2112	1765	929	1854	1605
1	0	2	2112	1765	931	1852	1605
0	0	0	2112	1766	931	1856	1608
0	0	2	2113	1768	932	1855	1607
0	0	2	2114	1766	930	1848	1602
1	4	0	2113	1766	931	1851	1606
0	0	0	2113	1766	929	1853	1605
1	4	0	2111	1766	930	1854	1606
0	1	0	2112	1766	933	1856	1609
1	1	1	2110	1761	928	1850	1602
0	1	0	2113	1766	932	1855	1604
0	0	2	2112	1768	931	1853	1605
2	3	0	2112	1765	930	1854	1605
0	0	0	2110	1765	930	1853	1606
0	0	0	2112	1766	935	1854	1605
0	1	4	2113	1764	927	1852	1607
0	0	1	2112	1764	931	1853	1608
0	0	1	2112	1765	932	1856	1597
0	0	0	2111	1765	927	1849	1600
0	0	6	2114	1763	930	1854	1605
0	1	0	2112	1766	930	1854	1605
0	1	2	2111	1766	930	1853	1606
1	1	0	2108	1757	926	1849	1598
0	0	2	2112	1765	931	1854	1605
1	3	2	2112	1766	930	1850	1604
