# Supplementary material for: Assisting hand gesture classification and rehabilitation assessment via sEMG and finger motion data
Source: Front Bioeng Biotechnol. 2026 Jan 8;13:1751763. doi: 10.3389/fbioe.2025.1751763 (PMC12823985; doi:10.3389/fbioe.2025.1751763)
Supplement: Supplementary file 1 [file DataSheet1.zip › dataset/function 0/1/4/7.csv]

channel_2	channel_3	channel_6	pinky	ring finger	middle finger	forefinger	thumb
0	0	2	2102	1776	938	1885	1602
0	0	5	2102	1773	935	1884	1600
1	2	2	2098	1771	932	1883	1599
1	1	1	2099	1771	930	1882	1597
0	0	3	2099	1772	933	1882	1600
0	1	2	2099	1772	935	1882	1599
0	0	5	2100	1773	934	1883	1598
1	2	4	2096	1766	928	1878	1595
0	0	0	2098	1772	935	1884	1602
0	0	0	2102	1776	936	1883	1601
1	2	0	2101	1777	935	1898	1600
1	1	2	2098	1777	935	1898	1603
1	2	5	2098	1773	928	1894	1594
0	0	2	2100	1777	935	1899	1600
0	0	2	2100	1776	936	1898	1604
0	0	0	2102	1777	937	1899	1603
0	0	0	2098	1775	932	1895	1599
2	0	0	2101	1779	935	1898	1600
0	0	0	2101	1778	934	1896	1599
1	4	5	2101	1777	930	1896	1600
0	3	5	2100	1776	935	1898	1601
1	1	0	2100	1777	938	1901	1603
2	4	2	2102	1779	937	1899	1597
1	4	2	2101	1777	934	1898	1600
2	2	4	2101	1778	935	1897	1600
0	0	5	2100	1776	936	1899	1601
0	2	1	2096	1771	928	1893	1595
1	0	1	2100	1775	935	1899	1600
0	0	4	2100	1777	935	1897	1600
0	1	5	2101	1778	936	1899	1602
0	0	0	2095	1773	937	1899	1600
0	4	4	2102	1779	937	1900	1601
1	2	4	2099	1775	932	1893	1597
0	0	0	2101	1778	934	1898	1600
1	3	0	2095	1776	935	1899	1602
1	1	2	2101	1773	930	1893	1594
0	0	1	2100	1777	934	1894	1600
1	4	0	2102	1779	936	1899	1601
2	0	0	2101	1777	936	1899	1600
0	0	0	2100	1777	936	1898	1601
0	1	5	2092	1771	931	1892	1595
1	3	0	2101	1777	936	1898	1600
0	0	1	2100	1778	935	1892	1597
1	1	0	2101	1778	935	1899	1601
0	0	1	2099	1775	934	1899	1602
1	1	2	2101	1777	935	1898	1601
1	1	3	2097	1765	933	1897	1599
0	0	2	2101	1777	936	1897	1601
1	0	3	2100	1775	936	1899	1600
0	0	0	2097	1771	931	1893	1596
3	2	0	2104	1778	937	1900	1603
2	3	0	2102	1779	935	1900	1601
0	1	3	2101	1779	933	1899	1600
1	1	2	2098	1770	929	1895	1598
0	0	2	2102	1777	934	1899	1599
1	1	2	2101	1777	935	1897	1602
1	1	2	2097	1771	933	1897	1595
0	0	3	2099	1777	935	1897	1600
0	0	1	2100	1777	936	1898	1601
1	2	5	2101	1776	936	1893	1597
0	1	3	2098	1777	937	1899	1603
0	0	0	2103	1777	937	1901	1602
3	3	2	2102	1778	935	1899	1601
0	0	0	2095	1771	932	1893	1595
0	0	0	2099	1777	935	1898	1601
0	1	2	2101	1777	935	1897	1599
2	3	4	2102	1777	935	1899	1601
0	0	0	2097	1775	934	1898	1600
1	1	1	2100	1777	935	1899	1600
0	0	1	2098	1773	930	1896	1601
0	0	0	2103	1779	935	1900	1597
0	0	0	2102	1778	937	1898	1601
0	0	0	2101	1775	931	1890	1596
1	1	2	2100	1773	930	1894	1594
1	1	2	2098	1776	935	1900	1599
0	0	2	2101	1778	935	1899	1601
0	1	6	2101	1778	936	1902	1602
1	2	0	2098	1775	931	1893	1595
2	3	0	2100	1776	936	1898	1601
1	2	2	2101	1776	935	1899	1599
1	1	1	2100	1777	936	1899	1599
2	2	4	2094	1772	933	1897	1599
1	2	3	2099	1775	936	1899	1601
2	2	2	2101	1776	935	1899	1599
0	0	0	2098	1776	933	1900	1600
3	0	0	2100	1777	935	1892	1601
2	2	5	2102	1776	933	1895	1597
1	4	0	2101	1778	934	1898	1601
1	3	0	2100	1778	934	1899	1599
2	3	4	2101	1775	936	1898	1601
2	2	2	2092	1771	930	1890	1596
1	1	3	2099	1777	935	1899	1600
0	0	0	2101	1776	935	1897	1600
0	0	0	2101	1777	935	1899	1602
0	0	0	2099	1776	935	1901	1602
0	0	1	2102	1779	936	1900	1596
0	1	2	2101	1776	936	1898	1601
0	0	0	2098	1774	934	1897	1601
0	0	0	2100	1778	935	1899	1599
0	0	0	2100	1776	935	1897	1600
0	0	0	2097	1772	930	1892	1595
0	2	6	2100	1776	935	1899	1600
0	4	1	2101	1777	934	1899	1602
1	1	0	2101	1777	937	1899	1603
0	0	0	2098	1772	931	1897	1598
0	0	0	2097	1777	936	1899	1600
0	1	2	2100	1774	934	1895	1597
0	0	0	2099	1775	932	1897	1599
0	1	0	2099	1775	936	1896	1599
1	1	0	2100	1775	935	1894	1592
0	0	0	2099	1775	934	1895	1600
1	1	5	2099	1775	935	1896	1598
0	1	0	2103	1776	937	1899	1601
1	0	1	2097	1771	931	1893	1594
1	1	0	2101	1776	936	1898	1600
0	0	0	2099	1776	935	1899	1598
0	1	2	2099	1775	933	1898	1597
1	1	2	2099	1776	934	1897	1599
2	4	1	2093	1772	934	1898	1601
0	0	1	2099	1777	937	1901	1602
0	4	2	2100	1777	931	1897	1598
0	0	1	2100	1778	934	1898	1599
0	2	2	2100	1776	934	1898	1598
0	0	0	2100	1773	931	1890	1596
1	0	2	2099	1776	935	1898	1600
2	3	3	2099	1775	935	1897	1599
0	0	0	2099	1775	936	1898	1600
0	5	4	2091	1770	931	1893	1592
1	1	2	2099	1776	933	1900	1601
0	0	0	2102	1780	937	1888	1599
2	2	1	2101	1776	934	1899	1598
3	3	4	2098	1775	935	1898	1598
0	0	6	2100	1775	934	1897	1600
2	3	1	2100	1776	935	1898	1597
1	3	2	2093	1773	934	1899	1602
0	0	0	2100	1777	933	1898	1600
1	1	2	2099	1775	936	1900	1602
0	0	0	2094	1775	931	1895	1595
0	0	0	2103	1777	935	1898	1601
0	0	0	2100	1776	936	1897	1600
1	2	5	2101	1778	936	1899	1599
0	0	0	2094	1769	930	1896	1598
0	0	1	2100	1777	934	1898	1598
2	2	6	2099	1771	931	1896	1594
2	5	0	2099	1777	929	1898	1600
2	2	3	2100	1777	933	1899	1600
0	0	0	2100	1778	936	1895	1595
1	0	0	2099	1777	933	1899	1599
2	3	4	2101	1779	934	1898	1601
1	0	0	2102	1775	934	1897	1600
1	2	2	2095	1771	931	1894	1596
0	0	0	2092	1769	930	1891	1594
0	0	0	2099	1776	932	1896	1599
1	1	1	2099	1777	934	1899	1596
0	1	3	2099	1776	936	1898	1598
0	0	2	2095	1773	932	1898	1601
0	1	2	2101	1776	935	1901	1599
0	0	0	2100	1778	929	1895	1596
1	1	0	2101	1777	936	1901	1599
1	1	4	2100	1777	935	1899	1599
0	0	0	2101	1774	932	1894	1594
0	0	4	2099	1776	935	1899	1600
0	0	0	2100	1776	936	1899	1599
0	0	4	2099	1776	933	1899	1600
0	0	0	2096	1772	930	1892	1597
1	1	3	2099	1778	936	1901	1602
3	1	1	2102	1779	935	1895	1594
0	0	0	2100	1775	935	1899	1600
0	0	0	2099	1776	933	1897	1598
0	1	1	2097	1775	937	1898	1599
0	2	3	2100	1776	935	1898	1602
0	0	5	2094	1770	935	1899	1599
0	1	0	2101	1779	937	1900	1601
0	0	6	2100	1777	935	1900	1599
1	1	1	2099	1773	935	1898	1599
1	2	0	2100	1777	936	1901	1602
1	1	0	2101	1776	937	1899	1599
0	2	0	2098	1775	934	1898	1601
3	1	0	2100	1776	933	1898	1603
0	0	2	2098	1776	933	1899	1605
0	0	0	2100	1776	935	1897	1609
1	1	4	2100	1776	933	1898	1611
1	2	2	2096	1770	930	1893	1604
0	0	0	2100	1774	935	1898	1614
2	1	1	2100	1774	934	1900	1620
0	0	1	2100	1777	937	1898	1622
0	0	5	2095	1769	929	1893	1623
0	0	2	2101	1779	935	1899	1630
2	3	4	2102	1775	935	1897	1636
0	0	6	2100	1775	936	1897	1641
0	0	1	2099	1774	935	1898	1644
0	0	0	2098	1775	934	1895	1642
0	0	6	2100	1776	933	1898	1650
3	3	0	2101	1778	935	1899	1676
2	3	6	2100	1776	934	1899	1674
0	0	2	2100	1776	935	1898	1677
0	0	0	2093	1765	929	1894	1671
1	3	3	2099	1776	934	1899	1679
0	0	2	2099	1775	935	1900	1679
1	0	2	2099	1777	936	1901	1681
0	0	0	2093	1768	932	1900	1684
0	0	0	2100	1776	937	1903	1683
0	1	3	2102	1777	935	1901	1690
1	1	2	2099	1776	934	1902	1687
1	1	0	2099	1775	934	1902	1689
2	4	0	2100	1775	931	1895	1682
0	0	0	2099	1775	935	1899	1694
0	0	0	2100	1775	935	1896	1693
1	0	4	2100	1775	933	1901	1700
0	0	1	2093	1768	927	1892	1698
1	0	0	2098	1778	936	1903	1707
0	0	0	2098	1776	934	1900	1727
1	1	0	2099	1775	935	1900	1727
0	0	0	2099	1776	934	1898	1727
0	0	2	2095	1774	933	1899	1726
0	0	0	2100	1779	932	1899	1724
0	0	0	2100	1778	937	1904	1721
1	1	2	2101	1778	938	1904	1716
0	0	0	2100	1777	934	1903	1707
1	0	1	2099	1770	930	1896	1702
0	1	6	2099	1775	934	1902	1702
3	0	0	2101	1775	932	1901	1698
0	1	0	2100	1776	933	1905	1696
0	0	3	2094	1770	927	1896	1686
0	0	0	2100	1775	933	1905	1690
2	0	2	2100	1777	935	1906	1689
0	0	0	2103	1776	937	1906	1684
1	0	0	2096	1775	933	1903	1681
0	0	0	2100	1773	931	1904	1678
0	0	0	2101	1772	932	1905	1663
0	0	0	2100	1776	933	1907	1661
2	3	0	2100	1777	934	1905	1661
0	0	2	2100	1775	935	1906	1658
0	0	0	2097	1769	931	1899	1647
2	3	0	2099	1776	936	1907	1650
0	1	6	2096	1770	927	1902	1647
1	2	0	2099	1776	936	1908	1648
0	0	0	2095	1770	929	1902	1639
2	3	2	2101	1778	935	1908	1638
0	0	0	2100	1774	936	1906	1633
0	1	1	2099	1776	935	1907	1629
0	0	0	2098	1775	934	1906	1625
1	3	0	2094	1762	933	1907	1619
2	4	0	2099	1776	934	1904	1622
0	0	2	2100	1777	935	1907	1620
1	0	0	2100	1777	935	1909	1617
0	0	2	2095	1767	931	1901	1611
0	0	2	2096	1771	931	1896	1615
0	1	0	2099	1777	934	1908	1623
0	0	2	2094	1774	933	1907	1625
1	1	0	2097	1777	933	1909	1626
0	0	1	2094	1772	930	1906	1625
0	0	1	2099	1776	935	1909	1625
0	0	0	2100	1779	934	1911	1631
0	0	0	2102	1781	935	1910	1630
1	1	5	2100	1778	936	1912	1632
0	0	1	2098	1777	931	1908	1630
0	0	0	2100	1780	933	1913	1637
0	0	0	2100	1780	936	1915	1633
0	1	2	2100	1780	936	1917	1643
1	1	2	2095	1771	929	1910	1642
0	0	0	2100	1781	936	1919	1650
0	0	0	2097	1780	935	1922	1654
0	0	0	2102	1783	937	1924	1657
0	0	0	2097	1779	934	1922	1660
2	3	0	2095	1779	935	1939	1672
0	0	0	2097	1785	935	1933	1670
0	0	1	2098	1785	937	1943	1676
1	1	0	2100	1786	935	1942	1677
0	0	0	2100	1785	935	1943	1678
0	0	4	2100	1791	935	1914	1693
0	0	0	2102	1792	937	1912	1691
0	0	2	2103	1791	936	1913	1687
0	1	4	2102	1791	935	1908	1687
1	2	5	2098	1786	929	1904	1680
0	1	2	2101	1790	934	1910	1685
0	0	1	2101	1789	932	1908	1684
1	2	0	2103	1792	935	1910	1684
0	0	0	2096	1784	930	1905	1680
0	0	1	2102	1791	933	1909	1682
0	1	4	2101	1790	933	1909	1683
0	0	0	2101	1790	933	1909	1679
2	0	0	2099	1790	934	1908	1680
2	1	0	2100	1789	933	1908	1678
1	2	0	2100	1790	934	1908	1680
0	0	5	2101	1791	936	1910	1679
0	0	0	2103	1794	935	1910	1680
2	3	0	2099	1783	928	1900	1674
0	0	1	2101	1791	936	1908	1678
0	0	0	2102	1792	935	1908	1673
0	0	2	2099	1790	933	1905	1676
0	1	0	2101	1793	937	1906	1675
0	0	5	2097	1783	931	1906	1671
1	1	0	2103	1795	934	1909	1669
2	0	0	2104	1793	935	1907	1670
1	0	2	2102	1792	934	1906	1669
1	1	0	2101	1792	934	1906	1665
0	0	2	2099	1792	934	1903	1658
0	0	2	2100	1793	932	1907	1662
1	0	2	2102	1792	933	1905	1657
1	3	1	2102	1792	934	1907	1655
1	2	5	2097	1785	929	1900	1647
1	3	0	2103	1794	936	1909	1650
0	1	0	2103	1793	935	1905	1645
0	0	0	2101	1793	935	1905	1640
0	0	0	2095	1787	932	1903	1638
2	0	2	2101	1793	934	1903	1635
0	2	1	2102	1793	933	1905	1623
1	0	0	2101	1793	934	1907	1627
0	0	2	2103	1795	938	1908	1625
0	0	2	2104	1795	935	1905	1623
0	0	2	2102	1790	931	1901	1617
0	0	0	2102	1793	934	1905	1622
1	1	2	2101	1793	933	1901	1618
0	0	2	2102	1794	933	1906	1623
0	0	0	2092	1785	929	1897	1612
0	0	0	2101	1792	935	1904	1623
0	0	4	2101	1793	933	1904	1622
0	0	5	2101	1793	934	1907	1622
1	4	0	2100	1793	936	1904	1621
1	1	0	2103	1795	933	1902	1619
1	4	0	2103	1795	935	1903	1619
0	0	0	2103	1794	935	1903	1625
0	1	1	2102	1794	935	1904	1616
0	0	1	2099	1787	927	1896	1606
0	0	0	2098	1790	929	1896	1597
0	1	0	2102	1796	936	1905	1601
0	0	0	2103	1794	929	1900	1597
1	2	3	2101	1796	933	1903	1596
0	0	0	2095	1789	927	1896	1591
0	0	1	2100	1795	934	1902	1593
0	0	0	2100	1795	932	1902	1591
0	1	1	2101	1795	933	1903	1590
1	3	6	2099	1794	933	1902	1588
0	0	1	2097	1788	932	1899	1586
1	2	0	2102	1797	936	1905	1587
1	4	0	2101	1798	935	1904	1581
0	0	1	2102	1795	935	1902	1582
0	0	2	2095	1789	929	1898	1575
0	0	0	2101	1795	933	1905	1580
1	1	2	2097	1787	930	1902	1577
2	4	2	2101	1797	934	1907	1578
0	2	1	2098	1791	930	1903	1574
0	0	0	2097	1789	928	1914	1569
0	0	0	2100	1796	934	1919	1565
2	4	0	2100	1794	932	1921	1569
2	3	0	2099	1795	933	1920	1570
0	0	1	2100	1795	935	1925	1571
0	1	4	2103	1797	936	1920	1566
0	0	0	2101	1797	933	1925	1568
0	0	3	2101	1796	933	1929	1562
0	0	2	2100	1796	933	1928	1566
0	0	0	2096	1789	929	1924	1560
0	0	0	2100	1795	935	1930	1565
0	0	1	2096	1791	932	1928	1563
0	0	0	2099	1796	934	1933	1565
0	0	1	2094	1787	928	1933	1566
0	0	0	2102	1799	936	1926	1555
0	0	1	2101	1797	933	1933	1562
0	0	0	2101	1796	933	1931	1562
0	0	0	2099	1796	934	1931	1561
1	2	0	2101	1796	936	1933	1562
0	0	2	2102	1799	933	1928	1556
1	1	6	2101	1798	934	1930	1559
0	0	2	2101	1797	933	1923	1547
0	0	1	2099	1797	935	1929	1561
1	1	6	2101	1799	938	1957	1622
1	3	0	2101	1799	939	1955	1608
2	2	0	2100	1799	939	1954	1606
1	2	5	2101	1798	941	1955	1605
1	4	6	2095	1792	933	1947	1605
0	0	0	2105	1800	941	1953	1605
0	0	0	2102	1801	938	1953	1603
1	1	1	2100	1798	939	1951	1603
1	0	1	2100	1798	938	1953	1601
0	0	0	2099	1797	938	1950	1597
2	2	2	2101	1799	938	1951	1597
0	0	4	2101	1799	938	1950	1596
1	1	0	2101	1798	939	1949	1598
0	1	0	2095	1792	935	1942	1593
2	3	5	2102	1801	941	1949	1599
0	1	2	2100	1798	939	1948	1597
1	2	2	2100	1799	939	1947	1598
0	1	2	2091	1787	936	1945	1597
1	1	2	2100	1797	939	1945	1595
0	0	0	2101	1797	942	1939	1610
2	2	1	2103	1799	943	1941	1611
0	0	0	2102	1799	941	1940	1612
1	2	2	2101	1796	939	1939	1614
0	0	0	2100	1796	936	1934	1610
1	0	0	2100	1797	940	1940	1615
1	1	2	2101	1797	940	1938	1617
1	1	5	2099	1795	941	1941	1620
2	3	3	2095	1791	934	1933	1616
2	4	0	2101	1798	941	1943	1625
0	0	0	2102	1798	941	1942	1622
2	2	4	2100	1798	939	1940	1624
0	0	0	2097	1795	939	1940	1624
0	1	2	2101	1792	936	1939	1624
0	1	2	2101	1796	940	1941	1626
0	1	2	2100	1796	939	1939	1628
0	0	0	2100	1796	941	1941	1629
0	0	1	2098	1789	935	1936	1626
2	4	4	2092	1791	934	1938	1631
0	0	0	2100	1795	940	1941	1640
0	2	2	2098	1792	937	1941	1641
0	0	4	2099	1796	939	1942	1642
0	0	0	2095	1790	936	1933	1640
0	0	0	2100	1795	938	1942	1644
0	0	0	2100	1796	939	1941	1643
1	2	2	2100	1796	939	1940	1644
0	0	0	2099	1795	939	1940	1644
1	0	0	2098	1793	937	1939	1643
1	1	0	2101	1797	940	1939	1648
0	1	4	2101	1795	942	1941	1649
3	3	4	2101	1798	940	1940	1647
3	2	2	2094	1789	935	1929	1642
0	0	0	2100	1799	940	1937	1647
0	0	2	2096	1794	939	1935	1648
1	2	3	2099	1797	939	1936	1648
3	0	6	2096	1786	937	1933	1647
0	1	0	2097	1792	937	1932	1646
0	0	0	2102	1798	941	1931	1639
1	1	3	2101	1798	940	1931	1643
1	1	2	2101	1797	939	1930	1640
2	1	0	2099	1796	939	1930	1639
2	4	1	2099	1796	936	1925	1628
0	0	0	2100	1797	938	1929	1633
0	1	2	2100	1797	939	1926	1627
0	1	0	2101	1797	939	1929	1631
1	2	3	2094	1791	939	1924	1627
0	1	0	2102	1800	941	1927	1626
1	2	2	2100	1797	942	1925	1624
1	3	0	2100	1797	941	1922	1622
0	1	5	2097	1794	939	1921	1619
0	0	0	2100	1790	932	1919	1617
0	0	4	2100	1796	938	1921	1616
0	4	0	2099	1798	940	1920	1617
0	0	0	2099	1795	939	1920	1616
0	1	4	2101	1795	940	1916	1608
1	1	3	2095	1791	936	1910	1603
1	1	5	2100	1796	940	1916	1607
0	1	0	2100	1793	934	1915	1607
3	0	0	2103	1796	940	1918	1607
0	0	0	2090	1790	935	1910	1602
0	0	0	2100	1796	938	1920	1605
0	0	0	2097	1796	940	1923	1608
1	0	0	2101	1798	943	1922	1605
2	2	0	2099	1794	936	1922	1605
0	0	0	2094	1790	938	1921	1600
0	0	0	2101	1794	940	1921	1605
0	0	0	2100	1795	939	1920	1605
1	2	5	2099	1794	938	1920	1605
0	0	0	2095	1789	935	1915	1600
0	1	5	2099	1794	938	1921	1604
1	1	0	2093	1783	937	1919	1603
0	0	0	2102	1795	941	1921	1604
1	0	0	2100	1794	941	1918	1603
0	0	0	2095	1789	935	1915	1603
1	1	2	2100	1791	938	1917	1604
0	0	2	2097	1791	941	1916	1602
1	1	5	2098	1792	941	1915	1602
2	1	5	2099	1790	941	1940	1604
2	1	0	2099	1791	945	1949	1605
0	0	0	2096	1791	944	1953	1605
0	0	0	2098	1792	946	1953	1605
0	0	0	2100	1792	943	1956	1604
0	0	0	2099	1785	941	1952	1600
0	1	2	2098	1792	944	1958	1606
0	0	6	2099	1792	944	1959	1605
0	0	0	2098	1791	945	1961	1605
1	2	3	2093	1786	939	1958	1600
2	3	5	2099	1792	946	1965	1606
0	0	0	2097	1794	943	1974	1608
1	2	0	2099	1796	947	1971	1608
1	1	0	2099	1796	947	1972	1606
0	0	5	2099	1794	945	1972	1606
1	0	0	2098	1798	947	1973	1606
2	1	0	2099	1799	949	1975	1607
3	0	1	2098	1798	948	1977	1607
0	1	5	2095	1796	942	1972	1599
0	1	3	2095	1809	952	1977	1604
2	4	5	2100	1821	954	1979	1609
1	4	0	2097	1823	954	1978	1609
0	0	0	2094	1830	955	1979	1608
0	0	2	2092	1829	949	1975	1606
1	4	0	2097	1839	953	1977	1607
1	3	0	2097	1843	953	1976	1609
0	1	6	2097	1849	952	1973	1609
0	1	4	2097	1853	954	1974	1611
0	0	2	2096	1856	954	1966	1607
1	1	2	2099	1861	954	1971	1610
0	3	1	2097	1860	954	1971	1607
0	0	0	2097	1861	953	1971	1610
1	2	5	2091	1856	947	1963	1604
2	3	2	2098	1865	952	1970	1611
2	2	3	2094	1864	953	1969	1609
0	0	0	2096	1863	953	1968	1610
1	1	2	2093	1861	951	1967	1611
0	0	0	2095	1862	951	1968	1611
0	1	0	2097	1863	946	1966	1610
1	0	1	2097	1862	948	1969	1611
2	2	2	2095	1858	948	1967	1612
1	1	1	2096	1861	947	1967	1610
0	0	1	2090	1856	941	1961	1605
2	0	0	2097	1862	946	1965	1610
0	0	2	2095	1860	944	1963	1611
2	3	0	2095	1864	946	1965	1613
1	4	0	2094	1857	942	1958	1610
1	4	0	2096	1862	946	1963	1610
1	2	0	2095	1861	944	1962	1611
2	4	0	2095	1861	945	1962	1612
1	2	0	2095	1860	944	1961	1612
1	1	4	2091	1857	941	1960	1607
3	1	0	2096	1859	943	1960	1610
1	1	2	2095	1858	943	1962	1613
0	0	0	2096	1863	945	1963	1613
1	1	2	2094	1853	943	1957	1611
0	0	5	2090	1845	935	1951	1605
3	1	0	2096	1850	940	1956	1611
0	0	0	2094	1847	941	1955	1610
2	2	2	2096	1846	942	1956	1611
0	1	2	2091	1840	943	1956	1611
0	0	0	2098	1842	943	1952	1607
0	0	2	2097	1837	943	1957	1610
0	0	0	2097	1836	943	1958	1611
0	0	1	2095	1834	945	1961	1611
0	0	0	2095	1832	938	1959	1605
0	0	0	2095	1829	948	1965	1610
0	0	0	2096	1828	948	1961	1604
0	0	2	2097	1824	949	1967	1612
0	1	5	2090	1818	945	1966	1604
0	0	1	2100	1823	950	1969	1609
1	1	4	2095	1818	949	1969	1608
0	0	1	2095	1816	946	1969	1607
1	2	3	2096	1809	948	1979	1607
1	2	0	2095	1808	947	1986	1609
1	3	0	2097	1809	939	1986	1608
0	0	2	2099	1810	947	1991	1608
0	1	0	2098	1809	946	1996	1609
0	0	0	2097	1806	945	1999	1606
2	2	2	2090	1799	937	1997	1599
1	2	0	2098	1809	947	2005	1606
2	2	3	2099	1803	940	2000	1605
0	0	2	2098	1807	945	2010	1606
0	1	4	2092	1798	940	2002	1602
0	0	1	2097	1806	944	2014	1605
2	0	1	2097	1805	946	2014	1606
0	0	3	2097	1805	944	2017	1605
1	1	0	2097	1804	946	2018	1603
1	2	0	2089	1802	946	2021	1602
1	3	0	2098	1807	952	2024	1605
0	0	2	2099	1807	952	2023	1604
1	4	0	2095	1824	964	2032	1603
1	0	0	2096	1827	964	2035	1601
3	0	0	2092	1824	959	2028	1596
1	1	2	2097	1837	968	2035	1601
1	1	0	2092	1837	967	2036	1603
0	0	2	2091	1906	928	1988	1592
0	1	0	2087	1938	924	1981	1593
0	2	0	2090	1947	926	1988	1600
1	1	5	2090	1949	927	1985	1598
2	0	0	2091	1954	927	1983	1600
0	1	2	2088	1955	926	1985	1600
1	1	5	2091	1961	925	1985	1601
0	0	6	2089	1964	925	1983	1602
0	0	6	2091	1968	926	1984	1603
0	0	4	2093	1973	923	1982	1601
0	0	0	2083	1969	918	1972	1595
1	1	0	2090	1977	922	1980	1598
0	0	0	2090	1981	919	1979	1600
1	3	0	2089	1986	920	1979	1601
0	0	0	2085	1983	914	1970	1598
0	0	2	2090	1995	918	1977	1602
2	0	0	2090	1997	915	1977	1603
0	0	0	2090	2003	918	1976	1602
1	2	0	2090	2007	917	1975	1598
0	1	2	2088	2019	912	1968	1602
0	1	4	2088	2012	913	1967	1598
0	0	2	2089	2010	912	1965	1603
0	0	3	2089	2008	912	1967	1606
1	1	0	2091	2007	911	1969	1604
1	0	0	2090	1999	905	1960	1597
0	0	2	2093	2001	910	1964	1604
0	0	0	2093	1994	908	1960	1602
0	0	1	2093	1995	909	1962	1609
1	1	0	2090	1987	905	1960	1602
2	0	0	2094	1991	907	1962	1602
1	0	3	2096	1989	907	1962	1603
2	4	0	2096	1987	908	1963	1606
0	0	0	2092	1988	910	1963	1607
0	0	2	2100	1986	903	1956	1601
0	0	2	2098	1983	908	1961	1604
1	1	0	2098	1979	907	1961	1604
0	0	2	2095	1974	903	1959	1606
0	0	0	2102	1973	906	1956	1607
2	1	1	2093	1965	901	1951	1602
3	4	5	2101	1967	906	1958	1607
0	0	0	2101	1961	906	1957	1606
2	3	0	2102	1969	905	1958	1606
0	0	2	2098	1966	905	1956	1608
2	3	5	2102	1965	903	1955	1610
1	1	1	2103	1968	909	1958	1608
1	3	3	2103	1967	908	1956	1609
0	0	0	2102	1965	907	1957	1607
1	0	0	2098	1955	904	1952	1602
1	1	2	2102	1962	908	1956	1608
0	0	0	2102	1961	906	1954	1606
2	2	2	2101	1961	909	1959	1607
1	2	2	2098	1952	905	1953	1605
2	4	3	2103	1957	913	1959	1610
0	0	0	2104	1957	913	1960	1608
3	4	0	2104	1954	914	1959	1607
1	2	2	2103	1922	927	1958	1608
0	0	1	2102	1917	928	1957	1609
0	0	0	2099	1910	929	1952	1605
0	0	2	2104	1906	931	1957	1609
0	1	3	2104	1901	931	1962	1611
0	1	3	2107	1898	933	1961	1609
0	0	2	2104	1881	927	1953	1604
1	2	0	2105	1886	932	1962	1609
0	0	1	2102	1876	931	1961	1607
1	2	3	2107	1876	930	1962	1604
2	2	2	2102	1866	929	1960	1606
2	4	0	2108	1869	932	1957	1601
3	3	0	2106	1866	931	1963	1605
0	0	5	2108	1863	931	1966	1607
2	3	0	2108	1863	931	1966	1606
0	0	0	2108	1857	925	1959	1600
1	1	2	2108	1856	931	1966	1604
2	3	0	2109	1854	931	1963	1601
0	0	0	2110	1836	932	1976	1602
2	1	0	2109	1835	933	1981	1608
0	0	0	2104	1827	928	1978	1596
0	0	0	2109	1832	933	1985	1609
0	0	0	2108	1830	937	1989	1609
0	0	0	2111	1830	933	1989	1606
1	3	0	2108	1827	932	1989	1605
1	3	0	2110	1829	929	1986	1604
0	0	2	2110	1829	936	1991	1605
0	0	0	2108	1828	938	2002	1605
1	1	3	2109	1825	938	1995	1605
2	3	0	2103	1824	934	1987	1598
1	1	2	2110	1832	939	1995	1605
0	0	0	2111	1832	933	1993	1602
2	0	0	2112	1837	939	1999	1603
0	0	0	2105	1832	929	1990	1600
1	1	2	2109	1838	936	1998	1603
0	0	2	2109	1839	934	1999	1602
1	3	0	2108	1851	928	1999	1602
1	1	6	2109	1857	931	2001	1602
0	2	0	2111	1858	927	1998	1598
0	0	2	2101	1857	925	1996	1596
0	0	1	2109	1866	929	1998	1600
1	0	2	2105	1903	966	2038	1592
0	0	0	2105	1893	962	2028	1588
2	0	0	2105	1890	959	2022	1582
1	0	0	2105	1887	958	2026	1588
2	4	0	2105	1883	959	2022	1588
0	0	2	2105	1881	956	2021	1588
0	0	2	2100	1869	950	2009	1583
2	0	0	2103	1873	955	2019	1591
0	0	3	2106	1869	955	2014	1589
0	0	2	2106	1864	950	2012	1589
0	1	1	2096	1853	949	2010	1587
0	0	5	2105	1849	945	2008	1588
0	0	0	2105	1842	943	2004	1589
2	3	0	2105	1834	942	2005	1589
1	0	2	2104	1826	938	2001	1588
2	0	1	2105	1815	931	1994	1583
0	0	3	2104	1813	934	2000	1590
0	0	0	2105	1809	933	1997	1589
0	0	0	2106	1803	933	1994	1589
0	0	0	2103	1768	924	1989	1588
0	0	1	2098	1758	915	1982	1581
1	4	0	2104	1762	920	1987	1588
1	3	0	2104	1758	920	1988	1588
0	0	0	2103	1755	918	1989	1592
0	0	2	2103	1752	918	1989	1589
3	0	0	2106	1749	915	1986	1587
0	0	0	2104	1746	914	1986	1587
0	0	1	2102	1743	914	1985	1588
0	2	0	2104	1740	911	1986	1587
0	0	5	2101	1731	906	1974	1581
2	0	0	2104	1733	912	1985	1586
0	1	4	2103	1729	908	1984	1587
0	0	3	2103	1729	909	1983	1587
0	1	1	2098	1721	904	1977	1587
1	1	0	2103	1725	910	1984	1591
0	0	0	2105	1725	908	1984	1589
0	1	0	2105	1724	907	1982	1590
0	1	0	2104	1703	900	1976	1589
0	0	0	2103	1700	899	1977	1590
0	0	4	2100	1697	897	1977	1586
1	0	0	2104	1696	899	1979	1591
0	0	0	2105	1697	899	1978	1591
1	1	5	2104	1693	897	1977	1588
1	1	3	2099	1684	888	1969	1584
2	0	0	2105	1687	896	1975	1590
0	0	0	2101	1685	891	1974	1590
0	0	0	2103	1682	893	1972	1589
0	0	1	2098	1676	889	1972	1588
1	3	0	2103	1681	892	1973	1585
0	0	0	2103	1677	891	1974	1590
0	0	0	2103	1678	892	1974	1592
0	0	2	2105	1677	890	1972	1590
0	0	2	2104	1673	890	1967	1586
0	0	2	2104	1673	885	1971	1589
2	3	1	2105	1671	885	1970	1583
0	0	2	2107	1667	886	1968	1583
3	0	0	2105	1664	884	1968	1591
0	0	0	2101	1657	878	1959	1584
0	1	6	2106	1661	883	1966	1590
0	4	0	2104	1661	883	1965	1590
2	4	0	2106	1662	882	1967	1590
0	0	0	2099	1658	882	1965	1588
0	0	0	2103	1659	884	1961	1589
1	2	3	2107	1661	884	1968	1593
0	0	2	2108	1663	884	1966	1590
3	0	0	2108	1662	882	1963	1589
1	1	3	2106	1656	877	1959	1585
0	2	0	2106	1663	884	1966	1590
0	0	0	2105	1663	882	1956	1587
1	2	6	2106	1666	882	1963	1590
0	1	2	2102	1662	880	1959	1581
1	1	0	2107	1671	884	1966	1592
0	1	0	2105	1675	888	1967	1591
1	2	0	2105	1723	902	1967	1588
1	3	0	2104	1732	908	1967	1591
0	0	2	2103	1737	908	1967	1588
0	0	0	2105	1741	911	1969	1592
0	1	2	2106	1755	918	1971	1592
0	0	2	2106	1760	922	1972	1591
0	0	2	2105	1764	921	1971	1591
0	1	2	2098	1763	916	1961	1584
1	1	0	2104	1772	920	1968	1591
0	1	0	2104	1772	919	1969	1590
0	0	0	2103	1780	925	1972	1590
0	1	1	2100	1775	921	1966	1588
1	2	2	2105	1784	925	1973	1592
2	4	0	2105	1787	928	1978	1592
0	0	3	2106	1788	927	1975	1591
0	0	0	2104	1787	924	1972	1591
0	0	0	2095	1782	921	1970	1585
0	1	3	2104	1789	921	1971	1590
1	3	0	2104	1789	906	1969	1592
3	0	0	2105	1791	907	1972	1593
1	0	0	2107	1791	907	1972	1592
0	0	7	2101	1782	898	1963	1586
1	0	0	2106	1785	901	1968	1590
0	1	4	2114	1747	890	1962	1594
1	1	5	2109	1800	901	1960	1592
0	0	2	2103	1799	898	1952	1586
0	0	0	2109	1808	906	1960	1588
2	0	0	2107	1813	908	1959	1591
3	3	4	2108	1819	912	1961	1591
0	0	0	2107	1818	911	1959	1589
1	1	0	2108	1821	911	1959	1588
0	2	0	2107	1825	915	1959	1588
1	1	2	2108	1827	916	1958	1588
0	0	3	2103	1825	916	1959	1587
1	1	0	2104	1824	913	1952	1582
1	0	1	2108	1830	921	1962	1589
2	0	0	2108	1831	919	1957	1586
1	1	4	2107	1830	919	1958	1587
4	0	0	2100	1823	916	1951	1583
0	1	0	2107	1827	921	1958	1586
2	0	0	2106	1825	921	1957	1586
1	3	0	2105	1825	923	1956	1586
0	0	2	2108	1816	927	1955	1578
0	0	1	2105	1813	933	1952	1579
1	1	5	2105	1811	926	1952	1578
0	0	2	2105	1811	926	1953	1580
3	0	0	2105	1810	927	1951	1580
3	0	0	2105	1809	930	1954	1583
1	0	0	2102	1803	925	1947	1572
0	0	2	2107	1808	932	1950	1581
3	1	6	2104	1804	932	1951	1580
1	1	6	2106	1805	931	1951	1581
0	1	1	2101	1795	929	1950	1580
3	0	0	2106	1796	935	1954	1578
1	2	1	2104	1791	938	1953	1581
0	0	0	2105	1785	937	1955	1581
1	1	2	2106	1778	934	1955	1583
1	1	5	2107	1775	933	1951	1579
0	0	2	2109	1771	935	1953	1581
3	0	0	2107	1765	933	1954	1577
0	0	2	2107	1751	934	1951	1577
1	0	0	2106	1751	931	1953	1582
1	4	0	2099	1743	929	1946	1577
0	0	4	2107	1749	936	1953	1584
0	1	5	2107	1751	934	1955	1582
1	1	6	2109	1751	934	1954	1582
3	0	0	2103	1746	932	1951	1582
0	0	1	2107	1747	930	1949	1582
0	0	4	2107	1748	932	1952	1582
0	0	1	2106	1747	934	1952	1583
2	0	0	2107	1747	935	1951	1582
0	0	2	2106	1740	930	1945	1577
0	1	2	2106	1746	934	1945	1585
0	0	0	2107	1748	933	1948	1580
1	0	3	2109	1747	935	1949	1583
0	0	0	2096	1740	929	1940	1580
0	1	2	2108	1745	935	1944	1581
2	1	0	2106	1745	934	1940	1582
0	0	1	2106	1742	935	1927	1582
1	2	5	2106	1743	934	1929	1583
1	2	0	2105	1744	935	1929	1584
2	4	0	2108	1736	932	1925	1582
0	0	0	2107	1743	934	1926	1581
1	2	6	2106	1743	935	1926	1582
0	0	0	2106	1743	932	1927	1582
3	0	0	2103	1737	928	1916	1576
1	0	2	2106	1743	934	1925	1582
0	0	3	2105	1735	934	1924	1582
0	1	5	2106	1741	934	1925	1579
0	0	2	2101	1736	929	1919	1581
0	2	0	2104	1741	935	1923	1584
3	0	0	2106	1744	936	1926	1581
0	0	2	2106	1744	936	1916	1583
0	0	2	2107	1744	934	1925	1582
0	0	2	2101	1739	936	1921	1579
1	0	0	2107	1741	934	1924	1581
0	0	5	2107	1743	934	1924	1583
0	0	0	2107	1740	936	1927	1585
0	2	0	2108	1743	937	1923	1584
0	1	2	2101	1736	929	1913	1576
2	0	0	2106	1743	935	1921	1582
0	0	2	2100	1738	933	1922	1581
0	0	6	2107	1743	935	1922	1582
0	0	2	2102	1734	929	1920	1582
0	0	3	2104	1742	934	1922	1575
3	1	0	2107	1742	934	1923	1585
1	2	0	2107	1745	937	1924	1585
0	0	0	2108	1745	935	1922	1584
2	4	0	2107	1742	931	1918	1574
1	3	0	2106	1743	933	1920	1583
1	2	0	2107	1742	933	1922	1573
0	1	2	2108	1742	935	1922	1582
1	2	7	2101	1736	930	1916	1576
0	1	4	2106	1742	928	1923	1583
0	0	0	2108	1743	935	1922	1583
1	1	3	2105	1740	934	1921	1583
0	0	0	2107	1742	934	1922	1582
1	1	1	2104	1740	933	1920	1583
1	1	1	2107	1743	928	1915	1581
2	2	0	2109	1742	934	1921	1584
0	0	0	2107	1741	933	1920	1583
0	0	2	2107	1740	933	1920	1583
1	1	0	2107	1741	934	1921	1580
0	0	0	2108	1741	934	1920	1586
2	0	0	2108	1742	937	1922	1585
0	0	2	2110	1743	935	1923	1584
1	2	0	2104	1736	929	1914	1577
0	1	5	2109	1741	934	1920	1582
1	1	1	2107	1738	934	1919	1582
2	1	0	2108	1741	933	1920	1583
0	1	2	2103	1735	930	1918	1582
0	0	2	2104	1741	934	1920	1583
0	1	0	2108	1741	933	1920	1583
0	0	0	2107	1742	934	1921	1586
0	0	0	2108	1743	936	1921	1585
0	1	1	2109	1742	932	1916	1580
0	0	2	2108	1741	933	1920	1582
0	0	0	2108	1740	934	1920	1582
2	0	0	2108	1740	935	1919	1580
1	3	0	2108	1741	935	1918	1583
0	0	2	2103	1732	929	1910	1579
1	2	2	2107	1740	933	1921	1585
0	0	0	2107	1742	937	1922	1585
0	0	2	2110	1742	934	1921	1584
2	0	2	2101	1736	932	1918	1583
1	0	1	2109	1741	933	1918	1581
2	0	2	2108	1740	934	1919	1582
0	2	0	2108	1741	932	1920	1583
0	0	0	2108	1741	935	1919	1583
0	1	0	2108	1737	931	1914	1576
0	0	2	2108	1739	933	1921	1583
0	0	0	2107	1743	934	1920	1580
0	0	6	2113	1743	933	1918	1583
1	5	2	2103	1734	929	1913	1575
0	3	0	2109	1740	935	1919	1584
1	4	0	2107	1740	934	1919	1583
0	1	2	2108	1741	933	1920	1584
0	0	1	2108	1742	936	1922	1587
0	0	3	2107	1740	934	1918	1581
1	1	6	2109	1737	931	1918	1582
0	0	2	2106	1741	934	1919	1583
1	2	0	2107	1740	933	1919	1583
0	0	5	2107	1741	935	1918	1584
0	0	0	2103	1735	925	1913	1576
3	1	0	2108	1740	934	1919	1583
1	4	0	2107	1737	933	1918	1584
1	2	0	2108	1742	935	1921	1585
1	2	0	2104	1736	929	1914	1581
1	1	3	2108	1741	934	1920	1583
0	1	3	2107	1740	935	1918	1583
1	1	2	2107	1740	934	1919	1583
0	0	0	2107	1739	934	1918	1583
1	0	0	2105	1740	932	1916	1579
1	3	0	2108	1740	934	1920	1584
0	0	0	2108	1740	934	1919	1583
0	0	0	2107	1740	935	1919	1583
0	4	3	2106	1737	934	1919	1582
1	1	4	2103	1734	929	1912	1579
1	3	0	2108	1741	934	1918	1584
1	1	0	2105	1738	932	1919	1583
0	0	0	2110	1740	935	1919	1584
0	0	0	2104	1732	931	1917	1581
0	0	0	2108	1739	932	1915	1578
2	4	0	2107	1741	934	1918	1583
1	1	0	2107	1741	934	1919	1584
0	2	5	2104	1740	935	1920	1585
1	2	0	2107	1741	933	1916	1580
0	1	1	2109	1743	935	1920	1585
1	2	1	2109	1741	936	1912	1580
2	5	0	2107	1740	934	1919	1584
0	0	1	2102	1734	928	1913	1577
0	1	1	2107	1739	934	1919	1583
0	0	0	2107	1740	935	1921	1586
0	0	1	2108	1741	935	1921	1584
0	0	0	2110	1741	936	1919	1585
0	0	0	2105	1738	934	1918	1583
0	0	0	2106	1741	928	1916	1582
0	1	2	2107	1739	933	1918	1583
0	0	1	2107	1741	934	1919	1584
2	3	5	2108	1739	935	1918	1583
0	2	2	2106	1736	929	1910	1575
1	1	2	2108	1739	935	1920	1584
1	1	2	2108	1735	924	1918	1584
1	1	0	2109	1742	936	1920	1583
0	0	0	2101	1734	927	1910	1581
1	1	2	2108	1738	933	1918	1583
0	0	0	2108	1740	935	1918	1582
0	1	2	2107	1739	934	1918	1584
0	2	6	2107	1739	933	1919	1582
0	0	0	2100	1735	933	1918	1578
1	5	0	2102	1737	935	1917	1579
0	0	0	2109	1740	936	1917	1583
1	0	0	2108	1739	934	1917	1583
0	0	2	2108	1740	934	1917	1584
1	1	7	2101	1729	928	1912	1575
0	0	0	2108	1740	934	1917	1583
0	0	2	2107	1740	935	1920	1586
1	2	0	2108	1742	935	1919	1583
1	0	2	2102	1731	930	1912	1579
0	0	0	2108	1736	935	1918	1583
0	0	0	2107	1740	934	1918	1583
1	1	1	2109	1740	933	1918	1583
1	2	3	2104	1739	933	1916	1582
1	1	1	2107	1740	934	1917	1582
2	2	0	2108	1739	936	1917	1585
0	2	1	2108	1741	936	1921	1586
2	3	2	2109	1740	935	1919	1584
0	0	1	2105	1737	929	1909	1577
0	1	0	2101	1740	934	1919	1584
1	2	0	2107	1738	932	1917	1584
0	0	0	2107	1740	933	1918	1584
1	3	0	2104	1733	930	1912	1580
0	0	2	2108	1739	933	1918	1584
1	3	2	2108	1739	934	1917	1582
0	0	0	2107	1740	932	1918	1582
0	0	5	2108	1741	935	1917	1583
1	2	1	2105	1738	933	1920	1585
0	0	0	2107	1740	936	1919	1582
0	1	0	2104	1741	935	1918	1583
2	0	3	2108	1739	932	1918	1582
1	0	6	2107	1739	935	1917	1582
0	1	0	2104	1735	929	1910	1578
0	0	0	2107	1740	933	1917	1585
0	0	5	2106	1736	932	1915	1582
0	1	0	2108	1740	933	1916	1583
1	0	1	2102	1731	929	1915	1583
0	0	3	2108	1739	935	1919	1582
1	0	0	2110	1736	936	1919	1585
2	2	0	2109	1741	933	1918	1583
0	2	0	2108	1739	934	1917	1583
0	0	0	2106	1740	932	1912	1579
1	0	2	2107	1740	934	1916	1582
1	1	0	2107	1738	933	1917	1584
3	0	1	2108	1741	936	1919	1583
1	3	0	2111	1743	936	1919	1583
0	0	0	2101	1734	929	1910	1577
1	4	0	2108	1739	933	1918	1582
1	1	1	2106	1738	934	1915	1584
2	0	0	2108	1739	934	1917	1583
0	1	5	2103	1737	932	1916	1581
0	1	2	2107	1739	931	1913	1581
1	2	0	2108	1740	933	1918	1584
1	1	0	2107	1739	933	1920	1584
0	0	1	2109	1741	936	1919	1583
2	2	0	2109	1739	927	1912	1577
0	0	1	2108	1738	934	1917	1582
0	1	0	2107	1738	929	1912	1581
0	0	2	2107	1738	935	1918	1582
0	1	5	2100	1731	929	1911	1576
1	2	0	2108	1737	933	1916	1584
2	1	0	2108	1739	935	1920	1585
0	0	2	2108	1738	936	1918	1583
1	1	0	2108	1740	935	1917	1583
0	0	4	2106	1738	932	1913	1582
0	1	7	2107	1732	931	1916	1583
0	0	1	2107	1738	935	1918	1583
1	1	5	2107	1738	934	1917	1583
0	0	0	2106	1738	935	1918	1583
0	0	0	2101	1730	928	1909	1574
1	2	0	2108	1738	934	1918	1586
0	2	0	2107	1736	934	1916	1584
0	0	0	2110	1739	934	1917	1583
0	4	0	2100	1732	928	1913	1581
0	0	1	2108	1739	934	1917	1584
0	0	2	2106	1739	933	1919	1581
1	1	0	2108	1739	934	1916	1583
2	0	0	2107	1737	934	1916	1582
1	1	3	2105	1737	933	1914	1580
3	0	0	2106	1737	932	1914	1579
0	1	0	2111	1739	932	1916	1584
1	1	0	2108	1739	933	1917	1582
0	0	2	2107	1739	935	1917	1583
0	0	1	2103	1729	929	1909	1575
1	0	0	2107	1739	933	1916	1584
0	1	1	2104	1740	935	1919	1586
1	2	0	2109	1741	936	1918	1584
1	4	0	2104	1735	932	1916	1582
0	1	4	2109	1741	934	1909	1579
0	0	2	2108	1738	933	1917	1584
0	3	0	2107	1738	933	1918	1583
0	0	1	2107	1737	935	1914	1584
0	1	3	2106	1737	930	1912	1576
0	1	3	2107	1738	934	1917	1585
0	0	1	2107	1740	934	1913	1581
1	2	1	2110	1741	936	1917	1585
0	0	1	2101	1733	927	1912	1578
2	0	5	2101	1731	926	1909	1572
1	2	0	2107	1738	933	1917	1582
1	2	0	2105	1736	934	1916	1580
1	2	0	2107	1739	934	1919	1586
0	1	2	2108	1739	936	1919	1583
0	1	0	2105	1738	934	1915	1583
1	1	0	2108	1737	933	1914	1585
0	2	0	2107	1740	935	1919	1586
0	0	3	2109	1740	934	1918	1584
1	2	5	2107	1739	934	1911	1578
0	0	0	2109	1739	933	1918	1581
1	1	0	2107	1738	932	1916	1583
2	3	0	2106	1738	932	1916	1583
0	0	0	2098	1731	928	1910	1577
2	0	1	2107	1735	932	1917	1582
0	1	0	2107	1738	935	1915	1582
2	0	2	2104	1735	934	1917	1582
1	4	0	2100	1733	931	1917	1582
0	0	2	2107	1739	935	1918	1583
0	0	2	2108	1741	934	1917	1583
0	0	2	2108	1739	934	1916	1583
3	0	3	2107	1738	933	1915	1583
0	0	5	2107	1736	928	1912	1575
2	0	1	2107	1738	932	1916	1582
0	1	3	2107	1739	934	1921	1585
0	0	0	2109	1740	934	1916	1583
0	0	2	2107	1738	935	1918	1583
0	0	1	2103	1733	929	1910	1575
0	0	2	2109	1738	933	1917	1583
