# Supplementary material for: Assisting hand gesture classification and rehabilitation assessment via sEMG and finger motion data
Source: Front Bioeng Biotechnol. 2026 Jan 8;13:1751763. doi: 10.3389/fbioe.2025.1751763 (PMC12823985; doi:10.3389/fbioe.2025.1751763)
Supplement: Supplementary file 1 [file DataSheet1.zip › dataset/function 0/1/4/8.csv]

channel_2	channel_3	channel_6	pinky	ring finger	middle finger	forefinger	thumb
0	0	2	2104	1741	932	1919	1583
1	1	0	2107	1742	932	1921	1583
0	3	0	2105	1743	933	1922	1583
0	0	2	2106	1741	930	1918	1579
0	0	2	2106	1742	933	1922	1584
2	1	0	2106	1742	933	1921	1584
0	1	2	2105	1743	934	1923	1585
1	0	2	2101	1735	930	1917	1579
0	1	4	2108	1744	935	1923	1583
2	0	0	2107	1744	933	1922	1581
0	0	2	2108	1743	930	1922	1584
0	0	2	2103	1741	934	1922	1584
0	0	0	2106	1742	933	1920	1584
1	2	7	2107	1743	928	1914	1581
0	1	0	2106	1745	935	1925	1585
0	0	5	2103	1745	933	1925	1583
0	1	0	2106	1739	924	1920	1583
3	0	0	2106	1746	935	1927	1585
0	0	0	2106	1743	934	1923	1586
3	0	0	2105	1744	934	1925	1584
0	0	5	2105	1744	934	1924	1581
1	2	1	2104	1743	932	1922	1583
2	0	4	2104	1743	929	1922	1583
1	4	6	2106	1743	934	1925	1585
0	0	0	2101	1739	930	1919	1577
0	0	1	2106	1745	935	1924	1583
1	0	6	2105	1743	935	1925	1582
0	0	0	2104	1744	932	1924	1583
1	1	0	2101	1738	929	1920	1581
0	1	0	2104	1740	935	1924	1582
1	2	2	2104	1743	934	1924	1583
1	3	0	2105	1744	933	1924	1582
0	0	3	2104	1744	933	1924	1582
0	2	0	2105	1742	932	1920	1576
0	2	1	2103	1743	935	1925	1586
1	0	2	2106	1747	934	1927	1584
1	1	0	2104	1743	935	1923	1583
0	0	2	2105	1743	933	1924	1581
0	0	3	2100	1737	929	1918	1578
1	0	2	2103	1743	934	1923	1583
0	0	1	2104	1742	935	1924	1584
1	4	2	2105	1745	937	1926	1585
0	1	0	2102	1742	932	1922	1583
0	0	4	2104	1744	933	1922	1582
2	0	0	2104	1743	932	1924	1580
0	0	4	2105	1742	933	1925	1584
0	1	1	2104	1744	932	1924	1583
1	1	3	2104	1738	930	1915	1577
1	2	0	2105	1744	935	1923	1582
0	0	5	2105	1743	935	1924	1585
0	3	0	2105	1744	936	1926	1584
0	1	0	2098	1739	929	1919	1579
0	1	0	2105	1743	933	1921	1583
0	0	1	2104	1741	933	1923	1583
0	0	2	2105	1743	932	1921	1583
0	0	0	2105	1744	935	1925	1584
0	0	0	2104	1744	934	1928	1585
1	1	5	2107	1743	930	1924	1583
2	1	0	2106	1743	933	1925	1582
2	3	3	2104	1743	933	1925	1584
0	0	0	2105	1743	932	1924	1583
0	1	5	2102	1739	931	1918	1576
1	1	0	2104	1742	933	1925	1582
0	2	0	2105	1743	933	1923	1584
0	1	0	2106	1743	935	1926	1586
1	1	0	2097	1737	930	1921	1581
0	0	4	2108	1745	935	1925	1584
0	0	5	2103	1740	932	1924	1582
1	3	1	2104	1743	934	1925	1581
0	1	0	2104	1744	933	1923	1581
0	1	0	2100	1740	932	1922	1580
0	0	2	2104	1743	932	1923	1582
0	0	3	2103	1743	932	1922	1583
0	0	2	2106	1743	933	1924	1583
0	0	5	2104	1743	933	1924	1583
1	2	0	2101	1735	927	1917	1577
0	0	3	2105	1745	936	1925	1585
1	4	0	2105	1745	934	1924	1580
0	1	2	2102	1743	934	1924	1584
1	0	2	2099	1737	930	1922	1581
0	0	4	2102	1743	931	1924	1576
0	0	0	2102	1741	931	1922	1582
1	2	0	2103	1741	934	1924	1581
0	1	0	2104	1743	930	1926	1582
0	3	4	2102	1733	932	1917	1578
0	0	0	2105	1743	937	1926	1586
0	0	0	2106	1745	936	1925	1585
0	1	4	2105	1744	933	1925	1583
0	0	3	2100	1736	926	1917	1577
1	3	1	2104	1743	930	1923	1583
0	1	0	2103	1744	933	1923	1583
1	2	0	2103	1744	931	1920	1579
0	1	0	2104	1744	935	1926	1584
0	2	0	2102	1741	933	1924	1582
0	2	1	2104	1743	935	1917	1580
1	3	0	2103	1742	932	1924	1582
0	0	1	2105	1743	932	1927	1583
1	4	0	2103	1742	932	1925	1583
1	4	0	2103	1738	928	1916	1577
0	0	3	2104	1743	933	1923	1583
2	0	0	2103	1743	933	1923	1577
0	0	3	2103	1743	934	1925	1585
0	0	0	2097	1739	929	1919	1579
0	0	0	2108	1742	935	1925	1583
0	1	2	2105	1741	924	1916	1581
1	2	0	2105	1744	932	1924	1583
2	3	0	2101	1741	933	1924	1583
0	0	2	2105	1735	925	1921	1582
0	0	0	2105	1738	924	1923	1584
0	0	2	2105	1745	936	1927	1583
0	0	1	2102	1742	936	1925	1585
1	1	2	2106	1746	935	1926	1584
1	0	0	2102	1739	928	1919	1578
0	0	0	2100	1744	935	1924	1583
0	0	0	2104	1744	934	1924	1582
0	0	1	2106	1746	935	1925	1586
0	1	0	2099	1740	930	1918	1576
0	1	4	2107	1743	934	1924	1583
0	0	2	2105	1746	934	1923	1583
1	2	0	2103	1743	933	1926	1584
0	0	0	2095	1733	930	1921	1584
1	0	2	2106	1747	934	1927	1582
0	0	0	2105	1745	934	1924	1583
1	1	7	2105	1745	935	1924	1583
0	0	5	2106	1745	934	1924	1584
0	1	5	2104	1743	932	1919	1577
0	0	2	2106	1746	935	1923	1584
0	1	0	2104	1744	935	1924	1584
1	1	3	2105	1744	934	1924	1583
1	2	0	2100	1739	928	1919	1580
2	1	0	2107	1746	936	1926	1585
0	0	4	2108	1745	933	1922	1583
0	0	2	2104	1744	933	1923	1581
0	3	0	2104	1744	934	1924	1583
1	2	0	2097	1741	932	1925	1583
0	0	2	2106	1747	933	1922	1582
0	0	0	2104	1745	933	1926	1585
3	2	0	2103	1747	935	1927	1585
3	0	2	2106	1747	935	1925	1583
0	0	2	2105	1741	930	1919	1577
3	1	0	2105	1745	935	1924	1584
0	1	0	2106	1745	932	1925	1583
2	1	0	2105	1744	934	1925	1581
0	0	3	2099	1738	927	1913	1577
0	1	2	2105	1744	933	1924	1583
0	0	2	2104	1742	933	1921	1585
1	5	0	2105	1745	936	1926	1586
1	1	0	2105	1746	933	1925	1584
2	0	0	2106	1741	933	1925	1583
2	0	2	2104	1744	933	1923	1584
1	1	2	2105	1744	934	1925	1581
1	2	1	2105	1744	934	1924	1583
0	1	2	2105	1745	934	1926	1584
0	0	2	2101	1742	931	1918	1580
1	1	0	2106	1745	933	1925	1583
0	1	1	2105	1744	934	1926	1578
1	4	5	2106	1745	934	1925	1583
1	2	0	2099	1738	928	1921	1582
0	1	0	2105	1744	934	1924	1579
0	0	3	2100	1743	934	1925	1583
0	1	0	2105	1745	932	1925	1580
0	0	0	2105	1744	934	1924	1586
0	0	2	2103	1746	937	1923	1581
0	0	2	2102	1741	935	1924	1586
2	0	1	2107	1747	936	1927	1583
0	0	0	2106	1746	933	1925	1584
1	2	0	2101	1739	930	1918	1578
0	0	2	2102	1746	935	1925	1584
1	1	2	2104	1747	934	1925	1582
0	0	0	2103	1745	934	1918	1583
0	0	4	2107	1745	936	1926	1585
1	4	0	2101	1739	932	1923	1581
0	0	2	2107	1745	934	1918	1581
0	0	3	2103	1743	933	1924	1584
0	0	1	2105	1745	934	1924	1582
0	0	1	2105	1745	933	1925	1583
1	3	0	2103	1743	929	1920	1577
1	3	1	2104	1743	933	1924	1583
0	2	0	2103	1746	935	1925	1586
1	0	0	2106	1748	936	1926	1585
0	0	2	2102	1739	928	1919	1577
2	0	2	2105	1745	934	1924	1584
3	0	2	2104	1743	929	1918	1582
0	0	0	2105	1743	935	1924	1583
0	2	0	2101	1743	932	1924	1583
1	2	2	2104	1742	929	1919	1582
2	0	2	2106	1741	928	1920	1579
1	3	0	2105	1746	934	1925	1584
1	2	0	2104	1745	931	1923	1584
1	0	2	2105	1745	933	1922	1582
0	0	2	2102	1741	929	1918	1576
0	0	1	2104	1744	933	1921	1584
0	1	3	2105	1744	935	1924	1583
0	1	5	2105	1742	935	1927	1586
1	4	0	2100	1740	929	1918	1580
0	0	0	2107	1746	934	1925	1583
0	0	2	2098	1738	933	1922	1583
1	1	0	2105	1741	934	1925	1586
2	3	5	2105	1744	933	1925	1584
1	4	0	2099	1741	932	1923	1580
1	1	0	2104	1745	932	1922	1583
0	1	0	2105	1745	934	1925	1583
1	2	0	2104	1745	932	1928	1585
0	1	2	2101	1741	928	1920	1577
0	1	2	2100	1739	928	1920	1577
1	3	0	2106	1749	937	1925	1583
0	0	2	2107	1745	935	1920	1577
0	0	2	2105	1745	935	1924	1584
0	0	4	2100	1734	931	1922	1574
1	2	1	2104	1745	935	1924	1585
0	2	5	2105	1743	931	1925	1583
1	2	0	2102	1742	933	1925	1582
0	1	2	2102	1742	933	1922	1582
3	2	0	2105	1744	932	1925	1585
0	0	3	2106	1746	937	1927	1586
2	0	0	2108	1745	935	1924	1585
2	0	0	2106	1746	934	1924	1584
0	0	0	2102	1738	929	1919	1577
0	1	1	2105	1744	932	1925	1585
2	4	0	2104	1744	934	1923	1584
0	1	6	2105	1744	934	1921	1583
0	0	2	2100	1739	929	1916	1581
0	0	2	2105	1745	933	1923	1585
0	0	2	2104	1744	937	1927	1585
0	0	0	2107	1745	933	1925	1583
0	0	2	2103	1743	934	1923	1583
0	0	1	2104	1743	931	1922	1580
0	1	2	2104	1743	932	1924	1582
2	0	0	2105	1743	934	1924	1585
0	1	5	2105	1745	935	1927	1585
2	2	5	2106	1747	935	1924	1584
0	0	1	2101	1737	927	1919	1570
2	4	6	2104	1744	934	1923	1581
0	0	4	2105	1744	934	1925	1582
0	0	6	2104	1743	934	1924	1582
0	1	0	2103	1736	929	1919	1581
1	1	0	2104	1744	934	1925	1578
1	4	0	2104	1743	931	1926	1585
0	0	1	2106	1744	936	1927	1584
1	4	0	2106	1746	935	1924	1583
0	0	0	2105	1743	929	1920	1577
2	0	2	2105	1744	934	1924	1583
1	3	0	2105	1744	934	1924	1581
0	0	1	2106	1744	935	1924	1584
0	1	3	2101	1740	929	1918	1578
0	0	4	2104	1743	933	1926	1583
0	0	0	2105	1743	934	1924	1584
2	0	1	2105	1745	931	1920	1581
1	2	0	2105	1744	934	1924	1583
1	1	0	2099	1742	931	1924	1582
0	1	6	2105	1744	932	1920	1579
0	0	1	2103	1744	933	1923	1582
2	4	0	2105	1743	935	1926	1585
0	0	5	2105	1744	932	1925	1583
2	3	0	2105	1740	930	1919	1578
1	1	1	2105	1744	934	1923	1583
1	4	0	2103	1744	934	1925	1583
0	1	0	2106	1742	934	1926	1585
0	0	0	2101	1740	930	1921	1578
2	0	3	2107	1747	934	1926	1583
1	1	0	2105	1743	932	1923	1584
1	0	3	2105	1745	934	1924	1583
0	2	2	2103	1745	934	1922	1582
1	0	5	2102	1740	930	1924	1584
1	1	2	2103	1739	933	1922	1586
0	0	2	2106	1747	935	1928	1583
2	4	0	2107	1747	935	1925	1585
1	3	0	2105	1745	935	1925	1585
1	1	5	2102	1739	929	1914	1579
1	1	5	2104	1745	936	1924	1584
1	1	4	2104	1745	933	1925	1582
0	0	0	2105	1746	933	1925	1582
0	1	2	2100	1737	929	1921	1582
1	1	1	2106	1746	934	1924	1582
0	0	1	2098	1746	934	1926	1585
0	0	0	2106	1747	935	1926	1584
2	0	0	2106	1744	934	1925	1582
0	0	2	2102	1744	931	1922	1577
1	2	7	2104	1745	934	1924	1585
0	0	0	2105	1745	935	1924	1584
0	0	0	2105	1744	935	1923	1583
1	3	0	2101	1739	929	1914	1578
0	0	0	2101	1740	928	1920	1578
0	0	0	2105	1745	934	1923	1583
1	4	0	2105	1743	935	1923	1573
0	0	2	2105	1746	936	1924	1584
0	0	0	2098	1738	930	1923	1583
1	1	0	2104	1744	933	1924	1577
0	0	0	2103	1743	933	1922	1583
0	1	4	2104	1744	934	1924	1584
0	1	2	2104	1744	933	1928	1587
0	0	0	2104	1747	933	1921	1579
0	1	2	2106	1746	934	1925	1583
0	0	0	2105	1745	933	1924	1585
0	1	2	2105	1744	934	1923	1585
1	2	1	2100	1739	928	1916	1576
0	0	0	2104	1744	934	1924	1584
0	1	3	2105	1745	931	1916	1579
0	0	1	2105	1745	932	1925	1584
0	0	2	2098	1742	933	1923	1583
0	1	0	2100	1743	935	1924	1584
0	1	3	2105	1745	932	1917	1580
0	0	2	2104	1745	933	1924	1584
1	1	0	2104	1743	935	1923	1583
0	0	2	2103	1744	935	1924	1584
1	2	0	2105	1744	933	1925	1583
1	2	0	2105	1744	934	1924	1582
1	2	1	2104	1743	933	1925	1583
1	1	1	2105	1744	934	1925	1586
3	0	0	2101	1740	930	1923	1576
1	1	0	2106	1746	935	1925	1584
0	2	0	2105	1744	934	1925	1582
0	0	2	2105	1744	935	1924	1585
1	0	2	2099	1737	927	1920	1582
0	0	6	2105	1743	933	1925	1583
1	1	6	2105	1743	932	1924	1582
0	1	1	2105	1743	934	1922	1583
0	0	3	2105	1743	934	1924	1584
0	1	0	2104	1744	935	1931	1580
1	0	1	2106	1746	936	1925	1583
0	1	0	2106	1744	934	1925	1583
0	1	0	2105	1744	933	1925	1582
2	1	0	2098	1737	928	1918	1575
0	0	2	2103	1742	934	1925	1582
1	2	0	2104	1743	934	1924	1584
0	0	2	2105	1744	929	1923	1581
0	1	1	2106	1746	935	1924	1584
0	1	0	2100	1740	933	1924	1583
2	0	2	2104	1743	935	1923	1583
0	0	0	2104	1744	934	1925	1582
1	4	0	2105	1744	933	1924	1582
0	0	4	2104	1743	932	1925	1583
0	4	0	2104	1741	928	1919	1576
0	0	4	2104	1743	933	1924	1584
2	0	0	2103	1743	934	1927	1586
1	0	3	2106	1746	934	1926	1580
1	0	1	2101	1738	929	1919	1576
1	0	2	2104	1743	934	1923	1583
2	0	1	2103	1741	930	1922	1582
0	0	0	2102	1743	934	1923	1584
0	0	5	2101	1741	933	1924	1583
0	0	4	2107	1741	931	1924	1579
0	1	0	2103	1745	931	1924	1584
0	2	1	2105	1745	934	1927	1584
1	0	0	2106	1746	935	1924	1584
0	2	1	2105	1744	932	1925	1583
0	0	0	2103	1738	925	1918	1577
0	1	0	2105	1743	933	1924	1582
1	3	2	2106	1743	934	1925	1583
1	1	2	2104	1743	934	1924	1584
1	2	0	2099	1736	930	1917	1580
0	1	0	2104	1743	933	1925	1584
2	0	1	2102	1741	933	1927	1586
2	0	2	2106	1742	936	1926	1584
0	1	0	2105	1745	933	1925	1583
1	1	0	2101	1741	930	1923	1580
2	0	2	2103	1743	935	1925	1584
0	0	3	2103	1743	934	1924	1583
3	0	0	2105	1742	935	1924	1584
1	2	0	2100	1738	926	1915	1574
0	0	0	2100	1738	929	1918	1577
0	0	2	2104	1744	934	1925	1582
0	3	0	2104	1744	933	1925	1578
0	1	5	2105	1744	932	1924	1581
2	3	0	2098	1737	932	1923	1583
2	0	2	2102	1743	934	1921	1578
0	0	0	2102	1742	934	1925	1584
0	1	0	2107	1746	937	1926	1586
0	1	0	2106	1744	934	1923	1581
0	0	2	2103	1742	930	1920	1577
0	0	0	2104	1743	934	1925	1580
0	0	5	2102	1744	932	1925	1583
0	0	1	2105	1742	934	1924	1581
0	1	0	2099	1737	927	1919	1578
0	0	5	2105	1743	935	1926	1583
0	0	2	2104	1743	930	1920	1577
1	3	1	2104	1744	934	1925	1583
0	0	3	2098	1738	936	1925	1585
0	0	0	2099	1740	933	1923	1582
0	0	3	2103	1743	930	1917	1581
2	2	4	2103	1743	933	1924	1582
0	0	1	2104	1744	934	1923	1583
0	1	2	2107	1743	935	1924	1583
1	1	0	2103	1741	929	1921	1579
2	1	0	2106	1746	937	1925	1584
1	0	0	2104	1743	935	1925	1583
2	4	4	2105	1744	935	1926	1585
1	0	0	2103	1739	931	1921	1578
0	1	3	2106	1745	934	1926	1583
0	0	0	2102	1737	930	1922	1581
0	0	2	2104	1744	933	1925	1582
0	0	3	2102	1748	934	1925	1585
0	0	1	2098	1736	930	1922	1581
0	0	2	2104	1743	933	1925	1583
0	0	2	2104	1744	933	1925	1583
1	2	6	2104	1742	934	1923	1585
0	1	2	2104	1744	933	1923	1583
1	1	0	2101	1739	927	1918	1576
0	0	1	2103	1743	934	1924	1583
3	0	2	2105	1744	934	1925	1584
0	1	5	2102	1744	934	1926	1583
0	0	3	2106	1745	934	1925	1584
0	1	6	2104	1745	936	1926	1585
0	1	6	2107	1746	933	1925	1585
0	1	2	2106	1746	933	1925	1583
3	0	2	2099	1740	932	1924	1581
0	0	0	2096	1744	934	1923	1583
0	0	0	2104	1744	934	1924	1584
3	0	0	2105	1745	935	1925	1584
2	0	2	2104	1744	933	1924	1583
1	1	0	2105	1741	930	1919	1578
0	0	1	2105	1746	936	1927	1586
0	0	0	2107	1746	935	1925	1582
3	0	2	2106	1745	935	1925	1583
0	0	0	2099	1737	926	1918	1577
2	0	5	2104	1744	933	1925	1583
0	1	0	2105	1743	934	1923	1583
1	3	0	2104	1745	934	1925	1583
1	2	0	2103	1743	932	1925	1583
1	1	1	2103	1743	932	1922	1584
1	0	2	2104	1743	934	1923	1582
2	3	0	2103	1743	934	1924	1583
1	3	0	2104	1745	932	1924	1584
0	0	3	2105	1745	934	1925	1583
1	2	0	2101	1738	930	1919	1578
0	0	2	2105	1744	933	1924	1585
1	2	1	2105	1745	936	1926	1586
0	0	2	2107	1747	935	1926	1582
0	1	5	2101	1739	929	1919	1583
0	0	0	2105	1744	934	1924	1584
0	0	2	2102	1742	934	1923	1584
1	0	0	2105	1745	933	1925	1582
0	0	1	2107	1744	935	1924	1579
1	1	4	2102	1742	934	1925	1579
1	0	0	2104	1744	934	1926	1585
0	0	0	2103	1746	936	1928	1585
0	0	1	2106	1746	936	1923	1581
1	2	0	2100	1738	929	1918	1578
0	0	0	2102	1740	931	1920	1578
0	1	0	2105	1744	935	1925	1583
1	4	1	2108	1745	932	1923	1579
0	1	6	2106	1745	934	1925	1583
0	0	5	2100	1740	930	1924	1583
0	0	0	2104	1744	933	1923	1580
0	0	0	2101	1744	933	1918	1582
0	0	0	2103	1744	935	1925	1583
0	0	0	2104	1744	934	1924	1585
1	2	0	2105	1748	932	1923	1580
1	1	6	2107	1746	934	1925	1583
0	0	2	2106	1745	933	1926	1583
0	0	0	2105	1744	935	1924	1584
0	1	1	2099	1734	929	1917	1575
1	2	1	2104	1745	933	1924	1583
1	0	6	2105	1744	931	1921	1583
0	0	3	2105	1744	934	1924	1584
0	0	3	2101	1742	933	1924	1585
0	0	0	2103	1743	933	1923	1585
1	1	0	2105	1745	929	1923	1581
0	1	2	2104	1744	933	1923	1583
0	1	3	2103	1744	933	1923	1583
1	0	2	2105	1745	932	1923	1584
1	0	2	2101	1740	929	1919	1577
2	0	0	2104	1746	934	1927	1587
0	0	5	2106	1745	936	1927	1583
0	0	4	2107	1747	934	1926	1584
1	0	0	2102	1740	928	1919	1579
1	1	0	2103	1744	933	1925	1583
1	1	2	2101	1740	930	1923	1581
2	1	0	2105	1744	934	1926	1583
0	0	0	2102	1742	933	1923	1583
0	0	5	2101	1737	932	1924	1579
0	1	1	2104	1744	934	1924	1583
0	0	1	2105	1744	936	1927	1585
0	0	2	2107	1746	936	1925	1584
0	0	0	2105	1742	934	1924	1584
0	1	2	2102	1736	929	1918	1579
0	0	1	2105	1744	932	1925	1584
0	0	0	2106	1745	934	1924	1581
0	0	2	2104	1745	933	1926	1583
0	1	5	2098	1738	928	1922	1582
0	1	2	2104	1744	935	1923	1586
1	2	0	2102	1742	936	1926	1583
0	0	2	2107	1745	936	1925	1584
0	0	0	2105	1745	935	1921	1582
1	2	0	2100	1741	933	1921	1579
0	0	0	2105	1743	934	1925	1583
0	0	6	2104	1744	936	1925	1584
0	0	2	2105	1742	933	1925	1584
0	0	2	2100	1735	929	1919	1576
0	0	3	2103	1744	934	1927	1585
0	2	0	2106	1746	935	1923	1575
1	0	0	2106	1745	935	1925	1583
0	1	0	2106	1745	933	1926	1584
0	0	3	2099	1739	931	1923	1583
1	2	0	2104	1745	933	1921	1574
0	2	0	2102	1743	932	1927	1586
0	0	2	2104	1746	935	1926	1585
2	0	0	2101	1746	935	1925	1584
0	1	0	2103	1746	935	1927	1585
0	0	1	2107	1746	935	1927	1585
0	1	2	2105	1744	935	1925	1583
0	0	0	2105	1745	933	1925	1583
1	4	0	2095	1740	930	1919	1578
0	0	1	2105	1745	934	1925	1583
0	0	2	2105	1745	933	1925	1584
1	2	1	2105	1745	934	1924	1584
1	3	0	2099	1736	929	1918	1583
1	1	6	2106	1746	937	1928	1586
0	0	4	2106	1746	935	1925	1584
0	0	2	2106	1745	933	1926	1583
0	0	0	2103	1744	934	1925	1584
1	2	5	2103	1744	934	1924	1580
2	0	1	2104	1745	933	1924	1583
3	1	0	2106	1744	934	1924	1583
1	2	0	2105	1743	933	1923	1583
0	0	2	2100	1738	927	1919	1576
0	1	0	2100	1737	930	1919	1578
0	0	0	2105	1744	935	1925	1582
0	1	0	2104	1745	933	1925	1582
0	0	0	2104	1745	933	1925	1573
0	1	0	2101	1741	930	1922	1583
0	0	0	2104	1745	933	1924	1581
0	1	5	2103	1744	932	1925	1585
1	0	2	2105	1745	934	1927	1585
2	0	1	2107	1747	937	1926	1584
0	0	6	2103	1744	933	1920	1578
1	1	0	2105	1745	935	1927	1584
2	0	0	2104	1744	934	1921	1583
0	0	0	2104	1745	934	1925	1582
0	4	0	2101	1737	926	1917	1578
1	0	3	2104	1745	934	1923	1583
0	0	2	2104	1744	933	1921	1581
0	1	0	2105	1742	935	1925	1583
0	2	6	2100	1743	934	1926	1585
1	0	2	2099	1743	932	1924	1583
1	3	0	2104	1744	932	1921	1582
1	3	0	2104	1744	934	1924	1583
0	0	6	2105	1745	933	1924	1584
1	2	0	2105	1743	934	1924	1583
0	0	0	2104	1741	930	1922	1580
1	2	0	2105	1746	937	1927	1584
0	1	0	2111	1746	935	1925	1583
0	0	3	2105	1745	936	1926	1584
0	0	1	2096	1737	931	1917	1576
1	0	2	2104	1744	935	1924	1581
0	0	6	2105	1740	932	1924	1582
0	0	1	2105	1742	935	1925	1583
0	0	3	2101	1744	933	1923	1583
0	0	6	2105	1741	931	1923	1585
0	0	3	2105	1746	937	1928	1585
2	0	0	2106	1746	934	1926	1584
0	0	2	2105	1745	934	1924	1584
0	0	0	2104	1756	934	1925	1583
0	1	2	2102	1740	929	1918	1578
1	2	0	2105	1745	932	1926	1586
2	1	0	2106	1745	936	1926	1586
2	0	0	2107	1746	936	1926	1583
0	1	5	2100	1738	930	1917	1581
2	3	2	2105	1744	933	1925	1583
0	1	0	2099	1740	932	1924	1583
0	1	1	2104	1745	933	1925	1582
1	0	0	2103	1744	929	1926	1582
3	0	0	2099	1741	931	1924	1578
0	0	1	2105	1744	935	1924	1584
3	0	0	2105	1746	935	1925	1583
1	2	0	2104	1746	934	1926	1583
0	1	0	2100	1738	929	1918	1577
0	0	2	2103	1743	935	1926	1583
3	0	0	2103	1744	935	1925	1577
0	0	3	2105	1744	934	1924	1584
0	0	0	2105	1745	934	1924	1583
0	0	2	2100	1737	928	1921	1582
1	2	6	2106	1745	935	1926	1577
0	0	5	2102	1742	933	1922	1583
0	0	0	2104	1743	933	1924	1583
0	0	2	2104	1744	936	1926	1586
0	1	3	2104	1744	932	1920	1580
3	0	2	2107	1745	933	1926	1584
1	4	0	2105	1743	935	1925	1585
1	0	2	2104	1745	934	1925	1583
0	0	0	2097	1739	929	1919	1578
0	0	0	2104	1745	933	1925	1582
1	3	2	2104	1743	931	1920	1580
1	2	0	2104	1744	935	1925	1584
0	1	1	2098	1742	932	1924	1586
0	0	0	2105	1745	932	1918	1580
2	0	2	2105	1745	935	1925	1583
1	1	0	2105	1746	935	1925	1584
0	2	0	2105	1744	934	1924	1583
0	0	3	2104	1744	934	1924	1583
1	0	2	2103	1739	929	1919	1578
0	1	0	2103	1745	934	1927	1585
0	0	2	2105	1746	936	1927	1583
0	1	3	2103	1740	930	1919	1580
3	0	0	2101	1737	928	1918	1576
2	2	0	2104	1744	935	1925	1583
1	1	2	2105	1744	934	1926	1582
1	2	0	2100	1744	935	1923	1583
2	4	0	2100	1739	926	1921	1582
0	0	1	2104	1742	934	1927	1586
0	2	0	2104	1746	936	1926	1585
0	0	1	2107	1745	936	1925	1584
0	1	7	2103	1743	933	1926	1579
0	0	0	2105	1743	932	1923	1580
1	3	0	2105	1744	934	1927	1584
2	1	0	2104	1743	934	1924	1583
2	0	0	2104	1744	933	1925	1582
0	0	2	2096	1735	930	1918	1578
0	0	1	2104	1744	932	1927	1585
0	1	4	2106	1737	936	1926	1579
0	0	6	2106	1746	935	1925	1583
0	0	0	2098	1738	932	1921	1581
1	2	0	2098	1739	932	1925	1580
0	0	2	2104	1744	934	1923	1583
0	1	4	2105	1743	935	1926	1586
0	0	2	2106	1746	936	1927	1583
0	0	3	2106	1743	935	1925	1584
1	3	0	2104	1742	930	1920	1575
0	0	2	2105	1742	933	1925	1583
2	0	2	2105	1744	935	1927	1585
0	1	0	2106	1746	936	1927	1584
0	0	3	2102	1739	930	1919	1578
1	2	2	2105	1743	934	1925	1583
0	2	0	2104	1743	931	1923	1582
0	0	0	2104	1745	933	1924	1584
3	0	0	2102	1743	932	1924	1583
0	1	5	2105	1743	932	1923	1582
0	1	2	2104	1745	934	1925	1582
1	3	0	2104	1745	935	1926	1585
0	0	0	2105	1745	934	1927	1586
0	0	0	2103	1744	933	1925	1584
1	1	2	2100	1739	931	1919	1574
2	1	0	2105	1745	935	1927	1583
0	0	2	2105	1744	932	1924	1583
0	1	0	2105	1745	934	1924	1583
1	1	1	2099	1739	929	1921	1581
1	4	0	2105	1748	935	1927	1584
3	1	0	2105	1743	934	1925	1581
0	0	3	2105	1746	936	1924	1584
0	0	2	2103	1744	934	1925	1584
1	4	0	2098	1742	933	1923	1579
2	2	0	2110	1742	935	1926	1583
0	0	6	2104	1745	935	1925	1584
1	4	0	2104	1745	929	1925	1584
2	4	0	2100	1737	927	1921	1577
1	4	0	2104	1746	934	1928	1586
0	0	2	2107	1747	934	1926	1580
0	0	0	2105	1746	935	1925	1585
2	3	0	2104	1745	935	1926	1583
0	2	0	2100	1739	928	1923	1582
0	0	0	2103	1745	934	1924	1580
0	2	0	2102	1743	931	1924	1586
1	3	0	2105	1745	935	1928	1585
0	0	2	2105	1746	936	1926	1583
0	0	0	2114	1745	933	1923	1580
0	0	1	2105	1745	935	1926	1583
0	0	0	2105	1745	933	1927	1581
1	1	4	2105	1744	935	1925	1583
1	2	0	2101	1737	928	1919	1575
2	3	0	2105	1745	934	1925	1583
0	1	0	2105	1744	934	1920	1580
2	0	2	2105	1744	935	1924	1583
2	0	1	2098	1741	933	1926	1586
1	1	0	2111	1746	937	1922	1582
0	1	0	2106	1744	935	1926	1583
0	0	5	2106	1746	935	1926	1583
1	2	0	2105	1745	933	1925	1582
0	0	2	2105	1743	934	1926	1585
1	2	0	2103	1742	930	1919	1577
0	3	0	2106	1746	936	1927	1585
0	0	2	2107	1748	934	1926	1585
0	0	1	2106	1745	936	1925	1582
1	1	0	2100	1739	927	1915	1577
1	4	0	2105	1743	935	1926	1583
0	0	0	2105	1739	929	1922	1582
0	3	2	2105	1746	933	1926	1585
1	0	0	2103	1744	935	1924	1585
1	1	0	2105	1739	930	1924	1585
3	0	0	2106	1749	936	1929	1586
0	1	0	2107	1747	933	1927	1585
0	0	4	2106	1746	933	1926	1582
0	0	0	2102	1740	927	1917	1576
0	0	0	2102	1747	934	1925	1584
0	0	1	2104	1745	935	1925	1583
0	1	2	2105	1744	936	1927	1586
1	3	2	2107	1747	936	1925	1583
1	2	1	2100	1736	929	1919	1580
0	2	0	2106	1746	935	1926	1584
1	0	3	2100	1739	929	1922	1583
0	0	3	2101	1741	933	1925	1585
0	0	2	2098	1738	930	1924	1582
0	0	0	2101	1745	933	1926	1582
0	0	0	2105	1744	933	1924	1584
2	4	7	2105	1745	935	1925	1583
0	0	0	2103	1744	934	1924	1584
0	1	4	2099	1744	932	1927	1577
0	0	0	2105	1746	936	1928	1586
0	0	0	2107	1746	935	1927	1585
1	2	0	2106	1743	935	1926	1583
0	0	2	2099	1738	929	1919	1577
1	2	0	2105	1746	932	1926	1586
0	0	0	2104	1744	934	1923	1582
0	0	2	2105	1745	934	1925	1583
0	4	0	2100	1740	933	1925	1580
0	1	0	2105	1745	934	1923	1583
0	0	0	2105	1744	933	1926	1585
1	2	0	2106	1744	937	1928	1588
2	1	0	2106	1746	936	1926	1584
1	1	2	2105	1744	933	1924	1583
1	3	0	2106	1741	930	1917	1577
0	0	0	2104	1745	932	1925	1583
0	1	4	2103	1746	934	1925	1583
0	0	1	2104	1745	933	1925	1583
0	2	4	2097	1734	931	1921	1580
0	0	0	2104	1746	935	1928	1584
0	0	4	2107	1745	933	1926	1583
0	0	2	2106	1744	936	1925	1584
0	0	0	2103	1743	933	1925	1582
1	2	0	2105	1742	933	1923	1583
0	0	1	2102	1745	935	1924	1584
0	0	2	2105	1744	934	1927	1583
1	0	3	2105	1743	935	1925	1584
0	1	6	2103	1740	930	1920	1579
0	0	0	2105	1747	937	1927	1585
0	0	0	2108	1746	935	1925	1585
2	0	2	2106	1744	935	1925	1585
2	0	2	2104	1744	933	1926	1584
0	0	2	2099	1738	927	1917	1582
1	2	2	2105	1745	934	1926	1582
1	0	0	2102	1744	934	1927	1585
2	4	0	2107	1746	935	1924	1584
0	2	0	2105	1745	933	1924	1582
1	4	0	2102	1742	933	1925	1580
1	3	0	2104	1744	932	1926	1584
0	1	0	2105	1745	935	1925	1583
0	0	2	2105	1745	935	1924	1584
0	0	2	2100	1739	928	1917	1574
0	1	0	2105	1744	932	1928	1585
0	0	2	2106	1746	936	1928	1581
1	1	0	2107	1747	935	1925	1583
0	0	2	2101	1740	929	1924	1583
0	0	2	2104	1745	933	1926	1580
1	2	0	2104	1744	933	1926	1582
0	1	0	2105	1745	933	1925	1583
0	0	0	2106	1745	937	1929	1585
2	1	0	2106	1746	933	1926	1583
0	0	2	2103	1744	932	1920	1576
2	4	0	2104	1745	934	1925	1583
1	2	0	2104	1745	933	1925	1583
0	0	3	2105	1746	936	1927	1584
0	1	6	2102	1739	925	1920	1579
0	0	2	2105	1745	934	1926	1584
0	0	1	2105	1744	932	1920	1578
3	3	0	2105	1745	933	1926	1583
0	0	2	2098	1741	932	1925	1582
0	0	0	2104	1745	931	1915	1581
1	1	0	2104	1744	932	1926	1582
0	0	2	2105	1744	936	1927	1586
0	1	0	2104	1746	937	1928	1586
0	0	0	2107	1743	931	1921	1579
0	0	2	2107	1747	934	1925	1584
3	3	0	2105	1745	933	1926	1584
0	0	1	2105	1744	933	1925	1583
0	0	2	2105	1745	933	1926	1583
2	2	0	2095	1740	929	1920	1581
1	3	0	2106	1747	935	1926	1586
0	0	1	2107	1742	931	1923	1583
1	0	0	2105	1745	935	1926	1584
1	2	0	2103	1745	933	1925	1583
1	1	0	2104	1736	931	1924	1584
2	0	1	2104	1744	934	1925	1582
1	0	0	2105	1745	934	1926	1584
0	0	0	2104	1745	933	1926	1582
0	0	0	2102	1740	928	1921	1576
0	0	3	2104	1746	935	1927	1586
1	4	0	2106	1749	936	1926	1585
1	3	0	2106	1743	935	1926	1583
0	0	6	2100	1742	926	1919	1580
3	0	0	2105	1745	934	1924	1584
0	1	4	2096	1741	931	1923	1583
1	0	0	2100	1740	931	1925	1582
0	0	0	2106	1745	934	1925	1583
3	0	0	2103	1744	935	1926	1584
1	2	0	2098	1741	932	1926	1581
2	0	1	2105	1744	935	1928	1585
0	0	1	2099	1736	928	1919	1576
3	0	1	2102	1741	927	1919	1575
1	2	0	2106	1744	933	1927	1584
0	1	0	2105	1745	933	1926	1584
1	1	0	2105	1745	933	1928	1586
0	1	0	2105	1748	936	1925	1584
3	0	4	2105	1743	932	1925	1584
0	0	4	2105	1744	934	1924	1583
1	2	0	2105	1745	935	1925	1583
1	3	0	2105	1745	934	1926	1584
0	0	3	2101	1739	928	1919	1578
0	1	2	2107	1746	932	1927	1584
1	1	3	2105	1745	935	1925	1582
0	0	2	2105	1746	934	1928	1586
0	0	3	2100	1741	931	1923	1583
2	2	0	2108	1746	932	1926	1581
1	1	0	2105	1746	936	1925	1585
0	1	0	2105	1745	933	1926	1583
1	0	2	2105	1745	934	1923	1586
0	0	0	2104	1745	934	1924	1584
0	0	2	2105	1745	935	1921	1580
0	0	5	2107	1746	937	1928	1581
2	0	2	2106	1745	935	1926	1584
2	1	0	2105	1745	932	1926	1584
0	0	3	2097	1739	928	1919	1577
0	1	0	2105	1744	934	1923	1583
0	0	0	2105	1744	932	1926	1583
0	0	1	2105	1746	933	1926	1583
2	0	2	2099	1738	931	1924	1582
0	0	0	2105	1744	934	1923	1583
0	0	0	2105	1746	936	1927	1586
1	0	5	2109	1745	936	1927	1584
1	0	0	2105	1745	933	1926	1581
2	0	1	2105	1745	930	1920	1578
3	3	0	2104	1745	934	1924	1581
2	0	1	2105	1745	932	1925	1582
1	2	0	2105	1745	934	1925	1584
