# Supplementary material for: Assisting hand gesture classification and rehabilitation assessment via sEMG and finger motion data
Source: Front Bioeng Biotechnol. 2026 Jan 8;13:1751763. doi: 10.3389/fbioe.2025.1751763 (PMC12823985; doi:10.3389/fbioe.2025.1751763)
Supplement: Supplementary file 1 [file DataSheet1.zip › dataset/function 0/1/4/9.csv]

channel_2	channel_3	channel_6	pinky	ring finger	middle finger	forefinger	thumb
0	0	4	2098	1750	930	1920	1589
2	1	0	2102	1755	935	1926	1594
0	0	1	2104	1756	935	1925	1592
0	2	0	2103	1756	935	1924	1593
0	1	5	2103	1755	934	1927	1594
0	0	1	2101	1749	926	1925	1590
1	2	6	2103	1756	935	1928	1593
0	0	1	2102	1756	936	1929	1592
0	0	2	2101	1756	936	1929	1589
0	0	0	2102	1758	938	1930	1594
1	1	0	2105	1760	937	1928	1595
1	2	1	2104	1753	935	1928	1591
2	2	0	2099	1752	931	1922	1588
0	0	0	2101	1757	936	1925	1593
0	0	5	2103	1757	935	1928	1593
3	0	0	2104	1756	937	1929	1593
1	2	0	2098	1749	933	1926	1592
0	0	2	2103	1757	934	1929	1595
1	2	0	2102	1757	936	1930	1595
0	0	0	2105	1759	938	1930	1591
0	0	2	2104	1757	937	1929	1593
1	2	0	2104	1757	930	1923	1589
0	0	2	2103	1756	936	1929	1592
0	0	0	2104	1757	935	1929	1592
1	0	0	2102	1757	935	1931	1593
3	0	1	2102	1756	936	1928	1595
1	2	0	2102	1751	931	1924	1590
3	0	0	2105	1759	935	1929	1594
2	0	0	2103	1756	936	1928	1591
0	1	0	2102	1755	934	1928	1593
0	0	1	2102	1755	934	1928	1592
1	2	0	2103	1757	934	1929	1591
2	2	0	2098	1754	931	1928	1592
1	1	2	2103	1756	938	1927	1593
0	1	2	2103	1756	937	1928	1595
2	4	0	2101	1753	933	1926	1587
1	1	0	2104	1758	935	1926	1594
0	0	0	2102	1758	936	1927	1594
1	1	0	2103	1757	936	1928	1592
1	1	0	2094	1751	932	1918	1591
1	3	0	2103	1756	936	1929	1592
0	0	2	2101	1757	934	1927	1593
0	0	0	2103	1756	937	1928	1591
1	4	0	2103	1755	936	1928	1593
0	0	2	2103	1756	937	1928	1592
0	0	0	2103	1755	936	1928	1593
0	2	5	2098	1754	933	1927	1593
2	0	0	2103	1756	936	1927	1594
2	0	2	2118	1756	934	1928	1594
0	2	0	2099	1750	932	1923	1590
0	0	1	2101	1759	937	1931	1595
0	1	4	2104	1757	935	1929	1593
0	0	2	2101	1756	937	1929	1592
1	3	0	2096	1749	933	1925	1592
0	0	2	2102	1756	936	1928	1593
0	0	2	2100	1752	933	1925	1589
1	1	0	2103	1756	936	1927	1593
1	1	0	2102	1755	936	1927	1593
1	1	0	2103	1756	934	1924	1591
1	1	0	2103	1754	937	1929	1594
1	1	0	2105	1758	936	1928	1593
0	1	3	2102	1756	936	1927	1593
0	2	4	2103	1757	934	1928	1593
2	0	0	2098	1750	926	1923	1588
1	0	0	2103	1756	935	1931	1595
0	0	0	2105	1760	938	1929	1588
1	0	2	2095	1755	936	1930	1593
0	0	0	2100	1754	936	1927	1593
0	1	0	2104	1757	935	1929	1592
0	2	0	2100	1751	930	1927	1593
0	0	5	2104	1757	938	1931	1595
1	2	0	2104	1757	935	1929	1594
2	0	1	2102	1751	931	1923	1586
0	0	3	2102	1755	936	1927	1593
0	1	0	2103	1756	936	1926	1593
0	0	6	2102	1755	936	1927	1593
0	0	2	2099	1751	930	1923	1589
0	3	1	2102	1755	936	1929	1593
0	0	0	2101	1756	933	1922	1593
0	0	0	2103	1754	928	1922	1589
0	1	0	2103	1756	934	1927	1592
1	2	0	2100	1754	935	1926	1591
1	0	2	2103	1754	937	1927	1589
0	1	0	2094	1751	933	1927	1593
0	1	0	2102	1754	935	1929	1593
1	3	0	2101	1756	936	1931	1594
0	1	0	2097	1751	934	1924	1586
1	0	2	2104	1759	936	1928	1594
0	1	0	2103	1759	936	1928	1593
0	1	1	2103	1755	937	1926	1593
0	0	3	2098	1749	931	1924	1591
0	0	2	2102	1755	935	1927	1593
1	3	0	2096	1748	931	1925	1583
0	1	2	2102	1755	936	1929	1592
0	0	5	2102	1754	936	1926	1593
1	0	2	2102	1756	935	1925	1592
1	2	0	2102	1756	936	1929	1593
0	0	5	2101	1754	935	1929	1592
1	2	0	2101	1756	935	1927	1593
0	0	3	2102	1755	936	1928	1592
2	0	2	2100	1752	931	1922	1587
1	0	4	2102	1752	937	1929	1596
0	2	0	2102	1754	935	1927	1595
1	4	2	2104	1755	937	1929	1593
0	0	0	2099	1748	930	1922	1590
0	1	0	2103	1755	935	1928	1592
2	0	0	2103	1756	936	1930	1592
1	4	2	2103	1755	935	1926	1592
0	1	0	2103	1754	937	1931	1594
2	0	6	2104	1758	938	1930	1589
0	1	2	2105	1757	938	1929	1591
0	2	3	2104	1757	935	1929	1593
1	4	2	2101	1756	935	1929	1593
0	1	0	2097	1750	929	1922	1586
0	0	0	2102	1756	935	1928	1593
0	1	0	2102	1754	935	1928	1592
0	2	0	2102	1756	935	1925	1593
0	1	0	2099	1751	932	1929	1594
1	3	0	2105	1757	935	1931	1593
2	1	1	2102	1756	933	1928	1591
0	0	0	2103	1756	936	1928	1593
0	2	0	2104	1756	935	1928	1596
1	4	2	2103	1757	934	1928	1593
0	0	2	2103	1757	931	1923	1587
0	0	0	2103	1755	934	1928	1592
2	0	2	2104	1758	935	1929	1593
0	0	1	2102	1757	936	1930	1593
0	0	0	2095	1749	931	1921	1587
0	0	6	2103	1757	935	1927	1595
0	0	3	2103	1758	940	1928	1593
0	0	2	2105	1760	936	1931	1595
1	2	0	2101	1756	936	1929	1593
0	1	0	2104	1757	936	1928	1593
0	0	1	2102	1756	929	1927	1593
0	0	3	2102	1756	937	1930	1593
0	3	0	2102	1758	935	1929	1593
0	0	3	2100	1754	929	1924	1589
1	4	1	2103	1757	935	1929	1593
0	0	4	2103	1756	937	1929	1596
2	0	4	2101	1757	935	1929	1592
0	0	2	2101	1758	937	1928	1593
1	3	0	2099	1748	931	1922	1592
1	1	3	2103	1757	935	1929	1593
3	0	1	2103	1758	932	1926	1592
0	1	5	2103	1756	934	1929	1593
0	0	2	2102	1757	937	1930	1595
0	0	2	2105	1759	939	1930	1593
0	1	0	2103	1757	935	1928	1592
1	1	0	2103	1757	936	1927	1593
0	1	3	2104	1749	937	1929	1593
0	1	5	2097	1751	931	1922	1588
0	0	2	2104	1758	934	1929	1590
2	0	0	2103	1757	933	1929	1594
0	1	5	2102	1757	936	1928	1593
1	2	5	2098	1751	930	1928	1594
1	2	0	2105	1760	937	1931	1593
0	0	2	2102	1751	935	1927	1589
0	0	2	2100	1752	934	1924	1588
0	0	2	2107	1759	936	1930	1595
0	0	2	2102	1757	934	1928	1594
1	2	0	2102	1757	935	1924	1586
0	0	0	2101	1756	935	1927	1594
1	4	0	2104	1759	931	1929	1596
0	1	6	2104	1760	937	1932	1594
0	0	3	2102	1754	932	1921	1589
1	0	5	2103	1758	935	1932	1594
0	1	3	2103	1757	937	1929	1588
1	1	0	2102	1755	937	1928	1594
1	1	4	2099	1755	934	1927	1592
0	0	0	2104	1757	937	1928	1593
0	1	0	2098	1754	932	1925	1592
0	0	0	2103	1759	938	1929	1594
1	2	0	2104	1760	938	1931	1594
0	1	2	2102	1753	930	1923	1588
0	1	0	2103	1757	936	1928	1593
0	0	0	2103	1756	935	1929	1592
0	0	2	2103	1757	936	1929	1594
1	1	3	2103	1758	937	1931	1596
0	0	3	2099	1754	933	1924	1592
0	0	1	2105	1758	938	1925	1591
2	0	0	2104	1757	931	1921	1590
0	0	0	2103	1757	936	1927	1594
1	1	0	2101	1756	936	1927	1593
0	1	0	2106	1757	937	1927	1591
2	4	0	2099	1753	934	1927	1592
0	0	0	2102	1755	936	1926	1594
0	1	3	2103	1757	937	1930	1595
0	1	5	2102	1753	934	1919	1589
0	0	2	2104	1757	937	1928	1594
0	1	4	2104	1757	935	1926	1593
2	4	0	2104	1756	936	1929	1593
0	0	0	2099	1750	930	1926	1593
0	0	1	2103	1757	935	1928	1591
1	2	4	2105	1759	939	1930	1593
1	0	0	2100	1747	933	1928	1587
0	0	2	2103	1757	935	1929	1592
1	0	0	2103	1757	936	1928	1593
1	2	5	2103	1756	936	1923	1590
1	1	0	2104	1758	937	1931	1596
0	0	0	2103	1757	936	1929	1593
1	1	2	2103	1756	937	1928	1593
0	1	0	2099	1753	930	1923	1586
1	2	4	2103	1757	935	1928	1593
0	0	2	2104	1757	933	1926	1591
3	3	5	2103	1758	937	1929	1595
0	0	2	2099	1753	933	1920	1592
0	0	2	2104	1758	937	1928	1594
0	1	0	2104	1759	935	1927	1593
0	0	2	2103	1757	937	1928	1593
0	0	5	2102	1756	934	1928	1592
0	1	2	2103	1752	936	1931	1589
0	0	0	2102	1758	937	1928	1593
0	2	0	2101	1757	935	1927	1592
1	2	3	2103	1757	936	1928	1592
1	1	0	2099	1751	931	1920	1589
2	0	1	2102	1757	936	1927	1593
2	0	0	2103	1757	936	1929	1593
1	4	0	2104	1757	936	1928	1593
0	0	1	2103	1758	936	1928	1594
0	0	1	2098	1750	932	1927	1593
1	0	2	2103	1757	935	1929	1595
0	0	1	2102	1758	937	1926	1594
1	1	2	2106	1759	937	1930	1593
0	0	0	2104	1758	937	1928	1593
0	0	2	2104	1757	933	1924	1588
0	1	6	2102	1756	934	1927	1591
1	1	0	2103	1756	934	1928	1592
1	0	7	2104	1756	936	1928	1594
0	1	0	2099	1747	928	1921	1588
0	1	1	2105	1756	936	1929	1592
2	0	2	2102	1757	936	1933	1593
1	0	1	2106	1761	935	1929	1594
0	0	0	2102	1757	937	1929	1594
1	2	0	2104	1757	937	1929	1593
0	1	0	2102	1752	934	1926	1591
2	0	0	2101	1753	933	1926	1592
0	0	4	2103	1756	935	1927	1595
0	0	0	2103	1758	937	1930	1593
0	0	2	2101	1756	933	1924	1587
1	2	0	2102	1757	937	1928	1595
1	3	4	2102	1755	934	1928	1592
0	2	5	2105	1756	936	1927	1593
0	0	0	2099	1753	928	1921	1591
0	0	1	2104	1756	937	1929	1593
1	4	0	2103	1756	930	1925	1592
2	1	0	2103	1757	935	1927	1596
0	0	5	2103	1756	937	1930	1596
0	0	2	2103	1759	938	1929	1590
1	2	6	2100	1755	936	1926	1590
0	0	2	2104	1757	935	1929	1591
0	2	2	2103	1756	936	1929	1594
0	0	0	2098	1752	930	1921	1587
1	3	0	2103	1758	935	1927	1592
0	0	0	2102	1759	937	1933	1594
0	0	0	2106	1758	936	1929	1594
0	0	0	2103	1758	936	1928	1592
1	1	4	2098	1751	934	1927	1593
0	0	0	2103	1757	935	1928	1592
0	0	0	2096	1753	935	1922	1589
0	0	0	2104	1757	936	1930	1590
2	3	0	2102	1758	935	1928	1594
0	0	0	2101	1757	932	1923	1589
0	0	5	2104	1756	937	1930	1596
0	1	4	2103	1756	938	1929	1594
0	0	0	2104	1758	938	1929	1594
0	0	2	2099	1752	931	1920	1583
0	0	0	2103	1756	936	1927	1593
1	1	0	2103	1757	936	1928	1589
2	4	5	2103	1757	937	1928	1594
0	0	0	2099	1755	935	1927	1591
1	3	3	2103	1757	935	1928	1592
0	0	5	2103	1757	931	1928	1594
0	1	1	2102	1751	930	1927	1591
1	1	5	2102	1757	937	1929	1594
0	0	0	2103	1757	936	1925	1593
0	0	2	2100	1753	930	1924	1588
0	0	0	2102	1756	937	1928	1593
0	0	0	2103	1756	935	1928	1596
1	0	2	2105	1759	938	1929	1594
1	2	0	2100	1753	932	1923	1591
2	2	0	2103	1757	937	1928	1591
0	0	0	2100	1757	931	1922	1591
0	0	2	2087	1757	936	1926	1593
0	0	0	2105	1757	935	1928	1593
1	1	0	2103	1756	936	1927	1590
0	0	2	2097	1753	934	1928	1593
0	1	2	2102	1757	936	1930	1592
1	2	6	2103	1759	937	1930	1593
1	1	1	2098	1753	930	1924	1588
2	2	0	2098	1753	930	1922	1586
1	1	1	2104	1757	935	1929	1594
1	2	4	2103	1758	936	1927	1595
0	0	0	2103	1759	938	1931	1596
0	0	5	2098	1753	936	1927	1592
1	1	1	2103	1757	935	1927	1593
0	0	0	2103	1757	934	1929	1594
0	0	0	2102	1757	935	1928	1595
0	0	2	2101	1756	935	1929	1593
1	0	0	2103	1759	936	1931	1593
0	0	0	2104	1758	936	1928	1593
0	0	0	2103	1756	935	1927	1593
1	2	0	2102	1757	934	1929	1593
0	0	0	2099	1752	931	1919	1588
1	1	5	2103	1756	937	1928	1594
2	4	0	2102	1757	934	1928	1593
2	0	0	2101	1756	936	1928	1593
0	1	2	2099	1750	931	1925	1593
0	1	0	2103	1760	937	1930	1595
1	1	2	2104	1758	934	1927	1593
2	2	3	2105	1757	937	1930	1593
0	0	0	2102	1756	936	1927	1593
1	1	2	2101	1757	935	1926	1587
0	0	2	2102	1756	935	1928	1591
3	3	0	2102	1756	935	1929	1595
3	0	0	2105	1758	937	1929	1593
0	0	1	2104	1758	935	1929	1593
0	1	3	2099	1751	931	1923	1589
0	0	3	2104	1757	935	1928	1595
0	0	0	2102	1757	935	1929	1594
2	3	0	2103	1756	935	1927	1593
0	0	0	2098	1752	934	1927	1591
0	0	2	2102	1758	936	1927	1595
1	2	2	2100	1755	936	1928	1594
2	2	4	2105	1759	935	1929	1593
1	0	2	2104	1758	934	1927	1592
0	1	2	2103	1754	930	1922	1582
0	0	0	2103	1756	937	1927	1593
0	0	0	2103	1756	937	1928	1592
0	0	0	2102	1757	936	1927	1597
0	0	5	2099	1753	930	1924	1586
0	0	0	2104	1757	936	1929	1594
0	0	2	2102	1756	935	1928	1592
1	4	1	2104	1756	935	1924	1590
0	0	4	2103	1757	935	1927	1593
1	1	0	2102	1756	936	1927	1593
0	0	2	2102	1757	936	1928	1593
0	0	0	2101	1751	933	1928	1593
0	0	2	2103	1756	938	1930	1594
0	0	2	2104	1758	937	1929	1594
0	1	0	2099	1752	931	1922	1588
0	0	0	2103	1756	936	1929	1590
0	0	2	2103	1757	935	1928	1593
1	1	3	2102	1756	936	1929	1594
0	0	0	2098	1751	931	1922	1591
1	1	3	2101	1756	935	1926	1593
0	0	1	2103	1755	930	1926	1594
1	2	2	2117	1757	938	1930	1594
0	0	0	2106	1756	937	1928	1593
0	0	2	2103	1755	936	1927	1588
0	0	1	2103	1757	936	1926	1588
0	0	1	2100	1753	936	1927	1592
2	2	5	2100	1756	935	1929	1595
0	0	3	2104	1758	938	1928	1593
0	1	0	2101	1752	932	1920	1590
1	2	0	2102	1757	935	1928	1592
0	1	4	2101	1756	936	1928	1592
2	4	0	2100	1756	935	1928	1592
2	0	0	2098	1751	932	1927	1593
0	0	1	2103	1756	935	1928	1592
3	0	0	2100	1753	935	1922	1591
0	1	2	2103	1756	938	1929	1594
0	0	0	2103	1758	938	1930	1595
1	1	3	2105	1757	931	1925	1589
1	4	1	2102	1754	936	1928	1593
0	0	0	2103	1756	935	1928	1593
1	1	1	2103	1756	935	1930	1594
1	0	1	2098	1752	933	1923	1589
2	4	4	2097	1750	931	1928	1587
1	1	2	2104	1755	937	1929	1593
1	1	2	2102	1753	936	1921	1591
0	0	0	2099	1757	937	1929	1595
0	0	2	2100	1758	937	1930	1595
0	0	0	2105	1758	937	1928	1593
0	0	1	2099	1748	933	1926	1593
1	1	0	2104	1757	934	1928	1593
0	0	0	2101	1757	936	1928	1594
0	0	2	2099	1751	931	1922	1589
1	1	1	2102	1755	936	1928	1592
0	0	0	2106	1756	934	1928	1592
1	0	1	2103	1756	935	1928	1593
1	1	2	2098	1752	931	1926	1594
0	0	0	2105	1759	937	1930	1593
0	0	0	2104	1751	930	1926	1586
2	2	2	2104	1753	936	1928	1593
0	0	0	2103	1756	935	1930	1592
0	0	0	2102	1755	935	1925	1591
1	0	1	2102	1755	936	1927	1584
0	0	0	2099	1753	935	1928	1592
1	4	0	2103	1756	935	1931	1593
1	1	2	2103	1756	934	1930	1593
1	1	1	2103	1756	936	1930	1595
0	0	6	2101	1755	935	1927	1594
1	1	2	2102	1755	935	1926	1594
0	0	0	2102	1755	934	1928	1594
0	0	0	2097	1750	928	1922	1587
2	4	0	2102	1756	935	1927	1592
1	1	2	2105	1755	937	1928	1594
0	0	1	2103	1757	938	1930	1594
0	0	0	2103	1757	937	1929	1593
0	0	2	2103	1756	935	1929	1592
1	1	1	2101	1755	936	1927	1592
2	1	0	2103	1759	935	1928	1592
0	1	1	2103	1756	934	1929	1594
0	0	0	2101	1752	930	1923	1585
0	1	2	2103	1757	934	1929	1592
1	1	0	2104	1759	934	1929	1594
1	2	0	2102	1758	936	1927	1593
0	0	2	2094	1751	930	1925	1591
0	0	0	2103	1757	935	1929	1593
0	0	0	2105	1758	937	1932	1595
1	2	0	2105	1758	937	1929	1594
1	2	0	2104	1759	937	1927	1594
3	4	0	2103	1757	935	1928	1593
0	0	1	2104	1757	934	1926	1587
0	0	4	2101	1756	936	1928	1593
1	1	0	2101	1757	936	1929	1593
0	0	3	2103	1756	935	1929	1591
0	0	1	2100	1750	932	1922	1589
0	0	2	2103	1758	936	1931	1595
2	0	0	2103	1759	938	1930	1593
0	0	0	2105	1757	937	1929	1594
0	1	0	2099	1752	934	1925	1593
0	0	2	2103	1757	935	1929	1592
0	0	1	2100	1755	935	1924	1593
1	1	1	2102	1758	934	1929	1593
1	2	4	2102	1757	935	1929	1594
0	0	2	2103	1755	931	1924	1589
0	0	0	2104	1754	932	1923	1589
1	2	0	2103	1758	934	1929	1594
1	1	0	2103	1757	937	1929	1593
0	1	4	2104	1757	936	1927	1594
0	0	2	2099	1752	930	1923	1588
1	1	3	2104	1758	935	1929	1592
1	2	0	2103	1757	936	1925	1592
0	1	0	2103	1758	937	1930	1594
0	1	0	2104	1759	937	1930	1593
1	2	0	2103	1758	938	1929	1594
1	2	0	2099	1752	934	1928	1593
1	2	0	2104	1758	935	1928	1592
0	0	2	2103	1756	937	1928	1590
3	0	0	2099	1751	931	1923	1588
2	4	0	2102	1757	937	1928	1594
0	0	0	2105	1758	938	1929	1592
1	2	0	2102	1757	937	1929	1595
1	1	3	2099	1754	935	1929	1593
0	0	0	2097	1749	932	1927	1592
1	1	5	2103	1758	935	1929	1593
1	2	7	2099	1750	933	1925	1587
2	0	0	2104	1757	936	1928	1593
0	0	0	2102	1757	935	1928	1595
3	1	0	2102	1754	936	1923	1588
0	0	2	2103	1758	937	1927	1593
0	0	0	2106	1757	936	1927	1592
1	1	5	2103	1755	936	1927	1591
1	1	1	2099	1751	931	1922	1587
1	1	1	2101	1757	935	1928	1592
0	1	3	2103	1755	937	1928	1586
0	0	0	2102	1756	936	1929	1592
1	1	1	2098	1754	934	1927	1591
2	2	0	2102	1757	938	1929	1596
0	0	0	2103	1755	929	1926	1592
1	2	6	2104	1758	935	1929	1592
1	1	2	2102	1757	936	1927	1593
1	1	6	2102	1756	937	1927	1593
0	1	0	2096	1753	931	1924	1590
0	0	2	2101	1757	937	1930	1594
2	1	0	2104	1759	937	1929	1593
0	1	3	2102	1758	935	1929	1593
0	0	0	2096	1751	929	1923	1591
0	0	3	2102	1755	934	1928	1591
0	0	0	2102	1757	932	1926	1595
0	0	2	2104	1759	934	1929	1592
1	0	2	2102	1757	936	1929	1593
0	2	1	2103	1757	936	1926	1590
1	1	2	2093	1752	932	1926	1592
0	0	0	2103	1758	935	1927	1595
0	0	2	2102	1756	937	1927	1593
1	1	2	2099	1753	932	1922	1589
0	0	0	2102	1756	934	1928	1594
1	1	3	2102	1756	935	1928	1593
0	0	0	2102	1758	936	1931	1596
0	0	2	2102	1756	935	1928	1593
0	1	5	2098	1750	929	1925	1592
0	0	2	2103	1757	935	1929	1593
0	0	0	2103	1749	933	1926	1583
1	1	5	2103	1757	938	1926	1594
3	0	0	2103	1755	935	1927	1592
1	0	0	2103	1756	934	1928	1592
2	0	0	2103	1755	935	1928	1592
0	0	2	2103	1757	935	1928	1592
0	0	0	2100	1757	937	1928	1593
1	0	0	2101	1751	930	1922	1590
0	1	5	2105	1759	937	1931	1593
1	1	1	2103	1758	937	1926	1593
3	1	6	2105	1757	936	1928	1592
1	0	0	2096	1752	930	1923	1591
2	1	2	2102	1757	936	1928	1593
0	1	0	2101	1757	935	1928	1592
1	1	2	2100	1757	936	1929	1593
0	0	2	2102	1756	936	1927	1593
1	0	2	2102	1756	936	1928	1591
0	0	3	2102	1757	935	1931	1595
0	0	0	2105	1760	936	1929	1592
0	0	3	2102	1758	935	1928	1594
2	0	0	2097	1751	930	1923	1588
0	0	0	2099	1751	930	1922	1583
1	1	3	2103	1756	935	1929	1593
2	4	2	2100	1757	938	1931	1595
0	0	2	2105	1758	936	1927	1593
0	0	2	2099	1753	930	1926	1593
1	1	2	2102	1756	936	1927	1593
1	2	5	2100	1755	935	1923	1591
0	0	2	2102	1756	936	1927	1592
0	1	5	2105	1755	937	1930	1592
1	2	0	2102	1757	933	1924	1587
0	0	0	2101	1755	935	1928	1594
0	0	0	2100	1758	938	1930	1594
0	0	0	2104	1759	938	1929	1594
0	1	0	2098	1749	932	1922	1587
3	0	1	2103	1757	932	1932	1592
0	1	2	2102	1751	935	1929	1589
1	4	0	2101	1756	937	1927	1592
0	1	0	2100	1755	935	1926	1592
1	2	5	2100	1757	936	1930	1594
1	2	0	2105	1758	937	1929	1595
1	1	4	2103	1750	934	1927	1592
0	1	4	2102	1756	935	1928	1593
0	1	2	2103	1757	936	1929	1592
0	2	0	2099	1753	930	1923	1585
2	2	3	2103	1757	937	1927	1593
1	1	2	2102	1757	937	1929	1593
1	1	0	2102	1757	935	1927	1595
1	2	1	2098	1753	931	1925	1594
0	1	5	2103	1758	938	1929	1593
1	1	5	2103	1755	932	1927	1587
0	0	4	2102	1756	937	1929	1593
0	0	1	2102	1756	935	1928	1593
0	1	2	2102	1757	936	1925	1590
0	0	0	2101	1755	934	1928	1593
1	0	0	2102	1758	935	1929	1593
1	1	4	2103	1758	936	1929	1595
1	2	0	2102	1758	937	1929	1593
1	1	3	2100	1750	928	1922	1586
0	0	0	2103	1756	935	1930	1592
0	1	2	2103	1756	937	1929	1590
1	2	0	2103	1757	935	1929	1592
1	1	0	2097	1756	934	1929	1592
2	0	0	2102	1759	938	1930	1594
0	0	2	2102	1757	932	1924	1592
0	0	3	2104	1756	936	1929	1593
2	0	2	2103	1756	937	1927	1592
0	4	0	2102	1754	932	1923	1588
0	1	6	2100	1756	936	1928	1594
0	0	0	2102	1757	936	1928	1593
0	0	2	2103	1756	937	1928	1595
1	1	0	2096	1751	929	1922	1586
1	2	0	2104	1758	937	1931	1592
1	4	0	2103	1759	935	1923	1591
0	1	3	2104	1758	937	1926	1593
0	2	5	2103	1757	937	1928	1593
0	4	0	2102	1757	936	1929	1593
1	1	5	2103	1757	936	1931	1592
0	0	2	2098	1757	937	1928	1594
0	0	0	2104	1759	937	1932	1593
1	1	2	2105	1759	935	1930	1595
1	2	1	2101	1755	932	1925	1586
0	0	3	2104	1758	938	1930	1594
2	1	0	2105	1759	937	1930	1595
1	2	0	2105	1759	937	1930	1595
0	1	0	2097	1754	933	1925	1593
1	3	2	2107	1758	938	1932	1597
0	0	5	2101	1750	935	1927	1586
2	0	0	2106	1760	936	1931	1594
1	2	0	2106	1759	936	1930	1594
0	0	0	2106	1756	935	1927	1590
2	0	0	2101	1756	935	1931	1594
0	0	1	2103	1758	937	1931	1595
1	2	0	2103	1761	940	1933	1595
2	0	1	2106	1758	938	1931	1592
0	0	1	2101	1753	932	1925	1587
0	1	2	2105	1759	936	1929	1594
0	0	5	2104	1759	936	1930	1589
0	0	5	2107	1761	937	1929	1590
0	0	2	2104	1758	937	1926	1590
0	0	0	2104	1758	938	1931	1594
0	0	3	2104	1757	936	1930	1594
2	0	0	2100	1758	935	1930	1595
0	0	0	2099	1752	932	1924	1590
3	0	0	2106	1762	939	1931	1595
1	0	1	2105	1759	935	1930	1593
3	3	1	2105	1757	936	1929	1594
0	0	0	2100	1752	938	1929	1592
2	2	0	2105	1757	936	1930	1593
2	2	0	2104	1760	937	1930	1594
0	0	0	2104	1759	938	1931	1595
0	0	5	2104	1758	937	1928	1595
0	1	0	2104	1758	934	1926	1588
2	1	0	2104	1757	936	1931	1595
0	0	1	2104	1758	936	1928	1592
1	1	0	2105	1759	935	1931	1594
0	0	4	2096	1751	931	1925	1591
1	1	5	2099	1753	933	1925	1588
0	0	2	2106	1758	936	1931	1593
1	1	0	2104	1758	934	1930	1594
0	0	2	2104	1759	936	1930	1594
1	2	2	2101	1757	936	1930	1593
0	0	2	2104	1756	934	1928	1595
1	0	3	2104	1757	936	1929	1595
1	1	0	2104	1758	934	1929	1595
1	1	5	2105	1757	936	1931	1597
2	3	0	2103	1754	934	1927	1591
1	1	0	2106	1762	938	1931	1592
2	4	0	2105	1754	935	1929	1591
1	2	0	2103	1757	936	1929	1595
2	3	0	2099	1750	929	1924	1592
0	0	3	2102	1758	936	1930	1594
0	0	2	2104	1758	936	1928	1595
1	1	0	2105	1757	939	1931	1594
0	1	4	2103	1757	937	1929	1596
1	2	0	2103	1756	937	1930	1594
0	0	2	2102	1756	935	1926	1590
1	4	0	2104	1758	935	1931	1594
0	0	2	2104	1751	936	1929	1593
0	0	1	2104	1758	936	1929	1593
0	0	0	2099	1749	930	1922	1588
1	1	2	2103	1756	938	1931	1596
1	1	1	2102	1758	937	1932	1593
0	0	1	2106	1759	936	1931	1594
2	3	6	2101	1751	932	1928	1592
1	1	1	2104	1758	936	1925	1591
0	0	0	2103	1758	936	1930	1594
2	2	2	2104	1757	936	1929	1593
0	0	0	2104	1758	936	1928	1593
0	0	1	2103	1756	933	1924	1589
0	0	2	2104	1758	935	1931	1595
1	1	3	2103	1759	937	1925	1593
0	0	1	2106	1758	939	1931	1594
1	2	5	2104	1756	937	1930	1593
1	3	0	2099	1750	930	1922	1587
2	4	0	2104	1756	936	1930	1595
1	2	2	2103	1757	936	1929	1594
1	1	3	2103	1758	936	1922	1596
0	0	0	2103	1759	938	1931	1595
0	1	1	2105	1751	934	1928	1593
0	0	1	2104	1757	936	1930	1595
0	0	0	2103	1757	936	1930	1594
0	1	4	2104	1757	937	1928	1594
0	0	0	2099	1750	930	1923	1587
0	0	0	2103	1757	935	1929	1594
0	0	0	2103	1751	932	1928	1593
0	0	2	2103	1755	937	1930	1595
2	0	0	2097	1752	931	1923	1594
0	0	0	2105	1759	937	1931	1593
1	0	0	2104	1756	936	1930	1594
0	0	0	2101	1757	938	1928	1594
0	0	0	2102	1756	937	1929	1593
0	0	0	2102	1754	937	1929	1592
0	0	0	2099	1750	936	1930	1593
0	1	0	2104	1757	939	1931	1593
0	0	0	2103	1757	935	1929	1593
0	0	0	2103	1756	936	1929	1593
1	1	0	2100	1749	930	1921	1581
0	0	2	2102	1755	936	1929	1593
0	0	0	2099	1746	933	1926	1593
1	1	2	2102	1755	936	1929	1594
3	0	0	2096	1749	929	1924	1591
1	3	0	2103	1756	937	1930	1596
1	0	4	2104	1757	938	1930	1592
0	0	2	2103	1757	937	1929	1592
0	0	0	2102	1755	935	1929	1593
1	2	0	2097	1753	933	1927	1584
0	1	2	2102	1756	934	1929	1592
0	0	2	2101	1755	934	1930	1594
1	0	3	2104	1758	939	1930	1595
0	0	0	2103	1756	936	1929	1592
1	3	2	2097	1749	929	1921	1581
0	0	2	2103	1756	935	1930	1593
0	0	1	2094	1751	935	1927	1592
0	0	1	2099	1750	927	1923	1585
0	1	1	2100	1753	930	1924	1588
0	0	0	2103	1758	936	1930	1594
1	1	2	2102	1760	936	1930	1593
0	0	2	2103	1757	937	1929	1593
0	0	5	2101	1756	935	1929	1593
0	0	0	2104	1757	936	1929	1593
0	0	1	2102	1757	935	1927	1594
1	1	3	2104	1756	936	1928	1590
0	0	6	2104	1758	938	1930	1596
0	0	1	2100	1755	933	1926	1589
0	2	0	2105	1758	935	1930	1592
0	0	2	2106	1757	933	1928	1594
0	0	5	2104	1758	936	1928	1594
2	0	0	2096	1750	932	1923	1590
0	0	5	2103	1757	937	1929	1594
0	2	0	2104	1759	936	1928	1600
0	0	1	2104	1758	936	1930	1595
2	0	0	2103	1757	935	1932	1596
1	3	2	2102	1757	934	1930	1594
1	3	3	2102	1757	935	1928	1591
1	1	2	2103	1757	936	1929	1593
2	1	0	2103	1757	939	1928	1591
0	0	0	2103	1758	935	1930	1593
0	0	1	2098	1753	928	1924	1588
0	1	2	2098	1759	938	1931	1592
0	1	1	2104	1759	937	1929	1595
0	1	5	2104	1759	937	1930	1594
1	2	0	2097	1750	931	1928	1592
0	1	0	2099	1757	936	1929	1586
1	2	2	2104	1758	936	1930	1593
2	0	2	2104	1757	935	1929	1591
2	0	1	2103	1758	936	1929	1594
1	2	0	2102	1756	937	1924	1590
0	0	3	2104	1759	937	1931	1596
2	0	2	2104	1760	939	1930	1591
0	0	0	2105	1758	937	1928	1593
2	0	4	2103	1756	936	1931	1595
0	0	4	2101	1750	932	1922	1589
1	1	5	2101	1758	935	1929	1592
1	2	2	2102	1757	934	1927	1593
0	0	0	2104	1768	936	1929	1594
1	2	3	2097	1752	933	1928	1593
0	0	0	2103	1758	934	1926	1593
1	4	0	2103	1757	937	1929	1595
2	0	2	2103	1758	937	1931	1595
0	1	3	2106	1760	937	1931	1593
1	0	0	2103	1752	931	1925	1587
0	0	2	2103	1758	936	1929	1593
0	0	1	2103	1758	932	1925
