# Supplementary material for: Assisting hand gesture classification and rehabilitation assessment via sEMG and finger motion data
Source: Front Bioeng Biotechnol. 2026 Jan 8;13:1751763. doi: 10.3389/fbioe.2025.1751763 (PMC12823985; doi:10.3389/fbioe.2025.1751763)
Supplement: Supplementary file 1 [file DataSheet1.zip › dataset/function 0/1/5/0.csv]

channel_2	channel_3	channel_6	pinky	ring finger	middle finger	forefinger	thumb
0	2	4	2104	1942	1016	2014	1567
1	2	0	2103	1938	1012	2014	1568
1	1	0	2099	1935	1010	2006	1563
0	1	0	2099	1933	1008	2005	1558
1	3	1	2102	1938	1013	2013	1566
0	0	5	2103	1939	1013	2011	1566
3	0	2	2109	1939	1013	2013	1567
1	1	0	2102	1938	1013	2013	1567
2	0	0	2106	1939	1007	2007	1557
1	4	0	2103	1940	1013	2012	1567
0	0	0	2104	1939	1011	2010	1566
0	0	1	2103	1940	1013	2011	1567
0	1	3	2098	1932	1010	2011	1565
0	0	4	2104	1935	1007	2012	1566
1	2	2	2104	1940	1016	2015	1568
0	0	0	2104	1937	1013	2015	1567
1	0	2	2103	1940	1012	2013	1566
1	2	0	2098	1932	1008	2005	1560
1	4	0	2103	1938	1014	2012	1567
1	1	0	2102	1938	1012	2011	1566
2	0	0	2104	1938	1014	2015	1568
0	0	0	2104	1938	1012	2014	1567
0	0	0	2102	1939	1014	2011	1567
0	0	4	2103	1935	1009	2006	1559
1	3	2	2103	1939	1014	2012	1568
0	0	2	2102	1940	1012	2013	1567
1	0	3	2104	1940	1012	2013	1567
0	0	6	2098	1934	1010	2011	1566
0	0	3	2103	1939	1010	2008	1565
1	3	0	2103	1939	1013	2012	1566
0	0	1	2103	1939	1013	2012	1566
1	2	0	2102	1938	1013	2013	1569
0	0	3	2101	1936	1008	2007	1559
2	0	2	2103	1939	1013	2012	1567
0	1	0	2102	1938	1013	2012	1567
0	0	0	2103	1938	1011	2012	1565
3	0	2	2102	1938	1012	2012	1567
1	2	2	2102	1937	1013	2007	1559
0	1	0	2103	1939	1013	2013	1566
3	0	1	2102	1938	1012	2012	1567
1	0	2	2104	1941	1010	2011	1566
0	1	0	2104	1940	1014	2012	1567
1	0	2	2097	1933	1009	2009	1564
1	0	2	2102	1938	1007	2008	1567
0	1	0	2103	1939	1011	2013	1567
2	0	2	2103	1937	1012	2013	1566
2	0	2	2101	1936	1012	2010	1568
0	0	0	2100	1934	1009	2006	1560
2	0	0	2105	1939	1014	2013	1566
0	2	2	2102	1940	1013	2012	1566
0	0	0	2103	1939	1011	2012	1567
0	1	0	2103	1939	1012	2010	1565
1	0	0	2102	1938	1012	2008	1562
2	0	6	2103	1939	1013	2012	1567
0	0	0	2103	1940	1014	2008	1563
0	1	0	2105	1941	1013	2013	1567
2	0	4	2098	1930	1007	2009	1565
0	0	0	2098	1929	1010	2011	1566
0	0	3	2103	1939	1011	2006	1565
0	0	5	2104	1939	1015	2014	1568
1	1	2	2105	1939	1014	2011	1566
1	2	1	2103	1939	1013	2013	1567
0	1	0	2095	1929	1008	2006	1561
0	1	0	2103	1940	1012	2012	1567
0	1	2	2102	1938	1013	2012	1566
1	2	1	2104	1938	1013	2014	1568
1	1	2	2103	1940	1015	2014	1568
0	0	0	2104	1933	1010	2008	1562
0	0	4	2104	1939	1014	2011	1567
0	0	0	2103	1939	1013	2005	1562
0	1	0	2102	1939	1012	2011	1567
0	1	0	2098	1931	1007	2009	1565
0	0	0	2104	1939	1012	2006	1561
0	2	0	2106	1940	1015	2013	1568
1	4	1	2106	1940	1013	2012	1568
0	0	0	2104	1940	1012	2012	1567
0	2	0	2104	1939	1014	2013	1568
1	4	1	2100	1933	1006	2006	1559
0	1	0	2104	1940	1015	2013	1568
0	0	0	2112	1938	1012	2013	1567
0	0	5	2104	1938	1009	2013	1568
0	1	0	2107	1942	1017	2020	1575
2	2	0	2103	1937	1010	2011	1567
2	0	2	2103	1939	1014	2014	1568
0	0	3	2106	1939	1013	2013	1563
1	3	0	2103	1938	1012	2011	1566
2	2	0	2099	1932	1006	2004	1560
0	0	5	2109	1939	1016	2016	1569
0	0	6	2102	1940	1014	2011	1567
0	0	0	2104	1938	1012	2009	1566
0	1	0	2104	1939	1017	2012	1567
1	2	0	2102	1937	1008	2007	1562
0	4	0	2103	1939	1015	2011	1567
0	3	0	2103	1937	1011	2013	1567
0	0	3	2106	1941	1015	2013	1568
0	0	0	2101	1933	1008	2011	1564
0	2	0	2104	1938	1013	2011	1565
0	0	0	2103	1938	1012	2011	1567
0	2	0	2104	1939	1013	2011	1566
1	4	1	2113	1951	1023	2024	1577
0	1	1	2104	1940	1013	2012	1567
0	1	3	2100	1934	1008	2005	1561
0	0	5	2101	1939	1012	2013	1566
0	0	1	2104	1938	1012	2012	1564
0	0	3	2102	1939	1012	2012	1566
1	2	0	2103	1935	1012	2014	1568
1	3	1	2104	1939	1012	2006	1562
0	0	6	2104	1938	1011	2011	1565
1	1	3	2104	1938	1011	2009	1564
0	1	0	2104	1939	1012	2013	1566
0	1	5	2098	1930	1011	2011	1566
0	0	2	2102	1940	1009	2009	1564
1	1	0	2101	1938	1013	2013	1568
0	0	0	2105	1940	1014	2012	1567
1	2	0	2104	1939	1013	2012	1567
1	3	0	2095	1932	1006	2004	1557
1	1	5	2104	1937	1014	2011	1566
1	1	4	2104	1941	1014	2016	1570
2	3	0	2105	1940	1013	2013	1567
1	0	5	2104	1939	1011	2012	1565
0	2	0	2104	1936	1013	2012	1567
0	0	5	2103	1932	1007	2007	1562
1	3	0	2102	1936	1013	2011	1566
0	0	3	2104	1936	1009	2009	1564
1	2	0	2104	1939	1015	2014	1569
1	2	0	2107	1937	1013	2012	1567
2	0	2	2105	1937	1009	2010	1566
0	0	0	2103	1938	1013	2010	1568
2	2	0	2104	1938	1013	2011	1567
0	1	0	2104	1939	1012	2012	1567
0	1	0	2096	1932	1007	2004	1563
0	0	4	2102	1940	1012	2014	1569
0	0	2	2105	1939	1012	2013	1567
0	0	2	2105	1940	1014	2012	1568
1	0	3	2104	1939	1012	2013	1566
0	0	0	2103	1938	1012	2013	1566
0	4	2	2102	1932	1008	2007	1561
0	1	0	2103	1939	1015	2014	1570
0	0	4	2104	1937	1008	2010	1566
0	1	0	2104	1939	1012	2013	1566
0	0	0	2098	1934	1010	2011	1566
2	0	2	2104	1939	1006	2008	1565
1	1	1	2106	1939	1012	2014	1568
2	0	2	2103	1938	1013	2012	1569
1	1	0	2105	1940	1014	2014	1567
0	0	2	2102	1932	1009	2004	1559
0	0	0	2100	1938	1012	2013	1567
1	0	2	2102	1938	1013	2012	1567
1	1	2	2104	1939	1012	2013	1571
2	0	2	2102	1937	1011	2012	1566
1	4	2	2101	1938	1011	2010	1565
1	0	2	2105	1940	1014	2012	1567
1	4	0	2103	1940	1008	2007	1565
3	0	2	2104	1929	1009	2009	1563
0	2	1	2103	1938	1013	2013	1569
0	0	0	2099	1937	1014	2012	1568
1	2	0	2107	1936	1005	2009	1566
0	0	2	2105	1938	1011	2011	1566
0	1	4	2103	1939	1013	2011	1567
0	1	4	2103	1938	1014	2013	1567
0	0	0	2099	1932	1007	2004	1561
0	0	1	2103	1938	1013	2012	1569
0	1	2	2105	1940	1015	2013	1568
0	1	0	2104	1939	1013	2012	1568
0	0	3	2103	1937	1013	2012	1561
2	4	0	2101	1937	1005	2005	1560
1	1	0	2103	1938	1012	2012	1566
0	1	0	2104	1938	1004	2008	1567
0	0	6	2107	1940	1016	2015	1568
1	1	1	2100	1933	1011	2012	1565
2	0	2	2104	1938	1008	2005	1565
0	0	2	2104	1932	1007	2010	1566
1	4	0	2103	1938	1012	2013	1566
0	3	1	2104	1939	1013	2012	1567
1	0	4	2103	1939	1011	2013	1567
2	1	0	2100	1929	1006	2005	1558
2	3	6	2104	1939	1014	2012	1567
0	0	0	2104	1941	1014	2012	1567
1	1	0	2105	1940	1013	2013	1567
0	1	2	2102	1937	1013	2010	1567
2	0	0	2104	1939	1012	2011	1566
0	0	0	2104	1939	1011	2013	1566
1	1	2	2103	1938	1012	2014	1567
0	0	0	2103	1939	1012	2014	1568
0	0	1	2100	1932	1010	2007	1559
0	0	6	2104	1938	1014	2012	1566
0	1	5	2104	1939	1013	2010	1567
1	1	1	2104	1939	1014	2012	1566
1	3	0	2103	1939	1010	2013	1566
1	2	0	2102	1935	1005	2000	1561
0	1	0	2102	1939	1014	2014	1569
1	0	1	2104	1935	1012	2013	1566
2	3	0	2104	1938	1012	2013	1566
1	0	2	2101	1939	1012	2012	1567
0	0	5	2104	1937	1012	2011	1567
0	0	3	2105	1940	1014	2013	1565
0	0	0	2102	1939	1013	2012	1567
0	1	1	2104	1938	1012	2011	1567
0	0	2	2104	1939	1012	2011	1567
0	0	3	2099	1929	1008	2004	1562
0	0	1	2103	1938	1011	2013	1567
1	3	0	2101	1938	1015	2014	1569
0	0	2	2106	1940	1011	2013	1569
1	2	0	2105	1939	1012	2013	1566
0	0	2	2099	1933	1007	2005	1559
1	2	0	2103	1938	1013	2012	1567
0	1	2	2103	1935	1011	2011	1566
0	0	2	2103	1937	1012	2013	1567
1	1	0	2101	1938	1014	2014	1567
2	1	2	2104	1934	1012	2010	1567
0	0	3	2103	1938	1011	2012	1567
0	0	0	2104	1938	1013	2012	1567
0	1	3	2103	1938	1013	2011	1567
1	2	0	2107	1940	1015	2014	1567
3	1	0	2098	1936	1007	2006	1562
0	0	1	2103	1939	1013	2013	1564
1	1	0	2104	1939	1012	2011	1567
0	0	3	2101	1940	1010	2013	1565
0	0	3	2103	1938	1014	2011	1568
0	2	0	2101	1931	1010	2007	1562
0	0	5	2106	1940	1014	2011	1567
1	2	0	2101	1936	1012	2012	1568
0	0	1	2104	1939	1013	2013	1570
1	2	0	2103	1940	1013	2014	1567
0	0	2	2101	1937	1011	2012	1563
0	0	2	2104	1939	1012	2012	1573
0	0	3	2104	1939	1013	2012	1566
2	3	0	2104	1939	1012	2013	1567
1	2	2	2100	1934	1006	2006	1565
0	0	2	2105	1938	1014	2014	1569
0	0	1	2106	1941	1012	2014	1567
1	1	6	2104	1938	1010	2012	1567
0	0	0	2104	1939	1012	2013	1567
0	0	2	2103	1938	1012	2012	1567
3	0	2	2096	1933	1008	2009	1563
0	0	2	2105	1941	1015	2013	1568
0	1	0	2102	1936	1013	2012	1565
0	0	6	2105	1939	1011	2013	1567
1	3	0	2100	1938	1013	2011	1567
2	3	5	2098	1937	1011	2010	1563
0	0	0	2104	1938	1010	2012	1566
0	2	5	2104	1938	1015	2015	1566
0	1	5	2106	1940	1015	2013	1568
0	0	1	2098	1931	1007	2006	1563
1	2	6	2102	1938	1012	2011	1562
0	0	2	2106	1937	1014	2011	1566
0	1	0	2103	1938	1014	2013	1565
0	0	0	2100	1937	1012	2012	1564
0	0	0	2100	1930	1010	2009	1559
0	1	4	2100	1931	1006	2003	1561
2	0	0	2103	1939	1014	2012	1568
0	0	2	2100	1936	1011	2012	1567
1	4	0	2103	1938	1013	2012	1567
1	2	0	2102	1937	1014	2014	1570
0	0	0	2103	1938	1011	2010	1561
0	0	1	2104	1938	1012	2013	1568
1	2	0	2103	1939	1012	2012	1562
0	1	2	2104	1936	1012	2012	1565
0	1	6	2098	1931	1005	2006	1564
2	0	0	2103	1937	1013	2011	1562
1	4	0	2103	1938	1012	2015	1568
0	0	2	2105	1940	1013	2013	1567
0	0	2	2104	1937	1012	2012	1566
1	0	0	2099	1933	1007	2005	1561
1	1	5	2104	1938	1012	2011	1567
0	0	3	2099	1934	1012	2012	1566
2	1	0	2102	1934	1013	2012	1567
0	0	1	2106	1938	1014	2014	1567
0	1	0	2103	1937	1012	2012	1565
0	0	4	2101	1936	1009	2008	1563
3	0	1	2103	1937	1012	2013	1566
0	1	0	2103	1937	1014	2007	1559
0	1	3	2100	1933	1009	2008	1563
1	4	0	2099	1930	1006	2007	1562
0	0	1	2106	1939	1014	2014	1568
2	0	0	2105	1937	1012	2012	1567
0	0	1	2104	1935	1011	2012	1566
0	0	5	2103	1935	1010	2013	1566
1	0	2	2104	1937	1009	2008	1561
0	0	6	2103	1935	1011	2012	1567
1	2	2	2103	1935	1012	2013	1568
0	0	3	2105	1938	1013	2014	1568
0	0	0	2098	1928	1008	2007	1564
0	0	3	2104	1936	1011	2013	1566
0	0	2	2103	1937	1012	2013	1567
0	0	2	2104	1937	1011	2013	1567
0	1	0	2103	1935	1012	2013	1566
2	1	0	2100	1929	1005	2007	1562
0	0	3	2105	1937	1012	2015	1568
2	0	2	2105	1936	1013	2013	1566
0	0	2	2104	1936	1012	2011	1568
0	0	5	2101	1936	1013	2013	1566
0	0	0	2102	1936	1011	2012	1569
1	0	2	2106	1938	1013	2010	1562
0	0	0	2105	1936	1013	2013	1566
0	0	0	2105	1937	1012	2011	1563
1	4	2	2104	1939	1012	2013	1567
0	0	2	2097	1930	1006	2008	1566
0	1	0	2102	1935	1013	2011	1563
0	0	4	2104	1936	1010	2011	1573
1	2	0	2105	1939	1014	2015	1569
0	0	6	2105	1938	1011	2013	1567
2	0	2	2099	1929	1007	2002	1560
0	0	1	2104	1937	1010	2012	1565
1	2	1	2102	1935	1012	2012	1567
1	2	0	2105	1936	1011	2013	1567
0	0	4	2103	1935	1013	2011	1567
0	0	6	2103	1938	1012	2011	1563
0	0	5	2105	1937	1012	2013	1567
0	0	0	2103	1936	1013	2012	1568
0	0	4	2104	1937	1012	2008	1565
1	2	0	2104	1937	1012	2012	1567
0	1	0	2098	1929	1004	2011	1567
2	0	6	2105	1939	1015	2015	1564
0	1	0	2105	1938	1015	2013	1567
0	1	2	2103	1937	1013	2012	1567
1	2	0	2105	1938	1013	2013	1565
0	1	0	2099	1925	1005	2005	1561
0	0	6	2104	1935	1013	2013	1566
0	0	3	2102	1936	1012	2014	1570
2	0	1	2105	1939	1014	2016	1567
1	0	1	2104	1935	1012	2011	1567
1	3	0	2101	1936	1012	2010	1562
1	3	2	2104	1937	1013	2012	1568
3	0	2	2104	1936	1013	2010	1562
0	0	4	2114	1937	1012	2013	1566
2	0	2	2101	1931	1009	2009	1567
1	0	2	2099	1929	1009	2009	1566
2	0	0	2105	1935	1013	2005	1564
1	1	1	2104	1937	1013	2013	1566
0	0	1	2103	1937	1014	2013	1569
0	1	4	2103	1939	1015	2013	1568
2	0	0	2100	1932	1007	2007	1560
0	2	3	2103	1937	1012	2010	1567
0	0	1	2102	1935	1013	2012	1567
1	2	5	2105	1938	1012	2013	1565
0	0	2	2101	1936	1009	2012	1566
0	0	0	2101	1936	1009	2009	1563
1	2	4	2108	1938	1013	2011	1566
0	0	2	2104	1937	1013	2006	1564
0	1	6	2104	1937	1013	2012	1567
0	1	3	2099	1930	1007	2008	1565
0	1	2	2103	1937	1012	2008	1560
0	0	0	2104	1936	1013	2012	1568
2	4	0	2105	1938	1014	2016	1567
0	0	1	2105	1935	1014	2014	1567
0	0	0	2104	1936	1014	2012	1566
0	0	2	2098	1930	1006	2004	1558
1	3	0	2103	1938	1013	2015	1569
0	0	2	2103	1938	1013	2013	1569
0	1	0	2105	1938	1012	2012	1567
0	1	2	2104	1937	1013	2012	1568
0	1	3	2103	1936	1009	2010	1564
1	2	0	2105	1938	1014	2013	1567
0	0	1	2104	1938	1008	2005	1562
0	2	0	2104	1937	1008	2011	1566
1	1	0	2098	1934	1009	2009	1566
0	0	3	2104	1942	1012	2005	1559
0	0	0	2104	1939	1012	2013	1569
1	0	0	2106	1938	1015	2014	1568
1	1	6	2106	1939	1013	2013	1567
0	0	2	2099	1932	1008	2005	1562
0	0	0	2103	1936	1013	2012	1567
2	0	0	2104	1936	1012	2013	1568
1	2	1	2104	1938	1013	2015	1567
2	0	2	2104	1939	1014	2009	1568
0	0	0	2105	1937	1013	2013	1567
0	0	2	2104	1939	1010	2007	1562
0	0	7	2111	1941	1012	2016	1569
0	2	0	2100	1936	1011	2013	1566
0	0	0	2104	1937	1012	2013	1567
0	0	2	2101	1933	1011	2007	1560
3	0	0	2104	1938	1009	2013	1565
0	0	2	2105	1937	1012	2011	1565
3	0	3	2104	1936	1013	2010	1564
2	0	1	2104	1937	1010	2013	1566
0	0	2	2103	1934	1007	2007	1558
0	0	0	2106	1939	1013	2014	1567
0	0	0	2107	1939	1014	2012	1566
0	4	1	2104	1938	1012	2011	1565
2	0	0	2098	1929	1009	2011	1566
2	0	2	2104	1937	1012	2006	1566
0	0	0	2103	1936	1012	2013	1565
0	5	0	2104	1936	1013	2012	1567
0	0	0	2104	1938	1014	2015	1568
1	4	1	2101	1933	1006	2007	1560
1	4	2	2105	1937	1013	2012	1567
1	0	4	2104	1938	1012	2012	1565
0	0	0	2104	1935	1012	2015	1568
1	1	2	2106	1940	1013	2014	1566
1	0	3	2104	1938	1012	2012	1567
0	0	3	2105	1935	1009	2008	1561
0	2	0	2104	1937	1011	2013	1567
0	0	2	2104	1937	1011	2011	1567
0	0	6	2105	1938	1011	2014	1567
1	0	5	2096	1935	1011	2013	1569
0	0	4	2105	1938	1013	2011	1565
0	0	3	2105	1937	1013	2011	1567
0	0	0	2103	1937	1011	2012	1569
0	3	2	2103	1936	1012	2012	1565
2	0	2	2095	1931	1005	2005	1562
0	1	0	2104	1936	1012	2011	1568
1	0	6	2105	1938	1012	2014	1567
2	0	2	2104	1938	1013	2013	1568
0	0	2	2100	1937	1012	2011	1567
0	1	2	2104	1938	1013	2014	1567
0	0	0	2103	1938	1009	2008	1561
1	1	1	2105	1936	1013	2013	1568
0	1	1	2103	1937	1010	2008	1565
0	1	1	2105	1937	1011	2012	1569
0	0	0	2098	1931	1010	2012	1568
2	0	0	2106	1939	1011	2010	1565
1	3	2	2105	1938	1013	2012	1568
1	2	0	2105	1937	1013	2013	1568
1	0	1	2104	1936	1012	2012	1567
0	0	2	2100	1930	1007	2003	1562
0	0	2	2103	1937	1009	2011	1567
0	0	2	2108	1935	1013	2015	1569
0	2	3	2108	1940	1015	2013	1568
1	4	2	2104	1938	1011	2013	1567
0	1	0	2102	1936	1008	2006	1561
1	4	0	2103	1937	1012	2011	1567
0	1	0	2103	1937	1011	2007	1562
1	1	5	2104	1939	1007	2009	1567
1	3	0	2104	1939	1013	2012	1562
1	0	0	2099	1931	1011	2012	1570
0	1	5	2104	1937	1007	2009	1566
0	0	3	2103	1937	1013	2013	1567
2	0	1	2103	1936	1012	2013	1566
2	1	0	2104	1938	1012	2015	1570
0	1	1	2101	1933	1009	2007	1562
1	2	0	2103	1937	1012	2013	1568
0	0	0	2103	1937	1012	2012	1567
1	1	3	2103	1937	1013	2012	1568
0	1	7	2103	1935	1012	2012	1568
0	1	0	2103	1934	1008	2007	1559
2	0	0	2104	1937	1013	2015	1568
0	0	2	2104	1939	1011	2007	1566
0	0	5	2105	1938	1013	2014	1567
0	0	0	2101	1929	1009	2010	1567
0	0	0	2104	1937	1011	2003	1563
0	1	3	2105	1937	1006	2009	1565
1	0	0	2103	1937	1014	2014	1570
0	0	2	2106	1938	1013	2013	1569
2	1	2	2105	1937	1012	2012	1567
1	2	0	2099	1929	1008	2005	1562
1	3	0	2104	1935	1012	2011	1567
1	1	0	2103	1935	1011	2011	1567
0	0	3	2105	1937	1012	2013	1575
0	1	0	2104	1937	1014	2020	1569
1	0	0	2105	1939	1007	2006	1563
0	2	0	2104	1937	1010	2012	1568
2	0	0	2104	1937	1003	2003	1563
1	0	2	2103	1937	1013	2011	1567
2	0	0	2100	1930	1010	2010	1567
1	0	2	2104	1937	1013	2003	1565
1	3	0	2105	1939	1015	2015	1568
0	1	0	2105	1938	1011	2013	1567
0	0	1	2102	1937	1012	2012	1568
0	0	2	2103	1937	1012	2014	1566
0	0	1	2100	1933	1007	2010	1561
1	1	0	2107	1939	1013	2014	1568
0	4	2	2102	1937	1011	2013	1566
0	1	0	2103	1937	1013	2011	1568
1	0	6	2105	1938	1015	2015	1569
0	0	3	2104	1936	1011	2014	1565
1	1	0	2104	1937	1011	2012	1568
3	0	3	2105	1936	1013	2012	1567
1	3	0	2104	1935	1013	2013	1566
0	1	0	2100	1932	1009	2007	1562
1	0	3	2105	1937	1012	2013	1564
3	0	5	2104	1936	1012	2013	1567
1	2	0	2103	1936	1011	2013	1567
2	0	2	2103	1935	1013	2012	1568
2	0	2	2102	1933	1006	2006	1561
0	1	0	2104	1936	1013	2014	1569
1	0	2	2105	1938	1012	2014	1568
1	1	0	2103	1935	1013	2013	1566
1	4	0	2101	1934	1011	2009	1567
0	0	2	2104	1936	1011	2012	1567
1	0	4	2103	1936	1013	2011	1567
0	0	3	2104	1936	1013	2012	1567
0	0	6	2104	1935	1013	2014	1569
2	0	3	2105	1936	1012	2012	1566
0	1	0	2097	1930	1007	2005	1562
1	2	0	2104	1936	1010	2013	1567
3	0	0	2104	1935	1011	2013	1566
1	0	4	2103	1935	1014	2015	1569
0	1	0	2107	1939	1010	2013	1568
0	0	0	2101	1930	1009	2007	1561
1	2	1	2104	1936	1011	2013	1567
0	1	0	2098	1934	1012	2012	1567
0	0	0	2107	1936	1013	2011	1567
0	1	5	2102	1935	1011	2011	1567
3	0	1	2103	1931	1011	2012	1566
