# Supplementary material for: Assisting hand gesture classification and rehabilitation assessment via sEMG and finger motion data
Source: Front Bioeng Biotechnol. 2026 Jan 8;13:1751763. doi: 10.3389/fbioe.2025.1751763 (PMC12823985; doi:10.3389/fbioe.2025.1751763)
Supplement: Supplementary file 1 [file DataSheet1.zip › dataset/function 0/1/5/1.csv]

channel_2	channel_3	channel_6	pinky	ring finger	middle finger	forefinger	thumb
0	0	2	2098	1916	1001	2002	1561
0	1	5	2103	1927	1011	2013	1569
0	0	1	2106	1929	1010	2011	1568
0	0	2	2103	1927	1009	2009	1569
0	2	6	2103	1926	1008	2010	1566
1	2	0	2102	1925	1009	2010	1568
3	0	0	2101	1921	1004	2003	1559
0	0	0	2100	1925	1008	2008	1567
2	4	5	2104	1927	1008	2009	1567
2	3	1	2103	1927	1009	2010	1566
2	4	0	2099	1924	1008	2009	1567
0	0	1	2103	1922	1008	2011	1567
0	0	2	2105	1928	1009	2009	1563
1	2	5	2103	1925	1009	2010	1567
0	1	0	2074	2030	1010	2057	1554
2	0	2	2079	2035	1014	2064	1561
0	0	5	2079	2034	1015	2061	1557
1	2	0	2079	2035	1015	2064	1561
2	0	2	2081	2037	1016	2065	1559
2	2	3	2082	2033	1011	2059	1554
0	1	0	2079	2035	1013	2063	1560
1	0	4	2079	2036	1014	2060	1559
1	3	0	2080	2037	1017	2066	1562
0	0	3	2080	2031	1012	2053	1555
0	0	0	2079	2035	1012	2063	1559
1	1	2	2078	2032	1013	2062	1557
1	2	2	2079	2034	1017	2062	1558
0	0	2	2076	2031	1015	2063	1556
0	1	0	2079	2033	1012	2062	1558
0	0	5	2078	2033	1014	2062	1558
0	1	6	2079	2036	1017	2060	1560
1	1	6	2080	2034	1015	2060	1561
1	4	0	2079	2034	1014	2062	1559
1	3	2	2075	2027	1011	2053	1558
0	0	2	2080	2035	1018	2065	1562
0	0	0	2081	2035	1016	2065	1561
0	0	2	2078	2034	1015	2061	1558
2	3	0	2080	2035	1014	2062	1560
0	2	0	2076	2029	1009	2057	1556
1	0	3	2078	2034	1013	2063	1562
0	0	5	2078	2031	1011	2062	1564
2	1	0	2080	2036	1016	2065	1564
0	0	4	2077	2034	1013	2063	1561
0	0	2	2077	2030	1013	2063	1563
1	2	0	2079	2033	1014	2060	1561
0	0	0	2079	2034	1014	2062	1565
0	0	2	2079	2034	1015	2062	1566
1	3	2	2079	2035	1017	2063	1569
1	2	0	2075	2027	1009	2053	1565
0	0	0	2079	2034	1014	2061	1564
2	0	2	2077	2034	1013	2060	1567
0	0	6	2081	2034	1014	2064	1569
0	0	2	2077	2033	1013	2060	1568
0	0	1	2075	2027	1009	2053	1562
0	1	6	2078	2034	1019	2063	1570
2	0	2	2077	2035	1016	2060	1566
2	0	1	2079	2036	1014	2059	1570
0	0	3	2075	2032	1015	2057	1569
0	0	5	2075	2030	1014	2060	1565
0	0	0	2080	2032	1014	2055	1567
0	1	0	2078	2034	1015	2059	1571
1	3	2	2080	2036	1018	2059	1569
0	0	0	2073	2030	1011	2053	1564
0	1	0	2079	2034	1014	2059	1569
0	0	0	2077	2033	1015	2058	1569
0	0	1	2077	2035	1017	2061	1570
2	2	0	2080	2035	1014	2058	1569
0	0	2	2079	2035	1014	2058	1567
0	0	0	2072	2027	1007	2048	1562
2	1	3	2077	2034	1014	2058	1568
0	1	5	2077	2032	1013	2057	1566
0	0	6	2078	2033	1014	2058	1568
0	2	3	2077	2034	1015	2059	1568
0	1	0	2072	2031	1014	2059	1562
0	2	1	2078	2034	1013	2044	1563
0	0	1	2078	2035	1015	2058	1565
0	0	2	2078	2034	1014	2056	1566
2	0	2	2072	2028	1009	2052	1563
1	2	0	2078	2034	1013	2059	1567
2	0	2	2080	2037	1016	2058	1565
0	0	3	2079	2035	1016	2056	1565
0	1	0	2078	2034	1016	2056	1565
1	2	1	2074	2029	1010	2042	1560
0	2	0	2074	2028	1012	2050	1561
0	0	3	2079	2041	1015	2056	1570
0	0	1	2078	2035	1015	2056	1575
2	0	0	2079	2036	1015	2055	1579
1	1	4	2077	2036	1014	2055	1581
0	0	2	2073	2032	1015	2049	1582
0	0	2	2078	2036	1009	2052	1589
0	0	3	2078	2039	1015	2048	1726
3	0	2	2077	2037	1013	2046	1732
1	1	0	2075	2031	1009	2041	1729
0	0	0	2081	2041	1015	2045	1734
2	0	0	2080	2039	1015	2047	1735
0	1	6	2079	2039	1013	2044	1735
1	0	2	2079	2038	1015	2044	1735
1	0	2	2079	2039	1010	2039	1731
1	0	2	2079	2037	1012	2044	1737
1	0	4	2084	2039	1015	2041	1736
0	1	5	2076	2039	1015	2045	1739
1	1	0	2074	2035	1012	2043	1735
1	0	1	2080	2040	1013	2041	1733
2	0	0	2077	2040	1013	2042	1731
0	1	1	2079	2038	1014	2042	1735
1	2	0	2077	2039	1013	2041	1731
1	0	0	2075	2034	1009	2033	1726
0	1	0	2079	2039	1015	2043	1733
1	2	0	2081	2041	1017	2041	1730
1	2	2	2080	2040	1013	2040	1719
2	0	5	2081	2038	1013	2039	1721
0	0	0	2081	2039	1014	2042	1721
0	0	0	2082	2039	1012	2032	1714
1	2	0	2080	2039	1013	2039	1717
1	0	2	2080	2039	1014	2036	1716
2	0	0	2081	2039	1013	2038	1699
1	0	0	2075	2033	1012	2038	1714
0	0	5	2081	2041	1011	2036	1714
2	0	3	2081	2040	1015	2040	1714
0	1	0	2083	2040	1016	2038	1715
1	0	2	2082	2040	1015	2037	1710
0	0	5	2076	2034	1007	2039	1708
0	0	2	2080	2040	1014	2038	1711
0	0	0	2081	2039	1014	2038	1711
0	0	0	2082	2039	1014	2036	1711
0	0	5	2081	2041	1015	2040	1711
1	2	3	2083	2041	1011	2032	1704
1	1	2	2082	2034	1008	2034	1698
0	1	0	2079	2033	1014	2037	1705
1	0	5	2081	2039	1014	2039	1707
0	0	5	2083	2042	1015	2039	1706
0	1	0	2077	2031	1013	2040	1701
1	0	4	2082	2036	1010	2033	1702
0	0	0	2081	2039	1014	2036	1701
3	0	5	2081	2038	1014	2034	1702
0	0	0	2082	2036	1015	2036	1702
1	4	3	2076	2033	1011	2028	1698
1	0	2	2081	2041	1015	2036	1702
1	2	0	2083	2040	1014	2037	1700
3	0	2	2082	2038	1013	2037	1701
1	3	0	2081	2039	1013	2037	1699
0	0	0	2083	2036	1009	2031	1693
0	0	1	2076	2036	1010	2037	1698
0	0	2	2081	2038	1014	2036	1698
1	4	6	2082	2039	1013	2037	1699
2	0	2	2082	2040	1017	2037	1699
1	0	2	2080	2037	1012	2037	1696
0	0	5	2079	2032	1011	2035	1697
1	0	0	2081	2037	1013	2031	1690
0	2	0	2081	2037	1014	2036	1695
0	1	0	2082	2038	1012	2034	1696
0	0	0	2075	2029	1008	2030	1689
2	0	0	2081	2037	1014	2036	1696
0	0	0	2081	2039	1014	2038	1699
0	0	0	2082	2040	1015	2036	1696
0	0	2	2081	2038	1012	2036	1695
0	0	3	2080	2032	1009	2029	1690
1	4	0	2075	2033	1012	2035	1693
0	0	2	2080	2036	1012	2034	1693
0	2	4	2081	2038	1014	2036	1692
2	0	2	2074	2036	1014	2038	1694
0	0	6	2083	2037	1009	2033	1690
0	0	2	2081	2038	1013	2035	1685
3	0	1	2081	2037	1014	2028	1673
0	0	0	2082	2038	1012	2035	1677
0	2	0	2080	2038	1015	2038	1677
1	0	5	2078	2032	1006	2027	1665
0	1	0	2081	2037	1014	2033	1673
0	1	4	2080	2038	1014	2033	1671
0	1	0	2080	2037	1013	2035	1669
2	1	0	2080	2038	1012	2034	1667
1	2	0	2076	2032	1010	2027	1661
1	1	4	2078	2037	1016	2035	1668
0	0	0	2081	2038	1014	2033	1665
0	4	1	2081	2037	1014	2033	1663
1	4	0	2077	2035	1013	2033	1662
3	0	2	2073	2028	1011	2034	1660
0	4	2	2080	2039	1014	2022	1653
0	0	0	2080	2037	1014	2035	1660
1	2	0	2078	2038	1017	2036	1660
0	0	2	2077	2032	1004	2027	1652
3	0	2	2075	2028	1009	2024	1650
1	4	2	2080	2036	1015	2034	1647
0	2	0	2074	2037	1011	2037	1653
0	0	0	2082	2038	1016	2032	1651
1	1	0	2081	2036	1014	2035	1649
0	1	4	2080	2037	1014	2033	1645
0	2	1	2079	2036	1014	2034	1653
0	0	5	2079	2036	1013	2033	1656
0	2	5	2079	2036	1016	2033	1657
1	0	2	2075	2025	1009	2034	1657
2	0	5	2079	2038	1016	2036	1664
0	0	0	2081	2037	1014	2034	1662
2	0	3	2080	2036	1015	2034	1664
1	3	0	2079	2035	1014	2034	1666
0	1	0	2071	2030	1008	2031	1661
0	0	0	2080	2036	1013	2034	1667
2	0	0	2079	2034	1013	2035	1666
0	1	3	2078	2036	1015	2037	1672
2	0	0	2080	2038	1013	2036	1671
2	0	1	2076	2035	1011	2027	1666
0	1	0	2079	2034	1011	2035	1667
0	0	3	2079	2036	1013	2036	1666
0	0	1	2078	2033	1013	2035	1664
0	2	0	2074	2026	1008	2034	1659
1	0	1	2073	2028	1009	2039	1645
0	0	2	2080	2034	1013	2037	1645
0	2	0	2080	2035	1013	2041	1644
0	0	2	2078	2034	1011	2041	1642
0	0	4	2079	2034	1014	2037	1642
2	2	0	2074	2029	1009	2036	1636
3	0	4	2080	2034	1014	2042	1639
1	3	0	2078	2034	1014	2041	1635
0	0	2	2080	2032	1015	2041	1632
0	2	0	2078	2032	1013	2042	1630
0	1	0	2077	2029	1008	2037	1623
0	1	6	2075	2029	1012	2040	1627
0	1	0	2079	2034	1013	2045	1626
2	0	5	2080	2033	1014	2042	1623
0	1	0	2070	2025	1011	2043	1617
0	1	0	2078	2032	1010	2039	1615
0	0	2	2080	2034	1017	2044	1613
0	2	2	2077	2033	1015	2043	1611
0	0	3	2080	2034	1014	2045	1597
0	0	5	2078	2032	1012	2046	1594
0	0	3	2072	2023	1008	2038	1587
0	0	0	2078	2032	1011	2046	1591
1	5	0	2078	2034	1013	2045	1591
0	0	5	2078	2034	1012	2048	1591
0	3	0	2077	2033	1011	2046	1590
0	0	5	2078	2030	1011	2043	1585
1	0	0	2074	2031	1013	2047	1589
1	2	0	2078	2033	1013	2048	1587
1	2	0	2077	2032	1012	2047	1586
0	0	0	2069	2027	1011	2046	1583
0	0	0	2079	2032	1011	2045	1584
0	1	0	2077	2033	1014	2048	1585
0	1	0	2078	2032	1016	2050	1585
1	3	1	2079	2034	1013	2048	1582
0	0	1	2074	2027	1009	2041	1575
0	1	2	2077	2032	1013	2048	1582
1	3	6	2076	2032	1014	2051	1582
0	0	0	2079	2032	1015	2049	1581
0	4	2	2076	2033	1014	2048	1579
0	0	3	2075	2032	1013	2051	1581
0	0	0	2075	2028	1007	2044	1573
0	0	0	2074	2031	1012	2043	1576
1	2	0	2077	2033	1013	2050	1580
1	4	2	2077	2034	1016	2053	1579
1	3	0	2071	2031	1013	2049	1577
2	0	2	2077	2029	1008	2049	1578
0	0	1	2078	2032	1013	2050	1574
1	2	0	2077	2032	1014	2050	1577
0	0	2	2075	2032	1013	2052	1579
0	0	0	2073	2025	1009	2041	1572
0	0	2	2079	2036	1013	2052	1577
2	0	0	2078	2033	1012	2052	1578
0	1	0	2075	2033	1014	2051	1578
1	2	0	2076	2032	1015	2048	1578
0	1	0	2077	2033	1017	2052	1579
1	0	0	2076	2029	1009	2048	1571
0	0	5	2075	2031	1012	2054	1577
0	1	0	2078	2032	1014	2054	1577
2	0	2	2076	2032	1012	2055	1578
1	2	0	2074	2031	1013	2053	1577
0	2	2	2078	2025	1011	2056	1578
0	0	0	2078	2033	1016	2057	1569
1	0	4	2078	2033	1014	2055	1579
1	0	1	2076	2032	1015	2056	1578
1	2	0	2073	2025	1008	2051	1571
0	0	0	2078	2033	1013	2054	1577
0	1	0	2079	2034	1015	2058	1578
1	1	0	2078	2032	1014	2058	1578
0	0	0	2078	2031	1014	2058	1578
0	0	0	2078	2030	1007	2052	1573
0	1	0	2070	2028	1011	2058	1578
0	0	0	2077	2033	1014	2061	1582
0	1	0	2077	2033	1015	2059	1578
0	0	5	2077	2032	1013	2059	1578
0	1	0	2074	2031	1012	2058	1578
0	2	0	2077	2026	1008	2058	1575
0	1	2	2077	2032	1014	2062	1574
2	0	0	2076	2034	1014	2074	1570
0	0	3	2079	2034	1015	2075	1570
1	2	0	2070	2027	1009	2068	1566
0	0	2	2078	2033	1013	2074	1569
1	2	0	2078	2034	1014	2074	1571
0	0	2	2077	2034	1015	2075	1571
2	3	0	2075	2031	1012	2078	1572
0	0	0	2078	2035	1015	2075	1564
0	0	2	2078	2033	1013	2075	1569
1	2	0	2078	2033	1013	2075	1570
1	1	3	2078	2034	1015	2076	1570
0	0	0	2071	2025	1009	2069	1566
2	3	0	2075	2033	1013	2074	1571
1	2	0	2078	2034	1015	2077	1572
0	1	5	2078	2034	1015	2075	1570
1	1	0	2078	2033	1015	2075	1570
0	1	0	2071	2027	1010	2071	1563
1	2	0	2077	2032	1014	2074	1569
1	4	0	2077	2034	1015	2075	1569
1	0	2	2077	2034	1015	2077	1570
0	1	3	2080	2033	1013	2076	1568
0	0	2	2076	2032	1015	2075	1570
1	3	0	2077	2032	1013	2069	1565
2	3	0	2077	2033	1013	2075	1570
0	0	2	2077	2034	1017	2077	1572
0	1	0	2079	2035	1015	2075	1570
3	0	0	2073	2027	1010	2072	1567
0	0	4	2078	2033	1015	2074	1568
0	0	2	2077	2031	1013	2075	1571
1	2	0	2077	2032	1014	2078	1568
0	0	2	2076	2032	1014	2076	1571
0	2	0	2072	2030	1010	2070	1565
0	0	3	2077	2034	1014	2075	1569
0	1	0	2078	2033	1015	2074	1570
0	0	2	2078	2033	1015	2075	1570
1	0	2	2075	2032	1014	2074	1570
0	0	2	2072	2030	1014	2075	1565
0	0	3	2076	2033	1013	2069	1567
1	1	0	2079	2031	1010	2074	1570
1	0	1	2078	2033	1015	2078	1572
0	0	2	2080	2035	1016	2075	1571
0	0	2	2073	2025	1008	2075	1569
2	4	0	2079	2032	1015	2072	1565
0	1	0	2079	2033	1011	2076	1570
0	0	2	2078	2033	1014	2076	1572
0	1	3	2077	2032	1013	2075	1570
0	0	0	2067	2028	1009	2071	1567
0	0	3	2079	2034	1015	2075	1571
0	0	0	2078	2032	1015	2075	1570
0	0	2	2077	2032	1015	2075	1571
1	1	2	2076	2031	1012	2075	1571
0	0	6	2077	2031	1012	2072	1564
0	0	1	2078	2031	1009	2073	1571
0	0	5	2078	2035	1016	2077	1574
0	0	0	2080	2035	1013	2076	1572
1	0	2	2078	2034	1015	2076	1571
0	0	0	2070	2025	1009	2071	1569
0	0	2	2077	2032	1013	2067	1568
0	0	2	2073	2034	1016	2078	1574
2	4	0	2079	2035	1015	2075	1572
0	0	2	2077	2033	1014	2074	1572
1	1	0	2073	2027	1009	2065	1566
1	1	2	2077	2032	1012	2075	1572
0	0	0	2078	2032	1015	2074	1572
0	1	1	2079	2033	1014	2075	1573
1	1	0	2078	2033	1015	2078	1573
0	0	1	2078	2032	1012	2066	1569
1	1	2	2078	2029	1009	2073	1572
0	0	0	2078	2033	1015	2075	1574
0	1	0	2077	2033	1015	2074	1573
1	0	0	2073	2026	1007	2074	1572
1	0	0	2078	2033	1014	2068	1568
0	2	0	2079	2036	1016	2076	1575
0	0	0	2078	2033	1015	2074	1574
0	0	1	2076	2031	1013	2074	1574
1	2	0	2077	2031	1013	2074	1573
1	0	0	2073	2026	1011	2069	1569
1	1	0	2076	2032	1013	2075	1575
0	0	2	2078	2035	1016	2077	1576
2	0	1	2079	2032	1015	2075	1572
0	1	1	2077	2032	1015	2073	1574
0	0	5	2074	2030	1009	2066	1569
0	1	0	2073	2026	1011	2074	1571
2	4	0	2077	2030	1015	2073	1573
0	1	0	2075	2033	1014	2075	1575
0	0	5	2073	2027	1011	2078	1574
0	1	0	2079	2034	1006	2063	1570
0	2	0	2078	2032	1013	2075	1573
0	2	0	2077	2032	1012	2075	1575
1	3	0	2076	2032	1014	2074	1575
1	1	0	2075	2026	1008	2066	1567
0	2	0	2072	2026	1006	2068	1568
0	0	2	2077	2033	1011	2073	1575
0	1	6	2077	2031	1012	2074	1575
1	3	0	2076	2031	1013	2073	1575
3	0	0	2076	2033	1012	2076	1577
0	0	0	2078	2033	1015	2075	1578
1	1	5	2079	2034	1014	2075	1578
1	2	4	2077	2032	1015	2074	1578
0	0	2	2078	2032	1015	2074	1579
0	0	2	2071	2027	1010	2070	1575
0	0	2	2077	2031	1013	2075	1578
0	1	2	2078	2032	1012	2075	1580
1	4	1	2079	2035	1016	2077	1580
0	0	0	2080	2035	1015	2075	1579
0	0	0	2074	2029	1008	2069	1572
2	0	5	2078	2031	1016	2072	1586
2	0	5	2076	2030	1013	2066	1586
0	0	3	2074	2025	1007	2063	1576
2	1	0	2074	2029	1012	2069	1587
0	4	0	2077	2033	1015	2073	1587
2	0	0	2077	2030	1012	2070	1586
0	0	2	2074	2029	1009	2070	1585
0	0	0	2070	2026	1012	2069	1583
0	1	0	2077	2030	1011	2062	1580
2	0	0	2076	2031	1014	2069	1586
0	1	5	2074	2032	1013	2073	1589
0	2	0	2070	2027	1010	2060	1581
0	0	2	2078	2031	1013	2069	1586
0	1	2	2077	2030	1012	2070	1585
1	2	1	2076	2029	1014	2070	1585
0	0	0	2077	2030	1013	2070	1585
2	1	2	2074	2025	1009	2066	1581
0	0	2	2074	2031	1013	2073	1587
0	0	1	2078	2032	1015	2070	1586
2	0	0	2076	2030	1013	2069	1585
0	1	5	2076	2030	1013	2070	1586
0	1	5	2074	2029	1014	2073	1587
0	0	2	2069	2028	1012	2071	1580
0	0	1	2077	2029	1010	2048	1581
0	4	2	2078	2029	1012	2067	1586
1	2	3	2077	2031	1014	2068	1587
0	1	3	2070	2023	1006	2061	1581
1	1	1	2076	2028	1012	2067	1584
0	0	2	2076	2029	1011	2068	1586
1	2	2	2076	2028	1012	2068	1586
0	1	5	2075	2027	1011	2068	1587
0	2	0	2076	2028	1010	2068	1583
0	0	1	2078	2031	1012	2068	1587
1	4	5	2076	2030	1013	2067	1585
0	1	5	2076	2029	1013	2066	1586
0	0	0	2071	2022	1007	2068	1585
1	1	5	2075	2029	1012	2067	1585
1	2	4	2077	2029	1011	2068	1585
1	3	2	2077	2030	1015	2071	1586
0	0	1	2077	2029	1017	2068	1586
1	1	5	2071	2022	1006	2059	1574
0	0	0	2077	2034	1013	2067	1585
1	1	6	2076	2028	1010	2068	1586
0	1	3	2072	2029	1014	2069	1588
0	0	0	2077	2030	1015	2070	1588
0	1	0	2077	2030	1012	2067	1586
0	0	1	2075	2026	1007	2061	1580
0	0	2	2074	2027	1012	2068	1585
0	0	2	2076	2027	1012	2068	1584
0	0	6	2074	2027	1011	2067	1585
3	0	5	2071	2023	1011	2070	1586
0	0	2	2075	2029	1011	2063	1585
1	1	2	2076	2029	1011	2068	1583
1	1	0	2075	2029	1010	2068	1584
0	0	2	2072	2026	1013	2065	1585
0	0	2	2069	2021	1006	2058	1577
2	0	2	2076	2028	1010	2068	1587
0	0	1	2076	2031	1014	2070	1587
0	0	2	2077	2030	1013	2068	1585
0	0	2	2075	2028	1013	2068	1583
0	0	2	2072	2026	1009	2057	1581
1	1	0	2073	2023	1007	2065	1580
1	2	2	2074	2027	1011	2067	1583
1	2	0	2077	2028	1011	2065	1584
1	0	0	2075	2028	1012	2069	1584
0	0	1	2073	2027	1012	2069	1586
0	0	6	2076	2025	1014	2063	1585
1	0	2	2076	2029	1013	2059	1580
0	4	1	2074	2028	1013	2066	1585
2	0	3	2077	2029	1013	2065	1584
1	3	0	2071	2021	1005	2052	1579
0	0	5	2075	2029	1012	2067	1585
1	3	0	2076	2029	1014	2070	1587
1	2	0	2077	2029	1013	2066	1585
1	4	0	2075	2028	1011	2068	1584
0	0	6	2069	2024	1006	2062	1574
0	0	1	2073	2027	1013	2068	1585
1	2	1	2075	2028	1013	2066	1583
1	0	3	2075	2028	1012	2069	1586
0	0	2	2075	2027	1011	2067	1584
0	0	2	2074	2027	1013	2067	1586
1	2	4	2071	2027	1010	2067	1579
0	0	3	2076	2029	1005	2061	1582
1	4	1	2076	2030	1014	2070	1584
0	1	0	2078	2030	1012	2067	1583
0	1	0	2071	2023	1006	2060	1581
0	0	0	2076	2029	1012	2067	1582
0	1	5	2077	2029	1012	2066	1585
0	0	3	2076	2028	1013	2067	1583
2	0	0	2075	2027	1013	2064	1585
1	4	0	2069	2025	1010	2059	1578
0	0	3	2074	2030	1012	2066	1583
0	0	2	2076	2028	1013	2067	1581
1	0	2	2075	2026	1013	2064	1583
2	0	3	2074	2029	1012	2067	1581
1	4	1	2070	2025	1011	2067	1578
0	0	6	2075	2027	1006	2056	1580
0	0	2	2075	2026	1006	2065	1581
1	2	0	2075	2028	1011	2067	1582
0	1	0	2076	2027	1012	2066	1582
0	0	0	2071	2018	1005	2066	1579
0	1	0	2076	2028	1011	2059	1575
0	0	3	2077	2029	1014	2068	1583
0	1	5	2077	2029	1012	2067	1581
0	0	2	2076	2029	1013	2067	1580
1	4	1	2070	2021	1008	2061	1575
1	4	1	2074	2027	1011	2066	1583
0	0	3	2075	2029	1013	2067	1580
0	1	0	2075	2028	1013	2067	1583
3	0	2	2076	2029	1014	2068	1582
0	0	1	2073	2027	1012	2059	1576
1	4	2	2076	2029	1003	2064	1579
0	0	4	2076	2027	1011	2065	1581
2	3	0	2072	2028	1013	2066	1582
1	1	1	2071	2022	1007	2066	1581
0	1	6	2069	2022	1010	2067	1580
0	0	4	2076	2028	1010	2055	1577
1	3	0	2075	2029	1013	2066	1582
0	0	0	2075	2028	1011	2066	1581
2	1	2	2075	2027	1013	2067	1579
0	0	2	2076	2029	1011	2067	1582
0	0	0	2077	2029	1011	2062	1581
0	0	0	2076	2028	1013	2066	1579
0	0	2	2075	2029	1013	2067	1581
0	1	4	2071	2025	1010	2067	1579
0	0	2	2076	2029	1008	2069	1582
0	2	0	2078	2031	1012	2068	1580
0	0	2	2077	2029	1013	2067	1579
0	0	4	2076	2028	1011	2068	1580
3	0	1	2073	2022	1007	2057	1577
1	0	0	2078	2032	1013	2068	1581
0	1	4	2077	2030	1011	2067	1580
0	0	1	2075	2029	1011	2067	1580
1	2	0	2076	2028	1012	2068	1580
2	0	0	2076	2027	1008	2060	1576
1	1	0	2074	2027	1013	2067	1581
0	0	4	2076	2030	1011	2071	1582
1	2	0	2077	2031	1014	2068	1581
0	0	2	2071	2025	1011	2068	1580
1	4	3	2073	2027	1010	2067	1579
1	1	2	2076	2027	1012	2067	1580
0	0	0	2076	2030	1014	2069	1579
3	0	0	2078	2031	1013	2067	1580
0	0	4	2077	2029	1013	2066	1579
1	3	0	2071	2022	1006	2061	1572
0	2	0	2076	2029	1011	2065	1581
0	1	2	2075	2029	1012	2067	1579
2	1	1	2075	2027	1010	2067	1580
1	2	2	2076	2029	1013	2070	1581
0	1	0	2075	2026	1010	2059	1573
0	1	0	2076	2029	1014	2066	1579
1	4	2	2080	2028	1013	2067	1580
1	1	0	2075	2028	1013	2068	1578
0	2	2	2072	2026	1011	2067	1576
0	1	2	2076	2025	1010	2067	1578
0	0	0	2076	2029	1014	2070	1578
1	0	0	2078	2029	1013	2068	1579
1	1	0	2074	2028	1012	2067	1580
0	0	1	2076	2027	1013	2066	1578
2	0	0	2069	2021	1005	2060	1576
0	1	3	2076	2030	1015	2071	1581
2	4	0	2077	2031	1013	2067	1579
0	0	2	2076	2029	1011	2067	1578
0	0	2	2076	2029	1011	2067	1579
0	0	6	2073	2022	1005	2055	1574
2	0	3	2074	2027	1012	2066	1578
0	0	4	2077	2029	1012	2067	1581
0	1	0	2076	2031	1015	2069	1581
0	0	4	2073	2028	1011	2067	1578
0	1	0	2073	2023	1011	2067	1577
0	0	5	2076	2028	1012	2061	1575
0	1	0	2076	2028	1011	2067	1579
2	0	6	2075	2030	1013	2067	1579
2	0	2	2071	2022	1004	2059	1572
0	0	0	2076	2028	1013	2067	1578
1	1	6	2075	2027	1010	2066	1573
1	4	0	2074	2027	1011	2066	1576
0	0	4	2074	2026	1013	2066	1578
0	0	3	2075	2026	1012	2064	1577
0	1	0	2070	2022	1005	2059	1573
0	1	0	2075	2026	1012	2067	1577
1	3	2	2075	2027	1012	2066	1576
0	0	2	2075	2027	1011	2066	1575
0	0	2	2073	2024	1009	2065	1576
1	3	0	2070	2024	1011	2066	1572
1	3	0	2074	2027	1010	2054	1574
0	0	0	2075	2027	1012	2069	1578
1	4	0	2076	2029	1014	2067	1577
1	0	3	2069	2022	1007	2060	1572
1	1	3	2074	2027	1012	2066	1576
0	0	2	2075	2026	1010	2066	1576
1	2	2	2075	2027	1012	2066	1576
0	1	0	2074	2024	1011	2065	1577
0	0	4	2074	2026	1012	2066	1576
0	0	2	2071	2018	1004	2054	1569
1	0	1	2074	2027	1011	2068	1576
0	2	1	2077	2029	1011	2065	1576
2	0	5	2075	2027	1012	2065	1575
0	0	0	2073	2026	1011	2065	1576
0	0	2	2068	2025	1010	2063	1571
0	0	2	2074	2028	1004	2057	1573
2	0	5	2074	2028	1011	2066	1577
0	0	0	2072	2029	1014	2069	1577
1	1	0	2068	2021	1008	2056	1571
0	0	4	2077	2026	1010	2066	1573
0	0	0	2075	2027	1013	2066	1575
0	1	0	2074	2027	1013	2066	1575
0	0	5	2075	2027	1011	2065	1574
0	0	0	2071	2021	1009	2062	1570
1	1	3	2073	2028	1012	2068	1575
0	1	0	2075	2027	1012	2066	1575
0	0	1	2077	2028	1012	2066	1574
0	0	4	2075	2027	1012	2065	1575
1	1	1	2074	2028	1013	2069	1577
0	0	4	2068	2021	1012	2066	1570
2	3	0	2076	2027	1008	2049	1571
1	3	0	2076	2029	1012	2067	1571
0	0	2	2075	2028	1011	2067	1571
2	3	0	2070	2022	1007	2060	1566
0	1	5	2076	2028	1010	2066	1571
0	0	3	2077	2030	1015	2069	1574
0	0	0	2077	2029	1012	2067	1572
0	0	3	2075	2029	1010	2065	1571
1	0	2	2073	2029	1012	2057	1565
0	0	5	2074	2028	1010	2066	1570
1	0	0	2076	2030	1013	2066	1572
1	1	6	2075	2028	1013	2068	1571
1	3	0	2068	2023	1008	2067	1571
1	1	5	2078	2030	1011	2065	1569
0	0	2	2076	2029	1013	2067	1572
2	3	0	2075	2028	1014	2067	1571
0	1	0	2076	2028	1013	2067	1572
0	0	2	2071	2023	1008	2064	1566
0	0	0	2076	2030	1013	2061	1573
0	1	3	2076	2028	1013	2069	1572
1	2	0	2076	2026	1012	2067	1571
0	0	4	2076	2029	1014	2067	1573
0	1	0	2077	2031	1014	2068	1572
0	0	7	2073	2029	1007	2062	1566
2	3	0	2075	2028	1012	2065	1571
3	0	2	2077	2029	1012	2067	1572
2	0	4	2075	2029	1013	2066	1570
0	1	0	2071	2022	1009	2067	1572
1	4	0	2079	2030	1013	2065	1571
1	3	0	2077	2029	1012	2067	1571
2	0	2	2076	2029	1012	2067	1572
2	0	0	2075	2028	1010	2066	1570
0	0	2	2072	2020	1009	2063	1565
0	1	1	2072	2027	1012	2065	1571
0	0	2	2076	2030	1014	2071	1574
1	1	0	2062	2029	1013	2066	1571
1	3	2	2073	2029	1011	2067	1571
2	5	0	2075	2028	1009	2060	1565
1	2	0	2075	2025	1009	2061	1567
0	1	1	2074	2029	1014	2068	1572
1	1	0	2077	2029	1013	2067	1570
0	1	0	2076	2028	1010	2068	1571
1	0	0	2073	2025	1010	2064	1569
1	3	2	2075	2023	1007	2067	1569
0	0	2	2076	2030	1013	2071	1567
0	1	0	2077	2031	1012	2067	1571
1	2	0	2076	2028	1011	2063	1570
0	0	6	2071	2020	1007	2061	1564
1	3	0	2076	2028	1012	2067	1570
2	0	2	2074	2028	1012	2067	1570
2	0	2	2076	2028	1012	2067	1571
1	1	0	2076	2029	1013	2070	1573
1	4	2	2077	2027	1007	2062	1566
0	0	2	2074	2027	1010	2068	1569
1	1	0	2075	2028	1012	2067	1570
0	1	0	2075	2025	1011	2066	1570
2	0	1	2076	2028	1014	2071	1572
0	0	3	2075	2029	1010	2066	1570
2	3	0	2072	2026	1010	2067	1567
0	1	0	2075	2029	1010	2058	1563
0	0	0	2075	2027	1011	2065	1571
1	2	0	2077	2028	1011	2066	1569
1	2	0	2070	2021	1004	2060	1568
1	3	0	2075	2030	1013	2069	1571
0	1	0	2076	2028	1012	2066	1570
1	2	3	2074	2029	1012	2066	1570
1	2	0	2075	2028	1013	2066	1570
0	1	2	2073	2023	1007	2059	1562
1	1	0	2074	2029	1009	2066	1569
0	0	0	2076	2028	1011	2070	1571
2	0	0	2075	2030	1014	2067	1572
3	0	0	2075	2026	1011	2065	1571
0	1	0	2072	2024	1008	2068	1568
1	3	0	2076	2028	1011	2057	1564
1	1	5	2076	2028	1005	2066	1568
0	0	2	2077	2029	1013	2070	1572
1	2	0	2076	2028	1011	2066	1569
2	0	1	2069	2022	1006	2062	1568
0	1	0	2075	2029	1010	2066	1564
3	0	2	2076	2027	1012	2067	1570
0	0	3	2076	2029	1011	2066	1568
1	0	0	2076	2028	1012	2070	1571
0	0	5	2073	2025	1006	2062	1565
0	0	3	2075	2028	1013	2064	1570
0	0	6	2075	2028	1013	2065	1570
0	1	0	2076	2028	1012	2066	1569
2	0	0	2073	2026	1012	2066	1569
2	2	1	2067	2025	1010	2065	1567
0	1	0	2075	2028	1006	2057	1565
1	0	3	2075	2026	1012	2068	1571
1	1	2	2077	2031	1015	2067	1571
1	3	2	2071	2019	1007	2060	1568
0	0	6	2067	2023	1007	2065	1568
0	0	2	2075	2027	1012	2053	1564
0	0	1	2076	2028	1013	2070	1572
0	2	0	2077	2030	1012	2063	1568
0	1	1	2075	2029	1014	2066	1569
0	0	1	2076	2028	1011	2065	1568
3	0	0	2076	2028	1013	2066	1568
1	2	1	2075	2028	1012	2069	1570
1	2	0	2076	2029	1015	2062	1569
1	3	0	2074	2023	1007	2058	1563
0	0	0	2074	2027	1013	2064	1567
1	0	4	2075	2026	1010	2067	1567
1	4	0	2075	2027	1010	2065	1571
0	1	0	2071	2025	1010	2065	1566
0	0	2	2076	2026	1013	2068	1569
0	0	0	2076	2028	1009	2067	1568
0	0	0	2076	2027	1012	2065	1566
0	1	0	2075	2028	1012	2066	1567
0	4	2	2071	2021	1005	2059	1561
0	0	0	2075	2027	1011	2066	1567
0	1	1	2074	2026	1012	2065	1567
0	0	3	2074	2027	1013	2067	1569
0	0	4	2077	2029	1012	2065	1568
1	2	0	2076	2025	1008	2057	1562
0	0	1	2070	2023	1007	2059	1559
1	3	0	2075	2027	1012	2065	1567
0	1	0	2073	2025	1013	2067	1569
0	0	5	2077	2030	1013	2065	1567
0	3	0	2073	2025	1011	2066	1566
2	0	1	2074	2023	1011	2066	1566
0	0	6	2075	2026	1011	2064	1567
1	4	0	2074	2026	1011	2066	1567
0	1	0	2075	2027	1012	2069	1567
0	2	0	2071	2021	1007	2061	1561
1	0	2	2077	2028	1013	2066	1568
0	0	6	2076	2027	1012	2066	1568
0	0	3	2075	2027	1009	2068	1567
0	1	0	2075	2026	1012	2067	1567
1	1	2	2073	2022	1006	2057	1561
0	0	2	2074	2027	1011	2066	1566
0	0	4	2071	2024	1011	2068	1569
0	0	3	2078	2029	1013	2065	1568
0	1	0	2075	2027	1011	2063	1565
1	0	0	2075	2026	1012	2065	1566
2	0	1	2073	2026	1011	2065	1560
0	0	0	2074	2027	1010	2068	1567
0	1	0	2076	2027	1013	2068	1565
0	0	0	2077	2029	1013	2066	1566
0	0	0	2072	2019	1007	2059	1562
1	3	0	2075	2027	1012	2066	1567
0	0	0	2075	2026	1012	2065	1566
0	0	0	2075	2028	1012	2064	1567
0	0	6	2074	2027	1011	2064	1567
1	0	6	2072	2026	1007	2063	1563
3	0	5	2074	2029	1010	2065	1566
0	0	0	2072	2024	1010	2064	1565
0	0	1	2076	2026	1011	2066	1567
0	1	0	2073	2026	1010	2067	1565
0	0	0	2075	2024	1010	2066	1565
1	1	0	2075	2027	1012	2064	1568
0	0	4	2075	2025	1012	2065	1567
0	1	0	2075	2028	1011	2068	1565
1	4	3	2077	2029	1014	2068	1566
0	1	2	2070	2021	1005	2056	1564
1	0	5	2073	2028	1012	2065	1563
2	0	0	2075	2028	1012	2067	1566
2	0	1	2076	2027	1013	2066	1566
0	0	5	2076	2027	1007	2066	1566
0	1	0	2072	2022	1007	2056	1559
1	3	2	2075	2019	1011	2067	1566
1	5	3	2065	2025	1011	2065	1566
0	2	0	2075	2028	1010	2066	1568
0	2	0	2075	2028	1014	2067	1566
0	0	5	2071	2026	1009	2065	1562
0	1	4	2075	2026	1012	2066	1567
0	0	2	2076	2027	1013	2065	1566
0	1	0	2076	2029	1012	2066	1565
0	1	0	2071	2021	1007	2054	1563
3	0	1	2071	2020	1007	2062	1564
1	3	0	2075	2029	1011	2068	1561
0	0	0	2077	2027	1010	2066	1566
1	0	3	2075	2027	1012	2067	1568
1	0	0	2075	2028	1013	2067	1566
1	4	0	2072	2024	1009	2061	1562
0	1	0	2078	2030	1013	2061	1566
0	0	1	2070	2025	1009	2066	1565
1	2	0	2076	2028	1013	2065	1565
0	1	5	2074	2027	1011	2066	1565
0	0	0	2073	2026	1011	2066	1562
0	1	6	2075	2028	1011	2068	1568
0	0	2	2077	2031	1013	2067	1564
0	0	4	2076	2029	1013	2066	1566
2	4	0	2070	2021	1005	2060	1561
0	1	0	2077	2029	1011	2066	1565
0	0	5	2075	2027	1012	2066	1566
2	0	2	2074	2027	1012	2065	1565
1	2	0	2076	2028	1011	2067	1565
0	0	3	2075	2027	1012	2066	1565
2	4	0	2068	2021	1008	2060	1557
0	1	0	2074	2028	1013	2065	1565
1	1	0	2071	2024	1011	2067	1565
