# Supplementary material for: Assisting hand gesture classification and rehabilitation assessment via sEMG and finger motion data
Source: Front Bioeng Biotechnol. 2026 Jan 8;13:1751763. doi: 10.3389/fbioe.2025.1751763 (PMC12823985; doi:10.3389/fbioe.2025.1751763)
Supplement: Supplementary file 1 [file DataSheet1.zip › dataset/function 0/1/5/2.csv]

channel_2	channel_3	channel_6	pinky	ring finger	middle finger	forefinger	thumb
0	1	4	2084	2032	1016	2071	1566
2	0	0	2079	2028	1015	2068	1565
0	1	0	2076	2021	1009	2058	1553
0	1	4	2079	2026	1015	2068	1563
1	2	0	2073	2015	1003	2058	1554
1	3	0	2100	1834	934	1909	1554
0	1	2	2100	1835	932	1900	1549
0	2	0	2100	1835	935	1909	1554
0	0	0	2101	1836	937	1910	1557
0	1	0	2101	1837	936	1911	1557
0	0	6	2095	1830	930	1903	1547
0	0	2	2098	1833	936	1909	1554
1	0	2	2102	1834	935	1909	1554
1	1	0	2101	1835	935	1910	1554
0	0	2	2096	1833	933	1904	1553
0	1	0	2099	1835	935	1908	1555
1	3	2	2099	1835	934	1910	1554
0	0	1	2099	1835	935	1910	1555
0	0	2	2100	1837	939	1913	1556
3	0	0	2099	1833	929	1901	1549
0	0	1	2101	1834	935	1910	1554
0	1	4	2101	1836	940	1909	1555
0	0	1	2099	1835	937	1907	1554
0	1	0	2100	1835	935	1909	1554
0	0	2	2095	1826	928	1899	1550
2	0	0	2099	1834	935	1910	1555
1	1	0	2098	1835	937	1911	1557
0	0	3	2101	1836	937	1910	1544
0	0	3	2100	1834	934	1910	1554
2	0	0	2097	1833	935	1909	1550
1	3	0	2100	1835	937	1909	1555
0	0	3	2100	1835	935	1910	1553
0	0	1	2100	1835	934	1909	1554
0	0	2	2094	1829	931	1903	1547
1	2	0	2099	1834	934	1911	1556
0	0	1	2101	1836	937	1907	1554
2	0	0	2101	1835	936	1909	1556
2	0	0	2094	1828	930	1909	1552
0	0	2	2100	1834	936	1910	1553
0	0	0	2100	1832	935	1909	1554
0	0	0	2099	1834	936	1909	1555
1	1	0	2099	1833	937	1912	1556
0	1	0	2100	1837	935	1911	1555
0	0	2	2099	1831	933	1903	1556
0	0	0	2100	1834	935	1908	1554
1	1	2	2099	1834	937	1910	1554
2	0	1	2099	1829	935	1910	1552
0	0	2	2095	1829	928	1901	1548
1	1	0	2099	1834	934	1910	1552
0	0	5	2099	1832	931	1910	1555
1	3	0	2099	1835	937	1913	1556
2	1	1	2093	1832	937	1911	1555
0	1	0	2100	1835	933	1906	1552
0	1	0	2099	1834	934	1911	1555
1	0	5	2099	1833	934	1911	1555
2	2	0	2100	1834	935	1907	1554
0	1	0	2094	1828	932	1900	1549
0	0	2	2099	1833	935	1910	1554
3	0	1	2098	1834	935	1912	1556
1	2	3	2098	1834	934	1911	1554
0	0	2	2099	1832	936	1909	1561
2	0	2	2092	1829	932	1906	1550
0	0	0	2100	1836	938	1911	1555
1	3	2	2097	1834	933	1910	1553
0	0	4	2098	1831	936	1911	1555
0	0	0	2097	1832	935	1909	1554
1	1	6	2096	1829	935	1909	1550
1	1	0	2099	1837	936	1914	1556
3	1	0	2098	1834	934	1910	1555
0	0	2	2098	1834	936	1912	1555
0	1	0	2095	1826	930	1898	1550
0	0	2	2100	1837	937	1912	1556
2	2	0	2101	1836	936	1902	1550
1	2	0	2101	1835	934	1909	1554
3	3	0	2094	1829	931	1910	1554
0	0	0	2099	1835	935	1910	1546
1	1	5	2098	1834	936	1910	1553
0	0	4	2098	1835	936	1914	1557
0	1	0	2100	1834	936	1910	1555
1	1	0	2100	1836	936	1910	1554
2	0	2	2095	1835	931	1908	1549
1	2	0	2099	1835	934	1910	1554
0	1	0	2099	1835	935	1910	1555
1	3	0	2099	1836	935	1911	1554
1	2	0	2090	1828	930	1903	1550
0	0	5	2099	1835	934	1910	1555
0	0	0	2095	1826	933	1912	1556
0	0	0	2102	1837	938	1912	1556
0	1	5	2098	1833	937	1910	1553
1	2	1	2099	1834	926	1910	1553
0	1	0	2098	1834	935	1910	1554
0	0	2	2098	1835	936	1910	1554
0	1	2	2098	1835	937	1910	1555
0	0	3	2095	1829	930	1906	1546
1	4	0	2097	1835	936	1909	1555
1	4	0	2100	1836	935	1910	1555
0	0	3	2099	1835	937	1911	1546
0	0	3	2099	1836	933	1911	1555
1	0	2	2091	1829	929	1906	1552
1	0	2	2098	1835	935	1911	1554
1	1	6	2100	1838	934	1913	1557
2	0	0	2102	1841	939	1911	1556
1	1	0	2097	1837	935	1910	1554
0	0	2	2100	1838	935	1911	1554
0	1	0	2100	1838	937	1910	1555
0	1	0	2100	1840	937	1913	1555
0	0	2	2100	1838	937	1910	1553
0	0	4	2098	1836	931	1899	1548
0	0	2	2099	1839	935	1911	1555
1	2	0	2100	1838	937	1913	1556
0	0	2	2099	1839	937	1911	1553
1	1	0	2094	1831	931	1906	1547
3	0	3	2099	1839	936	1909	1555
0	2	0	2099	1837	936	1910	1554
0	0	1	2099	1839	937	1912	1557
0	0	0	2098	1838	939	1911	1557
1	1	5	2102	1841	937	1911	1554
0	0	3	2099	1841	936	1910	1554
0	0	3	2101	1840	938	1910	1556
0	0	1	2098	1838	937	1910	1555
0	0	5	2099	1839	935	1911	1555
0	0	0	2096	1831	932	1908	1553
2	0	2	2100	1842	937	1913	1557
0	0	5	2102	1843	939	1910	1554
1	0	0	2101	1837	937	1911	1555
2	0	2	2093	1834	931	1908	1554
1	2	0	2099	1839	939	1911	1555
0	1	3	2100	1840	938	1913	1557
1	1	0	2102	1842	938	1913	1554
1	1	5	2100	1841	939	1909	1555
1	4	2	2099	1841	936	1905	1549
1	2	0	2099	1841	937	1911	1555
2	0	1	2099	1840	938	1910	1555
0	0	0	2099	1840	936	1911	1555
0	0	1	2096	1834	931	1905	1547
0	0	1	2100	1839	937	1911	1554
0	0	0	2101	1840	933	1913	1557
0	0	2	2100	1839	932	1910	1554
3	0	0	2100	1840	938	1908	1555
0	0	1	2093	1837	935	1907	1555
0	1	3	2100	1839	934	1904	1553
0	0	3	2099	1842	937	1912	1555
1	2	0	2100	1840	936	1911	1555
0	0	2	2100	1840	938	1912	1558
1	2	0	2100	1839	935	1906	1551
2	3	0	2099	1843	939	1911	1556
1	3	0	2100	1839	938	1909	1554
2	2	0	2099	1842	936	1911	1555
1	2	0	2095	1833	931	1903	1548
0	0	1	2100	1841	937	1912	1555
0	2	2	2096	1837	935	1909	1555
1	2	0	2099	1839	938	1910	1554
0	2	0	2098	1840	937	1914	1557
1	3	0	2096	1835	937	1910	1552
1	1	3	2099	1841	937	1911	1555
0	1	0	2099	1837	936	1914	1557
0	1	0	2100	1841	937	1910	1556
0	0	4	2102	1842	937	1912	1555
0	0	2	2091	1835	933	1903	1549
1	2	0	2104	1840	937	1911	1556
1	2	1	2099	1840	938	1905	1551
1	0	0	2099	1842	940	1912	1557
0	0	2	2096	1835	931	1910	1553
1	1	2	2100	1842	937	1912	1551
0	0	3	2098	1839	938	1910	1555
0	0	0	2100	1841	937	1913	1555
0	1	0	2099	1840	938	1910	1556
1	2	0	2098	1839	935	1905	1549
1	4	0	2100	1839	938	1910	1555
0	1	0	2099	1840	937	1913	1556
0	2	1	2100	1842	939	1913	1554
2	0	3	2097	1836	933	1905	1550
0	1	0	2101	1840	938	1910	1554
1	2	0	2100	1842	938	1912	1556
0	1	4	2099	1834	934	1910	1555
0	1	0	2099	1840	937	1915	1557
2	0	0	2099	1841	938	1916	1558
1	1	0	2102	1843	930	1909	1554
1	1	0	2099	1841	935	1911	1554
0	0	0	2101	1840	937	1910	1555
0	0	2	2098	1842	939	1913	1556
1	1	0	2098	1837	933	1906	1548
0	0	2	2100	1839	937	1911	1554
1	1	4	2100	1840	938	1911	1554
0	1	0	2099	1841	938	1914	1557
0	0	2	2094	1834	934	1909	1552
0	0	2	2101	1843	939	1911	1558
0	1	3	2097	1838	938	1911	1554
0	0	2	2096	1841	938	1912	1556
0	1	0	2098	1840	938	1911	1556
0	0	1	2094	1836	936	1911	1553
1	4	0	2097	1839	938	1913	1552
2	3	0	2101	1842	943	1911	1555
1	2	0	2101	1841	937	1911	1555
0	0	5	2099	1841	938	1913	1556
0	0	5	2092	1834	930	1905	1551
0	2	2	2099	1841	937	1911	1548
0	0	0	2099	1842	937	1912	1554
0	1	5	2094	1841	939	1916	1556
1	4	5	2095	1836	931	1900	1546
1	0	0	2101	1841	939	1913	1557
0	1	0	2101	1843	939	1911	1554
1	3	2	2100	1843	938	1911	1554
0	1	0	2097	1839	936	1911	1554
0	0	1	2100	1841	937	1907	1554
0	1	2	2099	1841	937	1911	1555
0	0	2	2098	1841	940	1912	1554
0	1	0	2099	1841	937	1910	1555
1	0	4	2097	1838	931	1906	1548
0	0	0	2099	1841	936	1913	1555
0	0	0	2100	1844	940	1913	1555
1	0	2	2101	1844	938	1911	1553
0	2	0	2092	1836	931	1902	1551
3	3	0	2099	1842	937	1911	1555
1	4	0	2098	1841	937	1912	1554
3	0	2	2099	1843	941	1914	1557
0	1	0	2100	1843	940	1911	1554
1	2	0	2098	1842	938	1913	1555
0	1	1	2098	1841	937	1908	1550
0	2	2	2099	1842	938	1911	1555
0	1	0	2099	1842	939	1910	1554
0	0	0	2097	1841	938	1910	1554
0	1	0	2096	1837	933	1906	1549
0	1	0	2097	1842	938	1913	1557
0	1	0	2100	1844	938	1909	1556
2	0	0	2108	1844	939	1909	1555
1	1	0	2096	1836	935	1910	1554
3	0	1	2100	1842	935	1909	1549
0	1	2	2098	1841	937	1911	1554
3	0	0	2098	1842	937	1912	1554
1	1	2	2100	1841	938	1910	1554
1	3	2	2098	1843	931	1905	1550
1	0	0	2099	1841	938	1913	1557
0	1	0	2099	1841	938	1910	1554
1	0	3	2100	1841	937	1913	1553
2	0	2	2098	1842	938	1908	1554
0	2	2	2093	1836	932	1903	1546
1	2	0	2099	1842	936	1912	1555
0	1	0	2096	1838	936	1913	1556
0	0	2	2100	1844	940	1914	1556
1	2	0	2097	1841	939	1913	1554
0	1	0	2099	1839	936	1911	1554
0	0	0	2099	1841	937	1911	1551
1	2	0	2099	1841	937	1912	1556
0	0	0	2099	1842	939	1915	1555
1	0	2	2096	1840	933	1909	1550
1	1	0	2101	1843	937	1911	1554
0	0	7	2099	1846	938	1911	1549
0	1	0	2099	1841	935	1912	1554
0	1	0	2093	1834	930	1908	1549
0	2	4	2099	1842	937	1911	1554
0	0	2	2097	1842	935	1914	1557
0	0	2	2099	1842	939	1911	1555
0	0	4	2101	1842	938	1917	1555
2	0	3	2097	1841	937	1911	1553
2	2	0	2094	1839	937	1906	1549
0	0	1	2100	1841	939	1911	1554
0	2	0	2098	1841	938	1911	1554
1	1	4	2098	1840	937	1910	1553
0	0	0	2093	1836	933	1905	1546
2	0	2	2098	1840	937	1912	1557
0	0	1	2099	1842	934	1911	1553
0	0	1	2100	1843	937	1913	1554
2	0	2	2094	1834	934	1910	1553
0	1	0	2099	1840	938	1897	1550
1	0	0	2098	1839	937	1911	1554
2	0	2	2099	1841	939	1911	1553
0	1	0	2099	1841	937	1913	1553
2	1	2	2095	1838	933	1905	1549
0	0	1	2098	1837	934	1905	1547
0	0	3	2098	1841	938	1912	1555
0	1	0	2098	1841	937	1913	1554
2	0	3	2098	1839	937	1908	1554
2	0	2	2093	1832	932	1906	1547
0	1	1	2098	1840	937	1910	1555
0	2	0	2092	1834	936	1911	1554
0	1	0	2098	1839	938	1913	1556
1	3	0	2094	1840	938	1914	1556
0	2	0	2099	1834	936	1910	1554
0	1	0	2099	1839	936	1911	1555
1	0	2	2098	1840	938	1911	1553
0	0	6	2097	1840	938	1917	1555
3	0	0	2092	1834	932	1900	1545
1	2	0	2097	1840	935	1911	1554
0	0	0	2099	1840	939	1912	1547
0	0	0	2098	1840	938	1910	1553
2	4	0	2092	1826	929	1905	1550
0	0	2	2086	1834	932	1908	1552
0	0	0	2098	1841	939	1911	1555
1	1	0	2095	1837	937	1913	1554
1	1	0	2097	1840	936	1910	1553
0	0	1	2096	1839	937	1911	1554
1	2	1	2097	1839	938	1911	1555
1	1	4	2098	1838	934	1913	1555
0	0	2	2097	1838	938	1912	1553
0	0	0	2097	1840	936	1915	1556
1	0	0	2097	1837	937	1910	1550
1	1	3	2099	1841	938	1912	1553
0	0	1	2099	1839	936	1911	1554
0	1	6	2097	1839	936	1912	1555
0	0	0	2092	1832	932	1904	1549
2	3	0	2097	1839	937	1911	1554
1	3	0	2097	1838	938	1912	1554
0	0	5	2097	1837	937	1912	1553
1	1	2	2094	1838	936	1912	1554
0	0	1	2096	1838	939	1915	1554
1	2	0	2099	1842	939	1912	1555
1	0	2	2097	1839	938	1912	1555
0	0	2	2097	1840	938	1912	1555
0	0	0	2091	1833	931	1905	1548
0	0	2	2097	1839	937	1910	1554
0	0	0	2098	1839	937	1913	1555
1	2	2	2097	1841	938	1913	1554
0	0	2	2099	1841	938	1912	1556
0	1	0	2093	1836	931	1910	1551
1	3	2	2097	1839	938	1911	1552
0	0	3	2096	1839	937	1911	1555
0	0	1	2096	1839	938	1909	1555
0	1	0	2085	1840	936	1913	1553
0	0	0	2096	1837	935	1905	1547
0	0	0	2097	1839	938	1912	1555
0	1	1	2097	1840	938	1914	1556
1	4	0	2099	1841	940	1913	1554
2	0	0	2094	1833	933	1905	1549
0	0	4	2098	1839	938	1914	1554
0	0	1	2097	1838	934	1911	1552
2	0	0	2098	1840	938	1908	1555
0	2	1	2092	1837	937	1913	1554
0	1	1	2097	1840	934	1909	1553
1	2	0	2101	1842	936	1911	1554
0	0	2	2099	1841	938	1912	1555
0	0	2	2098	1841	937	1913	1555
0	2	4	2098	1840	939	1913	1554
1	3	0	2095	1834	934	1905	1547
0	0	1	2096	1840	937	1911	1554
0	0	2	2097	1840	938	1912	1557
0	0	0	2097	1840	938	1912	1556
1	1	0	2092	1835	932	1906	1549
0	0	3	2098	1840	938	1913	1555
0	0	0	2096	1841	938	1917	1556
0	0	3	2096	1844	939	1913	1555
0	0	1	2097	1839	938	1909	1553
0	1	0	2094	1836	938	1914	1551
2	0	0	2098	1841	940	1913	1555
0	0	2	2097	1841	939	1912	1554
0	0	3	2098	1841	938	1908	1555
1	0	2	2092	1836	932	1905	1547
1	4	2	2094	1835	934	1905	1548
0	1	0	2098	1842	938	1912	1554
1	2	0	2097	1842	939	1905	1552
1	1	5	2097	1842	936	1913	1555
0	1	0	2094	1835	935	1913	1554
0	1	0	2097	1841	937	1913	1550
0	0	0	2096	1841	936	1913	1555
0	0	0	2098	1843	937	1915	1556
0	0	0	2099	1844	938	1914	1555
0	1	6	2097	1840	936	1907	1550
0	0	2	2098	1841	939	1913	1553
1	2	0	2098	1841	939	1911	1555
1	1	0	2097	1842	939	1911	1552
1	1	0	2093	1835	933	1907	1547
2	0	0	2095	1841	938	1912	1555
0	1	0	2098	1836	935	1913	1555
0	1	5	2098	1844	941	1914	1557
1	1	0	2095	1840	939	1911	1555
1	2	6	2094	1840	937	1911	1554
0	0	6	2098	1839	931	1911	1552
0	1	6	2098	1842	938	1912	1554
3	4	3	2098	1842	938	1914	1556
0	0	2	2097	1843	941	1913	1556
0	0	0	2095	1843	935	1905	1547
1	2	0	2098	1844	939	1913	1553
0	0	2	2094	1843	939	1912	1555
0	0	0	2097	1842	937	1912	1554
2	0	0	2092	1832	933	1902	1548
1	1	2	2099	1845	940	1913	1555
0	1	2	2095	1840	939	1911	1553
0	0	2	2098	1841	939	1912	1553
0	0	1	2096	1838	938	1912	1556
1	1	1	2091	1837	937	1911	1551
1	2	0	2096	1842	936	1912	1555
1	1	4	2097	1842	939	1912	1555
0	0	2	2098	1843	938	1913	1556
0	0	0	2099	1844	939	1912	1554
2	0	0	2093	1834	934	1903	1549
0	0	2	2098	1843	938	1911	1554
0	2	2	2097	1843	937	1902	1547
0	0	0	2098	1843	939	1914	1555
3	0	0	2098	1843	939	1912	1555
1	3	0	2099	1843	940	1913	1554
1	2	3	2096	1842	940	1917	1557
1	1	1	2098	1845	938	1913	1555
1	1	2	2097	1836	938	1912	1555
1	1	5	2098	1843	936	1913	1554
2	0	0	2098	1843	937	1913	1554
0	0	2	2096	1843	940	1909	1555
0	0	2	2097	1841	940	1911	1556
0	0	0	2095	1838	931	1905	1549
2	4	3	2094	1842	939	1914	1557
0	0	1	2099	1845	941	1915	1557
0	0	2	2099	1845	940	1915	1556
0	0	0	2093	1837	930	1907	1551
1	3	0	2097	1843	937	1912	1554
0	1	5	2098	1843	940	1912	1554
0	0	0	2098	1843	938	1912	1553
1	0	0	2097	1843	938	1912	1554
2	0	0	2094	1842	938	1913	1553
2	4	0	2097	1841	938	1910	1550
1	1	0	2098	1843	937	1913	1553
1	1	2	2096	1840	937	1913	1554
0	0	2	2097	1842	938	1911	1554
0	0	1	2091	1837	932	1906	1549
2	4	0	2097	1842	936	1913	1555
0	0	0	2098	1843	938	1912	1556
0	0	1	2099	1846	939	1916	1554
2	0	3	2094	1837	937	1912	1554
2	2	0	2098	1843	937	1909	1553
1	1	0	2098	1844	938	1913	1551
0	0	5	2097	1842	938	1914	1554
1	2	0	2097	1843	937	1911	1556
0	0	1	2097	1839	935	1910	1548
3	0	1	2098	1836	939	1913	1553
0	1	2	2097	1842	939	1915	1556
2	1	0	2099	1845	939	1914	1554
1	1	1	2092	1839	933	1906	1549
1	0	0	2092	1836	935	1910	1550
0	0	0	2099	1843	940	1913	1554
1	2	0	2093	1840	937	1912	1554
1	1	2	2097	1842	940	1912	1555
0	0	0	2096	1842	938	1913	1554
1	2	1	2097	1841	937	1911	1555
0	1	4	2097	1842	938	1912	1554
0	0	2	2096	1843	938	1912	1553
0	1	2	2097	1843	935	1913	1555
3	0	0	2093	1835	933	1908	1549
0	0	0	2099	1843	941	1914	1556
1	1	6	2099	1845	938	1912	1548
1	1	0	2098	1842	941	1909	1554
1	2	7	2092	1836	933	1911	1552
0	1	2	2097	1843	939	1912	1552
0	0	0	2096	1843	939	1912	1555
1	3	0	2096	1842	938	1914	1555
0	0	0	2097	1840	938	1913	1554
0	0	1	2098	1843	937	1913	1555
1	3	0	2096	1842	938	1907	1550
0	0	0	2098	1842	940	1911	1554
1	4	0	2096	1843	940	1913	1555
1	1	0	2097	1840	941	1911	1554
0	0	0	2093	1836	934	1906	1547
0	0	2	2095	1842	940	1915	1555
1	4	0	2098	1840	935	1914	1557
0	0	3	2100	1845	941	1914	1556
1	0	1	2094	1840	938	1913	1556
3	0	1	2098	1843	935	1910	1553
0	0	2	2097	1844	937	1907	1554
0	0	6	2098	1845	940	1912	1554
0	0	0	2098	1842	938	1913	1554
1	4	0	2098	1839	935	1906	1550
1	2	0	2095	1842	940	1913	1555
0	0	3	2097	1843	937	1915	1557
0	0	2	2098	1845	942	1915	1557
0	0	5	2099	1843	940	1912	1554
0	0	0	2093	1835	934	1908	1549
0	0	4	2097	1844	939	1913	1556
0	0	0	2092	1840	938	1914	1554
0	0	0	2096	1843	939	1912	1555
0	1	2	2096	1842	937	1911	1553
0	0	0	2093	1837	936	1911	1553
0	0	0	2098	1843	940	1915	1557
1	0	7	2098	1846	940	1914	1555
1	0	3	2098	1844	939	1915	1555
1	0	5	2092	1836	933	1906	1547
1	0	2	2097	1843	938	1914	1555
2	0	0	2097	1843	938	1904	1547
0	0	0	2098	1844	939	1911	1554
0	2	0	2091	1835	932	1912	1550
1	2	0	2097	1844	939	1913	1552
1	2	0	2096	1843	939	1916	1557
0	0	5	2099	1845	941	1914	1556
1	0	3	2097	1843	937	1912	1554
1	1	0	2097	1845	939	1912	1549
0	1	0	2095	1839	938	1909	1550
0	1	0	2097	1844	938	1914	1555
1	1	0	2097	1844	941	1916	1557
1	1	0	2097	1843	937	1905	1549
1	3	2	2096	1839	938	1901	1548
0	0	0	2098	1845	939	1913	1555
0	0	1	2098	1847	939	1914	1552
0	1	5	2097	1843	940	1908	1555
1	2	0	2092	1836	931	1906	1550
1	1	0	2099	1845	940	1916	1557
1	2	0	2098	1847	940	1914	1553
0	0	5	2099	1846	939	1913	1556
1	2	0	2096	1843	938	1912	1554
0	0	0	2098	1845	937	1913	1552
1	4	2	2097	1844	939	1913	1554
0	0	0	2098	1844	939	1913	1553
1	0	4	2097	1844	938	1913	1554
3	0	0	2092	1837	932	1907	1548
0	0	1	2097	1844	938	1915	1555
0	2	0	2098	1845	941	1913	1555
0	0	1	2097	1847	937	1913	1554
0	0	2	2093	1838	933	1911	1552
0	1	0	2093	1834	935	1912	1553
0	0	0	2097	1845	939	1914	1553
0	1	0	2098	1843	939	1913	1554
0	1	0	2096	1844	940	1915	1557
1	2	0	2097	1846	942	1916	1555
1	4	2	2099	1845	938	1904	1546
1	1	0	2098	1843	940	1913	1554
1	1	1	2097	1841	939	1913	1554
0	1	2	2097	1843	940	1914	1554
0	0	0	2089	1839	933	1906	1549
0	0	0	2097	1843	939	1912	1554
0	0	3	2097	1843	938	1912	1553
0	1	0	2097	1844	939	1913	1556
1	3	2	2095	1842	940	1916	1556
0	2	0	2097	1844	936	1911	1555
0	1	0	2098	1848	938	1913	1555
0	0	0	2097	1843	938	1912	1554
0	0	2	2096	1843	940	1912	1555
0	0	2	2098	1846	941	1913	1555
0	1	0	2093	1840	936	1904	1549
0	1	0	2096	1844	939	1912	1554
0	0	0	2097	1844	938	1913	1555
3	0	2	2097	1844	938	1913	1553
2	0	0	2091	1838	933	1907	1547
0	0	0	2098	1843	938	1914	1556
0	0	2	2091	1842	939	1914	1556
0	0	0	2098	1843	942	1914	1554
2	3	0	2096	1844	939	1915	1554
0	1	0	2098	1839	938	1912	1554
0	1	2	2095	1843	940	1913	1554
1	3	0	2097	1843	940	1912	1554
0	0	2	2096	1843	940	1913	1555
1	2	0	2093	1836	934	1905	1546
3	0	2	2097	1844	938	1915	1555
1	1	0	2097	1844	937	1911	1552
1	0	2	2099	1845	941	1914	1555
1	4	0	2098	1843	939	1913	1554
0	2	0	2087	1836	935	1911	1553
0	0	6	2097	1843	940	1912	1551
0	0	0	2099	1844	939	1914	1555
0	0	5	2098	1843	939	1912	1555
1	1	6	2100	1842	939	1912	1555
1	0	0	2094	1842	937	1908	1548
1	1	0	2096	1843	937	1911	1554
1	1	0	2097	1843	939	1913	1555
0	0	2	2096	1845	939	1914	1555
1	2	0	2092	1836	933	1906	1549
0	0	0	2096	1845	941	1916	1556
1	2	0	2098	1845	935	1912	1553
1	2	0	2097	1843	939	1912	1554
0	0	0	2091	1840	938	1913	1553
3	0	0	2096	1843	939	1904	1551
1	4	0	2096	1843	941	1912	1554
0	0	2	2096	1844	938	1913	1555
0	4	2	2096	1844	940	1914	1553
1	2	0	2097	1843	941	1913	1555
2	2	0	2096	1839	936	1906	1549
1	1	0	2096	1843	939	1911	1554
0	1	0	2094	1843	939	1913	1555
1	4	2	2095	1843	938	1909	1554
2	2	2	2092	1837	935	1905	1551
0	1	0	2097	1844	937	1916	1557
0	0	2	2095	1843	939	1914	1554
0	1	3	2097	1844	939	1913	1555
0	0	2	2095	1842	939	1912	1555
0	0	1	2087	1837	936	1913	1550
0	0	4	2096	1843	937	1914	1555
0	1	0	2096	1843	940	1911	1554
0	1	0	2098	1845	940	1914	1554
0	2	0	2093	1837	932	1907	1548
1	0	0	2097	1843	938	1916	1557
1	2	0	2098	1843	942	1902	1546
0	1	0	2096	1842	938	1900	1550
1	1	2	2092	1843	939	1912	1554
0	3	1	2091	1837	937	1911	1553
3	0	3	2097	1841	941	1913	1546
0	0	3	2096	1842	939	1913	1555
1	5	0	2094	1840	937	1914	1555
1	1	0	2094	1842	942	1913	1555
0	0	2	2096	1843	939	1913	1553
1	4	2	2095	1842	939	1915	1555
1	2	0	2096	1842	938	1912	1554
0	0	1	2097	1842	939	1913	1555
1	2	0	2089	1838	925	1907	1549
0	0	2	2097	1843	940	1913	1555
1	0	2	2096	1844	941	1917	1555
2	0	5	2098	1845	940	1914	1554
1	1	1	2092	1837	933	1913	1553
1	4	1	2096	1842	945	1913	1553
0	1	0	2096	1843	938	1913	1554
0	1	0	2095	1843	937	1914	1557
0	1	0	2096	1845	941	1914	1555
0	1	1	2093	1843	938	1908	1551
0	2	0	2096	1842	936	1913	1551
0	2	0	2096	1842	937	1913	1554
1	2	0	2096	1842	940	1914	1555
0	1	0	2096	1841	941	1914	1554
0	0	5	2090	1833	934	1905	1547
1	4	0	2096	1842	940	1913	1554
0	1	0	2097	1842	938	1913	1555
0	0	2	2096	1843	940	1917	1557
0	0	2	2090	1842	940	1914	1555
0	0	1	2097	1843	940	1906	1551
0	0	0	2097	1843	937	1909	1550
0	0	3	2097	1843	940	1913	1555
1	0	2	2096	1844	940	1912	1556
2	0	2	2098	1843	938	1910	1548
2	0	1	2099	1844	939	1913	1554
0	0	0	2097	1842	940	1914	1555
0	1	1	2096	1843	940	1913	1555
3	0	1	2090	1835	933	1909	1548
0	0	0	2096	1843	938	1914	1553
0	0	2	2094	1841	938	1913	1551
1	4	0	2095	1845	939	1912	1555
0	1	0	2097	1844	940	1913	1555
1	0	2	2095	1844	939	1913	1555
0	0	0	2096	1841	939	1913	1555
0	0	5	2097	1845	939	1915	1553
1	2	0	2096	1843	940	1915	1556
0	1	2	2097	1844	939	1911	1554
2	0	2	2093	1839	935	1907	1550
0	1	2	2094	1845	941	1916	1558
0	1	0	2098	1846	941	1908	1552
1	2	0	2098	1846	938	1914	1555
1	3	2	2092	1837	933	1912	1553
1	0	2	2097	1844	939	1913	1552
1	3	0	2096	1843	934	1914	1553
0	1	5	2096	1844	940	1914	1554
1	2	0	2094	1844	941	1915	1554
1	4	2	2095	1846	937	1909	1550
1	4	0	2098	1844	941	1917	1556
0	1	0	2097	1845	940	1915	1557
0	0	2	2097	1845	941	1913	1555
0	1	0	2098	1845	938	1914	1555
0	2	0	2092	1837	935	1907	1549
0	0	3	2097	1847	940	1915	1554
0	0	8	2095	1839	939	1914	1556
0	0	2	2096	1846	940	1917	1557
1	0	0	2096	1845	941	1915	1552
1	3	2	2097	1846	934	1914	1553
1	4	0	2096	1845	940	1913	1554
1	5	0	2097	1846	938	1915	1554
1	2	2	2096	1846	939	1915	1555
3	0	3	2092	1840	936	1908	1547
0	0	3	2095	1845	940	1916	1556
0	0	2	2096	1846	940	1913	1552
0	0	2	2097	1845	941	1913	1556
1	4	0	2089	1839	935	1907	1552
0	0	2	2097	1845	941	1914	1557
1	3	2	2095	1847	939	1915	1556
2	0	2	2096	1844	939	1914	1556
1	0	3	2097	1846	941	1914	1556
0	1	0	2096	1846	939	1915	1556
0	4	0	2091	1843	939	1910	1551
1	3	2	2096	1846	941	1917	1557
1	0	2	2098	1848	942	1915	1552
0	0	3	2099	1846	943	1914	1555
1	1	0	2093	1841	934	1907	1546
2	0	2	2096	1846	940	1914	1555
1	0	2	2096	1846	934	1910	1553
3	0	5	2097	1843	940	1916	1555
0	0	0	2092	1841	939	1914	1553
0	0	3	2097	1846	941	1904	1551
0	4	0	2096	1847	942	1918	1557
1	1	0	2099	1850	940	1915	1557
1	0	7	2098	1847	939	1915	1555
1	0	5	2093	1844	936	1905	1550
1	2	2	2097	1846	941	1914	1554
0	2	0	2097	1845	940	1914	1553
0	0	0	2096	1845	942	1918	1557
1	0	5	2099	1847	942	1914	1556
0	0	0	2095	1841	932	1910	1549
1	1	2	2097	1847	940	1914	1555
