# Supplementary material for: Assisting hand gesture classification and rehabilitation assessment via sEMG and finger motion data
Source: Front Bioeng Biotechnol. 2026 Jan 8;13:1751763. doi: 10.3389/fbioe.2025.1751763 (PMC12823985; doi:10.3389/fbioe.2025.1751763)
Supplement: Supplementary file 1 [file DataSheet1.zip › dataset/function 0/1/5/3.csv]

channel_2	channel_3	channel_6	pinky	ring finger	middle finger	forefinger	thumb
3	0	0	2093	1854	945	1922	1556
3	4	0	2085	1849	939	1921	1553
0	0	0	2094	1853	946	1921	1554
0	0	1	2094	1854	945	1924	1558
1	3	6	2094	1855	948	1925	1559
0	0	1	2094	1855	945	1922	1557
0	1	0	2093	1855	945	1916	1553
2	0	0	2092	1855	945	1921	1557
2	0	0	2094	1854	946	1923	1555
2	2	0	2093	1850	945	1923	1557
1	0	0	2089	1847	938	1915	1547
2	2	0	2093	1854	945	1921	1555
1	3	0	2093	1854	946	1923	1557
0	0	1	2094	1855	947	1924	1558
0	1	0	2090	1854	947	1922	1557
0	0	2	2094	1855	945	1919	1555
1	1	0	2091	1853	944	1917	1554
0	1	2	2091	1855	946	1925	1556
1	4	0	2092	1854	947	1924	1557
0	0	0	2090	1851	946	1923	1556
0	1	5	2091	1848	939	1919	1550
0	0	0	2089	1852	945	1924	1555
3	0	2	2090	1852	945	1922	1556
2	3	0	2091	1853	944	1924	1555
1	3	0	2086	1847	939	1919	1548
2	0	2	2091	1851	946	1925	1557
1	4	0	2085	1850	944	1924	1555
0	1	0	2092	1854	946	1923	1556
0	2	0	2089	1853	945	1922	1555
2	0	2	2085	1844	943	1922	1553
0	0	1	2090	1852	944	1924	1556
1	4	0	2090	1852	943	1921	1555
1	2	0	2091	1852	946	1929	1555
0	0	5	2092	1855	947	1923	1555
1	3	0	2087	1845	939	1918	1549
0	1	0	2091	1854	946	1924	1556
0	1	0	2091	1852	946	1914	1544
0	1	0	2090	1853	946	1922	1555
0	1	4	2089	1855	944	1924	1556
1	2	0	2090	1856	946	1926	1558
0	0	0	2093	1856	947	1925	1555
1	2	0	2092	1857	947	1924	1555
1	0	2	2085	1852	945	1924	1554
0	1	0	2091	1854	946	1922	1554
0	0	3	2092	1855	946	1923	1556
1	1	3	2091	1856	947	1924	1556
0	1	0	2093	1856	947	1924	1553
0	1	0	2091	1848	943	1917	1547
0	0	0	2092	1855	946	1922	1556
1	3	2	2091	1856	945	1923	1555
0	0	0	2092	1855	946	1922	1555
0	0	4	2086	1848	940	1916	1549
0	0	5	2092	1855	946	1922	1555
2	0	3	2087	1855	946	1924	1558
0	0	0	2092	1858	948	1926	1557
0	0	7	2092	1855	946	1925	1555
0	2	0	2092	1854	942	1921	1555
0	0	2	2088	1853	945	1922	1553
0	0	0	2092	1856	946	1924	1556
0	0	4	2092	1855	947	1924	1556
0	0	5	2092	1856	946	1926	1557
0	1	0	2089	1849	944	1919	1552
0	0	2	2094	1858	946	1924	1556
3	0	1	2093	1856	941	1923	1552
2	0	2	2092	1855	945	1924	1556
0	0	2	2085	1849	940	1918	1555
1	1	2	2091	1856	945	1922	1553
0	2	0	2094	1856	947	1922	1555
0	0	3	2092	1856	945	1923	1555
0	0	2	2092	1855	948	1926	1557
1	2	0	2091	1856	946	1920	1554
0	0	0	2094	1859	948	1924	1556
0	1	2	2092	1856	945	1925	1554
1	2	0	2091	1853	945	1924	1556
1	2	2	2086	1850	940	1917	1548
1	2	2	2087	1851	940	1919	1549
0	0	2	2092	1855	947	1927	1557
1	4	0	2093	1855	944	1926	1555
0	0	0	2095	1858	948	1923	1556
0	0	3	2088	1855	944	1924	1555
1	2	0	2092	1855	943	1919	1553
0	0	5	2092	1856	946	1925	1556
2	3	0	2091	1856	946	1924	1556
1	0	0	2091	1856	945	1923	1557
0	0	0	2089	1851	941	1917	1550
0	0	2	2092	1856	945	1925	1556
0	0	0	2092	1857	947	1927	1557
0	0	2	2094	1858	948	1925	1554
1	2	2	2086	1850	942	1919	1548
3	0	2	2093	1859	948	1923	1555
2	0	2	2088	1855	946	1922	1555
1	1	1	2091	1855	946	1923	1556
0	0	0	2090	1857	945	1925	1556
0	2	0	2090	1856	945	1924	1556
0	0	0	2089	1852	946	1924	1555
0	2	1	2093	1858	949	1923	1557
1	2	0	2092	1856	946	1925	1557
0	1	0	2091	1856	946	1923	1555
0	1	1	2089	1850	942	1918	1546
0	2	2	2091	1856	946	1923	1556
0	1	2	2088	1857	946	1919	1548
2	0	0	2092	1856	945	1923	1555
0	2	3	2086	1849	940	1923	1556
0	2	2	2091	1857	949	1925	1555
0	1	0	2092	1858	947	1924	1557
2	0	0	2092	1857	947	1922	1557
1	0	3	2091	1856	945	1924	1555
2	0	5	2088	1855	944	1912	1551
0	3	0	2093	1856	945	1921	1555
0	1	0	2091	1856	944	1924	1555
1	3	2	2092	1856	946	1923	1556
0	0	5	2093	1855	948	1924	1555
2	4	2	2089	1848	941	1918	1549
1	3	0	2092	1857	947	1925	1556
2	0	3	2092	1851	942	1924	1554
0	1	0	2091	1856	946	1924	1555
0	2	0	2088	1854	944	1923	1555
1	3	0	2090	1856	938	1920	1554
1	3	0	2092	1857	948	1924	1557
0	0	2	2093	1858	947	1924	1554
0	0	3	2093	1857	946	1924	1554
2	4	0	2089	1849	938	1918	1551
0	0	2	2091	1855	946	1922	1555
1	3	1	2091	1855	947	1924	1555
0	0	2	2091	1855	946	1924	1554
0	2	0	2087	1847	940	1918	1551
0	0	2	2091	1855	947	1925	1557
0	0	0	2088	1854	947	1924	1557
1	2	0	2092	1858	948	1923	1556
1	0	0	2091	1857	946	1927	1557
3	0	0	2094	1858	948	1923	1556
1	2	7	2087	1853	944	1924	1552
0	0	2	2091	1857	946	1923	1554
1	1	0	2090	1856	945	1925	1555
0	0	0	2093	1857	942	1918	1551
0	0	0	2092	1854	942	1916	1548
0	1	0	2091	1855	944	1923	1554
1	0	3	2092	1855	945	1922	1554
0	0	0	2090	1854	946	1925	1557
2	0	3	2087	1848	940	1918	1552
3	0	0	2093	1857	947	1923	1556
1	0	4	2093	1857	946	1924	1555
0	1	0	2092	1856	945	1923	1554
0	1	0	2088	1855	945	1923	1555
3	0	2	2091	1857	945	1925	1555
0	0	5	2091	1856	946	1923	1556
2	0	3	2091	1855	947	1922	1555
2	0	3	2091	1855	946	1923	1557
0	0	0	2087	1853	944	1919	1551
0	2	2	2094	1858	946	1924	1555
1	3	2	2091	1855	947	1925	1555
1	2	0	2092	1857	946	1924	1555
3	0	0	2082	1849	940	1920	1551
1	2	0	2085	1848	940	1918	1554
1	1	1	2093	1857	948	1927	1557
1	2	0	2094	1858	947	1924	1555
1	2	1	2091	1856	947	1923	1556
0	1	0	2091	1855	946	1923	1555
1	1	0	2089	1855	945	1922	1553
0	2	0	2092	1856	946	1924	1556
1	2	0	2089	1856	946	1924	1556
2	0	2	2091	1856	947	1923	1555
0	0	2	2086	1850	942	1916	1553
0	0	2	2093	1858	950	1923	1558
3	0	3	2094	1857	943	1923	1556
0	0	0	2090	1857	945	1925	1556
0	0	0	2087	1849	943	1924	1554
0	0	0	2092	1856	948	1919	1552
3	0	0	2090	1856	947	1924	1555
2	0	2	2081	1856	947	1924	1556
2	0	2	2092	1857	946	1924	1556
2	0	2	2092	1855	947	1924	1555
0	1	2	2090	1858	943	1915	1550
0	0	0	2092	1856	948	1925	1555
0	2	0	2092	1856	946	1925	1555
2	0	1	2091	1853	945	1923	1555
0	0	0	2088	1849	941	1915	1548
0	1	0	2092	1856	946	1927	1557
1	0	6	2088	1851	944	1923	1555
0	3	2	2092	1856	946	1923	1555
1	1	2	2088	1853	946	1925	1554
0	2	0	2091	1852	943	1924	1554
1	0	1	2092	1856	947	1926	1556
1	0	0	2092	1857	947	1929	1556
1	1	0	2093	1859	947	1924	1555
0	0	0	2089	1851	942	1918	1547
1	4	0	2091	1855	946	1925	1555
0	0	2	2091	1857	946	1925	1551
0	0	2	2091	1855	946	1923	1555
2	0	0	2092	1856	948	1925	1558
3	0	2	2087	1852	942	1920	1554
0	0	6	2093	1857	948	1921	1556
1	2	2	2090	1855	946	1925	1554
0	0	3	2091	1856	946	1925	1556
0	0	2	2090	1855	946	1924	1554
0	0	0	2089	1854	944	1921	1552
0	1	3	2090	1855	946	1924	1555
0	0	5	2092	1854	947	1924	1555
0	4	2	2091	1855	946	1924	1557
0	1	0	2087	1850	940	1919	1550
0	1	0	2093	1858	948	1924	1556
0	1	5	2092	1856	942	1912	1550
1	2	2	2091	1856	946	1923	1555
1	2	0	2080	1849	942	1923	1554
1	2	0	2091	1855	947	1910	1551
0	2	1	2090	1855	944	1925	1555
0	1	0	2092	1855	947	1923	1556
0	0	0	2094	1858	947	1925	1556
1	2	2	2092	1857	946	1923	1556
2	0	2	2092	1854	940	1916	1549
2	0	2	2092	1856	946	1923	1556
0	0	3	2091	1854	946	1925	1555
1	1	2	2094	1855	948	1923	1555
1	1	0	2086	1847	941	1919	1547
0	0	6	2091	1855	945	1924	1557
1	3	2	2082	1851	945	1926	1557
2	0	3	2094	1857	946	1925	1556
0	1	0	2091	1855	945	1920	1554
1	4	0	2091	1847	943	1923	1554
0	0	1	2092	1855	948	1923	1555
2	0	2	2090	1855	946	1923	1556
3	0	2	2092	1854	946	1923	1556
0	4	1	2087	1849	941	1919	1548
0	1	0	2091	1856	947	1924	1556
0	0	4	2091	1854	945	1925	1544
1	4	0	2093	1856	946	1914	1544
1	1	0	2092	1856	947	1924	1555
2	4	0	2086	1850	939	1923	1554
0	0	2	2091	1856	945	1924	1547
0	2	0	2090	1852	946	1924	1556
1	2	2	2085	1849	945	1924	1556
0	1	0	2085	1850	944	1922	1555
0	2	4	2091	1853	945	1924	1554
2	1	1	2091	1854	946	1923	1557
0	1	4	2091	1855	948	1926	1556
0	2	6	2092	1855	948	1919	1556
1	2	0	2088	1849	941	1918	1547
0	0	2	2089	1853	945	1925	1555
1	0	0	2090	1852	945	1922	1554
0	0	6	2091	1853	945	1923	1553
0	0	1	2083	1847	939	1916	1553
2	3	0	2090	1855	945	1923	1555
1	2	4	2087	1852	945	1925	1557
3	0	0	2091	1854	946	1926	1556
1	0	5	2091	1857	946	1924	1557
1	2	0	2090	1852	945	1924	1549
1	0	0	2090	1853	944	1924	1553
1	3	1	2089	1853	947	1923	1556
3	0	0	2090	1854	946	1923	1557
2	3	6	2090	1853	947	1926	1557
3	1	0	2084	1848	941	1915	1552
0	0	2	2091	1854	946	1924	1556
0	0	0	2089	1850	944	1924	1555
2	0	0	2090	1853	947	1923	1555
0	0	1	2087	1848	942	1923	1553
1	2	0	2089	1853	947	1920	1555
1	4	0	2090	1853	946	1923	1554
0	0	0	2090	1855	945	1923	1556
0	1	3	2090	1852	947	1925	1553
0	0	0	2089	1851	943	1914	1550
2	0	0	2092	1855	941	1925	1556
0	0	2	2091	1854	944	1924	1555
1	2	2	2088	1853	947	1914	1556
0	1	1	2086	1847	941	1919	1549
0	0	3	2091	1851	946	1924	1556
0	0	0	2088	1850	944	1923	1554
0	0	0	2090	1854	945	1924	1555
0	0	1	2093	1853	947	1929	1557
1	4	0	2088	1853	947	1925	1557
1	2	0	2091	1851	942	1925	1555
1	3	0	2089	1860	946	1925	1554
1	0	3	2089	1853	946	1922	1555
0	0	0	2090	1853	946	1924	1556
0	1	0	2088	1848	940	1917	1548
0	0	5	2089	1852	944	1924	1555
1	0	6	2090	1853	946	1923	1553
0	1	1	2088	1852	947	1926	1557
0	1	0	2080	1847	943	1915	1553
0	0	2	2093	1855	945	1925	1554
1	4	0	2090	1850	946	1924	1554
0	0	2	2090	1855	945	1925	1554
0	0	2	2089	1853	945	1925	1555
0	1	0	2086	1851	945	1924	1551
0	1	2	2090	1853	945	1924	1555
0	0	0	2091	1855	945	1924	1554
2	3	0	2092	1854	946	1925	1553
0	0	0	2091	1849	945	1923	1560
0	0	5	2085	1848	940	1919	1548
0	0	2	2089	1853	945	1925	1556
2	0	1	2090	1852	946	1916	1553
0	0	3	2091	1854	945	1926	1554
0	2	3	2085	1848	944	1926	1557
1	2	0	2092	1856	948	1923	1551
2	0	0	2092	1855	946	1924	1555
0	0	0	2090	1853	943	1924	1556
0	0	1	2090	1854	946	1917	1553
0	1	6	2090	1855	941	1920	1549
1	3	0	2090	1853	945	1925	1555
0	1	4	2090	1854	946	1924	1556
0	1	5	2091	1855	945	1921	1557
0	0	0	2086	1848	938	1920	1551
0	0	0	2092	1858	949	1926	1556
0	2	0	2092	1848	943	1925	1554
2	0	2	2090	1846	941	1923	1554
2	0	2	2091	1856	946	1924	1554
0	0	2	2087	1852	945	1924	1554
0	1	7	2091	1855	940	1924	1556
2	0	2	2092	1858	949	1926	1556
0	0	3	2092	1857	946	1925	1555
0	0	2	2091	1855	947	1925	1555
1	2	0	2088	1851	940	1917	1547
0	0	2	2091	1855	946	1927	1557
0	0	5	2091	1858	949	1928	1557
2	3	0	2093	1857	948	1923	1555
0	0	2	2087	1849	941	1918	1550
1	2	0	2091	1854	946	1925	1555
0	1	0	2086	1852	946	1924	1554
0	1	0	2090	1855	945	1925	1555
0	0	2	2090	1854	945	1924	1556
1	1	0	2086	1851	943	1924	1551
0	0	0	2087	1854	945	1925	1556
0	1	2	2090	1856	942	1925	1555
1	3	0	2091	1855	948	1925	1556
0	0	2	2091	1854	947	1925	1557
0	1	0	2087	1848	940	1918	1550
2	0	0	2090	1856	947	1924	1556
2	4	0	2093	1855	947	1926	1556
0	0	0	2090	1855	947	1926	1558
1	0	0	2088	1851	942	1917	1551
2	3	6	2093	1856	947	1925	1555
0	0	2	2090	1855	945	1927	1555
2	0	0	2093	1855	945	1927	1555
0	0	0	2089	1853	946	1924	1554
1	0	0	2091	1855	946	1923	1555
0	0	1	2092	1854	948	1926	1555
0	0	1	2092	1856	947	1925	1555
0	0	0	2092	1856	947	1931	1557
1	1	2	2090	1854	941	1917	1550
0	0	2	2092	1857	948	1925	1556
1	1	2	2086	1856	947	1925	1556
0	0	2	2094	1855	946	1925	1556
0	0	0	2082	1850	941	1919	1552
1	0	2	2091	1855	946	1924	1556
0	0	1	2090	1855	945	1925	1555
1	1	1	2091	1855	946	1924	1556
0	0	2	2090	1856	946	1923	1556
0	2	2	2091	1855	947	1923	1555
0	0	0	2089	1855	946	1925	1551
0	0	0	2091	1855	946	1923	1555
0	1	3	2090	1856	946	1922	1553
2	4	3	2092	1857	947	1925	1557
1	1	5	2087	1850	941	1921	1553
0	0	0	2093	1858	950	1926	1556
1	1	0	2092	1856	947	1919	1556
0	1	4	2091	1855	947	1925	1555
2	3	0	2085	1847	946	1926	1555
1	2	0	2091	1855	946	1921	1553
0	0	0	2090	1857	946	1925	1554
1	1	0	2091	1855	946	1925	1556
1	1	0	2089	1854	946	1925	1555
0	0	4	2091	1855	942	1922	1552
2	0	0	2093	1858	948	1925	1556
1	4	2	2092	1856	949	1925	1555
0	0	3	2091	1857	949	1929	1558
2	2	6	2093	1857	947	1925	1554
1	2	0	2086	1847	941	1921	1548
2	3	0	2092	1856	946	1925	1554
0	0	2	2085	1854	947	1925	1555
1	2	6	2092	1856	947	1925	1556
0	0	0	2090	1855	947	1924	1556
0	0	0	2090	1852	944	1924	1555
1	0	4	2092	1855	945	1926	1557
0	1	4	2092	1857	948	1927	1558
0	0	0	2093	1858	948	1926	1556
2	4	0	2088	1850	941	1917	1549
1	1	4	2091	1858	947	1925	1555
0	2	0	2092	1856	946	1919	1551
2	0	0	2091	1856	947	1925	1557
2	0	0	2084	1848	939	1923	1554
0	1	3	2092	1855	945	1926	1554
0	1	6	2089	1855	947	1923	1557
0	0	3	2090	1855	946	1924	1556
1	2	0	2093	1854	948	1925	1555
0	1	0	2090	1854	946	1924	1556
1	3	2	2089	1855	942	1913	1552
0	1	2	2091	1855	946	1924	1556
0	0	3	2091	1854	945	1925	1555
1	4	3	2091	1855	946	1927	1557
0	0	5	2082	1853	943	1923	1551
2	0	2	2090	1854	947	1923	1554
1	3	0	2090	1847	943	1924	1554
0	0	2	2091	1858	946	1924	1558
0	0	6	2087	1854	944	1924	1553
0	0	6	2091	1857	941	1922	1553
0	0	2	2091	1855	947	1928	1557
1	2	0	2093	1858	948	1926	1557
0	0	2	2093	1857	946	1926	1556
0	1	2	2090	1851	938	1919	1547
2	3	0	2092	1856	946	1926	1556
0	0	0	2092	1856	946	1925	1556
1	0	2	2091	1855	946	1924	1559
1	0	1	2092	1857	946	1925	1555
0	0	0	2085	1849	941	1919	1551
0	0	0	2091	1856	946	1924	1555
2	0	2	2088	1853	946	1925	1554
1	1	5	2091	1855	946	1927	1558
1	2	0	2092	1858	948	1926	1557
0	0	4	2089	1855	945	1924	1550
0	0	2	2092	1856	945	1925	1556
0	0	2	2092	1855	948	1924	1556
2	0	2	2089	1856	946	1924	1556
1	4	0	2083	1847	941	1914	1550
2	0	2	2091	1855	946	1925	1556
1	1	6	2091	1856	946	1907	1552
0	0	5	2091	1856	947	1927	1559
0	2	0	2089	1852	946	1925	1557
0	0	0	2093	1857	948	1925	1548
1	1	0	2090	1857	946	1918	1547
1	2	0	2091	1856	945	1925	1554
0	2	0	2091	1854	946	1925	1557
0	3	0	2090	1855	949	1927	1557
1	2	0	2090	1858	944	1922	1553
0	0	2	2092	1858	949	1928	1558
3	0	0	2092	1856	945	1925	1556
1	2	0	2087	1847	943	1922	1554
0	0	2	2092	1865	947	1925	1554
2	1	0	2091	1855	946	1924	1555
1	2	0	2091	1855	945	1925	1556
0	0	1	2091	1855	946	1928	1557
3	0	0	2093	1859	945	1920	1552
1	2	5	2094	1858	946	1924	1554
1	0	2	2092	1857	946	1924	1554
0	3	0	2091	1857	947	1924	1556
0	0	0	2085	1850	940	1917	1550
1	2	0	2090	1854	947	1923	1556
0	4	0	2091	1856	945	1925	1555
3	0	0	2090	1855	947	1924	1555
1	1	5	2087	1854	946	1924	1553
0	0	0	2091	1858	945	1926	1557
0	0	0	2093	1860	945	1925	1555
0	0	0	2092	1856	947	1921	1555
0	1	0	2092	1854	946	1922	1554
0	1	2	2090	1855	947	1923	1555
0	0	5	2086	1851	941	1919	1551
1	2	0	2092	1853	943	1926	1557
1	1	0	2093	1858	948	1926	1558
1	2	2	2093	1856	948	1926	1553
1	0	2	2088	1850	939	1918	1551
1	0	0	2092	1856	943	1925	1555
1	1	3	2089	1858	946	1921	1554
0	0	2	2091	1855	947	1924	1555
1	2	2	2089	1854	947	1924	1555
0	0	0	2090	1854	946	1925	1552
2	3	0	2090	1855	946	1925	1554
1	2	5	2090	1855	946	1925	1555
1	2	0	2088	1855	948	1927	1558
3	3	4	2086	1851	943	1920	1550
0	0	0	2092	1853	946	1926	1556
0	0	3	2090	1855	946	1924	1554
1	1	2	2091	1855	945	1923	1555
0	0	1	2091	1855	946	1926	1555
0	0	0	2083	1850	945	1926	1557
0	0	3	2093	1858	949	1922	1554
0	0	2	2092	1857	947	1925	1556
1	2	0	2090	1855	947	1924	1555
1	1	0	2089	1855	946	1925	1556
0	1	0	2091	1849	942	1917	1546
1	1	5	2090	1854	943	1922	1553
1	1	2	2089	1853	947	1925	1555
0	0	0	2091	1856	946	1923	1555
1	3	0	2084	1851	942	1918	1552
0	0	0	2091	1857	947	1924	1555
0	0	1	2093	1857	945	1925	1557
0	1	6	2091	1856	947	1923	1555
0	0	5	2089	1855	947	1925	1555
1	2	0	2091	1847	944	1924	1555
0	0	0	2089	1854	946	1925	1555
2	2	0	2090	1856	948	1925	1558
0	0	0	2092	1855	946	1925	1556
1	2	0	2091	1856	946	1926	1556
0	0	2	2087	1841	938	1919	1548
0	0	0	2083	1851	946	1925	1555
1	4	0	2091	1855	947	1925	1554
0	0	2	2091	1854	948	1925	1555
3	1	0	2087	1848	939	1922	1553
0	0	0	2090	1853	949	1928	1557
1	1	2	2092	1858	948	1924	1556
0	0	0	2097	1855	946	1929	1555
1	2	0	2088	1854	944	1925	1555
0	1	0	2087	1853	947	1919	1551
0	2	3	2091	1855	946	1923	1551
0	0	2	2090	1853	946	1924	1554
0	0	2	2090	1865	947	1925	1554
1	2	6	2085	1848	939	1917	1551
0	0	4	2089	1854	946	1925	1555
0	0	4	2089	1852	945	1923	1555
0	0	2	2092	1855	946	1927	1557
0	0	2	2091	1856	949	1928	1556
0	2	0	2089	1852	945	1926	1555
2	0	0	2092	1855	945	1915	1551
0	0	2	2090	1854	944	1924	1555
0	0	1	2090	1855	945	1924	1556
0	0	3	2090	1852	946	1924	1555
0	0	2	2089	1850	939	1917	1544
0	0	2	2089	1853	940	1919	1553
0	0	0	2090	1855	945	1925	1556
0	0	2	2090	1853	947	1927	1558
1	4	0	2087	1848	943	1919	1549
0	0	0	2091	1854	945	1925	1555
0	0	2	2091	1852	945	1924	1555
0	0	2	2090	1854	946	1921	1555
0	0	2	2087	1851	945	1923	1555
0	1	0	2090	1854	937	1922	1553
0	2	4	2089	1852	941	1926	1556
0	0	1	2092	1856	948	1926	1556
0	0	5	2092	1856	948	1925	1556
0	0	2	2091	1854	945	1925	1554
1	5	0	2087	1851	941	1917	1549
2	2	6	2091	1855	948	1925	1556
0	1	3	2090	1855	948	1925	1554
0	0	2	2091	1855	947	1922	1555
0	0	2	2084	1849	942	1920	1550
3	0	0	2091	1855	947	1924	1555
0	0	0	2091	1856	945	1924	1555
0	1	3	2091	1857	946	1924	1557
0	0	0	2085	1851	946	1927	1556
0	0	0	2089	1857	950	1925	1556
2	2	3	2092	1857	945	1925	1556
0	0	0	2091	1855	947	1921	1556
0	0	1	2091	1855	947	1924	1554
0	0	1	2091	1856	944	1919	1548
1	2	0	2091	1857	945	1923	1555
2	3	7	2092	1855	947	1925	1556
0	0	2	2089	1856	947	1924	1557
0	0	0	2086	1848	944	1921	1552
1	2	3	2092	1859	947	1921	1558
0	0	0	2090	1860	948	1926	1555
1	2	1	2091	1857	945	1925	1555
0	1	2	2091	1857	948	1927	1558
1	0	2	2091	1858	948	1925	1555
1	1	0	2094	1857	945	1924	1554
1	1	2	2091	1858	945	1924	1556
0	0	2	2092	1857	946	1924	1556
0	0	0	2092	1859	947	1925	1556
1	0	2	2089	1851	941	1920	1550
2	3	3	2090	1855	946	1927	1557
0	0	0	2093	1859	949	1926	1557
0	0	2	2094	1859	948	1923	1556
2	0	0	2085	1853	941	1922	1555
0	0	0	2091	1857	946	1925	1555
3	3	0	2092	1856	947	1924	1558
2	2	3	2092	1858	946	1926	1556
2	2	3	2091	1857	947	1923	1556
0	0	0	2090	1857	947	1918	1550
0	0	0	2092	1857	946	1926	1555
0	0	0	2091	1857	947	1924	1552
0	0	0	2092	1857	948	1925	1556
1	2	1	2091	1861	946	1926	1557
0	0	2	2086	1852	942	1918	1550
1	2	6	2091	1858	947	1925	1555
1	0	2	2092	1857	947	1924	1556
0	0	0	2091	1858	947	1927	1558
0	0	0	2088	1856	947	1927	1556
2	2	4	2093	1860	947	1919	1555
2	1	2	2092	1858	947	1925	1554
0	0	5	2089	1858	947	1925	1556
0	0	0	2091	1857	947	1923	1556
0	1	0	2091	1851	942	1919	1550
0	0	0	2091	1858	942	1925	1554
0	0	0	2091	1857	946	1924	1556
0	0	0	2093	1858	948	1927	1557
2	2	4	2087	1850	942	1921	1550
0	2	2	2094	1858	949	1925	1556
0	0	0	2091	1857	946	1924	1555
0	0	0	2090	1858	947	1925	1556
0	0	0	2090	1858	946	1923	1553
0	0	1	2089	1856	946	1924	1555
1	1	3	2091	1853	945	1926	1556
1	1	1	2091	1859	948	1927	1558
1	1	3	2093	1858	947	1925	1557
0	0	1	2091	1857	947	1924	1556
0	0	2	2087	1852	940	1921	1551
0	0	2	2086	1851	946	1924	1555
0	0	1	2092	1856	948	1925	1555
1	3	0	2091	1858	948	1924	1555
0	0	0	2087	1853	935	1924	1552
1	2	5	2091	1857	947	1925	1555
0	0	0	2092	1862	948	1925	1555
0	0	3	2090	1858	947	1927	1557
0	0	1	2091	1859	949	1926	1557
1	2	0	2091	1858	947	1919	1549
0	0	6	2090	1856	948	1918	1551
0	0	3	2091	1855	944	1915	1548
1	1	2	2092	1858	948	1920	1557
1	1	5	2091	1858	943	1925	1558
0	0	5	2088	1853	945	1922	1553
0	0	2	2092	1858	947	1924	1557
0	0	2	2091	1858	946	1926	1556
2	0	0	2091	1857	947	1924	1556
1	1	4	2085	1854	946	1924	1555
0	0	2	2091	1857	944	1911	1553
1	2	0	2091	1857	947	1924	1555
1	2	0	2092	1858	947	1925	1553
0	1	0	2090	1857	948	1927	1558
0	1	6	2092	1854	942	1917	1551
0	0	1	2092	1855	938	1922	1555
1	0	0	2091	1858	948	1924	1555
1	0	0	2092	1857	948	1926	1556
0	0	3	2086	1851	941	1914	1547
2	0	2	2086	1851	941	1917	1549
0	1	0	2091	1859	950	1927	1558
1	0	0	2093	1860	947	1925	1557
1	4	0	2092	1858	947	1925	1556
0	1	0	2090	1858	947	1926	1556
0	0	0	2092	1854	946	1926	1558
0	1	3	2090	1858	947	1925	1556
2	0	0	2091	1857	949	1925	1555
0	0	0	2087	1856	948	1925	1556
0	0	0	2092	1857	946	1919	1552
0	0	0	2091	1857	947	1925	1555
1	4	0	2091	1861	943	1924	1555
2	4	3	2091	1857	949	1926	1557
0	0	0	2086	1853	943	1919	1549
0	0	2	2094	1861	949	1926	1555
1	2	0	2093	1858	945	1925	1556
0	0	2	2091	1858	946	1923	1556
0	0	0	2082	1853	944	1926	1556
0	1	5	2091	1856	945	1922	1554
0	1	2	2091	1857	946	1925	1555
2	3	0	2090	1857	945	1925	1556
1	1	5	2090	1857	946	1924	1557
1	0	0	2089	1852	940	1916	1553
1	1	4	2093	1858	947	1925	1557
0	0	0	2092	1857	945	1925	1555
3	0	2	2091	1859	948	1925	1556
2	0	2	2092	1856	947	1925	1556
0	0	2	2085	1853	942	1915	1548
0	1	2	2090	1856	947	1924	1556
1	0	0	2089	1858	948	1924	1553
0	1	3	2090	1857	947	1927	1558
0	0	2	2091	1859	948	1927	1557
0	2	0	2091	1858	947	1925	1552
1	1	4	2092	1859	947	1925	1556
0	0	0	2091	1857	947	1927	1555
0	0	3	2091	1858	946	1926	1555
2	0	0	2086	1850	942	1918	1549
3	4	0	2089	1857	946	1924	1556
0	1	3	2092	1858	948	1924	1557
3	1	0	2092	1857	948	1926	1557
0	0	0	2087	1855	945	1922	1556
1	2	4	2092	1859	949	1926	1552
2	4	5	2092	1858	947	1922	1553
1	2	3	2091	1858	949	1926	1556
1	2	0	2091	1858	947	1925	1556
1	1	0	2092	1858	948	1926	1558
2	1	0	2092	1858	944	1911	1551
1	2	0	2092	1858	944	1922	1552
0	2	0	2091	1856	946	1923	1555
1	2	0	2091	1857	947	1924	1554
0	0	1	2087	1850	942	1919	1550
1	0	2	2090	1856	945	1923	1555
0	2	5	2090	1856	947	1924	1554
1	2	1	2089	1857	947	1925	1557
0	0	0	2089	1857	946	1927	1557
1	1	0	2092	1855	943	1925	1554
0	1	0	2090	1857	944	1924	1555
0	0	0	2090	1856	946	1923	1555
0	0	0	2090	1855	947	1924	1550
0	0	0	2088	1851	942	1920	1547
0	0	1	2084	1852	943	1921	1552
0	0	2	2087	1852	945	1923	1555
0	0	0	2092	1857	944	1924	1553
0	0	0	2091	1857	946	1924	1555
2	4	0	2084	1847	939	1913	1545
1	1	0	2090	1856	948	1927	1555
0	0	2	2092	1857	948	1928	1557
0	1	2	2085	1858	947	1925	1554
0	0	0	2090	1857	945	1925	1554
1	2	1	2087	1853	945	1925	1552
0	0	0	2090	1857	947	1924	1556
0	0	0	2089	1857	947	1924	1556
0	0	0	2091	1858	946	1925	1554
0	0	1	2083	1850	942	1914	1551
0	0	0	2083	1854	945	1925	1556
0	0	0	2091	1857	947	1926	1557
0	0	0	2091	1859	949	1925	1557
0	0	2	2087	1851	942	1922	1553
0	0	0	2084	1852	941	1923	1553
1	1	5	2090	1856	947	1924	1556
1	0	4	2092	1856	947	1923	1555
2	3	0	2090	1857	947	1923	1557
2	3	2	2091	1858	948	1927	1557
0	0	0	2087	1858	947	1921	1552
0	0	0	2090	1858	946	1916	1548
0	0	1	2091	1858	948	1924	1555
3	0	0	2091	1857	948	1925	1555
0	0	3	2084	1852	941	1920	1549
0	0	2	2089	1856	946	1926	1555
0	0	2	2091	1856	946	1924	1555
0	0	1	2091	1856	948	1925	1555
0	0	0	2085	1849	945	1925	1557
0	0	0	2091	1859	948	1917	1550
0	0	0	2093	1859	946	1924	1554
0	0	5	2091	1857	945	1924	1555
0	1	0	2091	1855	946	1923	1555
1	1	1	2089	1856	947	1924	1554
0	0	0	2086	1855	941	1919	1548
1	3	3	2088	1855	945	1909	1553
0	1	2	2092	1858	949	1926	1556
0	0	0	2091	1857	948	1925	1555
0	1	2	2092	1859	950	1926	1554
1	0	0	2090	1852	947	1925	1555
2	1	0	2090	1856	946	1924	1557
0	1	0	2090	1854	947	1924	1555
0	1	3	2085	1849	942	1922	1554
0	0	2	2090	1857	948	1924	1557
1	2	0	2092	1857	947	1924	1554
1	2	0	2090	1854	944	1925	1555
3	2	0	2089	1855	947	1925	1554
1	3	0	2089	1854	946	1919	1549
0	0	0	2089	1855	945	1924	1554
2	2	0	2090	1855	945	1924	1554
0	0	1	2090	1855	947	1924	1555
2	1	0	2086	1850	939	1920	1551
0	1	2	2090	1856	947	1926	1556
0	0	0	2092	1857	946	1923	1556
0	0	2	2089	1857	947	1925	1556
0	0	2	2085	1849	944	1923	1554
1	0	0	2089	1854	946	1921	1555
0	0	2	2090	1854	947	1923	1553
1	1	1	2089	1854	945	1925	1555
2	0	2	2090	1856	945	1925	1555
1	0	1	2088	1853	947	1924	1555
0	0	4	2090	1850	941	1913	1549
1	2	0	2090	1855	942	1924	1553
1	2	0	2090	1857	946	1926	1558
0	0	3	2091	1857	949	1925	1557
1	2	0	2087	1850	939	1916	1550
0	1	1	2089	1855	946	1923	1553
0	4	0	2088	1854	946	1924	1554
1	1	0	2089	1857	948	1925	1556
0	2	0	2085	1853	945	1924	1554
1	2	0	2089	1851	945	1924	1555
1	2	0	2090	1853	945	1924	1555
0	0	3	2090	1855	947	1925	1557
0	0	5	2089	1856	949	1927	1557
0	1	0	2087	1847	944	1919	1548
1	2	0	2084	1849	941	1914	1550
1	1	0	2088	1852	946	1925	1555
1	0	0	2090	1855	946	1925	1556
2	0	0	2090	1855	946	1924	1554
3	3	0	2083	1849	941	1923	1553
1	1	0	2091	1857	949	1928	1558
0	0	2	2091	1858	946	1924	1554
