# Supplementary material for: Assisting hand gesture classification and rehabilitation assessment via sEMG and finger motion data
Source: Front Bioeng Biotechnol. 2026 Jan 8;13:1751763. doi: 10.3389/fbioe.2025.1751763 (PMC12823985; doi:10.3389/fbioe.2025.1751763)
Supplement: Supplementary file 1 [file DataSheet1.zip › dataset/function 0/1/5/4.csv]

channel_2	channel_3	channel_6	pinky	ring finger	middle finger	forefinger	thumb
1	1	5	2088	1858	951	1933	1555
0	0	2	2088	1859	949	1935	1558
1	2	0	2090	1860	951	1933	1557
0	0	0	2087	1859	946	1925	1550
0	1	1	2089	1858	949	1933	1555
3	1	0	2089	1859	948	1933	1554
0	1	3	2089	1859	949	1932	1556
0	0	0	2084	1852	943	1926	1549
2	2	1	2089	1859	951	1933	1556
0	0	1	2087	1858	948	1932	1555
0	1	1	2088	1858	949	1934	1558
0	0	3	2085	1857	947	1933	1555
2	0	0	2088	1855	945	1931	1555
2	0	0	2088	1858	946	1933	1555
1	1	0	2088	1858	949	1932	1556
0	0	1	2087	1861	948	1929	1551
2	2	0	2086	1860	949	1934	1555
1	0	3	2088	1860	950	1934	1556
1	1	1	2088	1860	949	1934	1555
0	1	0	2085	1855	946	1927	1551
0	0	0	2087	1860	949	1935	1555
0	1	2	2086	1859	951	1935	1557
1	2	0	2089	1862	952	1935	1556
1	0	0	2084	1860	949	1934	1555
0	0	0	2088	1861	949	1932	1554
2	3	0	2088	1860	949	1934	1556
0	1	5	2088	1859	948	1935	1555
0	1	4	2087	1860	949	1934	1555
0	0	2	2088	1856	947	1928	1551
1	1	5	2087	1859	950	1934	1556
0	0	0	2088	1860	950	1936	1556
1	2	0	2087	1861	952	1937	1558
0	0	0	2088	1861	949	1934	1555
2	0	0	2083	1853	943	1928	1549
1	2	0	2088	1860	949	1934	1555
2	0	0	2088	1859	951	1935	1555
0	0	2	2087	1861	948	1935	1556
0	0	2	2087	1859	950	1935	1556
0	0	3	2088	1859	949	1935	1557
0	0	2	2088	1860	952	1937	1557
1	3	1	2089	1863	951	1936	1556
0	0	3	2088	1860	951	1934	1556
1	0	6	2081	1856	945	1926	1548
0	0	0	2088	1861	949	1935	1554
1	1	0	2088	1859	949	1931	1553
1	2	0	2088	1860	949	1934	1555
0	1	0	2085	1854	946	1933	1555
2	0	0	2087	1859	951	1934	1556
0	1	0	2087	1862	950	1938	1557
1	1	0	2090	1861	953	1935	1555
0	0	3	2088	1860	949	1933	1554
0	0	2	2088	1860	951	1935	1556
1	0	0	2086	1859	949	1928	1552
0	2	0	2087	1861	945	1931	1557
1	1	0	2088	1861	952	1937	1557
0	0	2	2089	1863	948	1936	1555
2	0	0	2085	1854	945	1926	1547
0	1	0	2088	1860	949	1935	1554
2	3	0	2089	1857	948	1934	1554
2	3	1	2088	1860	949	1934	1555
1	0	2	2083	1859	946	1935	1553
2	4	0	2088	1861	947	1929	1554
0	0	2	2088	1860	949	1935	1556
2	0	0	2090	1861	953	1934	1557
0	0	0	2089	1863	950	1935	1556
1	3	6	2088	1857	945	1930	1547
3	0	3	2088	1861	947	1935	1554
3	0	0	2087	1860	950	1933	1550
1	0	4	2088	1861	951	1936	1554
1	3	4	2089	1861	951	1937	1557
3	0	0	2085	1856	943	1928	1549
1	2	4	2089	1861	950	1934	1555
2	1	0	2089	1861	949	1935	1556
1	4	0	2087	1860	950	1933	1554
0	0	2	2085	1859	950	1933	1555
2	2	0	2085	1854	946	1934	1553
0	0	1	2088	1862	952	1934	1557
3	0	1	2087	1860	950	1935	1556
1	1	5	2088	1860	950	1934	1555
0	0	6	2086	1855	947	1930	1551
0	0	0	2090	1863	951	1933	1557
0	0	0	2089	1860	946	1929	1554
1	1	0	2089	1861	950	1935	1555
0	0	6	2085	1854	945	1934	1555
0	0	1	2087	1860	950	1933	1551
0	0	2	2087	1860	949	1935	1554
2	0	1	2088	1861	953	1936	1557
0	0	3	2090	1862	950	1934	1554
2	0	2	2085	1860	950	1932	1556
0	1	5	2085	1859	946	1930	1552
1	2	2	2088	1859	949	1933	1555
1	0	2	2088	1860	950	1935	1556
2	4	0	2088	1861	949	1934	1554
0	0	1	2083	1854	945	1929	1550
0	4	0	2088	1861	953	1937	1557
0	1	0	2086	1855	950	1935	1555
1	1	0	2090	1863	951	1935	1556
1	2	1	2082	1857	949	1934	1554
0	0	0	2087	1860	945	1925	1553
2	4	0	2088	1861	951	1934	1555
1	4	0	2088	1860	950	1934	1555
0	0	3	2088	1861	950	1932	1556
0	0	3	2087	1857	945	1929	1550
1	2	2	2088	1859	950	1935	1556
2	0	2	2089	1863	953	1937	1558
1	2	0	2090	1863	952	1935	1550
0	0	1	2089	1861	950	1935	1556
2	1	2	2083	1856	945	1930	1551
0	0	2	2089	1859	951	1936	1555
1	2	0	2089	1863	951	1934	1556
0	0	1	2088	1863	953	1935	1557
0	0	2	2086	1855	949	1937	1557
1	1	3	2090	1866	952	1935	1558
0	1	0	2089	1865	951	1934	1555
1	4	0	2088	1863	950	1936	1556
1	0	5	2088	1862	951	1935	1556
0	0	5	2088	1863	948	1928	1549
0	1	0	2089	1862	952	1937	1558
0	0	2	2088	1863	948	1934	1553
0	1	0	2089	1862	950	1933	1556
1	2	0	2084	1856	947	1931	1552
1	1	0	2090	1863	953	1936	1556
0	0	5	2091	1862	951	1934	1556
1	1	2	2089	1861	950	1935	1555
0	0	0	2085	1861	949	1934	1556
0	0	2	2091	1862	949	1935	1554
1	0	3	2088	1863	950	1935	1555
0	0	0	2089	1863	949	1933	1556
0	1	0	2087	1862	951	1936	1557
0	1	0	2089	1864	952	1938	1557
2	0	2	2090	1861	947	1924	1550
0	1	0	2089	1863	950	1934	1555
1	4	0	2089	1862	951	1935	1554
3	0	5	2087	1862	951	1929	1556
1	2	0	2084	1856	945	1928	1549
0	1	0	2087	1863	951	1934	1556
2	0	2	2087	1862	949	1935	1554
3	0	1	2088	1862	950	1937	1557
0	1	0	2088	1864	951	1936	1557
1	4	2	2088	1861	950	1935	1554
0	0	3	2087	1862	950	1936	1556
0	0	0	2089	1862	951	1934	1557
0	1	0	2088	1862	950	1935	1556
0	0	3	2085	1857	943	1929	1548
3	0	0	2088	1862	947	1936	1555
0	0	0	2088	1862	949	1931	1555
0	0	4	2089	1865	948	1933	1555
0	0	2	2090	1863	951	1935	1556
0	0	2	2083	1855	943	1930	1554
0	0	3	2088	1863	950	1935	1554
1	3	0	2088	1861	950	1930	1554
1	1	1	2088	1862	950	1935	1554
1	1	1	2088	1862	951	1935	1553
2	0	0	2088	1862	951	1928	1553
3	0	0	2087	1863	951	1937	1557
0	0	2	2090	1866	952	1936	1557
0	1	0	2091	1860	951	1935	1553
0	4	0	2084	1854	945	1928	1551
2	0	2	2088	1863	952	1935	1556
0	1	0	2086	1857	950	1934	1554
0	0	0	2088	1862	950	1935	1555
1	1	0	2083	1856	949	1935	1554
1	2	0	2090	1863	948	1926	1553
0	0	6	2088	1862	951	1937	1557
0	0	2	2090	1863	951	1934	1556
0	0	2	2089	1862	949	1935	1555
1	3	0	2089	1862	949	1934	1555
1	2	4	2087	1858	946	1928	1549
2	0	2	2089	1863	950	1935	1556
0	0	5	2089	1863	951	1939	1551
2	3	0	2090	1865	953	1935	1556
0	0	0	2085	1857	945	1929	1550
1	0	5	2089	1862	952	1934	1556
1	3	2	2087	1861	948	1935	1555
2	0	4	2088	1861	951	1935	1554
0	1	0	2087	1861	950	1935	1556
0	0	1	2085	1859	949	1935	1555
0	0	0	2089	1862	951	1937	1557
0	0	0	2088	1863	953	1938	1558
0	0	3	2090	1864	952	1934	1557
0	0	2	2085	1858	945	1929	1549
1	4	2	2089	1862	949	1934	1554
0	0	0	2087	1863	951	1935	1557
0	1	0	2088	1861	947	1925	1554
0	0	2	2088	1864	951	1937	1557
1	1	2	2086	1859	946	1934	1553
0	0	2	2089	1863	950	1934	1551
0	0	3	2087	1862	948	1934	1555
0	0	1	2088	1862	950	1935	1556
0	0	1	2087	1861	947	1931	1554
0	0	2	2084	1860	951	1930	1552
0	0	0	2088	1861	950	1934	1557
2	0	0	2088	1862	950	1936	1558
0	0	0	2087	1863	952	1937	1561
0	1	0	2084	1859	946	1926	1551
0	0	2	2090	1863	950	1935	1556
0	0	4	2088	1853	943	1933	1554
1	4	0	2089	1862	950	1935	1555
3	2	1	2084	1855	948	1937	1554
2	0	0	2085	1862	951	1924	1549
0	1	6	2090	1865	951	1923	1552
0	4	0	2089	1862	952	1934	1555
0	0	2	2087	1862	951	1934	1556
0	0	2	2088	1860	950	1935	1556
0	1	0	2088	1858	946	1928	1549
1	1	3	2088	1863	950	1935	1556
0	0	4	2090	1864	951	1935	1556
0	0	2	2088	1862	950	1930	1556
1	0	0	2085	1853	945	1929	1548
1	1	2	2084	1860	950	1935	1555
2	0	2	2088	1861	949	1933	1555
3	3	0	2088	1862	950	1935	1556
0	0	0	2082	1855	946	1933	1553
0	0	6	2086	1861	949	1935	1556
0	1	0	2087	1862	950	1937	1558
0	1	4	2090	1851	952	1935	1555
0	0	2	2089	1862	951	1935	1556
1	0	4	2088	1862	950	1923	1552
0	2	0	2087	1861	949	1933	1555
4	0	0	2088	1860	951	1935	1555
0	1	1	2088	1862	953	1934	1555
0	0	2	2083	1856	941	1928	1547
0	0	3	2090	1859	949	1934	1555
1	1	2	2086	1859	950	1935	1555
0	0	3	2088	1862	950	1933	1554
1	2	0	2088	1861	952	1935	1555
0	1	3	2082	1857	949	1935	1555
1	3	0	2088	1860	948	1932	1555
0	0	6	2088	1861	948	1936	1555
0	0	0	2090	1861	951	1932	1556
0	1	0	2088	1861	950	1933	1556
0	0	0	2089	1853	946	1931	1550
0	0	5	2088	1860	949	1933	1557
0	1	0	2088	1861	949	1937	1556
1	2	0	2089	1863	953	1937	1557
1	2	0	2084	1856	945	1927	1547
0	1	0	2089	1861	949	1935	1554
1	1	0	2087	1861	950	1934	1555
1	0	1	2087	1860	948	1934	1556
0	0	0	2086	1860	950	1935	1555
1	1	0	2087	1858	949	1934	1555
0	0	2	2088	1864	950	1933	1556
0	1	0	2089	1861	949	1935	1555
1	0	3	2089	1861	949	1936	1555
2	0	2	2089	1861	949	1935	1555
1	3	0	2085	1855	946	1930	1550
0	1	0	2088	1858	951	1935	1556
3	0	2	2088	1861	949	1931	1554
1	4	2	2086	1863	950	1939	1558
0	2	2	2085	1855	948	1935	1555
0	0	5	2088	1859	948	1932	1551
0	0	7	2087	1861	951	1935	1557
1	2	2	2087	1860	950	1934	1555
1	2	2	2087	1860	949	1935	1555
0	1	0	2086	1858	949	1927	1551
1	0	3	2090	1863	951	1935	1556
0	0	2	2088	1860	951	1934	1556
0	1	0	2088	1860	949	1935	1556
0	0	4	2084	1854	943	1930	1549
1	1	0	2088	1859	951	1935	1555
1	3	0	2087	1859	950	1927	1555
3	0	2	2084	1856	950	1934	1556
0	0	1	2087	1860	950	1936	1556
0	1	0	2084	1858	949	1934	1555
0	0	0	2086	1860	945	1926	1554
1	0	2	2087	1859	951	1935	1555
0	1	0	2090	1860	952	1937	1556
1	0	2	2089	1860	952	1938	1557
3	0	5	2089	1858	947	1930	1551
1	2	0	2088	1861	950	1933	1556
0	0	0	2088	1860	950	1936	1548
1	3	1	2088	1861	949	1934	1556
1	1	1	2083	1854	944	1928	1550
0	0	0	2088	1860	950	1934	1554
1	2	0	2086	1858	950	1935	1555
3	0	5	2085	1859	949	1933	1557
0	0	1	2085	1861	951	1938	1557
0	0	4	2083	1858	949	1935	1554
1	0	6	2082	1855	949	1933	1550
1	2	0	2088	1865	949	1936	1558
2	0	1	2093	1861	950	1936	1556
0	0	5	2088	1858	949	1934	1554
2	4	0	2085	1853	944	1931	1551
1	2	0	2088	1862	951	1937	1557
2	0	2	2089	1861	943	1931	1554
0	0	4	2089	1860	949	1935	1556
2	0	2	2085	1853	947	1934	1554
0	0	3	2086	1859	951	1934	1550
2	0	2	2087	1860	949	1935	1554
1	3	2	2088	1860	949	1936	1556
1	1	1	2087	1859	950	1932	1554
0	0	2	2086	1859	946	1929	1551
0	0	0	2090	1861	951	1937	1557
1	0	2	2089	1861	952	1934	1556
0	2	1	2088	1860	951	1934	1555
1	2	0	2079	1851	943	1929	1550
0	0	3	2083	1851	945	1927	1546
0	0	0	2087	1860	950	1934	1556
0	0	6	2082	1855	947	1937	1557
1	2	0	2088	1859	949	1929	1552
3	0	1	2085	1859	951	1938	1557
0	2	1	2086	1859	952	1937	1557
0	1	0	2086	1861	949	1934	1555
1	0	3	2087	1861	949	1934	1554
0	0	1	2086	1859	950	1935	1554
1	4	2	2085	1861	950	1930	1551
3	0	1	2088	1861	949	1935	1556
0	0	0	2088	1861	952	1935	1557
1	3	0	2088	1863	951	1936	1555
2	0	0	2085	1856	945	1928	1550
0	2	2	2087	1860	950	1934	1554
1	0	5	2087	1860	950	1934	1554
0	0	1	2087	1862	950	1934	1555
1	3	2	2080	1854	947	1931	1554
0	0	5	2087	1861	949	1932	1554
0	0	2	2088	1861	950	1935	1556
1	3	0	2088	1862	953	1936	1556
0	0	0	2086	1863	950	1935	1556
0	0	1	2091	1862	947	1932	1548
1	0	2	2087	1861	951	1934	1555
1	1	0	2088	1862	950	1933	1555
0	0	2	2088	1862	950	1934	1556
0	0	2	2087	1862	951	1935	1557
0	1	0	2084	1857	947	1930	1549
0	1	5	2091	1862	951	1936	1555
0	0	4	2087	1861	949	1934	1554
0	0	2	2088	1862	950	1933	1555
1	3	2	2085	1860	948	1934	1554
0	0	6	2088	1858	948	1933	1554
0	0	0	2089	1862	950	1933	1555
0	0	1	2087	1861	947	1935	1557
0	0	0	2087	1862	950	1937	1558
0	0	0	2089	1860	946	1929	1550
0	1	0	2086	1863	951	1934	1555
0	1	0	2086	1861	948	1934	1552
0	2	0	2087	1861	949	1927	1556
2	1	0	2083	1855	946	1928	1549
1	1	0	2086	1861	949	1934	1555
1	1	0	2088	1863	951	1935	1555
1	1	0	2088	1861	951	1934	1555
0	2	0	2088	1862	949	1935	1556
0	0	0	2087	1860	951	1931	1555
0	0	0	2084	1859	947	1935	1550
0	0	5	2085	1862	951	1936	1557
1	1	2	2088	1861	949	1932	1553
0	1	2	2087	1862	950	1934	1556
0	3	0	2083	1853	946	1933	1549
0	0	0	2090	1864	951	1935	1555
0	1	0	2089	1861	947	1931	1553
0	0	0	2087	1862	950	1934	1555
2	0	0	2083	1854	944	1932	1554
0	0	0	2086	1861	949	1935	1552
0	0	2	2087	1861	950	1934	1555
0	0	1	2086	1862	950	1935	1556
0	0	3	2087	1861	951	1935	1555
0	1	0	2087	1861	951	1930	1549
1	4	3	2086	1861	946	1929	1550
0	0	0	2086	1861	950	1935	1555
0	2	0	2087	1862	950	1933	1555
0	2	3	2088	1863	950	1934	1556
0	1	2	2078	1856	945	1929	1551
0	2	2	2090	1863	952	1934	1556
1	2	4	2089	1859	949	1934	1553
0	0	0	2088	1861	948	1933	1554
1	2	0	2078	1857	949	1934	1554
1	4	0	2088	1862	951	1927	1552
0	1	0	2087	1861	949	1934	1556
1	2	0	2087	1861	950	1935	1554
1	0	3	2088	1862	950	1933	1556
1	1	0	2087	1859	943	1925	1550
1	3	0	2089	1863	951	1938	1556
0	1	0	2090	1863	950	1934	1556
0	0	1	2089	1862	951	1934	1554
1	4	0	2080	1856	946	1928	1548
1	0	2	2082	1854	942	1930	1548
0	1	0	2088	1861	948	1934	1555
0	2	0	2084	1860	949	1935	1558
0	0	0	2089	1864	954	1933	1557
0	1	0	2087	1862	949	1934	1555
0	0	0	2087	1857	947	1933	1556
2	0	0	2088	1862	952	1938	1557
3	0	0	2089	1864	952	1936	1557
1	1	0	2090	1862	951	1934	1555
0	1	1	2085	1857	945	1927	1549
3	0	3	2087	1863	950	1933	1556
0	1	0	2087	1861	950	1925	1549
0	1	1	2087	1861	951	1935	1556
0	1	0	2083	1855	945	1932	1552
0	0	0	2090	1864	950	1932	1556
1	1	3	2087	1861	950	1935	1557
0	0	2	2090	1865	952	1937	1556
0	0	0	2090	1862	951	1935	1555
1	4	0	2087	1863	950	1933	1555
1	0	2	2084	1859	948	1930	1551
1	1	2	2088	1862	953	1938	1559
1	2	0	2090	1863	953	1934	1556
1	1	2	2089	1863	952	1934	1558
1	2	0	2086	1862	951	1935	1555
1	2	0	2087	1861	950	1934	1556
0	0	3	2087	1862	953	1939	1556
0	0	3	2089	1865	953	1936	1556
2	4	0	2082	1855	945	1926	1546
1	0	2	2087	1859	950	1933	1555
0	1	0	2087	1861	952	1934	1555
1	3	1	2087	1862	952	1936	1557
0	0	2	2084	1863	951	1937	1556
0	0	3	2088	1862	952	1935	1555
0	0	0	2088	1863	949	1934	1555
1	2	0	2088	1860	951	1934	1555
0	2	0	2087	1862	951	1934	1556
0	0	0	2084	1857	944	1926	1548
1	0	0	2087	1860	950	1934	1555
0	1	5	2088	1862	950	1931	1555
2	0	2	2087	1861	951	1935	1557
1	0	0	2085	1858	948	1935	1554
0	0	5	2090	1862	951	1934	1555
0	0	0	2087	1861	949	1934	1555
1	0	0	2086	1860	950	1934	1553
0	1	4	2087	1861	951	1934	1554
1	0	2	2087	1861	951	1934	1554
1	2	0	2087	1859	950	1932	1553
0	1	0	2088	1864	952	1937	1557
2	1	1	2090	1863	950	1933	1555
1	3	0	2087	1862	951	1934	1556
1	1	0	2081	1856	941	1927	1548
0	0	4	2087	1862	950	1933	1556
0	0	1	2088	1859	949	1934	1555
2	0	2	2088	1861	949	1933	1553
0	0	5	2082	1857	949	1933	1554
1	3	1	2087	1863	948	1933	1555
0	0	0	2088	1863	952	1937	1557
0	0	0	2090	1862	951	1936	1555
2	0	0	2088	1861	951	1935	1554
2	0	0	2088	1859	947	1928	1549
1	3	0	2086	1858	948	1928	1549
2	0	2	2087	1861	948	1934	1556
1	0	1	2086	1861	951	1935	1556
1	2	0	2090	1864	953	1936	1557
0	0	3	2082	1856	946	1927	1548
1	1	0	2090	1864	950	1936	1553
1	0	1	2087	1861	949	1935	1556
0	1	2	2085	1862	948	1935	1554
1	0	5	2086	1861	950	1934	1556
0	0	0	2087	1857	947	1934	1554
2	0	2	2086	1861	950	1933	1556
0	0	0	2088	1861	950	1934	1555
1	3	0	2089	1862	950	1935	1556
1	3	2	2083	1858	945	1930	1551
3	0	3	2089	1863	951	1936	1556
0	2	2	2087	1860	952	1923	1553
3	0	5	2087	1862	949	1935	1554
1	0	2	2082	1853	942	1932	1553
0	0	0	2085	1856	946	1934	1554
1	4	3	2088	1860	949	1934	1554
0	0	3	2087	1862	949	1935	1553
0	0	0	2087	1861	952	1934	1555
1	0	0	2086	1860	949	1933	1554
0	1	0	2085	1859	949	1927	1551
1	0	3	2088	1862	951	1939	1557
0	2	0	2089	1864	952	1935	1556
0	1	2	2089	1861	949	1934	1554
0	1	0	2081	1856	943	1930	1549
1	3	2	2087	1861	950	1934	1556
1	3	2	2087	1856	946	1934	1553
0	0	0	2087	1860	951	1933	1556
1	1	1	2080	1857	948	1933	1555
2	4	0	2087	1861	951	1923	1553
0	1	0	2087	1861	951	1937	1554
0	0	0	2089	1861	953	1933	1555
0	0	0	2088	1862	951	1934	1556
0	1	0	2087	1861	950	1935	1555
0	1	0	2085	1855	945	1929	1547
1	4	0	2088	1860	951	1934	1554
0	0	6	2089	1861	951	1939	1556
0	1	0	2087	1862	950	1936	1556
1	4	2	2082	1855	944	1930	1550
0	1	0	2089	1861	950	1933	1555
1	0	4	2083	1858	951	1932	1555
1	4	2	2087	1861	951	1934	1555
0	0	0	2085	1856	950	1934	1555
0	0	0	2088	1857	944	1931	1554
0	1	0	2088	1859	950	1936	1557
0	0	0	2087	1861	952	1936	1559
0	1	0	2089	1863	953	1935	1556
2	2	1	2085	1857	944	1930	1548
0	0	0	2088	1860	950	1934	1555
0	2	0	2087	1861	949	1926	1546
1	4	0	2088	1860	951	1935	1555
1	4	2	2086	1862	952	1936	1558
1	2	0	2084	1856	947	1926	1553
0	0	2	2088	1861	951	1935	1556
0	1	0	2085	1858	950	1934	1554
1	2	1	2087	1861	949	1934	1555
0	0	2	2087	1860	950	1934	1556
0	0	2	2087	1861	952	1937	1556
0	0	0	2086	1861	951	1935	1557
1	2	0	2090	1861	950	1934	1555
0	0	3	2087	1860	950	1934	1555
1	1	0	2087	1859	947	1928	1549
0	0	0	2087	1859	949	1934	1555
0	0	2	2088	1864	950	1934	1555
0	0	6	2087	1859	952	1935	1556
0	0	2	2082	1854	941	1928	1548
0	0	0	2089	1859	949	1936	1557
1	1	0	2086	1860	951	1937	1556
1	0	0	2090	1862	949	1935	1556
0	0	3	2086	1859	948	1934	1555
1	1	0	2087	1858	948	1941	1555
0	0	1	2087	1860	949	1936	1555
1	3	1	2087	1860	949	1934	1555
0	0	2	2087	1859	947	1934	1552
2	2	0	2085	1851	945	1928	1549
0	0	6	2084	1857	946	1926	1547
3	0	0	2087	1860	947	1935	1555
0	3	5	2087	1859	950	1933	1552
1	2	0	2085	1859	948	1935	1554
1	2	1	2082	1851	944	1928	1550
3	0	2	2088	1859	950	1935	1554
3	0	0	2086	1859	949	1934	1551
0	0	4	2088	1859	949	1936	1555
0	0	2	2087	1861	951	1936	1557
0	2	0	2087	1859	951	1935	1553
1	2	0	2087	1859	949	1934	1555
1	1	0	2087	1858	951	1930	1554
1	1	0	2087	1859	950	1935	1555
1	2	0	2082	1853	945	1928	1546
1	2	0	2084	1859	948	1935	1554
0	1	0	2087	1854	948	1930	1555
0	0	3	2088	1860	950	1935	1556
0	0	6	2082	1853	948	1939	1557
0	0	0	2082	1854	950	1934	1554
1	2	0	2088	1859	948	1931	1552
0	1	0	2086	1861	949	1934	1556
1	2	2	2087	1859	950	1932	1555
1	0	2	2086	1861	950	1935	1556
0	1	0	2086	1858	946	1926	1548
0	1	0	2088	1861	949	1936	1554
0	1	1	2087	1860	951	1937	1557
1	1	0	2090	1857	952	1935	1556
0	2	0	2083	1856	947	1923	1549
0	1	0	2088	1858	950	1934	1554
1	1	3	2085	1859	947	1934	1554
0	0	3	2088	1861	949	1934	1555
0	0	0	2086	1859	950	1934	1554
2	0	1	2088	1854	947	1935	1554
0	0	5	2087	1859	950	1934	1555
0	0	4	2087	1861	950	1936	1556
0	0	0	2089	1863	952	1935	1555
0	2	1	2089	1861	949	1934	1554
2	4	0	2084	1856	948	1929	1549
0	1	3	2088	1861	948	1934	1554
0	0	2	2089	1862	951	1924	1551
0	0	2	2088	1862	951	1935	1555
0	0	4	2081	1853	945	1931	1552
1	2	0	2088	1862	950	1934	1555
0	1	0	2086	1861	951	1935	1556
2	0	3	2088	1860	951	1933	1555
0	1	0	2088	1861	951	1936	1558
0	1	0	2082	1861	952	1936	1553
1	1	0	2089	1863	951	1933	1555
0	0	2	2088	1862	950	1935	1555
0	1	2	2088	1861	950	1933	1555
1	4	3	2084	1855	944	1927	1549
4	0	0	2088	1862	950	1935	1556
0	2	0	2088	1859	943	1930	1554
1	3	0	2088	1862	951	1934	1557
0	1	5	2088	1860	951	1934	1552
0	1	0	2083	1855	947	1934	1553
0	1	3	2088	1860	950	1927	1548
0	0	3	2086	1862	950	1935	1555
1	2	0	2087	1863	949	1935	1551
2	2	2	2087	1861	950	1935	1555
1	0	6	2086	1863	945	1927	1552
2	0	5	2090	1865	953	1935	1556
2	0	3	2090	1863	950	1935	1555
0	0	1	2088	1861	950	1935	1555
0	0	2	2080	1855	945	1920	1548
1	1	6	2088	1862	950	1935	1556
1	2	0	2082	1859	948	1933	1554
2	3	1	2088	1863	951	1934	1555
0	1	0	2085	1860	950	1935	1555
1	2	2	2088	1858	946	1936	1556
0	1	3	2089	1865	953	1935	1557
0	0	5	2088	1864	950	1934	1555
0	0	0	2088	1862	949	1935	1555
1	4	0	2086	1863	951	1935	1556
0	0	1	2085	1857	945	1925	1548
0	1	0	2085	1863	950	1936	1556
0	0	0	2089	1876	953	1922	1553
