# Supplementary material for: Assisting hand gesture classification and rehabilitation assessment via sEMG and finger motion data
Source: Front Bioeng Biotechnol. 2026 Jan 8;13:1751763. doi: 10.3389/fbioe.2025.1751763 (PMC12823985; doi:10.3389/fbioe.2025.1751763)
Supplement: Supplementary file 1 [file DataSheet1.zip › dataset/function 0/1/5/5.csv]

channel_2	channel_3	channel_6	pinky	ring finger	middle finger	forefinger	thumb
0	0	2	2100	1926	1010	2011	1563
2	0	1	2100	1922	1006	2004	1559
0	0	2	2100	1926	1011	2011	1567
0	0	0	2102	1927	1003	2007	1563
2	4	0	2100	1925	1010	2009	1565
0	0	1	2100	1925	1009	2010	1563
1	2	0	2097	1924	1009	2010	1564
1	2	0	2101	1924	1010	2010	1566
2	0	4	2099	1925	1009	2010	1564
1	0	2	2101	1927	1009	2010	1563
0	1	4	2100	1927	1010	2010	1564
1	2	0	2096	1919	1003	2003	1556
1	2	0	2100	1925	1011	2010	1564
0	0	2	2100	1922	1008	2006	1561
0	0	5	2097	1920	1007	2005	1561
0	0	1	2094	1917	1005	2005	1561
0	3	1	2103	1923	1010	2007	1563
0	2	0	2102	1925	1010	2006	1563
2	0	0	2097	1923	1008	2007	1563
0	0	0	2097	1917	1001	2001	1558
0	0	0	2099	1923	1006	2007	1562
0	8	4	2100	1920	1007	2006	1563
7	20	0	2099	1925	1011	2009	1566
5	19	0	2102	1925	1007	2008	1564
14	18	0	2099	1923	1006	2006	1564
18	19	0	2102	1925	1008	2007	1564
18	19	0	2095	1919	1003	2001	1558
15	16	0	2099	1924	1008	2002	1556
15	14	0	2102	1925	1007	2007	1564
12	13	0	2103	1921	1001	2003	1560
6	14	0	2100	1923	1008	2006	1564
6	7	1	2100	1923	1008	2009	1565
0	4	0	2098	1920	1004	2002	1558
0	2	0	2100	1924	1008	2007	1563
0	0	0	2096	1922	1005	2006	1563
0	0	4	2100	1924	1008	2008	1564
0	0	0	2100	1923	1007	2006	1564
0	0	4	2099	1923	1006	2004	1559
0	0	0	2097	1926	1008	2008	1565
0	0	2	2101	1925	1007	2007	1560
0	1	0	2100	1924	1007	2007	1562
0	0	0	2101	1925	1008	2007	1564
0	0	1	2097	1918	1004	2006	1563
0	0	0	2101	1925	1008	1998	1557
0	0	1	2100	1924	1009	2006	1565
0	0	2	2099	1924	1008	2006	1565
0	0	3	2100	1924	1009	2009	1565
1	1	0	2108	1932	1014	2018	1575
0	0	5	2108	1931	1016	2016	1571
1	3	2	2110	1923	1006	2008	1563
0	1	0	2100	1924	1007	2006	1563
0	3	0	2094	1916	1003	2005	1562
1	3	0	2099	1922	1007	2006	1564
1	4	2	2101	1924	1009	2009	1565
1	2	0	2102	1925	1011	2009	1564
0	0	2	2100	1924	1008	2009	1564
0	0	3	2096	1917	1001	2000	1558
3	0	0	2102	1924	1006	2005	1563
1	1	0	2097	1923	1007	2007	1564
0	0	2	2100	1924	1007	2007	1564
0	0	2	2101	1922	1010	2006	1566
0	0	2	2102	1924	1007	1999	1560
0	0	3	2101	1922	1006	2007	1562
1	0	2	2100	1923	1006	2007	1563
1	4	0	2102	1924	1009	2007	1565
0	1	0	2098	1917	1000	2005	1563
1	4	2	2095	1917	1005	2006	1562
0	0	1	2100	1923	1006	2005	1563
0	1	0	2101	1922	1011	2005	1564
1	2	0	2101	1924	1008	2007	1565
2	0	2	2100	1923	1007	2007	1565
2	0	2	2097	1918	1006	2001	1559
1	4	2	2103	1925	1008	2007	1564
1	4	0	2099	1923	1006	2003	1565
1	3	0	2101	1923	1007	2007	1564
0	0	2	2101	1922	1008	2007	1563
1	4	0	2101	1922	1006	2002	1558
1	3	0	2101	1921	1009	2008	1565
0	2	0	2102	1926	1009	2010	1564
0	0	0	2103	1923	1007	2007	1564
0	0	0	2098	1917	1003	2003	1563
1	3	0	2100	1923	1008	2004	1562
1	3	0	2101	1922	1008	2007	1564
0	0	6	2100	1922	1006	2007	1563
0	0	0	2099	1923	1009	2009	1567
1	1	3	2101	1922	1007	2007	1563
1	0	2	2097	1919	1002	2001	1557
1	3	0	2105	1923	1008	2008	1564
1	2	0	2099	1921	1005	2006	1563
0	3	1	2101	1923	1008	2005	1565
0	0	1	2099	1922	1008	2007	1564
0	0	2	2099	1922	1003	2001	1557
0	0	6	2100	1924	1009	2007	1565
0	1	0	2101	1924	1010	2007	1561
0	0	5	2102	1925	1006	2007	1563
2	0	5	2096	1916	1003	2005	1562
0	1	0	2100	1922	1007	2002	1561
0	1	0	2100	1920	1009	2007	1563
0	0	2	2100	1922	1008	2006	1564
1	0	1	2099	1923	1007	2007	1566
0	0	0	2098	1919	1005	2002	1560
0	1	0	2102	1924	1009	2006	1565
1	1	2	2100	1923	1006	2007	1564
0	0	1	2095	1921	1008	2006	1564
0	1	2	2100	1922	1007	2007	1565
1	4	1	2100	1925	1009	2009	1565
0	2	0	2101	1924	1002	1999	1559
0	0	5	2100	1923	1005	2007	1564
0	0	5	2101	1922	1008	2004	1558
0	0	4	2100	1923	1006	2007	1564
2	0	6	2095	1918	1003	2005	1563
1	1	0	2101	1923	1007	2003	1564
0	1	0	2102	1924	1010	2009	1564
2	0	5	2101	1924	1008	2007	1564
0	0	4	2101	1923	1007	2007	1564
1	1	0	2095	1916	1000	1999	1559
1	2	2	2102	1923	1007	2007	1565
0	2	1	2091	1921	1008	2005	1564
2	0	4	2100	1924	1007	2008	1565
0	0	0	2100	1925	1010	2008	1565
0	0	3	2100	1923	1007	2009	1562
0	1	0	2100	1919	1004	1999	1555
0	0	0	2101	1923	1007	2007	1563
2	0	2	2100	1923	1007	2003	1559
1	2	0	2103	1926	1011	2009	1565
0	0	5	2096	1918	1006	2006	1564
3	0	2	2102	1924	1000	1999	1560
0	0	4	2101	1924	1009	2007	1565
0	1	0	2100	1924	1007	2009	1565
0	1	0	2100	1923	1007	2007	1564
1	2	2	2096	1915	1003	1998	1558
0	1	5	2100	1925	1006	2006	1565
0	2	0	2099	1923	1007	2007	1565
0	0	6	2101	1925	1009	2006	1564
0	0	3	2100	1922	1008	2005	1565
0	0	3	2099	1922	1005	2002	1559
0	1	5	2100	1924	1008	2006	1565
0	0	3	2100	1924	1008	2009	1554
0	2	0	2100	1924	1009	1999	1559
0	0	1	2102	1924	1007	2005	1566
2	0	2	2096	1917	1006	2002	1563
0	0	0	2100	1923	1000	1998	1561
2	0	1	2099	1924	1006	2007	1565
0	0	0	2109	1930	1012	2014	1571
0	3	0	2100	1923	1009	2008	1563
2	0	5	2103	1922	1005	2003	1557
1	4	1	2101	1923	1007	2005	1561
0	1	2	2100	1923	1006	2006	1563
0	1	3	2099	1923	1007	2006	1562
0	1	0	2095	1919	1004	2005	1562
0	0	2	2102	1921	1007	2006	1563
0	0	3	2099	1922	1010	2009	1566
3	0	2	2103	1924	1009	2007	1564
0	0	2	2100	1922	1007	2004	1564
1	2	0	2096	1917	1000	1998	1558
0	0	2	2099	1922	1008	2006	1563
0	1	0	2101	1924	1007	2006	1563
1	0	4	2101	1925	1008	2008	1566
0	0	0	2097	1924	1009	2009	1566
0	0	2	2102	1924	1006	2003	1557
0	2	0	2101	1924	1008	2007	1562
0	0	2	2100	1922	1005	2007	1562
0	0	2	2099	1923	1007	2006	1566
1	2	0	2099	1923	1008	2009	1565
1	2	0	2098	1922	1005	2007	1564
1	1	3	2100	1924	1006	2005	1564
0	0	7	2101	1924	1007	2007	1563
0	0	2	2100	1924	1008	2005	1564
2	0	0	2100	1923	1006	2006	1564
0	1	1	2095	1917	1003	2001	1560
2	0	2	2103	1925	1009	2006	1566
0	1	3	2101	1924	1006	2007	1564
1	3	1	2101	1923	1007	2007	1563
0	0	2	2101	1922	1007	2007	1563
0	0	0	2100	1921	1002	2001	1557
0	0	2	2100	1922	1007	2003	1564
0	0	2	2101	1923	1008	2006	1560
0	0	0	2100	1925	1009	2008	1566
1	2	0	2095	1919	1004	2005	1562
2	0	2	2099	1924	1008	2004	1562
2	0	2	2107	1927	1008	2007	1565
0	1	6	2100	1922	1007	2004	1561
0	0	2	2100	1922	1006	2006	1564
0	1	0	2101	1922	1007	2007	1565
0	1	6	2098	1916	1002	2001	1559
0	2	0	2100	1922	1007	2006	1563
0	0	3	2099	1922	1007	2006	1562
0	0	0	2100	1922	1007	2006	1564
2	0	2	2097	1922	1007	2007	1564
0	0	6	2099	1919	1002	2002	1558
3	0	2	2101	1924	1009	2007	1564
0	0	0	2101	1923	1007	2003	1560
2	0	5	2101	1923	1007	2007	1564
0	0	2	2094	1915	1005	2004	1562
0	1	0	2100	1924	1003	2000	1561
1	1	0	2100	1922	1007	2006	1565
0	0	1	2100	1922	1009	2009	1566
0	2	1	2101	1922	1008	2008	1564
0	1	0	2100	1922	1008	2006	1565
1	1	0	2095	1916	1000	2001	1559
1	2	0	2100	1923	1007	2007	1565
0	1	0	2097	1924	1007	2010	1565
0	3	0	2102	1923	1009	2007	1564
0	1	0	2097	1923	1008	2006	1564
1	1	2	2098	1922	1002	2000	1556
0	1	0	2100	1922	1006	2006	1564
1	1	0	2100	1923	1006	1999	1560
2	0	0	2100	1923	1008	2009	1565
0	0	2	2098	1920	1007	2007	1563
0	0	1	2101	1922	1004	2004	1562
1	4	2	2100	1922	1007	2007	1563
0	0	6	2100	1923	1008	2007	1565
0	2	0	2101	1924	1007	2007	1564
0	1	0	2096	1916	1003	2001	1560
0	0	4	2099	1924	1010	2009	1566
0	3	0	2100	1922	1008	2007	1566
1	2	0	2101	1922	1007	2006	1563
0	0	2	2101	1922	1006	2007	1565
0	0	1	2100	1921	1007	2006	1564
2	0	1	2100	1918	1003	1999	1559
1	0	1	2100	1923	1008	2006	1562
1	2	0	2103	1921	1005	1997	1560
2	0	2	2102	1922	1008	2010	1566
0	0	6	2097	1920	1008	2007	1564
2	4	0	2101	1911	1002	2002	1561
1	1	5	2101	1922	1006	2008	1565
1	3	0	2100	1923	1007	2007	1564
0	0	2	2100	1923	1009	2006	1566
0	0	3	2094	1916	1002	1998	1559
0	1	5	2097	1922	1008	2010	1566
1	2	0	2098	1923	1007	2008	1565
0	1	2	2100	1923	1007	2007	1564
0	4	0	2099	1922	1006	2007	1563
0	1	0	2099	1920	1003	1998	1559
0	0	2	2096	1919	1003	2004	1558
0	1	0	2101	1924	1009	2005	1564
0	0	5	2089	1923	1000	1998	1560
0	0	6	2099	1922	1007	2006	1565
1	4	0	2093	1921	1007	2007	1562
1	0	2	2101	1922	1004	2004	1564
1	3	0	2100	1924	1007	2008	1566
0	0	0	2102	1928	1010	2007	1564
0	0	0	2102	1924	1008	2004	1564
0	0	1	2097	1919	1001	2002	1556
0	1	1	2100	1924	1007	2007	1565
1	4	2	2099	1924	1006	2007	1564
0	0	5	2100	1924	1007	2006	1564
0	2	0	2098	1922	1008	2008	1565
0	0	1	2102	1927	1007	2007	1563
0	0	0	2100	1924	1008	2007	1563
0	2	2	2100	1925	1009	2006	1564
1	0	2	2101	1924	1008	2006	1564
1	1	1	2095	1918	1001	1999	1557
0	0	0	2100	1924	1006	2007	1563
1	2	0	2102	1927	1010	2010	1566
0	0	2	2100	1926	1007	2007	1565
1	2	0	2100	1925	1006	2007	1564
2	0	5	2098	1920	1003	1999	1556
0	0	5	2095	1920	1002	1999	1561
2	0	2	2103	1927	1009	2008	1562
0	0	4	2102	1924	1007	2006	1563
0	0	3	2100	1925	1011	2007	1565
1	1	0	2096	1922	1007	2005	1565
0	0	3	2100	1923	1006	2006	1562
0	0	0	2100	1925	1007	2007	1564
0	1	0	2100	1926	1010	2010	1566
0	0	0	2102	1926	1010	2007	1564
0	1	0	2097	1918	1004	2002	1558
0	2	0	2099	1924	1007	2007	1564
0	0	1	2101	1926	1008	2010	1565
0	0	0	2106	1926	1008	2007	1564
1	2	0	2099	1924	1009	2007	1565
1	0	2	2101	1920	1005	2001	1559
1	1	2	2099	1924	1009	2006	1564
1	2	0	2104	1925	1007	2004	1563
1	1	0	2100	1925	1007	2008	1566
0	1	0	2100	1925	1008	2006	1565
0	4	0	2098	1923	1007	2005	1564
1	0	2	2100	1918	1004	2006	1563
2	0	2	2100	1923	1008	2006	1564
0	0	0	2101	1923	1008	2007	1564
1	4	2	2102	1927	1010	2008	1565
0	0	0	2097	1920	1001	2000	1557
1	2	0	2100	1925	1006	2007	1563
0	0	0	2101	1924	1006	2007	1564
0	1	0	2100	1925	1007	2007	1559
0	0	0	2100	1923	1007	2005	1564
0	0	0	2098	1918	1001	1999	1560
0	0	0	2102	1927	1009	2009	1564
0	0	4	2102	1925	1006	2003	1562
3	3	0	2101	1924	1007	2006	1564
1	4	0	2093	1921	1006	2006	1565
1	1	1	2101	1922	999	2005	1563
0	0	3	2099	1924	1007	2006	1564
0	1	0	2104	1921	1010	2007	1563
0	0	0	2101	1924	1006	2007	1562
2	0	1	2100	1924	1007	2006	1564
1	0	0	2096	1918	1002	2000	1560
0	2	0	2101	1923	1008	2005	1565
1	2	5	2097	1922	1008	2007	1565
1	2	0	2097	1926	1008	2008	1564
0	2	0	2102	1923	1008	2007	1565
1	4	0	2099	1921	1004	1999	1558
0	0	2	2101	1924	1007	2007	1564
1	4	0	2101	1924	1006	2001	1560
0	0	2	2101	1923	1006	2005	1563
0	0	3	2095	1918	1005	2005	1566
1	1	0	2102	1923	1004	2004	1563
0	0	0	2102	1923	1008	2006	1565
0	1	4	2101	1923	1007	2006	1564
2	0	1	2101	1922	1008	2007	1563
0	0	1	2093	1915	1002	2002	1557
1	2	0	2096	1917	1003	2000	1561
0	0	4	2102	1925	1010	2009	1565
2	0	1	2101	1922	1009	2007	1564
1	0	2	2101	1922	1008	2007	1565
1	3	0	2101	1924	1009	2007	1564
0	1	0	2096	1918	1003	2000	1560
1	0	0	2100	1921	1007	2007	1563
0	1	2	2099	1923	1004	2001	1563
0	0	2	2102	1925	1009	2006	1563
0	2	6	2093	1921	1006	2005	1564
0	2	0	2099	1919	1001	2003	1561
0	1	0	2102	1923	1007	2007	1564
0	0	1	2101	1921	1008	2006	1564
0	2	0	2101	1922	1007	2007	1564
1	2	0	2094	1917	1004	2003	1560
0	0	5	2102	1922	1004	2007	1564
0	0	6	2100	1922	1006	2006	1563
2	0	2	2101	1923	1007	2006	1566
0	0	0	2100	1923	1008	2009	1566
0	1	5	2103	1925	1009	2007	1565
1	1	0	2099	1918	1002	2001	1561
0	1	3	2101	1922	1006	2007	1562
2	0	0	2102	1923	1002	1998	1562
0	0	3	2097	1920	1003	2002	1558
0	0	4	2097	1916	1002	1999	1557
1	3	0	2101	1922	1008	2007	1564
0	0	1	2101	1922	1008	2006	1564
0	1	0	2100	1924	1008	2009	1566
3	0	2	2103	1925	1008	2007	1565
2	0	1	2098	1918	1002	2000	1558
0	0	2	2102	1922	1008	2007	1567
0	0	3	2101	1922	1008	2006	1564
0	1	3	2098	1921	1007	2007	1565
0	0	1	2097	1920	1006	2005	1564
0	0	5	2101	1923	1007	2009	1566
4	0	2	2101	1925	1009	2006	1565
2	0	2	2101	1923	1008	2006	1564
0	0	6	2101	1923	1006	2007	1564
1	0	2	2095	1918	1001	1999	1560
1	4	0	2100	1923	1007	2005	1564
0	1	0	2101	1923	1006	2008	1565
0	0	2	2100	1922	1010	2009	1566
0	0	4	2101	1921	1009	2006	1565
0	0	2	2100	1923	1009	2007	1565
1	2	0	2099	1918	1005	2002	1559
2	0	0	2101	1924	1008	2007	1565
0	2	0	2100	1923	1006	2006	1562
1	4	0	2101	1923	1009	2009	1567
0	0	0	2099	1925	1007	2007	1564
1	0	2	2101	1921	1006	2006	1565
0	0	3	2101	1921	1009	2007	1566
0	0	3	2101	1923	1007	2007	1564
0	0	4	2101	1923	1008	2006	1564
2	0	2	2097	1918	1003	2001	1560
1	1	0	2102	1924	1009	2011	1566
1	1	1	2102	1925	1007	2008	1565
3	0	2	2103	1924	1007	2007	1564
2	0	3	2102	1923	1008	2006	1564
0	0	3	2100	1918	1004	2002	1558
1	3	0	2101	1921	1007	2007	1564
0	1	0	2101	1924	1006	2008	1565
1	0	2	2101	1921	1006	2004	1563
0	0	5	2101	1924	1007	2007	1563
0	1	0	2098	1922	1007	2007	1563
0	0	2	2096	1919	1004	2006	1564
0	0	3	2102	1925	1010	2009	1567
0	1	0	2103	1926	1008	2007	1565
0	0	6	2102	1921	1009	2007	1554
1	2	0	2095	1917	1002	2002	1557
0	0	2	2101	1924	1006	2008	1564
1	2	0	2098	1923	1007	2006	1564
1	0	2	2101	1924	1009	2008	1567
0	1	0	2101	1926	1010	2009	1565
0	1	7	2099	1919	1003	1998	1559
0	0	3	2101	1922	1008	2006	1564
0	1	3	2101	1924	1003	2004	1563
0	0	2	2100	1923	1007	2006	1565
1	4	0	2096	1918	1005	2006	1563
1	4	0	2099	1918	1007	2007	1564
0	0	2	2094	1919	1007	2006	1562
2	1	0	2101	1924	1007	2006	1565
0	1	2	2097	1924	1006	2008	1565
0	0	0	2101	1926	1009	2008	1566
2	1	3	2097	1919	1004	1999	1559
0	2	0	2101	1924	1008	2006	1565
1	0	2	2100	1923	1006	2007	1564
2	0	2	2100	1923	1007	2008	1564
0	0	4	2100	1926	1010	2008	1564
0	0	1	2099	1919	1002	2000	1559
0	0	2	2101	1923	1009	2007	1564
0	0	6	2101	1924	1001	2004	1561
0	1	3	2099	1923	1005	2007	1564
0	2	0	2097	1920	1006	2007	1564
1	0	2	2101	1916	1002	2007	1565
1	2	0	2103	1925	1009	2008	1565
1	1	0	2101	1925	1008	2008	1566
0	0	2	2097	1923	1007	2006	1564
0	0	0	2101	1922	1009	2007	1564
0	0	1	2097	1918	1003	2000	1559
0	1	0	2102	1926	1009	2008	1567
0	0	6	2101	1924	1006	2007	1564
0	4	0	2100	1923	1009	2007	1565
0	2	0	2101	1922	1008	2006	1564
0	0	2	2099	1919	1001	2000	1556
0	0	0	2101	1923	1008	2006	1564
0	1	0	2101	1923	1002	2002	1563
0	0	3	2101	1925	1010	2008	1565
1	0	3	2095	1922	1008	2007	1563
0	1	1	2101	1918	1003	2004	1562
2	0	0	2101	1923	1008	2006	1565
0	0	0	2101	1924	1006	2007	1565
1	1	6	2102	1924	1009	2008	1564
2	0	2	2097	1916	1003	2000	1560
1	1	0	2105	1925	1008	2007	1577
0	0	0	2101	1923	1006	2007	1562
2	3	1	2099	1922	1006	2006	1564
1	0	3	2099	1923	1007	2007	1565
0	0	5	2100	1922	1007	2009	1565
0	0	5	2099	1918	1005	2001	1557
2	2	0	2103	1926	1008	2008	1565
0	0	4	2101	1923	1007	2006	1564
1	4	2	2100	1923	1008	2006	1564
2	0	2	2096	1918	1003	2001	1562
0	0	2	2102	1924	1007	2009	1564
0	0	6	2102	1923	1007	2007	1563
0	2	0	2100	1923	1007	2007	1563
0	1	6	2099	1923	1007	2006	1563
0	0	4	2097	1917	1001	1999	1559
0	2	0	2100	1923	1006	2006	1562
0	0	6	2101	1922	1006	2007	1566
0	0	2	2102	1925	1010	2008	1565
1	4	1	2098	1921	1007	2005	1564
0	0	6	2100	1921	1008	2005	1562
0	1	0	2100	1924	1006	2004	1564
1	1	0	2101	1923	1006	2006	1563
2	3	0	2100	1923	1006	2007	1564
0	0	0	2097	1918	1002	2003	1559
0	0	0	2102	1924	1009	2008	1564
0	0	5	2101	1925	1008	2009	1565
1	3	0	2101	1924	1007	2006	1565
0	1	3	2099	1922	1006	2007	1563
0	2	0	2098	1924	1007	2006	1565
0	0	0	2096	1917	1001	1999	1559
0	1	4	2101	1921	1008	2004	1564
0	0	1	2100	1919	1006	2006	1564
1	1	2	2101	1924	1010	2009	1567
1	3	2	2100	1921	1008	2006	1565
1	2	0	2099	1918	1005	2007	1559
0	1	0	2101	1921	1007	2007	1564
0	1	0	2099	1922	1009	2003	1563
0	0	1	2101	1922	1007	2006	1564
0	0	1	2095	1916	1003	1998	1558
1	1	0	2101	1927	1010	2010	1566
1	0	0	2102	1923	1009	2007	1564
2	0	1	2101	1924	1008	2007	1565
1	1	0	2102	1922	1005	2006	1563
0	1	0	2100	1923	1007	2008	1565
0	0	6	2098	1919	1004	2001	1557
0	0	5	2101	1925	1008	2008	1565
1	1	0	2100	1920	1005	2006	1563
0	0	2	2100	1923	1008	2007	1564
1	4	2	2099	1924	1009	2005	1564
0	1	0	2099	1922	1008	2007	1560
2	0	1	2101	1924	1012	2008	1566
0	1	0	2103	1923	1006	2009	1565
0	1	2	2102	1926	1008	2007	1566
0	0	2	2094	1920	1003	2001	1560
0	0	0	2101	1925	1007	2007	1564
1	1	2	2100	1925	1007	2006	1565
0	0	4	2101	1925	1007	2009	1563
2	0	1	2101	1925	1007	2007	1566
0	1	0	2098	1919	1004	2006	1560
0	0	2	2101	1925	1006	2007	1564
1	1	0	2100	1921	1005	2005	1563
0	1	0	2098	1921	1007	2005	1563
0	1	0	2101	1926	1007	2009	1566
0	0	5	2100	1927	1008	2007	1567
0	0	5	2102	1926	1008	2009	1561
0	1	0	2102	1926	1008	2007	1565
1	1	0	2102	1926	1007	2006	1564
0	0	5	2100	1926	1007	2007	1565
0	0	4	2096	1920	1004	2000	1560
1	2	0	2101	1925	1008	2007	1564
1	3	0	2100	1926	1005	2010	1565
0	0	1	2102	1928	1009	2007	1566
0	1	2	2102	1926	1009	2007	1565
1	2	5	2098	1919	1000	2001	1559
1	3	1	2096	1927	1007	2008	1564
1	1	0	2101	1919	1003	2005	1564
0	0	5	2100	1924	1008	2006	1565
3	0	2	2100	1926	1006	2009	1565
0	0	0	2099	1921	1006	2006	1560
2	0	2	2093	1923	1005	2005	1560
1	1	0	2101	1926	1008	2008	1566
0	1	2	2101	1930	1009	2009	1566
0	0	2	2104	1929	1010	2009	1563
0	0	4	2097	1919	1003	1999	1561
1	2	0	2101	1925	1008	2007	1562
0	4	0	2100	1924	1009	2005	1565
1	2	0	2101	1927	1008	2006	1565
0	1	0	2101	1925	1008	2006	1566
1	0	0	2100	1919	1005	2001	1558
2	0	1	2103	1926	1010	2008	1566
0	1	0	2101	1916	1005	2005	1564
1	2	0	2100	1925	1009	2007	1566
1	4	0	2098	1924	1007	2005	1565
0	0	2	2095	1919	1006	2005	1561
0	0	2	2102	1926	1008	2007	1566
0	1	2	2104	1928	1010	2010	1566
0	2	0	2102	1925	1008	2007	1565
0	0	0	2101	1923	1007	2007	1563
0	1	2	2096	1919	1002	1999	1562
1	1	0	2101	1924	1008	2010	1562
1	0	0	2102	1926	1010	2007	1565
0	0	0	2101	1925	1008	2007	1566
1	0	1	2108	1932	1013	2016	1566
1	3	0	2102	1925	1006	2000	1560
1	3	0	2102	1923	1008	2006	1563
1	0	0	2101	1924	1008	2005	1564
0	0	6	2101	1923	1008	2007	1562
1	1	0	2090	1918	1002	2002	1561
1	0	5	2101	1924	1007	2007	1564
0	0	4	2102	1924	1011	2007	1563
0	0	3	2103	1925	1009	2007	1558
0	1	0	2103	1925	1008	2006	1564
0	0	5	2095	1915	1002	1999	1558
0	1	0	2100	1921	1006	2007	1564
0	0	2	2101	1921	1007	2006	1563
2	0	3	2101	1925	1008	2006	1564
0	0	2	2098	1922	1007	2006	1564
0	0	6	2101	1925	1007	2008	1562
1	4	1	2100	1924	1008	2009	1563
2	0	0	2101	1924	1008	2007	1564
0	0	2	2099	1924	1008	2006	1565
0	0	0	2100	1922	1010	2009	1566
1	2	0	2100	1917	1003	2006	1564
1	0	2	2101	1924	1007	2005	1563
2	0	3	2100	1923	1006	2007	1563
0	1	0	2101	1924	1009	2006	1565
0	1	4	2101	1920	1006	2004	1565
2	0	0	2096	1915	1004	1997	1558
3	0	2	2100	1924	1008	2009	1565
1	4	0	2099	1922	1008	2006	1563
0	2	0	2101	1922	1007	2006	1564
2	0	0	2100	1925	1005	2007	1563
0	1	0	2099	1922	1006	2001	1559
0	1	0	2102	1923	1009	2007	1563
1	3	0	2100	1924	1007	2007	1564
1	3	0	2102	1925	1010	2007	1565
