# Supplementary material for: Assisting hand gesture classification and rehabilitation assessment via sEMG and finger motion data
Source: Front Bioeng Biotechnol. 2026 Jan 8;13:1751763. doi: 10.3389/fbioe.2025.1751763 (PMC12823985; doi:10.3389/fbioe.2025.1751763)
Supplement: Supplementary file 1 [file DataSheet1.zip › dataset/function 0/1/5/6.csv]

channel_2	channel_3	channel_6	pinky	ring finger	middle finger	forefinger	thumb
0	0	0	2106	1772	943	1957	1605
0	1	0	2105	1764	931	1950	1602
1	3	0	2110	1775	941	1951	1598
1	4	0	2102	1765	932	1941	1587
1	3	0	2110	1777	943	1959	1606
0	1	0	2111	1775	940	1958	1604
0	0	0	2102	1765	933	1949	1597
0	0	0	2100	1761	929	1943	1591
0	0	0	2098	1942	1014	2016	1564
0	0	0	2104	1948	1015	2016	1562
0	0	0	2104	1947	1014	2017	1562
0	0	0	2104	1947	1016	2015	1563
1	0	0	2104	1945	1015	2015	1561
2	2	0	2099	1941	1011	2009	1555
0	0	5	2102	1945	1014	2015	1563
0	0	2	2103	1948	1017	2019	1563
1	2	0	2103	1947	1016	2016	1562
0	4	2	2102	1945	1015	2015	1562
0	1	4	2102	1946	1016	2011	1557
2	1	0	2103	1945	1017	2015	1562
3	1	0	2103	1945	1016	2016	1562
0	0	0	2103	1945	1017	2017	1565
0	1	3	2101	1943	1013	2015	1563
0	0	0	2104	1946	1014	2015	1561
1	2	3	2103	1946	1017	2015	1562
0	1	1	2103	1945	1017	2014	1562
1	2	1	2104	1948	1017	2018	1565
0	0	0	2104	1947	1017	2015	1563
0	0	5	2099	1939	1009	2007	1556
1	2	0	2104	1945	1015	2015	1562
1	1	3	2103	1944	1015	2015	1562
1	0	1	2103	1946	1015	2015	1562
0	0	3	2103	1945	1017	2017	1564
0	0	0	2103	1948	1012	2012	1553
0	0	1	2106	1947	1015	2016	1561
3	1	0	2104	1943	1017	2016	1560
1	1	6	2103	1945	1015	2016	1562
2	0	0	2099	1939	1014	2014	1565
1	2	1	2103	1946	1015	2012	1562
1	2	0	2100	1946	1018	2019	1564
1	3	0	2104	1948	1017	2014	1564
2	0	1	2101	1946	1016	2014	1562
2	0	2	2099	1940	1009	2010	1553
0	0	2	2103	1945	1016	2015	1562
0	1	2	2102	1945	1017	2015	1563
0	1	0	2104	1946	1015	2015	1563
1	2	1	2102	1946	1013	2015	1562
1	3	0	2102	1946	1017	2018	1566
1	2	0	2105	1945	1013	2010	1557
1	1	6	2102	1947	1015	2017	1562
0	1	0	2102	1945	1013	2011	1561
0	1	6	2102	1945	1015	2014	1563
2	4	0	2096	1942	1015	2014	1563
0	0	0	2103	1945	1010	2014	1561
0	0	1	2102	1946	1018	2017	1566
0	0	0	2109	1945	1017	2009	1562
1	3	0	2104	1946	1016	2015	1563
0	0	0	2099	1940	1010	2010	1557
0	0	2	2104	1946	1016	2016	1561
1	1	3	2102	1945	1016	2014	1563
1	1	0	2103	1947	1016	2015	1564
3	3	0	2103	1946	1016	2018	1566
0	0	4	2103	1946	1015	2014	1564
0	0	0	2102	1942	1012	2010	1559
0	2	0	2102	1946	1016	2016	1564
0	1	5	2103	1945	1012	2008	1559
0	0	0	2102	1947	1017	2018	1566
1	0	4	2101	1944	1015	2015	1563
0	1	0	2104	1946	1010	2014	1561
0	1	0	2101	1945	1016	2016	1563
0	0	0	2104	1945	1013	2015	1561
0	0	3	2103	1946	1014	2017	1563
0	0	0	2100	1940	1009	2010	1557
3	0	0	2103	1947	1018	2017	1567
2	4	0	2103	1947	1016	2015	1564
1	3	0	2104	1946	1016	2015	1563
0	0	0	2102	1946	1016	2016	1562
0	0	1	2102	1945	1009	2011	1557
2	2	1	2103	1945	1015	2016	1562
0	0	0	2104	1945	1014	2011	1557
1	1	0	2104	1947	1010	2007	1560
1	1	5	2105	1945	1016	2016	1563
1	1	2	2097	1942	1015	2014	1562
2	0	0	2103	1943	1010	2013	1561
0	2	5	2103	1945	1013	2016	1564
0	0	0	2105	1946	1019	2018	1565
0	0	0	2102	1942	1017	2017	1563
0	0	0	2101	1941	1011	2010	1557
1	1	5	2101	1946	1014	2018	1562
1	2	0	2101	1946	1016	2015	1564
0	0	2	2103	1946	1014	2016	1562
0	0	2	2103	1946	1015	2017	1564
3	3	0	2101	1943	1010	2010	1559
0	0	5	2103	1946	1018	2017	1564
1	1	0	2106	1946	1017	2010	1558
1	2	0	2103	1947	1016	2015	1562
2	0	2	2097	1940	1014	2013	1562
0	1	0	2103	1945	1011	2009	1561
1	3	0	2105	1941	1013	2013	1561
1	2	0	2104	1946	1014	2016	1563
1	1	0	2103	1945	1017	2016	1557
0	1	4	2104	1943	1016	2015	1562
1	0	0	2097	1937	1011	2007	1556
0	0	0	2103	1945	1016	2016	1563
0	0	0	2103	1944	1015	2014	1563
0	0	5	2103	1945	1016	2016	1564
0	1	6	2103	1946	1017	2016	1562
1	1	0	2104	1945	1016	2015	1559
0	0	0	2103	1944	1015	2015	1561
0	0	2	2103	1945	1016	2015	1563
2	0	0	2102	1944	1014	2015	1563
0	1	2	2096	1936	1009	2009	1558
1	0	1	2103	1944	1014	2017	1564
1	1	0	2104	1945	1017	2017	1565
1	2	0	2102	1945	1016	2015	1563
0	0	3	2103	1945	1015	2014	1562
0	0	2	2100	1938	1011	2011	1556
0	0	0	2102	1944	1015	2012	1561
1	4	0	2102	1944	1014	2014	1561
0	0	3	2103	1944	1017	2016	1565
2	3	0	2101	1943	1016	2016	1562
2	0	0	2104	1943	1015	2014	1562
0	0	2	2103	1944	1014	2016	1559
0	1	0	2104	1945	1015	2014	1563
0	1	0	2103	1944	1017	2015	1563
0	2	1	2099	1945	1016	2015	1563
1	0	2	2099	1940	1011	2005	1556
0	0	0	2104	1946	1015	2018	1564
0	4	1	2103	1947	1017	2017	1563
0	1	0	2104	1945	1015	2016	1562
0	1	0	2103	1945	1015	2016	1563
0	0	1	2100	1941	1011	2007	1554
0	1	0	2104	1946	1016	2016	1562
1	2	1	2104	1948	1013	2014	1561
0	0	0	2102	1945	1017	2017	1563
2	0	2	2099	1944	1014	2015	1563
0	0	2	2104	1942	1013	2015	1561
1	1	5	2105	1947	1019	2019	1565
0	1	1	2106	1948	1015	2016	1563
2	1	0	2105	1946	1016	2015	1563
0	0	2	2098	1944	1017	2018	1564
1	2	1	2100	1941	1012	2011	1558
1	2	0	2103	1944	1017	2016	1564
2	0	1	2103	1945	1014	2016	1562
2	1	0	2103	1945	1014	2016	1562
0	0	2	2103	1945	1016	2016	1563
0	0	0	2096	1938	1010	2010	1556
0	0	0	2104	1945	1017	2018	1563
0	0	2	2104	1943	1011	2014	1564
0	0	2	2103	1944	1016	2013	1562
0	0	0	2099	1941	1014	2015	1561
0	0	0	2104	1939	1012	2014	1562
2	2	0	2103	1944	1015	2016	1563
1	0	2	2103	1943	1015	2017	1563
2	4	0	2104	1945	1017	2017	1563
0	1	2	2098	1939	1010	2008	1557
0	1	0	2102	1943	1015	2015	1561
0	1	5	2099	1942	1016	2014	1562
1	1	4	2102	1943	1017	2017	1564
0	0	2	2105	1945	1016	2015	1564
0	0	2	2103	1944	1015	2017	1561
0	0	2	2098	1937	1010	2010	1557
2	3	0	2101	1943	1015	2014	1562
0	1	4	2103	1939	1011	2013	1562
1	0	0	2102	1940	1016	2016	1564
1	0	2	2102	1943	1015	2016	1564
3	0	0	2101	1938	1015	2015	1558
2	2	0	2102	1944	1015	2014	1562
1	0	3	2100	1944	1015	2014	1563
0	0	0	2102	1943	1015	2014	1562
0	2	2	2097	1935	1009	2010	1556
0	1	0	2103	1943	1018	2017	1565
1	2	4	2104	1945	1016	2017	1563
1	1	0	2103	1942	1015	2016	1563
1	0	0	2102	1943	1015	2016	1563
1	2	2	2097	1937	1010	2011	1557
0	0	0	2097	1935	1010	2009	1557
0	0	6	2102	1942	1014	2015	1563
0	0	0	2092	1934	1014	2014	1562
1	2	3	2103	1942	1015	2016	1563
1	2	2	2101	1943	1017	2016	1563
0	0	1	2096	1939	1014	2013	1559
1	1	2	2102	1942	1016	2016	1562
1	1	7	2102	1941	1014	2015	1563
0	0	2	2102	1942	1016	2016	1563
0	0	3	2094	1934	1007	2009	1563
0	0	0	2102	1941	1015	2018	1561
0	0	0	2103	1943	1017	2015	1562
2	2	5	2103	1943	1017	2015	1563
0	0	0	2103	1942	1014	2015	1561
1	4	0	2097	1934	1011	2008	1551
0	0	0	2103	1943	1015	2013	1563
1	1	2	2103	1933	1009	2013	1560
0	0	0	2102	1941	1018	2018	1565
0	1	1	2103	1942	1016	2016	1561
0	0	0	2102	1942	1015	2015	1563
0	0	0	2102	1942	1013	2011	1558
1	2	1	2102	1943	1013	2015	1561
0	0	0	2102	1943	1015	2018	1566
2	3	0	2098	1932	1009	2009	1556
0	0	6	2099	1935	1010	2009	1557
0	0	0	2103	1940	1015	2015	1562
0	0	2	2102	1939	1014	2015	1561
0	0	0	2102	1940	1015	2015	1561
0	0	0	2102	1940	1015	2014	1563
2	3	0	2103	1939	1014	2010	1558
0	0	0	2103	1940	1014	2017	1564
1	3	0	2105	1942	1014	2016	1560
0	0	0	2103	1938	1015	2014	1560
1	3	7	2098	1936	1005	2011	1559
1	4	0	2102	1940	1015	2014	1562
0	0	2	2102	1941	1014	2013	1561
0	0	0	2105	1939	1015	2014	1563
1	0	0	2102	1941	1017	2016	1564
1	0	0	2100	1934	1011	2009	1557
0	0	0	2105	1940	1015	2013	1561
0	1	2	2102	1938	1012	2015	1560
0	0	0	2103	1940	1015	2014	1562
1	3	0	2105	1940	1017	2015	1563
0	0	2	2103	1939	1015	2014	1561
1	2	0	2101	1939	1012	2011	1558
1	3	0	2101	1939	1013	2014	1561
0	0	2	2103	1939	1014	2015	1559
2	1	0	2101	1939	1015	2014	1562
1	0	2	2097	1934	1009	2014	1561
1	1	2	2104	1939	1015	2015	1559
0	0	0	2103	1941	1015	2014	1561
0	0	1	2104	1942	1016	2014	1562
3	4	0	2103	1939	1015	2014	1561
0	0	4	2088	1934	1010	2009	1554
0	1	0	2103	1940	1014	2014	1562
0	1	0	2100	1938	1013	2012	1562
0	2	0	2102	1930	1015	2014	1565
2	0	2	2104	1941	1018	2016	1562
2	0	2	2102	1940	1014	2012	1558
0	0	2	2102	1939	1015	2015	1562
0	0	0	2102	1940	1015	2015	1561
1	0	2	2104	1939	1013	2016	1558
0	0	1	2103	1941	1018	2016	1564
2	3	0	2099	1933	1011	2013	1560
1	1	7	2103	1940	1013	2009	1557
0	0	0	2102	1937	1014	2015	1562
1	1	0	2103	1940	1014	2014	1561
0	0	2	2102	1939	1015	2015	1562
2	1	1	2097	1935	1010	2011	1558
1	1	0	2104	1942	1018	2015	1562
1	4	3	2101	1940	1013	2015	1562
1	3	1	2103	1941	1013	2015	1561
0	0	0	2102	1938	1014	2014	1562
0	2	0	2101	1939	1010	2010	1555
3	3	0	2103	1938	1015	2015	1562
0	1	2	2102	1937	1015	2017	1560
2	0	0	2104	1942	1016	2016	1561
2	3	0	2099	1934	1010	2012	1562
2	4	0	2098	1935	1012	2013	1560
0	0	2	2103	1940	1010	2011	1561
2	0	0	2102	1939	1014	2017	1564
0	0	5	2105	1941	1017	2015	1563
0	0	2	2102	1939	1014	2013	1562
1	1	0	2099	1933	1007	2009	1557
0	2	5	2102	1937	1016	2015	1559
0	2	6	2100	1938	1012	2014	1561
1	0	0	2102	1938	1015	2015	1562
1	1	0	2102	1940	1017	2017	1565
0	1	0	2099	1940	1010	2009	1555
0	1	2	2106	1939	1015	2015	1562
1	4	0	2104	1940	1014	2009	1558
1	1	6	2101	1938	1013	2015	1561
1	0	2	2098	1934	1012	2013	1559
0	0	0	2103	1942	1012	2007	1561
1	1	2	2102	1938	1015	2014	1562
0	0	0	2099	1940	1016	2017	1565
2	3	0	2101	1939	1013	2015	1562
0	1	6	2100	1939	1015	2014	1559
0	0	2	2110	1934	1010	2010	1555
0	0	5	2103	1938	1015	2015	1562
1	1	1	2102	1940	1016	2016	1563
0	0	0	2103	1940	1015	2013	1562
0	0	1	2101	1938	1015	2014	1561
0	0	0	2102	1934	1010	2009	1555
1	2	0	2103	1940	1013	2015	1563
2	0	0	2102	1938	1015	2006	1558
3	0	0	2102	1939	1014	2017	1563
0	0	2	2100	1937	1014	2015	1562
1	2	0	2103	1940	1010	2009	1560
0	0	2	2104	1938	1015	2014	1562
2	1	0	2102	1939	1014	2015	1562
0	3	0	2102	1939	1015	2014	1562
3	0	0	2098	1933	1008	2009	1557
0	1	0	2105	1940	1016	2017	1565
1	0	1	2102	1940	1014	2014	1561
0	0	2	2101	1937	1014	2014	1560
1	2	0	2102	1939	1015	2014	1563
2	4	0	2102	1939	1014	2015	1564
2	0	0	2103	1937	1012	2009	1555
1	3	0	2100	1936	1013	2015	1562
1	2	0	2101	1938	1015	2015	1563
0	0	2	2102	1937	1013	2013	1561
0	1	5	2095	1930	1008	2005	1557
1	0	0	2101	1936	1013	2014	1562
0	0	2	2102	1935	1013	2014	1562
0	0	1	2100	1935	1013	2013	1560
1	1	0	2103	1935	1014	2016	1563
0	1	0	2100	1931	1011	2010	1559
0	2	0	2102	1936	1013	2013	1563
0	1	0	2101	1935	1012	2012	1562
0	2	1	2102	1935	1014	2013	1561
1	1	0	2098	1933	1013	2013	1560
0	0	1	2101	1933	1011	2013	1561
1	0	3	2101	1934	1014	2015	1564
0	0	2	2103	1937	1016	2015	1561
1	3	0	2102	1935	1013	2013	1562
1	1	2	2097	1930	1009	2009	1556
0	0	0	2102	1935	1012	2014	1557
0	1	3	2101	1934	1013	2011	1560
0	0	2	2101	1934	1015	2015	1563
0	0	2	2104	1937	1015	2015	1562
1	2	0	2102	1935	1013	2015	1562
0	1	2	2098	1929	1007	2007	1557
3	0	0	2102	1935	1013	2014	1562
0	1	5	2102	1929	1013	2011	1561
0	0	2	2101	1933	1013	2014	1561
0	1	0	2099	1933	1011	2017	1563
0	0	2	2103	1934	1015	2015	1562
0	0	0	2102	1935	1014	2014	1561
1	2	2	2102	1935	1015	2013	1561
1	1	2	2102	1934	1013	2014	1561
0	1	0	2099	1928	1010	2006	1557
0	1	0	2102	1934	1012	2014	1562
0	0	5	2103	1935	1016	2016	1562
1	2	0	2103	1936	1012	2014	1561
1	2	3	2102	1935	1014	2015	1562
1	4	0	2102	1934	1013	2014	1561
0	0	1	2097	1927	1007	2010	1556
1	1	0	2103	1936	1013	2014	1561
1	2	1	2099	1931	1013	2013	1562
2	0	0	2100	1933	1012	2015	1564
2	3	0	2100	1931	1014	2012	1562
1	2	6	2100	1933	1013	2012	1556
0	0	0	2102	1935	1014	2014	1564
0	0	3	2102	1937	1016	2017	1563
0	0	0	2104	1936	1014	2016	1562
1	1	2	2098	1927	1007	2007	1559
0	0	0	2102	1933	1013	2015	1559
0	0	0	2102	1936	1012	2016	1562
0	2	0	2101	1932	1014	2016	1563
1	4	0	2102	1935	1013	2018	1565
0	2	5	2101	1934	1011	2011	1558
0	0	0	2102	1936	1015	2017	1563
1	2	0	2101	1925	1011	2016	1561
0	1	2	2098	1932	1011	2016	1563
0	0	1	2105	1935	1016	2019	1565
1	5	0	2102	1934	1013	2016	1565
0	0	1	2100	1932	1013	2011	1559
0	0	5	2103	1932	1014	2015	1564
1	1	0	2102	1933	1012	2016	1561
1	4	3	2102	1927	1014	2015	1563
0	0	2	2096	1927	1009	2012	1562
3	4	0	2102	1933	1012	2013	1559
1	3	0	2102	1933	1013	2016	1563
0	0	2	2101	1933	1014	2015	1564
0	0	3	2101	1932	1015	2017	1566
2	0	2	2099	1930	1010	2009	1554
0	0	4	2103	1933	1014	2015	1563
2	0	2	2097	1929	1010	2014	1562
0	1	0	2102	1934	1012	2016	1563
0	1	0	2098	1931	1013	2013	1562
0	0	2	2097	1929	1011	2008	1558
0	0	3	2100	1931	1009	2011	1556
0	0	3	2102	1933	1013	2015	1559
0	0	2	2100	1932	1012	2013	1557
2	0	2	2101	1932	1013	2013	1562
0	0	6	2092	1926	1005	2010	1561
0	0	0	2101	1932	1012	2017	1557
0	0	1	2101	1935	1015	2014	1562
1	4	2	2102	1932	1013	2013	1562
0	0	2	2101	1933	1012	2016	1562
1	1	0	2098	1925	1006	2007	1557
2	0	0	2101	1932	1012	2015	1560
1	1	0	2092	1926	1010	2013	1560
1	1	0	2101	1932	1013	2017	1564
1	2	0	2103	1934	1014	2014	1563
1	0	1	2095	1929	1011	2013	1559
2	0	2	2101	1931	1012	2014	1563
0	0	3	2101	1932	1011	2015	1562
0	1	4	2102	1933	1013	2014	1563
0	0	0	2102	1934	1013	2014	1563
1	3	0	2097	1928	1009	2011	1560
1	1	0	2099	1933	1013	2002	1555
2	0	0	2101	1933	1012	2013	1561
1	0	4	2100	1933	1012	2015	1561
0	0	0	2102	1937	1014	2011	1559
1	3	2	2103	1939	1011	2008	1558
2	0	2	2101	1937	1013	2014	1563
1	0	2	2103	1937	1014	2014	1563
2	0	1	2102	1937	1013	2016	1563
0	0	4	2099	1931	1011	2012	1562
2	0	1	2102	1937	1013	2016	1565
1	1	0	2105	1940	1015	2017	1562
0	1	2	2103	1937	1011	2015	1561
0	0	3	2104	1936	1013	2014	1563
0	1	0	2097	1929	1007	2008	1557
0	0	0	2102	1936	1013	2014	1563
2	2	0	2101	1937	1013	2012	1562
1	0	2	2102	1939	1014	2013	1565
0	1	6	2103	1939	1015	2015	1563
1	2	4	2103	1937	1013	2010	1556
0	0	2	2102	1939	1015	2014	1563
0	0	2	2103	1939	1013	2017	1562
1	0	0	2105	1940	1014	2016	1566
0	0	5	2103	1941	1013	2014	1563
1	2	0	2096	1937	1011	2015	1562
2	0	0	2103	1942	1014	2015	1566
0	0	2	2105	1945	1017	2019	1566
3	2	0	2103	1945	1016	2017	1565
0	0	0	2103	1943	1014	2016	1562
0	0	2	2099	1936	1011	2010	1560
0	0	5	2103	1943	1014	2014	1564
0	0	3	2101	1943	1014	2015	1563
0	0	0	2103	1942	1015	2016	1565
1	2	2	2103	1944	1018	2018	1566
1	2	0	2102	1942	1012	2012	1558
1	1	0	2103	1943	1014	2016	1564
1	0	3	2103	1942	1014	2017	1559
2	0	2	2104	1944	1014	2015	1562
0	1	0	2098	1936	1011	2014	1562
0	1	0	2103	1944	1015	2014	1564
0	0	2	2105	1947	1014	2018	1565
1	1	0	2103	1943	1016	2017	1563
1	1	0	2101	1944	1017	2016	1562
2	2	0	2103	1944	1013	2017	1565
0	1	2	2099	1938	1011	2011	1562
0	2	2	2106	1947	1017	2018	1566
2	0	2	2103	1945	1014	2018	1564
1	4	0	2103	1945	1015	2016	1564
0	1	5	2103	1944	1016	2016	1562
2	0	4	2098	1943	1011	2012	1558
0	0	0	2103	1944	1014	2018	1565
0	2	0	2103	1943	1016	2018	1558
0	0	2	2103	1946	1015	2018	1565
0	2	0	2099	1936	1012	2015	1559
0	0	0	2104	1944	1015	2012	1562
0	0	4	2105	1943	1015	2015	1564
1	1	0	2103	1943	1012	2017	1565
1	2	0	2103	1944	1014	2017	1564
0	0	5	2095	1938	1010	2013	1562
0	0	0	2100	1936	1010	2011	1558
0	0	2	2103	1943	1014	2015	1564
0	1	0	2100	1942	1015	2019	1564
0	0	2	2103	1935	1015	2017	1565
0	0	3	2104	1943	1016	2016	1565
1	0	1	2102	1943	1011	2014	1562
0	1	0	2102	1946	1009	2019	1565
2	0	1	2104	1944	1015	2015	1557
3	0	0	2104	1944	1016	2016	1565
0	1	0	2099	1937	1012	2013	1564
0	1	0	2103	1944	1015	2012	1561
0	0	0	2103	1945	1014	2016	1565
2	0	1	2103	1943	1018	2020	1566
0	1	0	2104	1946	1016	2017	1565
0	0	6	2100	1939	1009	2007	1559
1	4	0	2103	1944	1014	2017	1565
2	2	0	2095	1941	1009	2015	1564
0	1	6	2103	1944	1015	2017	1564
2	3	0	2105	1947	1015	2017	1565
0	1	4	2103	1945	1015	2016	1565
1	2	0	2106	1945	1012	2011	1559
1	2	4	2103	1947	1014	2018	1566
2	0	0	2100	1947	1016	2013	1557
1	1	2	2104	1949	1016	2020	1567
3	4	0	2103	1940	1013	2018	1563
0	0	0	2104	1948	1012	2009	1563
3	1	1	2106	1947	1016	2017	1566
1	2	0	2105	1946	1017	2018	1565
2	3	0	2104	1946	1015	2017	1567
0	0	3	2097	1941	1010	2021	1562
0	4	0	2106	1948	1018	2019	1567
0	1	3	2103	1946	1017	2016	1565
1	1	0	2103	1947	1015	2017	1566
0	0	5	2103	1945	1014	2018	1565
0	0	2	2103	1946	1015	2011	1562
0	1	5	2104	1948	1015	2016	1566
0	1	4	2106	1947	1015	2015	1565
1	4	0	2104	1947	1014	2009	1561
0	1	4	2103	1947	1015	2017	1570
0	0	2	2097	1942	1013	2016	1565
0	0	2	2103	1946	1008	2009	1564
2	1	2	2107	1946	1015	2014	1566
0	0	2	2104	1946	1015	2014	1566
0	1	0	2103	1945	1015	2015	1567
2	3	0	2103	1943	1011	2011	1563
0	1	2	2105	1947	1015	2014	1566
0	0	2	2104	1947	1015	2013	1566
0	1	0	2104	1946	1015	2013	1567
1	2	0	2098	1942	1016	2016	1567
1	1	0	2105	1945	1016	2013	1566
1	1	2	2107	1945	1016	2013	1566
1	4	2	2105	1946	1015	2014	1568
0	0	3	2105	1947	1015	2015	1565
2	0	4	2100	1940	1010	2007	1557
1	2	0	2104	1945	1013	2014	1565
2	0	0	2104	1945	1017	2013	1565
1	3	0	2104	1944	1015	2016	1566
0	1	4	2103	1945	1016	2014	1565
0	1	0	2105	1942	1010	2009	1562
0	0	5	2103	1949	1017	2015	1566
1	4	0	2101	1944	1015	2014	1564
2	3	0	2105	1944	1013	2012	1564
0	2	0	2105	1945	1015	2013	1565
0	1	0	2104	1943	1015	2015	1567
0	0	5	2105	1944	1014	2014	1566
0	1	0	2104	1945	1014	2013	1567
0	0	5	2103	1944	1014	2013	1566
0	0	0	2103	1945	1014	2014	1566
1	0	2	2098	1939	1008	2002	1558
1	1	0	2104	1945	1014	2015	1567
3	0	4	2105	1947	1016	2015	1567
1	3	1	2105	1946	1014	2014	1565
0	0	0	2103	1945	1014	2014	1566
0	2	1	2104	1940	1008	2005	1559
0	1	0	2104	1944	1014	2013	1565
0	2	0	2100	1945	1015	2002	1563
2	0	2	2103	1945	1016	2014	1567
0	0	5	2099	1944	1014	2016	1565
1	2	0	2099	1942	1014	2012	1565
0	0	2	2103	1939	1014	2011	1566
0	0	0	2104	1945	1014	2013	1568
0	0	0	2108	1945	1018	2016	1567
0	2	2	2106	1945	1015	2014	1565
0	0	4	2097	1939	1010	2008	1560
1	0	0	2104	1946	1015	2012	1568
1	3	0	2105	1945	1014	2013	1566
2	0	2	2095	1945	1015	2014	1566
0	0	7	2103	1944	1015	2015	1568
0	0	2	2106	1944	1012	2009	1560
0	1	0	2104	1945	1011	2012	1567
0	0	4	2103	1947	1013	2006	1564
3	0	3	2104	1944	1012	2013	1566
0	1	5	2099	1941	1014	2012	1565
1	1	0	2104	1945	1010	2011	1566
3	0	0	2104	1945	1012	2013	1566
0	0	0	2105	1944	1015	2013	1567
0	0	5	2104	1946	1017	2016	1568
1	2	1	2106	1948	1017	2013	1560
0	0	0	2100	1939	1009	2008	1560
0	0	4	2104	1944	1015	2014	1567
0	1	0	2106	1944	1014	2012	1566
0	0	0	2108	1945	1015	2013	1567
1	2	0	2103	1945	1015	2013	1566
1	4	2	2103	1942	1012	2010	1563
0	0	2	2106	1948	1015	2014	1566
0	0	4	2104	1945	1014	2002	1564
0	0	1	2103	1944	1014	2012	1565
0	1	3	2097	1940	1013	2013	1566
1	4	1	2105	1944	1005	2010	1565
2	0	2	2104	1945	1013	2014	1566
1	3	2	2105	1946	1016	2015	1568
0	0	5	2106	1942	1015	2014	1566
1	3	0	2095	1939	1008	2008	1561
0	1	0	2104	1945	1011	2013	1566
1	4	1	2103	1945	1015	2014	1567
3	0	1	2104	1945	1017	2016	1558
0	1	1	2105	1947	1016	2013	1567
1	4	3	2104	1945	1015	2012	1566
0	2	0	2099	1940	1008	2004	1561
1	0	5	2104	1945	1015	2012	1565
0	1	1	2105	1945	1008	2006	1562
1	4	0	2103	1944	1015	2012	1568
3	0	1	2100	1944	1015	2012	1567
1	0	4	2106	1939	1010	2011	1563
0	2	1	2105	1943	1014	2014	1565
1	3	0	2105	1945	1015	2012	1567
0	0	2	2104	1945	1015	2012	1566
0	0	0	2099	1939	1007	2007	1559
0	1	0	2103	1944	1014	2014	1566
0	1	2	2102	1946	1015	2016	1567
1	0	2	2105	1946	1014	2014	1567
0	0	0	2104	1944	1014	2013	1567
1	0	0	2106	1943	1016	2014	1567
0	0	2	2101	1940	1011	2007	1559
1	3	2	2103	1944	1014	2013	1566
1	1	0	2105	1947	1012	2006	1566
0	2	2	2106	1945	1016	2013	1566
2	0	2	2105	1946	1015	2013	1567
0	1	0	2105	1945	1015	2013	1566
0	1	0	2102	1944	1014	2014	1567
2	0	0	2105	1945	1013	2013	1565
1	2	2	2103	1944	1015	2011	1565
1	3	1	2102	1940	1012	2009	1562
0	2	2	2106	1947	1014	2015	1566
2	0	6	2105	1943	1014	2012	1565
1	4	3	2101	1945	1013	2012	1566
0	1	2	2100	1941	1015	2012	1566
2	0	0	2103	1943	1012	2013	1565
0	0	0	2104	1944	1012	2015	1566
0	1	2	2104	1945	1016	2015	1568
1	0	1	2105	1946	1014	2014	1567
2	0	3	2101	1939	1008	2006	1560
0	0	0	2103	1944	1013	2013	1566
0	1	0	2104	1944	1015	2012	1566
2	0	0	2104	1945	1015	2012	1566
0	2	0	2103	1944	1015	2012	1565
0	0	0	2105	1944	1015	2012	1567
3	0	2	2100	1940	1009	2008	1559
2	0	3	2104	1944	1017	2013	1566
0	0	3	2101	1943	1012	2013	1566
3	0	2	2105	1946	1014	2014	1566
1	4	2	2100	1943	1013	2015	1569
1	4	2	2104	1945	1016	2013	1566
0	0	0	2104	1945	1016	2015	1566
1	0	5	2105	1944	1015	2013	1567
0	0	0	2105	1944	1016	2014	1568
0	1	3	2096	1938	1009	2003	1559
0	0	4	2105	1944	1015	2012	1568
1	3	1	2104	1946	1016	2015	1569
0	2	2	2106	1947	1016	2014	1567
0	0	2	2106	1944	1012	2014	1564
1	0	0	2102	1940	1006	2007	1559
1	1	0	2105	1945	1014	2013	1565
0	0	1	2104	1940	1011	2012	1566
0	1	0	2103	1942	1014	2012	1566
0	0	2	2105	1945	1014	2013	1564
0	1	0	2107	1942	1014	2013	1565
0	2	0	2103	1942	1013	2013	1561
0	0	0	2104	1944	1015	2012	1566
1	4	2	2104	1943	1014	2013	1566
0	1	0	2104	1945	1014	2011	1564
2	0	4	2100	1941	1014	2009	1564
0	1	0	2106	1946	1015	2014	1567
1	3	2	2104	1945	1014	2013	1566
0	0	3	2105	1945	1015	2012	1564
0	0	5	2104	1943	1015	2013	1566
1	0	2	2101	1937	1008	2008	1561
1	2	0	2104	1945	1014	2012	1567
0	0	5	2105	1940	1013	2014	1566
1	4	0	2106	1947	1017	2013	1567
0	1	3	2104	1941	1014	2013	1565
0	0	0	2102	1938	1013	2013	1565
2	0	3	2098	1941	1016	2013	1565
2	0	0	2106	1946	1017	2014	1566
2	0	0	2105	1945	1014	2013	1566
0	2	0	2104	1944	1015	2012	1565
1	2	0	2099	1940	1009	2007	1562
0	0	0	2103	1944	1012	2013	1566
0	0	5	2104	1944	1014	2013	1566
0	1	0	2104	1945	1017	2016	1567
0	0	2	2105	1946	1016	2013	1566
0	0	3	2102	1938	1009	2008	1558
0	0	3	2103	1947	1014	2014	1566
2	0	1	2104	1943	1005	2010	1564
3	0	4	2106	1944	1015	2013	1566
0	0	2	2101	1942	1014	2012	1568
0	0	2	2104	1942	1014	2014	1566
0	0	2	2104	1945	1016	2013	1567
1	0	2	2103	1942	1015	2012	1564
2	0	2	2105	1945	1015	2011	1566
0	0	0	2103	1944	1017	2014	1567
0	2	0	2099	1941	1010	2004	1562
1	1	0	2103	1943	1014	2013	1565
0	0	2	2103	1943	1014	2012	1565
0	0	1	2104	1945	1014	2013	1566
0	0	2	2102	1943	1015	2011	1567
0	0	0	2099	1938	1009	2006	1561
1	1	0	2102	1945	1016	2019	1567
0	0	4	2105	1940	1009	2009	1564
1	1	2	2104	1944	1015	2013	1566
0	0	0	2100	1942	1015	2010	1566
0	1	6	2103	1935	1009	2010	1564
0	0	2	2104	1944	1013	2012	1566
0	1	6	2104	1943	1016	2012	1565
0	0	3	2104	1945	1014	2013	1566
1	2	0	2099	1937	1011	2005	1559
0	0	2	2104	1944	1014	2013	1566
1	2	1	2102	1943	1014	2016	1568
0	0	5	2103	1944	1014	2012	1566
1	1	0	2101	1944	1015	2014	1565
1	0	5	2103	1945	1015	2012	1566
0	0	4	2100	1938	1010	2006	1559
0	1	0	2104	1945	1016	2015	1570
