# Supplementary material for: Assisting hand gesture classification and rehabilitation assessment via sEMG and finger motion data
Source: Front Bioeng Biotechnol. 2026 Jan 8;13:1751763. doi: 10.3389/fbioe.2025.1751763 (PMC12823985; doi:10.3389/fbioe.2025.1751763)
Supplement: Supplementary file 1 [file DataSheet1.zip › dataset/function 0/1/5/7.csv]

channel_2	channel_3	channel_6	pinky	ring finger	middle finger	forefinger	thumb
0	0	3	2073	2023	1011	2066	1565
3	0	1	2077	2028	1011	2066	1565
0	1	0	2077	2029	1013	2066	1566
2	0	0	2077	2027	1013	2068	1565
2	0	2	2077	2028	1012	2069	1565
0	0	2	2071	2022	1006	2059	1558
3	0	0	2077	2028	1012	2069	1567
1	1	0	2071	2024	1010	2067	1560
0	2	0	2077	2028	1010	2068	1560
3	0	2	2075	2025	1010	2068	1560
1	2	3	2076	2029	1011	2070	1559
1	1	5	2077	2028	1010	2067	1560
0	1	0	2070	2021	1009	2063	1555
0	0	4	2076	2029	1014	2072	1562
0	0	1	2078	2029	1008	2061	1558
0	0	0	2076	2027	1012	2068	1560
0	2	5	2076	2026	1010	2068	1559
0	1	1	2076	2027	1008	2064	1555
0	0	2	2075	2027	1010	2067	1560
1	2	0	2076	2027	1011	2068	1561
0	0	0	2076	2029	1015	2071	1560
1	1	4	2074	2023	1008	2070	1556
0	0	2	2076	2028	1012	2068	1561
0	1	0	2075	2022	1010	2067	1559
0	2	0	2069	2025	1010	2065	1561
0	2	2	2076	2030	1012	2071	1562
0	1	0	2077	2029	1011	2068	1560
0	0	0	2071	2021	1004	2060	1554
1	3	3	2075	2028	1011	2064	1560
2	0	0	2075	2027	1011	2064	1558
0	0	4	2076	2027	1013	2067	1559
0	0	0	2075	2028	1011	2066	1561
0	0	0	2077	2026	1008	2066	1557
1	0	0	2077	2028	1012	2068	1558
0	0	0	2075	2027	1011	2067	1559
0	0	2	2076	2026	1010	2069	1559
1	2	0	2071	2021	1009	2066	1559
1	3	0	2078	2026	1011	2067	1558
0	1	0	2068	2021	1009	2068	1560
1	1	0	2076	2031	1011	2071	1563
1	1	0	2076	2029	1010	2069	1560
1	0	3	2070	2023	1006	2060	1555
1	4	0	2069	2022	1007	2063	1552
0	0	3	2076	2027	1010	2068	1560
1	4	0	2074	2027	1008	2063	1556
0	0	2	2077	2030	1013	2070	1563
0	0	2	2077	2029	1012	2068	1561
0	0	2	2069	2023	1007	2060	1554
1	3	1	2075	2027	1012	2068	1560
0	1	0	2075	2026	1011	2067	1559
1	0	2	2074	2027	1009	2069	1559
0	0	2	2071	2024	1010	2070	1562
1	0	6	2077	2029	1012	2068	1560
0	1	4	2070	2024	1010	2068	1559
0	0	1	2075	2026	1012	2069	1559
2	0	1	2076	2028	1010	2068	1560
0	0	5	2071	2022	1006	2061	1554
0	0	2	2076	2027	1010	2068	1560
0	0	0	2076	2029	1010	2061	1559
1	3	0	2077	2029	1011	2068	1561
0	1	0	2076	2028	1010	2068	1559
2	3	0	2075	2026	1012	2069	1559
2	0	0	2072	2023	1006	2066	1557
0	1	0	2076	2029	1012	2069	1560
0	0	2	2076	2028	1010	2069	1558
0	0	5	2075	2030	1011	2068	1559
2	4	0	2074	2026	1010	2067	1559
0	0	0	2075	2028	1009	2069	1557
1	4	0	2066	2025	1009	2070	1558
0	0	2	2077	2029	1013	2070	1562
1	1	2	2075	2029	1012	2069	1560
0	1	4	2071	2024	1006	2058	1554
0	0	2	2075	2028	1011	2067	1559
0	1	2	2073	2029	1002	2066	1551
0	0	2	2076	2028	1013	2067	1559
1	3	2	2075	2028	1009	2069	1560
0	0	2	2074	2025	1008	2064	1555
0	1	0	2078	2028	1012	2069	1559
1	2	0	2077	2030	1012	2069	1560
0	0	1	2076	2028	1010	2069	1559
0	1	0	2076	2028	1011	2068	1561
0	1	0	2072	2027	1011	2069	1560
1	0	2	2074	2028	1011	2067	1556
0	0	2	2075	2027	1009	2068	1560
0	0	1	2077	2030	1012	2069	1561
0	0	3	2075	2027	1012	2067	1560
0	0	0	2071	2022	1007	2063	1554
0	0	0	2074	2027	1010	2065	1560
0	0	0	2075	2026	1010	2065	1561
2	3	0	2075	2027	1011	2067	1560
0	0	2	2075	2027	1010	2068	1560
0	1	0	2075	2028	1010	2065	1559
0	0	2	2076	2030	1013	2068	1561
1	1	0	2075	2027	1011	2064	1557
0	0	0	2073	2027	1011	2069	1560
1	1	3	2071	2022	1006	2067	1557
0	0	0	2073	2028	1010	2066	1560
1	2	1	2075	2025	1009	2066	1561
1	2	1	2075	2028	1012	2070	1562
0	0	2	2076	2029	1012	2069	1560
3	3	6	2070	2021	1003	2059	1557
0	0	2	2075	2026	1011	2068	1559
0	0	5	2076	2027	1011	2070	1559
3	0	2	2076	2029	1012	2067	1560
0	1	0	2075	2027	1012	2068	1560
0	0	0	2075	2026	1010	2067	1559
1	3	0	2074	2025	1004	2061	1554
0	2	5	2073	2028	1012	2067	1560
0	0	2	2075	2027	1009	2068	1559
1	2	1	2076	2028	1013	2070	1562
0	0	2	2071	2022	1010	2066	1558
2	1	0	2074	2026	1011	2068	1559
1	2	4	2074	2022	1010	2067	1558
1	4	0	2074	2027	1011	2067	1558
0	0	2	2072	2026	1011	2074	1559
2	4	0	2070	2018	1004	2064	1556
0	0	2	2076	2029	1012	2069	1561
0	0	2	2075	2026	1011	2066	1554
2	1	0	2075	2027	1009	2067	1559
0	0	2	2074	2027	1011	2066	1560
0	1	0	2075	2027	1014	2070	1561
0	3	0	2073	2025	1008	2060	1552
0	2	0	2075	2026	1011	2062	1558
0	1	0	2075	2027	1011	2067	1560
0	0	2	2075	2027	1009	2068	1559
0	0	2	2070	2023	1011	2062	1559
0	0	0	2074	2025	1010	2068	1560
1	2	0	2070	2026	1011	2066	1561
0	2	5	2075	2027	1011	2067	1561
0	1	5	2075	2027	1008	2062	1555
0	0	2	2066	2018	1007	2064	1556
3	0	0	2076	2029	1011	2068	1558
1	3	0	2076	2028	1012	2059	1558
1	1	1	2075	2027	1011	2066	1560
0	0	2	2074	2026	1010	2067	1560
1	1	0	2075	2022	1008	2063	1555
0	1	5	2074	2025	1011	2068	1560
0	0	3	2075	2026	1011	2070	1562
0	1	2	2075	2027	1009	2067	1559
1	1	5	2075	2026	1011	2067	1559
1	2	0	2073	2024	1012	2068	1559
0	0	1	2074	2026	1010	2066	1555
3	0	0	2073	2026	1012	2070	1561
1	1	0	2076	2027	1013	2066	1560
2	1	0	2075	2026	1010	2069	1560
1	4	0	2070	2021	1006	2063	1557
0	1	0	2074	2027	1011	2066	1560
0	0	1	2075	2022	1006	2059	1551
1	2	6	2072	2026	1010	2067	1560
0	0	0	2075	2027	1013	2072	1562
0	0	3	2073	2022	1007	2060	1553
1	1	5	2075	2026	1010	2070	1560
1	1	5	2074	2025	1009	2066	1561
0	0	2	2074	2026	1011	2068	1559
0	2	0	2072	2024	1009	2067	1559
1	4	0	2075	2026	1010	2067	1560
0	0	2	2074	2026	1010	2062	1556
0	0	2	2073	2026	1010	2067	1558
0	0	0	2074	2026	1009	2068	1560
0	0	0	2074	2026	1011	2066	1560
0	0	1	2070	2020	1005	2058	1558
1	1	6	2075	2027	1013	2069	1560
1	0	0	2072	2015	1010	2056	1557
1	1	3	2075	2025	1011	2060	1559
2	0	0	2074	2026	1010	2067	1559
0	1	0	2066	2020	1006	2061	1555
0	0	0	2074	2025	1009	2067	1559
1	3	0	2074	2026	1010	2066	1561
0	0	1	2078	2028	1012	2070	1561
0	0	2	2074	2027	1011	2066	1560
0	1	6	2074	2026	1012	2066	1557
0	0	0	2072	2025	1008	2066	1559
0	0	0	2074	2024	1011	2066	1560
0	0	0	2074	2026	1011	2064	1560
1	2	6	2075	2027	1013	2069	1562
0	0	3	2071	2021	1005	2064	1559
1	1	0	2074	2027	1011	2061	1558
0	0	0	2064	2022	999	2063	1558
1	1	3	2074	2022	1011	2067	1553
1	1	0	2075	2026	1011	2062	1557
1	4	0	2074	2027	1007	2061	1553
1	2	2	2073	2026	1011	2068	1562
0	1	6	2075	2029	1013	2070	1561
2	0	4	2076	2028	1012	2068	1561
0	0	4	2071	2019	1007	2069	1560
0	0	1	2075	2025	1009	2066	1560
2	0	0	2074	2026	1014	2063	1559
1	2	0	2075	2026	1010	2067	1559
1	0	0	2075	2026	1011	2070	1561
0	0	2	2071	2022	1004	2062	1556
1	1	5	2077	2027	1011	2067	1559
1	3	1	2075	2026	1012	2068	1559
0	0	2	2074	2028	1012	2068	1562
0	0	0	2075	2027	1008	2067	1559
1	4	0	2076	2027	1009	2061	1554
0	1	4	2075	2027	1011	2067	1561
1	1	0	2077	2030	1014	2069	1561
0	1	0	2076	2027	1010	2068	1559
0	1	4	2075	2028	1009	2069	1560
2	0	0	2072	2026	1011	2068	1560
0	0	0	2074	2027	1012	2071	1563
0	0	2	2075	2027	1013	2068	1561
1	2	0	2077	2029	1012	2068	1561
0	1	2	2076	2029	1010	2069	1560
0	0	3	2071	2023	1005	2065	1556
2	3	0	2075	2027	1007	2067	1559
1	2	0	2075	2028	1011	2066	1558
1	1	0	2076	2028	1012	2075	1562
0	1	2	2077	2030	1012	2071	1559
1	0	2	2076	2025	1007	2062	1557
0	0	2	2075	2028	1011	2068	1559
0	0	2	2075	2028	1011	2068	1560
0	0	0	2072	2028	1011	2068	1561
2	1	0	2071	2022	1007	2067	1559
0	0	2	2075	2026	1012	2074	1563
0	0	3	2075	2026	1010	2069	1560
0	0	2	2071	2025	1011	2069	1559
0	0	2	2075	2028	1011	2070	1561
3	0	0	2075	2027	1011	2072	1563
0	2	3	2071	2021	1006	2066	1556
1	2	5	2075	2028	1013	2070	1563
0	0	0	2075	2032	1011	2065	1558
1	1	5	2077	2028	1010	2069	1559
1	3	0	2075	2027	1011	2070	1561
2	0	0	2075	2025	1006	2063	1554
1	0	4	2075	2028	1010	2068	1560
0	0	2	2076	2025	1010	2069	1559
1	1	0	2076	2028	1013	2072	1562
1	1	1	2075	2025	1012	2069	1560
0	0	1	2076	2029	1011	2069	1560
0	0	2	2069	2019	1008	2069	1560
1	4	0	2074	2027	1011	2069	1560
0	0	2	2076	2027	1012	2068	1561
1	3	0	2071	2022	1006	2068	1554
0	2	0	2072	2023	1008	2063	1557
0	0	2	2076	2030	1010	2069	1559
0	0	0	2076	2026	1007	2065	1553
0	0	0	2075	2028	1012	2069	1561
0	0	5	2076	2028	1013	2071	1562
0	0	6	2074	2026	1008	2065	1555
0	1	0	2076	2028	1009	2067	1558
1	0	4	2076	2029	1010	2069	1560
0	0	0	2076	2028	1012	2069	1560
0	0	5	2074	2025	1010	2068	1560
1	2	0	2076	2028	1012	2069	1563
0	0	2	2071	2027	1013	2071	1562
2	0	0	2077	2029	1011	2068	1561
1	4	2	2076	2028	1010	2067	1560
1	2	2	2071	2022	1006	2058	1552
0	0	2	2076	2029	1011	2069	1561
1	2	0	2077	2028	1007	2065	1553
1	1	5	2076	2027	1012	2072	1563
0	0	2	2076	2028	1011	2068	1561
2	0	2	2076	2028	1011	2068	1561
0	1	5	2071	2022	1007	2063	1556
0	1	0	2075	2028	1009	2069	1561
1	2	0	2077	2029	1013	2070	1562
0	0	3	2077	2029	1012	2068	1561
3	0	1	2073	2027	1012	2068	1561
1	1	0	2072	2025	1008	2065	1557
3	0	0	2075	2029	1013	2070	1560
0	1	0	2077	2028	1011	2069	1561
0	3	0	2074	2028	1012	2068	1561
1	1	2	2071	2022	1006	2057	1558
1	2	0	2076	2028	1012	2068	1561
0	0	3	2076	2019	1009	2056	1555
0	0	2	2075	2028	1010	2071	1562
0	1	0	2077	2030	1012	2070	1561
1	2	0	2073	2023	1005	2060	1555
1	0	0	2074	2027	1012	2067	1561
0	1	3	2075	2026	1011	2068	1560
1	0	2	2075	2027	1008	2071	1559
1	0	1	2077	2029	1013	2069	1561
1	0	2	2074	2027	1011	2068	1561
0	1	0	2076	2027	1010	2061	1555
1	0	3	2077	2029	1012	2069	1560
0	1	0	2075	2026	1011	2069	1559
1	1	0	2075	2026	1011	2068	1563
0	1	0	2072	2019	1007	2065	1554
0	0	0	2077	2028	1012	2069	1558
0	0	2	2075	2027	1010	2068	1560
1	0	0	2077	2027	1010	2066	1560
0	1	2	2075	2024	1010	2067	1558
1	1	0	2074	2024	1007	2061	1554
2	0	1	2075	2027	1009	2069	1562
1	4	5	2077	2029	1013	2070	1563
3	0	3	2076	2027	1011	2064	1561
1	0	3	2073	2024	1011	2069	1559
2	0	1	2076	2027	1011	2069	1559
0	0	0	2074	2025	1009	2068	1560
0	1	0	2074	2027	1011	2068	1559
1	4	1	2075	2027	1011	2072	1562
0	1	0	2071	2023	1006	2061	1553
1	1	0	2076	2027	1011	2067	1558
1	1	0	2076	2028	1010	2068	1559
1	1	0	2076	2027	1007	2069	1559
0	0	0	2077	2029	1013	2068	1562
2	0	3	2077	2027	1011	2069	1559
0	0	0	2067	2023	1007	2063	1553
0	3	4	2076	2025	1013	2070	1562
0	0	6	2074	2027	1010	2064	1559
0	0	0	2076	2028	1011	2068	1561
0	0	0	2073	2025	1011	2071	1561
2	0	0	2078	2031	1009	2070	1559
2	0	3	2074	2026	1010	2069	1560
1	0	3	2076	2026	1010	2068	1561
3	0	5	2078	2027	1011	2069	1559
0	2	0	2071	2022	1006	2059	1553
1	2	2	2075	2026	1011	2068	1560
0	0	0	2076	2028	1011	2069	1558
1	1	0	2078	2029	1012	2069	1560
0	0	3	2075	2026	1013	2065	1558
2	0	0	2077	2027	1010	2069	1560
1	2	0	2071	2021	1007	2063	1555
0	0	0	2074	2027	1012	2068	1560
0	0	0	2073	2025	1011	2068	1560
0	0	6	2072	2027	1009	2064	1559
2	0	1	2076	2027	1009	2071	1559
0	2	0	2077	2031	1013	2071	1558
1	0	0	2074	2027	1010	2068	1560
1	2	0	2074	2027	1011	2068	1560
0	0	3	2076	2028	1011	2068	1561
0	0	2	2073	2025	1005	2062	1556
0	1	0	2076	2027	1011	2069	1558
3	0	0	2075	2025	1007	2067	1557
0	0	2	2077	2029	1013	2071	1561
0	0	5	2078	2029	1012	2068	1560
1	0	2	2072	2023	1007	2064	1555
1	4	2	2074	2026	1012	2069	1560
0	0	0	2075	2028	1010	2068	1559
1	2	0	2076	2031	1013	2070	1561
1	1	1	2074	2027	1011	2069	1560
0	0	2	2074	2027	1010	2068	1561
0	0	3	2076	2029	1011	2061	1554
0	2	1	2073	2026	1012	2069	1560
0	0	4	2076	2028	1013	2068	1560
0	0	2	2076	2028	1011	2070	1563
0	1	0	2073	2024	1010	2067	1559
0	3	0	2076	2028	1010	2069	1560
2	0	0	2075	2022	1008	2060	1556
1	1	5	2076	2026	1011	2070	1561
0	0	0	2075	2027	1011	2069	1560
0	0	2	2072	2020	1006	2061	1554
0	0	4	2076	2026	1011	2069	1559
0	1	3	2076	2028	1010	2069	1561
1	2	0	2076	2028	1011	2069	1561
0	0	3	2074	2028	1013	2070	1563
0	0	0	2077	2028	1011	2069	1556
0	0	0	2075	2026	1012	2062	1555
0	1	0	2075	2027	1009	2071	1559
1	2	6	2078	2029	1012	2069	1561
0	0	2	2077	2027	1012	2068	1560
0	1	5	2070	2021	1005	2067	1560
0	0	2	2075	2026	1011	2068	1560
0	0	0	2067	2022	1004	2062	1557
1	2	0	2076	2027	1014	2069	1560
0	1	4	2074	2027	1012	2070	1563
0	0	5	2070	2021	1009	2063	1554
1	1	0	2076	2028	1010	2068	1560
0	0	3	2075	2027	1012	2068	1560
1	3	0	2075	2027	1010	2068	1560
0	1	0	2074	2028	1008	2068	1560
0	1	0	2076	2026	1012	2062	1557
0	0	0	2074	2027	1012	2070	1563
0	1	0	2077	2029	1012	2068	1561
1	1	0	2076	2028	1011	2068	1558
1	2	5	2075	2027	1012	2068	1560
0	0	2	2071	2022	1009	2071	1561
0	0	1	2078	2030	1013	2065	1561
0	0	2	2071	2018	1002	2066	1557
1	1	3	2075	2027	1011	2064	1560
0	0	2	2075	2028	1009	2065	1558
0	0	2	2073	2022	1006	2061	1556
2	0	0	2075	2027	1011	2070	1558
1	1	3	2076	2027	1010	2067	1560
1	4	0	2074	2025	1012	2068	1562
0	0	2	2071	2026	1010	2069	1560
2	1	1	2075	2028	1011	2067	1561
0	0	2	2075	2027	1008	2070	1559
0	1	2	2074	2027	1010	2067	1560
0	0	0	2075	2027	1009	2067	1559
0	1	2	2069	2020	1005	2062	1554
1	1	0	2074	2027	1011	2068	1562
2	0	0	2077	2027	1012	2068	1561
1	2	0	2076	2027	1012	2068	1561
0	1	0	2072	2025	1011	2068	1560
1	2	0	2076	2023	1003	2058	1555
0	1	3	2075	2026	1011	2067	1561
1	1	4	2075	2027	1012	2067	1560
0	0	0	2075	2026	1010	2069	1561
0	1	1	2075	2027	1012	2068	1560
0	0	1	2073	2022	1011	2066	1559
0	1	2	2074	2025	1011	2067	1559
0	0	1	2075	2027	1010	2067	1561
1	1	2	2075	2027	1012	2069	1563
1	0	0	2076	2028	1011	2069	1559
2	0	0	2071	2021	1006	2061	1556
0	0	2	2070	2027	1010	2068	1560
1	1	4	2075	2026	1008	2067	1557
0	1	2	2075	2027	1010	2067	1560
1	0	0	2076	2026	1009	2066	1560
2	4	0	2072	2022	1007	2062	1556
0	2	2	2073	2026	1011	2069	1562
0	0	2	2076	2028	1011	2069	1560
0	0	0	2076	2027	1011	2068	1558
1	1	3	2073	2025	1009	2066	1560
0	0	1	2075	2026	1011	2066	1560
1	4	0	2072	2025	1011	2065	1558
0	0	0	2075	2028	1011	2067	1557
2	4	0	2076	2026	1010	2067	1560
0	0	0	2071	2026	1010	2066	1559
0	0	2	2070	2019	1007	2063	1557
0	2	3	2075	2027	1011	2067	1557
1	1	5	2075	2023	1009	2061	1559
2	0	0	2076	2028	1010	2069	1560
0	0	0	2076	2027	1010	2067	1559
1	1	1	2072	2021	1007	2054	1555
0	1	4	2075	2026	1012	2067	1561
1	1	0	2075	2025	1010	2066	1559
1	2	0	2075	2027	1010	2068	1558
0	1	1	2074	2025	1011	2069	1562
0	2	0	2077	2027	1012	2065	1556
3	3	1	2074	2025	1010	2067	1561
1	2	0	2075	2025	1011	2066	1557
0	0	2	2074	2027	1009	2067	1560
0	0	0	2070	2020	1007	2058	1558
0	0	0	2072	2020	1006	2065	1557
1	4	0	2075	2026	1010	2064	1559
0	1	2	2070	2022	1005	2064	1559
0	0	1	2075	2022	1011	2066	1561
2	4	0	2075	2026	1010	2066	1559
0	0	4	2071	2021	1007	2064	1557
2	0	0	2073	2029	1014	2068	1562
1	0	0	2075	2027	1010	2063	1561
0	1	4	2074	2026	1011	2068	1559
0	0	1	2073	2026	1011	2067	1559
0	0	0	2074	2025	1009	2062	1556
0	0	2	2073	2027	1008	2066	1562
1	1	6	2075	2026	1011	2069	1561
0	1	0	2076	2028	1012	2065	1561
2	0	0	2070	2018	1003	2066	1557
1	1	1	2058	2021	1007	2064	1558
3	1	0	2070	2022	1006	2067	1559
0	0	0	2076	2027	1011	2067	1560
0	0	0	2075	2024	1011	2066	1560
1	2	0	2074	2026	1011	2066	1560
0	0	2	2071	2018	1005	2062	1557
1	3	0	2090	2027	1013	2069	1561
0	0	3	2074	2025	1010	2062	1553
1	1	5	2075	2026	1011	2067	1560
1	2	5	2074	2026	1011	2063	1559
0	0	0	2074	2023	1008	2061	1554
1	0	0	2075	2026	1012	2069	1562
0	1	3	2076	2029	1012	2067	1560
0	0	2	2073	2025	1009	2067	1561
1	3	0	2070	2020	1008	2067	1560
1	1	2	2074	2026	1011	2066	1560
0	0	2	2072	2018	1004	2067	1558
2	0	2	2073	2026	1010	2068	1561
1	1	4	2073	2026	1011	2069	1563
0	0	1	2070	2022	1005	2063	1555
0	1	0	2075	2027	1010	2067	1560
0	0	2	2075	2027	1011	2068	1559
2	2	0	2074	2026	1005	2059	1551
0	0	0	2076	2030	1011	2070	1562
0	1	0	2076	2029	1011	2069	1560
0	0	2	2073	2024	1005	2058	1556
0	0	2	2077	2029	1011	2068	1561
0	0	2	2077	2030	1012	2068	1562
2	0	2	2076	2028	1011	2067	1559
0	0	0	2071	2022	1006	2059	1559
1	1	0	2075	2032	1010	2068	1560
0	1	0	2075	2027	1011	2067	1561
1	1	0	2075	2027	1010	2069	1561
1	3	0	2075	2028	1013	2070	1562
1	4	0	2073	2024	1007	2064	1556
0	0	0	2075	2027	1011	2066	1561
1	3	0	2076	2027	1010	2070	1560
1	2	0	2076	2028	1011	2068	1561
0	0	0	2075	2027	1010	2069	1561
1	2	1	2077	2028	1012	2072	1561
0	1	5	2076	2030	1011	2070	1562
0	0	2	2077	2028	1012	2067	1561
0	0	2	2077	2030	1013	2069	1563
0	1	8	2070	2021	1007	2063	1559
0	1	5	2075	2028	1011	2068	1561
0	1	0	2076	2027	1011	2068	1561
2	0	3	2075	2027	1009	2065	1557
0	0	0	2076	2023	1011	2070	1561
1	2	2	2077	2029	1013	2069	1561
1	1	2	2073	2022	1004	2063	1555
3	0	4	2075	2028	1011	2067	1562
1	4	2	2076	2025	1012	2068	1559
1	4	5	2076	2028	1011	2068	1562
1	0	2	2075	2027	1011	2067	1562
0	0	0	2076	2027	1009	2058	1559
1	0	2	2077	2029	1014	2068	1559
2	0	1	2077	2028	1012	2069	1561
0	1	0	2076	2028	1011	2068	1562
0	0	3	2073	2023	1006	2067	1559
1	1	2	2077	2028	1011	2069	1562
1	2	0	2071	2025	1008	2067	1562
2	1	1	2075	2027	1013	2069	1562
1	2	0	2078	2030	1013	2069	1561
0	2	2	2076	2028	1012	2068	1561
1	2	1	2069	2022	1007	2062	1556
1	2	2	2076	2028	1012	2069	1561
1	1	2	2076	2029	1011	2058	1562
3	0	0	2077	2031	1013	2068	1562
3	0	0	2076	2027	1011	2069	1561
1	0	0	2074	2023	1005	2062	1557
0	2	3	2078	2027	1010	2068	1558
1	2	0	2076	2029	1006	2069	1561
2	0	6	2076	2028	1011	2068	1562
1	2	0	2071	2027	1012	2071	1563
1	4	2	2077	2029	1012	2067	1562
0	1	0	2072	2026	1011	2069	1561
1	0	1	2075	2027	1011	2069	1558
0	1	0	2076	2027	1010	2067	1560
0	1	0	2069	2022	1003	2064	1559
0	0	0	2077	2027	1012	2070	1562
0	1	2	2076	2030	1012	2064	1560
0	2	2	2075	2023	1004	2067	1554
1	3	2	2076	2029	1010	2069	1558
3	0	2	2074	2026	1012	2068	1561
1	3	2	2073	2022	1006	2062	1556
0	1	0	2077	2030	1014	2070	1563
0	0	0	2078	2028	1013	2069	1562
0	0	0	2076	2027	1010	2069	1560
1	0	6	2077	2025	1011	2066	1561
0	1	0	2076	2027	1010	2068	1557
0	0	5	2073	2026	1011	2067	1561
0	0	5	2076	2027	1011	2068	1562
1	1	2	2076	2028	1012	2066	1563
1	5	2	2069	2023	1007	2063	1559
0	1	2	2078	2029	1011	2068	1561
0	1	0	2075	2026	1009	2067	1554
0	1	0	2077	2027	1012	2067	1561
1	3	2	2075	2028	1012	2068	1562
0	2	2	2073	2024	1005	2063	1556
0	2	2	2070	2019	1004	2057	1557
0	1	1	2076	2027	1010	2068	1561
1	0	1	2078	2028	1012	2069	1562
0	2	3	2075	2025	1011	2067	1562
1	3	5	2075	2026	1011	2069	1562
1	2	0	2076	2029	1014	2064	1557
0	1	0	2075	2027	1011	2069	1562
1	2	1	2075	2026	1012	2068	1561
0	4	5	2076	2027	1011	2068	1562
0	0	0	2072	2021	1003	2067	1559
0	3	6	2076	2027	1011	2069	1560
1	4	2	2071	2019	1004	2058	1559
0	0	2	2079	2030	1013	2066	1562
0	0	0	2077	2029	1011	2069	1561
0	1	0	2071	2021	1006	2063	1555
2	0	5	2075	2028	1012	2069	1560
0	1	2	2076	2029	1012	2069	1560
3	0	0	2076	2027	1012	2069	1561
0	1	2	2075	2027	1012	2069	1561
1	0	6	2076	2027	1011	2068	1560
2	0	0	2076	2028	1009	2063	1556
0	0	0	2075	2027	1012	2068	1560
1	1	6	2076	2026	1012	2070	1563
0	0	0	2074	2024	1005	2063	1556
1	1	0	2068	2021	1005	2062	1555
2	0	2	2075	2027	1012	2069	1563
0	0	1	2078	2028	1011	2067	1559
0	0	0	2076	2027	1010	2066	1560
0	0	2	2075	2027	1012	2069	1560
1	2	0	2076	2022	1008	2062	1555
1	1	4	2076	2027	1009	2068	1560
2	0	1	2075	2027	1011	2067	1560
0	0	4	2076	2028	1012	2071	1562
0	1	4	2071	2026	1010	2068	1561
2	0	2	2075	2028	1012	2066	1561
0	1	0	2074	2024	1009	2068	1559
0	0	3	2076	2027	1009	2068	1558
3	0	0	2073	2027	1011	2067	1561
0	0	0	2071	2021	1006	2059	1556
0	0	2	2076	2028	1011	2070	1562
0	0	1	2078	2028	1011	2065	1559
1	0	2	2076	2026	1011	2069	1560
0	1	0	2073	2027	1010	2067	1562
0	0	2	2076	2027	1012	2069	1560
0	1	0	2072	2023	1006	2064	1555
0	0	3	2076	2028	1011	2070	1560
1	1	1	2078	2029	1011	2071	1562
0	0	1	2076	2027	1012	2068	1561
1	1	0	2074	2025	1010	2067	1560
0	0	2	2075	2027	1011	2068	1562
1	1	3	2073	2027	1010	2068	1560
0	0	1	2077	2028	1010	2073	1563
0	0	2	2076	2030	1012	2069	1561
0	0	0	2071	2022	1008	2064	1556
0	1	1	2076	2027	1011	2068	1562
0	1	4	2077	2027	1008	2067	1557
2	0	0	2076	2027	1011	2067	1561
0	0	6	2075	2026	1011	2070	1562
0	1	0	2073	2025	1006	2061	1557
2	0	1	2075	2029	1011	2068	1560
