# Supplementary material for: Assisting hand gesture classification and rehabilitation assessment via sEMG and finger motion data
Source: Front Bioeng Biotechnol. 2026 Jan 8;13:1751763. doi: 10.3389/fbioe.2025.1751763 (PMC12823985; doi:10.3389/fbioe.2025.1751763)
Supplement: Supplementary file 1 [file DataSheet1.zip › dataset/function 0/1/5/8.csv]

channel_2	channel_3	channel_6	pinky	ring finger	middle finger	forefinger	thumb
0	0	2	2099	1849	942	1915	1555
1	3	0	2094	1841	934	1914	1553
2	0	3	2098	1846	941	1914	1556
0	0	0	2098	1846	940	1915	1555
0	0	1	2097	1846	941	1916	1554
1	3	1	2093	1849	941	1915	1554
1	1	0	2093	1849	942	1919	1553
1	2	0	2093	1848	941	1919	1553
0	0	2	2089	1844	937	1912	1551
1	5	0	2093	1848	942	1917	1554
0	0	2	2093	1848	942	1908	1552
0	0	1	2092	1848	943	1920	1556
1	0	2	2094	1848	943	1922	1555
3	0	2	2094	1849	941	1916	1550
1	0	0	2092	1848	942	1919	1553
1	4	0	2093	1850	944	1920	1553
0	1	0	2094	1849	943	1917	1554
3	0	0	2087	1845	938	1913	1548
0	0	0	2092	1849	942	1916	1555
2	0	1	2093	1849	940	1920	1555
1	2	0	2093	1848	943	1919	1554
0	0	2	2090	1849	941	1919	1554
0	0	3	2088	1843	939	1918	1553
0	0	4	2093	1849	942	1918	1555
0	0	5	2093	1846	940	1914	1552
0	0	1	2093	1848	942	1919	1553
0	0	2	2092	1848	943	1918	1557
1	1	1	2091	1849	940	1918	1552
2	1	1	2093	1850	945	1921	1558
0	1	1	2093	1850	943	1921	1556
0	0	0	2093	1849	943	1919	1555
0	0	6	2088	1842	935	1913	1550
0	1	0	2093	1848	942	1919	1553
0	0	0	2092	1849	942	1915	1554
0	0	5	2093	1849	943	1918	1555
0	0	1	2088	1844	941	1918	1555
0	0	0	2082	1849	942	1918	1555
0	1	0	2090	1845	937	1918	1556
0	0	1	2093	1851	944	1922	1556
2	0	0	2093	1850	941	1919	1554
1	1	0	2093	1849	942	1918	1554
1	4	0	2092	1843	939	1910	1550
0	0	1	2092	1849	942	1919	1554
2	1	0	2093	1849	943	1911	1554
0	1	0	2093	1849	943	1920	1556
0	0	4	2088	1842	937	1917	1550
0	0	6	2093	1851	943	1921	1556
0	0	2	2095	1852	943	1919	1550
0	0	2	2094	1848	943	1918	1555
0	0	0	2091	1847	943	1917	1554
0	0	0	2093	1849	943	1919	1554
0	0	0	2091	1841	938	1919	1552
1	3	0	2092	1849	943	1919	1553
0	2	0	2093	1849	941	1917	1555
1	3	1	2090	1845	938	1915	1551
0	0	3	2094	1851	943	1923	1555
2	0	0	2095	1851	943	1918	1556
0	1	4	2093	1851	943	1918	1555
1	4	1	2093	1849	944	1919	1555
1	1	0	2089	1844	938	1914	1552
1	1	0	2093	1849	941	1922	1557
1	0	0	2094	1851	943	1910	1551
0	2	0	2095	1851	945	1919	1558
0	0	0	2092	1851	943	1919	1556
0	0	0	2097	1849	943	1918	1551
2	0	0	2089	1847	941	1920	1554
0	0	3	2094	1851	943	1915	1553
0	1	1	2092	1849	941	1921	1554
0	2	0	2088	1842	938	1912	1550
0	0	0	2094	1850	942	1921	1556
2	0	3	2093	1852	946	1922	1557
0	0	0	2095	1851	944	1920	1556
1	1	0	2090	1845	940	1920	1553
2	0	2	2093	1849	943	1918	1555
1	2	0	2094	1842	937	1909	1547
0	0	0	2090	1837	940	1910	1552
0	0	2	2095	1852	945	1920	1557
0	0	3	2096	1853	944	1919	1556
2	0	0	2094	1849	941	1914	1549
2	0	0	2092	1850	942	1918	1555
0	0	2	2095	1850	942	1921	1557
0	2	0	2094	1848	943	1920	1553
0	0	2	2090	1845	936	1913	1548
1	1	0	2091	1850	943	1918	1555
1	1	0	2093	1849	942	1919	1552
0	0	2	2095	1850	942	1920	1553
2	3	0	2087	1847	937	1918	1554
0	0	0	2094	1851	941	1919	1554
0	0	6	2094	1850	942	1921	1555
1	2	0	2095	1852	942	1922	1556
0	1	5	2093	1849	943	1922	1555
3	0	0	2095	1853	945	1914	1552
1	3	0	2096	1850	943	1921	1554
1	1	5	2093	1850	943	1920	1554
0	0	0	2093	1850	942	1919	1555
1	1	5	2089	1842	939	1912	1549
1	2	0	2091	1851	942	1919	1555
1	1	4	2093	1850	943	1919	1554
0	1	0	2093	1851	943	1919	1555
0	0	5	2093	1851	941	1920	1556
0	3	2	2091	1850	944	1918	1554
0	1	0	2094	1852	942	1920	1555
1	2	2	2092	1848	940	1916	1554
3	0	2	2094	1850	941	1920	1555
0	0	2	2093	1850	942	1922	1555
1	2	0	2087	1845	941	1916	1552
1	2	0	2094	1853	944	1921	1555
0	1	0	2095	1851	943	1919	1556
1	2	0	2095	1851	942	1920	1551
1	2	0	2089	1845	939	1914	1551
2	0	0	2093	1850	943	1920	1554
2	0	3	2093	1850	943	1916	1554
0	0	4	2094	1850	944	1919	1552
0	0	3	2093	1849	942	1917	1556
1	2	0	2094	1851	945	1922	1554
1	2	0	2093	1851	944	1919	1555
1	2	0	2095	1852	944	1920	1555
1	2	0	2093	1851	943	1915	1555
0	1	2	2094	1852	945	1921	1557
0	2	0	2088	1843	935	1911	1552
0	1	4	2094	1852	944	1925	1556
0	0	1	2095	1853	945	1919	1556
0	1	5	2094	1851	942	1919	1557
0	0	4	2090	1848	942	1920	1554
0	0	2	2093	1850	943	1919	1555
0	0	0	2092	1846	940	1913	1554
0	0	0	2093	1850	942	1920	1555
0	0	3	2092	1850	943	1920	1555
3	0	2	2094	1849	938	1913	1551
1	4	0	2093	1852	945	1922	1558
1	3	0	2095	1853	943	1921	1557
0	0	1	2095	1850	944	1921	1555
0	1	0	2091	1846	937	1916	1549
0	0	4	2093	1849	941	1919	1557
0	0	2	2094	1851	946	1921	1554
0	0	2	2093	1851	942	1920	1551
2	0	2	2094	1850	943	1920	1555
3	1	0	2093	1850	941	1920	1555
1	4	0	2096	1851	943	1922	1556
0	0	2	2085	1847	942	1919	1555
0	0	3	2093	1850	943	1925	1557
0	0	5	2095	1852	946	1923	1555
3	0	2	2093	1846	940	1913	1551
1	3	0	2092	1851	943	1921	1555
1	0	4	2092	1850	943	1919	1554
1	2	0	2094	1851	945	1920	1558
0	1	0	2088	1844	937	1919	1553
2	0	2	2094	1851	943	1919	1554
0	0	4	2093	1851	939	1916	1549
0	0	2	2093	1850	942	1921	1556
0	0	0	2095	1853	945	1923	1558
0	0	2	2096	1853	945	1916	1549
2	4	0	2092	1850	943	1918	1556
1	2	0	2092	1851	943	1920	1558
0	0	2	2093	1850	944	1920	1556
3	0	1	2094	1851	944	1921	1556
2	0	0	2090	1846	940	1918	1550
2	0	0	2094	1853	945	1922	1555
1	2	1	2096	1853	944	1921	1556
1	3	0	2095	1852	942	1921	1556
2	0	0	2091	1850	943	1920	1554
1	1	3	2092	1852	942	1921	1554
1	2	3	2088	1842	937	1919	1553
1	1	4	2092	1851	944	1920	1555
2	0	0	2092	1850	944	1921	1554
0	0	3	2090	1847	937	1916	1552
1	0	3	2094	1851	944	1921	1555
1	1	0	2095	1854	945	1920	1556
2	1	0	2095	1851	943	1920	1556
1	1	5	2089	1843	937	1914	1552
1	1	4	2094	1853	941	1916	1552
0	0	2	2095	1851	944	1919	1552
2	4	1	2093	1851	935	1913	1544
3	0	2	2093	1850	943	1920	1556
0	1	2	2093	1852	944	1923	1556
3	4	0	2096	1854	944	1915	1550
0	1	6	2103	1860	949	1929	1563
0	1	2	2094	1850	945	1919	1554
2	0	0	2088	1844	936	1918	1553
0	0	0	2095	1852	944	1920	1555
0	2	1	2094	1851	943	1922	1557
0	0	0	2094	1853	945	1924	1557
2	0	0	2093	1853	944	1920	1555
3	0	4	2095	1851	943	1915	1547
0	0	2	2093	1851	944	1920	1556
0	0	2	2094	1850	944	1920	1554
0	1	0	2093	1850	943	1920	1554
1	2	0	2088	1846	936	1915	1547
0	0	0	2093	1851	943	1920	1554
0	1	0	2094	1849	943	1920	1554
0	0	0	2094	1853	946	1924	1558
1	0	0	2087	1849	943	1921	1554
1	2	0	2095	1852	943	1918	1554
1	2	0	2093	1853	938	1920	1554
1	1	2	2094	1851	943	1923	1555
1	2	0	2093	1853	943	1920	1555
0	0	4	2093	1849	943	1920	1554
0	0	3	2094	1852	942	1917	1550
0	0	4	2093	1853	945	1921	1555
0	0	2	2093	1851	943	1915	1554
0	1	0	2094	1850	944	1921	1554
1	3	2	2086	1845	938	1916	1549
0	1	0	2092	1850	943	1920	1554
0	2	0	2093	1851	944	1919	1555
2	0	0	2094	1851	942	1922	1555
0	0	5	2091	1848	942	1920	1555
1	2	1	2093	1848	941	1923	1556
1	0	3	2092	1852	946	1922	1555
1	0	3	2096	1852	942	1921	1554
0	0	6	2093	1851	944	1920	1555
0	1	0	2090	1845	938	1912	1548
0	1	2	2093	1854	943	1920	1556
0	0	6	2091	1848	940	1921	1551
0	1	2	2092	1847	943	1922	1555
0	4	0	2095	1852	946	1921	1555
3	0	3	2089	1846	937	1919	1553
0	0	0	2093	1849	942	1920	1555
0	0	0	2092	1850	942	1920	1553
0	0	0	2093	1850	944	1919	1556
1	1	0	2092	1850	942	1922	1554
0	0	1	2090	1849	943	1916	1550
2	0	2	2093	1850	943	1921	1555
0	1	0	2093	1849	943	1919	1552
0	0	2	2093	1850	942	1921	1555
0	0	1	2088	1844	936	1915	1554
2	0	0	2094	1853	944	1921	1556
0	0	2	2092	1848	943	1921	1555
1	1	0	2093	1844	942	1922	1556
0	0	1	2088	1845	941	1919	1555
3	0	0	2092	1850	944	1908	1553
0	0	2	2093	1849	944	1921	1555
3	0	0	2098	1851	945	1922	1556
3	0	2	2095	1850	943	1920	1555
0	2	0	2093	1849	943	1918	1556
1	1	0	2092	1845	939	1913	1549
0	0	2	2093	1850	942	1920	1555
0	1	0	2094	1850	941	1910	1552
1	0	3	2094	1850	943	1919	1556
0	1	0	2085	1842	938	1916	1550
1	0	2	2093	1850	945	1923	1557
1	0	1	2093	1851	946	1922	1556
0	1	0	2094	1851	942	1920	1556
1	2	2	2091	1847	943	1919	1555
2	0	2	2093	1843	940	1920	1554
0	0	0	2094	1849	943	1922	1555
0	0	0	2093	1848	942	1921	1554
1	2	0	2094	1847	943	1920	1555
0	0	0	2087	1845	938	1915	1551
0	0	1	2093	1848	945	1922	1558
0	0	2	2091	1849	943	1919	1556
0	0	0	2093	1844	936	1919	1554
1	1	3	2093	1851	942	1920	1555
0	0	0	2085	1843	938	1916	1553
0	0	0	2093	1849	943	1920	1556
2	0	0	2092	1848	944	1921	1558
0	0	2	2095	1849	945	1922	1556
1	1	1	2093	1849	941	1920	1555
2	2	1	2089	1846	941	1913	1550
0	0	0	2094	1850	943	1920	1557
0	1	2	2092	1849	943	1920	1555
0	0	2	2095	1850	943	1922	1554
0	1	6	2089	1843	936	1915	1548
0	0	2	2093	1848	943	1920	1557
0	0	0	2088	1846	940	1924	1557
0	0	2	2093	1849	944	1921	1556
0	0	3	2089	1844	940	1921	1555
0	0	5	2094	1849	943	1907	1547
1	1	3	2095	1851	944	1910	1548
0	0	0	2093	1850	945	1921	1554
1	1	6	2093	1848	943	1921	1555
2	4	0	2091	1849	945	1920	1557
1	2	5	2092	1846	938	1909	1550
2	0	0	2095	1851	944	1921	1555
1	2	0	2095	1852	943	1921	1554
0	0	0	2093	1852	943	1921	1555
0	1	4	2091	1845	940	1917	1552
3	3	0	2095	1855	947	1922	1557
0	0	1	2096	1853	943	1920	1556
0	0	5	2095	1852	943	1921	1554
0	1	2	2088	1843	939	1920	1554
1	2	5	2094	1852	945	1921	1555
0	0	0	2093	1851	943	1921	1556
1	2	0	2093	1852	943	1921	1559
0	0	0	2094	1852	945	1921	1557
1	2	0	2094	1852	946	1917	1554
0	1	6	2095	1853	945	1921	1556
0	1	5	2093	1853	945	1921	1554
0	0	3	2094	1852	943	1921	1554
1	2	0	2089	1847	939	1914	1550
2	1	0	2094	1852	942	1922	1555
1	0	1	2093	1852	943	1921	1555
0	1	3	2095	1854	944	1921	1556
0	0	2	2094	1853	945	1921	1555
0	0	3	2090	1851	943	1920	1555
1	2	0	2094	1853	941	1920	1555
0	0	3	2094	1852	944	1919	1555
0	0	2	2093	1852	945	1921	1556
0	1	3	2092	1853	943	1921	1556
1	1	0	2093	1848	939	1914	1550
1	2	0	2095	1853	946	1924	1557
2	0	2	2095	1853	942	1920	1556
1	0	2	2093	1852	945	1921	1556
0	1	0	2086	1847	938	1914	1553
0	1	0	2095	1853	944	1921	1555
1	2	0	2093	1853	944	1921	1556
1	1	0	2094	1853	943	1921	1555
1	3	0	2092	1852	944	1921	1556
0	2	4	2091	1851	945	1920	1554
0	0	4	2096	1854	946	1922	1557
0	0	1	2094	1852	944	1921	1556
3	4	6	2093	1853	946	1924	1555
0	0	0	2095	1853	947	1922	1556
0	0	0	2088	1847	941	1916	1550
0	0	2	2094	1853	943	1920	1553
0	0	2	2093	1853	942	1922	1556
1	1	0	2093	1851	944	1920	1556
0	0	2	2089	1848	943	1921	1555
1	1	0	2107	1852	944	1915	1553
1	1	2	2095	1853	945	1923	1558
0	0	0	2093	1854	945	1924	1557
0	0	0	2095	1855	946	1919	1557
0	0	0	2094	1849	939	1914	1550
0	0	5	2096	1854	943	1921	1555
1	2	6	2091	1853	942	1914	1549
0	0	0	2094	1853	944	1922	1556
0	0	0	2089	1847	939	1917	1549
1	3	0	2094	1853	945	1920	1556
0	0	5	2094	1855	946	1920	1554
0	0	0	2093	1852	944	1921	1555
0	0	0	2094	1853	945	1921	1555
3	2	2	2092	1851	943	1922	1556
0	0	0	2093	1849	942	1919	1552
0	0	0	2093	1853	942	1920	1555
0	0	2	2093	1853	941	1922	1556
1	1	3	2092	1854	945	1921	1556
2	3	3	2088	1847	939	1915	1550
0	1	2	2094	1853	944	1921	1555
0	0	0	2094	1848	939	1922	1554
2	1	0	2093	1853	944	1921	1552
1	4	1	2088	1846	938	1919	1555
1	1	5	2096	1855	945	1922	1556
1	1	5	2094	1854	943	1921	1556
1	2	1	2088	1850	944	1921	1555
0	0	0	2093	1853	942	1920	1556
0	1	2	2091	1851	943	1914	1550
1	2	4	2091	1851	944	1914	1553
0	0	2	2094	1854	945	1923	1557
1	0	0	2095	1854	947	1922	1551
2	0	0	2095	1853	944	1922	1557
2	3	0	2091	1846	939	1912	1549
0	1	2	2093	1853	944	1921	1557
0	1	0	2092	1850	944	1921	1555
1	1	5	2096	1852	947	1921	1554
1	1	0	2087	1850	945	1923	1557
0	0	0	2093	1854	941	1917	1552
1	4	0	2094	1851	942	1922	1555
0	0	5	2094	1853	945	1921	1556
0	0	2	2094	1853	944	1920	1555
1	3	0	2092	1851	941	1915	1550
0	0	0	2093	1853	944	1921	1556
0	0	0	2094	1851	936	1914	1552
2	3	0	2092	1852	944	1920	1555
0	0	2	2088	1843	941	1916	1552
0	0	1	2088	1847	940	1915	1550
2	2	5	2093	1852	944	1919	1555
0	1	0	2093	1851	942	1920	1552
0	0	0	2093	1852	944	1921	1552
0	0	1	2092	1857	945	1923	1556
1	4	0	2091	1852	942	1916	1555
1	0	5	2092	1851	944	1921	1556
1	1	5	2093	1854	946	1923	1557
1	3	6	2095	1855	945	1920	1556
0	1	6	2094	1853	940	1915	1550
1	1	5	2094	1852	944	1920	1553
0	0	0	2092	1852	945	1918	1555
0	0	0	2092	1852	943	1919	1554
0	0	2	2090	1847	938	1913	1547
1	0	3	2093	1852	946	1920	1554
0	0	2	2094	1851	942	1921	1554
2	0	0	2093	1853	945	1922	1556
0	0	1	2092	1853	945	1920	1555
0	0	0	2095	1853	942	1921	1555
0	1	5	2094	1852	943	1921	1553
0	0	1	2093	1851	944	1920	1554
2	0	0	2094	1853	944	1919	1556
0	0	2	2090	1848	940	1912	1549
1	2	0	2092	1853	943	1921	1555
2	4	0	2095	1854	946	1921	1556
0	0	2	2094	1851	943	1917	1554
1	1	2	2093	1852	944	1920	1555
0	0	2	2088	1846	936	1913	1552
0	0	2	2091	1851	943	1920	1555
1	3	2	2092	1852	943	1921	1554
1	1	6	2093	1852	943	1920	1555
0	0	2	2092	1850	941	1920	1555
1	2	0	2091	1851	943	1918	1554
0	0	0	2095	1853	946	1922	1555
0	1	4	2095	1854	946	1919	1552
0	0	0	2093	1852	943	1921	1554
0	0	4	2088	1842	936	1913	1547
1	1	5	2093	1852	943	1921	1554
0	0	1	2090	1852	943	1921	1554
1	1	2	2093	1851	944	1920	1554
2	4	0	2086	1848	943	1918	1554
0	0	0	2093	1851	942	1912	1553
0	0	0	2094	1850	943	1916	1554
0	2	0	2093	1852	944	1919	1555
0	0	0	2086	1851	944	1919	1555
3	2	0	2093	1851	942	1919	1555
0	0	0	2093	1849	940	1914	1549
0	0	0	2093	1852	943	1920	1555
1	3	6	2092	1851	944	1916	1553
0	0	0	2091	1851	943	1920	1556
0	0	1	2086	1847	941	1917	1549
2	0	0	2094	1852	943	1921	1555
2	2	4	2092	1851	942	1919	1555
0	0	0	2092	1851	943	1921	1554
1	2	6	2090	1848	944	1919	1555
0	0	2	2092	1848	941	1919	1554
0	0	3	2092	1852	944	1920	1555
0	0	3	2092	1850	943	1919	1555
0	1	0	2092	1853	945	1922	1557
1	2	0	2091	1849	941	1917	1550
0	0	0	2087	1846	938	1913	1549
0	1	6	2092	1851	943	1920	1555
0	0	2	2093	1848	939	1917	1554
1	1	5	2092	1853	944	1920	1555
1	2	5	2087	1843	937	1916	1551
0	0	2	2090	1852	944	1919	1555
0	0	2	2092	1852	942	1919	1552
0	0	2	2092	1851	943	1924	1556
0	1	0	2094	1854	946	1922	1556
0	0	0	2089	1850	942	1919	1551
1	1	0	2092	1850	942	1921	1555
2	0	2	2093	1852	943	1919	1553
1	1	5	2093	1850	944	1919	1555
1	5	0	2088	1844	940	1915	1548
0	0	2	2092	1848	944	1922	1557
1	1	5	2090	1849	942	1918	1555
0	0	2	2094	1851	944	1923	1556
0	0	4	2088	1845	943	1921	1554
1	1	3	2088	1846	942	1920	1554
0	0	0	2093	1851	943	1910	1551
1	1	2	2092	1852	945	1919	1556
1	4	1	2093	1851	942	1921	1555
0	0	0	2092	1851	943	1920	1554
0	0	0	2092	1846	940	1915	1548
0	1	2	2091	1846	942	1923	1555
0	0	1	2092	1852	942	1912	1551
0	1	7	2094	1852	944	1921	1554
0	2	0	2094	1843	940	1916	1550
1	0	1	2092	1850	943	1919	1553
1	2	0	2091	1850	942	1919	1553
3	0	0	2092	1851	944	1920	1552
0	3	4	2091	1850	944	1919	1553
0	0	0	2087	1839	941	1918	1554
2	3	0	2092	1851	944	1921	1556
2	2	0	2092	1851	946	1923	1557
0	1	2	2094	1851	944	1920	1555
3	0	0	2092	1850	943	1920	1554
2	3	2	2088	1844	938	1915	1550
1	0	2	2092	1851	942	1921	1553
0	0	0	2088	1845	939	1920	1553
0	1	2	2092	1850	945	1921	1556
3	4	0	2096	1853	946	1927	1561
1	1	0	2092	1850	944	1920	1555
0	0	0	2091	1849	943	1919	1552
0	0	0	2093	1850	943	1919	1554
2	2	2	2089	1846	942	1920	1553
0	1	0	2092	1848	942	1919	1554
1	2	6	2093	1849	942	1921	1553
1	2	1	2092	1849	942	1916	1554
0	0	0	2093	1850	945	1922	1555
0	0	2	2089	1841	939	1913	1547
1	1	1	2093	1848	944	1920	1553
2	4	5	2091	1847	943	1919	1553
1	3	0	2092	1848	944	1920	1554
0	0	0	2086	1840	938	1919	1552
0	0	0	2093	1849	942	1921	1553
1	3	0	2091	1848	944	1920	1553
0	0	5	2092	1849	942	1922	1557
0	2	4	2092	1850	943	1922	1557
0	0	2	2092	1850	943	1914	1551
0	0	2	2091	1848	941	1915	1549
2	3	0	2092	1849	944	1919	1555
2	0	0	2091	1850	943	1919	1554
1	2	1	2091	1848	943	1923	1557
3	4	0	2089	1846	938	1916	1549
0	0	0	2094	1849	943	1919	1554
0	0	2	2090	1848	943	1919	1554
2	0	0	2091	1850	944	1920	1555
0	1	0	2087	1845	943	1920	1554
0	0	4	2093	1849	940	1924	1552
0	0	1	2092	1849	941	1920	1555
1	2	0	2091	1849	942	1921	1555
0	0	2	2089	1848	945	1923	1556
0	0	2	2091	1845	938	1914	1549
3	0	0	2091	1849	945	1921	1554
1	2	0	2092	1849	941	1917	1554
1	1	0	2092	1849	945	1920	1555
2	0	0	2087	1844	938	1909	1547
2	3	5	2087	1845	939	1913	1550
1	1	5	2092	1852	942	1921	1554
0	0	2	2092	1851	944	1919	1554
1	1	5	2092	1851	943	1921	1555
1	0	0	2091	1849	943	1920	1555
0	2	2	2089	1848	943	1919	1551
0	0	1	2091	1850	944	1924	1557
3	4	2	2093	1853	945	1923	1556
0	0	0	2094	1849	945	1919	1556
0	0	2	2088	1850	939	1912	1546
0	0	0	2092	1851	943	1921	1553
0	0	0	2090	1849	943	1920	1554
0	0	0	2092	1850	945	1919	1556
1	2	4	2088	1846	939	1920	1552
0	0	0	2093	1850	944	1920	1550
1	3	0	2092	1853	943	1922	1555
1	2	2	2092	1853	944	1924	1557
3	1	2	2093	1854	944	1920	1556
1	1	3	2091	1851	944	1920	1554
1	2	0	2091	1852	939	1915	1550
1	1	2	2092	1852	945	1919	1555
1	1	3	2092	1852	945	1916	1550
0	0	0	2096	1852	945	1925	1557
1	1	3	2085	1850	940	1914	1549
0	1	0	2095	1853	945	1920	1556
0	0	3	2092	1851	944	1919	1555
1	2	0	2091	1852	945	1920	1554
1	2	5	2090	1851	942	1921	1555
0	0	0	2092	1846	939	1920	1554
0	0	2	2091	1851	945	1921	1554
1	3	0	2093	1853	945	1920	1554
0	0	0	2092	1853	945	1923	1557
1	2	2	2089	1849	939	1917	1551
0	2	4	2094	1854	945	1921	1554
0	1	2	2094	1850	941	1917	1553
0	0	0	2092	1853	943	1921	1553
1	1	0	2092	1855	945	1922	1554
3	2	0	2084	1848	939	1915	1553
0	0	0	2094	1853	945	1921	1555
0	0	0	2093	1853	944	1916	1555
1	1	1	2090	1854	944	1923	1557
0	0	0	2094	1855	946	1922	1556
1	1	2	2087	1851	943	1920	1550
1	1	5	2093	1853	945	1921	1554
1	1	2	2092	1853	945	1920	1555
1	1	2	2092	1852	945	1920	1556
0	0	2	2087	1846	937	1915	1550
1	1	2	2088	1852	943	1919	1555
0	0	0	2087	1850	943	1922	1555
0	0	1	2093	1854	944	1923	1556
2	2	0	2090	1850	943	1919	1554
2	4	4	2093	1856	945	1903	1550
2	2	1	2092	1852	945	1919	1554
2	4	0	2091	1853	943	1921	1555
1	0	1	2092	1852	945	1922	1555
0	0	0	2091	1855	947	1922	1557
0	1	0	2094	1851	941	1913	1550
0	1	0	2094	1852	945	1920	1556
0	0	0	2094	1853	939	1912	1548
0	0	2	2090	1848	940	1918	1549
0	0	4	2090	1848	939	1915	1550
2	0	3	2093	1852	944	1921	1556
0	2	0	2095	1851	944	1919	1556
0	1	6	2094	1853	945	1921	1555
0	1	5	2085	1847	938	1919	1553
1	2	1	2094	1853	944	1919	1554
1	2	0	2093	1851	945	1923	1557
1	2	0	2090	1856	946	1923	1556
0	0	2	2094	1854	943	1922	1556
1	1	0	2093	1854	941	1914	1550
0	2	0	2092	1853	946	1920	1555
1	0	0	2093	1853	943	1919	1554
0	0	1	2091	1853	943	1921	1555
0	0	1	2089	1846	939	1916	1550
0	0	0	2091	1853	945	1920	1555
0	0	3	2092	1852	943	1918	1556
1	1	6	2094	1865	945	1924	1556
0	0	2	2089	1852	945	1917	1555
0	0	3	2089	1850	943	1920	1554
1	1	3	2093	1853	942	1920	1556
2	1	0	2093	1855	945	1924	1558
2	1	0	2094	1855	946	1920	1556
0	1	0	2094	1854	944	1919	1556
2	0	0	2092	1848	938	1913	1548
0	1	3	2093	1854	946	1924	1556
0	0	0	2094	1855	944	1920	1555
0	0	0	2092	1853	946	1922	1556
0	2	0	2088	1847	938	1913	1550
0	0	2	2092	1853	944	1921	1554
3	0	0	2093	1853	943	1922	1554
2	4	0	2094	1853	944	1920	1556
1	1	6	2092	1851	943	1919	1555
0	1	1	2093	1850	943	1921	1556
2	2	0	2092	1852	943	1923	1557
1	1	6	2094	1855	946	1923	1557
0	0	0	2095	1854	944	1920	1556
1	1	4	2093	1853	943	1917	1554
2	3	0	2090	1849	939	1914	1550
0	0	2	2094	1853	944	1919	1556
0	0	0	2091	1850	942	1923	1557
2	4	4	2094	1855	946	1922	1557
0	0	0	2089	1848	940	1919	1555
0	0	0	2093	1854	944	1919	1553
0	0	2	2092	1854	943	1921	1555
3	1	0	2093	1853	944	1921	1556
2	4	6	2092	1853	944	1921	1553
2	4	4	2091	1852	944	1912	1548
0	1	4	2091	1853	945	1921	1555
0	0	4	2093	1854	946	1923	1556
0	0	0	2095	1856	947	1921	1555
0	1	0	2088	1848	940	1913	1550
0	0	0	2094	1853	944	1923	1555
3	2	0	2091	1851	943	1921	1555
0	0	2	2092	1852	945	1920	1555
0	0	2	2091	1854	944	1923	1557
1	1	1	2090	1852	945	1921	1557
0	0	0	2093	1853	939	1919	1553
0	0	0	2093	1853	944	1922	1554
1	2	0	2093	1854	945	1919	1554
1	0	0	2093	1853	943	1920	1555
2	4	0	2091	1849	941	1915	1550
1	2	3	2092	1855	946	1921	1555
1	1	2	2093	1854	939	1918	1554
1	1	5	2093	1854	946	1923	1557
0	0	0	2088	1850	942	1913	1552
0	0	0	2093	1853	943	1918	1555
0	0	2	2093	1854	944	1920	1555
1	1	3	2092	1852	945	1920	1556
0	0	0	2093	1854	944	1923	1555
1	1	1	2089	1851	944	1922	1550
0	0	0	2096	1854	946	1921	1555
0	0	1	2093	1853	943	1920	1555
0	0	3	2093	1853	945	1920	1554
2	3	0	2091	1854	946	1921	1556
2	0	0	2089	1847	939	1913	1549
1	1	0	2093	1854	946	1923	1557
0	0	2	2090	1848	944	1921	1555
0	0	0	2093	1853	946	1917	1555
0	1	1	2088	1847	940	1920	1551
2	3	0	2090	1853	944	1920	1547
1	2	5	2093	1853	944	1921	1556
0	0	2	2090	1852	945	1920	1555
0	0	0	2093	1853	944	1920	1556
3	3	5	2092	1851	940	1915	1548
0	0	0	2093	1853	944	1922	1557
0	0	3	2094	1855	947	1916	1547
0	0	0	2094	1855	945	1921	1555
1	2	2	2087	1849	941	1915	1549
0	0	0	2093	1854	945	1920	1554
1	1	4	2091	1852	943	1921	1554
0	0	0	2091	1851	945	1921	1555
0	0	0	2093	1852	946	1920	1554
0	0	0	2090	1851	944	1919	1554
0	0	0	2095	1852	939	1917	1553
0	0	0	2092	1852	946	1922	1555
1	2	1	2089	1852	944	1920	1555
0	1	3	2094	1850	944	1922	1554
0	0	1	2092	1852	944	1925	1553
0	0	5	2094	1854	947	1921	1556
0	0	0	2095	1853	945	1919	1555
1	2	2	2093	1851	945	1921	1554
0	0	0	2086	1846	940	1916	1547
0	0	0	2092	1853	943	1922	1555
0	0	0	2089	1852	943	1921	1554
2	3	5	2093	1852	944	1920	1555
1	2	0	2087	1845	941	1921	1553
1	1	4	2091	1851	945	1922	1556
2	4	6	2092	1855	946	1921	1557
0	0	0	2094	1853	943	1919	1555
0	0	2	2091	1851	943	1920	1553
0	1	2	2091	1852	942	1914	1548
0	0	2	2092	1851	945	1919	1555
2	2	0	2092	1852	944	1919	1553
1	2	0	2091	1852	944	1921	1555
0	1	2	2092	1851	945	1915	1555
0	1	5	2088	1846	939	1915	1551
0	0	0	2091	1852	943	1921	1554
0	0	0	2092	1852	943	1919	1555
2	0	0	2093	1852	945	1920	1556
0	0	3	2090	1851	945	1924	1558
0	0	1	2094	1854	943	1921	1555
1	0	0	2093	1853	945	1920	1554
3	1	0	2092	1850	944	1921	1555
0	2	0	2091	1851	944	1919	1553
1	2	0	2086	1847	942	1915	1550
0	0	0	2091	1850	944	1920	1555
0	0	0	2092	1849	942	1918	1553
1	1	4	2092	1853	946	1921	1553
0	0	2	2087	1845	940	1916	1554
0	0	0	2093	1853	946	1923	1555
1	0	0	2093	1852	945	1922	1554
0	0	0	2092	1849	944	1921	1566
0	0	2	2092	1851	943	1921	1555
0	0	2	2090	1851	944	1922	1554
2	4	0	2088	1849	944	1921	1551
0	0	3	2092	1851	945	1923	1557
2	3	0	2093	1852	946	1922	1555
2	4	0	2093	1851	945	1920	1556
0	1	6	2088	1846	939	1915	1549
0	0	0	2093	1852	944	1923	1554
1	2	2	2087	1848	942	1921	1552
0	0	2	2093	1851	943	1920	1555
0	0	2	2086	1846	940	1921	1555
0	0	0	2092	1851	941	1919	1551
2	4	0	2092	1851	944	1922	1555
0	0	2	2092	1850	945	1921	1555
1	1	0	2092	1851	943	1921	1556
0	0	3	2091	1849	942	1911	1550
1	1	0	2092	1851	941	1922	1554
1	2	0	2091	1850	942	1919	1552
1	0	2	2092	1851	943	1917	1549
0	0	5	2092	1850	944	1922	1555
0	1	0	2093	1844	939	1916	1549
0	0	2	2092	1848	942	1921	1554
0	0	2	2089	1849	943	1920	1555
0	0	0	2092	1850	942	1919	1555
0	0	2	2088	1849	943	1920	1553
0	0	5	2091	1851	942	1917	1554
2	0	2	2091	1851	945	1917	1556
1	3	1	2091	1850	944	1922	1552
0	1	0	2092	1850	943	1922	1555
1	2	0	2089	1845	936	1915	1549
0	1	5	2092	1851	943	1923	1554
0	0	2	2093	1852	944	1919	1554
0	0	3	2093	1851	945	1920	1556
0	1	3	2087	1847	938	1914	1548
1	4	0	2091	1850	944	1921	1555
1	3	1	2091	1850	943	1919	1552
1	0	3	2091	1850	942	1923	1557
0	0	2	2093	1853	944	1924	1555
2	1	0	2089	1850	945	1921	1554
0	0	4	2086	1847	944	1921	1550
0	0	0	2090	1850	945	1919	1554
0	1	0	2091	1851	943	1922	1555
0	1	0	2091	1849	944	1921	1554
1	2	2	2086	1844	936	1916	1549
0	0	0	2091	1850	943	1921	1552
0	0	0	2088	1841	941	1924	1556
2	4	0	2092	1852	945	1924	1555
0	0	0	2090	1846	941	1921	1554
2	4	6	2091	1850	944	1921	1546
3	3	0	2091	1851	943	1920	1555
2	0	1	2092	1850	945	1922	1556
0	0	0	2092	1850	944	1922	1553
0	0	0	2087	1850	939	1914	1549
3	0	0	2092	1841	944	1922	1556
0	0	2	2091	1850	945	1921	1555
1	2	0	2091	1850	945	1917	1549
1	0	1	2092	1851	939	1921	1556
0	0	0	2086	1844	935	1915	1549
2	3	0	2091	1851	943	1919	1554
