# Supplementary material for: Assisting hand gesture classification and rehabilitation assessment via sEMG and finger motion data
Source: Front Bioeng Biotechnol. 2026 Jan 8;13:1751763. doi: 10.3389/fbioe.2025.1751763 (PMC12823985; doi:10.3389/fbioe.2025.1751763)
Supplement: Supplementary file 1 [file DataSheet1.zip › dataset/function 0/1/5/9.csv]

channel_2	channel_3	channel_6	pinky	ring finger	middle finger	forefinger	thumb
0	1	0	2093	1859	950	1918	1554
0	1	0	2093	1859	948	1929	1558
1	1	0	2093	1861	949	1931	1559
0	1	0	2095	1861	950	1928	1557
0	1	0	2093	1860	948	1926	1556
0	1	0	2093	1856	943	1922	1551
0	1	0	2094	1859	943	1926	1556
1	2	0	2093	1860	947	1929	1558
1	1	1	2093	1859	947	1928	1556
1	1	5	2087	1853	942	1918	1552
1	0	0	2092	1860	949	1930	1560
0	1	0	2093	1861	952	1931	1560
0	0	3	2095	1862	948	1929	1557
0	0	0	2093	1859	948	1930	1558
1	2	1	2093	1851	945	1928	1557
0	0	0	2093	1859	948	1927	1557
1	1	2	2093	1860	949	1928	1557
1	1	0	2093	1860	949	1929	1558
1	4	2	2090	1853	941	1922	1552
1	3	1	2087	1855	946	1931	1558
1	1	0	2090	1860	949	1934	1557
1	2	0	2092	1863	951	1934	1558
1	3	0	2091	1860	948	1932	1557
1	4	0	2091	1860	949	1926	1553
2	0	2	2089	1859	950	1932	1556
1	1	0	2090	1859	948	1933	1556
0	2	1	2090	1860	950	1932	1555
0	0	2	2082	1855	944	1927	1550
0	2	0	2084	1856	937	1925	1552
0	0	3	2091	1859	948	1932	1557
0	0	0	2089	1861	948	1933	1556
1	1	4	2091	1859	947	1930	1555
0	0	0	2084	1857	946	1930	1555
0	1	0	2089	1860	949	1931	1555
0	1	3	2089	1858	946	1928	1554
0	0	2	2089	1861	948	1935	1557
0	0	6	2090	1861	950	1933	1557
0	3	2	2091	1859	945	1921	1549
2	0	2	2089	1860	949	1931	1556
0	1	0	2090	1860	949	1932	1556
0	1	0	2090	1861	947	1932	1556
0	1	0	2085	1854	943	1927	1548
1	0	3	2089	1860	949	1931	1556
0	0	2	2090	1861	949	1932	1552
0	0	6	2088	1861	949	1934	1557
0	0	3	2090	1861	950	1931	1554
0	2	2	2090	1859	950	1933	1558
0	2	2	2089	1860	949	1934	1556
1	2	0	2086	1859	948	1932	1556
1	1	0	2090	1860	949	1932	1555
0	1	1	2089	1859	950	1930	1557
1	2	0	2086	1854	943	1924	1551
1	0	4	2089	1860	948	1931	1556
1	4	0	2090	1859	949	1931	1556
0	0	3	2092	1860	949	1931	1557
1	1	7	2085	1853	943	1930	1556
0	0	2	2090	1861	949	1935	1559
2	1	0	2090	1863	948	1932	1552
0	0	2	2090	1859	949	1932	1556
0	0	2	2090	1860	948	1932	1555
1	1	3	2089	1859	948	1925	1552
1	1	0	2088	1860	948	1930	1555
0	1	2	2091	1859	949	1931	1554
0	0	3	2088	1860	947	1931	1556
2	2	0	2090	1861	949	1931	1556
0	0	1	2086	1853	947	1927	1550
0	1	6	2089	1860	949	1930	1556
1	1	0	2087	1859	950	1931	1555
0	0	1	2089	1859	949	1931	1556
2	1	0	2086	1858	947	1933	1554
0	1	5	2092	1860	950	1931	1556
1	3	0	2086	1853	943	1931	1556
2	1	2	2089	1860	951	1931	1559
1	1	6	2091	1862	951	1929	1557
0	2	0	2087	1853	945	1924	1550
2	0	0	2089	1860	947	1932	1556
0	1	0	2090	1860	949	1931	1556
1	1	0	2090	1860	949	1933	1555
2	2	0	2085	1855	943	1925	1552
1	3	0	2089	1860	948	1931	1556
0	1	0	2090	1860	949	1922	1553
0	0	5	2090	1859	950	1934	1558
1	2	0	2090	1861	949	1931	1557
1	3	0	2089	1860	947	1933	1555
2	0	0	2089	1858	948	1928	1554
0	0	0	2086	1858	949	1931	1556
0	0	0	2090	1860	949	1931	1557
1	0	0	2089	1860	948	1932	1556
0	0	4	2086	1854	944	1925	1551
0	0	1	2091	1860	946	1934	1559
3	0	1	2090	1862	951	1934	1558
0	1	5	2093	1862	951	1940	1557
0	0	1	2085	1856	946	1931	1554
0	0	4	2090	1860	948	1930	1556
1	2	0	2087	1852	946	1920	1550
2	0	1	2091	1853	949	1930	1554
0	0	6	2090	1861	949	1931	1556
1	1	0	2090	1855	944	1925	1550
2	0	2	2089	1859	949	1934	1560
1	3	2	2090	1863	952	1934	1557
1	1	6	2089	1861	949	1930	1556
2	1	0	2090	1860	950	1931	1555
0	0	3	2085	1852	946	1925	1550
0	0	3	2090	1861	950	1931	1557
0	0	5	2090	1861	951	1935	1549
0	1	3	2088	1860	948	1929	1554
1	3	0	2090	1857	943	1921	1547
0	0	1	2090	1859	949	1932	1555
1	1	0	2090	1860	950	1933	1557
1	3	0	2091	1860	948	1933	1556
1	4	2	2085	1851	944	1926	1550
0	0	3	2090	1860	949	1932	1557
1	4	0	2088	1859	948	1932	1556
0	0	2	2089	1861	949	1933	1557
0	0	6	2088	1858	946	1926	1556
0	1	0	2090	1857	950	1933	1558
2	0	1	2091	1863	950	1934	1557
1	1	0	2091	1860	950	1925	1557
1	1	2	2090	1860	948	1932	1556
0	0	0	2086	1853	944	1926	1550
0	0	4	2089	1860	951	1931	1553
1	0	2	2088	1860	948	1933	1556
0	1	0	2090	1859	949	1930	1556
0	2	0	2084	1850	944	1928	1552
0	0	2	2085	1855	942	1929	1552
1	1	4	2088	1860	951	1934	1557
2	0	5	2089	1860	949	1931	1556
0	2	0	2090	1861	949	1933	1556
0	0	0	2087	1858	950	1930	1556
2	0	4	2090	1859	950	1928	1553
0	0	3	2089	1863	951	1933	1558
0	1	1	2091	1862	950	1930	1557
0	1	2	2090	1860	949	1933	1556
2	0	2	2084	1852	945	1926	1551
0	0	5	2089	1860	949	1931	1557
2	0	0	2086	1857	949	1931	1556
1	3	0	2088	1859	950	1931	1556
0	1	0	2085	1855	946	1932	1555
1	3	0	2089	1859	947	1926	1554
0	0	0	2088	1859	950	1934	1559
2	0	3	2091	1862	950	1934	1555
0	0	4	2091	1861	947	1931	1556
2	0	2	2089	1860	948	1933	1554
0	1	0	2090	1855	945	1925	1549
0	1	0	2089	1858	948	1932	1555
2	3	2	2088	1859	950	1929	1554
0	3	3	2090	1862	951	1933	1557
1	3	1	2086	1854	943	1924	1550
0	0	2	2089	1858	947	1932	1556
1	2	0	2087	1858	947	1932	1556
0	0	1	2089	1859	948	1927	1556
1	0	3	2088	1858	949	1931	1556
0	1	5	2087	1853	947	1930	1557
0	0	0	2090	1859	949	1932	1556
0	1	0	2090	1861	949	1935	1556
1	2	0	2090	1861	952	1932	1558
0	1	2	2086	1854	945	1924	1551
3	0	0	2089	1857	949	1932	1556
1	2	2	2089	1855	946	1931	1554
0	0	1	2088	1859	949	1932	1555
1	0	2	2090	1859	949	1933	1557
0	0	1	2085	1854	946	1932	1557
1	2	1	2088	1860	948	1932	1552
0	0	2	2089	1858	948	1930	1556
2	0	1	2088	1858	950	1930	1553
1	1	0	2089	1858	949	1932	1556
0	0	2	2088	1858	946	1927	1550
0	0	2	2088	1858	949	1932	1556
1	1	4	2089	1858	949	1931	1557
1	2	4	2088	1859	948	1934	1558
0	1	3	2088	1855	948	1927	1551
1	1	2	2089	1856	949	1931	1555
0	1	1	2087	1856	949	1931	1554
0	0	2	2088	1859	948	1931	1556
0	0	2	2085	1856	946	1931	1554
0	1	3	2089	1860	943	1930	1555
0	0	0	2088	1860	949	1931	1556
1	0	2	2089	1859	949	1928	1557
0	1	0	2089	1858	949	1932	1556
1	2	0	2088	1857	946	1934	1556
1	2	5	2085	1854	946	1928	1551
0	0	2	2091	1860	951	1933	1557
0	0	3	2091	1861	944	1925	1554
1	0	0	2089	1859	950	1931	1556
1	2	0	2083	1852	944	1925	1553
1	1	2	2089	1858	950	1931	1556
0	0	4	2084	1858	949	1933	1555
0	0	0	2089	1859	947	1932	1554
1	1	0	2089	1859	948	1932	1556
0	0	0	2083	1854	948	1933	1550
0	1	0	2087	1859	951	1933	1559
2	3	0	2091	1861	950	1932	1557
0	0	2	2090	1856	950	1931	1556
3	0	0	2085	1853	943	1924	1550
0	0	2	2089	1859	950	1931	1556
0	0	3	2085	1849	944	1932	1555
1	2	0	2084	1850	947	1931	1557
0	0	2	2090	1860	952	1933	1557
0	0	0	2086	1854	947	1930	1557
0	1	0	2090	1859	950	1927	1548
2	2	0	2088	1857	949	1931	1556
0	2	0	2087	1857	947	1932	1556
1	0	0	2086	1856	948	1930	1555
2	0	0	2089	1859	947	1932	1554
0	1	0	2089	1859	948	1933	1557
0	1	1	2089	1860	949	1934	1557
1	2	1	2091	1861	949	1932	1556
0	2	3	2086	1855	946	1926	1551
1	0	0	2089	1858	949	1931	1555
0	0	0	2088	1859	949	1930	1555
1	2	0	2089	1859	948	1932	1556
2	1	1	2085	1853	943	1926	1552
0	0	4	2088	1859	949	1932	1556
2	0	1	2088	1859	948	1929	1555
0	1	0	2089	1861	950	1934	1557
1	4	0	2090	1859	950	1932	1556
0	0	3	2089	1860	948	1926	1552
0	1	0	2089	1859	949	1933	1557
1	3	2	2089	1859	950	1931	1556
0	1	5	2089	1860	949	1931	1557
0	0	2	2090	1863	951	1935	1557
0	0	4	2086	1858	947	1927	1553
0	0	2	2090	1860	947	1931	1556
1	1	0	2086	1859	947	1932	1557
1	2	0	2089	1860	948	1931	1556
1	2	0	2083	1856	948	1931	1556
1	3	0	2089	1862	951	1929	1556
0	0	0	2090	1860	950	1933	1556
0	0	2	2089	1855	949	1933	1556
1	1	0	2089	1860	949	1932	1558
0	0	0	2087	1857	946	1924	1550
1	4	0	2090	1860	949	1932	1557
0	0	2	2089	1860	948	1931	1549
0	1	4	2089	1859	949	1931	1557
1	0	1	2081	1855	944	1930	1551
0	0	3	2087	1862	951	1931	1557
1	3	0	2090	1861	950	1932	1557
0	1	2	2089	1861	949	1932	1557
0	0	1	2090	1859	949	1931	1556
0	1	5	2089	1859	950	1931	1556
3	0	0	2088	1856	947	1932	1556
0	0	2	2090	1861	949	1932	1555
1	0	2	2089	1860	950	1931	1556
0	0	6	2089	1861	948	1932	1557
1	2	2	2085	1854	945	1924	1550
1	0	0	2091	1864	950	1934	1556
0	0	0	2091	1860	945	1931	1555
1	1	3	2088	1861	950	1931	1556
0	0	0	2085	1855	943	1930	1555
1	1	5	2090	1860	949	1931	1555
0	0	2	2087	1859	950	1932	1556
0	0	2	2090	1860	949	1934	1556
0	0	0	2087	1862	948	1932	1555
0	1	5	2088	1856	948	1926	1551
0	0	2	2090	1860	948	1934	1557
2	0	0	2090	1862	948	1933	1557
3	0	2	2090	1861	946	1931	1557
0	1	0	2090	1861	950	1931	1556
0	0	4	2085	1855	944	1924	1549
0	0	2	2090	1861	948	1931	1555
0	0	0	2086	1859	948	1932	1556
2	0	2	2090	1861	950	1931	1556
0	1	0	2085	1857	949	1934	1556
0	0	4	2089	1862	953	1923	1554
3	0	0	2092	1863	949	1932	1558
1	4	0	2090	1862	950	1932	1556
2	0	1	2090	1862	950	1932	1557
1	2	0	2089	1858	945	1924	1545
2	3	2	2089	1861	949	1932	1556
1	2	0	2090	1863	953	1933	1551
0	0	0	2092	1863	951	1932	1556
1	4	0	2087	1851	944	1924	1551
0	1	3	2087	1861	949	1931	1557
2	2	0	2089	1861	948	1932	1555
1	2	0	2089	1861	949	1933	1556
3	0	2	2090	1863	951	1935	1557
3	0	3	2091	1862	951	1932	1557
1	1	2	2088	1856	946	1932	1556
0	0	3	2090	1862	950	1931	1557
2	0	0	2090	1861	950	1933	1556
0	0	2	2091	1861	951	1933	1555
0	0	2	2086	1856	943	1925	1549
3	1	2	2090	1861	949	1933	1557
0	0	6	2090	1860	945	1933	1569
1	0	2	2091	1864	952	1933	1558
2	0	0	2085	1858	943	1930	1555
1	2	0	2090	1861	951	1932	1554
2	4	0	2090	1861	948	1933	1559
1	2	0	2090	1861	949	1931	1559
0	2	0	2089	1861	949	1933	1557
0	1	0	2088	1861	947	1927	1552
0	1	0	2089	1862	950	1932	1558
0	0	0	2090	1861	949	1934	1556
1	3	0	2090	1862	950	1933	1557
0	0	4	2091	1861	951	1931	1557
0	0	0	2085	1856	943	1926	1551
0	0	2	2090	1862	949	1933	1556
1	1	0	2091	1861	950	1931	1556
1	2	0	2090	1860	950	1931	1557
1	1	2	2082	1854	943	1920	1553
0	1	0	2090	1860	949	1933	1556
1	1	0	2088	1860	950	1934	1559
1	3	2	2091	1862	951	1933	1557
0	0	2	2091	1862	950	1927	1558
2	0	1	2089	1860	949	1925	1553
0	0	1	2090	1861	947	1932	1555
1	4	0	2089	1860	948	1933	1555
0	0	0	2089	1860	950	1932	1555
0	0	2	2085	1854	944	1926	1551
1	2	0	2091	1860	948	1932	1557
0	0	2	2089	1859	948	1934	1557
0	0	5	2091	1863	951	1935	1556
1	1	1	2088	1856	947	1931	1556
1	0	2	2090	1858	950	1930	1554
0	0	3	2090	1861	948	1934	1555
0	0	1	2090	1860	949	1931	1556
1	3	0	2089	1860	949	1931	1557
0	0	1	2093	1860	950	1932	1556
0	0	1	2090	1858	945	1926	1551
1	2	0	2089	1861	951	1934	1558
0	0	2	2090	1863	951	1929	1556
0	0	2	2091	1861	949	1931	1555
0	0	0	2085	1852	945	1924	1548
0	0	3	2090	1861	950	1931	1557
0	0	2	2090	1860	948	1932	1557
0	2	5	2089	1861	948	1931	1557
0	0	4	2088	1858	947	1933	1554
1	0	0	2089	1860	948	1931	1557
0	0	0	2090	1861	953	1931	1558
1	1	2	2092	1861	949	1933	1557
0	1	0	2091	1861	953	1931	1556
1	1	0	2087	1857	943	1928	1551
0	0	0	2089	1860	949	1929	1557
0	0	2	2089	1861	947	1930	1554
0	0	5	2090	1863	950	1932	1558
0	0	0	2091	1864	950	1933	1557
2	0	3	2085	1853	945	1923	1553
0	0	0	2090	1862	949	1933	1555
0	0	3	2089	1860	950	1932	1556
0	0	0	2089	1862	949	1931	1557
1	3	0	2089	1860	951	1932	1556
0	1	3	2083	1859	946	1932	1550
1	2	0	2090	1860	949	1934	1557
0	1	0	2090	1864	946	1934	1557
0	3	0	2092	1863	949	1932	1555
0	0	0	2085	1855	943	1926	1550
0	1	0	2090	1861	950	1930	1556
0	0	2	2088	1856	946	1932	1555
2	0	0	2091	1861	950	1932	1556
0	2	1	2086	1859	945	1932	1555
1	3	0	2090	1861	949	1929	1551
0	0	4	2089	1861	949	1935	1558
0	0	2	2090	1861	951	1932	1557
1	2	0	2090	1862	948	1932	1555
0	0	3	2090	1862	950	1932	1555
0	1	4	2089	1861	946	1926	1548
0	1	5	2089	1861	947	1932	1556
1	1	2	2089	1861	950	1930	1553
0	0	1	2091	1860	951	1934	1559
2	0	2	2085	1855	944	1927	1550
0	0	3	2090	1863	948	1933	1555
1	1	0	2089	1859	950	1930	1555
0	0	1	2090	1861	949	1932	1556
1	3	0	2086	1860	949	1935	1557
0	1	4	2091	1858	945	1932	1555
2	0	3	2091	1857	949	1931	1557
1	4	0	2090	1862	950	1931	1558
2	0	1	2091	1861	949	1932	1556
0	0	3	2082	1853	946	1928	1550
0	0	4	2090	1862	950	1932	1557
1	3	0	2090	1862	952	1934	1558
1	1	0	2092	1862	945	1931	1555
1	3	0	2090	1862	950	1931	1554
1	2	0	2086	1856	944	1929	1554
0	2	0	2090	1858	949	1933	1556
1	2	0	2089	1860	950	1931	1555
0	1	7	2089	1861	950	1931	1557
0	0	2	2089	1861	949	1932	1555
2	0	1	2087	1859	949	1923	1552
1	2	0	2090	1859	954	1935	1558
0	0	2	2091	1863	951	1933	1557
1	4	1	2091	1862	950	1932	1556
0	1	0	2085	1854	941	1926	1550
0	0	2	2089	1860	950	1929	1556
0	1	3	2084	1857	949	1929	1554
1	1	6	2089	1860	951	1932	1556
0	0	0	2082	1858	949	1932	1556
0	1	6	2090	1860	946	1918	1552
1	2	1	2090	1861	942	1924	1553
0	1	6	2090	1860	950	1932	1557
0	0	2	2089	1860	949	1930	1557
1	1	2	2089	1860	949	1931	1555
0	0	2	2083	1852	943	1926	1551
1	1	0	2089	1859	949	1931	1554
1	0	0	2090	1861	952	1934	1557
1	2	0	2091	1859	950	1933	1557
0	0	0	2084	1854	942	1924	1550
1	2	6	2096	1859	950	1937	1556
0	0	2	2089	1858	948	1931	1556
1	2	2	2088	1858	947	1930	1554
3	0	0	2082	1852	945	1931	1554
0	0	0	2088	1858	950	1929	1554
2	0	3	2087	1858	948	1935	1557
1	1	3	2090	1860	950	1934	1556
0	0	0	2090	1859	949	1932	1554
0	0	2	2089	1858	945	1924	1551
1	1	4	2088	1858	949	1931	1555
1	1	2	2089	1858	949	1930	1554
1	2	6	2089	1859	945	1931	1556
1	3	0	2082	1850	944	1920	1548
0	0	2	2088	1855	949	1932	1556
0	0	0	2087	1859	949	1934	1558
0	1	0	2088	1857	946	1931	1553
0	0	3	2090	1858	951	1932	1557
1	4	0	2087	1858	950	1931	1555
1	3	0	2093	1856	946	1931	1557
0	0	3	2088	1855	949	1931	1554
1	3	0	2087	1856	948	1930	1555
0	0	0	2086	1858	948	1930	1555
0	1	0	2085	1852	944	1925	1549
0	1	0	2089	1857	948	1930	1555
0	1	0	2088	1856	945	1927	1555
0	1	0	2088	1859	951	1934	1556
0	4	2	2085	1855	946	1923	1548
0	3	0	2089	1859	947	1932	1555
0	0	5	2086	1857	948	1930	1555
1	1	1	2088	1857	949	1929	1555
0	2	2	2087	1858	947	1931	1555
0	0	0	2085	1857	947	1931	1549
0	1	0	2087	1857	950	1931	1555
1	0	6	2089	1859	947	1931	1554
2	0	2	2089	1859	947	1932	1555
0	0	0	2087	1855	947	1930	1553
1	2	0	2085	1850	942	1921	1550
0	0	3	2087	1857	948	1930	1557
0	0	0	2087	1850	946	1931	1554
0	1	0	2087	1858	948	1928	1556
0	2	0	2085	1851	943	1929	1554
0	1	0	2088	1858	951	1934	1553
0	0	0	2089	1858	948	1932	1556
0	0	0	2089	1859	949	1929	1553
2	2	2	2087	1857	948	1930	1554
0	0	2	2086	1855	947	1925	1550
1	1	0	2087	1857	949	1931	1556
0	0	0	2088	1857	949	1931	1555
0	0	0	2088	1857	948	1932	1557
0	0	1	2083	1851	943	1921	1548
0	0	0	2087	1858	948	1932	1558
0	0	0	2089	1858	948	1934	1556
1	2	2	2085	1857	949	1932	1556
3	0	5	2089	1856	950	1931	1545
0	0	0	2085	1854	946	1932	1553
1	2	0	2088	1857	949	1923	1554
1	0	2	2088	1857	947	1931	1556
0	0	0	2088	1858	948	1932	1556
0	0	6	2087	1857	949	1931	1555
3	0	0	2087	1855	942	1922	1547
0	1	5	2088	1857	949	1932	1557
1	3	4	2089	1860	951	1934	1551
0	0	0	2090	1859	950	1931	1556
1	1	5	2084	1852	940	1926	1549
0	0	0	2088	1858	947	1931	1553
0	1	2	2085	1856	947	1931	1555
0	0	0	2088	1857	949	1930	1556
0	1	3	2086	1856	949	1931	1554
2	0	2	2087	1854	944	1930	1555
0	0	0	2089	1856	944	1930	1554
1	0	6	2088	1858	948	1931	1556
0	0	1	2084	1857	949	1933	1556
1	2	2	2085	1858	950	1925	1555
1	0	2	2083	1853	941	1926	1548
0	1	0	2088	1858	950	1930	1555
1	2	0	2088	1858	943	1928	1555
0	1	4	2089	1861	949	1934	1557
1	3	4	2086	1855	944	1925	1551
0	0	0	2088	1858	947	1932	1555
0	2	0	2086	1857	949	1930	1555
1	0	3	2088	1860	947	1931	1555
0	2	3	2088	1857	949	1932	1555
0	0	1	2082	1855	945	1932	1552
1	2	0	2089	1858	949	1932	1554
0	1	1	2090	1858	950	1934	1557
0	1	2	2087	1861	951	1933	1557
1	0	0	2085	1854	944	1925	1551
0	0	5	2083	1853	943	1925	1547
0	0	1	2088	1859	949	1933	1555
2	0	2	2084	1846	945	1930	1555
1	0	4	2091	1859	950	1932	1556
1	4	0	2084	1854	948	1931	1555
1	2	2	2088	1860	950	1930	1556
1	0	1	2088	1860	950	1930	1555
2	0	0	2088	1860	950	1934	1559
0	0	0	2088	1860	951	1933	1555
0	0	0	2091	1861	949	1931	1556
0	1	2	2088	1860	948	1932	1556
1	1	6	2091	1861	949	1929	1555
0	0	0	2091	1859	950	1931	1554
0	1	0	2086	1855	946	1927	1550
0	0	1	2089	1859	948	1931	1555
2	0	2	2089	1860	949	1930	1555
0	1	0	2090	1860	950	1932	1557
0	1	0	2081	1854	944	1919	1552
2	0	2	2089	1860	949	1933	1558
1	1	3	2091	1864	952	1934	1556
0	1	6	2090	1862	950	1927	1556
0	2	3	2088	1860	950	1931	1555
1	2	0	2088	1859	950	1932	1551
1	1	0	2089	1861	949	1930	1554
0	1	0	2090	1862	950	1933	1556
0	0	3	2086	1862	952	1933	1556
1	1	0	2091	1861	949	1931	1555
0	0	2	2084	1854	942	1927	1550
0	0	0	2089	1860	947	1932	1554
0	0	2	2087	1858	949	1931	1553
0	0	2	2089	1859	950	1930	1555
1	2	3	2081	1853	947	1931	1554
0	0	3	2089	1860	950	1922	1553
0	1	0	2090	1861	949	1933	1558
3	0	2	2089	1861	950	1936	1557
0	0	5	2090	1861	950	1931	1556
2	0	2	2088	1860	945	1923	1551
1	3	0	2088	1860	948	1931	1555
1	0	3	2089	1861	950	1930	1553
0	1	4	2088	1860	949	1931	1556
0	1	0	2084	1855	943	1926	1550
0	3	2	2089	1860	949	1930	1556
1	1	0	2089	1860	949	1930	1556
0	0	5	2089	1860	948	1933	1554
2	0	0	2089	1861	950	1932	1556
0	0	0	2087	1858	949	1928	1554
2	0	1	2089	1856	948	1931	1554
1	1	0	2089	1860	949	1927	1553
0	0	0	2089	1862	951	1933	1557
0	1	2	2090	1863	951	1932	1558
0	0	2	2089	1856	944	1925	1550
0	1	0	2088	1861	950	1930	1556
3	0	3	2089	1861	946	1930	1555
1	4	0	2089	1860	949	1931	1555
2	5	0	2083	1853	943	1927	1554
1	1	0	2088	1860	949	1941	1555
0	0	0	2088	1860	948	1931	1554
0	1	0	2088	1860	951	1934	1558
0	1	0	2089	1862	949	1933	1556
1	2	0	2087	1860	948	1929	1550
2	0	0	2088	1860	951	1923	1551
0	0	5	2090	1862	949	1931	1555
2	0	2	2092	1861	949	1927	1555
1	3	2	2088	1861	949	1931	1557
0	2	0	2085	1854	943	1924	1549
0	0	5	2089	1860	950	1931	1554
0	0	6	2082	1858	947	1931	1555
1	2	0	2088	1860	949	1933	1556
0	0	1	2084	1855	947	1932	1555
0	1	2	2089	1861	950	1927	1552
1	4	0	2090	1862	951	1932	1557
0	0	2	2090	1861	950	1931	1556
0	0	3	2089	1860	950	1931	1556
0	0	2	2087	1858	942	1924	1551
1	2	0	2089	1861	949	1932	1556
1	2	0	2094	1859	949	1931	1548
0	0	0	2097	1860	950	1931	1555
1	0	0	2085	1853	946	1927	1550
2	0	2	2082	1855	943	1926	1550
0	0	0	2088	1861	947	1931	1556
0	0	2	2088	1860	949	1931	1555
2	0	4	2088	1861	950	1933	1557
2	0	2	2087	1860	950	1931	1554
1	0	3	2087	1854	948	1932	1554
0	0	2	2102	1860	950	1933	1557
1	1	0	2090	1861	951	1935	1557
0	0	0	2091	1863	949	1931	1554
0	0	5	2084	1855	945	1924	1551
0	0	0	2088	1861	950	1931	1556
2	0	1	2088	1857	941	1930	1553
0	0	3	2090	1861	950	1932	1556
3	0	2	2087	1851	945	1927	1554
1	2	0	2089	1860	950	1931	1549
0	0	2	2087	1860	949	1931	1556
2	2	2	2085	1860	951	1934	1559
1	1	0	2090	1865	952	1933	1555
0	2	0	2088	1860	950	1931	1556
0	0	3	2086	1858	947	1924	1551
2	0	2	2089	1861	949	1931	1556
1	3	0	2089	1861	949	1931	1554
0	0	5	2088	1860	949	1932	1555
