# Supplementary material for: Assisting hand gesture classification and rehabilitation assessment via sEMG and finger motion data
Source: Front Bioeng Biotechnol. 2026 Jan 8;13:1751763. doi: 10.3389/fbioe.2025.1751763 (PMC12823985; doi:10.3389/fbioe.2025.1751763)
Supplement: Supplementary file 1 [file DataSheet1.zip › dataset/function 0/2/0/0.csv]

channel_2	channel_3	channel_6	pinky	ring finger	middle finger	forefinger	thumb
0	0	1	2476	2636	1141	3063	1493
0	1	1	2473	2633	1135	3058	1489
0	4	5	2471	2632	1134	3057	1489
3	0	0	2465	2623	1127	3048	1484
0	0	0	2471	2631	1137	3057	1489
1	4	1	2466	2614	1130	3049	1489
1	1	0	2468	2625	1139	3055	1492
1	1	2	2467	2623	1138	3053	1491
2	0	1	2463	2618	1133	3045	1485
0	1	0	2465	2621	1136	3051	1489
1	3	1	2466	2623	1137	3051	1490
0	1	0	2465	2622	1136	3052	1490
1	2	5	2464	2623	1136	3051	1489
1	0	0	2458	2616	1128	3047	1485
1	1	5	2465	2621	1136	3051	1489
2	0	4	2465	2614	1127	3044	1486
1	0	0	2466	2620	1137	3050	1488
1	3	4	2464	2620	1137	3053	1490
0	1	0	2466	2619	1135	3048	1484
0	2	0	2465	2621	1137	3051	1488
0	0	6	2463	2621	1136	3048	1488
1	1	0	2464	2621	1134	3049	1488
0	0	3	2458	2611	1133	3046	1487
0	1	3	2463	2620	1135	3049	1488
2	0	5	2453	2610	1130	3047	1488
1	2	0	2467	2625	1139	3052	1489
0	1	0	2464	2622	1137	3049	1489
0	1	1	2461	2612	1131	3042	1481
0	0	0	2463	2618	1136	3050	1487
1	0	5	2464	2620	1134	3049	1488
2	0	2	2467	2625	1138	3052	1491
1	1	1	2466	2622	1138	3051	1490
1	0	2	2457	2607	1132	3046	1486
2	0	5	2463	2621	1136	3048	1488
0	0	1	2457	2610	1123	3043	1485
0	1	2	2464	2621	1136	3050	1488
1	2	2	2466	2622	1136	3051	1488
0	1	0	2465	2620	1136	3050	1490
1	4	1	2465	2620	1136	3051	1490
0	1	2	2463	2620	1136	3049	1489
0	1	2	2460	2614	1131	3044	1485
0	0	0	2466	2624	1140	3053	1491
0	2	3	2466	2623	1138	3051	1490
0	1	4	2465	2621	1137	3051	1489
0	4	2	2462	2618	1135	3049	1487
0	3	2	2465	2622	1137	3050	1489
0	0	2	2465	2620	1136	3050	1489
0	0	0	2465	2620	1138	3054	1493
0	1	0	2468	2625	1140	3053	1492
1	4	3	2461	2615	1132	3043	1485
0	0	0	2466	2621	1137	3050	1486
0	0	0	2464	2620	1137	3051	1488
1	0	2	2465	2622	1135	3050	1490
0	2	6	2462	2619	1135	3050	1490
0	2	0	2462	2614	1134	3051	1489
3	0	6	2463	2621	1138	3050	1490
0	0	2	2463	2620	1137	3051	1488
2	0	5	2465	2621	1138	3051	1489
0	1	0	2463	2622	1138	3055	1493
0	0	1	2462	2618	1132	3044	1484
0	0	1	2466	2623	1136	3051	1488
0	2	1	2465	2622	1135	3049	1489
1	1	1	2464	2621	1137	3050	1490
0	0	0	2462	2619	1136	3051	1490
1	2	1	2464	2622	1135	3050	1486
1	0	4	2463	2623	1139	3054	1492
1	1	2	2468	2623	1139	3052	1491
0	0	6	2465	2622	1135	3051	1487
0	0	0	2460	2613	1129	3042	1482
2	0	0	2464	2620	1136	3051	1489
1	4	3	2464	2622	1137	3047	1486
0	0	0	2465	2621	1134	3052	1490
1	1	6	2465	2621	1136	3051	1489
1	0	0	2462	2619	1135	3050	1488
1	0	0	2466	2621	1136	3050	1488
2	0	0	2462	2619	1135	3050	1488
0	1	2	2464	2621	1137	3054	1491
1	3	0	2469	2625	1139	3053	1491
0	1	1	2460	2615	1133	3043	1485
0	1	2	2464	2621	1135	3049	1488
0	1	2	2465	2621	1135	3052	1488
1	0	0	2464	2621	1136	3051	1490
0	2	2	2463	2620	1135	3051	1490
1	0	0	2464	2624	1139	3050	1486
2	0	0	2466	2622	1138	3051	1490
0	1	2	2465	2622	1137	3050	1490
0	0	0	2464	2619	1137	3049	1489
1	1	0	2458	2613	1129	3042	1480
1	1	0	2464	2620	1137	3050	1490
1	0	3	2463	2620	1135	3047	1485
0	2	4	2465	2622	1137	3050	1488
2	0	2	2462	2620	1137	3050	1490
0	0	3	2463	2620	1137	3049	1490
1	2	1	2463	2621	1135	3048	1486
0	0	3	2464	2622	1140	3053	1492
1	0	3	2467	2622	1139	3051	1490
0	1	2	2464	2621	1137	3050	1489
0	0	0	2459	2612	1130	3039	1472
0	1	2	2465	2621	1134	3049	1490
0	0	0	2465	2621	1135	3042	1481
0	0	3	2464	2620	1137	3052	1493
1	2	3	2465	2625	1140	3052	1491
0	1	5	2466	2623	1134	3047	1485
1	0	5	2464	2620	1135	3050	1489
2	0	4	2462	2620	1136	3050	1489
1	3	1	2464	2621	1137	3050	1487
0	1	0	2459	2613	1131	3045	1486
1	4	1	2464	2622	1138	3053	1492
1	0	0	2465	2622	1138	3050	1488
0	1	2	2466	2622	1138	3042	1482
0	1	0	2464	2620	1136	3051	1489
1	0	2	2463	2620	1136	3052	1491
1	0	0	2460	2624	1139	3044	1484
2	0	0	2464	2621	1135	3050	1490
0	1	2	2463	2620	1136	3051	1490
1	0	0	2464	2620	1136	3048	1490
0	0	1	2457	2613	1130	3041	1487
0	0	0	2464	2621	1136	3049	1490
0	1	2	2464	2621	1133	3042	1484
1	1	5	2468	2625	1141	3055	1492
0	1	3	2465	2621	1136	3051	1489
1	3	0	2465	2619	1130	3045	1483
2	0	0	2463	2619	1135	3050	1489
0	0	0	2464	2620	1134	3051	1489
2	0	0	2463	2620	1137	3051	1491
0	0	0	2456	2615	1132	3050	1490
0	1	0	2458	2611	1130	3042	1484
0	1	0	2464	2619	1137	3051	1489
0	0	1	2463	2620	1138	3041	1478
3	0	5	2464	2621	1138	3053	1492
3	0	5	2465	2623	1139	3054	1490
0	1	3	2466	2622	1137	3051	1488
0	1	2	2462	2619	1136	3051	1489
0	0	0	2462	2620	1137	3052	1492
1	2	0	2462	2618	1132	3046	1484
0	0	3	2465	2621	1134	3052	1490
1	1	5	2464	2621	1136	3051	1489
1	2	0	2465	2621	1135	3051	1489
1	2	0	2456	2616	1132	3048	1486
0	0	0	2464	2622	1136	3049	1491
1	1	0	2463	2622	1138	3054	1491
0	0	0	2463	2623	1137	3053	1489
3	3	0	2464	2621	1135	3046	1489
0	0	2	2460	2613	1131	3044	1483
0	1	4	2462	2621	1136	3050	1489
0	0	0	2463	2620	1137	3050	1490
1	3	0	2463	2620	1137	3052	1490
2	0	0	2461	2620	1138	3052	1491
0	0	1	2466	2622	1137	3053	1489
0	1	3	2463	2618	1135	3050	1489
0	1	4	2460	2617	1136	3048	1490
0	0	1	2463	2621	1138	3054	1493
0	1	0	2465	2624	1138	3047	1491
0	1	2	2458	2615	1132	3043	1481
0	0	2	2464	2620	1137	3050	1490
0	0	2	2463	2620	1137	3051	1490
0	1	4	2461	2620	1137	3046	1489
0	0	2	2460	2616	1133	3050	1490
0	0	2	2464	2623	1138	3053	1491
0	0	5	2463	2619	1136	3050	1490
1	2	0	2464	2621	1140	3052	1490
2	0	0	2463	2620	1137	3050	1489
0	0	3	2458	2614	1129	3041	1482
3	0	1	2464	2621	1137	3050	1492
0	0	2	2462	2619	1137	3053	1493
1	2	0	2466	2621	1141	3053	1490
0	3	3	2463	2619	1136	3051	1489
1	1	5	2464	2620	1134	3050	1488
1	1	3	2464	2619	1137	3050	1490
0	1	3	2461	2620	1139	3051	1490
1	4	0	2466	2621	1138	3050	1490
1	0	0	2463	2619	1136	3046	1487
0	0	0	2458	2611	1129	3041	1482
1	2	0	2463	2618	1136	3050	1489
1	0	0	2465	2625	1136	3051	1493
0	0	5	2464	2616	1138	3053	1492
1	5	0	2464	2622	1136	3051	1490
1	1	5	2465	2621	1137	3051	1487
0	1	0	2462	2618	1136	3048	1489
0	0	0	2462	2620	1135	3050	1488
1	3	0	2463	2619	1137	3048	1488
1	2	1	2457	2611	1129	3036	1481
0	4	5	2463	2622	1139	3053	1491
1	1	2	2465	2622	1138	3047	1483
3	0	0	2463	2619	1138	3049	1489
1	1	0	2463	2617	1136	3048	1487
0	0	0	2463	2622	1138	3052	1491
2	1	0	2465	2621	1138	3051	1488
2	3	1	2462	2616	1134	3048	1487
0	1	0	2464	2619	1137	3050	1488
1	0	2	2463	2620	1137	3050	1488
1	5	0	2458	2612	1129	3034	1483
0	0	0	2461	2619	1137	3052	1489
1	1	5	2466	2624	1140	3054	1488
0	0	1	2465	2622	1138	3051	1490
1	0	6	2463	2618	1137	3050	1490
2	4	0	2464	2619	1138	3046	1485
2	0	0	2462	2618	1136	3046	1489
0	0	2	2464	2620	1138	3050	1489
1	1	0	2464	2619	1136	3050	1493
1	0	0	2461	2618	1127	3043	1486
0	0	0	2466	2621	1138	3052	1490
1	0	2	2464	2621	1137	3042	1483
1	2	0	2464	2621	1136	3049	1490
1	3	0	2463	2620	1138	3053	1493
1	0	1	2465	2623	1140	3052	1492
0	1	0	2466	2621	1137	3049	1485
1	4	0	2462	2616	1136	3048	1489
0	1	0	2463	2620	1137	3050	1489
0	1	0	2463	2619	1138	3052	1490
1	2	0	2457	2613	1128	3045	1484
0	0	2	2463	2620	1135	3053	1493
3	0	0	2466	2623	1139	3045	1483
2	1	0	2465	2621	1137	3050	1488
3	2	6	2464	2619	1135	3047	1489
0	1	3	2463	2620	1137	3041	1485
0	0	2	2461	2617	1136	3049	1488
1	3	4	2463	2619	1137	3049	1491
1	3	0	2463	2620	1139	3051	1494
0	0	0	2460	2614	1132	3043	1486
0	1	0	2465	2621	1137	3049	1490
0	0	1	2464	2620	1129	3038	1483
0	1	3	2464	2620	1137	3042	1477
1	2	1	2463	2621	1139	3053	1493
0	0	2	2462	2615	1134	3050	1490
0	1	1	2466	2624	1137	3043	1486
1	1	0	2464	2617	1138	3048	1489
1	2	2	2460	2614	1133	3042	1483
0	1	1	2459	2615	1131	3045	1486
1	0	0	2466	2623	1139	3051	1489
0	1	0	2464	2620	1137	3050	1491
1	3	1	2463	2621	1137	3050	1489
1	0	0	2458	2611	1131	3046	1486
2	0	4	2462	2620	1135	3049	1488
2	0	1	2461	2618	1135	3049	1488
0	0	0	2464	2620	1135	3050	1489
0	2	2	2462	2619	1134	3049	1488
1	0	4	2460	2613	1130	3041	1482
0	0	0	2462	2618	1137	3049	1491
0	2	0	2463	2621	1140	3053	1492
0	1	0	2466	2623	1137	3050	1491
2	0	5	2458	2617	1134	3048	1487
0	1	0	2463	2619	1137	3050	1490
0	1	2	2463	2618	1136	3049	1489
2	0	5	2463	2620	1136	3050	1489
0	2	3	2462	2618	1137	3048	1490
1	2	1	2462	2619	1137	3048	1489
1	0	2	2459	2613	1131	3038	1481
0	0	4	2463	2618	1136	3050	1489
2	0	1	2466	2617	1137	3049	1489
1	0	2	2463	2617	1136	3050	1490
2	0	4	2457	2618	1138	3051	1490
0	0	4	2465	2623	1138	3049	1490
0	0	1	2460	2616	1135	3049	1489
1	2	2	2464	2620	1135	3048	1490
0	1	0	2462	2619	1135	3048	1488
0	0	5	2458	2613	1128	3039	1482
0	1	0	2462	2618	1135	3049	1491
0	0	0	2464	2620	1139	3053	1492
0	1	1	2465	2622	1137	3049	1490
0	1	1	2462	2617	1136	3047	1488
1	1	2	2464	2618	1136	3049	1488
2	0	0	2460	2615	1135	3049	1488
0	0	0	2463	2619	1134	3049	1489
1	0	0	2465	2618	1139	3049	1489
0	1	1	2463	2620	1138	3049	1488
1	0	0	2459	2610	1131	3043	1480
0	1	2	2462	2619	1138	3049	1489
2	0	0	2463	2618	1137	3048	1489
0	0	0	2462	2618	1136	3049	1493
1	3	2	2458	2615	1136	3052	1491
1	4	0	2466	2621	1138	3050	1490
2	0	0	2459	2616	1136	3048	1488
0	0	0	2462	2618	1136	3050	1490
0	1	0	2463	2618	1138	3049	1489
2	0	0	2460	2612	1128	3040	1482
2	0	4	2463	2618	1136	3049	1489
0	3	6	2462	2619	1134	3047	1491
0	1	0	2462	2619	1140	3052	1494
0	0	0	2463	2621	1139	3049	1490
2	0	0	2464	2620	1137	3051	1490
0	0	4	2457	2616	1136	3046	1488
0	2	0	2454	2611	1133	3046	1489
0	0	0	2464	2622	1139	3052	1492
0	1	0	2465	2621	1137	3050	1490
0	0	3	2461	2613	1129	3041	1482
0	1	0	2462	2618	1135	3049	1489
2	0	3	2463	2619	1137	3048	1489
1	2	2	2463	2618	1138	3048	1488
2	0	2	2458	2615	1136	3049	1491
1	0	1	2466	2622	1139	3050	1490
0	0	0	2456	2615	1135	3048	1489
0	1	0	2461	2618	1136	3049	1489
2	2	1	2462	2617	1137	3048	1488
0	0	2	2458	2612	1128	3036	1480
0	0	2	2462	2618	1137	3047	1489
1	1	2	2463	2621	1138	3053	1492
2	0	1	2465	2621	1138	3049	1490
0	0	0	2461	2617	1136	3047	1487
0	0	0	2462	2619	1136	3049	1488
1	4	2	2462	2621	1138	3052	1492
0	0	5	2452	2616	1134	3048	1488
1	3	0	2463	2619	1136	3049	1489
0	0	5	2463	2619	1137	3049	1488
0	0	0	2459	2611	1130	3039	1482
0	0	1	2461	2619	1137	3048	1487
0	0	0	2463	2618	1137	3049	1492
1	0	2	2464	2623	1140	3050	1492
0	0	2	2460	2617	1136	3046	1488
0	0	2	2463	2620	1136	3049	1488
1	4	1	2456	2613	1132	3046	1487
0	0	2	2461	2618	1137	3049	1489
0	0	2	2460	2618	1136	3047	1489
0	0	3	2457	2609	1131	3043	1483
0	0	2	2464	2621	1137	3049	1491
2	0	3	2463	2619	1138	3049	1488
1	2	2	2462	2619	1136	3048	1490
0	0	3	2460	2616	1135	3048	1488
2	0	0	2458	2615	1135	3047	1488
1	2	0	2462	2624	1136	3048	1488
1	4	2	2453	2613	1133	3045	1486
0	1	0	2462	2624	1135	3048	1487
1	3	0	2462	2618	1135	3052	1491
2	0	2	2463	2620	1136	3050	1490
0	0	2	2466	2622	1138	3050	1491
1	1	0	2463	2620	1134	3049	1489
0	0	3	2456	2613	1130	3040	1483
0	0	0	2462	2618	1136	3049	1491
1	0	2	2462	2619	1138	3049	1488
0	0	6	2462	2618	1137	3049	1492
1	1	0	2463	2621	1134	3053	1491
1	2	0	2465	2622	1135	3046	1485
0	1	0	2463	2622	1135	3049	1489
0	0	3	2464	2619	1137	3048	1491
2	0	4	2462	2618	1135	3048	1487
0	1	0	2456	2611	1129	3039	1487
2	0	6	2462	2619	1138	3053	1493
0	1	0	2465	2623	1138	3048	1490
0	0	0	2464	2620	1137	3050	1490
0	0	0	2461	2619	1138	3049	1489
0	0	3	2462	2616	1133	3040	1481
1	1	0	2461	2619	1138	3048	1489
0	3	3	2465	2620	1138	3049	1491
2	0	3	2462	2619	1136	3049	1490
1	0	1	2462	2619	1137	3048	1490
0	0	4	2459	2610	1131	3041	1482
1	0	3	2461	2619	1136	3049	1487
0	1	0	2462	2618	1134	3048	1486
1	2	2	2464	2621	1137	3051	1491
0	0	5	2463	2620	1138	3050	1490
2	0	3	2464	2619	1133	3044	1484
1	0	3	2461	2618	1137	3047	1488
3	0	4	2462	2615	1136	3049	1488
3	0	1	2463	2617	1137	3047	1490
0	0	5	2457	2612	1134	3048	1490
0	1	0	2465	2622	1137	3051	1491
0	2	1	2462	2617	1131	3044	1488
1	3	0	2463	2618	1137	3047	1489
0	0	5	2462	2618	1133	3047	1489
0	2	0	2460	2614	1127	3041	1484
1	1	0	2464	2620	1132	3043	1485
0	2	2	2461	2617	1137	3047	1490
0	0	1	2462	2617	1135	3047	1490
0	0	2	2463	2620	1137	3048	1491
1	0	3	2458	2612	1129	3041	1485
0	1	2	2462	2618	1137	3048	1491
0	4	3	2462	2617	1130	3038	1488
0	3	2	2465	2620	1137	3048	1491
1	0	3	2462	2615	1136	3047	1490
2	0	5	2462	2614	1134	3045	1489
0	0	0	2467	2621	1139	3050	1491
1	0	6	2465	2620	1135	3048	1491
0	0	4	2464	2618	1135	3048	1490
0	0	0	2459	2611	1130	3043	1487
1	0	5	2463	2617	1135	3047	1489
2	0	0	2461	2609	1131	3042	1488
2	4	0	2463	2619	1139	3047	1493
1	4	0	2465	2620	1138	3049	1492
0	0	2	2463	2618	1135	3047	1489
0	0	6	2464	2613	1131	3040	1483
0	0	1	2463	2616	1136	3045	1490
0	0	0	2463	2619	1139	3050	1494
0	0	2	2467	2621	1139	3043	1492
0	1	2	2459	2612	1131	3044	1487
1	1	0	2464	2618	1135	3046	1491
2	0	0	2462	2610	1129	3042	1489
1	1	0	2463	2617	1137	3049	1493
0	1	0	2465	2620	1138	3048	1491
0	1	0	2459	2614	1131	3041	1484
0	1	0	2463	2617	1137	3046	1491
0	0	2	2463	2617	1137	3047	1492
0	0	0	2465	2618	1137	3046	1490
1	0	2	2458	2611	1132	3044	1489
0	1	0	2464	2616	1137	3047	1489
0	0	2	2456	2608	1131	3043	1488
1	0	5	2465	2620	1138	3051	1493
0	1	0	2463	2617	1138	3044	1489
0	0	4	2463	2615	1138	3046	1489
0	0	3	2464	2612	1131	3039	1484
1	1	4	2461	2616	1135	3045	1491
0	0	2	2464	2618	1137	3051	1493
1	2	0	2465	2621	1139	3048	1491
0	0	2	2458	2611	1131	3043	1488
0	0	0	2464	2616	1136	3046	1490
0	1	0	2460	2608	1124	3039	1487
1	2	0	2462	2617	1136	3045	1491
1	1	0	2461	2617	1135	3047	1490
0	0	0	2459	2613	1132	3041	1485
0	0	1	2463	2618	1135	3046	1489
2	3	1	2463	2616	1136	3045	1487
0	1	1	2462	2615	1135	3043	1487
0	1	0	2456	2610	1131	3041	1487
0	0	0	2462	2615	1134	3044	1488
0	1	5	2453	2603	1128	3041	1487
0	0	2	2463	2610	1125	3035	1483
0	0	0	2461	2615	1135	3044	1488
0	0	4	2460	2615	1133	3044	1488
0	2	0	2460	2612	1131	3039	1482
1	1	0	2459	2614	1134	3043	1490
2	0	2	2458	2611	1128	3039	1482
1	0	0	2457	2608	1129	3035	1480
0	0	0	2461	2616	1134	3044	1486
0	1	0	2461	2615	1139	3043	1488
0	1	0	2461	2617	1138	3047	1491
1	4	5	2455	2613	1132	3044	1487
0	0	0	2462	2616	1134	3043	1487
0	0	2	2460	2615	1135	3042	1487
0	1	0	2461	2615	1135	3043	1486
1	0	2	2460	2614	1136	3042	1487
0	1	0	2455	2609	1129	3039	1481
1	0	1	2463	2618	1140	3047	1490
0	0	0	2463	2618	1135	3045	1487
1	3	0	2462	2615	1136	3044	1487
0	0	2	2457	2612	1133	3042	1486
0	0	2	2461	2613	1135	3045	1486
0	1	0	2459	2613	1135	3042	1486
1	2	2	2460	2614	1133	3044	1491
0	1	0	2463	2618	1139	3046	1489
1	4	0	2460	2614	1135	3042	1486
1	1	2	2457	2607	1131	3035	1479
0	0	2	2461	2615	1135	3040	1488
0	1	0	2462	2618	1138	3047	1490
0	0	2	2463	2616	1137	3045	1488
1	3	3	2454	2611	1131	3039	1486
0	0	5	2459	2613	1133	3042	1485
1	0	2	2454	2613	1131	3040	1484
0	1	2	2460	2613	1133	3042	1486
0	0	3	2459	2613	1134	3041	1489
1	3	4	2457	2609	1131	3037	1481
1	1	0	2462	2615	1133	3040	1486
0	1	1	2460	2613	1133	3041	1485
0	0	3	2460	2614	1134	3041	1485
3	0	1	2457	2611	1132	3039	1485
1	0	0	2459	2614	1134	3042	1487
1	0	5	2458	2611	1135	3045	1489
0	0	0	2463	2617	1136	3044	1488
0	0	3	2459	2613	1134	3041	1486
2	0	0	2456	2613	1135	3040	1487
0	0	0	2456	2609	1129	3033	1482
0	1	1	2462	2616	1137	3045	1489
0	0	0	2463	2615	1133	3043	1486
1	1	3	2461	2614	1133	3041	1487
0	1	0	2455	2610	1131	3037	1486
2	0	1	2460	2612	1134	3037	1486
0	0	0	2454	2609	1130	3039	1485
1	3	1	2459	2612	1136	3044	1490
0	0	0	2464	2617	1137	3043	1489
0	0	0	2458	2609	1128	3036	1478
2	0	0	2460	2612	1136	3041	1486
0	0	1	2461	2613	1135	3039	1486
0	2	1	2460	2615	1133	3041	1488
0	0	4	2453	2611	1133	3038	1487
0	1	2	2460	2614	1137	3044	1491
0	0	0	2459	2615	1135	3042	1487
1	0	6	2454	2601	1133	3039	1488
2	0	0	2462	2617	1137	3042	1489
0	0	0	2461	2614	1136	3041	1487
0	0	0	2457	2607	1130	3033	1480
1	0	0	2459	2613	1133	3037	1486
1	0	0	2460	2612	1133	3040	1484
2	0	0	2459	2613	1135	3040	1486
0	3	4	2454	2608	1135	3042	1487
2	0	0	2463	2617	1136	3042	1489
1	0	2	2453	2607	1131	3037	1486
1	0	0	2460	2613	1134	3041	1488
0	0	0	2460	2610	1133	3039	1487
0	0	0	2454	2607	1130	3032	1481
0	1	1	2459	2612	1135	3040	1488
2	0	2	2461	2616	1136	3046	1490
1	3	2	2463	2616	1134	3043	1486
0	0	6	2456	2610	1133	3038	1487
0	0	0	2459	2613	1133	3041	1487
0	0	0	2460	2614	1136	3043	1491
2	0	3	2459	2608	1129	3037	1486
1	0	2	2461	2614	1136	3041	1489
1	2	1	2459	2613	1134	3040	1488
0	1	1	2456	2607	1126	3032	1479
1	0	3	2460	2612	1135	3039	1487
1	4	0	2462	2612	1135	3040	1488
1	0	0	2460	2616	1133	3045	1490
0	1	0	2459	2612	1135	3042	1487
1	0	3	2462	2615	1135	3043	1487
0	1	0	2453	2606	1131	3037	1484
1	4	0	2460	2614	1136	3041	1487
0	0	3	2459	2614	1135	3041	1488
0	0	0	2456	2605	1128	3035	1483
0	0	0	2462	2617	1136	3046	1490
1	3	1	2462	2615	1137	3042	1490
0	1	2	2461	2615	1133	3042	1487
0	0	0	2457	2611	1133	3040	1486
0	0	0	2454	2602	1132	3039	1485
0	1	0	2462	2613	1134	3041	1487
0	0	5	2452	2602	1128	3036	1484
0	1	2	2460	2614	1138	3046	1490
0	0	0	2463	2618	1137	3045	1486
1	4	2	2463	2615	1135	3042	1488
1	0	7	2461	2613	1135	3039	1487
2	0	4	2463	2615	1136	3045	1490
3	0	0	2460	2610	1129	3035	1483
1	0	2	2461	2614	1135	3038	1487
0	0	0	2461	2613	1134	3039	1488
0	0	0	2462	2614	1135	3042	1487
0	4	0	2458	2611	1131	3040	1487
0	1	0	2461	2613	1134	3042	1488
1	3	0	2461	2615	1138	3045	1490
0	1	0	2463	2617	1136	3042	1487
1	1	2	2462	2614	1135	3041	1489
2	0	2	2454	2605	1128	3034	1482
0	1	0	2460	2614	1135	3041	1488
0	2	0	2462	2614	1136	3040	1487
2	0	1	2462	2614	1137	3043	1492
0	1	0	2463	2618	1138	3043	1490
1	0	4	2464	2615	1135	3039	1485
1	0	0	2461	2614	1133	3043	1488
0	1	0	2460	2613	1134	3041	1490
1	1	0	2463	2615	1138	3046	1490
0	1	0	2465	2618	1135	3044	1489
0	0	0	2458	2609	1128	3035	1483
3	0	6	2462	2615	1135	3040	1489
1	1	0	2462	2614	1133	3042	1489
0	1	0	2462	2614	1135	3042	1489
1	3	1	2460	2612	1134	3042	1492
1	2	0	2464	2618	1139	3046	1489
1	1	2	2465	2616	1135	3043	1489
0	0	1	2463	2616	1135	3044	1489
0	0	0	2463	2615	1134	3042	1491
1	3	2	2457	2607	1129	3035	1483
0	0	0	2463	2615	1135	3041	1491
0	0	4	2462	2616	1137	3043	1490
0	0	0	2466	2618	1139	3044	1492
2	3	2	2463	2615	1135	3042	1491
1	0	0	2463	2614	1133	3037	1485
0	0	2	2463	2614	1134	3044	1489
1	2	5	2465	2618	1138	3045	1491
1	0	0	2465	2617	1134	3044	1491
0	2	2	2463	2615	1136	3042	1491
3	0	2	2455	2606	1131	3033	1483
1	0	0	2462	2614	1136	3041	1490
2	0	1	2462	2613	1136	3039	1485
0	1	2	2464	2614	1135	3042	1490
0	0	2	2462	2612	1136	3041	1490
0	2	5	2464	2614	1133	3039	1487
0	2	1	2460	2614	1136	3043	1490
1	0	0	2464	2616	1135	3043	1491
0	0	0	2463	2615	1134	3043	1491
0	2	0	2456	2607	1129	3032	1483
1	3	1	2459	2612	1137	3042	1493
0	1	0	2466	2618	1134	3035	1482
1	2	3	2462	2613	1134	3041	1490
0	1	0	2463	2613	1134	3040	1489
0	1	2	2463	2614	1137	3040	1490
1	0	0	2463	2615	1133	3039	1484
0	0	0	2460	2612	1132	3040	1485
0	0	0	2462	2613	1135	3041	1488
0	2	3	2461	2612	1136	3042	1488
0	1	0	2456	2607	1127	3033	1481
2	0	3	2462	2615	1138	3045	1490
1	2	1	2464	2615	1136	3038	1483
0	1	0	2461	2614	1135	3040	1489
1	2	2	2460	2613	1135	3039	1489
1	3	3	2461	2613	1132	3035	1484
0	0	0	2459	2612	1136	3040	1487
0	1	0	2461	2613	1136	3042	1491
0	0	5	2462	2617	1137	3045	1492
0	0	0	2453	2606	1129	3035	1485
0	1	0	2460	2613	1135	3040	1490
2	0	3	2461	2611	1131	3031	1480
0	0	3	2462	2613	1136	3043	1489
0	0	0	2461	2614	1138	3043	1491
1	2	0	2461	2614	1134	3038	1489
0	2	2	2461	2614	1134	3036	1485
2	2	1	2458	2611	1134	3039	1487
0	1	0	2459	2612	1135	3039	1489
0	1	0	2460	2613	1134	3039	1488
2	0	2	2454	2603	1127	3035	1485
0	0	5	2461	2615	1137	3045	1491
0	1	0	2463	2616	1135	3027	1480
0	0	0	2461	2614	1134	3041	1488
1	0	2	2459	2612	1132	3041	1488
1	0	5	2460	2613	1132	3031	1482
0	4	4	2457	2611	1132	3038	1487
0	1	1	2460	2613	1132	3041	1489
1	3	5	2461	2616	1137	3044	1492
0	0	0	2454	2608	1127	3031	1485
0	1	2	2461	2613	1135	3042	1487
0	1	1	2461	2614	1127	3025	1480
1	4	1	2459	2612	1134	3041	1482
0	1	0	2463	2617	1136	3043	1491
1	0	0	2458	2611	1133	3039	1488
0	1	0	2460	2614	1134	3038	1483
2	0	2	2458	2610	1134	3038	1487
0	1	0	2455	2608	1130	3033	1481
1	3	0	2459	2610	1130	3034	1481
0	0	5	2460	2613	1133	3039	1485
1	0	0	2461	2613	1136	3043	1488
1	0	0	2461	2614	1133	3039
