# Supplementary material for: Assisting hand gesture classification and rehabilitation assessment via sEMG and finger motion data
Source: Front Bioeng Biotechnol. 2026 Jan 8;13:1751763. doi: 10.3389/fbioe.2025.1751763 (PMC12823985; doi:10.3389/fbioe.2025.1751763)
Supplement: Supplementary file 1 [file DataSheet1.zip › dataset/function 0/2/0/1.csv]

channel_2	channel_3	channel_6	pinky	ring finger	middle finger	forefinger	thumb
0	1	0	2446	2593	1130	3016	1481
1	1	5	2442	2590	1130	3016	1482
0	3	2	2445	2589	1132	3016	1481
1	2	1	2439	2583	1123	3005	1475
0	0	0	2447	2591	1129	3015	1481
1	0	0	2434	2573	1125	2990	1472
0	1	2	2439	2581	1129	3005	1481
0	1	4	2440	2582	1133	3006	1483
0	3	0	2441	2582	1132	3004	1480
0	1	1	2435	2577	1128	3002	1478
0	2	6	2439	2577	1126	3001	1478
1	0	0	2440	2580	1129	3003	1480
0	0	0	2440	2578	1128	2996	1476
0	0	0	2437	2580	1127	3005	1481
0	1	2	2433	2575	1126	2999	1477
0	0	0	2441	2582	1132	3003	1480
0	0	0	2440	2580	1129	3004	1480
0	0	0	2438	2580	1129	3003	1479
0	1	5	2435	2577	1128	3000	1478
0	0	0	2436	2576	1128	3001	1476
1	0	0	2438	2580	1131	3004	1482
1	0	0	2439	2581	1129	3004	1480
0	4	0	2437	2581	1130	3001	1473
1	0	0	2438	2579	1130	3002	1479
0	1	2	2433	2572	1124	2994	1471
1	0	0	2438	2579	1128	3003	1481
1	1	4	2441	2574	1132	3007	1482
2	0	0	2442	2581	1133	3003	1480
1	4	0	2435	2575	1128	3001	1479
3	0	0	2439	2575	1126	2999	1477
0	1	1	2438	2578	1130	3002	1479
0	1	1	2438	2578	1127	2994	1477
0	1	2	2438	2578	1131	3002	1481
2	0	0	2434	2574	1129	2999	1476
2	0	0	2440	2581	1131	3005	1480
1	0	0	2441	2579	1128	3003	1479
1	3	3	2437	2579	1129	3002	1480
0	0	1	2435	2577	1130	3001	1478
0	4	5	2431	2574	1127	3000	1476
1	0	3	2438	2580	1130	3003	1481
1	3	3	2439	2580	1129	3003	1480
1	0	0	2441	2580	1129	2997	1473
0	1	0	2438	2580	1130	3002	1478
2	0	0	2430	2572	1123	2993	1473
0	0	0	2439	2578	1130	3000	1479
1	2	2	2439	2580	1128	3001	1480
0	1	1	2438	2582	1134	3006	1484
0	1	1	2439	2580	1128	3004	1478
2	0	0	2438	2573	1128	3001	1479
0	1	3	2438	2580	1131	3003	1479
0	2	0	2439	2574	1124	2998	1477
1	0	0	2437	2581	1130	3001	1480
1	1	1	2432	2572	1124	2997	1474
2	0	0	2440	2582	1134	3007	1482
0	0	0	2440	2581	1130	3003	1480
1	0	1	2438	2580	1130	3003	1479
0	0	0	2435	2577	1129	2998	1479
0	1	0	2432	2575	1128	3000	1475
0	0	6	2441	2575	1125	3000	1479
3	0	2	2439	2580	1129	3004	1480
1	3	2	2438	2580	1128	2991	1476
0	1	1	2438	2580	1131	3003	1480
0	0	0	2429	2573	1124	2994	1473
1	2	3	2440	2581	1128	3003	1479
3	0	0	2440	2579	1130	3003	1479
2	0	0	2432	2572	1122	2994	1473
0	1	1	2438	2582	1133	3007	1483
0	1	3	2441	2583	1131	3003	1481
0	0	0	2440	2581	1128	3003	1479
3	0	1	2438	2577	1130	2999	1478
0	2	4	2439	2580	1126	2997	1473
0	1	0	2439	2580	1129	3001	1479
0	0	2	2435	2580	1129	3001	1481
1	0	0	2438	2580	1132	3006	1483
1	3	3	2435	2573	1124	2990	1475
1	0	4	2439	2580	1131	3002	1478
0	1	0	2439	2580	1129	3003	1478
1	0	0	2438	2579	1130	3002	1479
2	0	0	2438	2577	1129	3001	1478
0	0	1	2439	2576	1121	2995	1473
0	3	3	2439	2581	1133	3005	1483
0	1	0	2440	2581	1129	3003	1481
0	0	0	2438	2578	1129	3002	1478
0	0	0	2438	2579	1130	3002	1479
1	1	3	2432	2571	1121	2990	1474
1	1	0	2439	2582	1132	3005	1481
1	3	2	2440	2583	1133	3004	1481
2	0	2	2438	2581	1131	3002	1480
0	0	0	2437	2579	1130	3000	1479
0	1	0	2437	2579	1124	2996	1472
0	1	0	2439	2579	1129	3002	1479
0	1	2	2436	2578	1129	3001	1480
0	1	0	2439	2583	1132	3005	1483
0	0	3	2429	2567	1122	2993	1478
1	0	5	2441	2583	1132	3003	1480
0	2	2	2440	2581	1129	3002	1479
0	0	5	2438	2581	1128	3002	1480
1	1	0	2437	2580	1127	3002	1478
0	0	1	2438	2575	1125	2995	1472
1	1	1	2439	2580	1129	3002	1480
0	1	0	2438	2579	1128	3002	1480
1	3	1	2434	2577	1129	3000	1478
1	0	3	2436	2578	1129	3000	1480
1	0	4	2431	2571	1119	2993	1475
1	0	1	2439	2581	1129	3004	1483
1	0	0	2438	2582	1133	3004	1482
1	4	3	2440	2581	1130	3002	1479
2	0	5	2437	2579	1128	3002	1479
1	2	3	2437	2570	1123	2995	1471
0	0	0	2438	2580	1130	3001	1479
0	1	1	2434	2577	1129	3000	1479
0	0	0	2435	2579	1132	3004	1483
0	2	2	2434	2572	1125	2999	1478
0	0	0	2439	2581	1128	3002	1481
2	0	5	2438	2579	1129	3002	1479
1	0	6	2438	2579	1128	3002	1479
2	0	5	2438	2579	1127	3001	1479
1	0	0	2435	2573	1123	2992	1471
0	0	0	2437	2577	1127	2996	1472
1	0	0	2438	2580	1130	3001	1479
3	0	0	2435	2577	1130	3000	1480
0	0	0	2437	2578	1129	3001	1479
0	2	1	2434	2570	1121	2995	1475
0	1	1	2441	2583	1131	3002	1479
0	1	2	2441	2580	1130	3003	1478
0	1	5	2438	2580	1129	3002	1479
0	1	0	2438	2579	1129	3003	1480
1	0	0	2438	2575	1125	2994	1473
0	1	0	2436	2579	1130	3001	1479
0	0	1	2436	2578	1130	3005	1482
2	0	0	2442	2583	1133	3003	1482
0	0	0	2434	2572	1122	2997	1476
2	0	0	2438	2579	1130	3000	1475
0	0	1	2439	2579	1130	3000	1480
1	0	0	2438	2579	1130	2999	1478
0	0	0	2437	2578	1129	3001	1479
0	1	2	2437	2577	1127	3001	1479
1	0	0	2436	2577	1125	2996	1473
1	3	4	2438	2580	1130	3005	1482
0	0	0	2437	2580	1129	3001	1478
0	0	1	2439	2578	1130	2999	1479
0	1	0	2431	2568	1124	2989	1476
1	3	1	2438	2579	1129	3002	1480
1	0	2	2437	2578	1130	3001	1478
0	2	1	2438	2578	1138	3001	1480
0	0	0	2437	2580	1132	3004	1483
1	0	0	2440	2577	1127	2994	1474
0	0	0	2439	2581	1129	3001	1481
0	1	0	2436	2577	1128	3001	1479
0	2	3	2438	2579	1130	3000	1481
1	1	2	2431	2569	1122	2996	1476
1	3	2	2437	2577	1130	3002	1472
0	0	0	2438	2580	1130	3005	1483
1	0	0	2442	2583	1131	3003	1479
0	1	1	2436	2579	1129	3001	1478
0	1	1	2436	2577	1129	3000	1479
1	3	2	2435	2575	1125	2995	1473
0	0	5	2436	2580	1131	3005	1482
0	0	0	2438	2579	1128	3002	1478
1	0	0	2438	2581	1131	3004	1481
1	0	0	2437	2576	1127	3001	1477
0	0	1	2436	2579	1128	3000	1478
0	0	0	2436	2576	1127	3001	1478
0	1	2	2433	2569	1127	3000	1479
0	1	2	2440	2584	1130	3003	1479
0	0	0	2437	2580	1130	3000	1479
0	0	2	2437	2578	1130	3001	1478
0	0	0	2437	2577	1128	2999	1476
0	0	0	2433	2572	1124	2992	1471
0	0	2	2437	2578	1125	3000	1479
0	0	2	2436	2577	1128	3003	1483
1	3	0	2441	2581	1132	3001	1481
0	0	2	2433	2574	1135	2999	1475
0	0	0	2437	2578	1129	2999	1477
1	0	0	2437	2577	1129	3000	1478
1	0	0	2437	2577	1130	2999	1477
3	0	0	2436	2577	1127	2999	1480
0	0	0	2433	2572	1128	2994	1475
0	0	0	2434	2572	1124	2989	1471
1	0	0	2436	2578	1128	3000	1479
2	0	0	2436	2578	1128	2999	1478
0	1	2	2438	2579	1130	3000	1478
0	2	5	2430	2569	1123	2996	1476
0	1	0	2438	2579	1129	3000	1475
0	0	0	2437	2577	1127	3000	1479
2	0	0	2437	2578	1128	3002	1482
1	3	0	2430	2571	1121	2989	1475
0	1	2	2437	2578	1129	2999	1478
2	0	0	2437	2575	1129	3000	1479
0	0	0	2435	2575	1129	2998	1480
0	0	2	2437	2580	1132	3004	1482
0	0	0	2440	2576	1126	2995	1473
0	0	0	2438	2579	1128	3001	1479
2	0	0	2435	2576	1128	2998	1478
0	4	5	2436	2578	1129	3000	1478
1	3	5	2438	2580	1132	3005	1481
2	0	0	2434	2574	1125	2991	1473
1	3	6	2438	2580	1130	3000	1478
1	3	2	2438	2578	1131	2998	1478
2	0	0	2437	2578	1127	3000	1477
0	1	1	2436	2575	1129	2999	1477
0	0	0	2436	2576	1124	2993	1474
3	0	0	2437	2580	1134	3004	1481
1	4	0	2437	2580	1131	3001	1481
0	1	0	2439	2579	1131	3001	1479
0	5	1	2430	2572	1124	2995	1475
1	4	4	2436	2577	1130	3000	1476
0	0	0	2437	2578	1129	3000	1478
1	0	0	2437	2578	1129	2999	1477
1	0	6	2437	2580	1132	3003	1482
1	4	6	2438	2576	1125	2994	1473
1	3	4	2437	2579	1130	3000	1480
0	1	1	2437	2578	1129	2999	1478
0	1	2	2436	2577	1128	3001	1481
0	0	2	2439	2581	1133	3004	1483
0	0	1	2433	2573	1124	2995	1475
0	0	0	2438	2580	1129	2997	1478
1	0	0	2438	2579	1128	3002	1480
0	0	2	2438	2579	1129	2999	1477
1	0	1	2437	2578	1129	3000	1479
1	0	0	2437	2574	1124	2993	1473
0	1	2	2439	2582	1131	3006	1482
0	1	0	2433	2575	1127	3002	1479
0	1	3	2440	2583	1130	3003	1482
0	0	1	2433	2574	1123	2997	1477
1	0	3	2438	2579	1128	3001	1474
0	0	0	2437	2579	1131	3001	1478
1	0	2	2437	2579	1130	2995	1475
1	0	2	2437	2578	1129	3001	1479
0	1	4	2434	2574	1124	2998	1475
1	0	0	2441	2582	1129	3003	1480
1	0	4	2438	2580	1130	3000	1479
0	3	0	2438	2578	1129	3002	1479
0	2	2	2438	2580	1130	3003	1483
0	0	3	2434	2577	1123	2999	1478
0	0	1	2440	2581	1128	3002	1476
2	0	0	2438	2578	1130	3002	1480
0	1	3	2437	2579	1128	2996	1473
1	0	0	2437	2579	1129	2999	1479
0	1	5	2435	2571	1125	2994	1474
1	0	4	2438	2579	1130	3005	1482
0	2	0	2439	2581	1132	3003	1480
1	0	0	2440	2580	1131	3001	1479
1	0	0	2433	2573	1126	2997	1477
1	0	0	2438	2579	1128	2994	1471
0	0	0	2437	2579	1130	3001	1479
0	0	2	2437	2578	1128	2996	1479
0	1	0	2438	2581	1133	3005	1483
0	0	0	2436	2577	1127	2996	1475
0	2	2	2436	2577	1127	2994	1474
0	1	2	2436	2578	1129	3001	1479
1	0	0	2439	2577	1128	2998	1482
0	0	0	2439	2583	1130	3004	1482
0	0	0	2434	2574	1126	2996	1476
0	0	0	2439	2580	1129	3000	1477
1	1	3	2435	2577	1129	3001	1479
0	0	2	2431	2573	1127	3001	1477
0	0	1	2439	2580	1130	3002	1479
0	0	1	2439	2580	1129	3003	1480
0	1	2	2438	2580	1129	3003	1479
1	0	0	2438	2579	1128	3001	1480
0	3	2	2434	2575	1128	2996	1477
2	0	1	2441	2583	1132	3004	1481
0	4	0	2440	2580	1131	3004	1480
0	0	0	2439	2580	1130	3002	1479
0	2	1	2433	2576	1126	2999	1479
1	1	0	2438	2578	1129	3001	1479
0	1	5	2437	2580	1130	3001	1481
1	0	0	2438	2579	1132	3005	1482
2	0	0	2442	2583	1131	3005	1479
0	1	2	2435	2574	1126	2993	1474
0	0	0	2440	2579	1129	3003	1479
0	3	4	2439	2578	1130	3004	1480
0	0	0	2439	2579	1130	3002	1480
0	0	0	2439	2580	1130	3005	1482
2	0	1	2435	2576	1130	3003	1479
0	0	0	2441	2581	1132	3001	1479
1	3	3	2437	2578	1130	3002	1481
1	0	0	2438	2579	1127	3000	1480
0	0	0	2437	2580	1131	3004	1481
0	1	2	2435	2574	1124	2995	1474
1	2	0	2438	2580	1132	3005	1482
1	0	0	2442	2582	1132	3004	1481
0	2	3	2439	2580	1128	3002	1479
1	0	0	2435	2576	1127	3001	1478
2	0	0	2438	2578	1125	3001	1478
3	0	0	2438	2579	1129	3002	1479
0	0	0	2438	2577	1128	3002	1481
0	1	6	2440	2581	1133	3007	1491
2	0	0	2435	2576	1122	2996	1475
1	0	3	2440	2580	1131	3002	1480
0	1	2	2439	2580	1129	3002	1479
0	1	2	2439	2579	1130	3006	1481
0	0	0	2442	2583	1134	3004	1482
1	2	2	2434	2577	1127	3001	1478
0	0	0	2437	2578	1123	2999	1478
2	0	2	2437	2579	1130	3002	1479
0	1	0	2438	2572	1126	3001	1478
2	0	2	2438	2579	1130	3001	1478
0	0	0	2435	2575	1127	2998	1476
0	1	1	2441	2583	1131	3003	1481
0	0	2	2439	2580	1130	3002	1480
1	0	2	2439	2579	1130	3002	1479
2	0	3	2435	2575	1127	3001	1478
2	0	0	2438	2575	1128	3001	1479
0	1	0	2439	2579	1130	3004	1482
1	2	2	2437	2579	1131	3005	1481
1	0	0	2438	2582	1132	3003	1481
0	0	0	2431	2573	1125	2995	1474
3	0	0	2439	2579	1131	3000	1479
1	0	0	2440	2580	1129	3002	1479
0	0	0	2438	2579	1128	3001	1477
1	0	0	2438	2580	1130	2999	1478
0	1	6	2434	2575	1128	3000	1478
0	0	0	2438	2575	1126	3002	1481
0	0	0	2441	2583	1127	3003	1481
1	2	3	2439	2573	1128	3002	1478
1	4	0	2438	2578	1131	3002	1479
1	0	0	2432	2569	1125	2994	1473
0	2	2	2438	2580	1130	3001	1480
0	2	2	2437	2579	1129	3001	1479
1	0	6	2438	2579	1131	3005	1483
1	0	2	2438	2581	1129	3003	1480
0	0	5	2435	2576	1129	3000	1477
0	2	2	2438	2578	1130	3001	1479
2	0	0	2433	2575	1126	2999	1479
0	1	2	2438	2578	1130	3001	1480
2	0	5	2431	2570	1122	2995	1468
1	3	0	2432	2573	1126	2995	1471
0	1	2	2439	2579	1131	3002	1479
1	0	0	2438	2578	1130	3001	1479
1	3	0	2436	2580	1130	3002	1478
1	0	0	2434	2576	1129	3000	1478
0	3	0	2435	2574	1128	3004	1482
0	1	2	2441	2582	1130	3003	1482
1	0	0	2431	2577	1128	3001	1478
0	1	2	2437	2580	1131	3000	1479
0	4	0	2433	2573	1122	2994	1474
1	0	0	2439	2579	1128	3002	1479
1	0	0	2446	2578	1130	3001	1480
0	3	0	2438	2579	1132	3006	1482
0	3	2	2438	2581	1130	3002	1479
1	0	2	2434	2576	1130	2997	1476
0	2	0	2439	2579	1129	3001	1479
0	3	0	2435	2575	1128	3001	1479
0	1	0	2438	2578	1129	3002	1479
0	1	0	2437	2578	1125	3000	1479
1	0	0	2431	2572	1124	2996	1471
0	0	0	2439	2583	1134	3003	1482
0	1	5	2440	2581	1132	3003	1480
1	0	0	2439	2579	1130	3001	1479
0	0	0	2437	2578	1129	3001	1479
1	0	0	2441	2580	1132	3001	1479
0	1	0	2437	2579	1128	3001	1480
1	3	6	2437	2576	1127	3000	1477
1	2	0	2437	2577	1129	2994	1475
0	1	2	2437	2577	1128	3002	1479
2	0	2	2437	2577	1128	3002	1481
2	0	0	2439	2582	1132	3004	1481
0	1	0	2435	2573	1125	2993	1474
0	0	0	2438	2578	1128	3001	1479
2	0	0	2437	2578	1130	2999	1476
1	0	0	2436	2578	1131	3001	1481
1	0	0	2437	2577	1129	2999	1479
0	1	0	2437	2577	1125	2993	1473
1	2	2	2436	2578	1129	3000	1479
0	0	0	2436	2577	1129	2999	1478
0	2	1	2437	2578	1129	2999	1478
1	0	0	2431	2568	1122	2995	1478
0	0	0	2439	2582	1133	3003	1482
0	1	0	2437	2576	1130	3000	1479
2	0	6	2436	2578	1127	2999	1478
0	1	0	2434	2577	1127	2999	1478
0	0	2	2436	2576	1128	3001	1479
0	1	0	2437	2580	1129	2993	1476
0	1	2	2438	2579	1130	3002	1479
0	0	3	2435	2577	1129	2998	1478
0	0	0	2437	2578	1130	3000	1479
0	0	4	2432	2569	1125	2990	1472
2	0	0	2437	2577	1129	2999	1478
0	0	5	2437	2575	1130	3000	1481
2	0	3	2438	2581	1132	3003	1482
2	0	0	2438	2578	1129	3000	1480
0	0	0	2437	2578	1125	2994	1474
0	0	0	2437	2577	1130	3000	1478
0	0	0	2436	2577	1128	2999	1477
0	0	0	2436	2577	1129	2999	1478
0	0	6	2430	2569	1123	2992	1477
0	0	0	2433	2570	1122	2991	1470
0	1	2	2435	2577	1129	3002	1478
2	0	2	2437	2577	1130	2998	1479
1	2	0	2436	2579	1129	2999	1478
1	1	0	2435	2575	1124	2996	1479
0	3	1	2436	2576	1132	2998	1476
1	0	2	2439	2581	1130	3000	1479
1	0	2	2436	2578	1128	2999	1477
1	0	3	2437	2578	1129	3001	1478
0	0	3	2432	2570	1123	2992	1473
0	0	0	2438	2578	1130	2998	1478
0	3	2	2437	2577	1132	3001	1481
1	0	0	2438	2580	1134	3003	1482
0	0	2	2438	2577	1129	3001	1480
0	0	0	2437	2577	1126	2995	1472
0	1	0	2437	2578	1128	3001	1479
1	0	2	2434	2576	1127	3000	1477
2	0	3	2437	2578	1131	2998	1479
0	0	5	2435	2578	1133	3004	1481
0	0	0	2436	2574	1125	2995	1474
0	1	0	2438	2578	1130	2999	1479
3	0	0	2437	2576	1129	2999	1479
0	0	1	2437	2578	1127	2999	1478
0	0	0	2434	2576	1128	2997	1478
0	0	0	2434	2575	1126	2997	1477
1	1	0	2439	2581	1133	3003	1482
0	1	6	2438	2579	1131	3000	1479
0	0	2	2436	2577	1129	2999	1479
0	0	0	2430	2570	1122	2991	1473
2	0	2	2437	2578	1129	2999	1479
1	1	0	2437	2578	1129	2999	1478
1	0	5	2437	2577	1130	3002	1476
1	1	0	2439	2580	1131	3001	1481
1	0	1	2436	2575	1125	2992	1471
0	0	6	2437	2577	1130	2998	1479
1	2	0	2436	2575	1130	2999	1478
2	0	0	2437	2580	1131	3004	1481
0	0	2	2440	2579	1131	3000	1479
0	0	2	2432	2567	1122	2992	1470
0	0	0	2437	2579	1130	2999	1478
0	1	0	2437	2578	1129	2998	1479
0	1	0	2436	2577	1129	2999	1479
1	2	2	2434	2577	1128	3002	1481
1	3	0	2437	2581	1128	2997	1476
0	1	0	2438	2578	1131	3000	1479
0	1	0	2436	2576	1127	3000	1478
0	1	0	2437	2577	1131	3000	1479
0	0	0	2431	2569	1122	2994	1475
0	2	2	2437	2577	1130	2999	1476
0	0	0	2437	2579	1131	3007	1482
0	0	0	2440	2581	1142	3002	1473
0	0	0	2438	2578	1130	3000	1479
0	3	1	2436	2574	1123	2994	1471
0	1	0	2437	2576	1129	3000	1480
3	1	5	2437	2577	1129	2999	1479
0	1	0	2434	2575	1129	2996	1478
0	1	0	2437	2578	1129	2999	1480
0	1	0	2429	2571	1121	2992	1474
0	1	0	2437	2578	1132	3004	1482
0	1	4	2427	2573	1130	3000	1481
1	0	0	2430	2568	1122	2995	1475
2	0	2	2437	2577	1129	2998	1476
1	4	0	2437	2576	1129	2997	1477
2	0	2	2436	2576	1129	2998	1479
1	0	0	2435	2575	1128	2999	1478
1	0	1	2433	2570	1126	2995	1475
0	1	2	2439	2581	1131	3003	1481
0	2	3	2438	2578	1128	3000	1479
0	0	0	2436	2578	1129	2997	1479
2	0	0	2432	2570	1127	2997	1477
2	0	0	2436	2577	1127	2997	1478
0	0	0	2437	2576	1130	2997	1478
0	0	0	2435	2577	1125	3001	1482
0	1	1	2439	2581	1130	3002	1482
0	0	0	2434	2572	1125	2991	1471
0	0	6	2437	2578	1129	2999	1479
0	0	0	2437	2576	1129	2998	1477
0	0	0	2435	2576	1130	2999	1479
0	2	3	2439	2579	1132	2998	1478
1	4	0	2432	2569	1121	2995	1475
1	0	5	2436	2577	1131	2997	1474
0	1	1	2436	2576	1128	2998	1477
1	2	2	2435	2575	1129	2995	1476
0	0	0	2435	2574	1131	3001	1481
0	1	3	2435	2576	1122	2994	1473
0	3	4	2438	2578	1129	3001	1477
0	0	0	2438	2575	1129	2999	1477
0	1	1	2435	2577	1129	2997	1478
0	0	0	2427	2570	1126	2995	1476
2	0	2	2435	2575	1127	2996	1477
1	2	0	2436	2576	1130	3002	1482
0	0	0	2438	2578	1129	2999	1477
2	0	0	2437	2577	1130	2999	1478
2	0	0	2433	2571	1124	2991	1470
0	0	0	2436	2577	1130	2998	1478
1	1	2	2437	2576	1127	2997	1477
1	0	0	2437	2578	1130	2999	1479
2	0	0	2436	2576	1130	2998	1479
0	1	3	2428	2568	1124	2994	1475
0	0	1	2436	2577	1128	2995	1475
1	2	2	2435	2577	1129	2997	1476
0	0	0	2437	2577	1140	2990	1480
0	0	0	2437	2579	1131	3001	1480
1	0	0	2437	2571	1125	2993	1470
0	1	0	2437	2578	1126	2991	1472
1	0	0	2435	2574	1128	3001	1483
0	0	1	2439	2579	1132	3002	1479
1	4	3	2431	2570	1125	2995	1477
0	1	1	2437	2577	1128	2990	1475
0	1	0	2436	2576	1127	2999	1478
0	1	0	2436	2575	1124	2997	1477
0	1	1	2435	2576	1129	2999	1478
0	1	1	2432	2569	1123	2994	1475
1	3	1	2440	2580	1134	3001	1481
3	0	0	2437	2577	1129	2998	1478
2	0	2	2434	2575	1127	2999	1479
2	0	0	2437	2577	1127	2999	1478
1	2	2	2430	2568	1125	2998	1479
0	1	2	2437	2580	1132	2997	1476
1	0	0	2438	2578	1130	2999	1478
0	3	1	2435	2576	1124	2995	1476
0	3	2	2436	2576	1129	2997	1478
2	0	0	2429	2570	1122	2990	1472
0	0	0	2434	2576	1128	2998	1478
1	3	2	2435	2576	1130	3002	1482
2	0	2	2438	2580	1131	3000	1479
0	0	0	2431	2573	1126	2998	1477
0	1	2	2437	2578	1121	2997	1477
0	1	0	2436	2576	1129	2999	1479
0	0	0	2436	2570	1123	2996	1475
1	0	0	2435	2577	1127	2999	1478
0	0	0	2430	2569	1124	2994	1476
0	1	1	2434	2572	1124	2992	1469
0	0	0	2436	2577	1127	2998	1479
0	1	1	2436	2576	1128	2997	1478
0	0	5	2436	2576	1129	2999	1479
0	0	0	2427	2568	1128	2999	1481
0	1	0	2438	2581	1131	2993	1477
0	0	0	2438	2579	1129	3001	1478
2	0	0	2437	2578	1127	2993	1476
0	0	0	2435	2576	1128	2998	1478
0	0	0	2432	2571	1122	2990	1471
1	0	0	2436	2576	1129	2996	1479
2	0	3	2436	2576	1129	3003	1482
0	0	0	2439	2581	1132	3001	1481
1	0	2	2433	2573	1126	2997	1476
1	0	0	2437	2578	1124	2989	1477
0	0	0	2437	2577	1129	2998	1481
3	0	0	2437	2574	1122	2995	1477
1	0	0	2436	2577	1129	2999	1478
0	3	2	2437	2578	1131	2999	1478
0	0	0	2434	2572	1123	2990	1472
0	1	5	2436	2578	1130	2998	1479
1	2	0	2435	2575	1128	2998	1478
0	0	0	2436	2576	1128	2999	1480
1	0	1	2439	2581	1132	3001	1481
0	0	0	2436	2577	1129	2997	1479
1	0	0	2436	2576	1128	2999	1480
0	0	4	2432	2576	1129	3001	1481
1	4	0	2439	2579	1129	3000	1479
0	0	2	2437	2578	1129	2998	1477
0	0	0	2437	2575	1127	2999	1478
0	1	2	2437	2576	1130	2999	1478
1	0	0	2432	2567	1120	2992	1471
0	3	3	2437	2575	1128	2997	1479
0	0	0	2437	2579	1131	3003	1481
1	0	0	2439	2581	1132	3000	1480
0	1	1	2435	2575	1127	2997	1478
0	1	0	2437	2576	1128	2998	1478
0	1	0	2437	2578	1127	2999	1479
0	1	5	2435	2576	1128	2998	1477
1	0	1	2434	2576	1125	2998	1478
0	1	2	2431	2569	1124	2995	1474
2	0	0	2439	2581	1132	2999	1481
2	0	0	2436	2577	1126	2997	1479
0	1	1	2436	2577	1128	2999	1478
1	2	2	2438	2577	1130	2998	1480
1	0	6	2433	2575	1130	2998	1480
1	3	5	2440	2578	1130	3000	1478
3	0	0	2437	2577	1129	2997	1478
1	0	0	2435	2579	1128	2997	1470
1	2	2	2436	2577	1128	2998	1478
2	0	0	2433	2568	1122	2990	1475
0	1	5	2436	2576	1128	2999	1478
1	0	2	2437	2579	1131	3003	1482
0	0	0	2439	2579	1130	2991	1479
0	1	2	2435	2576	1129	2996	1478
1	0	4	2433	2575	1128	2998	1476
1	0	1	2436	2576	1128	2998	1478
1	0	0	2435	2575	1127	2998	1477
0	2	6	2436	2577	1127	2999	1480
1	3	3	2432	2572	1124	2995	1475
0	2	5	2433	2572	1125	2991	1471
0	0	0	2437	2578	1128	2998	1477
0	2	2	2437	2577	1130	2998	1479
0	0	0	2436	2578	1129	2997	1479
1	0	0	2433	2575	1128	2996	1478
0	0	0	2435	2574	1130	3000	1479
0	1	3	2439	2578	1130	3001	1480
2	0	0	2434	2575	1126	2998	1479
