# Supplementary material for: Assisting hand gesture classification and rehabilitation assessment via sEMG and finger motion data
Source: Front Bioeng Biotechnol. 2026 Jan 8;13:1751763. doi: 10.3389/fbioe.2025.1751763 (PMC12823985; doi:10.3389/fbioe.2025.1751763)
Supplement: Supplementary file 1 [file DataSheet1.zip › dataset/function 0/2/0/2.csv]

channel_2	channel_3	channel_6	pinky	ring finger	middle finger	forefinger	thumb
1	3	2	2430	2569	1132	2992	1481
1	0	2	2430	2568	1130	2988	1478
0	0	6	2430	2568	1129	2987	1478
1	0	6	2430	2568	1128	2989	1480
0	0	5	2429	2567	1128	2988	1478
0	0	6	2429	2567	1129	2988	1478
2	0	1	2426	2563	1128	2988	1482
2	0	2	2432	2567	1129	2989	1477
1	2	0	2430	2566	1128	2988	1478
2	0	0	2424	2555	1123	2975	1472
2	0	0	2426	2562	1129	2982	1478
0	0	2	2429	2563	1127	2986	1478
2	0	0	2430	2562	1127	2983	1479
0	1	6	2425	2563	1131	2986	1479
0	1	0	2428	2560	1129	2984	1476
1	0	0	2429	2564	1125	2975	1475
0	1	1	2428	2563	1128	2983	1479
0	1	2	2429	2562	1127	2984	1479
0	0	0	2421	2553	1121	2974	1472
0	1	0	2426	2562	1129	2986	1481
0	0	2	2431	2566	1133	2987	1481
0	1	2	2429	2564	1118	2985	1478
2	0	1	2427	2562	1128	2983	1478
0	0	0	2425	2561	1127	2978	1473
0	0	1	2430	2557	1123	2979	1476
0	1	0	2429	2564	1129	2983	1479
1	0	6	2429	2563	1129	2985	1478
2	0	0	2429	2563	1126	2983	1477
0	0	0	2424	2555	1124	2980	1474
1	0	3	2431	2565	1131	2985	1478
2	0	2	2432	2564	1130	2980	1478
2	0	0	2431	2565	1130	2984	1478
0	0	1	2425	2563	1128	2983	1478
0	4	4	2428	2563	1127	2983	1479
1	3	4	2429	2563	1125	2983	1477
3	0	0	2428	2562	1128	2982	1479
0	0	1	2429	2562	1126	2982	1473
2	0	1	2432	2566	1128	2985	1478
0	1	1	2431	2563	1129	2984	1478
0	0	1	2429	2563	1127	2985	1478
0	0	0	2420	2554	1123	2979	1474
0	0	1	2429	2561	1126	2985	1477
0	4	5	2430	2563	1129	2984	1479
1	3	2	2429	2565	1132	2988	1480
0	1	1	2430	2566	1129	2986	1478
0	1	2	2425	2558	1122	2976	1471
1	3	6	2429	2564	1127	2984	1478
0	1	5	2428	2564	1127	2983	1478
0	1	1	2429	2564	1128	2984	1478
0	1	0	2424	2559	1129	2984	1478
0	0	0	2422	2552	1120	2979	1476
0	2	6	2429	2564	1129	2984	1476
0	2	3	2430	2563	1130	2987	1479
0	0	0	2429	2562	1128	2985	1479
0	2	2	2430	2567	1133	2990	1482
0	2	0	2428	2558	1123	2980	1472
1	2	1	2429	2564	1127	2985	1477
2	2	1	2430	2564	1127	2985	1479
0	0	0	2430	2564	1129	2984	1479
0	0	0	2422	2559	1127	2983	1477
0	0	0	2428	2563	1128	2980	1480
0	1	0	2432	2566	1132	2987	1479
0	0	2	2430	2565	1130	2986	1479
0	0	0	2430	2563	1131	2985	1478
0	0	3	2426	2557	1121	2975	1471
0	0	0	2429	2564	1127	2984	1479
0	0	0	2429	2563	1128	2986	1477
0	1	1	2429	2564	1130	2987	1482
1	0	0	2430	2565	1128	2986	1478
2	0	0	2426	2555	1126	2983	1477
0	2	5	2431	2565	1128	2984	1474
0	0	2	2429	2563	1128	2984	1480
2	0	0	2429	2566	1128	2987	1482
2	0	0	2431	2565	1129	2986	1479
1	0	1	2426	2556	1122	2977	1471
0	3	0	2427	2563	1128	2983	1478
1	0	4	2429	2565	1127	2985	1477
0	0	1	2432	2566	1130	2985	1479
0	4	1	2423	2557	1125	2981	1476
0	2	0	2429	2563	1126	2981	1477
0	0	4	2429	2564	1129	2985	1477
0	0	3	2429	2563	1128	2984	1478
0	1	0	2429	2562	1128	2982	1479
0	1	0	2422	2557	1125	2980	1474
0	1	5	2431	2565	1131	2985	1478
0	1	5	2431	2565	1129	2984	1479
0	0	0	2429	2563	1127	2980	1479
1	0	0	2429	2563	1129	2983	1480
0	1	2	2426	2556	1129	2984	1480
1	0	0	2432	2567	1131	2980	1476
2	0	0	2430	2565	1131	2984	1479
1	0	0	2429	2564	1130	2982	1479
1	1	4	2429	2564	1128	2984	1478
0	2	2	2425	2557	1123	2976	1471
0	2	2	2428	2562	1129	2983	1479
3	0	0	2429	2565	1130	2988	1481
0	2	4	2432	2566	1130	2985	1479
1	4	0	2425	2560	1127	2982	1478
2	0	0	2429	2560	1123	2981	1477
0	0	0	2430	2562	1129	2985	1472
0	2	3	2429	2564	1128	2984	1479
2	0	0	2430	2564	1126	2984	1478
0	0	0	2423	2558	1123	2980	1472
0	1	3	2431	2566	1128	2986	1479
0	4	2	2428	2561	1126	2984	1476
0	2	5	2429	2564	1128	2985	1478
0	2	0	2429	2564	1128	2983	1479
1	0	0	2422	2562	1129	2986	1479
0	1	2	2432	2567	1123	2978	1476
2	0	2	2430	2564	1128	2984	1474
1	0	0	2430	2564	1126	2984	1477
0	1	4	2428	2563	1128	2985	1479
0	0	0	2423	2553	1122	2975	1471
0	2	0	2428	2562	1127	2983	1478
0	1	0	2431	2565	1130	2987	1480
2	0	2	2432	2567	1131	2985	1480
3	0	0	2425	2560	1127	2983	1477
2	0	2	2429	2555	1122	2981	1477
0	0	0	2429	2564	1129	2977	1466
0	2	0	2429	2563	1127	2982	1479
0	2	1	2428	2562	1128	2984	1478
0	1	3	2421	2554	1122	2976	1470
0	2	4	2426	2559	1123	2977	1472
0	2	0	2427	2562	1130	2983	1477
1	0	0	2428	2564	1128	2985	1478
1	0	0	2430	2563	1127	2982	1479
0	2	0	2422	2558	1125	2982	1477
0	0	0	2429	2563	1128	2983	1479
0	0	0	2429	2563	1127	2984	1478
0	1	2	2426	2562	1129	2985	1481
0	4	0	2431	2566	1132	2980	1475
0	0	5	2430	2564	1126	2985	1479
1	0	0	2430	2564	1129	2985	1478
1	0	1	2430	2564	1127	2984	1478
1	0	2	2423	2556	1121	2976	1473
0	4	2	2430	2563	1129	2983	1478
0	2	2	2430	2565	1129	2988	1480
0	1	1	2432	2566	1130	2984	1479
2	0	0	2429	2563	1128	2983	1479
0	0	2	2429	2564	1124	2979	1471
2	0	0	2429	2563	1128	2982	1477
1	3	0	2428	2563	1127	2984	1478
2	0	0	2428	2562	1127	2986	1479
0	0	1	2422	2555	1126	2979	1476
0	0	1	2430	2565	1130	2985	1479
0	1	2	2429	2564	1129	2984	1478
0	0	0	2428	2563	1129	2980	1476
0	1	0	2428	2563	1130	2987	1483
1	0	0	2431	2565	1131	2986	1479
1	3	0	2430	2564	1128	2981	1475
1	0	2	2430	2561	1128	2982	1479
2	0	1	2429	2563	1127	2985	1478
0	2	0	2428	2564	1127	2984	1479
1	1	1	2423	2554	1123	2976	1471
0	1	3	2428	2564	1129	2987	1481
0	1	2	2432	2567	1127	2986	1479
1	2	1	2431	2564	1129	2984	1479
0	1	3	2427	2563	1126	2983	1479
0	2	1	2428	2564	1124	2978	1471
0	1	5	2427	2562	1126	2984	1478
0	1	5	2428	2563	1129	2985	1481
0	0	0	2430	2566	1131	2986	1480
1	0	0	2424	2558	1123	2981	1475
1	0	0	2430	2562	1130	2985	1476
1	0	3	2428	2562	1128	2983	1477
0	2	0	2428	2564	1128	2988	1481
0	0	0	2430	2563	1129	2985	1479
0	1	1	2428	2562	1127	2985	1476
0	0	1	2427	2562	1122	2977	1471
3	0	0	2425	2560	1124	2982	1477
0	1	2	2428	2563	1127	2983	1478
1	0	2	2428	2563	1129	2986	1479
0	0	0	2424	2558	1134	2978	1477
1	0	0	2430	2563	1128	2983	1478
0	1	0	2428	2562	1128	2983	1478
0	0	0	2427	2563	1127	2983	1480
0	2	3	2427	2562	1127	2982	1477
1	0	0	2427	2560	1123	2976	1471
1	0	0	2425	2561	1128	2984	1481
0	1	3	2431	2566	1131	2986	1479
0	3	0	2430	2564	1130	2985	1478
0	0	1	2422	2552	1117	2980	1476
1	4	0	2421	2553	1122	2974	1470
0	0	1	2428	2561	1128	2984	1481
0	4	0	2430	2566	1130	2987	1480
1	0	1	2430	2565	1127	2984	1476
0	0	0	2427	2562	1129	2981	1478
0	1	0	2427	2561	1124	2977	1473
1	0	0	2424	2558	1126	2982	1477
0	0	2	2428	2563	1127	2984	1478
1	2	0	2428	2563	1129	2985	1480
0	3	5	2423	2559	1121	2980	1477
0	3	5	2430	2564	1130	2985	1476
2	0	0	2429	2563	1129	2983	1478
0	0	0	2429	2563	1127	2983	1477
0	0	0	2427	2563	1130	2984	1470
0	2	4	2429	2562	1128	2979	1474
0	0	0	2427	2560	1128	2985	1478
1	1	4	2428	2564	1128	2981	1478
0	0	0	2429	2562	1127	2984	1478
1	0	6	2429	2563	1130	2986	1480
0	2	1	2426	2558	1126	2977	1474
3	0	5	2430	2565	1129	2984	1479
1	0	5	2429	2563	1129	2985	1478
2	0	5	2429	2564	1129	2981	1479
0	1	2	2429	2562	1129	2982	1479
0	2	2	2428	2560	1124	2978	1472
3	0	0	2421	2561	1129	2987	1480
0	1	1	2429	2563	1128	2984	1479
1	0	0	2429	2562	1128	2985	1479
0	2	2	2422	2554	1122	2978	1478
1	0	0	2430	2566	1131	2983	1475
2	0	0	2433	2568	1133	2986	1481
0	1	0	2429	2562	1128	2984	1478
0	0	0	2427	2563	1127	2984	1478
1	1	3	2425	2557	1123	2976	1470
0	1	3	2426	2560	1128	2983	1477
2	0	0	2429	2563	1126	2984	1480
1	2	0	2428	2562	1127	2984	1479
1	0	2	2429	2563	1127	2984	1478
0	0	0	2423	2555	1121	2978	1475
0	0	6	2428	2562	1126	2983	1472
0	0	3	2428	2564	1130	2988	1482
0	2	2	2429	2564	1128	2983	1477
2	0	4	2429	2564	1135	2987	1482
0	1	1	2432	2568	1130	2985	1477
0	0	2	2431	2565	1127	2984	1478
1	2	0	2430	2563	1130	2986	1478
1	1	0	2422	2553	1118	2975	1469
1	2	0	2429	2562	1129	2984	1478
0	0	0	2429	2563	1128	2983	1480
0	0	6	2429	2565	1130	2988	1482
1	0	0	2427	2564	1130	2985	1479
1	0	2	2429	2564	1128	2985	1473
0	0	0	2429	2565	1128	2983	1477
0	1	0	2429	2564	1127	2985	1478
0	1	0	2429	2562	1129	2984	1478
1	0	5	2421	2551	1121	2975	1473
0	1	1	2429	2564	1129	2987	1482
1	0	4	2432	2566	1129	2985	1480
2	0	1	2431	2563	1127	2984	1479
0	0	0	2429	2563	1126	2984	1478
1	0	0	2424	2561	1127	2983	1477
1	0	5	2428	2563	1129	2988	1482
2	0	4	2433	2569	1131	2983	1479
0	1	2	2430	2566	1130	2985	1480
1	0	1	2431	2564	1128	2985	1478
0	1	0	2425	2556	1119	2976	1471
0	0	0	2430	2563	1129	2983	1478
1	3	2	2429	2565	1127	2985	1478
0	1	0	2429	2565	1130	2988	1482
0	1	0	2430	2565	1130	2985	1479
1	1	1	2428	2563	1127	2981	1473
1	2	2	2429	2561	1127	2982	1477
0	1	0	2429	2564	1128	2983	1479
1	4	3	2429	2562	1128	2983	1479
0	0	0	2422	2555	1121	2972	1468
0	0	0	2427	2564	1131	2987	1482
2	0	2	2432	2566	1131	2985	1479
0	1	0	2429	2564	1130	2984	1478
0	1	0	2429	2563	1128	2982	1479
0	0	5	2426	2561	1126	2982	1479
0	1	1	2421	2561	1125	2983	1475
0	1	0	2428	2562	1123	2985	1478
3	0	1	2432	2567	1131	2987	1480
0	2	0	2431	2565	1128	2988	1479
0	0	0	2424	2554	1119	2977	1471
1	0	1	2429	2564	1129	2983	1479
0	0	0	2429	2563	1126	2983	1478
2	0	4	2429	2563	1126	2983	1477
0	0	0	2427	2563	1131	2986	1481
0	0	0	2428	2566	1125	2981	1473
0	1	0	2428	2560	1125	2982	1475
1	3	0	2429	2564	1127	2984	1478
0	1	0	2428	2563	1128	2983	1478
0	1	1	2423	2554	1120	2972	1471
0	0	5	2429	2564	1130	2985	1481
1	2	6	2430	2567	1131	2987	1481
2	0	1	2428	2563	1128	2983	1479
0	0	0	2430	2564	1129	2983	1479
0	3	0	2427	2562	1128	2983	1478
2	0	5	2426	2562	1128	2981	1478
0	0	4	2432	2561	1126	2983	1479
0	0	3	2429	2565	1126	2984	1477
0	0	3	2429	2562	1128	2983	1478
0	0	5	2422	2554	1121	2977	1471
0	0	2	2428	2562	1127	2984	1478
0	1	0	2429	2563	1129	2984	1479
2	0	2	2429	2564	1131	2987	1481
0	0	0	2431	2564	1129	2985	1479
1	0	2	2425	2563	1125	2979	1473
1	1	3	2424	2557	1127	2983	1476
2	0	0	2429	2563	1129	2983	1479
0	0	0	2430	2563	1129	2981	1478
1	1	3	2422	2554	1121	2971	1475
0	1	0	2429	2566	1131	2986	1481
0	0	5	2428	2562	1129	2984	1481
0	1	0	2432	2567	1130	2987	1479
0	2	1	2430	2565	1128	2984	1477
1	4	0	2428	2563	1125	2984	1479
1	1	1	2426	2561	1124	2977	1472
1	2	2	2422	2555	1125	2980	1475
0	0	0	2428	2563	1128	2983	1478
0	0	0	2429	2562	1130	2982	1481
0	0	0	2426	2559	1126	2977	1476
1	0	0	2429	2565	1129	2984	1479
0	1	0	2429	2563	1128	2981	1479
0	1	0	2427	2561	1129	2983	1478
0	1	0	2428	2562	1128	2983	1478
1	0	1	2428	2560	1124	2974	1470
0	2	0	2422	2557	1127	2983	1480
0	0	0	2431	2566	1130	2987	1480
0	0	0	2431	2566	1130	2984	1479
0	0	2	2424	2555	1123	2978	1474
0	3	2	2423	2551	1118	2976	1469
0	1	1	2428	2562	1129	2984	1481
0	2	2	2435	2567	1132	2986	1482
1	0	0	2431	2566	1130	2983	1477
0	1	0	2429	2561	1127	2983	1477
2	0	5	2432	2566	1130	2984	1479
0	1	0	2429	2562	1129	2983	1478
0	0	2	2428	2565	1129	2983	1478
0	0	5	2427	2556	1125	2970	1475
0	1	0	2431	2567	1130	2983	1477
2	0	0	2429	2563	1129	2984	1477
1	1	0	2428	2563	1117	2983	1478
1	0	3	2420	2557	1125	2982	1477
0	0	1	2428	2562	1129	2983	1478
0	0	0	2429	2563	1129	2984	1478
0	1	0	2428	2565	1131	2988	1482
0	2	0	2431	2565	1131	2985	1478
0	0	0	2425	2556	1121	2972	1469
0	1	0	2428	2563	1128	2983	1479
1	1	5	2428	2562	1129	2983	1478
0	0	0	2428	2562	1127	2983	1478
0	1	1	2424	2561	1127	2982	1478
0	2	2	2430	2564	1129	2987	1473
0	0	0	2431	2565	1131	2982	1477
1	0	5	2429	2563	1127	2983	1477
0	0	0	2429	2564	1128	2975	1478
0	3	3	2427	2564	1130	2986	1480
0	2	2	2427	2557	1124	2977	1470
0	0	0	2429	2563	1127	2984	1478
1	0	6	2428	2562	1128	2980	1479
0	1	1	2425	2562	1128	2983	1477
0	3	2	2424	2562	1125	2982	1476
0	1	0	2428	2561	1125	2983	1477
1	1	2	2430	2566	1130	2987	1475
0	0	2	2426	2562	1128	2982	1477
1	0	2	2429	2563	1126	2983	1477
0	0	5	2421	2553	1120	2974	1471
1	0	0	2427	2562	1130	2987	1481
1	0	6	2432	2567	1130	2983	1478
0	1	2	2430	2563	1128	2984	1477
0	0	0	2426	2560	1127	2981	1477
0	0	0	2428	2560	1127	2982	1476
3	0	5	2428	2561	1125	2985	1479
0	0	0	2431	2568	1131	2985	1477
0	0	0	2430	2565	1129	2983	1478
0	1	0	2427	2562	1129	2982	1477
0	0	1	2422	2553	1119	2971	1471
0	1	1	2428	2562	1127	2983	1477
2	0	0	2427	2561	1128	2983	1477
2	0	6	2429	2563	1129	2986	1480
0	1	2	2427	2563	1128	2984	1473
0	2	6	2429	2558	1126	2982	1477
0	1	2	2429	2562	1128	2978	1475
0	4	0	2429	2562	1129	2983	1477
3	0	6	2428	2562	1127	2983	1477
0	0	0	2423	2554	1120	2974	1470
0	1	0	2428	2562	1130	2987	1481
0	0	0	2430	2567	1133	2984	1480
0	3	3	2429	2564	1130	2983	1478
0	0	0	2426	2560	1127	2983	1477
1	0	0	2423	2557	1126	2981	1475
0	0	0	2428	2560	1122	2985	1479
0	1	0	2432	2567	1139	2987	1473
0	1	0	2430	2564	1129	2983	1479
0	0	4	2429	2563	1128	2982	1478
2	0	0	2423	2556	1121	2976	1469
0	3	5	2426	2562	1126	2982	1477
0	1	0	2425	2563	1128	2983	1476
0	0	0	2428	2562	1129	2984	1481
1	0	4	2427	2564	1130	2985	1480
0	0	0	2428	2554	1126	2984	1477
1	1	2	2428	2564	1128	2977	1473
0	0	0	2429	2563	1127	2983	1477
0	0	0	2428	2563	1127	2984	1478
1	1	0	2423	2553	1123	2975	1470
2	0	5	2427	2562	1128	2986	1481
0	2	2	2429	2561	1124	2980	1475
0	0	0	2429	2565	1131	2985	1479
0	3	2	2428	2563	1128	2983	1476
0	0	0	2423	2557	1127	2980	1477
1	0	2	2428	2557	1118	2981	1474
1	0	3	2428	2561	1127	2982	1471
1	4	2	2428	2565	1130	2986	1480
0	1	2	2429	2562	1129	2983	1479
3	0	0	2423	2551	1118	2976	1468
1	0	0	2427	2561	1128	2982	1477
0	0	0	2427	2562	1127	2984	1478
0	1	0	2428	2561	1128	2983	1478
0	0	0	2426	2561	1128	2986	1480
0	1	0	2426	2557	1129	2983	1475
3	0	0	2430	2562	1121	2975	1474
0	4	0	2428	2562	1126	2983	1477
0	4	0	2429	2563	1126	2983	1478
0	0	0	2421	2556	1122	2975	1469
1	0	0	2427	2562	1127	2983	1477
1	3	3	2428	2564	1130	2988	1480
1	2	2	2427	2562	1125	2984	1477
2	0	5	2427	2562	1128	2983	1479
1	4	2	2425	2560	1127	2982	1477
0	1	0	2425	2553	1124	2984	1477
2	0	6	2430	2568	1127	2973	1476
1	2	0	2426	2558	1123	2977	1471
1	4	2	2427	2565	1127	2985	1475
0	1	0	2430	2565	1130	2984	1479
0	1	0	2429	2563	1129	2984	1477
3	0	6	2428	2562	1128	2983	1478
2	0	0	2423	2556	1120	2976	1475
2	0	6	2429	2563	1130	2982	1476
0	1	1	2429	2562	1128	2982	1478
0	1	1	2430	2565	1129	2987	1481
0	2	2	2432	2565	1128	2984	1477
0	1	2	2427	2557	1122	2975	1473
1	3	2	2429	2562	1127	2982	1478
0	1	0	2428	2562	1128	2983	1477
0	1	1	2429	2561	1124	2983	1477
1	2	0	2421	2554	1123	2980	1477
1	0	5	2430	2565	1131	2984	1480
0	2	2	2431	2565	1130	2984	1479
1	0	5	2429	2564	1125	2983	1477
1	1	1	2429	2563	1127	2982	1476
0	1	1	2428	2561	1128	2983	1479
1	4	2	2429	2558	1126	2977	1476
0	1	2	2428	2562	1128	2986	1482
0	1	2	2432	2566	1130	2986	1479
1	1	0	2431	2563	1127	2983	1478
0	1	2	2424	2552	1125	2980	1476
0	1	2	2429	2563	1126	2981	1475
0	0	0	2427	2563	1128	2982	1479
1	0	5	2429	2563	1128	2983	1478
1	3	2	2428	2563	1130	2986	1480
1	1	0	2428	2558	1125	2978	1472
0	1	0	2429	2563	1128	2983	1479
2	0	6	2429	2563	1127	2984	1480
2	0	0	2429	2563	1128	2982	1478
0	1	2	2424	2558	1126	2981	1476
0	0	1	2430	2558	1123	2983	1478
1	2	2	2431	2566	1130	2987	1479
2	0	2	2430	2564	1130	2984	1478
0	0	0	2427	2564	1127	2983	1478
1	0	0	2429	2560	1126	2982	1478
0	0	0	2425	2556	1123	2978	1476
0	0	0	2432	2563	1130	2984	1480
1	1	2	2433	2564	1128	2984	1478
0	0	0	2430	2564	1129	2982	1479
0	1	2	2423	2556	1126	2981	1477
1	1	1	2430	2564	1126	2981	1477
1	2	2	2429	2562	1126	2984	1475
2	0	5	2430	2565	1132	2987	1483
0	0	2	2430	2566	1128	2985	1479
1	2	3	2423	2556	1122	2974	1472
3	0	0	2429	2562	1128	2982	1478
1	0	1	2430	2562	1128	2983	1478
0	1	0	2429	2562	1126	2982	1478
2	0	4	2427	2558	1126	2981	1480
0	0	0	2431	2560	1128	2987	1478
0	0	0	2433	2565	1129	2974	1477
0	0	0	2429	2562	1128	2981	1477
1	0	6	2428	2562	1128	2983	1478
1	0	6	2429	2563	1129	2987	1480
0	0	0	2425	2559	1124	2978	1471
0	2	1	2430	2563	1127	2982	1478
0	3	2	2430	2563	1128	2982	1479
0	0	5	2428	2562	1129	2986	1481
2	0	5	2423	2557	1122	2976	1470
2	0	0	2428	2561	1127	2983	1478
0	0	0	2429	2563	1128	2983	1478
1	3	2	2429	2563	1128	2985	1480
0	0	0	2424	2559	1129	2984	1479
0	0	0	2431	2564	1126	2974	1477
0	0	0	2430	2562	1129	2983	1479
1	3	1	2429	2562	1128	2981	1478
1	2	2	2429	2562	1128	2983	1478
0	0	0	2426	2557	1122	2975	1471
2	0	0	2429	2559	1125	2976	1473
0	3	4	2428	2560	1127	2982	1478
0	4	5	2429	2563	1125	2985	1478
0	0	0	2429	2564	1128	2984	1479
0	1	3	2426	2553	1122	2980	1475
1	1	0	2430	2563	1126	2975	1475
0	1	1	2431	2566	1131	2989	1481
0	1	0	2431	2565	1129	2984	1479
1	0	0	2430	2563	1128	2984	1478
0	1	0	2425	2555	1121	2974	1471
2	0	0	2428	2562	1128	2981	1479
1	0	0	2429	2562	1129	2984	1478
0	0	1	2429	2563	1128	2985	1478
1	0	0	2425	2560	1130	2984	1478
0	0	0	2431	2565	1124	2977	1477
0	4	0	2430	2563	1128	2984	1477
1	0	2	2429	2562	1127	2982	1478
1	0	0	2429	2562	1127	2983	1479
1	0	0	2429	2565	1131	2984	1481
1	0	0	2429	2560	1123	2978	1470
1	1	3	2428	2562	1125	2984	1478
1	0	0	2430	2562	1129	2985	1477
0	0	0	2429	2563	1129	2983	1478
0	1	2	2426	2552	1125	2981	1476
