# Supplementary material for: Assisting hand gesture classification and rehabilitation assessment via sEMG and finger motion data
Source: Front Bioeng Biotechnol. 2026 Jan 8;13:1751763. doi: 10.3389/fbioe.2025.1751763 (PMC12823985; doi:10.3389/fbioe.2025.1751763)
Supplement: Supplementary file 1 [file DataSheet1.zip › dataset/function 0/2/0/3.csv]

channel_2	channel_3	channel_6	pinky	ring finger	middle finger	forefinger	thumb
1	0	2	2423	2554	1126	2976	1476
0	1	2	2426	2556	1127	2973	1477
1	0	5	2423	2555	1127	2976	1478
0	1	0	2418	2541	1119	2959	1475
0	2	0	2419	2537	1121	2965	1477
0	0	0	2419	2542	1127	2965	1477
0	0	0	2420	2542	1123	2959	1472
1	1	7	2419	2542	1124	2964	1474
0	0	0	2419	2541	1123	2962	1475
0	3	3	2419	2541	1121	2963	1475
0	2	1	2413	2532	1114	2954	1466
0	3	0	2417	2540	1122	2966	1478
0	0	0	2418	2541	1121	2959	1472
0	0	0	2417	2539	1124	2965	1477
2	0	0	2421	2543	1123	2965	1474
0	0	0	2420	2541	1120	2959	1468
0	1	1	2418	2541	1123	2963	1474
0	1	1	2419	2540	1120	2964	1475
0	1	1	2418	2541	1124	2963	1475
2	0	4	2413	2533	1118	2957	1470
2	0	0	2415	2535	1116	2949	1469
1	0	0	2418	2541	1121	2964	1475
2	0	0	2419	2538	1123	2963	1475
0	0	1	2419	2537	1119	2961	1473
0	2	0	2417	2539	1123	2964	1477
0	1	0	2418	2542	1127	2962	1473
0	0	1	2421	2542	1123	2964	1475
2	0	0	2419	2541	1125	2963	1474
0	0	0	2419	2541	1123	2963	1474
1	0	0	2410	2531	1116	2955	1468
2	0	3	2419	2539	1123	2964	1474
0	4	4	2419	2540	1125	2967	1478
0	0	0	2417	2540	1123	2964	1475
0	1	2	2419	2541	1124	2961	1476
1	0	0	2417	2540	1120	2959	1470
2	0	0	2420	2540	1123	2963	1474
0	0	0	2417	2541	1123	2962	1475
1	0	3	2417	2541	1124	2964	1474
2	0	0	2419	2541	1123	2962	1476
1	0	0	2413	2533	1116	2950	1469
0	0	0	2419	2541	1123	2962	1475
2	0	3	2418	2542	1124	2962	1475
0	1	2	2420	2536	1115	2960	1475
0	1	6	2420	2543	1127	2966	1478
0	0	0	2417	2541	1125	2959	1471
0	0	0	2420	2541	1123	2964	1475
0	2	5	2418	2540	1123	2964	1476
1	0	0	2419	2543	1122	2963	1475
1	1	1	2411	2534	1115	2957	1468
0	0	0	2419	2541	1124	2966	1478
0	1	1	2422	2545	1126	2967	1477
0	1	0	2414	2537	1119	2962	1474
0	0	1	2419	2541	1121	2963	1474
0	3	4	2417	2539	1121	2953	1468
0	1	0	2419	2542	1123	2962	1474
1	2	1	2420	2543	1125	2964	1476
1	0	0	2418	2541	1121	2962	1475
0	1	3	2418	2540	1123	2962	1474
0	1	2	2412	2534	1117	2958	1471
0	0	0	2421	2544	1124	2965	1476
2	0	5	2420	2543	1125	2963	1475
0	1	0	2428	2552	1129	2974	1484
1	1	0	2420	2540	1122	2963	1475
2	0	3	2419	2539	1122	2964	1475
0	1	3	2419	2541	1121	2964	1471
0	0	6	2419	2541	1122	2965	1476
0	0	0	2418	2539	1119	2960	1469
0	2	6	2423	2545	1125	2965	1476
1	3	1	2422	2541	1123	2964	1474
2	0	0	2419	2542	1123	2964	1475
0	1	1	2413	2536	1119	2961	1475
0	0	0	2420	2540	1123	2963	1474
0	2	2	2419	2541	1125	2965	1479
0	3	2	2420	2541	1124	2965	1478
0	1	2	2420	2543	1126	2967	1477
0	2	2	2414	2536	1118	2957	1470
0	0	0	2419	2538	1123	2965	1473
0	1	1	2420	2542	1123	2965	1476
0	0	0	2420	2542	1123	2963	1473
0	1	0	2415	2538	1122	2962	1475
0	0	4	2415	2535	1119	2963	1473
2	0	5	2419	2542	1123	2961	1473
1	0	1	2419	2540	1125	2964	1476
0	1	1	2419	2541	1125	2964	1475
2	0	4	2419	2541	1123	2964	1475
0	0	5	2415	2537	1120	2959	1471
1	3	2	2423	2545	1124	2966	1474
1	0	3	2420	2541	1124	2962	1475
0	0	0	2418	2540	1123	2962	1472
0	0	0	2414	2537	1120	2962	1473
0	0	5	2419	2540	1120	2961	1475
1	0	0	2418	2539	1122	2966	1476
2	0	2	2418	2542	1126	2967	1477
0	1	0	2421	2543	1124	2965	1475
1	0	1	2415	2534	1118	2957	1467
0	1	2	2416	2541	1123	2962	1475
0	0	6	2419	2541	1122	2964	1474
0	1	1	2419	2540	1123	2956	1469
1	0	2	2420	2542	1125	2962	1475
0	1	0	2410	2537	1120	2963	1475
0	0	0	2419	2541	1120	2961	1471
2	0	4	2421	2543	1124	2963	1475
0	0	7	2419	2542	1122	2964	1474
1	0	3	2419	2541	1124	2963	1475
1	4	2	2416	2534	1114	2955	1468
0	1	1	2419	2541	1124	2964	1475
1	0	0	2418	2540	1122	2967	1478
0	0	0	2421	2545	1125	2965	1474
1	3	1	2416	2540	1122	2964	1475
0	1	0	2419	2538	1121	2958	1474
0	1	0	2419	2542	1124	2962	1475
0	0	0	2419	2541	1121	2963	1475
1	0	0	2419	2541	1122	2963	1475
0	1	0	2413	2533	1119	2956	1470
2	0	5	2422	2543	1127	2965	1477
0	1	0	2421	2543	1123	2965	1474
0	0	0	2420	2542	1126	2964	1476
0	0	4	2420	2542	1123	2963	1474
1	2	2	2415	2539	1123	2965	1477
2	0	2	2421	2540	1118	2957	1475
0	0	1	2420	2541	1125	2963	1475
0	0	3	2417	2541	1123	2963	1476
3	0	5	2419	2542	1123	2963	1476
1	3	3	2411	2536	1119	2956	1469
0	0	0	2419	2542	1126	2966	1478
0	0	0	2422	2545	1126	2967	1477
0	0	0	2421	2542	1122	2957	1472
0	1	1	2417	2539	1123	2962	1475
0	0	0	2415	2537	1122	2963	1474
0	2	2	2419	2541	1123	2964	1476
0	1	2	2418	2541	1121	2964	1475
1	2	1	2418	2543	1124	2967	1479
2	0	0	2415	2537	1120	2956	1470
0	1	2	2420	2543	1125	2960	1477
2	0	0	2420	2541	1123	2965	1476
0	1	0	2418	2541	1124	2965	1477
0	1	0	2420	2544	1121	2963	1472
0	0	0	2419	2541	1121	2963	1474
1	2	0	2415	2531	1120	2963	1474
1	1	0	2418	2542	1123	2965	1474
2	0	3	2418	2539	1123	2963	1474
0	0	4	2419	2541	1124	2963	1476
2	0	0	2414	2534	1118	2957	1471
0	3	2	2422	2546	1127	2966	1477
0	0	3	2420	2543	1122	2964	1475
0	2	1	2419	2539	1118	2959	1473
0	1	1	2417	2540	1123	2962	1476
0	1	0	2414	2539	1122	2956	1470
1	3	1	2417	2541	1125	2966	1478
0	2	1	2420	2545	1125	2965	1476
1	3	1	2421	2542	1125	2964	1477
0	0	0	2411	2531	1117	2955	1468
2	0	1	2412	2532	1117	2955	1466
0	0	7	2419	2542	1125	2966	1479
2	0	2	2422	2546	1125	2966	1475
0	1	0	2420	2540	1119	2956	1473
0	1	0	2418	2540	1121	2965	1473
1	3	3	2422	2544	1124	2964	1475
0	2	1	2419	2541	1123	2963	1474
0	0	0	2419	2540	1123	2958	1474
0	2	0	2417	2537	1119	2960	1471
1	3	3	2421	2545	1123	2967	1477
1	3	5	2418	2543	1123	2965	1474
0	1	1	2419	2541	1125	2964	1474
0	1	2	2412	2533	1119	2959	1473
1	3	2	2418	2541	1123	2962	1475
1	0	3	2418	2541	1120	2963	1475
0	1	0	2419	2542	1126	2968	1478
1	0	2	2421	2545	1124	2966	1475
0	0	0	2416	2535	1116	2956	1468
1	0	2	2422	2542	1122	2964	1474
0	1	0	2419	2541	1121	2964	1475
0	0	5	2418	2541	1122	2961	1471
0	1	0	2414	2535	1121	2961	1473
1	2	0	2421	2542	1126	2967	1477
0	3	1	2421	2543	1122	2965	1476
0	0	0	2420	2541	1123	2964	1474
0	0	6	2419	2539	1122	2964	1475
0	2	1	2417	2540	1125	2967	1477
0	1	0	2417	2539	1121	2956	1469
0	0	0	2420	2543	1125	2964	1476
3	0	0	2418	2541	1122	2963	1476
1	0	1	2419	2545	1123	2965	1473
0	0	0	2413	2537	1120	2962	1474
1	0	2	2419	2542	1123	2961	1474
0	0	0	2418	2543	1125	2968	1479
1	4	0	2420	2545	1121	2966	1477
1	4	0	2420	2539	1123	2964	1476
0	1	1	2414	2533	1117	2954	1470
0	0	0	2419	2540	1123	2964	1475
0	0	5	2419	2541	1123	2963	1477
1	0	5	2419	2540	1123	2962	1473
0	0	0	2417	2541	1126	2967	1476
0	0	4	2421	2542	1121	2965	1475
2	0	3	2421	2545	1125	2963	1477
0	0	0	2422	2544	1125	2965	1478
0	1	1	2419	2540	1125	2965	1474
0	0	0	2421	2541	1122	2965	1474
0	0	0	2415	2536	1118	2956	1469
0	1	1	2420	2540	1124	2966	1475
0	1	4	2419	2541	1123	2966	1476
2	0	0	2420	2544	1127	2965	1472
1	0	0	2418	2540	1123	2963	1476
0	0	0	2420	2539	1121	2960	1475
0	1	0	2420	2541	1123	2963	1475
1	0	6	2417	2541	1122	2963	1474
0	1	0	2419	2540	1124	2961	1473
0	0	3	2414	2534	1115	2955	1470
2	0	1	2420	2544	1125	2964	1478
2	0	0	2421	2542	1125	2966	1476
0	2	1	2419	2542	1123	2959	1473
1	0	0	2418	2540	1121	2964	1474
0	1	2	2413	2537	1121	2963	1477
0	1	3	2421	2545	1119	2961	1477
1	0	1	2421	2542	1124	2964	1476
1	4	6	2419	2541	1123	2963	1476
0	1	4	2419	2543	1122	2963	1477
1	3	2	2412	2533	1116	2953	1470
0	0	0	2420	2540	1118	2963	1474
1	1	0	2419	2541	1122	2966	1478
0	0	0	2421	2545	1124	2962	1474
1	1	0	2419	2541	1125	2964	1476
0	0	0	2416	2538	1121	2962	1475
1	0	4	2420	2542	1122	2964	1475
1	1	2	2419	2541	1122	2964	1475
0	0	0	2420	2542	1123	2965	1477
0	0	0	2410	2531	1118	2957	1472
2	0	2	2421	2546	1126	2966	1479
3	0	2	2422	2543	1124	2966	1477
0	2	1	2420	2538	1118	2961	1473
1	3	2	2420	2539	1119	2956	1467
0	4	0	2417	2538	1120	2964	1475
0	0	0	2417	2529	1120	2962	1476
2	0	5	2420	2544	1125	2969	1478
0	0	5	2422	2544	1125	2965	1476
0	1	0	2420	2542	1122	2964	1475
1	0	0	2416	2533	1117	2954	1468
1	0	0	2420	2542	1124	2964	1474
1	0	0	2419	2542	1124	2963	1476
0	0	2	2419	2540	1119	2953	1473
0	0	0	2417	2539	1125	2967	1479
1	4	1	2415	2540	1124	2965	1473
1	0	2	2422	2543	1125	2964	1476
3	0	0	2420	2542	1122	2964	1475
0	1	0	2420	2541	1124	2964	1475
0	0	0	2414	2534	1115	2955	1468
0	0	0	2419	2541	1123	2965	1480
0	0	0	2421	2545	1126	2966	1478
1	0	0	2420	2541	1124	2963	1476
1	0	0	2419	2541	1119	2954	1469
0	1	1	2417	2539	1120	2962	1477
0	1	0	2415	2532	1123	2963	1477
0	2	2	2422	2544	1124	2966	1477
0	1	6	2427	2544	1125	2965	1472
2	0	6	2422	2545	1123	2958	1472
2	0	0	2422	2543	1125	2965	1474
1	0	0	2421	2542	1124	2963	1477
0	1	0	2419	2541	1124	2963	1474
0	1	0	2413	2534	1116	2957	1469
0	0	2	2419	2541	1123	2963	1476
0	1	2	2419	2540	1126	2966	1477
1	0	2	2421	2545	1124	2966	1478
0	1	0	2420	2540	1124	2963	1476
0	3	0	2419	2538	1118	2958	1467
1	0	1	2420	2542	1122	2965	1476
0	0	0	2420	2542	1121	2964	1475
0	1	5	2419	2542	1123	2963	1475
0	4	0	2414	2534	1121	2963	1476
0	1	3	2423	2545	1124	2965	1475
0	0	2	2421	2534	1125	2963	1475
2	0	1	2420	2541	1121	2963	1474
0	0	1	2419	2541	1124	2964	1476
1	1	0	2421	2546	1130	2974	1485
1	0	5	2422	2543	1122	2957	1468
0	0	0	2421	2543	1125	2963	1476
3	0	1	2421	2542	1125	2964	1475
0	0	1	2419	2542	1122	2964	1476
0	0	3	2414	2534	1117	2957	1473
0	3	0	2420	2539	1122	2963	1480
0	1	0	2419	2540	1125	2965	1478
0	0	3	2421	2545	1126	2965	1477
2	0	1	2420	2542	1122	2965	1476
0	0	3	2418	2536	1116	2956	1468
0	1	2	2421	2542	1121	2963	1474
0	1	0	2420	2541	1124	2963	1477
0	1	6	2418	2542	1124	2963	1476
1	0	1	2413	2535	1121	2961	1472
1	0	2	2419	2542	1124	2960	1476
0	3	0	2420	2544	1127	2968	1479
1	0	0	2421	2544	1125	2965	1476
0	0	0	2418	2542	1122	2963	1473
2	0	2	2418	2541	1124	2962	1476
0	0	1	2418	2537	1120	2959	1473
0	0	0	2422	2545	1124	2967	1477
0	1	2	2418	2542	1125	2963	1476
2	0	0	2419	2542	1124	2964	1476
0	1	2	2415	2535	1120	2959	1473
2	0	2	2419	2542	1123	2959	1474
0	1	2	2420	2542	1124	2962	1476
0	1	3	2419	2542	1123	2967	1478
0	1	3	2423	2545	1125	2965	1475
1	0	0	2416	2537	1121	2957	1466
1	4	0	2419	2542	1122	2963	1475
2	0	0	2419	2542	1124	2963	1473
0	1	2	2418	2540	1123	2964	1474
0	0	2	2414	2538	1120	2963	1476
1	0	0	2422	2545	1123	2965	1476
1	0	0	2423	2544	1125	2965	1477
1	0	2	2423	2548	1129	2972	1483
0	0	0	2419	2540	1121	2961	1475
1	0	0	2417	2542	1126	2966	1478
1	4	5	2419	2540	1120	2958	1470
0	0	0	2421	2542	1125	2964	1475
0	1	1	2419	2542	1124	2964	1476
1	0	0	2419	2541	1123	2963	1474
0	0	0	2414	2535	1121	2961	1473
0	1	0	2419	2541	1117	2957	1475
0	0	0	2419	2541	1123	2963	1475
0	1	0	2418	2540	1123	2963	1475
2	0	0	2419	2542	1124	2963	1476
0	0	1	2418	2535	1117	2957	1469
0	2	6	2420	2545	1127	2967	1478
1	0	0	2422	2545	1127	2965	1477
3	0	0	2420	2541	1124	2960	1471
0	1	2	2415	2538	1120	2962	1474
0	1	2	2420	2534	1119	2961	1473
1	0	0	2419	2544	1126	2961	1474
1	0	5	2422	2543	1125	2964	1476
0	1	3	2418	2541	1123	2962	1475
1	0	4	2419	2542	1124	2963	1476
0	0	0	2415	2535	1118	2954	1467
0	0	0	2421	2541	1124	2961	1476
0	0	0	2420	2541	1122	2965	1476
2	0	0	2420	2545	1125	2967	1477
1	3	4	2414	2539	1121	2963	1475
0	0	2	2419	2541	1118	2960	1473
2	0	0	2417	2542	1124	2964	1475
1	0	0	2417	2540	1122	2963	1475
0	1	1	2419	2543	1124	2963	1476
0	0	2	2415	2535	1118	2956	1472
0	0	2	2421	2544	1127	2967	1477
0	2	3	2422	2544	1122	2965	1476
2	0	0	2419	2541	1118	2957	1468
0	2	0	2416	2539	1122	2961	1472
1	0	0	2413	2535	1123	2963	1476
0	2	0	2420	2545	1119	2961	1475
0	2	0	2422	2544	1124	2965	1476
1	0	0	2418	2540	1123	2962	1475
0	0	2	2419	2541	1123	2963	1475
0	1	2	2421	2540	1124	2965	1476
0	0	0	2422	2544	1125	2965	1477
0	2	0	2419	2544	1127	2971	1480
0	4	0	2419	2541	1122	2962	1472
2	0	0	2423	2545	1125	2968	1476
1	0	0	2423	2544	1125	2967	1477
1	2	1	2421	2544	1124	2966	1475
0	0	2	2422	2541	1124	2966	1477
0	1	0	2421	2543	1123	2962	1471
0	0	2	2423	2547	1125	2970	1479
0	1	3	2425	2547	1127	2969	1478
1	0	0	2423	2544	1126	2967	1477
3	0	0	2417	2537	1119	2958	1474
0	0	3	2423	2545	1124	2967	1475
1	0	0	2422	2544	1125	2966	1477
2	0	0	2422	2542	1123	2968	1479
0	2	2	2424	2547	1128	2969	1478
0	1	5	2424	2543	1120	2961	1472
0	2	0	2422	2545	1124	2967	1477
0	2	3	2420	2543	1125	2967	1476
2	0	0	2422	2545	1126	2968	1480
0	0	5	2425	2548	1128	2970	1479
1	1	0	2417	2539	1119	2959	1474
2	0	1	2423	2545	1126	2967	1479
0	0	1	2423	2543	1127	2969	1481
0	0	2	2422	2546	1126	2967	1479
1	0	0	2423	2545	1123	2967	1477
0	0	0	2422	2543	1121	2961	1473
0	1	2	2422	2545	1126	2967	1478
0	1	2	2421	2544	1123	2967	1478
0	2	0	2421	2543	1125	2967	1476
0	1	3	2413	2539	1118	2965	1483
1	1	0	2424	2547	1127	2970	1475
2	0	0	2424	2546	1125	2965	1478
2	0	0	2421	2544	1123	2967	1477
1	2	0	2422	2542	1124	2965	1477
0	0	1	2420	2541	1119	2959	1471
0	0	3	2425	2548	1125	2961	1472
1	0	0	2424	2546	1126	2967	1478
1	3	6	2423	2545	1124	2967	1477
0	1	2	2422	2544	1124	2967	1477
3	0	0	2413	2535	1117	2961	1475
1	1	0	2422	2544	1123	2967	1474
0	4	0	2422	2545	1126	2964	1480
0	1	0	2423	2543	1126	2967	1477
0	4	0	2422	2544	1124	2966	1478
1	0	0	2421	2540	1122	2961	1470
0	1	1	2422	2545	1126	2966	1476
0	3	3	2422	2544	1126	2967	1478
1	0	1	2421	2544	1125	2967	1480
0	1	2	2418	2539	1123	2967	1478
0	2	0	2425	2546	1126	2964	1474
0	1	3	2422	2545	1125	2966	1478
1	0	1	2421	2543	1125	2967	1475
0	1	5	2422	2544	1125	2966	1478
0	1	0	2423	2546	1126	2969	1476
0	0	0	2422	2539	1122	2959	1473
0	1	0	2422	2544	1126	2967	1475
0	1	1	2422	2543	1125	2967	1476
0	0	0	2422	2545	1123	2967	1476
2	0	0	2414	2535	1120	2963	1475
1	0	0	2421	2544	1125	2962	1473
1	0	0	2424	2548	1127	2967	1479
0	0	1	2423	2545	1124	2968	1478
2	0	0	2422	2545	1125	2967	1478
0	2	4	2419	2539	1120	2961	1470
0	2	3	2422	2545	1124	2968	1479
1	3	0	2423	2547	1128	2970	1479
0	1	2	2424	2546	1126	2967	1472
0	1	0	2417	2537	1123	2964	1477
0	3	1	2423	2545	1121	2961	1474
0	1	2	2422	2543	1126	2967	1477
0	0	1	2421	2542	1125	2966	1477
0	1	1	2419	2542	1120	2968	1477
1	0	0	2421	2544	1125	2967	1477
0	3	0	2417	2535	1123	2959	1470
1	2	4	2422	2542	1127	2966	1478
0	0	0	2422	2544	1125	2969	1479
1	0	1	2423	2547	1129	2969	1478
2	0	0	2418	2540	1123	2965	1474
2	0	2	2422	2544	1119	2960	1474
2	0	2	2422	2544	1125	2966	1478
0	0	1	2420	2543	1125	2966	1476
2	0	2	2422	2544	1124	2967	1476
1	3	5	2419	2539	1120	2964	1474
0	0	1	2425	2547	1128	2969	1477
0	0	0	2423	2545	1125	2966	1478
0	2	3	2422	2544	1125	2958	1469
1	4	0	2417	2539	1124	2964	1475
0	0	2	2421	2536	1118	2962	1476
0	2	3	2421	2543	1125	2967	1478
0	2	0	2422	2545	1125	2966	1477
1	0	0	2420	2542	1125	2966	1475
1	3	2	2422	2543	1124	2966	1477
0	1	2	2420	2536	1119	2955	1470
0	3	2	2422	2543	1127	2970	1480
0	2	5	2416	2534	1118	2958	1472
0	1	2	2416	2534	1114	2957	1469
1	2	3	2421	2541	1123	2965	1477
3	0	0	2422	2545	1127	2968	1479
0	0	0	2423	2542	1123	2966	1484
1	3	2	2420	2541	1124	2965	1475
0	1	0	2420	2542	1125	2957	1471
0	0	0	2421	2542	1124	2964	1476
1	0	2	2422	2542	1124	2965	1476
1	0	4	2421	2541	1124	2967	1479
1	2	1	2415	2537	1121	2956	1471
1	0	0	2423	2543	1125	2966	1478
0	2	2	2422	2542	1123	2965	1477
0	0	0	2420	2540	1123	2965	1486
0	1	2	2420	2542	1123	2961	1477
0	4	3	2420	2540	1119	2957	1470
0	0	4	2420	2542	1123	2967	1479
2	0	4	2421	2545	1127	2970	1479
2	0	3	2423	2545	1125	2965	1477
1	0	2	2421	2543	1122	2964	1476
0	2	0	2416	2534	1117	2954	1470
0	0	0	2421	2543	1124	2966	1476
1	4	2	2421	2542	1125	2964	1476
1	0	3	2419	2541	1127	2969	1479
1	0	3	2423	2544	1126	2965	1476
1	0	6	2422	2542	1120	2962	1470
0	0	0	2422	2544	1126	2966	1478
0	0	0	2421	2543	1123	2966	1475
