# Supplementary material for: Assisting hand gesture classification and rehabilitation assessment via sEMG and finger motion data
Source: Front Bioeng Biotechnol. 2026 Jan 8;13:1751763. doi: 10.3389/fbioe.2025.1751763 (PMC12823985; doi:10.3389/fbioe.2025.1751763)
Supplement: Supplementary file 1 [file DataSheet1.zip › dataset/function 0/2/0/4.csv]

channel_2	channel_3	channel_6	pinky	ring finger	middle finger	forefinger	thumb
1	0	5	2413	2530	1119	2955	1473
1	0	3	2418	2535	1124	2959	1475
0	2	0	2418	2540	1125	2963	1477
0	0	0	2421	2540	1123	2961	1475
2	0	0	2418	2537	1122	2960	1475
0	1	4	2411	2533	1117	2953	1467
1	0	0	2418	2536	1122	2960	1472
0	1	2	2417	2536	1123	2957	1475
1	3	0	2418	2537	1123	2959	1475
0	1	0	2412	2534	1121	2962	1476
0	0	0	2421	2540	1123	2960	1474
1	1	2	2418	2538	1124	2959	1474
2	0	3	2417	2537	1123	2959	1475
0	0	0	2418	2536	1123	2959	1474
2	0	0	2412	2528	1116	2952	1464
2	0	3	2417	2536	1122	2960	1474
0	0	2	2417	2539	1127	2963	1477
0	1	0	2421	2539	1124	2961	1475
0	0	0	2414	2532	1118	2951	1468
0	0	1	2415	2534	1121	2957	1473
0	1	0	2415	2534	1123	2960	1478
0	0	0	2418	2538	1124	2959	1476
0	4	2	2410	2529	1117	2951	1471
2	0	1	2417	2535	1123	2957	1475
2	0	0	2415	2533	1120	2957	1473
0	1	0	2414	2534	1120	2957	1472
1	3	2	2415	2533	1122	2956	1473
0	1	0	2411	2530	1117	2953	1470
0	2	1	2417	2538	1122	2960	1476
1	3	2	2415	2535	1121	2958	1474
0	0	0	2415	2532	1123	2957	1473
0	0	2	2408	2527	1118	2955	1472
0	1	1	2414	2535	1123	2955	1474
2	0	0	2413	2534	1122	2956	1474
0	4	2	2414	2535	1124	2960	1476
1	0	0	2417	2537	1124	2959	1475
1	0	0	2413	2534	1120	2956	1474
0	1	2	2413	2530	1117	2950	1466
0	2	2	2414	2533	1121	2957	1472
0	1	2	2414	2535	1123	2960	1477
2	0	0	2418	2538	1124	2958	1475
1	4	5	2410	2529	1118	2954	1470
0	0	1	2415	2532	1122	2955	1471
0	0	2	2414	2534	1121	2957	1473
0	0	2	2414	2534	1122	2953	1473
1	0	0	2415	2533	1122	2957	1473
2	0	1	2408	2530	1115	2951	1469
0	0	0	2417	2539	1124	2957	1475
2	0	0	2416	2535	1123	2958	1473
1	0	0	2415	2535	1124	2957	1474
0	0	0	2407	2526	1118	2955	1470
0	4	5	2416	2534	1116	2952	1471
0	1	3	2415	2535	1121	2957	1473
1	0	1	2414	2533	1120	2956	1473
1	4	3	2415	2536	1124	2958	1473
0	1	0	2414	2534	1123	2956	1474
0	0	3	2410	2530	1118	2949	1467
1	0	2	2415	2534	1121	2957	1474
0	0	0	2415	2533	1122	2957	1473
1	3	2	2415	2534	1122	2957	1474
0	0	0	2411	2530	1121	2956	1472
2	0	3	2416	2536	1119	2951	1472
0	1	0	2415	2534	1121	2956	1473
0	0	0	2413	2535	1123	2956	1473
0	1	0	2413	2534	1122	2956	1471
1	2	0	2411	2526	1119	2949	1466
0	0	3	2414	2536	1124	2961	1476
1	2	0	2417	2537	1124	2959	1473
1	0	3	2416	2534	1123	2956	1467
0	4	2	2410	2530	1120	2954	1472
0	1	0	2415	2528	1118	2953	1471
0	1	0	2414	2535	1121	2956	1473
0	1	0	2416	2535	1122	2957	1473
0	0	1	2413	2533	1120	2955	1472
0	0	0	2414	2533	1122	2954	1473
0	0	0	2410	2527	1112	2945	1466
1	0	0	2414	2534	1120	2957	1474
0	0	3	2414	2533	1122	2958	1477
0	0	3	2417	2537	1125	2960	1475
1	2	1	2409	2529	1120	2954	1469
0	1	0	2414	2533	1119	2951	1470
0	0	3	2414	2532	1122	2956	1472
1	2	0	2413	2533	1121	2955	1472
0	0	6	2414	2533	1121	2956	1471
1	1	0	2408	2527	1116	2952	1468
1	0	1	2417	2537	1121	2958	1475
0	0	4	2414	2535	1122	2957	1473
0	0	0	2413	2534	1123	2956	1468
0	1	6	2409	2530	1120	2955	1472
0	1	0	2414	2527	1117	2953	1471
2	0	2	2413	2534	1123	2949	1470
0	0	0	2413	2533	1122	2956	1473
0	1	0	2412	2533	1121	2956	1474
0	0	1	2414	2535	1124	2959	1475
1	0	2	2413	2527	1117	2950	1465
0	1	1	2415	2535	1122	2957	1473
0	1	0	2414	2534	1123	2956	1474
0	2	6	2414	2531	1122	2955	1474
1	0	0	2407	2528	1120	2954	1471
1	3	2	2414	2534	1115	2952	1474
0	1	1	2415	2535	1125	2960	1477
2	0	2	2414	2536	1123	2958	1474
0	0	0	2415	2536	1123	2956	1474
0	2	2	2409	2527	1115	2946	1463
0	0	0	2415	2537	1122	2957	1474
0	0	0	2418	2533	1122	2956	1473
1	2	1	2414	2533	1123	2948	1463
1	2	1	2411	2533	1123	2959	1475
0	1	1	2407	2529	1119	2954	1471
0	0	0	2414	2535	1115	2950	1469
0	0	4	2414	2533	1123	2955	1473
2	0	6	2413	2532	1118	2954	1474
0	0	0	2414	2535	1123	2959	1477
0	0	0	2415	2535	1122	2957	1473
0	0	5	2416	2535	1122	2956	1474
1	0	4	2415	2534	1123	2957	1474
0	1	0	2409	2525	1114	2946	1466
0	3	0	2415	2534	1123	2956	1472
1	4	0	2415	2534	1122	2957	1475
0	0	0	2415	2536	1124	2959	1475
1	2	2	2416	2535	1123	2956	1474
1	2	0	2414	2534	1121	2951	1469
0	0	0	2415	2534	1120	2955	1472
0	0	0	2415	2533	1123	2957	1474
1	3	2	2416	2535	1121	2957	1474
0	0	0	2405	2526	1116	2949	1473
1	0	0	2417	2538	1125	2960	1476
0	1	0	2417	2536	1123	2957	1474
0	1	0	2414	2533	1122	2956	1472
1	0	4	2414	2532	1121	2956	1473
1	0	2	2413	2529	1117	2948	1466
0	1	1	2413	2532	1118	2956	1472
2	0	0	2415	2533	1122	2954	1471
1	4	5	2412	2532	1122	2954	1472
0	1	0	2414	2532	1122	2955	1472
1	0	0	2406	2523	1114	2953	1464
0	0	2	2413	2531	1120	2956	1476
1	2	2	2415	2535	1125	2958	1475
0	1	0	2415	2530	1122	2955	1473
2	0	3	2413	2532	1120	2955	1473
0	0	0	2413	2532	1118	2949	1466
2	0	4	2410	2529	1121	2955	1476
2	0	0	2415	2535	1123	2956	1473
0	1	1	2413	2532	1121	2955	1473
0	1	2	2407	2523	1111	2938	1468
2	0	5	2413	2533	1121	2955	1472
0	0	0	2413	2533	1122	2954	1472
2	0	6	2410	2531	1119	2955	1474
0	0	1	2414	2532	1126	2959	1475
0	0	0	2415	2531	1116	2950	1466
0	2	2	2412	2531	1118	2950	1467
0	0	0	2413	2531	1121	2955	1472
0	0	0	2413	2531	1122	2954	1473
1	0	2	2413	2533	1124	2959	1477
3	0	0	2411	2528	1117	2948	1466
0	1	0	2415	2533	1123	2955	1473
0	2	2	2414	2534	1121	2957	1472
0	2	1	2411	2528	1120	2953	1472
2	0	6	2412	2532	1119	2955	1472
0	0	0	2413	2530	1118	2944	1466
0	0	0	2414	2535	1123	2960	1475
2	0	4	2418	2537	1123	2958	1473
1	2	0	2415	2532	1123	2956	1472
0	1	2	2408	2525	1114	2950	1469
0	0	0	2413	2533	1122	2955	1468
0	0	0	2413	2531	1122	2955	1473
0	0	0	2410	2530	1120	2954	1474
1	0	0	2412	2533	1123	2959	1477
1	0	0	2413	2531	1123	2955	1471
0	1	2	2412	2531	1119	2947	1465
2	0	0	2413	2532	1122	2954	1472
2	0	0	2413	2534	1122	2956	1472
0	0	6	2413	2534	1124	2958	1476
1	0	1	2411	2528	1115	2949	1469
1	4	5	2415	2534	1122	2956	1473
1	0	0	2414	2533	1122	2955	1473
0	1	0	2408	2528	1119	2953	1471
1	0	4	2411	2530	1119	2955	1472
0	3	2	2411	2528	1118	2947	1467
1	0	0	2414	2534	1123	2960	1475
0	1	0	2416	2535	1123	2955	1474
0	0	0	2414	2533	1120	2956	1474
1	3	2	2405	2522	1115	2950	1469
1	0	3	2415	2531	1122	2957	1467
1	0	2	2413	2532	1122	2956	1474
1	0	0	2409	2530	1120	2955	1471
0	0	0	2410	2525	1121	2955	1473
1	0	6	2411	2533	1122	2954	1473
2	0	0	2409	2531	1116	2948	1467
0	0	0	2413	2531	1122	2954	1473
0	3	5	2414	2531	1120	2954	1470
3	0	0	2413	2531	1120	2954	1471
3	0	0	2406	2523	1116	2946	1472
0	0	0	2415	2535	1124	2957	1474
1	2	4	2414	2536	1122	2955	1471
0	0	0	2406	2527	1119	2953	1471
0	4	6	2412	2532	1121	2955	1471
0	0	0	2411	2528	1116	2947	1465
0	1	0	2412	2531	1119	2955	1471
0	0	1	2413	2534	1123	2958	1476
0	1	2	2415	2536	1121	2954	1473
0	1	2	2405	2523	1115	2949	1469
3	0	1	2413	2531	1121	2953	1465
0	1	2	2413	2531	1122	2955	1471
0	2	0	2415	2535	1126	2957	1473
1	3	0	2410	2524	1118	2952	1471
1	0	2	2411	2530	1121	2953	1473
1	0	1	2413	2530	1119	2947	1468
0	3	3	2416	2535	1123	2956	1472
0	0	2	2409	2526	1115	2946	1465
0	0	0	2409	2527	1115	2946	1463
0	1	0	2412	2531	1120	2954	1471
1	3	3	2412	2531	1121	2954	1472
0	2	2	2412	2534	1123	2957	1466
0	1	2	2408	2530	1120	2953	1471
0	4	3	2413	2531	1121	2954	1473
1	2	3	2414	2531	1119	2955	1470
2	0	0	2415	2531	1120	2953	1471
0	0	0	2411	2531	1121	2953	1472
0	1	1	2406	2521	1116	2947	1465
0	0	6	2414	2533	1123	2958	1473
1	0	0	2416	2535	1123	2955	1473
0	0	0	2414	2533	1120	2952	1471
0	3	2	2410	2529	1120	2953	1471
1	0	0	2412	2530	1118	2954	1470
0	1	1	2413	2530	1119	2954	1472
0	1	2	2413	2532	1122	2954	1474
3	0	0	2413	2533	1124	2959	1475
0	4	2	2413	2531	1121	2953	1472
2	0	1	2408	2525	1115	2947	1464
2	0	2	2414	2532	1119	2954	1470
0	2	0	2413	2531	1121	2954	1471
2	0	0	2413	2531	1123	2953	1470
0	1	4	2409	2528	1117	2955	1474
0	1	3	2414	2531	1123	2957	1470
0	1	3	2413	2533	1122	2951	1473
1	0	1	2412	2531	1122	2954	1473
0	0	2	2412	2531	1121	2953	1472
1	0	0	2409	2523	1113	2947	1464
1	3	0	2414	2530	1120	2954	1472
2	0	0	2413	2532	1116	2957	1476
1	0	0	2414	2534	1124	2950	1474
0	4	0	2410	2529	1122	2952	1471
1	0	2	2407	2530	1120	2955	1468
1	0	0	2412	2532	1118	2954	1472
0	1	5	2412	2532	1120	2954	1470
3	0	2	2415	2532	1121	2955	1471
3	0	2	2413	2531	1121	2954	1472
2	0	1	2407	2524	1116	2942	1465
0	1	0	2413	2531	1120	2955	1470
0	4	0	2412	2531	1123	2954	1473
0	0	2	2413	2532	1122	2951	1471
0	1	5	2412	2532	1123	2955	1473
0	1	0	2412	2530	1121	2953	1471
0	1	2	2414	2532	1127	2954	1471
1	0	1	2412	2529	1127	2951	1471
1	0	0	2412	2530	1120	2952	1473
0	0	0	2405	2521	1114	2944	1463
1	1	1	2413	2532	1122	2958	1476
2	0	0	2416	2535	1123	2956	1473
0	1	3	2414	2532	1118	2951	1470
1	1	0	2411	2531	1120	2952	1471
0	1	3	2410	2530	1120	2951	1468
2	0	0	2413	2531	1119	2954	1472
0	1	0	2414	2531	1122	2953	1473
1	0	0	2412	2529	1122	2954	1471
0	0	1	2413	2532	1122	2953	1475
2	0	2	2409	2527	1117	2948	1468
1	0	0	2415	2537	1123	2955	1480
0	0	2	2415	2531	1122	2955	1473
2	0	6	2413	2532	1121	2949	1469
2	0	0	2410	2531	1120	2954	1473
0	0	0	2407	2529	1119	2952	1470
0	0	2	2414	2531	1124	2956	1473
1	1	2	2414	2533	1125	2959	1474
1	0	0	2416	2536	1123	2956	1473
1	0	5	2408	2525	1114	2944	1463
0	1	1	2412	2532	1121	2953	1474
1	3	5	2413	2531	1121	2953	1472
0	0	0	2413	2526	1115	2952	1470
1	0	1	2411	2531	1119	2955	1475
0	1	1	2412	2533	1125	2953	1469
0	1	1	2410	2527	1117	2952	1470
0	1	2	2414	2532	1121	2953	1473
0	0	0	2411	2532	1122	2949	1472
2	0	0	2410	2531	1123	2954	1475
1	0	0	2408	2525	1117	2950	1468
2	0	0	2413	2535	1123	2957	1474
1	0	0	2414	2533	1123	2955	1473
0	1	1	2414	2533	1115	2950	1470
1	0	0	2413	2531	1121	2954	1471
1	2	7	2406	2530	1121	2950	1467
0	0	0	2413	2532	1122	2955	1475
1	1	0	2414	2534	1126	2956	1475
1	0	0	2416	2534	1123	2956	1473
0	0	2	2404	2524	1114	2947	1464
0	2	2	2414	2533	1122	2955	1474
1	0	0	2413	2532	1122	2954	1472
1	0	0	2413	2521	1116	2952	1471
1	0	0	2413	2531	1121	2954	1474
1	0	0	2413	2531	1122	2952	1473
2	0	2	2408	2527	1120	2953	1471
1	0	6	2414	2532	1120	2954	1473
2	0	4	2413	2531	1123	2954	1472
0	0	2	2414	2532	1122	2955	1474
1	2	4	2414	2532	1120	2955	1474
0	0	2	2413	2532	1121	2954	1474
0	0	0	2414	2534	1123	2958	1476
1	0	5	2409	2525	1111	2944	1469
1	3	3	2415	2532	1122	2955	1471
1	0	0	2414	2532	1121	2954	1474
0	1	3	2412	2532	1119	2954	1471
0	2	0	2410	2532	1121	2953	1472
1	0	0	2414	2528	1117	2951	1468
0	0	0	2416	2535	1124	2957	1475
1	0	2	2415	2533	1123	2955	1473
0	2	0	2413	2532	1120	2955	1472
0	0	0	2405	2523	1114	2950	1469
0	2	0	2414	2532	1122	2955	1471
0	4	1	2414	2533	1121	2956	1474
1	0	0	2414	2533	1120	2955	1471
1	0	1	2413	2531	1123	2954	1473
0	1	0	2410	2526	1118	2948	1468
1	0	2	2415	2536	1125	2957	1474
0	1	0	2413	2532	1121	2955	1473
3	0	0	2414	2533	1120	2955	1471
0	0	2	2414	2533	1121	2955	1473
0	1	0	2407	2527	1119	2952	1473
0	4	0	2417	2536	1122	2956	1473
1	0	0	2415	2533	1122	2954	1470
0	1	6	2413	2532	1120	2954	1472
0	0	1	2413	2532	1119	2954	1471
2	0	5	2413	2528	1117	2948	1466
2	0	1	2413	2531	1123	2954	1472
0	2	0	2414	2535	1124	2959	1476
0	1	0	2416	2535	1123	2956	1473
0	1	0	2409	2526	1117	2951	1470
1	0	2	2413	2532	1120	2946	1469
0	2	0	2413	2531	1121	2954	1471
0	1	0	2411	2531	1121	2953	1470
0	1	2	2413	2531	1120	2954	1472
1	0	2	2409	2528	1117	2949	1469
0	2	0	2413	2528	1116	2947	1466
0	4	0	2413	2531	1121	2953	1473
0	1	0	2413	2531	1119	2954	1472
0	0	4	2414	2532	1122	2954	1472
0	1	0	2407	2527	1117	2954	1473
0	2	0	2416	2535	1124	2955	1471
0	2	0	2414	2533	1120	2954	1472
0	3	0	2411	2531	1119	2952	1471
1	0	1	2413	2530	1122	2956	1472
0	1	0	2411	2526	1113	2945	1466
0	1	6	2413	2532	1121	2954	1473
3	0	1	2413	2533	1124	2957	1476
0	3	0	2416	2536	1124	2956	1475
0	0	1	2409	2527	1119	2951	1470
0	0	0	2414	2532	1121	2950	1468
1	0	4	2414	2532	1122	2954	1472
2	0	5	2412	2531	1121	2952	1473
0	0	0	2413	2532	1121	2954	1473
0	1	0	2414	2532	1124	2958	1474
1	0	1	2415	2533	1119	2949	1468
1	0	2	2414	2533	1122	2954	1474
1	0	1	2413	2533	1122	2954	1473
0	1	5	2413	2532	1121	2955	1473
0	2	3	2407	2524	1115	2949	1470
0	1	0	2414	2532	1123	2955	1471
0	2	0	2414	2535	1122	2959	1475
1	0	0	2413	2532	1120	2955	1472
0	2	0	2411	2530	1122	2953	1472
2	0	0	2410	2527	1114	2944	1465
0	0	2	2413	2531	1121	2952	1473
0	1	0	2412	2533	1122	2952	1473
1	0	4	2413	2532	1124	2958	1475
0	0	6	2407	2526	1119	2954	1472
1	0	2	2415	2534	1121	2949	1469
0	1	3	2415	2532	1122	2954	1473
0	1	1	2412	2531	1121	2953	1472
0	0	0	2407	2530	1122	2956	1475
0	1	5	2415	2535	1115	2955	1472
0	2	0	2412	2528	1118	2948	1466
1	0	1	2414	2532	1120	2954	1473
1	0	2	2413	2532	1121	2953	1471
1	0	0	2413	2531	1122	2952	1473
1	0	0	2406	2523	1113	2951	1471
0	0	1	2414	2535	1120	2956	1467
0	0	1	2415	2534	1124	2955	1472
0	0	0	2410	2530	1122	2953	1472
0	2	0	2412	2532	1122	2953	1471
1	4	0	2408	2526	1117	2945	1463
0	0	0	2413	2531	1121	2953	1471
1	0	0	2412	2531	1122	2955	1474
2	0	1	2415	2535	1126	2956	1474
1	0	0	2408	2525	1118	2951	1471
0	1	2	2411	2532	1122	2945	1466
2	0	2	2413	2532	1120	2954	1471
0	0	0	2412	2533	1123	2958	1476
0	2	0	2407	2530	1121	2953	1471
1	0	1	2412	2532	1122	2953	1471
0	1	3	2412	2527	1117	2947	1466
0	1	5	2412	2531	1122	2954	1472
1	0	2	2407	2523	1116	2947	1467
3	0	5	2410	2526	1114	2945	1465
3	0	0	2413	2530	1121	2953	1471
0	1	1	2413	2531	1120	2954	1472
1	0	0	2412	2530	1121	2952	1472
3	0	0	2407	2526	1119	2955	1474
0	0	2	2414	2534	1122	2954	1473
2	0	1	2414	2533	1122	2954	1473
3	0	5	2412	2531	1122	2953	1472
0	2	0	2413	2531	1120	2953	1470
0	2	0	2408	2522	1115	2945	1463
0	1	2	2413	2531	1119	2951	1471
0	2	5	2413	2531	1122	2952	1472
1	0	0	2414	2532	1122	2954	1472
1	0	3	2412	2531	1121	2955	1472
0	5	0	2414	2532	1123	2953	1469
0	2	5	2414	2531	1121	2954	1471
1	0	1	2413	2531	1119	2953	1470
0	4	0	2412	2529	1121	2953	1472
1	3	0	2415	2535	1122	2955	1472
1	0	4	2410	2525	1115	2946	1464
0	3	0	2413	2531	1122	2954	1471
1	0	0	2412	2531	1118	2954	1471
1	0	0	2412	2531	1118	2953	1470
0	0	0	2408	2527	1120	2951	1471
0	2	0	2413	2529	1121	2957	1474
2	0	2	2415	2534	1122	2954	1473
1	0	1	2414	2531	1122	2954	1471
0	3	0	2412	2531	1121	2953	1471
0	1	1	2406	2523	1114	2941	1463
1	1	0	2412	2531	1120	2953	1471
0	0	1	2412	2530	1121	2954	1473
2	0	0	2413	2536	1125	2953	1474
0	2	3	2413	2531	1121	2953	1471
0	0	0	2410	2530	1121	2954	1470
0	0	1	2413	2532	1119	2954	1471
0	2	0	2412	2531	1120	2953	1471
0	0	1	2410	2531	1120	2952	1470
1	0	0	2412	2530	1122	2951	1470
0	0	0	2406	2522	1110	2941	1464
2	0	0	2414	2531	1120	2955	1474
0	1	2	2414	2534	1125	2957	1474
0	3	0	2415	2530	1122	2954	1468
2	0	2	2409	2527	1119	2951	1470
2	0	0	2413	2529	1117	2952	1471
1	0	0	2412	2530	1119	2954	1471
0	0	1	2412	2531	1119	2950	1471
1	3	0	2412	2531	1119	2956	1476
0	0	1	2410	2529	1117	2948	1463
0	0	0	2413	2535	1122	2954	1471
1	0	0	2413	2531	1121	2952	1473
0	0	2	2412	2532	1121	2950	1466
0	1	3	2408	2528	1118	2951	1471
0	0	0	2410	2524	1118	2948	1471
2	0	6	2412	2531	1121	2955	1474
0	1	2	2414	2530	1121	2951	1472
0	1	2	2411	2529	1120	2953	1471
0	1	2	2412	2530	1117	2951	1472
1	3	6	2407	2521	1115	2944	1465
0	1	2	2412	2530	1122	2955	1473
0	1	5	2414	2534	1125	2955	1475
1	0	0	2413	2532	1122	2953	1467
1	0	0	2408	2527	1120	2948	1471
2	0	0	2412	2526	1117	2950	1470
0	1	1	2412	2530	1120	2953	1472
1	0	0	2411	2529	1120	2951	1471
0	0	1	2411	2530	1121	2953	1475
0	0	0	2410	2526	1116	2947	1467
1	0	0	2415	2533	1122	2952	1472
1	0	0	2412	2531	1119	2952	1473
0	2	0	2411	2531	1120	2942	1465
0	0	0	2409	2527	1121	2950	1471
1	0	1	2405	2526	1118	2950	1467
1	0	0	2416	2532	1116	2950	1470
0	1	1	2412	2531	1122	2952	1471
0	0	0	2411	2530	1119	2951	1471
1	0	3	2411	2531	1122	2952	1471
1	0	0	2409	2523	1113	2944	1462
1	0	0	2411	2530	1121	2953	1475
1	0	0	2414	2533	1124	2953	1474
1	3	5	2414	2532	1120	2953	1467
2	0	0	2407	2529	1119	2950	1472
0	1	2	2412	2521	1117	2949	1470
2	0	0	2412	2531	1120	2951	1471
0	0	2	2409	2529	1119	2951	1470
1	3	3	2411	2530	1121	2954	1474
3	0	1	2405	2526	1118	2946	1466
0	1	1	2413	2532	1121	2952	1472
2	1	1	2412	2530	1122	2952	1469
0	0	4	2412	2532	1113	2943	1468
0	0	0	2409	2528	1118	2950	1469
2	0	0	2410	2525	1115	2946	1466
2	0	2	2412	2529	1122	2953	1471
0	2	2	2411	2530	1120	2951	1471
0	0	0	2412	2531	1123	2952	1471
0	1	0	2405	2525	1118	2948	1469
1	4	6	2413	2535	1124	2956	1474
1	0	0	2407	2524	1114	2950	1471
1	0	5	2412	2532	1123	2953	1471
2	0	0	2413	2533	1122	2953	1468
0	1	2	2412	2531	1120	2953	1471
0	1	6	2413	2532	1120	2952	1470
1	0	0	2411	2530	1120	2952	1471
1	2	0	2411	2523	1114	2944	1462
2	0	2	2412	2530	1121	2953	1474
1	0	1	2414	2535	1124	2955	1474
0	2	0	2413	2533	1121	2953	1472
3	0	2	2411	2529	1120	2950	1471
0	1	2	2412	2530	1119	2946	1467
1	3	6	2411	2534	1120	2951	1472
3	0	1	2411	2529	1122	2953	1472
0	4	0	2412	2531	1124	2955	1476
0	1	2	2413	2527	1119	2946	1469
0	2	2	2414	2533	1122	2953	1471
0	0	0	2412	2531	1120	2950	1470
1	0	0	2412	2531	1119	2950	1470
1	0	1	2411	2531	1121	2957	1475
3	0	0	2414	2534	1123	2955	1473
0	1	2	2414	2533	1122	2947	1468
0	0	2	2412	2530	1118	2954	1471
1	0	0	2412	2532	1121	2949	1471
0	0	1	2412	2530	1119	2953	1470
0	0	0	2406	2523	1113	2942	1462
0	4	3	2412	2529	1121	2956	1474
0	1	3	2415	2535	1122	2955	1472
2	0	0	2411	2533	1120	2953	1473
0	1	0	2411	2530	1120	2952	1471
0	4	5	2412	2530	1117	2943	1466
0	0	1	2411	2530	1119	2952	1471
1	3	2	2412	2531	1120	2952	1471
1	2	1	2412	2530	1123	2954	1475
2	0	3	2410	2528	1116	2949	1469
0	1	2	2413	2532	1122	2953	1471
1	2	0	2412	2530	1121	2952	1470
0	0	0	2411	2531	1121	2952	1469
0	1	0	2412	2529	1122	2956	1474
0	0	0	2414	2534	1124	2954	1473
2	0	0	2414	2532	1119	2949	1465
2	0	0	2411	2530	1120	2950	1472
0	0	1	2412	2531	1124	2951	1472
2	0	1	2413	2531	1122	2952	1471
0	0	1	2407	2523	1114	2945	1464
0	0	0	2412	2529	1121	2951	1470
0	0	0	2412	2531	1120	2947	1465
1	0	0	2413	2533	1120	2957	1475
2	0	0	2414	2532	1123	2954	1472
3	0	2	2413	2531	1115	2949	1466
3	0	0	2411	2530	1119	2952	1473
0	0	0	2411	2532	1121	2952	1471
0	1	6	2412	2530	1121	2952	1471
0	0	0	2404	2522	1111	2944	1468
2	0	0	2407	2524	1115	2943	1465
1	0	0	2412	2535	1120	2953	1471
0	0	0	2411	2530	1121	2952	1468
0	0	0	2413	2530	1120	2951	1470
0	0	0	2410	2529	1122	2954	1475
0	2	0	2414	2534	1125	2949	1469
0	4	0	2411	2530	1121	2951	1471
1	0	0	2412	2531	1121	2950	1472
0	1	2	2411	2531	1119	2952	1471
0	0	0	2407	2524	1114	2946	1463
0	1	2	2412	2531	1120	2952	1471
0	0	0	2412	2531	1121	2954	1470
1	0	0	2414	2535	1122	2954	1472
0	1	1	2412	2531	1121	2952	1469
0	1	0	2413	2530	1119	2948	1464
0	1	0	2410	2530	1119	2950	1471
0	0	1	2412	2530	1120	2952	1470
2	0	2	2413	2530	1121	2951	1472
1	0	1	2413	2530	1121	2951	1471
1	0	0	2405	2523	1114	2944	1464
0	0	2	2412	2531	1120	2951	1470
0	4	0	2413	2530	1121	2951	1465
1	0	0	2412	2530	1119	2953	1471
0	0	0	2412	2531	1124	2953	1473
1	0	0	2414	2532	1122	2948	1467
0	3	5	2410	2533	1120	2950	1471
