# Supplementary material for: Assisting hand gesture classification and rehabilitation assessment via sEMG and finger motion data
Source: Front Bioeng Biotechnol. 2026 Jan 8;13:1751763. doi: 10.3389/fbioe.2025.1751763 (PMC12823985; doi:10.3389/fbioe.2025.1751763)
Supplement: Supplementary file 1 [file DataSheet1.zip › dataset/function 0/2/0/5.csv]

channel_2	channel_3	channel_6	pinky	ring finger	middle finger	forefinger	thumb
3	0	6	2414	2532	1122	2950	1472
0	0	0	2413	2530	1123	2949	1472
0	1	0	2407	2521	1117	2945	1470
2	0	1	2410	2529	1121	2945	1468
0	0	4	2412	2530	1120	2948	1471
0	0	3	2410	2528	1117	2948	1472
0	1	6	2411	2530	1122	2951	1475
1	0	3	2410	2525	1115	2940	1463
2	0	0	2412	2529	1120	2948	1471
1	0	0	2396	2511	1114	2934	1465
0	2	2	2406	2524	1122	2942	1467
0	1	2	2407	2522	1119	2941	1467
0	0	0	2406	2519	1119	2940	1464
1	0	2	2405	2519	1119	2938	1465
0	1	1	2404	2516	1114	2933	1459
1	0	0	2403	2518	1118	2939	1466
0	0	2	2405	2520	1122	2943	1469
0	2	0	2407	2524	1121	2941	1467
0	1	0	2402	2511	1113	2935	1464
0	0	0	2405	2518	1119	2937	1463
1	0	0	2405	2518	1120	2940	1466
0	2	2	2406	2522	1122	2943	1469
1	0	0	2409	2522	1120	2940	1467
0	2	1	2404	2519	1120	2939	1466
0	1	2	2404	2516	1116	2933	1460
1	1	1	2399	2517	1117	2938	1465
1	0	0	2405	2519	1118	2940	1467
1	0	1	2405	2519	1118	2942	1467
1	2	1	2398	2515	1113	2938	1465
0	1	2	2406	2522	1121	2940	1466
1	0	5	2405	2519	1120	2941	1467
2	0	0	2405	2520	1118	2940	1465
2	0	0	2404	2519	1118	2939	1465
0	0	2	2399	2516	1113	2932	1457
0	4	1	2403	2519	1118	2942	1470
1	0	2	2408	2524	1121	2941	1467
0	0	0	2406	2520	1118	2939	1467
0	2	2	2399	2508	1116	2938	1463
0	0	0	2399	2509	1115	2934	1462
0	0	0	2404	2519	1121	2941	1464
1	4	2	2406	2520	1119	2937	1467
0	0	0	2405	2520	1119	2941	1465
1	3	2	2404	2519	1118	2938	1467
1	0	0	2402	2515	1117	2933	1463
1	0	0	2406	2521	1119	2941	1466
0	2	3	2407	2521	1119	2939	1465
0	0	0	2404	2520	1120	2940	1466
0	2	2	2398	2511	1114	2935	1462
0	0	0	2404	2519	1119	2934	1460
3	0	2	2405	2518	1120	2939	1466
0	0	0	2404	2521	1122	2943	1469
0	1	2	2407	2522	1118	2941	1468
0	1	2	2401	2514	1111	2929	1461
1	0	4	2404	2518	1116	2939	1466
0	1	0	2405	2519	1117	2939	1467
0	0	0	2404	2520	1118	2940	1467
2	0	0	2406	2523	1121	2940	1468
0	0	0	2399	2511	1112	2935	1465
0	2	1	2405	2519	1117	2938	1460
1	0	0	2406	2521	1120	2940	1467
0	1	1	2405	2519	1119	2939	1466
1	0	0	2404	2519	1117	2939	1466
1	3	2	2401	2512	1113	2935	1462
0	1	0	2405	2521	1121	2941	1467
0	1	2	2404	2520	1120	2939	1467
0	2	2	2405	2519	1118	2939	1467
0	4	4	2399	2512	1115	2937	1464
1	4	2	2406	2518	1115	2931	1463
1	0	4	2405	2519	1118	2939	1462
0	2	1	2404	2520	1122	2943	1470
0	0	0	2407	2522	1121	2940	1466
0	0	0	2398	2513	1111	2931	1460
0	1	1	2405	2517	1117	2939	1466
0	2	5	2401	2519	1120	2939	1467
2	0	0	2403	2519	1122	2942	1470
1	0	0	2408	2523	1121	2941	1467
1	0	0	2399	2514	1116	2937	1466
3	0	0	2405	2522	1112	2927	1462
0	0	5	2404	2518	1118	2938	1467
0	1	2	2404	2519	1117	2933	1460
2	0	0	2404	2517	1120	2941	1464
2	0	0	2407	2523	1119	2940	1467
1	2	1	2403	2519	1121	2937	1466
0	1	1	2404	2517	1119	2938	1466
0	0	2	2396	2508	1112	2932	1457
1	0	0	2405	2518	1117	2935	1467
0	1	2	2404	2517	1118	2939	1468
0	0	0	2406	2522	1120	2942	1469
0	1	0	2404	2517	1119	2939	1465
0	1	0	2404	2518	1116	2931	1461
0	0	0	2403	2511	1113	2931	1462
0	1	2	2403	2520	1122	2943	1469
0	2	4	2407	2521	1119	2939	1466
0	0	0	2398	2511	1119	2930	1462
0	0	1	2404	2518	1119	2938	1465
2	0	0	2402	2518	1117	2933	1466
0	3	6	2403	2516	1119	2938	1466
0	1	2	2403	2518	1117	2935	1466
3	0	3	2403	2517	1118	2938	1466
2	0	4	2401	2517	1118	2931	1462
0	1	0	2404	2516	1119	2937	1466
0	1	0	2404	2518	1117	2937	1466
1	3	1	2404	2517	1120	2939	1467
0	0	0	2397	2511	1114	2933	1464
0	0	2	2406	2522	1120	2939	1467
2	0	3	2404	2519	1118	2939	1466
0	2	3	2404	2515	1119	2938	1465
3	0	2	2403	2518	1116	2938	1465
2	0	6	2403	2513	1114	2932	1460
1	1	0	2402	2517	1118	2938	1467
1	0	7	2405	2521	1123	2942	1468
0	1	0	2406	2521	1119	2940	1467
2	0	0	2398	2511	1111	2934	1462
0	4	2	2404	2517	1118	2937	1464
0	0	0	2404	2518	1119	2938	1468
1	0	2	2404	2518	1119	2937	1466
1	0	2	2406	2521	1120	2939	1468
1	2	1	2403	2518	1118	2937	1466
0	1	0	2403	2516	1113	2932	1459
0	1	0	2400	2516	1118	2935	1465
1	0	0	2404	2518	1120	2938	1465
0	0	1	2404	2517	1119	2939	1467
1	0	0	2398	2512	1113	2937	1467
1	0	0	2407	2521	1120	2939	1464
0	1	0	2405	2519	1118	2939	1466
1	2	0	2404	2519	1118	2938	1467
1	1	3	2402	2517	1117	2937	1466
0	0	4	2399	2513	1112	2929	1458
2	0	0	2402	2518	1117	2938	1468
0	0	0	2406	2520	1122	2942	1469
2	0	0	2408	2521	1119	2940	1466
1	3	2	2398	2510	1116	2935	1463
3	0	0	2400	2518	1117	2933	1465
0	1	2	2405	2520	1120	2939	1467
1	0	4	2403	2518	1118	2937	1466
1	1	0	2404	2520	1119	2942	1468
1	1	0	2406	2521	1121	2940	1467
0	1	1	2400	2514	1114	2932	1459
0	1	0	2403	2517	1118	2937	1466
2	0	0	2403	2519	1119	2938	1466
0	0	0	2403	2518	1119	2937	1467
0	0	0	2395	2511	1115	2934	1466
0	0	0	2406	2521	1124	2936	1466
1	0	4	2406	2521	1122	2940	1466
0	0	0	2405	2519	1118	2939	1466
0	0	2	2404	2518	1120	2937	1467
2	0	3	2400	2511	1111	2930	1459
0	0	2	2403	2516	1118	2939	1466
0	0	0	2403	2519	1119	2940	1469
0	0	0	2405	2522	1121	2943	1467
0	1	0	2399	2514	1118	2937	1467
1	3	1	2404	2519	1112	2934	1464
1	1	1	2403	2518	1118	2938	1459
0	1	0	2403	2519	1121	2942	1470
0	0	0	2407	2522	1120	2942	1466
0	1	1	2404	2519	1119	2939	1467
0	1	1	2401	2513	1113	2929	1459
1	4	0	2402	2517	1118	2939	1466
0	0	0	2404	2518	1119	2938	1466
0	1	0	2404	2518	1119	2939	1469
0	0	0	2397	2516	1120	2940	1468
0	0	1	2406	2520	1116	2933	1464
1	2	1	2404	2518	1120	2938	1465
1	2	0	2404	2518	1119	2938	1466
0	0	5	2404	2517	1118	2938	1466
0	0	2	2395	2510	1112	2930	1459
1	2	1	2402	2517	1116	2942	1469
0	0	2	2406	2520	1121	2943	1468
0	3	0	2406	2521	1120	2941	1468
2	0	2	2400	2516	1118	2937	1466
1	1	0	2402	2511	1117	2937	1464
2	0	0	2405	2519	1115	2927	1463
0	1	0	2404	2518	1117	2938	1467
0	0	0	2405	2517	1119	2939	1466
1	1	0	2405	2518	1118	2939	1466
1	3	1	2404	2519	1121	2940	1470
0	1	1	2403	2517	1119	2937	1467
1	2	1	2404	2518	1117	2938	1464
1	2	0	2398	2510	1115	2929	1460
1	4	1	2405	2519	1121	2941	1469
0	1	2	2407	2521	1126	2939	1468
0	0	0	2404	2519	1119	2937	1467
0	1	2	2403	2517	1117	2938	1466
1	0	3	2403	2516	1112	2929	1460
1	0	0	2403	2517	1118	2939	1466
1	0	0	2402	2519	1120	2938	1467
1	0	0	2405	2521	1122	2941	1468
0	0	0	2400	2514	1109	2933	1464
0	1	0	2404	2518	1117	2935	1465
1	1	0	2404	2518	1117	2938	1466
0	0	0	2404	2518	1119	2937	1466
0	1	0	2403	2517	1117	2937	1465
0	0	0	2401	2513	1115	2931	1462
0	0	0	2405	2521	1120	2939	1467
0	2	3	2402	2516	1118	2936	1465
1	4	3	2404	2517	1119	2938	1465
2	0	1	2403	2519	1118	2938	1464
0	2	2	2400	2514	1115	2937	1465
0	2	5	2406	2521	1120	2938	1464
0	0	0	2405	2519	1119	2939	1465
0	0	1	2404	2517	1121	2938	1466
2	0	0	2403	2517	1118	2937	1466
0	1	0	2402	2514	1113	2928	1461
0	0	0	2402	2516	1119	2939	1469
0	1	1	2406	2522	1122	2942	1468
0	1	4	2406	2520	1118	2939	1467
1	1	0	2400	2512	1113	2935	1463
1	4	5	2403	2518	1118	2935	1463
0	1	2	2403	2518	1119	2938	1466
0	1	2	2405	2519	1115	2938	1467
0	1	1	2404	2519	1121	2941	1470
2	0	0	2403	2516	1113	2931	1461
0	0	0	2403	2512	1112	2929	1459
0	0	0	2401	2516	1117	2938	1465
0	1	1	2404	2519	1119	2938	1468
2	0	0	2403	2520	1121	2943	1469
0	3	1	2400	2512	1116	2935	1465
0	0	0	2404	2518	1115	2935	1463
1	4	0	2403	2519	1118	2935	1466
0	1	2	2404	2518	1119	2937	1466
2	0	0	2403	2517	1118	2938	1466
1	0	2	2399	2511	1113	2930	1459
0	1	2	2402	2518	1119	2937	1465
0	1	1	2404	2517	1119	2936	1465
0	4	5	2403	2516	1118	2937	1467
0	2	0	2395	2513	1117	2936	1467
1	0	6	2404	2521	1119	2940	1468
0	1	0	2406	2521	1121	2940	1462
1	2	2	2404	2519	1118	2939	1467
0	1	2	2404	2518	1120	2939	1466
3	0	4	2403	2519	1118	2938	1470
0	0	0	2399	2514	1115	2935	1460
1	0	5	2405	2519	1118	2939	1466
3	0	2	2404	2519	1119	2938	1467
0	1	0	2404	2519	1117	2938	1465
0	1	0	2397	2514	1117	2936	1464
2	0	2	2403	2517	1126	2935	1466
2	0	2	2404	2519	1118	2939	1461
2	0	6	2405	2521	1122	2941	1469
0	1	0	2406	2519	1119	2939	1467
0	0	6	2398	2512	1111	2927	1460
0	2	0	2403	2516	1117	2937	1465
0	0	3	2404	2518	1118	2937	1466
2	0	0	2403	2517	1117	2938	1466
0	0	0	2399	2514	1117	2936	1467
0	1	0	2405	2508	1115	2935	1464
0	0	0	2404	2516	1118	2927	1461
1	1	1	2403	2518	1121	2942	1468
2	0	5	2404	2518	1119	2935	1466
1	2	0	2403	2519	1118	2936	1466
0	0	0	2398	2511	1112	2929	1459
0	0	3	2402	2517	1117	2935	1466
0	1	0	2403	2519	1122	2941	1468
3	0	2	2407	2521	1120	2939	1466
1	2	0	2401	2515	1116	2937	1464
0	1	0	2403	2509	1114	2935	1464
0	1	0	2403	2518	1118	2929	1460
0	0	0	2404	2518	1117	2935	1466
0	1	0	2403	2518	1118	2937	1466
1	0	0	2398	2512	1114	2932	1463
1	3	2	2406	2520	1119	2939	1466
0	0	5	2404	2519	1118	2938	1467
0	0	0	2403	2519	1122	2939	1466
0	1	0	2401	2516	1119	2935	1465
0	1	0	2398	2512	1116	2934	1461
0	1	0	2403	2518	1114	2933	1465
0	1	0	2403	2518	1119	2937	1459
0	0	0	2403	2519	1120	2937	1467
1	2	1	2403	2518	1118	2938	1466
0	0	0	2398	2510	1111	2930	1459
1	0	3	2402	2518	1120	2941	1468
0	0	0	2400	2511	1112	2935	1466
1	1	0	2399	2514	1112	2933	1463
1	2	1	2406	2522	1119	2939	1466
0	1	0	2404	2519	1116	2938	1466
1	2	0	2404	2519	1119	2937	1467
2	0	4	2403	2517	1118	2937	1465
1	0	2	2402	2514	1114	2931	1459
2	0	1	2404	2518	1118	2939	1467
0	0	0	2406	2520	1122	2941	1467
0	2	1	2406	2519	1119	2939	1466
1	3	5	2398	2511	1110	2932	1462
1	1	0	2403	2518	1117	2932	1466
1	1	0	2403	2518	1117	2940	1466
1	0	2	2403	2517	1119	2938	1467
0	0	0	2403	2518	1116	2941	1469
0	0	6	2406	2517	1116	2934	1460
0	1	0	2406	2519	1120	2938	1466
0	3	1	2404	2519	1120	2938	1467
0	0	6	2404	2519	1119	2938	1466
3	0	3	2403	2518	1117	2939	1471
2	0	0	2399	2512	1115	2937	1466
2	0	2	2406	2518	1119	2937	1463
0	0	2	2404	2520	1121	2937	1466
1	0	4	2404	2517	1119	2940	1466
0	0	0	2403	2518	1119	2937	1466
0	0	5	2401	2513	1114	2931	1459
0	0	0	2403	2517	1118	2940	1468
0	2	2	2407	2523	1121	2942	1467
0	3	2	2406	2520	1121	2939	1467
0	1	0	2399	2512	1116	2937	1465
0	3	1	2404	2518	1115	2934	1464
0	1	6	2404	2519	1117	2938	1466
3	0	0	2404	2518	1119	2938	1465
0	0	1	2406	2518	1119	2938	1470
3	0	0	2402	2516	1114	2936	1460
0	0	2	2405	2522	1120	2939	1468
1	4	0	2405	2519	1118	2938	1466
0	1	2	2404	2518	1119	2938	1466
2	0	1	2404	2518	1119	2938	1466
0	0	2	2394	2509	1116	2934	1464
0	2	4	2404	2519	1115	2938	1467
1	4	0	2407	2522	1121	2940	1466
0	2	2	2405	2519	1110	2939	1464
0	4	0	2406	2518	1119	2939	1468
1	0	0	2399	2513	1113	2931	1460
0	0	2	2402	2517	1119	2939	1467
0	0	0	2404	2519	1120	2938	1466
1	0	2	2405	2518	1121	2942	1469
1	4	2	2403	2516	1118	2937	1467
0	1	2	2405	2515	1117	2937	1465
3	0	0	2404	2518	1119	2934	1461
1	0	0	2404	2518	1117	2937	1465
0	0	2	2404	2517	1118	2939	1467
1	0	0	2398	2511	1114	2933	1462
0	0	0	2405	2521	1122	2941	1468
0	0	0	2403	2516	1118	2936	1465
0	0	0	2404	2518	1119	2937	1466
0	2	2	2403	2518	1119	2937	1466
1	5	0	2398	2514	1117	2939	1467
0	1	0	2407	2523	1116	2936	1465
0	0	0	2405	2519	1121	2939	1462
1	0	2	2404	2518	1119	2938	1465
0	1	1	2403	2518	1118	2937	1466
0	1	0	2398	2510	1113	2929	1458
2	0	5	2403	2516	1118	2937	1466
0	1	0	2403	2519	1121	2942	1469
0	0	0	2406	2521	1120	2939	1467
0	0	4	2401	2514	1116	2937	1464
0	2	4	2403	2512	1115	2935	1465
0	0	0	2404	2518	1118	2928	1461
0	1	2	2404	2519	1120	2939	1465
0	1	3	2404	2518	1118	2939	1468
0	2	3	2399	2512	1114	2933	1449
0	1	0	2398	2511	1113	2928	1458
0	0	0	2402	2512	1119	2937	1463
0	0	0	2403	2520	1117	2938	1464
0	2	2	2403	2518	1119	2939	1467
0	0	0	2403	2514	1120	2939	1465
1	0	2	2403	2516	1114	2934	1463
0	2	2	2405	2518	1116	2938	1458
0	0	0	2400	2511	1114	2934	1465
0	0	0	2404	2520	1122	2936	1467
0	1	1	2399	2510	1114	2930	1458
0	0	0	2403	2517	1116	2937	1463
2	0	0	2403	2517	1118	2938	1466
1	0	0	2402	2517	1117	2935	1465
2	0	0	2400	2514	1116	2934	1465
0	2	0	2399	2508	1116	2936	1466
2	0	0	2404	2522	1118	2931	1463
0	2	5	2405	2519	1119	2938	1467
1	3	2	2404	2518	1118	2937	1464
0	0	0	2402	2516	1118	2936	1465
0	1	0	2394	2507	1112	2925	1459
0	1	2	2402	2520	1121	2938	1468
3	0	0	2404	2519	1121	2939	1467
1	0	0	2403	2517	1119	2937	1465
1	2	1	2406	2520	1121	2940	1468
0	0	0	2403	2517	1116	2938	1465
0	1	0	2404	2517	1118	2936	1466
0	0	0	2402	2516	1117	2937	1466
0	1	0	2404	2519	1118	2936	1463
1	0	2	2405	2519	1120	2938	1468
3	0	2	2404	2519	1118	2938	1465
0	0	0	2402	2518	1118	2935	1466
1	0	3	2396	2503	1112	2926	1461
1	1	2	2403	2516	1118	2937	1466
0	1	0	2403	2517	1117	2939	1468
1	3	2	2405	2521	1120	2940	1467
1	3	5	2404	2518	1119	2935	1467
0	2	2	2401	2512	1110	2929	1459
1	0	3	2403	2516	1120	2937	1465
1	0	2	2404	2519	1117	2938	1466
0	0	3	2402	2517	1118	2935	1465
1	4	2	2396	2510	1116	2938	1467
0	0	0	2406	2521	1120	2937	1466
0	2	1	2402	2516	1119	2937	1466
0	1	0	2402	2517	1116	2937	1462
0	0	1	2403	2516	1119	2938	1467
0	2	5	2403	2519	1122	2952	1468
0	1	1	2405	2515	1115	2931	1461
0	2	0	2402	2516	1119	2936	1465
0	1	0	2403	2518	1118	2937	1465
0	0	0	2401	2517	1117	2937	1466
0	1	0	2397	2509	1111	2931	1459
0	2	2	2403	2517	1118	2940	1466
2	0	3	2405	2520	1123	2941	1467
0	1	2	2406	2519	1121	2938	1466
1	0	0	2403	2516	1117	2937	1466
0	1	0	2399	2511	1113	2930	1458
2	0	2	2402	2517	1115	2937	1464
1	0	0	2402	2517	1119	2935	1467
3	0	3	2403	2517	1120	2941	1468
0	0	6	2401	2515	1118	2936	1467
1	0	0	2394	2507	1113	2934	1466
0	0	0	2404	2521	1122	2940	1466
0	0	1	2406	2519	1120	2938	1466
0	0	3	2404	2518	1118	2937	1465
0	0	3	2401	2517	1119	2937	1465
0	0	0	2403	2513	1113	2929	1458
0	1	2	2401	2515	1118	2935	1466
1	2	2	2403	2515	1118	2939	1468
1	1	1	2406	2520	1120	2941	1467
0	0	0	2398	2510	1115	2934	1463
2	0	5	2403	2515	1118	2929	1464
1	0	6	2401	2518	1118	2935	1466
0	0	1	2404	2518	1119	2937	1465
0	0	0	2403	2517	1118	2935	1466
0	0	0	2399	2509	1114	2931	1462
0	1	2	2404	2520	1121	2939	1467
1	3	3	2405	2519	1118	2938	1466
0	1	0	2403	2517	1118	2937	1465
0	1	2	2402	2518	1119	2937	1466
1	4	2	2397	2511	1116	2935	1467
1	0	2	2406	2518	1121	2934	1465
0	2	0	2404	2519	1121	2938	1467
2	0	1	2403	2518	1119	2937	1466
1	2	2	2403	2518	1118	2936	1466
1	2	2	2398	2511	1108	2928	1458
0	0	0	2402	2517	1118	2936	1466
2	0	4	2403	2518	1119	2940	1471
0	0	0	2406	2522	1120	2937	1467
0	0	0	2399	2515	1117	2936	1464
1	4	1	2404	2510	1114	2935	1463
0	0	2	2403	2517	1118	2932	1457
0	1	0	2403	2517	1118	2937	1466
0	1	0	2403	2517	1119	2937	1466
1	2	1	2399	2511	1113	2930	1460
0	0	0	2403	2518	1120	2937	1467
3	0	2	2403	2517	1118	2937	1465
1	1	2	2403	2517	1119	2937	1465
1	2	1	2404	2517	1118	2937	1466
0	1	0	2398	2514	1117	2935	1463
0	1	2	2402	2513	1113	2933	1465
0	0	0	2403	2519	1121	2937	1470
0	0	4	2406	2520	1121	2939	1467
1	3	6	2402	2516	1118	2936	1466
0	1	1	2398	2508	1111	2930	1459
1	0	0	2402	2516	1117	2937	1466
0	1	0	2403	2516	1119	2938	1466
1	3	2	2403	2517	1119	2938	1468
0	0	6	2401	2518	1120	2941	1468
0	1	0	2399	2514	1118	2935	1463
0	1	0	2403	2518	1113	2931	1463
2	0	5	2403	2518	1118	2938	1465
1	3	3	2402	2517	1118	2938	1467
0	2	2	2397	2510	1111	2928	1458
0	2	2	2403	2519	1119	2941	1468
2	0	0	2402	2516	1119	2937	1467
0	0	0	2403	2517	1117	2937	1465
2	0	0	2403	2517	1116	2936	1466
0	0	1	2399	2515	1118	2936	1466
0	1	0	2399	2513	1119	2938	1465
2	0	0	2401	2516	1115	2936	1465
2	0	0	2402	2515	1119	2940	1470
1	0	0	2406	2519	1116	2931	1462
0	2	2	2404	2518	1119	2938	1467
2	0	0	2404	2517	1118	2936	1465
2	0	0	2402	2517	1118	2937	1465
0	1	2	2398	2505	1111	2931	1462
1	0	0	2403	2517	1117	2937	1463
0	1	2	2403	2517	1120	2939	1468
1	0	0	2406	2520	1120	2938	1466
1	0	1	2403	2518	1118	2938	1467
1	1	4	2400	2511	1114	2931	1459
0	2	2	2403	2517	1119	2936	1465
0	1	4	2403	2517	1119	2937	1464
0	1	2	2403	2517	1117	2937	1466
2	0	0	2397	2512	1118	2938	1467
0	0	0	2406	2520	1118	2934	1466
0	2	0	2404	2518	1117	2937	1466
1	1	0	2400	2518	1119	2937	1466
0	1	1	2402	2517	1117	2937	1466
1	0	6	2401	2517	1120	2939	1468
0	3	2	2404	2515	1114	2929	1460
0	2	2	2403	2517	1117	2936	1466
2	0	1	2403	2517	1117	2932	1465
0	1	0	2403	2514	1119	2934	1466
0	2	0	2395	2510	1114	2934	1463
1	0	5	2403	2516	1118	2933	1465
2	0	0	2403	2518	1121	2938	1466
1	0	1	2403	2514	1114	2935	1465
0	1	0	2403	2519	1122	2939	1469
1	4	2	2399	2512	1114	2929	1460
0	1	0	2404	2516	1119	2936	1465
0	0	1	2403	2517	1119	2936	1465
0	0	1	2403	2516	1119	2936	1465
0	0	2	2399	2512	1118	2935	1465
0	1	0	2403	2518	1118	2938	1468
2	0	3	2405	2519	1118	2937	1459
1	2	1	2401	2516	1119	2935	1465
0	1	1	2402	2517	1118	2935	1467
0	2	0	2403	2517	1122	2940	1468
0	1	0	2401	2512	1113	2928	1459
0	0	2	2404	2518	1119	2937	1467
0	0	0	2403	2517	1119	2936	1464
0	0	0	2404	2517	1116	2935	1466
0	1	0	2397	2513	1116	2933	1465
0	0	0	2402	2515	1114	2932	1466
1	3	2	2404	2520	1119	2940	1460
1	4	0	2405	2519	1119	2938	1466
1	1	0	2402	2517	1119	2937	1466
0	0	0	2395	2510	1110	2928	1458
0	4	0	2401	2516	1120	2936	1464
0	1	1	2403	2516	1118	2936	1466
1	0	3	2403	2516	1118	2939	1468
0	2	0	2402	2517	1119	2937	1466
0	0	0	2400	2514	1117	2935	1465
1	1	1	2401	2516	1116	2933	1463
1	2	2	2404	2516	1118	2937	1461
0	1	1	2404	2518	1120	2941	1468
0	0	0	2404	2520	1120	2938	1467
0	0	0	2398	2510	1112	2926	1458
0	0	0	2402	2515	1118	2936	1466
0	1	0	2403	2517	1118	2935	1467
1	2	0	2403	2516	1118	2937	1466
1	0	0	2395	2513	1117	2935	1466
0	0	0	2404	2514	1118	2938	1467
0	0	5	2406	2519	1120	2930	1462
0	1	0	2404	2517	1119	2935	1465
1	3	1	2403	2516	1119	2936	1465
0	0	0	2395	2509	1111	2927	1458
0	1	0	2403	2517	1117	2936	1464
1	4	1	2403	2517	1118	2938	1468
0	3	5	2403	2517	1116	2936	1466
1	1	1	2401	2514	1118	2934	1463
0	0	0	2399	2514	1116	2936	1467
0	2	2	2404	2512	1118	2937	1468
0	1	2	2406	2519	1120	2926	1460
1	3	3	2404	2518	1120	2936	1466
1	1	2	2404	2517	1118	2935	1466
0	1	5	2398	2509	1111	2928	1458
1	3	5	2402	2517	1114	2935	1466
1	2	3	2403	2516	1118	2938	1468
1	0	3	2405	2521	1122	2939	1468
1	4	4	2403	2517	1119	2931	1466
1	0	0	2399	2514	1117	2931	1459
0	1	0	2403	2510	1112	2932	1464
1	4	4	2402	2517	1119	2936	1466
1	0	0	2403	2516	1118	2936	1465
0	2	4	2396	2509	1113	2929	1459
1	0	5	2405	2519	1121	2937	1468
0	0	0	2402	2519	1119	2938	1467
0	0	3	2404	2517	1118	2938	1467
0	2	0	2403	2517	1118	2937	1464
0	0	2	2400	2515	1118	2937	1468
1	0	0	2395	2513	1120	2938	1464
0	1	4	2404	2517	1112	2934	1465
0	1	0	2404	2517	1117	2937	1467
1	0	0	2405	2518	1119	2937	1467
0	2	2	2403	2517	1119	2937	1466
0	3	3	2405	2517	1118	2937	1467
0	0	0	2403	2517	1121	2941	1471
1	1	2	2399	2510	1115	2935	1465
1	0	0	2405	2517	1119	2937	1465
2	0	0	2404	2517	1118	2936	1466
0	2	2	2403	2517	1117	2936	1464
1	0	2	2402	2515	1118	2935	1465
1	0	6	2399	2511	1114	2930	1460
0	0	1	2406	2520	1119	2938	1467
0	1	1	2403	2517	1118	2937	1467
0	2	5	2402	2516	1118	2935	1466
1	0	5	2397	2512	1114	2934	1463
0	0	0	2402	2514	1117	2936	1466
0	1	2	2403	2517	1116	2937	1466
1	3	2	2405	2520	1121	2940	1469
0	1	0	2404	2517	1117	2936	1465
0	1	0	2398	2509	1113	2928	1459
0	0	0	2398	2510	1112	2927	1457
1	2	2	2402	2515	1118	2936	1465
0	1	0	2403	2512	1117	2934	1466
0	1	0	2402	2517	1117	2937	1466
1	2	0	2395	2511	1114	2933	1464
0	0	1	2402	2516	1115	2935	1465
0	2	0	2403	2517	1120	2938	1467
0	0	2	2405	2520	1121	2938	1467
0	0	2	2404	2517	1119	2936	1466
2	0	5	2396	2510	1113	2928	1459
1	0	2	2402	2516	1117	2936	1466
0	0	0	2402	2516	1116	2936	1465
0	0	0	2402	2516	1118	2935	1465
0	0	0	2399	2512	1113	2935	1465
0	0	0	2403	2517	1116	2935	1465
0	4	2	2404	2516	1116	2930	1464
1	1	2	2401	2514	1117	2934	1463
0	0	4	2400	2514	1116	2934	1464
0	1	0	2401	2513	1119	2937	1467
0	1	0	2398	2511	1112	2926	1457
1	1	0	2401	2514	1117	2935	1464
0	0	1	2400	2516	1118	2933	1465
0	1	4	2399	2515	1116	2933	1464
0	0	0	2398	2512	1116	2934	1464
0	0	4	2401	2510	1116	2933	1462
0	1	2	2402	2514	1118	2933	1464
0	1	4	2403	2518	1119	2936	1467
0	0	1	2402	2515	1116	2934	1465
0	0	4	2393	2505	1106	2924	1453
0	0	2	2400	2514	1115	2934	1465
0	0	0	2400	2515	1117	2933	1463
0	0	2	2401	2513	1119	2933	1463
0	0	2	2399	2511	1116	2935	1465
0	0	1	2400	2513	1119	2935	1464
0	0	0	2402	2515	1115	2929	1461
1	2	1	2401	2515	1117	2934	1465
0	0	2	2400	2513	1116	2933	1463
0	1	0	2400	2514	1117	2936	1468
0	2	0	2399	2510	1113	2930	1459
0	1	0	2401	2515	1116	2934	1462
0	0	5	2401	2515	1118	2932	1465
0	0	0	2400	2512	1118	2934	1471
2	0	0	2396	2506	1110	2924	1455
1	3	2	2399	2512	1118	2934	1466
0	0	0	2402	2517	1120	2937	1466
0	2	2	2401	2515	1117	2933	1465
1	3	2	2395	2510	1115	2932	1464
1	1	0	2400	2511	1113	2934	1464
2	0	1	2401	2512	1117	2934	1459
1	0	0	2401	2514	1115	2934	1463
0	0	5	2399	2513	1117	2937	1467
1	0	3	2399	2512	1113	2929	1457
0	0	4	2396	2507	1111	2921	1456
0	0	3	2399	2511	1118	2933	1464
1	2	1	2400	2515	1117	2934	1467
2	0	0	2401	2518	1119	2939	1467
0	2	0	2395	2511	1116	2932	1463
0	1	0	2400	2515	1112	2930	1462
0	0	3	2401	2514	1118	2935	1462
1	0	0	2399	2513	1118	2934	1464
0	0	5	2399	2514	1117	2933	1464
1	0	0	2394	2505	1111	2928	1459
0	0	0	2401	2517	1120	2935	1467
2	0	0	2402	2516	1118	2937	1466
0	0	2	2402	2515	1118	2934	1463
0	2	0	2396	2510	1116	2930	1463
0	0	3	2400	2510	1112	2930	1462
1	0	3	2400	2514	1116	2927	1458
0	0	0	2399	2514	1119	2935	1467
0	1	5	2403	2517	1120	2936	1466
0	0	3	2401	2513	1117	2934	1465
3	0	1	2396	2506	1111	2925	1456
0	1	0	2399	2513	1117	2932	1465
0	0	3	2401	2517	1119	2938	1468
0	1	0	2403	2517	1119	2935	1464
0	1	0	2395	2510	1115	2931	1463
0	1	0	2401	2515	1110	2929	1459
0	1	0	2399	2513	1117	2930	1466
2	0	2	2400	2514	1117	2934	1465
0	0	0	2401	2515	1117	2930	1461
0	1	0	2402	2514	1118	2934	1464
0	2	0	2401	2515	1119	2934	1464
1	3	2	2400	2514	1117	2935	1466
0	0	0	2395	2509	1111	2929	1460
1	1	1	2404	2517	1120	2936	1464
0	2	0	2402	2515	1119	2935	1466
1	0	3	2401	2514	1117	2936	1464
2	0	4	2399	2513	1116	2935	1464
0	0	5	2401	2512	1112	2930	1458
2	0	4	2401	2515	1117	2935	1466
0	0	0	2401	2518	1121	2938	1468
1	0	0	2405	2518	1118	2937	1464
1	0	0	2395	2507	1108	2927	1461
0	1	0	2402	2515	1119	2935	1463
1	0	0	2401	2514	1118	2933	1464
1	0	4	2400	2517	1120	2935	1464
1	0	2	2401	2512	1117	2934	1464
3	0	2	2400	2514	1116	2934	1464
0	1	2	2400	2514	1114	2929	1457
2	0	3	2401	2515	1117	2937	1468
0	1	0	2403	2518	1121	2935	1466
0	1	0	2403	2516	1117	2936	1464
1	2	1	2394	2503	1111	2927	1459
0	2	1	2400	2515	1115	2934	1463
0	0	0	2401	2515	1118	2934	1462
0	4	2	2399	2507	1117	2933	1466
0	0	5	2399	2517	1120	2938	1467
0	0	0	2403	2510	1111	2927	1458
0	1	2	2402	2516	1118	2935	1465
1	0	1	2401	2514	1118	2935	1464
1	0	2	2401	2516	1117	2935	1464
2	0	0	2396	2507	1113	2931	1463
1	0	0	2401	2515	1118	2931	1464
1	4	1	2403	2519	1116	2937	1467
0	0	0	2401	2515	1118	2935	1464
1	0	2	2398	2513	1116	2934	1463
1	3	1	2398	2514	1118	2934	1465
0	1	1	2399	2512	1116	2932	1461
0	1	2	2404	2518	1120	2936	1466
0	0	0	2402	2516	1113	2935	1464
1	0	0	2402	2514	1118	2935	1465
0	1	0	2396	2507	1112	2930	1462
0	0	0	2401	2516	1116	2932	1461
0	1	0	2400	2515	1118	2935	1467
0	1	0	2400	2513	1119	2939	1467
0	2	1	2403	2517	1119	2935	1466
0	0	5	2398	2511	1111	2926	1458
1	4	1	2402	2515	1118	2936	1465
0	0	5	2400	2516	1116	2935	1465
1	0	2	2401	2514	1116	2935	1465
0	0	0	2394	2509	1115	2935	1466
1	1	0	2403	2517	1117	2933	1464
0	1	0	2399	2514	1118	2936	1464
2	0	5	2404	2519	1121	2940	1468
0	1	4	2401	2515	1119	2934	1466
0	0	0	2402	2514	1119	2934	1465
1	0	0	2397	2507	1113	2926	1459
0	3	2	2402	2515	1119	2933	1464
1	4	3	2402	2515	1118	2934	1465
2	0	0	2402	2514	1119	2937	1467
1	0	1	2397	2511	1117	2935	1465
0	1	2	2403	2517	1117	2927	1463
0	1	2	2402	2515	1118	2935	1466
1	2	0	2399	2514	1116	2933	1463
2	0	0	2400	2513	1118	2934	1465
0	2	1	2395	2507	1109	2929	1457
0	0	5	2401	2514	1118	2937	1468
0	0	0	2402	2518	1121	2939	1467
0	1	2	2402	2518	1118	2936	1461
0	0	0	2398	2512	1113	2933	1464
0	1	0	2393	2503	1114	2929	1461
1	0	2	2402	2515	1118	2928	1464
0	0	0	2405	2518	1122	2937	1467
0	1	2	2401	2514	1118	2933	1465
1	0	5	2402	2515	1118	2933	1464
1	2	0	2396	2506	1112	2925	1458
0	2	0	2400	2515	1118	2934	1463
1	4	0	2401	2516	1117	2934	1465
0	2	0	2400	2514	1117	2936	1464
0	1	0	2396	2514	1118	2935	1463
0	0	0	2402	2512	1111	2931	1463
0	0	3	2401	2515	1116	2934	1465
1	0	0	2399	2514	1116	2934	1464
2	0	3	2402	2515	1116	2936	1465
1	1	0	2393	2504	1109	2921	1457
1	2	4	2401	2514	1118	2935	1467
0	0	0	2404	2518	1121	2937	1467
1	2	0	2403	2516	1118	2926	1457
2	0	2	2401	2512	1118	2933	1463
0	2	2	2394	2508	1115	2931	1463
0	1	0	2401	2510	1111	2934	1467
0	1	0	2403	2518	1120	2938	1467
0	1	0	2401	2514	1119	2935	1464
2	0	2	2403	2517	1116	2935	1467
0	1	0	2401	2515	1117	2935	1463
1	2	0	2402	2515	1116	2934	1465
1	2	0	2401	2515	1118	2938	1470
0	1	0	2399	2510	1114	2928	1460
1	3	2	2402	2516	1118	2935	1464
0	4	1	2402	2515	1115	2935	1463
0	0	1	2401	2514	1118	2934	1463
1	3	2	2399	2514	1117	2933	1464
0	2	0	2400	2511	1113	2929	1459
2	0	2	2401	2515	1116	2934	1463
2	0	2	2400	2514	1118	2934	1465
1	1	0	2401	2513	1117	2934	1464
0	0	5	2393	2505	1111	2929	1462
0	1	0	2401	2515	1118	2937	1466
0	0	1	2405	2519	1118	2937	1466
1	3	1	2401	2516	1117	2934	1465
0	0	3	2401	2515	1118	2933	1464
0	1	0	2394	2510	1112	2927	1457
0	1	1	2400	2513	1114	2932	1462
1	4	2	2402	2519	1120	2935	1467
3	2	2	2402	2514	1114	2935	1464
0	0	0	2402	2513	1119	2934	1466
1	4	0	2394	2507	1111	2930	1462
0	0	0	2400	2516	1117	2933	1463
0	3	2	2400	2514	1117	2934	1463
0	0	0	2399	2512	1119	2937	1467
0	1	2	2403	2518	1120	2936	1465
1	4	3	2398	2508	1113	2918	1457
0	1	0	2401	2514	1116	2934	1463
1	1	2	2401	2513	1116	2933	1464
1	1	1	2400	2514	1119	2932	1464
0	0	5	2394	2508	1114	2931	1459
1	2	1	2401	2515	1117	2936	1467
2	0	2	2404	2518	1118	2936	1465
0	0	0	2401	2515	1117	2934	1464
0	0	0	2400	2514	1117	2933	1463
1	3	2	2401	2513	1117	2932	1464
1	2	1	2396	2511	1114	2929	1461
0	0	0	2404	2517	1119	2935	1465
1	4	2	2401	2515	1118	2933	1464
0	1	0	2401	2513	1117	2932	1464
3	0	5	2393	2505	1112	2930	1463
1	2	1	2400	2513	1116	2930	1462
2	0	0	2397	2513	1117	2933	1465
2	0	0	2399	2515	1118	2936	1468
0	0	0	2402	2517	1118	2936	1464
0	3	0	2398	2508	1110	2928	1458
1	1	2	2401	2515	1116	2933	1465
0	0	0	2402	2515	1119	2932	1462
1	0	1	2400	2514	1117	2933	1461
1	0	3	2395	2509	1115	2930	1463
1	2	3	2400	2509	1114	2931	1462
0	0	0	2401	2514	1116	2935	1466
0	0	0	2400	2516	1118	2937	1467
3	0	3	2399	2513	1119	2932	1465
0	2	1	2400	2514	1116	2932	1463
0	0	0	2397	2509	1111	2924	1457
0	2	0	2400	2514	1117	2934	1466
1	0	1	2403	2518	1119	2937	1466
1	4	0	2402	2516	1119	2933	1466
0	2	0	2394	2504	1116	2932	1464
1	4	0	2400	2512	1112	2930	1462
1	2	0	2400	2513	1118	2934	1464
1	2	0	2399	2513	1118	2934	1464
1	0	1	2401	2514	1121	2939	1468
0	1	0	2398	2509	1111	2927	1459
1	1	1	2401	2515	1117	2933	1465
0	0	0	2401	2515	1118	2934	1464
0	2	1	2399	2514	1118	2927	1458
0	0	2	2398	2511	1115	2933	1462
0	2	0	2397	2507	1113	2931	1464
1	4	2	2400	2518	1121	2937	1466
0	1	2	2401	2514	1120	2933	1463
0	1	1	2399	2514	1117	2933	1464
1	0	0	2398	2513	1118	2933	1464
1	1	0	2394	2507	1113	2930	1458
0	3	6	2404	2518	1121	2935	1467
0	1	1	2402	2515	1118	2935	1464
0	2	1	2401	2515	1119	2924	1459
1	2	0	2398	2510	1116	2932	1464
1	2	0	2395	2508	1116	2921	1460
0	0	2	2400	2513	1117	2934	1467
0	0	0	2400	2516	1121	2937	1468
1	3	2	2402	2516	1119	2934	1466
0	0	0	2395	2506	1111	2922	1458
0	1	0	2400	2515	1118	2933	1463
0	0	0	2400	2515	1118	2934	1465
0	3	2	2400	2514	1110	2926	1460
2	1	2	2399	2514	1106	2935	1468
0	0	3	2399	2515	1119	2931	1462
0	1	0	2397	2508	1114	2933	1466
0	1	3	2402	2518	1121	2937	1466
1	1	0	2402	2515	1119	2935	1465
1	1	5	2402	2512	1117	2934	1465
0	0	1	2395	2506	1110	2925	1456
0	0	0	2401	2516	1117	2934	1457
0	1	0	2401	2515	1118	2936	1468
2	0	2	2398	2510	1113	2932	1461
1	3	0	2400	2515	1117	2934	1464
0	0	2	2400	2515	1116	2932	1463
0	4	1	2401	2514	1118	2934	1463
0	1	2	2400	2514	1118	2938	1469
0	0	0	2402	2513	1115	2929	1460
0	0	0	2403	2517	1118	2936	1465
0	0	0	2402	2516	1116	2935	1467
0	1	0	2401	2515	1117	2934	1464
2	0	2	2395	2507	1109	2930	1461
0	0	1	2402	2514	1118	2935	1463
0	0	0	2401	2514	1120	2937	1467
0	1	0	2403	2518	1121	2937	1466
0	0	2	2400	2515	1118	2935	1464
0	1	0	2400	2510	1111	2929	1459
0	0	2	2401	2515	1117	2934	1464
0	0	0	2402	2515	1116	2935	1464
1	0	1	2400	2517	1119	2935	1465
2	0	0	2401	2515	1117	2932	1464
0	0	5	2396	2509	1110	2930	1462
0	0	3	2402	2516	1118	2933	1463
1	0	4	2401	2515	1114	2935	1465
2	0	0	2399	2514	1118	2937	1468
1	0	3	2404	2519	1120	2936	1466
0	2	2	2400	2511	1115	2928	1459
0	0	0	2402	2515	1116	2935	1465
0	0	0	2399	2514	1118	2934	1465
1	1	2	2403	2515	1118	2934	1464
0	0	0	2396	2507	1115	2930	1463
1	0	2	2402	2515	1120	2934	1467
1	0	5	2404	2518	1117	2937	1466
0	0	0	2402	2515	1120	2935	1464
0	2	1	2401	2515	1118	2935	1464
3	0	2	2398	2503	1113	2925	1457
0	2	0	2402	2514	1118	2934	1465
0	1	0	2403	2515	1118	2934	1465
0	1	0	2403	2516	1115	2934	1465
0	1	0	2402	2513	1117	2935	1465
2	0	4	2392	2505	1113	2932	1463
0	1	0	2401	2515	1115	2930	1464
1	4	0	2401	2515	1121	2939	1468
0	1	0	2404	2519	1117	2937	1465
0	1	0	2402	2515	1118	2935	1466
0	0	6	2397	2506	1112	2928	1458
0	0	3	2401	2514	1118	2936	1468
0	1	0	2403	2519	1121	2938	1466
0	1	6	2403	2518	1117	2935	1464
0	1	0	2396	2512	1116	2932	1463
1	0	1	2402	2514	1112	2932	1463
0	0	1	2401	2515	1117	2934	1465
0	0	0	2400	2514	1116	2933	1464
0	1	0	2401	2515	1116	2937	1468
2	0	1	2399	2511	1115	2930	1458
1	1	0	2395	2510	1104	2927	1456
2	0	1	2402	2515	1118	2933	1465
0	0	0	2402	2514	1117	2933	1464
0	1	0	2402	2516	1118	2936	1469
0	1	0	2396	2512	1116	2937	1465
1	0	5	2404	2517	1112	2932	1463
1	2	0	2402	2515	1117	2936	1465
0	0	0	2401	2514	1118	2934	1465
0	0	0	2401	2516	1115	2935	1465
0	0	0	2396	2508	1111	2925	1456
0	2	1	2402	2515	1117	2936	1470
2	0	5	2403	2519	1120	2937	1467
1	0	5	2404	2518	1118	2935	1460
1	2	0	2399	2512	1117	2932	1464
0	2	0	2397	2506	1115	2933	1464
0	1	3	2402	2515	1117	2935	1463
0	0	6	2400	2511	1118	2934	1465
0	2	1	2401	2516	1118	2937	1468
1	3	1	2401	2515	1118	2935	1465
0	0	0	2396	2507	1107	2926	1458
1	0	5	2403	2517	1119	2935	1466
0	0	0	2400	2515	1117	2934	1464
1	0	5	2399	2515	1116	2938	1462
0	5	0	2399	2515	1119	2936	1466
0	4	3	2404	2508	1114	2933	1465
1	1	2	2403	2515	1119	2934	1465
0	4	6	2402	2515	1118	2933	1465
0	1	0	2402	2515	1118	2935	1465
0	1	0	2397	2505	1108	2926	1457
0	0	6	2401	2514	1119	2937	1467
2	0	0	2402	2519	1120	2938	1468
1	0	0	2405	2516	1117	2927	1462
0	1	1	2400	2514	1117	2935	1465
0	0	4	2397	2514	1116	2933	1462
1	1	1	2402	2515	1117	2933	1464
1	0	0	2402	2516	1118	2935	1464
1	1	1	2401	2516	1117	2939	1467
1	3	6	2404	2517	1119	2937	1467
0	2	1	2396	2508	1111	2927	1456
1	2	1	2401	2515	1117	2934	1466
0	0	1	2401	2516	1118	2931	1462
1	3	0	2401	2515	1115	2935	1467
0	0	0	2401	2515	1114	2932	1464
0	1	0	2401	2515	1116	2935	1465
2	0	3	2402	2515	1117	2937	1467
0	0	0	2403	2519	1119	2937	1467
0	2	1	2404	2512	1115	2929	1459
3	0	2	2402	2515	1116	2935	1465
0	2	1	2402	2515	1118	2934	1466
2	0	0	2402	2515	1117	2933	1465
2	0	6	2394	2506	1108	2926	1463
0	2	1	2401	2514	1118	2937	1467
1	2	2	2402	2518	1120	2938	1467
1	0	1	2402	2516	1117	2935	1466
0	1	0	2401	2515	1117	2933	1465
2	0	0	2398	2510	1110	2927	1458
0	1	1	2402	2515	1116	2935	1463
0	0	0	2401	2515	1116	2934	1465
2	0	3	2402	2514	1121	2938	1468
1	0	2	2396	2512	1117	2935	1464
1	0	6	2394	2508	1110	2929	1462
0	2	0	2402	2515	1119	2937	1467
0	0	3	2405	2518	1119	2937	1468
1	3	3	2402	2515	1116	2935	1464
0	1	1	2401	2514	1116	2934	1464
0	0	2	2399	2509	1113	2925	1458
1	4	0	2402	2514	1116	2934	1464
0	0	5	2403	2515	1116	2933	1466
0	0	0	2402	2516	1120	2937	1469
1	2	1	2399	2511	1115	2934	1463
0	0	5	2404	2517	1119	2931	1464
0	0	1	2403	2515	1118	2935	1464
0	1	0	2401	2515	1117	2933	1465
2	0	2	2402	2515	1116	2934	1465
0	0	0	2397	2509	1111	2926	1458
0	0	3	2402	2517	1120	2938	1469
0	0	5	2405	2519	1121	2937	1466
2	0	4	2405	2515	1120	2934	1465
0	1	0	2404	2518	1119	2935	1466
2	0	2	2397	2506	1113	2931	1464
0	0	1	2403	2516	1116	2931	1462
1	1	0	2401	2514	1119	2934	1465
0	0	0	2400	2513	1117	2932	1465
0	0	3	2400	2514	1117	2933	1466
0	0	0	2398	2511	1114	2930	1459
1	1	2	2404	2518	1120	2935	1464
1	4	2	2403	2515	1119	2934	1465
0	4	5	2402	2514	1116	2932	1464
0	1	0	2397	2510	1114	2930	1464
0	0	0	2401	2512	1114	2931	1464
0	0	2	2398	2514	1117	2932	1467
1	4	1	2399	2518	1118	2938	1467
2	0	2	2404	2516	1119	2934	1466
0	3	0	2393	2509	1111	2925	1457
0	0	2	2403	2514	1116	2934	1465
0	1	3	2402	2514	1117	2934	1465
0	0	0	2404	2517	1118	2935	1465
1	3	2	2403	2514	1120	2934	1464
0	4	2	2393	2509	1113	2931	1462
0	2	2	2402	2514	1114	2931	1463
0	0	0	2401	2513	1117	2934	1464
0	0	0	2400	2514	1116	2934	1467
0	0	0	2402	2517	1120	2938	1467
1	0	0	2396	2509	1112	2925	1459
0	1	0	2400	2515	1118	2934	1465
0	0	4	2401	2514	1116	2934	1465
0	1	0	2402	2514	1118	2933	1459
0	0	0	2398	2512	1114	2932	1464
0	0	0	2402	2510	1113	2933	1466
1	1	0	2404	2517	1120	2938	1467
1	2	0	2403	2515	1119	2933	1466
1	0	2	2401	2515	1117	2933	1464
0	0	0	2396	2504	1109	2924	1471
0	1	0	2401	2514	1119	2933	1464
0	3	1	2405	2517	1120	2935	1465
2	0	4	2401	2514	1118	2933	1465
0	1	0	2401	2514	1117	2933	1464
1	4	0	2394	2509	1115	2930	1463
0	1	0	2401	2514	1108	2929	1463
0	0	1	2402	2513	1119	2933	1466
2	0	2	2400	2514	1116	2933	1463
0	0	1	2400	2513	1117	2932	1465
1	3	0	2394	2506	1107	2925	1456
1	1	2	2401	2514	1116	2932	1464
1	0	6	2401	2514	1117	2936	1468
0	0	0	2404	2516	1121	2930	1454
1	3	0	2399	2512	1118	2931	1465
0	0	0	2399	2504	1115	2931	1462
3	0	0	2399	2514	1117	2933	1464
0	2	0	2401	2514	1116	2932	1464
0	3	2	2400	2514	1117	2932	1465
0	3	2	2396	2505	1112	2923	1460
0	0	1	2395	2504	1112	2925	1458
0	2	0	2400	2513	1117	2933	1465
0	0	0	2400	2513	1115	2932	1464
0	0	2	2400	2513	1117	2933	1456
1	0	0	2395	2509	1116	2932	1466
0	0	0	2401	2514	1117	2934	1465
1	0	2	2403	2516	1120	2933	1466
0	1	0	2399	2514	1117	2931	1465
0	0	1	2401	2511	1114	2926	1460
0	0	5	2401	2514	1127	2933	1464
0	0	2	2401	2514	1118	2932	1464
1	0	3	2401	2514	1117	2936	1466
0	0	3	2398	2509	1112	2927	1458
0	0	3	2403	2516	1116	2934	1463
0	1	0	2401	2515	1117	2933	1465
0	0	5	2401	2513	1115	2933	1465
0	0	6	2400	2512	1117	2933	1465
0	0	0	2399	2514	1112	2929	1458
0	1	0	2401	2515	1118	2937	1468
0	1	0	2404	2519	1120	2935	1466
1	0	0	2403	2515	1119	2933	1465
0	1	0	2394	2506	1109	2926	1461
0	1	3	2402	2514	1117	2932	1464
0	1	1	2401	2514	1118	2931	1463
0	1	0	2397	2517	1119	2934	1466
0	0	0	2403	2514	1115	2933	1465
2	0	3	2400	2513	1116	2933	1464
3	0	1	2401	2514	1114	2928	1459
0	0	0	2401	2514	1116	2934	1464
0	1	3	2401	2515	1115	2933	1468
0	0	0	2403	2517	1119	2937	1469
0	0	3	2397	2506	1110	2927	1461
1	2	2	2402	2516	1117	2934	1464
0	1	1	2402	2515	1117	2934	1464
1	2	1	2399	2513	1118	2933	1465
0	3	3	2401	2514	1117	2933	1465
1	3	1	2401	2510	1115	2931	1462
0	1	2	2405	2519	1120	2936	1467
1	1	1	2404	2517	1117	2935	1464
0	1	0	2401	2516	1117	2936	1466
0	2	1	2393	2500	1110	2930	1465
0	0	3	2405	2517	1119	2934	1463
0	1	1	2399	2515	1117	2937	1465
1	0	0	2402	2517	1114	2935	1466
2	0	0	2401	2514	1117	2935	1468
1	3	6	2403	2518	1119	2937	1468
0	1	2	2403	2513	1116	2929	1460
1	0	0	2403	2517	1115	2934	1466
0	1	0	2401	2516	1118	2935	1466
0	3	0	2403	2515	1116	2935	1464
0	0	2	2395	2504	1110	2931	1461
1	1	6	2403	2514	1118	2934	1465
2	0	0	2404	2518	1120	2938	1468
0	2	2	2403	2516	1117	2935	1466
0	2	0	2402	2516	1116	2935	1466
1	0	2	2400	2510	1111	2927	1457
0	1	2	2403	2517	1118	2935	1465
1	3	5	2403	2516	1117	2935	1467
1	2	0	2403	2515	1118	2937	1469
1	1	3	2398	2514	1119	2936	1467
1	0	0	2396	2505	1112	2931	1463
0	1	1	2402	2515	1117	2934	1461
0	0	0	2402	2515	1118	2935	1466
2	0	0	2400	2514	1116	2936	1469
0	2	5	2406	2519	1120	2938	1467
0	1	1	2400	2514	1114	2926	1459
0	4	0	2402	2516	1117	2935	1466
0	1	2	2402	2516	1117	2935	1466
0	1	1	2403	2517	1117	2934	1466
0	0	2	2394	2508	1115	2933	1463
0	2	2	2402	2516	1115	2929	1465
1	2	1	2407	2520	1121	2939	1467
0	1	3	2403	2516	1119	2935	1465
0	1	0	2402	2515	1117	2935	1465
0	0	0	2399	2509	1112	2925	1455
0	0	0	2402	2516	1118	2937	1467
0	3	4	2403	2517	1119	2937	1466
1	2	0	2403	2516	1118	2938	1462
0	1	1	2403	2515	1119	2935	1464
0	1	0	2396	2508	1115	2931	1468
0	1	1	2402	2515	1112	2926	1465
1	0	2	2404	2518	1121	2939	1469
1	3	2	2404	2517	1116	2936	1465
2	0	1	2402	2516	1118	2933	1467
0	1	1	2396	2505	1109	2928	1457
0	1	1	2402	2514	1116	2934	1466
0	0	0	2401	2515	1119	2935	1465
0	0	0	2402	2513	1117	2937	1461
1	2	2	2400	2515	1120	2938	1467
1	0	0	2403	2510	1114	2938	1465
0	2	1	2403	2517	1118	2936	1466
0	1	1	2402	2514	1117	2935	1465
0	2	0	2401	2515	1117	2935	1466
1	0	0	2396	2507	1112	2923	1457
0	0	0	2403	2517	1120	2938	1469
0	0	0	2405	2519	1120	2937	1466
1	0	0	2402	2517	1116	2935	1465
1	0	5	2401	2517	1117	2933	1466
0	0	0	2396	2511	1116	2934	1466
0	0	0	2404	2518	1115	2935	1465
0	0	0	2405	2519	1121	2937	1465
1	0	0	2402	2516	1111	2929	1459
2	0	0	2406	2519	1120	2934	1463
1	3	4	2404	2516	1119	2936	1466
1	0	0	2403	2515	1118	2935	1463
0	0	0	2402	2515	1116	2936	1465
2	0	2	2396	2506	1110	2927	1457
1	0	0	2402	2516	1116	2935	1465
0	1	0	2402	2516	1119	2939	1469
0	1	1	2405	2519	1121	2937	1467
5	0	1	2402	2515	1118	2935	1465
1	1	1	2402	2516	1115	2929	1460
0	2	2	2403	2515	1118	2935	1466
4	0	0	2402	2515	1117	2934	1465
1	0	0	2402	2516	1117	2935	1465
0	1	4	2397	2508	1110	2927	1464
0	1	0	2404	2518	1121	2936	1467
0	1	0	2403	2515	1118	2935	1466
0	0	0	2401	2514	1116	2936	1465
0	4	1	2401	2515	1117	2935	1465
2	0	6	2401	2514	1118	2946	1467
0	2	2	2405	2519	1120	2933	1463
2	0	2	2403	2517	1118	2935	1465
0	1	2	2403	2516	1118	2937	1465
1	2	2	2402	2517	1117	2934	1466
0	1	0	2397	2507	1111	2927	1460
1	0	3	2403	2515	1117	2935	1465
0	1	0	2402	2517	1117	2940	1468
0	1	1	2403	2517	1119	2937	1466
1	0	0	2401	2518	1121	2939	1468
1	4	3	2405	2515	1115	2930	1458
1	4	6	2403	2516	1118	2935	1466
0	2	2	2402	2515	1119	2934	1465
1	1	6	2402	2515	1118	2935	1465
0	0	0	2396	2503	1113	2930	1463
0	1	0	2402	2515	1118	2934	1464
1	3	2	2404	2519	1120	2938	1468
0	1	0	2402	2516	1118	2935	1466
0	1	0	2399	2512	1117	2933	1464
0	0	5	2401	2514	1116	2934	1464
0	1	0	2401	2511	1112	2927	1462
1	3	1	2405	2518	1120	2937	1466
0	1	2	2403	2516	1117	2934	1466
0	0	6	2402	2515	1118	2934	1465
0	0	1	2395	2507	1112	2930	1463
1	4	2	2402	2515	1116	2928	1459
0	1	1	2401	2514	1116	2935	1467
0	1	0	2401	2518	1119	2938	1466
0	1	0	2404	2517	1119	2936	1465
0	0	0	2399	2511	1112	2927	1458
0	1	1	2400	2515	1116	2935	1465
0	3	2	2400	2515	1117	2934	1465
0	0	0	2403	2515	1118	2934	1465
0	0	0	2395	2508	1114	2935	1465
1	2	2	2404	2518	1117	2931	1464
0	0	0	2403	2518	1118	2934	1466
0	0	0	2401	2516	1119	2935	1468
1	0	0	2399	2513	1117	2932	1465
1	2	1	2401	2516	1121	2937	1467
1	0	2	2401	2511	1114	2929	1459
0	0	0	2402	2515	1116	2934	1465
0	1	1	2402	2515	1117	2933	1465
0	0	1	2402	2515	1118	2933	1463
3	0	3	2396	2507	1114	2929	1463
2	0	5	2399	2514	1111	2927	1463
0	4	2	2402	2519	1119	2938	1466
0	0	0	2402	2515	1116	2935	1465
1	4	2	2402	2516	1117	2935	1463
1	0	0	2396	2508	1110	2926	1459
3	0	0	2402	2515	1116	2934	1465
0	0	0	2402	2513	1119	2934	1464
2	0	0	2402	2515	1117	2934	1463
0	0	0	2396	2510	1116	2930	1463
1	1	0	2399	2511	1112	2932	1464
0	1	0	2401	2517	1121	2929	1464
0	1	1	2403	2519	1119	2936	1459
0	1	1	2400	2514	1117	2934	1465
