# Supplementary material for: Assisting hand gesture classification and rehabilitation assessment via sEMG and finger motion data
Source: Front Bioeng Biotechnol. 2026 Jan 8;13:1751763. doi: 10.3389/fbioe.2025.1751763 (PMC12823985; doi:10.3389/fbioe.2025.1751763)
Supplement: Supplementary file 1 [file DataSheet1.zip › dataset/function 0/2/0/6.csv]

channel_2	channel_3	channel_6	pinky	ring finger	middle finger	forefinger	thumb
2	0	0	2456	2604	1128	3033	1484
1	2	2	2461	2612	1135	3035	1486
1	0	2	2459	2609	1130	3036	1488
0	0	4	2463	2616	1135	3038	1484
0	1	0	2461	2612	1135	3036	1487
0	0	0	2456	2605	1131	3027	1481
1	3	0	2460	2609	1133	3037	1490
0	2	0	2463	2615	1135	3039	1489
1	2	0	2461	2612	1134	3035	1488
1	1	0	2455	2606	1130	3034	1486
2	3	1	2459	2609	1129	3035	1489
1	3	2	2463	2614	1137	3039	1488
0	1	0	2449	2595	1132	3016	1479
1	0	2	2450	2594	1130	3023	1482
0	3	2	2451	2595	1132	3022	1483
1	3	5	2449	2594	1130	3021	1481
0	0	0	2441	2587	1127	3014	1477
0	0	0	2449	2596	1133	3025	1485
0	2	3	2452	2597	1132	3024	1481
0	1	0	2451	2597	1133	3023	1481
0	0	0	2448	2592	1131	3021	1481
0	0	2	2447	2593	1123	3015	1476
0	0	0	2446	2591	1129	3021	1479
1	2	1	2449	2593	1132	3021	1483
0	0	1	2448	2596	1133	3027	1487
0	1	0	2445	2587	1126	3016	1478
1	3	1	2449	2594	1133	3023	1482
1	0	2	2449	2593	1133	3022	1481
0	0	0	2449	2594	1131	3023	1482
0	0	5	2450	2596	1133	3028	1486
0	4	2	2450	2595	1134	3023	1483
0	1	1	2448	2593	1133	3017	1478
1	2	1	2448	2589	1129	3020	1482
0	0	0	2449	2595	1130	3021	1481
0	0	0	2449	2595	1132	3023	1481
0	0	0	2443	2585	1124	3007	1474
0	1	3	2449	2595	1133	3027	1485
3	0	0	2453	2598	1132	3024	1482
0	0	1	2450	2595	1131	3023	1482
0	0	1	2448	2592	1132	3022	1481
1	2	5	2448	2592	1129	3014	1473
0	0	0	2442	2588	1129	3020	1481
0	0	0	2449	2595	1131	3023	1484
0	2	1	2448	2596	1134	3026	1486
0	2	0	2444	2588	1125	3016	1478
3	0	2	2450	2596	1133	3022	1483
2	0	4	2449	2595	1134	3023	1483
0	0	0	2449	2594	1131	3021	1482
0	1	2	2449	2594	1132	3021	1481
1	0	0	2447	2594	1132	3025	1482
0	4	6	2447	2595	1133	3019	1478
0	0	0	2448	2588	1128	3020	1480
1	2	3	2449	2594	1132	3021	1482
0	0	0	2450	2595	1130	3023	1481
0	2	0	2441	2585	1122	3014	1473
1	0	2	2449	2593	1132	3021	1482
0	0	6	2448	2594	1134	3023	1485
0	1	2	2448	2595	1132	3022	1481
0	0	2	2447	2592	1131	3024	1485
1	3	1	2449	2596	1132	3019	1474
0	2	1	2444	2591	1129	3021	1481
0	0	0	2448	2596	1131	3023	1482
0	0	0	2450	2594	1133	3021	1482
1	3	0	2440	2583	1122	3012	1478
0	1	0	2447	2593	1131	3021	1482
1	3	1	2449	2595	1130	3023	1483
0	4	0	2448	2594	1133	3020	1481
0	0	0	2448	2594	1133	3021	1482
0	0	5	2445	2594	1130	3021	1479
0	2	1	2445	2591	1130	3018	1479
0	0	0	2448	2592	1131	3020	1481
1	1	0	2448	2593	1132	3021	1481
0	0	0	2448	2591	1128	3013	1474
1	0	3	2447	2594	1132	3020	1482
2	0	0	2450	2594	1132	3021	1482
1	0	0	2447	2594	1131	3021	1479
0	2	1	2442	2588	1126	3019	1481
1	0	0	2451	2598	1135	3023	1481
0	1	1	2450	2594	1132	3022	1482
1	4	1	2448	2593	1132	3021	1481
0	0	0	2448	2594	1131	3021	1480
1	3	2	2445	2587	1125	3012	1474
0	1	0	2448	2593	1130	3019	1481
1	2	1	2448	2593	1134	3025	1486
2	0	0	2451	2596	1135	3023	1482
0	1	2	2442	2585	1127	3019	1479
0	0	0	2446	2594	1132	3020	1480
0	0	1	2447	2594	1132	3021	1481
0	3	0	2448	2592	1132	3022	1481
0	0	1	2451	2597	1135	3024	1482
0	1	2	2448	2594	1130	3022	1480
3	0	0	2448	2591	1124	3015	1474
1	0	0	2447	2593	1129	3021	1480
0	2	5	2448	2593	1132	3021	1482
0	0	0	2448	2593	1130	3020	1481
1	2	0	2442	2583	1125	3019	1481
0	1	2	2449	2589	1128	3018	1480
0	2	2	2447	2598	1136	3023	1484
0	2	2	2449	2595	1133	3023	1482
1	2	0	2448	2593	1133	3021	1481
0	0	0	2444	2588	1126	3013	1474
1	0	5	2446	2592	1130	3021	1480
1	1	1	2447	2593	1129	3022	1485
0	1	3	2447	2595	1134	3024	1486
0	1	1	2444	2588	1130	3022	1481
0	0	5	2449	2595	1133	3018	1481
1	2	5	2447	2594	1132	3022	1481
2	0	0	2449	2592	1132	3021	1482
1	0	1	2449	2596	1135	3024	1485
0	0	2	2450	2596	1133	3022	1481
1	0	2	2449	2590	1127	3013	1475
0	4	0	2445	2592	1132	3021	1481
1	0	0	2448	2594	1133	3019	1481
0	2	6	2449	2593	1130	3021	1480
1	0	0	2442	2583	1123	3017	1482
2	0	0	2450	2596	1136	3026	1480
0	1	5	2451	2595	1135	3021	1483
0	1	3	2449	2594	1131	3022	1483
1	3	0	2446	2594	1129	3022	1481
0	1	3	2444	2589	1123	3012	1473
1	0	0	2447	2592	1132	3019	1479
0	2	5	2447	2594	1133	3023	1485
2	0	0	2451	2598	1134	3025	1485
1	0	0	2443	2587	1128	3017	1480
1	0	5	2448	2594	1133	3013	1478
2	0	0	2449	2597	1131	3022	1482
1	0	0	2450	2598	1132	3026	1484
0	0	0	2453	2597	1134	3022	1483
0	2	2	2449	2594	1130	3021	1480
0	2	2	2448	2592	1124	3013	1475
0	1	0	2444	2591	1129	3018	1483
0	0	0	2448	2593	1130	3021	1480
0	1	0	2447	2594	1128	3021	1482
1	0	0	2444	2589	1128	3019	1479
0	0	1	2450	2596	1131	3022	1475
0	2	4	2449	2594	1133	3021	1481
0	1	2	2449	2594	1132	3020	1479
0	1	2	2446	2593	1129	3020	1481
0	0	0	2446	2588	1123	3010	1474
0	1	3	2446	2589	1131	3021	1480
0	0	0	2448	2595	1132	3020	1482
1	0	0	2449	2594	1130	3021	1481
1	2	1	2444	2585	1125	3016	1478
1	2	0	2444	2585	1126	3012	1475
0	1	2	2449	2594	1132	3021	1481
1	2	1	2449	2594	1131	3021	1481
0	2	2	2449	2594	1131	3020	1482
0	0	0	2447	2593	1132	3019	1481
0	1	0	2447	2589	1126	3017	1475
0	3	0	2445	2594	1131	3021	1482
0	0	5	2452	2596	1133	3020	1482
0	0	1	2448	2594	1132	3020	1483
1	2	2	2441	2588	1122	3015	1477
0	0	0	2447	2594	1134	3020	1473
1	4	1	2448	2593	1132	3021	1481
3	0	2	2449	2594	1133	3023	1485
0	1	0	2450	2597	1135	3023	1482
0	0	0	2447	2589	1127	3011	1473
1	0	3	2445	2591	1130	3018	1481
0	2	1	2448	2594	1133	3020	1482
2	0	0	2448	2593	1132	3019	1483
3	0	5	2449	2596	1134	3022	1483
0	0	4	2442	2586	1126	3011	1476
0	0	6	2448	2592	1132	3020	1480
0	1	0	2448	2593	1133	3019	1480
0	2	0	2447	2593	1131	3020	1481
0	1	0	2448	2594	1131	3019	1482
0	0	2	2450	2594	1136	3022	1483
1	0	1	2449	2593	1131	3021	1482
0	0	0	2447	2589	1132	3020	1481
1	2	1	2444	2588	1123	3013	1473
1	2	1	2448	2592	1133	3019	1480
0	2	1	2448	2592	1131	3019	1481
2	0	2	2447	2592	1132	3023	1485
0	0	0	2442	2589	1131	3019	1480
0	1	0	2448	2592	1132	3019	1480
1	1	2	2447	2592	1132	3017	1480
0	0	0	2447	2592	1130	3019	1481
0	0	2	2446	2591	1132	3019	1480
0	0	0	2442	2585	1126	3011	1474
0	1	0	2447	2594	1134	3022	1484
0	1	0	2451	2596	1133	3020	1482
0	0	0	2448	2594	1132	3019	1479
2	0	0	2441	2587	1130	3014	1479
0	0	0	2447	2591	1130	3017	1480
0	1	0	2446	2592	1130	3019	1480
0	0	1	2446	2592	1131	3018	1481
3	0	3	2446	2593	1131	3019	1481
0	1	0	2447	2594	1134	3023	1483
0	1	0	2446	2590	1125	3012	1475
0	0	5	2446	2590	1129	3015	1480
0	4	2	2447	2592	1129	3020	1479
1	1	2	2444	2591	1131	3019	1481
0	0	0	2439	2581	1124	3015	1478
2	2	0	2447	2591	1131	3014	1480
0	1	0	2447	2594	1134	3023	1483
0	0	2	2450	2596	1132	3021	1481
0	0	2	2446	2592	1131	3018	1481
0	1	0	2442	2585	1123	3009	1472
0	0	0	2445	2590	1131	3017	1481
0	1	6	2446	2591	1130	3018	1481
0	0	1	2447	2590	1131	3018	1482
0	0	0	2441	2587	1131	3019	1482
0	0	0	2441	2586	1125	3014	1478
2	0	1	2446	2593	1131	3018	1478
0	0	2	2447	2593	1131	3019	1481
1	1	0	2446	2593	1128	3018	1483
1	2	1	2447	2593	1134	3022	1483
2	0	2	2447	2588	1128	3011	1474
0	0	2	2445	2594	1130	3018	1481
0	0	2	2447	2592	1131	3019	1482
0	0	0	2446	2592	1132	3019	1482
0	2	0	2441	2584	1125	3014	1478
0	0	0	2447	2594	1130	3015	1479
0	3	4	2447	2596	1135	3023	1486
0	3	2	2451	2596	1134	3020	1482
1	0	4	2447	2594	1131	3020	1481
1	3	2	2443	2585	1124	3013	1474
0	1	0	2445	2592	1130	3018	1480
0	0	2	2447	2593	1130	3020	1480
0	3	1	2447	2593	1130	3018	1491
0	1	2	2448	2593	1133	3021	1480
1	3	2	2441	2585	1126	3012	1477
0	1	0	2446	2593	1132	3018	1477
1	0	2	2446	2593	1131	3020	1481
2	0	0	2447	2589	1131	3021	1483
1	3	1	2447	2595	1133	3023	1484
1	2	2	2444	2587	1125	3011	1474
0	0	0	2446	2591	1131	3017	1480
0	0	0	2447	2593	1130	3020	1481
1	0	3	2447	2594	1131	3021	1483
0	2	0	2442	2588	1136	3020	1482
1	0	5	2450	2596	1134	3016	1477
2	0	3	2447	2594	1131	3019	1477
1	4	5	2447	2594	1132	3018	1481
0	0	0	2445	2592	1129	3020	1480
1	2	1	2443	2585	1125	3010	1472
2	0	2	2446	2590	1131	3019	1481
1	1	3	2448	2595	1134	3023	1482
0	1	0	2446	2591	1131	3016	1481
0	3	1	2446	2592	1131	3017	1482
0	0	1	2441	2583	1126	3012	1479
2	0	3	2447	2595	1134	3016	1478
0	0	0	2451	2596	1134	3019	1481
0	2	0	2448	2595	1130	3019	1480
0	1	1	2446	2593	1132	3018	1481
0	1	0	2440	2582	1124	3010	1474
0	2	1	2444	2592	1130	3018	1481
1	0	2	2446	2592	1132	3020	1482
1	0	5	2448	2597	1135	3022	1483
0	0	0	2442	2588	1129	3018	1480
1	4	0	2448	2592	1128	3010	1477
0	0	0	2447	2593	1129	3018	1477
2	0	2	2446	2592	1130	3019	1479
0	0	2	2446	2592	1132	3018	1481
0	3	4	2439	2585	1125	3013	1477
0	1	0	2447	2594	1133	3021	1482
0	0	0	2442	2590	1129	3017	1479
2	0	0	2445	2593	1130	3019	1480
0	3	0	2446	2592	1132	3017	1481
1	3	0	2440	2585	1127	3017	1481
0	0	0	2449	2595	1133	3013	1472
1	3	0	2442	2589	1128	3016	1479
1	1	0	2441	2590	1131	3020	1480
0	0	1	2447	2594	1132	3019	1480
0	0	2	2446	2592	1129	3018	1480
0	2	0	2446	2593	1130	3018	1479
0	0	2	2446	2591	1129	3018	1480
1	2	0	2441	2584	1121	3010	1475
0	0	0	2445	2591	1130	3019	1482
3	0	2	2447	2596	1129	3023	1482
1	1	1	2449	2595	1133	3020	1481
0	0	2	2441	2590	1129	3017	1479
0	0	1	2446	2591	1130	3017	1481
0	0	1	2445	2592	1131	3017	1477
0	2	0	2446	2592	1132	3016	1480
0	0	1	2446	2590	1132	3019	1482
1	1	0	2442	2588	1126	3009	1473
1	1	3	2447	2594	1132	3019	1481
0	0	1	2448	2593	1131	3019	1481
1	4	0	2447	2592	1130	3018	1479
0	0	3	2445	2591	1130	3017	1480
0	0	0	2439	2586	1129	3015	1480
0	0	5	2446	2594	1133	3019	1483
0	0	0	2449	2594	1131	3017	1479
1	4	1	2444	2592	1130	3018	1478
0	0	0	2445	2590	1131	3017	1479
0	0	0	2440	2585	1122	3008	1473
1	0	0	2444	2591	1130	3016	1479
1	4	0	2446	2591	1131	3021	1480
0	0	1	2448	2595	1132	3021	1482
0	2	3	2442	2589	1131	3016	1478
2	4	0	2447	2591	1129	3018	1479
0	0	0	2445	2590	1131	3015	1476
0	0	5	2445	2590	1130	3018	1480
0	1	0	2445	2591	1131	3017	1481
2	0	0	2440	2584	1123	3012	1477
0	0	2	2447	2595	1133	3018	1482
2	0	1	2447	2593	1132	3018	1481
2	0	2	2445	2591	1130	3016	1480
0	0	2	2445	2591	1130	3019	1481
2	0	0	2439	2588	1132	3019	1480
2	4	0	2449	2593	1126	3016	1480
0	0	5	2445	2592	1131	3013	1478
2	0	2	2446	2592	1130	3017	1480
0	0	0	2445	2590	1129	3018	1480
0	1	0	2438	2583	1122	3004	1473
0	0	5	2444	2591	1130	3021	1482
0	0	1	2450	2594	1134	3020	1483
0	1	2	2447	2593	1131	3017	1481
2	0	3	2442	2587	1130	3014	1479
1	1	5	2445	2587	1129	3015	1478
0	0	2	2444	2591	1131	3012	1477
1	2	0	2445	2591	1131	3017	1480
3	0	3	2447	2594	1132	3020	1483
0	0	4	2442	2585	1125	3007	1472
2	0	1	2445	2593	1130	3017	1481
1	1	0	2448	2592	1132	3018	1480
1	1	0	2446	2592	1131	3017	1480
0	2	0	2445	2592	1131	3017	1481
1	1	0	2440	2587	1129	3015	1479
0	0	6	2446	2589	1126	3014	1479
1	0	2	2446	2591	1130	3018	1479
0	0	3	2448	2595	1136	3022	1482
2	0	2	2448	2594	1133	3017	1482
0	1	0	2443	2586	1127	3011	1474
0	0	0	2445	2591	1130	3016	1481
1	2	0	2443	2592	1130	3016	1481
0	1	0	2446	2592	1130	3017	1481
0	1	0	2442	2590	1128	3019	1482
0	0	3	2445	2590	1130	3019	1480
0	0	2	2448	2595	1132	3008	1477
0	0	0	2447	2592	1131	3017	1482
0	1	0	2445	2591	1131	3018	1480
0	1	0	2440	2583	1124	3008	1472
1	2	0	2442	2589	1125	3011	1476
0	0	2	2447	2593	1133	3017	1481
1	1	0	2446	2593	1133	3017	1480
0	1	0	2444	2591	1131	3017	1480
0	1	0	2439	2588	1128	3015	1479
2	0	5	2445	2588	1127	3014	1477
1	2	0	2445	2590	1132	3017	1476
0	0	0	2447	2595	1134	3022	1483
0	0	0	2447	2594	1133	3019	1482
0	0	1	2440	2582	1120	3010	1472
0	0	4	2445	2590	1128	3017	1480
1	4	1	2446	2591	1132	3017	1481
0	1	0	2445	2593	1131	3017	1481
0	1	0	2441	2586	1129	3018	1481
0	0	0	2450	2586	1129	3020	1481
0	2	0	2449	2594	1132	3008	1475
1	0	2	2446	2594	1130	3019	1482
0	0	2	2446	2593	1129	3018	1481
0	1	0	2444	2592	1132	3019	1484
0	1	0	2443	2589	1128	3014	1474
3	0	5	2447	2594	1132	3018	1482
1	1	0	2447	2592	1131	3019	1482
0	0	1	2446	2593	1131	3018	1482
0	0	0	2446	2593	1132	3019	1481
1	2	0	2446	2593	1135	3023	1483
0	0	1	2449	2597	1133	3023	1483
1	1	0	2446	2592	1131	3018	1481
0	1	0	2445	2593	1131	3015	1479
1	3	0	2445	2593	1131	3018	1482
0	1	4	2445	2593	1131	3020	1481
2	3	0	2445	2592	1131	3021	1482
1	1	0	2440	2586	1128	3013	1474
0	1	5	2443	2592	1131	3018	1480
0	1	0	2446	2592	1131	3017	1480
0	0	2	2445	2592	1131	3020	1483
2	0	0	2446	2594	1133	3023	1482
0	1	6	2448	2594	1133	3014	1476
1	2	0	2447	2593	1130	3018	1481
1	4	1	2447	2593	1131	3017	1480
1	2	1	2447	2594	1132	3020	1483
2	0	0	2441	2584	1127	3009	1475
0	1	1	2447	2593	1131	3020	1484
0	0	1	2447	2593	1133	3019	1482
0	1	0	2447	2593	1132	3020	1480
3	0	5	2448	2595	1131	3019	1482
0	0	0	2445	2591	1131	3017	1480
1	2	0	2447	2593	1130	3015	1477
0	0	0	2449	2591	1129	3018	1481
1	1	0	2448	2593	1130	3020	1480
1	1	0	2446	2592	1131	3019	1480
0	0	0	2441	2584	1126	3009	1473
1	2	0	2448	2594	1135	3024	1485
1	2	2	2451	2596	1135	3022	1482
0	0	6	2449	2595	1132	3019	1482
0	0	0	2447	2593	1130	3020	1481
0	0	2	2446	2594	1129	3015	1477
1	2	0	2445	2592	1130	3019	1481
0	0	2	2448	2594	1132	3021	1482
0	0	2	2448	2596	1135	3023	1485
0	0	1	2444	2586	1128	3016	1478
0	0	2	2442	2587	1126	3011	1475
0	0	0	2448	2595	1133	3019	1482
1	1	5	2448	2595	1131	3022	1482
0	0	2	2448	2596	1133	3023	1485
1	2	0	2449	2595	1133	3020	1483
2	0	0	2447	2592	1131	3015	1477
1	1	5	2446	2591	1129	3019	1481
0	0	2	2447	2594	1131	3019	1481
0	0	0	2447	2594	1130	3019	1479
1	3	2	2441	2585	1125	3012	1473
0	1	0	2448	2595	1134	3025	1485
1	0	5	2450	2599	1133	3022	1483
1	4	0	2449	2594	1132	3020	1481
1	2	0	2446	2593	1130	3019	1481
0	0	0	2446	2594	1130	3018	1476
1	0	1	2447	2594	1131	3020	1480
0	0	0	2449	2595	1132	3021	1482
0	0	2	2446	2594	1133	3020	1481
1	3	2	2447	2591	1131	3019	1482
0	0	0	2440	2586	1126	3015	1478
0	1	0	2447	2593	1133	3020	1481
1	2	0	2447	2594	1132	3019	1481
0	1	0	2448	2594	1129	3020	1481
2	0	0	2445	2592	1129	3019	1480
0	1	5	2444	2592	1131	3016	1478
0	1	0	2447	2588	1130	3022	1485
0	0	1	2451	2597	1135	3022	1483
1	0	0	2449	2594	1134	3020	1481
0	1	0	2440	2584	1124	3011	1475
0	0	2	2447	2593	1131	3019	1482
0	0	0	2449	2595	1132	3021	1481
1	3	0	2447	2593	1131	3019	1482
1	1	2	2446	2595	1134	3023	1485
0	1	0	2448	2595	1127	3012	1475
1	5	1	2444	2589	1131	3019	1482
0	1	0	2447	2594	1134	3019	1480
0	0	3	2447	2593	1132	3024	1482
0	0	0	2451	2596	1135	3022	1483
1	2	2	2443	2585	1125	3012	1473
2	0	5	2447	2593	1131	3019	1481
1	1	0	2446	2593	1131	3019	1481
1	3	0	2447	2593	1133	3018	1482
1	0	3	2445	2592	1130	3016	1482
1	0	2	2445	2593	1130	3019	1477
1	3	0	2447	2588	1129	3018	1481
2	0	2	2448	2593	1132	3020	1479
1	3	0	2446	2594	1133	3019	1480
1	1	1	2440	2585	1124	3010	1473
1	3	0	2447	2591	1131	3020	1479
1	2	0	2446	2593	1133	3021	1485
1	2	6	2449	2597	1136	3022	1482
2	0	0	2447	2594	1131	3020	1481
0	4	1	2445	2588	1127	3012	1475
0	0	4	2443	2590	1130	3017	1480
1	4	0	2444	2583	1128	3015	1479
0	0	6	2446	2593	1131	3019	1482
0	0	0	2446	2592	1132	3018	1481
0	0	3	2441	2584	1125	3008	1473
1	4	1	2445	2593	1132	3023	1485
1	4	2	2442	2587	1131	3021	1483
0	1	4	2441	2584	1126	3013	1478
0	1	5	2446	2591	1130	3019	1481
0	0	1	2446	2591	1131	3017	1480
1	2	0	2445	2591	1131	3019	1481
3	0	2	2445	2593	1130	3019	1481
0	1	0	2438	2585	1126	3013	1477
0	1	1	2447	2595	1135	3020	1483
1	3	2	2447	2593	1132	3020	1480
0	0	4	2446	2591	1132	3018	1480
0	1	0	2439	2586	1127	3016	1477
0	0	0	2446	2591	1131	3017	1480
1	4	0	2445	2590	1131	3018	1480
0	1	0	2445	2591	1132	3017	1484
0	0	0	2446	2593	1133	3019	1482
0	0	5	2443	2586	1127	3011	1475
0	1	0	2446	2591	1131	3018	1480
0	0	0	2445	2591	1129	3018	1480
0	2	0	2446	2590	1132	3014	1482
0	0	0	2448	2595	1133	3020	1484
0	2	0	2441	2584	1127	3014	1479
0	2	1	2447	2593	1131	3018	1479
1	1	0	2446	2592	1131	3018	1481
0	0	3	2446	2592	1133	3019	1481
0	1	0	2446	2593	1133	3021	1485
0	1	1	2446	2590	1124	3011	1475
1	0	1	2447	2591	1133	3020	1481
0	1	0	2446	2592	1133	3020	1481
2	0	4	2446	2593	1129	3020	1480
2	0	2	2439	2586	1129	3015	1479
1	2	0	2446	2593	1130	3017	1483
0	0	0	2446	2594	1130	3023	1483
0	1	0	2448	2596	1132	3020	1483
0	1	0	2447	2595	1131	3019	1482
0	1	0	2442	2585	1125	3008	1475
0	2	0	2446	2589	1132	3018	1481
0	0	5	2446	2593	1131	3019	1481
0	0	3	2448	2595	1133	3019	1482
0	1	1	2447	2594	1132	3019	1481
1	0	3	2440	2584	1124	3016	1480
0	0	3	2447	2592	1130	3015	1478
0	0	0	2447	2593	1130	3020	1480
1	1	2	2446	2593	1134	3023	1484
0	0	6	2447	2592	1131	3019	1481
0	0	3	2442	2586	1126	3010	1474
0	1	0	2447	2592	1130	3019	1480
1	0	4	2447	2593	1134	3022	1484
0	1	2	2450	2597	1134	3020	1483
0	1	0	2443	2589	1128	3018	1480
3	0	5	2446	2588	1128	3017	1481
0	0	0	2444	2591	1132	3018	1479
1	3	1	2446	2593	1130	3020	1482
0	1	0	2446	2593	1130	3019	1480
1	3	2	2442	2587	1127	3013	1476
1	3	0	2449	2596	1134	3020	1482
1	2	0	2446	2591	1130	3019	1479
0	1	0	2447	2592	1132	3019	1481
1	3	0	2446	2593	1131	3017	1481
0	0	3	2439	2587	1131	3019	1482
0	1	0	2448	2597	1130	3011	1478
0	0	5	2448	2594	1133	3019	1480
0	0	2	2446	2593	1128	3019	1482
0	0	1	2446	2592	1132	3018	1482
0	2	0	2443	2586	1124	3011	1474
0	0	6	2445	2591	1130	3019	1479
1	3	2	2446	2593	1135	3022	1486
1	1	2	2450	2597	1133	3022	1482
0	1	1	2442	2588	1130	3017	1480
0	0	2	2447	2590	1127	3016	1481
3	0	2	2447	2593	1131	3014	1474
1	3	0	2446	2593	1131	3019	1481
2	0	2	2447	2593	1130	3019	1483
0	1	0	2442	2587	1126	3015	1478
0	1	0	2441	2584	1126	3010	1473
0	1	0	2445	2592	1132	3018	1480
1	2	0	2446	2593	1133	3019	1481
1	1	2	2446	2593	1133	3018	1483
0	0	0	2441	2591	1131	3021	1481
1	2	0	2450	2595	1129	3017	1480
0	0	2	2448	2593	1133	3018	1474
1	0	1	2439	2593	1132	3019	1481
0	1	0	2446	2591	1131	3019	1481
0	0	0	2441	2587	1124	3010	1474
1	2	0	2445	2592	1131	3018	1482
0	0	6	2447	2596	1134	3022	1484
1	2	0	2443	2588	1132	3021	1483
0	0	1	2446	2593	1133	3019	1482
0	0	3	2448	2586	1128	3017	1481
0	1	3	2447	2594	1130	3013	1474
0	1	2	2447	2593	1131	3018	1481
1	1	0	2446	2593	1132	3018	1482
0	0	2	2449	2594	1133	3020	1482
1	0	2	2443	2585	1125	3011	1473
0	1	0	2445	2592	1131	3019	1481
1	0	5	2447	2594	1131	3017	1482
1	0	2	2447	2593	1131	3019	1480
1	3	1	2447	2595	1131	3020	1481
1	3	0	2447	2594	1131	3019	1484
2	0	2	2448	2595	1135	3023	1485
2	0	5	2446	2594	1134	3020	1483
0	2	1	2448	2595	1133	3020	1479
0	1	0	2448	2593	1133	3021	1483
1	4	2	2448	2594	1133	3020	1482
0	1	0	2445	2593	1133	3018	1483
0	1	0	2440	2586	1125	3013	1478
0	0	0	2449	2597	1134	3023	1485
0	0	0	2450	2596	1133	3022	1484
0	0	0	2448	2593	1133	3020	1483
0	1	2	2446	2592	1131	3020	1483
0	1	2	2447	2591	1132	3016	1476
0	1	2	2446	2594	1134	3020	1482
0	1	0	2447	2595	1132	3021	1484
0	1	2	2449	2599	1135	3025	1484
1	0	0	2444	2590	1125	3013	1479
3	0	0	2448	2593	1132	3020	1481
0	0	0	2446	2594	1132	3019	1482
0	0	1	2447	2594	1130	3021	1483
0	1	1	2448	2596	1135	3025	1485
0	0	1	2448	2594	1131	3020	1481
1	3	2	2446	2593	1131	3020	1479
1	2	2	2447	2590	1129	3019	1482
1	0	0	2447	2594	1132	3019	1482
0	0	0	2448	2593	1132	3019	1482
1	0	0	2442	2585	1125	3010	1475
0	0	2	2447	2595	1134	3023	1485
0	0	0	2451	2597	1133	3022	1483
0	1	0	2447	2594	1131	3022	1483
0	1	2	2444	2590	1131	3019	1482
0	0	2	2446	2593	1131	3015	1478
0	0	0	2444	2590	1132	3019	1481
0	1	1	2447	2594	1132	3020	1483
0	0	0	2448	2597	1136	3023	1485
1	2	1	2442	2588	1127	3008	1475
2	0	0	2443	2584	1125	3012	1475
0	0	0	2447	2594	1131	3019	1482
1	0	5	2447	2594	1131	3020	1481
1	0	2	2447	2593	1129	3020	1482
0	0	6	2445	2589	1134	3021	1485
1	3	2	2442	2595	1134	3021	1478
1	2	2	2449	2592	1130	3016	1480
0	2	1	2446	2595	1133	3020	1483
2	0	0	2447	2593	1132	3021	1482
0	0	0	2441	2586	1126	3011	1474
0	0	0	2448	2594	1132	3019	1482
0	0	5	2447	2596	1135	3023	1485
0	1	0	2447	2596	1133	3017	1484
0	2	0	2445	2592	1132	3018	1481
1	0	0	2445	2593	1132	3015	1475
1	0	6	2446	2589	1129	3017	1481
1	0	4	2446	2594	1130	3020	1482
0	1	1	2447	2594	1133	3020	14
