# Supplementary material for: Assisting hand gesture classification and rehabilitation assessment via sEMG and finger motion data
Source: Front Bioeng Biotechnol. 2026 Jan 8;13:1751763. doi: 10.3389/fbioe.2025.1751763 (PMC12823985; doi:10.3389/fbioe.2025.1751763)
Supplement: Supplementary file 1 [file DataSheet1.zip › dataset/function 0/2/0/7.csv]

channel_2	channel_3	channel_6	pinky	ring finger	middle finger	forefinger	thumb
1	0	0	2435	2577	1129	2997	1479
0	0	0	2434	2574	1128	2997	1478
0	0	2	2433	2575	1125	2992	1473
0	0	1	2434	2576	1129	2996	1478
0	4	0	2429	2569	1129	2991	1478
2	0	2	2431	2570	1129	2990	1477
1	0	0	2427	2562	1122	2982	1469
1	0	0	2431	2568	1127	2989	1478
2	0	5	2432	2570	1130	2994	1479
0	0	0	2434	2571	1129	2992	1479
0	4	0	2429	2566	1128	2990	1477
0	1	5	2429	2568	1125	2991	1478
1	0	0	2430	2569	1128	2990	1478
0	4	2	2429	2567	1130	2993	1480
2	0	1	2434	2571	1130	2991	1480
0	0	0	2432	2570	1127	2991	1476
1	0	3	2427	2562	1121	2984	1470
2	0	0	2430	2569	1127	2990	1477
2	0	4	2431	2569	1128	2992	1476
0	1	6	2431	2566	1127	2991	1479
2	0	3	2427	2567	1127	2994	1480
0	2	0	2435	2572	1129	2993	1477
1	3	0	2429	2568	1128	2990	1478
2	0	0	2432	2570	1128	2990	1477
2	0	1	2431	2568	1128	2991	1478
0	1	3	2426	2562	1116	2984	1470
2	0	0	2430	2568	1127	2991	1479
0	2	0	2433	2572	1129	2994	1481
1	0	0	2434	2573	1128	2993	1477
0	4	1	2430	2567	1127	2988	1476
2	0	2	2424	2561	1125	2988	1476
1	2	0	2431	2568	1127	2991	1486
3	0	2	2423	2567	1130	2993	1480
1	0	1	2434	2572	1131	2993	1478
0	4	0	2432	2569	1127	2991	1478
0	3	5	2427	2562	1120	2984	1471
0	1	0	2432	2568	1127	2991	1476
1	0	0	2431	2569	1126	2990	1476
0	0	0	2430	2567	1129	2991	1477
0	0	2	2428	2568	1129	2994	1480
0	1	2	2434	2572	1129	2993	1479
0	1	5	2430	2567	1130	2990	1477
0	1	0	2430	2568	1129	2993	1478
0	1	2	2431	2568	1126	2991	1478
0	0	0	2426	2562	1121	2983	1470
0	1	0	2431	2568	1129	2990	1479
0	0	2	2430	2572	1131	2993	1480
1	0	0	2434	2571	1127	2993	1479
1	0	0	2432	2569	1128	2990	1477
1	2	2	2426	2565	1125	2989	1477
1	4	4	2431	2568	1128	2990	1479
0	0	1	2427	2568	1127	2992	1478
0	1	2	2435	2570	1130	2989	1479
1	1	2	2431	2569	1128	2989	1479
0	0	0	2425	2559	1119	2986	1471
3	0	0	2431	2568	1126	2991	1479
1	3	1	2432	2570	1127	2990	1478
1	0	2	2433	2571	1131	2995	1481
0	0	3	2433	2571	1129	2991	1479
0	0	2	2431	2570	1128	2992	1477
0	0	6	2430	2567	1127	2989	1477
0	0	1	2432	2570	1129	2991	1478
3	0	2	2432	2569	1127	2994	1482
1	2	0	2426	2565	1125	2986	1475
2	0	2	2434	2572	1129	2995	1481
0	1	0	2433	2570	1131	2993	1478
1	0	1	2432	2568	1128	2991	1479
1	3	1	2433	2572	1133	2995	1482
0	4	2	2432	2569	1130	2991	1478
0	0	0	2433	2571	1128	2991	1479
1	0	0	2427	2566	1127	2990	1477
0	0	3	2431	2565	1124	2984	1471
0	0	4	2434	2570	1126	2985	1471
0	1	0	2432	2568	1127	2989	1476
0	2	0	2430	2568	1126	2988	1478
1	0	5	2429	2566	1128	2990	1478
0	1	1	2421	2560	1123	2982	1474
0	1	1	2427	2568	1128	2991	1481
0	0	0	2435	2572	1130	2992	1478
0	0	2	2434	2569	1129	2991	1477
0	1	1	2430	2566	1127	2989	1477
0	0	3	2430	2565	1123	2983	1470
3	0	5	2429	2565	1126	2990	1476
0	2	2	2430	2566	1128	2989	1478
1	0	3	2430	2569	1129	2995	1481
0	0	2	2426	2565	1124	2987	1475
0	0	0	2432	2566	1125	2989	1476
0	2	2	2431	2567	1126	2989	1476
2	0	2	2430	2567	1126	2989	1478
0	0	4	2429	2566	1127	2989	1477
0	0	0	2432	2569	1129	2989	1477
1	3	0	2431	2565	1125	2984	1471
1	1	0	2430	2567	1129	2989	1476
2	0	3	2430	2568	1126	2989	1477
2	0	2	2431	2567	1128	2988	1477
1	0	5	2426	2560	1123	2988	1479
1	1	1	2433	2571	1128	2992	1478
0	0	0	2431	2569	1125	2989	1477
1	4	2	2430	2567	1130	2990	1478
2	0	0	2431	2568	1126	2988	1477
0	0	3	2428	2564	1122	2981	1471
0	1	0	2431	2568	1124	2990	1477
1	0	2	2431	2570	1130	2994	1481
2	0	1	2433	2569	1129	2991	1477
0	0	6	2425	2562	1124	2987	1475
1	3	0	2431	2568	1127	2989	1475
0	1	0	2428	2564	1126	2987	1477
0	1	2	2429	2567	1128	2990	1478
0	1	0	2431	2569	1128	2990	1477
1	3	2	2431	2568	1128	2990	1476
0	0	4	2425	2562	1122	2983	1469
0	0	0	2429	2566	1127	2989	1477
2	0	4	2430	2569	1127	2989	1477
0	0	0	2430	2570	1131	2993	1481
0	0	3	2425	2563	1126	2987	1478
0	2	0	2428	2569	1129	2989	1478
3	0	1	2429	2564	1124	2988	1477
0	0	2	2431	2567	1120	2989	1477
0	1	6	2430	2568	1128	2989	1477
0	0	2	2428	2563	1121	2982	1473
0	1	0	2432	2570	1132	2993	1481
0	1	0	2433	2570	1128	2991	1477
0	0	0	2431	2569	1127	2990	1477
0	1	2	2425	2565	1126	2988	1477
1	0	2	2429	2568	1129	2990	1478
2	0	3	2422	2564	1127	2989	1477
2	0	2	2432	2561	1126	2988	1476
0	1	5	2432	2568	1128	2990	1479
1	4	0	2430	2567	1127	2991	1477
2	0	1	2427	2560	1122	2981	1471
0	0	2	2430	2568	1125	2991	1478
0	1	0	2430	2571	1132	2993	1481
0	0	4	2432	2570	1128	2991	1479
0	0	0	2425	2563	1126	2988	1477
0	1	0	2430	2568	1124	2990	1478
1	0	2	2427	2564	1126	2988	1477
1	2	0	2431	2568	1128	2989	1477
1	3	1	2429	2568	1128	2994	1480
0	0	5	2429	2566	1129	2985	1469
0	0	2	2433	2569	1127	2991	1476
0	0	0	2431	2568	1127	2991	1478
3	0	0	2431	2567	1128	2991	1477
1	3	2	2427	2564	1126	2989	1478
1	2	2	2430	2567	1126	2991	1477
0	0	6	2432	2569	1128	2991	1477
1	1	1	2425	2560	1125	2988	1475
1	3	1	2431	2567	1128	2989	1477
0	0	0	2430	2567	1128	2989	1475
1	0	3	2425	2560	1124	2983	1473
0	0	5	2433	2571	1130	2993	1478
2	0	2	2432	2569	1129	2991	1479
0	0	4	2431	2568	1126	2990	1477
1	4	0	2427	2565	1127	2989	1477
0	0	0	2430	2567	1126	2988	1477
0	1	0	2425	2563	1127	2989	1476
0	0	5	2430	2567	1129	2992	1480
0	2	0	2433	2571	1130	2992	1477
0	0	0	2426	2556	1119	2983	1469
3	0	1	2432	2568	1127	2990	1478
0	1	0	2430	2568	1126	2990	1477
1	3	0	2431	2567	1128	2991	1477
0	0	3	2428	2565	1126	2988	1477
0	0	0	2424	2564	1123	2988	1476
1	3	1	2430	2567	1128	2990	1478
0	1	0	2420	2563	1124	2988	1475
1	2	0	2430	2568	1128	2989	1478
1	3	1	2429	2567	1128	2991	1480
0	1	0	2433	2570	1129	2991	1479
0	1	2	2430	2567	1129	2990	1477
1	0	0	2429	2567	1128	2989	1475
3	0	0	2425	2560	1120	2985	1473
0	0	0	2433	2572	1129	2993	1478
0	0	1	2432	2570	1127	2991	1476
0	1	0	2431	2567	1127	2989	1477
2	0	2	2429	2567	1126	2989	1475
2	0	5	2429	2567	1124	2985	1473
3	0	3	2429	2567	1128	2989	1478
0	2	2	2430	2568	1129	2994	1481
0	1	0	2433	2570	1131	2991	1477
0	1	1	2424	2561	1122	2979	1473
0	1	2	2431	2568	1129	2990	1476
1	0	4	2431	2568	1127	2985	1476
1	0	0	2430	2568	1126	2988	1475
0	1	3	2429	2567	1127	2989	1479
0	0	0	2432	2568	1126	2993	1472
0	2	2	2433	2570	1129	2991	1479
0	1	0	2430	2567	1128	2989	1477
1	1	1	2430	2568	1127	2990	1477
0	0	0	2431	2569	1130	2993	1482
0	0	0	2426	2563	1124	2984	1471
0	1	2	2432	2570	1128	2990	1476
1	4	2	2431	2566	1128	2989	1475
0	1	0	2430	2567	1123	2989	1477
0	0	0	2429	2567	1126	2989	1478
0	0	6	2431	2569	1122	2985	1473
1	1	2	2430	2569	1129	2994	1480
3	0	0	2434	2571	1128	2991	1479
0	0	0	2431	2568	1128	2991	1478
0	1	0	2425	2558	1121	2982	1473
1	2	0	2430	2567	1127	2989	1478
2	0	0	2430	2567	1123	2983	1476
0	1	2	2430	2569	1127	2990	1481
1	1	0	2431	2569	1130	2993	1479
1	3	2	2432	2565	1124	2985	1472
0	0	5	2430	2567	1124	2985	1472
0	0	0	2430	2567	1126	2989	1477
1	2	2	2430	2569	1130	2993	1483
2	0	0	2434	2571	1130	2992	1479
0	1	0	2422	2562	1121	2982	1471
1	4	1	2431	2567	1128	2990	1478
1	1	3	2431	2567	1125	2986	1475
0	1	0	2431	2569	1126	2989	1478
1	4	4	2430	2566	1127	2990	1479
0	0	0	2432	2567	1127	2986	1475
1	0	5	2433	2569	1128	2990	1478
0	1	1	2432	2569	1128	2991	1478
0	0	2	2430	2568	1126	2990	1476
0	1	0	2424	2560	1121	2983	1476
0	1	1	2430	2567	1122	2989	1476
0	0	0	2430	2565	1122	2989	1480
1	0	2	2433	2571	1131	2991	1479
0	1	2	2432	2569	1129	2991	1477
1	0	0	2429	2567	1128	2990	1476
3	0	0	2429	2566	1123	2980	1469
0	0	0	2430	2566	1129	2993	1481
2	0	0	2434	2572	1128	2993	1479
1	4	6	2431	2570	1120	2991	1478
0	0	2	2422	2561	1120	2986	1474
1	0	1	2429	2568	1129	2988	1478
0	0	2	2430	2567	1123	2986	1474
0	2	0	2430	2567	1128	2989	1477
0	0	0	2429	2566	1127	2992	1480
0	0	0	2431	2567	1125	2983	1473
0	0	0	2430	2569	1130	2990	1479
1	3	1	2431	2568	1129	2990	1477
1	3	1	2429	2567	1125	2989	1477
0	0	0	2424	2560	1125	2986	1476
0	2	2	2431	2568	1127	2988	1477
1	0	2	2428	2563	1123	2989	1479
1	0	2	2434	2571	1131	2992	1479
0	1	3	2429	2567	1128	2988	1477
1	0	0	2429	2567	1127	2989	1478
2	0	3	2430	2562	1124	2984	1471
3	0	0	2430	2567	1129	2992	1481
0	2	1	2433	2571	1131	2993	1479
4	4	2	2433	2569	1129	2990	1477
1	0	4	2425	2561	1122	2986	1475
0	0	0	2430	2568	1127	2990	1477
1	0	1	2431	2560	1122	2985	1474
1	0	2	2431	2567	1128	2989	1477
0	0	0	2429	2567	1124	2988	1481
1	0	0	2428	2566	1126	2986	1474
0	1	0	2432	2568	1131	2990	1477
0	0	0	2431	2568	1126	2990	1477
2	0	0	2429	2567	1128	2989	1478
1	0	5	2423	2558	1125	2986	1475
0	0	0	2430	2566	1127	2989	1476
0	0	0	2424	2557	1125	2989	1478
0	1	2	2433	2570	1122	2983	1474
2	0	0	2431	2568	1128	2989	1477
1	3	0	2430	2567	1126	2989	1477
0	0	1	2428	2562	1119	2982	1470
2	0	0	2430	2566	1128	2984	1476
0	1	0	2428	2565	1125	2985	1475
1	2	2	2427	2560	1121	2980	1470
0	4	5	2433	2572	1131	2993	1481
0	1	0	2433	2570	1130	2991	1478
0	2	0	2432	2568	1127	2989	1479
0	1	0	2427	2565	1126	2988	1477
0	2	2	2431	2566	1128	2989	1478
2	0	1	2430	2571	1126	2990	1476
2	0	0	2431	2568	1125	2989	1481
0	1	4	2433	2572	1131	2994	1480
0	0	4	2427	2561	1120	2984	1471
0	0	0	2433	2569	1130	2990	1477
0	1	2	2432	2568	1128	2989	1478
1	0	0	2430	2568	1126	2990	1477
1	0	2	2429	2564	1126	2984	1477
0	2	5	2431	2568	1127	2992	1475
3	0	0	2432	2569	1132	2994	1479
1	4	0	2432	2570	1127	2992	1478
0	0	0	2429	2568	1128	2991	1477
1	3	0	2430	2568	1126	2990	1477
0	0	5	2427	2560	1123	2985	1471
0	2	0	2432	2572	1132	2993	1481
1	3	2	2431	2570	1129	2991	1479
0	1	0	2431	2569	1127	2990	1476
0	0	2	2428	2565	1127	2987	1477
1	0	2	2431	2567	1127	2991	1475
0	0	6	2431	2567	1126	2990	1476
0	1	0	2431	2567	1126	2992	1480
2	0	0	2433	2571	1131	2995	1481
0	0	4	2428	2557	1120	2983	1471
1	1	0	2430	2568	1135	2990	1478
0	1	4	2433	2568	1127	2990	1478
0	1	0	2430	2566	1127	2990	1478
0	2	0	2429	2566	1127	2988	1477
1	2	1	2429	2567	1128	2988	1475
0	0	0	2432	2570	1130	2993	1479
0	0	4	2433	2569	1127	2989	1478
1	0	5	2430	2568	1127	2990	1477
0	0	0	2430	2567	1128	2989	1477
0	1	2	2426	2559	1120	2984	1471
3	0	0	2433	2571	1131	2994	1480
0	0	0	2431	2570	1130	2994	1479
0	0	0	2434	2571	1128	2989	1479
1	1	5	2430	2566	1127	2989	1478
1	1	2	2432	2569	1129	2990	1473
0	1	1	2429	2567	1126	2990	1476
0	0	1	2431	2567	1128	2991	1478
0	1	0	2431	2567	1126	2991	1479
1	4	2	2426	2563	1124	2987	1473
0	2	2	2434	2570	1128	2991	1478
1	0	0	2431	2569	1127	2989	1474
0	0	0	2430	2568	1128	2990	1477
0	0	0	2429	2566	1127	2987	1477
0	2	5	2430	2566	1126	2984	1472
1	4	0	2428	2567	1129	2989	1480
0	1	0	2429	2566	1127	2989	1477
0	0	5	2430	2568	1127	2990	1477
0	1	0	2430	2566	1126	2989	1476
0	1	2	2425	2557	1120	2983	1472
0	0	0	2430	2570	1130	2995	1480
1	2	1	2434	2571	1130	2991	1479
2	0	3	2431	2568	1128	2989	1477
0	1	0	2429	2567	1127	2989	1478
0	0	5	2431	2567	1128	2985	1474
1	3	2	2430	2567	1126	2989	1479
0	1	6	2431	2567	1128	2993	1480
0	0	3	2434	2571	1133	2994	1479
2	0	2	2425	2563	1120	2984	1470
1	0	3	2432	2570	1128	2991	1477
1	2	0	2431	2567	1135	2984	1470
1	3	2	2432	2568	1125	2990	1477
0	1	2	2430	2566	1126	2989	1478
0	0	2	2431	2567	1126	2984	1473
1	4	2	2430	2567	1128	2985	1473
1	2	0	2430	2568	1128	2989	1478
2	0	0	2431	2567	1128	2989	1478
0	0	0	2430	2568	1129	2993	1480
0	1	2	2427	2564	1122	2987	1474
2	0	5	2435	2569	1130	2991	1477
0	1	1	2432	2565	1127	2986	1465
0	2	4	2430	2567	1128	2990	1478
2	0	0	2430	2567	1128	2989	1477
1	1	0	2430	2566	1123	2986	1472
1	2	3	2429	2568	1129	2990	1478
0	0	0	2431	2568	1121	2991	1476
3	0	4	2430	2568	1129	2991	1477
0	1	1	2423	2561	1122	2983	1475
0	1	2	2432	2568	1130	2992	1481
0	0	0	2434	2572	1121	2987	1476
1	2	2	2433	2570	1128	2992	1477
0	0	4	2431	2567	1129	2991	1477
0	0	2	2431	2566	1128	2989	1478
0	0	0	2431	2568	1126	2989	1476
0	1	2	2433	2571	1130	2993	1479
1	2	0	2433	2569	1129	2991	1477
0	1	0	2431	2569	1129	2990	1479
0	0	2	2434	2570	1129	2992	1479
1	0	2	2430	2567	1129	2989	1477
1	4	0	2430	2567	1127	2988	1478
0	1	3	2425	2563	1127	2991	1480
1	4	0	2434	2573	1130	2993	1478
0	0	1	2431	2567	1129	2990	1478
1	0	3	2431	2567	1129	2989	1477
0	0	0	2431	2567	1126	2990	1476
3	0	1	2426	2561	1122	2981	1470
0	0	1	2431	2568	1127	2990	1477
1	0	1	2433	2571	1131	2995	1480
0	0	3	2434	2571	1129	2991	1478
1	2	0	2429	2566	1127	2989	1476
0	0	0	2431	2568	1126	2990	1471
1	4	0	2430	2567	1127	2989	1477
0	2	2	2430	2566	1126	2990	1477
0	0	2	2430	2567	1128	2991	1480
1	4	0	2428	2565	1125	2984	1474
0	0	5	2433	2570	1127	2991	1479
1	3	0	2430	2567	1128	2990	1478
2	0	2	2431	2567	1128	2989	1477
3	0	2	2432	2569	1130	2995	1481
0	1	5	2430	2570	1128	2991	1478
0	0	2	2432	2569	1128	2990	1479
1	2	5	2430	2568	1128	2988	1478
1	0	0	2431	2568	1128	2990	1478
0	0	2	2431	2568	1129	2991	1478
1	1	0	2426	2562	1121	2983	1473
0	0	2	2433	2571	1130	2998	1480
0	0	0	2433	2571	1129	2991	1479
1	2	0	2431	2568	1127	2990	1476
1	2	1	2429	2566	1125	2989	1477
1	1	0	2431	2567	1126	2988	1475
2	3	0	2429	2568	1128	2990	1477
1	2	0	2430	2567	1129	2993	1481
0	0	2	2433	2571	1132	2992	1480
0	1	0	2425	2562	1122	2981	1472
1	2	0	2429	2564	1124	2983	1473
1	1	0	2431	2570	1127	2993	1477
0	1	0	2432	2569	1128	2990	1477
1	0	1	2431	2568	1129	2990	1478
1	3	0	2429	2566	1126	2991	1478
0	1	0	2431	2568	1127	2991	1474
0	1	0	2429	2568	1131	2994	1481
0	1	0	2435	2573	1130	2993	1480
0	2	6	2433	2569	1127	2993	1478
1	4	0	2423	2560	1122	2984	1471
0	0	5	2432	2568	1129	2991	1477
0	0	2	2429	2568	1127	2991	1477
0	0	0	2429	2568	1129	2989	1478
1	0	0	2430	2567	1130	2994	1480
0	0	0	2434	2572	1131	2989	1477
0	0	1	2432	2568	1126	2992	1477
0	0	3	2432	2568	1130	2993	1477
2	0	1	2431	2568	1127	2991	1478
1	2	0	2432	2569	1131	2996	1482
0	0	0	2430	2564	1125	2984	1473
1	1	6	2433	2569	1127	2990	1478
0	1	0	2432	2568	1125	2991	1478
0	0	1	2432	2568	1129	2991	1479
0	0	1	2430	2567	1127	2991	1476
0	0	2	2431	2568	1127	2987	1473
1	5	0	2430	2568	1129	2995	1481
1	2	0	2434	2571	1131	2992	1479
0	0	1	2433	2569	1129	2992	1480
0	0	2	2426	2561	1122	2980	1469
0	1	0	2430	2568	1128	2983	1479
0	0	0	2432	2566	1128	2991	1472
2	0	1	2431	2569	1128	2990	1478
1	2	0	2430	2569	1130	2994	1481
2	0	1	2435	2572	1127	2985	1474
0	1	0	2431	2569	1127	2990	1478
0	0	4	2432	2568	1129	2991	1478
0	0	2	2431	2567	1127	2990	1478
1	0	2	2433	2570	1130	2995	1482
1	1	0	2423	2561	1123	2985	1476
1	4	0	2432	2571	1133	2993	1480
0	0	2	2432	2569	1128	2991	1471
1	2	0	2432	2569	1129	2991	1478
0	0	2	2429	2567	1126	2990	1478
0	1	0	2431	2567	1124	2983	1473
0	0	3	2430	2567	1128	2990	1477
0	0	1	2431	2568	1128	2993	1482
1	1	5	2431	2572	1132	2991	1480
1	2	0	2427	2562	1119	2985	1474
0	1	5	2432	2567	1128	2990	1477
1	1	0	2431	2568	1124	2982	1473
0	0	5	2432	2567	1129	2989	1477
2	4	0	2430	2568	1127	2991	1480
1	1	2	2432	2565	1124	2989	1476
0	0	0	2433	2569	1130	2992	1479
0	0	3	2430	2566	1128	2990	1477
1	3	1	2431	2567	1128	2991	1477
0	0	3	2432	2568	1130	2994	1481
0	0	0	2426	2563	1124	2982	1479
1	1	2	2432	2572	1126	2991	1477
0	1	0	2428	2566	1128	2986	1479
1	1	0	2423	2564	1126	2985	1477
1	0	1	2431	2568	1126	2989	1478
1	1	1	2429	2568	1128	2989	1478
1	3	2	2431	2569	1127	2992	1477
0	0	0	2430	2568	1127	2991	1479
0	0	0	2425	2562	1125	2986	1473
1	3	1	2433	2570	1131	2992	1479
0	0	1	2431	2568	1128	2989	1478
1	4	0	2431	2569	1127	2989	1478
0	0	1	2427	2564	1127	2988	1477
1	1	0	2430	2567	1127	2989	1477
2	0	2	2431	2567	1127	2989	1480
0	1	0	2432	2570	1132	2993	1481
0	0	5	2434	2570	1128	2992	1477
2	0	2	2427	2562	1122	2981	1472
0	0	5	2431	2568	1127	2989	1478
1	2	0	2430	2568	1127	2990	1478
0	1	0	2431	2567	1127	2989	1477
0	0	3	2434	2570	1130	2991	1478
0	0	5	2428	2566	1130	2988	1478
1	2	0	2431	2568	1127	2991	1479
0	0	0	2429	2567	1128	2990	1478
2	3	0	2431	2568	1127	2991	1478
0	0	0	2430	2567	1128	2991	1479
3	0	0	2425	2564	1124	2986	1471
0	0	3	2434	2570	1130	2991	1478
0	1	6	2432	2568	1128	2990	1477
0	1	0	2431	2568	1128	2989	1478
0	0	2	2429	2566	1126	2991	1476
1	0	2	2430	2568	1128	2990	1473
0	0	2	2429	2567	1127	2990	1478
0	1	1	2432	2567	1127	2990	1478
0	0	0	2430	2569	1129	2995	1483
0	0	2	2426	2564	1122	2984	1472
1	0	3	2432	2568	1127	2990	1477
2	0	1	2430	2567	1128	2989	1477
0	1	0	2431	2567	1127	2991	1480
1	0	0	2433	2571	1131	2994	1480
0	0	2	2429	2567	1129	2990	1477
0	0	2	2432	2568	1129	2990	1476
1	2	0	2430	2567	1126	2990	1476
0	0	0	2431	2567	1129	2990	1478
2	2	2	2430	2569	1126	2988	1477
0	0	2	2425	2558	1120	2984	1475
0	0	0	2433	2572	1131	2993	1481
0	1	0	2433	2569	1127	2991	1479
0	2	0	2431	2568	1128	2991	1475
0	4	2	2429	2566	1128	2989	1478
1	3	0	2431	2568	1128	2983	1474
0	1	0	2430	2567	1126	2990	1478
0	1	0	2430	2571	1130	2994	1482
0	0	2	2434	2570	1129	2991	1487
1	3	1	2426	2561	1121	2980	1469
1	0	6	2431	2568	1128	2990	1480
0	1	6	2431	2568	1127	2993	1480
1	2	0	2434	2573	1132	2993	1479
0	0	2	2432	2570	1130	2991	1479
0	0	3	2430	2566	1127	2990	1477
2	2	0	2430	2568	1128	2987	1474
1	3	0	2430	2567	1128	2991	1478
2	0	4	2431	2568	1129	2990	1478
0	0	2	2432	2569	1128	2995	1482
1	3	0	2428	2564	1124	2983	1473
0	2	0	2432	2569	1128	2990	1480
0	0	0	2432	2568	1128	2988	1471
0	1	2	2431	2568	1129	2990	1478
2	0	2	2431	2567	1128	2989	1478
1	1	0	2432	2568	1121	2986	1474
0	2	0	2432	2570	1131	2993	1481
2	0	0	2434	2570	1130	2991	1478
0	1	0	2432	2569	1129	2991	1478
0	2	0	2426	2560	1123	2984	1475
0	0	0	2426	2560	1121	2982	1471
0	0	0	2431	2568	1128	2988	1478
0	1	1	2432	2569	1128	2989	1472
0	0	0	2432	2568	1127	2991	1478
0	0	0	2430	2568	1126	2991	1479
0	0	0	2433	2570	1130	2984	1477
2	0	2	2433	2570	1127	2990	1477
0	0	0	2433	2569	1129	2987	1478
1	1	0	2430	2568	1126	2990	1478
1	1	0	2427	2561	1121	2982	1473
0	0	0	2431	2568	1128	2990	1478
0	2	1	2432	2569	1128	2981	1477
1	1	0	2433	2573	1130	2994	1482
1	3	6	2433	2570	1129	2991	1478
0	0	0	2431	2564	1124	2984	1472
0	0	6	2430	2568	1128	2989	1479
0	0	2	2431	2568	1127	2990	1477
1	4	2	2432	2567	1129	2990	1478
0	0	0	2434	2571	1129	2991	1476
0	0	0	2424	2561	1123	2982	1473
0	1	4	2431	2568	1128	2989	1478
0	0	1	2430	2568	1129	2980	1468
0	2	2	2431	2568	1129	2989	1478
0	2	0	2429	2568	1128	2989	1479
0	0	0	2433	2571	1127	2990	1480
0	1	1	2433	2570	1126	2991	1478
1	2	1	2432	2569	1127	2990	1478
1	0	1	2428	2563	1123	2982	1473
1	0	0	2432	2569	1128	2988	1478
1	0	0	2431	2567	1126	2989	1479
0	1	0	2432	2571	1130	2994	1481
0	0	3	2429	2567	1128	2987	1478
0	0	0	2432	2569	1127	2990	1480
0	0	0	2430	2569	1129	2990	1480
1	0	3	2431	2569	1128	2989	1478
0	0	3	2431	2567	1129	2990	1480
0	1	1	2427	2563	1120	2979	1474
0	0	0	2433	2578	1131	2992	1480
1	3	3	2434	2570	1128	2993	1480
0	3	0	2433	2572	1131	2992	1481
0	1	4	2430	2567	1126	2990	1479
1	2	6	2429	2570	1128	2990	1479
0	2	2	2431	2567	1126	2989	1478
2	0	0	2430	2568	1128	2993	1481
1	0	2	2435	2572	1131	2990	1479
0	0	0	2432	2568	1129	2989	1478
0	1	0	2430	2564	1123	2983	1474
3	0	5	2432	2570	1129	2990	1478
2	0	3	2432	2567	1128	2989	1478
0	0	0	2432	2569	1128	2989	1477
0	2	1	2428	2563	1126	2989	1477
1	2	2	2431	2568	1129	2988	1479
1	0	0	2431	2570	1130	2994	1481
0	1	1	2434	2570	1128	2990	1479
1	0	0	2433	2567	1128	2989	1479
1	0	0	2426	2561	1123	2982	1471
0	0	0	2432	2568	1127	2989	1477
1	3	2	2431	2568	1128	2990	1478
0	0	0	2430	2567	1126	2987	1480
1	3	4	2429	2568	1128	2991	1480
2	0	1	2427	2565	1126	2987	1476
0	2	2	2432	2568	1128	2990	1478
0	0	0	2428	2566	1126	2988	1478
1	3	1	2430	2567	1127	2987	1480
0	0	0	2433	2570	1130	2993	1480
0	0	3	2427	2564	1125	2984	1472
0	0	0	2433	2570	1129	2990	1478
1	0	2	2431	2569	1129	2989	1477
0	0	0	2430	2567	1127	2989	1478
0	1	0	2429	2565	1126	2988	1477
2	0	3	2432	2569	1126	2989	1479
0	0	4	2430	2569	1128	2993	1480
0	2	0	2433	2571	1130	2990	1479
1	2	0	2432	2569	1128	2989	1479
1	2	2	2426	2561	1123	2981	1469
0	0	3	2432	2567	1128	2989	1478
0	0	2	2431	2568	1128	2988	1478
1	1	0	2432	2567	1128	2989	1478
1	2	2	2432	2568	1128	2990	1477
1	1	0	2428	2566	1126	2989	1476
0	1	0	2430	2568	1127	2988	1478
0	0	0	2429	2566	1126	2988	1477
0	0	1	2431	2567	1128	2990	1478
0	1	2	2432	2572	1131	2993	1481
0	0	0	2429	2563	1122	2983	1467
2	0	1	2432	2569	1128	2989	1478
3	0	3	2431	2567	1127	2989	1477
2	0	1	2430	2567	1129	2989	1476
0	1	0	2429	2566	1127	2988	1476
2	0	1	2431	2568	1128	2987	1472
0	0	3	2428	2565	1127	2988	1477
0	0	2	2430	2570	1132	2994	1481
1	0	6	2433	2572	1130	2990	1479
0	2	0	2426	2562	1121	2981	1470
0	1	0	2431	2568	1129	2989	1477
0	0	0	2430	2568	1127	2989	1470
