# Supplementary material for: Assisting hand gesture classification and rehabilitation assessment via sEMG and finger motion data
Source: Front Bioeng Biotechnol. 2026 Jan 8;13:1751763. doi: 10.3389/fbioe.2025.1751763 (PMC12823985; doi:10.3389/fbioe.2025.1751763)
Supplement: Supplementary file 1 [file DataSheet1.zip › dataset/function 0/2/0/8.csv]

channel_2	channel_3	channel_6	pinky	ring finger	middle finger	forefinger	thumb
2	0	0	2432	2567	1129	2986	1480
0	1	1	2428	2562	1127	2983	1479
0	2	6	2430	2564	1129	2984	1478
0	0	0	2428	2564	1128	2984	1479
0	0	0	2430	2564	1128	2984	1478
2	0	1	2429	2563	1128	2984	1481
0	1	2	2426	2560	1125	2980	1473
0	0	0	2433	2566	1128	2985	1479
0	0	1	2430	2564	1127	2984	1479
0	3	0	2430	2563	1128	2982	1478
1	0	0	2428	2562	1127	2982	1478
0	2	0	2429	2561	1128	2983	1475
0	2	1	2423	2553	1125	2977	1477
0	1	2	2425	2559	1126	2974	1473
0	0	0	2425	2556	1127	2976	1477
1	1	4	2424	2556	1125	2977	1475
0	1	2	2424	2555	1126	2976	1476
0	0	3	2419	2546	1119	2970	1472
2	0	0	2424	2554	1125	2975	1477
0	0	0	2423	2555	1124	2977	1477
1	3	5	2425	2559	1128	2980	1477
0	2	3	2425	2556	1127	2977	1476
0	1	5	2424	2549	1123	2969	1470
1	0	0	2424	2554	1125	2976	1476
0	0	1	2422	2554	1126	2975	1476
0	0	0	2423	2555	1126	2974	1475
1	0	0	2417	2545	1120	2972	1475
1	0	5	2424	2558	1130	2979	1479
0	0	0	2425	2557	1126	2975	1476
0	1	1	2424	2554	1127	2976	1475
0	2	2	2423	2554	1126	2974	1476
1	0	0	2423	2553	1125	2977	1480
0	4	4	2424	2553	1122	2973	1474
3	0	0	2425	2556	1127	2977	1476
1	0	5	2423	2554	1127	2980	1476
0	1	0	2422	2555	1126	2976	1477
0	1	0	2414	2548	1121	2971	1474
2	0	6	2423	2554	1125	2975	1476
0	0	0	2425	2554	1123	2975	1477
0	1	0	2425	2558	1128	2979	1478
0	3	2	2423	2557	1127	2976	1476
1	3	3	2424	2551	1121	2969	1470
1	0	0	2423	2553	1127	2976	1476
3	0	0	2423	2554	1126	2974	1476
0	0	0	2424	2555	1125	2977	1476
0	1	0	2417	2546	1123	2971	1474
0	1	0	2423	2556	1126	2976	1476
0	0	0	2424	2554	1125	2979	1477
0	0	0	2424	2556	1125	2971	1473
0	0	0	2423	2554	1126	2975	1476
3	0	2	2424	2554	1127	2975	1476
0	0	0	2423	2553	1123	2970	1472
1	2	2	2423	2557	1129	2979	1478
0	0	2	2426	2557	1125	2976	1477
0	1	0	2423	2555	1127	2976	1476
0	0	0	2416	2544	1122	2972	1473
0	1	0	2424	2554	1127	2976	1476
0	2	0	2424	2554	1121	2973	1475
0	0	0	2423	2555	1127	2977	1479
0	4	2	2425	2557	1129	2979	1478
0	1	1	2424	2555	1124	2968	1470
0	0	0	2424	2557	1126	2977	1475
1	1	5	2423	2557	1126	2976	1477
0	0	0	2423	2554	1127	2976	1475
0	0	4	2419	2547	1122	2973	1474
0	0	0	2423	2555	1128	2978	1480
1	1	0	2425	2555	1125	2976	1475
0	0	0	2425	2552	1128	2971	1474
2	0	0	2424	2557	1126	2975	1477
1	0	0	2423	2555	1125	2975	1477
0	2	0	2424	2554	1124	2974	1470
0	0	2	2427	2559	1127	2975	1479
0	2	2	2425	2556	1127	2971	1479
0	1	2	2423	2555	1127	2975	1476
1	0	1	2415	2546	1119	2971	1474
2	0	2	2424	2554	1126	2975	1477
0	4	0	2424	2555	1123	2974	1478
1	0	0	2426	2560	1131	2977	1480
0	1	2	2426	2555	1128	2977	1477
0	1	1	2424	2551	1121	2967	1468
0	0	4	2424	2555	1125	2975	1477
0	1	0	2425	2556	1125	2976	1476
0	1	1	2424	2555	1127	2975	1477
1	0	3	2418	2550	1125	2977	1479
0	0	0	2415	2547	1119	2970	1472
0	2	1	2422	2555	1127	2982	1479
1	0	0	2427	2560	1122	2972	1476
0	0	0	2425	2555	1127	2976	1476
1	0	0	2425	2555	1127	2975	1477
1	3	2	2423	2549	1120	2967	1471
0	1	2	2423	2553	1127	2975	1475
0	1	6	2424	2555	1126	2971	1477
1	0	4	2423	2554	1127	2977	1480
0	4	1	2421	2548	1123	2973	1476
0	0	1	2425	2555	1126	2976	1478
0	0	0	2423	2546	1120	2973	1475
1	0	6	2423	2555	1125	2974	1477
1	0	0	2422	2554	1124	2975	1476
0	0	2	2421	2550	1118	2966	1467
0	0	0	2424	2554	1127	2977	1479
0	4	0	2426	2558	1127	2978	1478
0	0	0	2425	2556	1126	2978	1478
0	1	3	2427	2557	1125	2976	1477
1	0	2	2418	2548	1121	2970	1474
0	2	2	2423	2550	1126	2975	1477
1	0	0	2423	2550	1116	2970	1475
0	1	0	2421	2554	1125	2976	1477
0	1	2	2424	2556	1128	2979	1477
1	0	6	2423	2554	1127	2974	1477
0	0	0	2424	2554	1123	2973	1475
1	0	0	2422	2554	1126	2975	1476
0	0	1	2416	2547	1119	2967	1470
0	0	0	2425	2556	1128	2977	1475
1	0	6	2423	2554	1125	2976	1476
0	0	0	2423	2554	1127	2976	1476
0	1	0	2421	2552	1125	2973	1475
2	0	4	2423	2554	1124	2975	1473
0	0	0	2421	2554	1125	2976	1478
2	0	0	2423	2556	1129	2978	1478
0	4	0	2425	2556	1125	2976	1476
0	1	2	2417	2545	1119	2964	1468
0	2	2	2421	2553	1127	2975	1476
0	0	0	2423	2554	1127	2975	1476
0	0	0	2422	2555	1125	2976	1476
0	2	2	2421	2552	1125	2977	1477
0	0	0	2426	2559	1130	2972	1473
0	2	0	2422	2555	1126	2976	1476
0	1	2	2422	2555	1125	2975	1476
1	0	6	2422	2555	1125	2975	1476
3	0	0	2424	2556	1129	2978	1479
2	0	3	2421	2551	1118	2968	1471
1	0	0	2424	2555	1124	2975	1476
1	0	0	2423	2553	1125	2975	1475
0	0	2	2423	2556	1130	2979	1480
0	1	3	2424	2556	1129	2977	1476
0	0	1	2424	2555	1124	2976	1474
0	0	0	2423	2554	1126	2976	1476
0	0	0	2421	2553	1127	2975	1476
0	0	0	2423	2554	1123	2974	1476
0	1	0	2417	2547	1120	2969	1470
2	0	2	2424	2554	1122	2979	1480
1	0	3	2426	2558	1129	2978	1478
0	0	1	2425	2555	1127	2975	1476
1	2	0	2423	2553	1125	2975	1475
1	0	3	2420	2552	1123	2973	1476
2	0	0	2423	2556	1127	2979	1479
0	0	2	2426	2558	1128	2980	1478
0	0	0	2425	2556	1126	2975	1477
0	2	2	2424	2556	1127	2973	1476
3	0	1	2418	2547	1119	2967	1470
0	0	2	2424	2555	1125	2976	1474
0	1	0	2423	2555	1125	2975	1476
0	1	1	2424	2555	1127	2979	1480
0	0	2	2425	2554	1127	2977	1476
0	0	0	2425	2557	1128	2976	1473
0	1	0	2422	2554	1126	2975	1477
1	0	0	2424	2556	1125	2976	1476
1	0	0	2423	2555	1124	2976	1476
0	1	0	2417	2547	1121	2966	1469
1	0	0	2424	2556	1127	2978	1478
0	0	0	2427	2556	1128	2976	1478
0	3	2	2426	2556	1127	2975	1477
1	0	0	2424	2555	1126	2974	1477
2	0	0	2422	2553	1123	2974	1475
2	0	0	2424	2554	1127	2979	1481
2	0	0	2425	2558	1129	2976	1478
0	0	0	2427	2557	1124	2976	1476
1	0	2	2425	2556	1124	2973	1478
1	4	4	2418	2548	1118	2968	1470
0	0	0	2424	2555	1125	2975	1475
0	0	0	2424	2555	1124	2977	1475
0	1	0	2423	2555	1126	2979	1480
1	1	0	2425	2557	1126	2978	1474
2	0	2	2423	2557	1125	2976	1473
0	0	2	2423	2556	1127	2981	1477
2	0	0	2426	2556	1127	2975	1477
0	2	2	2424	2555	1126	2976	1478
1	4	1	2419	2546	1119	2965	1470
1	0	0	2425	2555	1127	2973	1476
2	0	6	2424	2555	1127	2975	1473
0	0	0	2423	2555	1127	2975	1477
0	0	0	2426	2557	1126	2976	1476
0	0	0	2422	2553	1125	2974	1475
0	1	0	2424	2554	1126	2973	1474
0	1	0	2421	2553	1125	2977	1479
0	0	0	2426	2558	1128	2978	1479
1	2	0	2422	2555	1127	2976	1477
0	3	0	2417	2548	1119	2969	1470
0	0	0	2423	2555	1124	2975	1477
0	1	0	2423	2555	1126	2975	1477
1	4	0	2423	2554	1127	2976	1476
0	1	5	2421	2553	1127	2977	1478
0	0	0	2426	2558	1130	2974	1472
2	0	0	2422	2554	1126	2974	1476
0	0	0	2425	2555	1125	2976	1475
1	3	0	2423	2555	1126	2975	1477
1	0	1	2417	2547	1121	2967	1469
1	3	1	2422	2555	1125	2975	1477
0	0	0	2424	2554	1128	2975	1476
0	1	1	2422	2554	1126	2975	1476
0	0	0	2423	2554	1127	2976	1477
0	1	3	2422	2553	1123	2976	1475
0	3	1	2423	2553	1128	2979	1475
2	0	1	2422	2554	1126	2975	1476
0	1	1	2422	2551	1125	2975	1476
0	0	2	2424	2549	1125	2974	1473
0	1	0	2427	2558	1131	2977	1479
2	0	3	2424	2555	1126	2972	1476
2	0	6	2424	2552	1127	2975	1476
0	0	5	2416	2546	1119	2971	1474
1	4	1	2423	2554	1126	2975	1476
1	0	6	2424	2554	1123	2975	1477
2	0	0	2425	2557	1127	2980	1478
0	0	2	2425	2557	1126	2976	1476
1	0	3	2421	2549	1121	2968	1469
3	0	6	2424	2554	1126	2976	1470
0	0	0	2423	2555	1126	2975	1477
0	0	5	2423	2554	1126	2975	1475
2	0	2	2417	2547	1123	2972	1476
0	0	0	2424	2556	1128	2979	1479
2	0	1	2426	2555	1129	2975	1477
0	0	0	2423	2557	1127	2976	1477
2	0	1	2425	2555	1125	2976	1477
2	0	3	2423	2553	1126	2975	1476
1	4	1	2422	2548	1119	2967	1470
0	0	0	2424	2554	1128	2978	1479
0	1	3	2427	2558	1129	2977	1476
1	4	2	2425	2555	1127	2976	1477
1	0	0	2418	2546	1123	2972	1474
1	3	5	2424	2554	1125	2976	1476
2	0	0	2422	2551	1122	2973	1477
0	0	0	2424	2555	1126	2975	1476
0	1	1	2424	2555	1128	2977	1478
3	0	0	2423	2552	1129	2969	1470
1	1	1	2421	2556	1127	2975	1476
1	0	0	2424	2556	1123	2976	1477
2	0	0	2425	2554	1125	2975	1476
2	0	0	2420	2550	1123	2973	1475
0	4	4	2424	2555	1126	2978	1480
1	0	0	2424	2556	1129	2977	1478
0	1	2	2423	2551	1124	2973	1476
1	0	0	2423	2555	1127	2975	1477
1	2	2	2424	2553	1127	2975	1477
2	0	0	2420	2551	1123	2971	1474
1	4	6	2427	2555	1127	2975	1477
0	0	0	2426	2555	1126	2976	1476
0	0	3	2424	2555	1127	2974	1477
0	0	0	2419	2549	1126	2973	1474
1	0	4	2424	2554	1125	2975	1477
1	0	2	2419	2551	1125	2976	1477
0	0	0	2426	2558	1130	2979	1480
0	0	0	2426	2557	1127	2976	1478
0	1	0	2420	2549	1120	2968	1470
1	1	5	2423	2555	1124	2975	1475
0	2	2	2423	2555	1125	2974	1476
1	0	1	2418	2554	1126	2975	1476
0	0	1	2420	2549	1126	2976	1478
0	0	0	2426	2557	1130	2978	1479
0	1	2	2423	2554	1127	2974	1476
0	1	1	2419	2549	1125	2974	1474
1	2	1	2423	2554	1126	2975	1477
2	0	0	2423	2556	1129	2979	1479
1	0	2	2418	2548	1120	2964	1469
1	0	0	2423	2554	1126	2975	1477
1	0	0	2423	2556	1126	2975	1477
0	0	0	2422	2556	1129	2978	1480
3	0	0	2422	2555	1127	2975	1477
0	1	3	2424	2555	1126	2976	1477
2	0	0	2420	2552	1125	2973	1475
3	0	0	2424	2554	1125	2975	1474
1	0	0	2422	2554	1127	2974	1476
0	1	0	2419	2546	1119	2962	1470
1	1	5	2423	2556	1128	2980	1480
0	4	5	2426	2556	1127	2976	1477
0	1	1	2424	2555	1125	2976	1477
0	1	2	2423	2553	1126	2974	1475
0	0	0	2418	2551	1125	2973	1477
0	0	0	2424	2557	1129	2979	1480
2	0	4	2420	2553	1127	2976	1474
0	1	0	2424	2554	1126	2976	1476
0	0	5	2420	2555	1128	2975	1476
0	0	0	2416	2548	1118	2968	1470
1	0	2	2423	2555	1123	2974	1476
2	0	1	2422	2554	1125	2975	1481
0	0	0	2423	2556	1130	2978	1481
0	2	1	2423	2558	1125	2975	1476
2	0	2	2423	2555	1126	2975	1476
0	4	2	2421	2551	1124	2974	1474
0	0	0	2422	2552	1125	2975	1474
1	3	1	2424	2554	1126	2975	1477
0	0	0	2419	2548	1121	2965	1471
0	1	2	2423	2556	1127	2980	1477
0	1	2	2426	2557	1130	2977	1477
1	0	0	2424	2554	1126	2976	1476
0	1	1	2423	2554	1125	2973	1476
3	0	0	2419	2553	1124	2974	1477
2	0	0	2425	2556	1129	2979	1479
0	0	1	2422	2555	1126	2976	1476
0	0	0	2423	2556	1126	2976	1477
3	0	0	2425	2555	1127	2976	1477
3	0	0	2425	2553	1123	2975	1476
0	0	1	2423	2554	1125	2974	1477
0	1	0	2424	2557	1128	2978	1480
0	2	1	2421	2550	1120	2967	1472
0	0	6	2425	2557	1127	2975	1476
2	0	0	2424	2555	1125	2975	1476
1	1	2	2424	2555	1125	2975	1476
0	1	0	2423	2555	1126	2974	1477
0	3	1	2424	2550	1122	2972	1471
0	0	0	2426	2557	1129	2977	1478
0	1	2	2427	2557	1125	2976	1477
0	1	3	2425	2555	1127	2975	1477
1	0	0	2416	2547	1119	2969	1474
1	0	0	2424	2554	1126	2975	1475
0	1	3	2425	2556	1122	2975	1476
0	1	0	2424	2555	1125	2975	1475
0	4	0	2421	2553	1126	2971	1475
1	0	3	2422	2550	1122	2965	1470
0	0	0	2426	2557	1126	2973	1473
0	1	2	2426	2556	1125	2976	1475
0	2	0	2424	2554	1126	2974	1477
1	0	0	2423	2555	1126	2976	1477
0	1	2	2418	2548	1120	2965	1472
1	0	0	2424	2553	1122	2975	1477
2	0	2	2422	2554	1127	2974	1477
0	1	0	2424	2559	1129	2979	1481
1	0	0	2427	2555	1129	2976	1476
1	0	3	2425	2553	1122	2969	1471
1	0	1	2423	2553	1126	2974	1477
0	4	0	2424	2554	1125	2975	1475
1	0	0	2422	2554	1126	2972	1476
0	1	3	2418	2545	1118	2973	1477
0	3	0	2423	2557	1130	2976	1479
0	1	0	2425	2555	1121	2975	1475
0	3	0	2424	2557	1127	2975	1477
1	0	2	2424	2556	1126	2975	1477
0	0	2	2422	2552	1125	2975	1477
0	2	0	2425	2557	1124	2967	1472
0	2	5	2425	2556	1126	2975	1477
1	0	0	2423	2555	1126	2975	1476
1	2	0	2423	2554	1125	2975	1474
1	0	2	2416	2546	1120	2970	1473
1	2	1	2423	2553	1126	2975	1476
2	0	0	2423	2554	1122	2972	1477
0	0	1	2425	2558	1129	2977	1479
0	1	1	2424	2555	1127	2975	1476
0	0	0	2421	2550	1118	2967	1470
1	0	0	2423	2551	1123	2976	1475
1	0	2	2423	2554	1124	2975	1475
0	3	0	2423	2554	1126	2975	1475
2	0	1	2415	2544	1122	2973	1477
0	0	0	2425	2557	1128	2978	1478
1	0	0	2425	2553	1122	2973	1473
0	0	2	2423	2554	1125	2974	1475
0	3	2	2423	2554	1125	2975	1475
1	0	0	2421	2553	1125	2973	1476
0	0	0	2423	2549	1121	2967	1471
0	3	5	2422	2553	1128	2977	1479
0	0	0	2426	2556	1128	2977	1476
1	2	3	2424	2555	1127	2975	1476
0	3	0	2415	2547	1118	2970	1472
0	0	1	2423	2554	1126	2975	1475
0	1	3	2423	2555	1118	2970	1472
1	0	0	2422	2555	1125	2975	1477
0	1	6	2424	2554	1130	2978	1477
0	2	0	2424	2551	1122	2970	1471
0	0	0	2423	2554	1125	2974	1475
1	0	0	2423	2553	1124	2975	1476
0	0	6	2423	2554	1127	2973	1476
2	0	0	2418	2547	1123	2970	1473
0	3	0	2423	2554	1125	2975	1480
1	3	0	2425	2553	1124	2975	1475
0	0	2	2423	2554	1124	2966	1470
0	0	3	2423	2553	1127	2975	1475
1	2	0	2420	2553	1126	2974	1475
1	0	0	2423	2550	1123	2973	1474
0	0	0	2425	2556	1127	2976	1476
0	0	2	2425	2554	1126	2974	1475
1	0	0	2423	2554	1126	2975	1474
0	4	0	2416	2542	1118	2970	1472
0	2	0	2421	2554	1126	2976	1476
3	0	0	2422	2554	1119	2969	1475
3	0	0	2423	2557	1128	2979	1479
0	0	1	2425	2556	1127	2974	1477
2	0	0	2423	2549	1123	2966	1469
1	0	5	2424	2553	1124	2975	1474
0	3	3	2423	2555	1126	2975	1475
2	0	6	2423	2554	1125	2975	1476
1	0	2	2418	2547	1122	2973	1477
0	1	0	2425	2558	1130	2978	1478
0	3	3	2423	2553	1126	2969	1475
1	0	0	2423	2554	1121	2963	1471
0	0	1	2424	2555	1124	2975	1475
0	0	1	2423	2554	1126	2974	1476
0	1	6	2425	2550	1122	2969	1470
0	1	2	2425	2556	1127	2977	1477
0	1	3	2425	2556	1127	2983	1480
1	0	2	2423	2554	1125	2971	1472
1	4	0	2426	2557	1126	2977	1478
1	0	0	2425	2555	1128	2977	1478
0	0	2	2424	2555	1126	2977	1477
0	0	0	2421	2551	1123	2975	1476
0	1	1	2425	2557	1126	2977	1477
0	0	0	2424	2555	1127	2975	1477
2	0	0	2425	2556	1126	2977	1477
1	0	0	2425	2558	1129	2981	1480
2	0	0	2422	2551	1122	2972	1471
1	0	0	2426	2556	1128	2977	1477
0	1	2	2425	2555	1128	2977	1476
0	0	1	2425	2555	1125	2978	1476
1	0	0	2422	2553	1125	2975	1477
0	1	4	2425	2555	1127	2975	1476
1	0	0	2424	2557	1129	2980	1480
0	1	1	2427	2558	1128	2979	1479
0	0	0	2425	2555	1127	2977	1476
0	2	3	2424	2556	1126	2976	1476
0	1	0	2422	2549	1122	2973	1473
1	0	0	2427	2561	1128	2979	1479
0	0	0	2427	2558	1127	2978	1479
0	2	0	2425	2556	1127	2976	1478
0	1	0	2423	2555	1123	2975	1477
2	0	0	2427	2557	1127	2978	1477
0	0	0	2425	2556	1128	2976	1479
0	2	2	2425	2560	1128	2981	1482
1	0	4	2428	2560	1129	2979	1479
1	0	1	2422	2547	1119	2971	1471
0	1	2	2425	2557	1127	2976	1478
1	0	0	2424	2555	1126	2977	1477
1	0	1	2425	2550	1126	2975	1477
0	0	2	2423	2555	1127	2979	1479
2	0	1	2427	2558	1124	2979	1475
0	1	0	2423	2555	1126	2977	1477
0	1	1	2424	2556	1128	2981	1480
1	2	3	2429	2560	1129	2977	1478
0	0	0	2426	2558	1129	2977	1478
1	0	0	2421	2549	1120	2967	1468
0	1	1	2425	2555	1126	2977	1478
0	1	2	2425	2557	1125	2978	1478
1	0	2	2426	2556	1126	2978	1480
0	1	2	2425	2558	1127	2981	1479
0	3	0	2428	2558	1129	2979	1474
0	4	1	2424	2557	1125	2977	1477
0	1	3	2425	2557	1129	2977	1478
0	2	0	2426	2557	1127	2980	1478
1	3	0	2416	2543	1115	2966	1468
1	3	0	2427	2561	1129	2982	1476
0	3	5	2428	2559	1127	2979	1477
0	0	1	2427	2558	1127	2978	1477
1	0	0	2425	2555	1126	2975	1476
0	2	5	2426	2557	1124	2974	1474
0	1	1	2427	2562	1130	2983	1478
1	4	3	2427	2558	1128	2978	1478
0	1	1	2427	2558	1127	2979	1478
1	0	2	2426	2556	1127	2978	1477
0	0	0	2420	2550	1122	2971	1469
2	0	1	2426	2556	1126	2978	1477
0	0	0	2426	2556	1127	2977	1479
0	0	2	2427	2560	1130	2982	1482
0	1	0	2426	2558	1127	2978	1479
0	0	0	2425	2557	1127	2976	1473
0	2	0	2425	2556	1126	2978	1478
3	0	0	2427	2558	1127	2979	1479
0	1	4	2425	2557	1126	2977	1477
0	1	2	2419	2549	1121	2970	1470
0	0	1	2425	2559	1129	2982	1480
1	0	3	2429	2558	1129	2981	1471
0	0	0	2427	2557	1126	2976	1478
2	0	0	2425	2555	1127	2979	1476
0	0	0	2423	2554	1126	2977	1480
0	0	0	2428	2560	1130	2982	1476
0	1	0	2425	2558	1127	2979	1478
0	0	0	2426	2557	1127	2978	1479
0	4	2	2426	2556	1128	2977	1477
0	1	1	2419	2549	1119	2970	1471
0	0	0	2426	2557	1126	2978	1479
1	2	2	2426	2557	1127	2972	1478
1	3	0	2427	2560	1130	2981	1481
0	1	0	2428	2558	1124	2976	1479
2	0	6	2427	2557	1127	2975	1473
2	0	0	2424	2555	1127	2977	1477
1	0	0	2426	2555	1126	2978	1477
2	0	0	2425	2557	1128	2977	1478
1	1	1	2416	2548	1121	2969	1473
2	0	0	2427	2560	1129	2983	1479
0	0	0	2429	2559	1128	2972	1470
1	0	0	2427	2557	1127	2978	1479
2	0	3	2426	2556	1126	2978	1478
0	2	2	2424	2555	1127	2977	1478
0	2	0	2426	2557	1126	2974	1472
0	0	0	2424	2555	1128	2981	1480
1	0	1	2429	2561	1129	2980	1478
0	1	1	2425	2555	1127	2976	1477
1	0	0	2426	2557	1126	2975	1478
1	2	3	2427	2555	1125	2977	1477
1	4	0	2424	2555	1124	2977	1475
0	2	2	2418	2547	1123	2973	1473
0	0	1	2423	2554	1124	2977	1476
1	0	0	2424	2554	1126	2980	1480
1	4	1	2428	2558	1128	2978	1478
0	0	1	2425	2555	1127	2977	1477
0	1	8	2422	2548	1121	2969	1469
0	3	0	2424	2554	1126	2975	1476
1	0	1	2424	2554	1127	2976	1476
1	0	0	2424	2554	1124	2975	1477
0	2	0	2418	2550	1124	2978	1477
0	0	0	2428	2559	1129	2978	1479
0	0	0	2424	2555	1127	2981	1476
0	2	5	2425	2555	1126	2976	1477
0	0	0	2424	2554	1126	2975	1477
0	2	1	2418	2547	1119	2968	1469
0	2	0	2423	2553	1121	2972	1472
1	1	2	2425	2556	1128	2977	1478
0	0	4	2426	2556	1126	2977	1477
1	2	0	2425	2555	1126	2976	1477
0	0	0	2418	2550	1123	2974	1474
1	2	0	2424	2554	1127	2974	1477
2	0	2	2422	2551	1127	2979	1479
0	1	0	2428	2559	1127	2979	1478
0	1	0	2427	2556	1127	2977	1476
1	0	5	2420	2547	1120	2969	1470
0	1	6	2425	2555	1125	2977	1477
1	0	0	2425	2555	1125	2977	1477
0	3	3	2425	2555	1126	2977	1477
2	0	0	2423	2553	1127	2979	1481
0	0	0	2428	2560	1127	2979	1477
0	1	0	2425	2556	1126	2978	1478
0	0	0	2425	2555	1127	2978	1477
0	0	4	2424	2555	1126	2976	1478
0	0	5	2424	2555	1129	2981	1480
0	1	0	2423	2552	1121	2969	1471
1	3	2	2426	2556	1126	2977	1475
0	0	0	2425	2555	1127	2975	1476
0	0	0	2425	2557	1126	2977	1477
2	3	2	2421	2551	1125	2974	1476
1	2	0	2425	2555	1127	2975	1476
0	0	6	2423	2552	1124	2975	1475
0	1	0	2425	2553	1127	2978	1478
1	3	0	2426	2558	1130	2979	1479
0	0	6	2423	2550	1120	2967	1471
3	2	0	2425	2555	1127	2976	1476
2	3	0	2425	2555	1126	2975	1477
0	1	0	2424	2555	1128	2977	1478
0	0	2	2423	2554	1125	2974	1477
3	0	3	2424	2555	1126	2979	1474
0	2	1	2425	2558	1128	2980	1479
2	0	5	2426	2557	1127	2977	1476
1	0	0	2425	2555	1126	2975	1477
0	4	0	2424	2555	1127	2977	1480
1	0	0	2419	2548	1122	2972	1473
0	2	2	2427	2559	1130	2977	1479
1	1	2	2427	2556	1127	2976	1478
0	0	0	2425	2556	1128	2976	1478
1	0	0	2423	2554	1125	2976	1474
0	0	0	2425	2556	1126	2977	1475
1	4	1	2423	2553	1125	2978	1478
0	3	2	2428	2558	1129	2978	1480
1	0	3	2426	2557	1128	2977	1476
0	2	2	2421	2548	1119	2969	1469
0	1	3	2425	2555	1126	2976	1478
1	0	1	2426	2555	1126	2977	1476
1	0	0	2424	2556	1126	2975	1478
1	2	0	2423	2555	1128	2978	1479
1	3	4	2428	2557	1128	2973	1472
0	1	0	2424	2554	1126	2975	1477
0	1	1	2422	2555	1126	2975	1476
2	0	0	2425	2554	1128	2978	1480
1	0	4	2427	2555	1128	2979	1479
1	3	1	2422	2548	1120	2968	1466
0	0	0	2426	2555	1125	2976	1477
0	0	3	2425	2555	1127	2975	1478
0	2	5	2425	2553	1126	2975	1477
0	1	2	2423	2553	1125	2976	1476
0	0	0	2425	2557	1129	2976	1477
0	0	3	2427	2558	1125	2979	1478
0	0	5	2426	2557	1126	2979	1478
1	0	3	2425	2555	1126	2975	1477
0	0	0	2419	2548	1121	2972	1472
1	1	3	2428	2560	1127	2979	1477
1	3	3	2426	2556	1125	2976	1467
0	1	0	2425	2555	1127	2975	1478
1	0	1	2423	2555	1124	2976	1476
1	1	2	2423	2554	1123	2970	1470
1	0	5	2427	2558	1130	2975	1474
2	0	5	2424	2554	1127	2976	1476
0	3	2	2425	2556	1127	2976	1476
0	1	0	2424	2555	1125	2975	1477
0	2	2	2417	2546	1120	2969	1469
0	0	1	2424	2554	1125	2976	1477
1	0	0	2424	2553	1124	2977	1478
0	1	1	2420	2550	1124	2975	1477
0	1	5	2425	2556	1125	2976	1476
1	0	0	2425	2554	1127	2975	1476
0	0	2	2425	2555	1125	2976	1475
1	0	0	2424	2554	1124	2975	1475
0	1	7	2421	2548	1121	2966	1465
0	2	5	2425	2556	1128	2979	1479
0	3	0	2427	2556	1127	2977	1477
0	2	0	2424	2555	1124	2975	1477
1	0	0	2418	2549	1128	2973	1475
0	3	0	2423	2554	1127	2975	1477
1	2	0	2423	2554	1125	2972	1476
1	3	1	2425	2555	1125	2975	1479
1	0	0	2425	2557	1129	2978	1478
0	0	2	2422	2549	1112	2968	1470
1	0	0	2424	2553	1125	2975	1477
1	0	0	2424	2552	1127	2975	1476
1	0	4	2424	2554	1128	2978	1478
0	0	1	2427	2558	1130	2978	1478
2	0	6	2420	2550	1121	2974	1476
0	1	0	2424	2554	1126	2975	1475
1	2	2	2422	2552	1125	2974	1475
0	0	0	2424	2554	1126	2974	1477
0	0	0	2423	2553	1126	2976	1476
1	3	0	2419	2547	1123	2969	1474
1	3	2	2427	2556	1127	2975	1477
0	0	2	2425	2554	1126	2974	1477
1	0	4	2423	2555	1126	2976	1475
0	0	0	2421	2551	1123	2974	1475
0	1	2	2425	2554	1123	2974	1477
0	1	0	2423	2553	1124	2976	1478
0	1	1	2425	2557	1129	2978	1479
0	0	0	2426	2555	1127	2976	1476
1	0	0	2419	2547	1121	2968	1469
2	0	0	2424	2555	1125	2973	1478
0	1	2	2424	2554	1126	2975	1478
0	1	1	2425	2554	1126	2975	1478
1	0	0	2425	2554	1126	2975	1476
0	0	0	2420	2551	1124	2973	1476
1	0	3	2424	2555	1122	2977	1478
0	3	1	2423	2553	1128	2977	1477
0	0	0	2425	2555	1126	2977	1477
1	0	0	2426	2555	1127	2975	1477
2	0	0	2420	2548	1119	2968	1469
0	0	0	2425	2554	1126	2975	1478
0	0	1	2425	2554	1127	2981	1476
1	0	0	2424	2554	1127	2977	1477
0	1	0	2424	2556	1129	2977	1477
0	0	0	2426	2556	1126	2975	1477
0	0	2	2423	2553	1124	2973	1477
0	1	1	2423	2553	1133	2975	1476
0	1	0	2424	2555	1126	2976	1476
0	0	5	2420	2547	1122	2968	1470
1	4	5	2423	2549	1122	2968	1470
0	0	1	2425	2555	1125	2975	1476
0	1	2	2427	2555	1125	2975	1477
0	0	2	2424	2554	1125	2973	1478
0	1	2	2421	2551	1125	2974	1476
1	0	0	2424	2553	1125	2977	1480
1	0	0	2421	2555	1129	2978	1478
1	0	0	2426	2552	1128	2978	1475
1	0	1	2425	2555	1125	2976	1477
0	1	5	2418	2547	1118	2966	1471
1	0	2	2423	2554	1126	2975	1475
0	2	2	2424	2554	1126	2975	1477
1	0	0	2423	2554	1128	2978	1480
0	1	3	2424	2555	1129	2978	1477
0	1	0	2426	2555	1128	2973	1473
0	1	2	2423	2553	1125	2975	1474
1	0	0	2423	2554	1124	2975	1476
0	1	0	2424	2554	1125	2975	1476
0	2	4	2423	2557	1130	2977	1478
2	0	0	2421	2548	1121	2968	1471
0	0	0	2426	2557	1127	2976	1477
2	0	0	2425	2555	1127	2974	1476
0	1	0	2424	2554	1127	2975	1477
0	1	0	2422	2554	1125	2975	1475
0	0	1	2426	2553	1126	2977	1472
0	0	0	2423	2554	1124	2975	1475
1	2	1	2423	2554	1127	2974	1477
1	0	0	2424	2555	1125	2976	1476
0	1	1	2419	2545	1120	2966	1469
0	1	0	2424	2554	1125	2978	1479
1	0	0	2426	2558	1129	2979	1475
0	2	1	2425	2556	1127	2974	1477
0	0	0	2423	2554	1126	2974	1477
0	1	1	2424	2554	1127	2971	1470
0	1	1	2423	2552	1126	2975	1475
0	2	0	2424	2553	1125	2975	1477
0	0	2	2425	2555	1127	2975	1477
1	3	0	2425	2554	1126	2975	1475
0	3	5	2419	2545	1119	2967	1468
