# Supplementary material for: Assisting hand gesture classification and rehabilitation assessment via sEMG and finger motion data
Source: Front Bioeng Biotechnol. 2026 Jan 8;13:1751763. doi: 10.3389/fbioe.2025.1751763 (PMC12823985; doi:10.3389/fbioe.2025.1751763)
Supplement: Supplementary file 1 [file DataSheet1.zip › dataset/function 0/2/0/9.csv]

channel_2	channel_3	channel_6	pinky	ring finger	middle finger	forefinger	thumb
1	3	0	2419	2540	1128	2963	1481
1	2	3	2421	2542	1125	2963	1479
0	0	2	2412	2535	1123	2959	1476
0	1	0	2419	2539	1127	2961	1477
0	1	0	2425	2546	1129	2966	1480
1	2	2	2415	2533	1119	2955	1472
0	2	0	2422	2543	1128	2965	1481
1	3	3	2409	2525	1111	2946	1463
1	0	5	2414	2533	1120	2957	1475
0	0	0	2423	2542	1127	2961	1479
0	2	0	2413	2531	1121	2954	1474
0	1	0	2415	2534	1120	2955	1469
1	2	2	2415	2535	1122	2956	1475
0	0	0	2415	2536	1122	2956	1475
2	0	2	2414	2533	1121	2954	1474
0	0	0	2414	2532	1120	2951	1469
0	0	5	2415	2534	1124	2958	1477
3	0	0	2416	2537	1124	2956	1475
0	0	0	2417	2536	1119	2955	1473
0	2	3	2409	2526	1114	2947	1466
0	0	0	2416	2533	1122	2956	1474
0	0	0	2415	2535	1123	2954	1473
0	0	5	2415	2538	1126	2957	1482
0	1	0	2418	2535	1125	2956	1473
0	1	0	2414	2532	1121	2955	1474
0	1	0	2409	2530	1120	2953	1470
1	2	2	2415	2534	1122	2956	1476
0	1	2	2411	2530	1120	2955	1473
0	2	0	2414	2533	1123	2958	1477
0	1	0	2411	2531	1119	2950	1474
0	0	0	2417	2536	1125	2955	1475
0	1	2	2414	2535	1122	2956	1474
1	1	1	2415	2535	1121	2955	1475
0	0	0	2414	2533	1121	2955	1473
0	3	2	2413	2533	1119	2949	1467
0	1	1	2415	2534	1122	2958	1477
0	0	0	2416	2536	1125	2957	1474
2	0	0	2417	2535	1121	2955	1473
1	2	1	2410	2525	1117	2943	1468
2	0	2	2415	2534	1122	2955	1475
0	1	0	2415	2534	1121	2955	1474
1	2	1	2415	2534	1122	2958	1475
2	0	2	2418	2536	1128	2959	1477
0	4	2	2417	2536	1124	2955	1473
3	0	3	2414	2533	1118	2948	1469
0	1	0	2415	2534	1121	2955	1474
0	1	0	2416	2533	1121	2955	1473
3	0	0	2413	2527	1115	2947	1467
0	1	0	2416	2534	1123	2954	1474
3	0	0	2415	2534	1123	2955	1474
0	0	0	2415	2535	1124	2960	1478
0	0	0	2412	2532	1123	2953	1474
2	0	3	2416	2536	1122	2954	1474
1	0	3	2416	2533	1123	2955	1475
0	0	0	2414	2534	1121	2954	1474
0	0	0	2414	2534	1123	2954	1474
1	2	2	2410	2526	1117	2948	1465
0	1	0	2415	2535	1124	2959	1476
1	3	2	2419	2538	1123	2957	1474
0	1	0	2419	2534	1123	2954	1474
2	0	0	2413	2533	1121	2954	1473
0	0	1	2414	2532	1122	2954	1470
0	0	0	2415	2534	1120	2955	1471
0	3	2	2414	2533	1122	2954	1474
1	0	0	2416	2533	1120	2955	1473
0	1	1	2415	2533	1123	2955	1474
0	4	5	2410	2527	1118	2947	1465
1	4	2	2415	2532	1124	2954	1474
0	0	0	2415	2534	1120	2954	1474
0	1	2	2415	2536	1126	2958	1478
0	1	1	2415	2534	1123	2954	1474
0	1	0	2413	2528	1122	2955	1473
1	0	3	2416	2533	1123	2955	1475
0	1	0	2414	2531	1120	2954	1473
1	0	0	2415	2533	1121	2952	1473
1	2	1	2409	2526	1114	2947	1466
0	0	0	2415	2537	1125	2958	1477
0	0	5	2419	2538	1125	2956	1476
0	0	6	2416	2534	1123	2954	1474
2	0	1	2413	2532	1123	2953	1473
0	0	5	2414	2533	1122	2950	1470
1	2	0	2415	2534	1122	2955	1474
0	0	0	2417	2537	1122	2955	1475
0	1	2	2411	2530	1122	2955	1473
0	2	5	2415	2534	1123	2955	1473
1	0	4	2409	2526	1116	2948	1467
1	0	0	2415	2534	1122	2953	1473
0	0	0	2415	2533	1122	2955	1474
0	1	1	2415	2534	1122	2955	1474
0	2	1	2413	2530	1121	2955	1475
0	3	1	2414	2535	1125	2955	1471
1	0	2	2418	2535	1124	2954	1473
0	0	0	2414	2532	1122	2954	1473
1	3	0	2415	2535	1123	2955	1474
0	1	0	2408	2526	1116	2944	1464
2	0	2	2415	2534	1122	2953	1472
1	1	0	2415	2534	1123	2956	1476
1	3	2	2416	2537	1125	2958	1473
1	2	1	2416	2535	1121	2956	1473
0	0	0	2416	2534	1118	2950	1468
0	0	0	2411	2531	1122	2952	1468
0	1	0	2415	2535	1126	2957	1478
0	1	0	2415	2533	1119	2953	1473
1	0	0	2416	2535	1124	2953	1475
0	2	2	2409	2526	1117	2943	1466
1	2	0	2415	2534	1123	2954	1474
0	0	0	2416	2532	1124	2954	1474
0	0	5	2415	2533	1122	2955	1476
0	0	0	2415	2535	1124	2956	1475
0	0	0	2415	2534	1121	2945	1471
0	0	0	2415	2533	1121	2955	1474
1	1	0	2412	2532	1122	2953	1474
1	0	3	2414	2532	1121	2956	1474
1	4	0	2409	2525	1116	2947	1469
0	0	2	2415	2533	1122	2959	1478
1	1	0	2418	2536	1124	2956	1474
1	0	0	2415	2534	1124	2953	1470
0	2	5	2414	2533	1122	2954	1473
0	4	0	2414	2530	1123	2958	1476
1	0	1	2416	2535	1125	2951	1470
0	0	0	2416	2533	1123	2956	1475
0	0	0	2413	2533	1121	2954	1473
0	1	0	2415	2534	1123	2955	1474
3	0	2	2410	2526	1116	2946	1468
1	2	0	2415	2534	1122	2957	1475
0	0	0	2416	2535	1127	2959	1477
0	1	0	2419	2535	1124	2955	1474
1	0	2	2415	2534	1123	2954	1475
0	1	2	2413	2528	1118	2946	1469
0	0	0	2412	2528	1116	2949	1474
1	0	0	2415	2536	1125	2957	1476
1	0	0	2418	2537	1125	2956	1476
0	0	2	2412	2526	1117	2949	1472
0	0	0	2415	2533	1123	2953	1469
0	0	0	2415	2533	1122	2954	1473
0	1	1	2413	2534	1124	2946	1466
1	2	1	2419	2537	1125	2957	1475
2	0	3	2413	2533	1123	2955	1474
0	1	2	2413	2531	1117	2949	1467
1	3	2	2415	2533	1121	2954	1474
1	0	4	2412	2532	1120	2954	1474
0	0	1	2416	2535	1123	2955	1475
0	1	0	2415	2533	1123	2957	1477
0	0	1	2418	2536	1125	2957	1476
1	0	3	2417	2535	1125	2953	1474
0	1	5	2412	2531	1119	2952	1474
1	4	1	2411	2532	1123	2955	1472
2	0	2	2415	2533	1122	2954	1474
0	0	2	2414	2533	1122	2953	1475
1	0	0	2416	2535	1125	2958	1476
0	0	0	2411	2528	1115	2946	1468
1	1	2	2416	2534	1122	2951	1475
1	3	0	2415	2533	1122	2952	1474
0	0	0	2415	2534	1121	2952	1474
1	2	0	2412	2532	1121	2952	1473
1	2	1	2413	2532	1122	2957	1474
0	1	1	2417	2537	1124	2957	1476
2	0	2	2417	2536	1122	2955	1474
0	0	0	2415	2533	1123	2955	1474
2	0	2	2406	2526	1115	2947	1464
2	0	0	2409	2527	1119	2947	1471
0	3	2	2417	2536	1125	2955	1475
2	0	0	2416	2534	1123	2954	1474
0	0	0	2415	2535	1122	2955	1473
0	0	0	2415	2532	1123	2953	1474
1	2	0	2413	2531	1122	2952	1469
1	1	0	2415	2534	1122	2955	1476
1	3	1	2415	2536	1126	2957	1476
0	0	0	2416	2535	1125	2955	1475
0	0	2	2407	2527	1117	2943	1466
0	1	0	2415	2534	1123	2954	1474
2	0	2	2415	2534	1120	2954	1474
1	0	3	2415	2532	1120	2954	1474
0	1	0	2414	2532	1121	2956	1476
3	0	4	2416	2536	1122	2953	1471
0	0	1	2417	2535	1123	2955	1474
1	1	0	2414	2533	1124	2954	1473
0	1	0	2415	2533	1123	2955	1474
0	0	2	2416	2535	1124	2955	1474
0	0	3	2411	2525	1117	2946	1457
0	1	3	2416	2531	1122	2955	1474
1	1	4	2415	2533	1123	2955	1474
1	4	1	2415	2534	1123	2957	1477
0	1	0	2417	2537	1125	2954	1475
0	0	1	2415	2534	1123	2948	1470
0	0	3	2414	2534	1123	2954	1473
1	1	0	2414	2531	1123	2953	1474
1	3	0	2414	2533	1122	2955	1473
2	0	1	2408	2526	1113	2947	1470
0	0	3	2415	2534	1123	2959	1478
0	3	3	2418	2538	1125	2955	1475
0	0	1	2416	2535	1121	2955	1471
0	1	1	2415	2533	1121	2954	1472
0	0	5	2415	2527	1118	2944	1468
0	0	0	2416	2533	1122	2954	1472
0	0	0	2414	2534	1121	2954	1473
1	3	2	2413	2533	1122	2954	1475
2	0	1	2417	2537	1126	2957	1475
0	0	0	2412	2527	1118	2947	1469
0	0	0	2415	2532	1123	2955	1471
0	1	5	2415	2532	1122	2953	1474
2	0	2	2415	2533	1123	2953	1471
0	1	0	2413	2532	1122	2954	1473
1	0	2	2414	2527	1119	2947	1471
0	1	0	2417	2537	1125	2956	1475
0	1	0	2415	2534	1122	2954	1474
0	1	0	2415	2536	1121	2954	1472
0	0	6	2408	2525	1113	2949	1471
0	0	0	2415	2533	1121	2955	1467
0	1	6	2415	2532	1122	2954	1474
0	0	0	2416	2533	1122	2952	1473
0	1	0	2416	2537	1126	2957	1475
0	1	0	2413	2529	1117	2948	1468
0	0	0	2415	2534	1122	2955	1476
1	1	5	2414	2532	1122	2954	1482
0	0	2	2414	2532	1122	2957	1477
0	1	0	2416	2537	1127	2955	1476
0	3	3	2410	2527	1117	2948	1471
1	2	2	2415	2533	1122	2954	1469
1	0	3	2414	2531	1118	2953	1474
0	0	2	2415	2533	1123	2945	1467
0	0	0	2413	2533	1122	2955	1475
1	1	2	2410	2529	1129	2949	1465
0	4	2	2418	2536	1123	2956	1474
0	0	4	2414	2533	1123	2954	1473
0	0	4	2415	2533	1123	2954	1474
0	1	0	2408	2528	1117	2951	1472
0	1	0	2413	2533	1118	2944	1469
0	0	0	2414	2533	1121	2952	1474
1	0	2	2415	2532	1118	2954	1473
0	1	3	2415	2533	1123	2954	1475
1	0	1	2411	2526	1116	2946	1467
1	1	0	2412	2527	1119	2946	1469
0	2	1	2415	2535	1124	2957	1477
1	3	0	2417	2534	1124	2956	1472
2	0	1	2415	2537	1123	2954	1474
0	1	0	2408	2525	1120	2951	1472
3	0	0	2415	2536	1123	2959	1477
0	0	0	2415	2534	1122	2955	1473
0	2	1	2413	2532	1121	2953	1472
2	0	0	2415	2533	1123	2952	1468
0	0	0	2415	2534	1122	2954	1476
0	0	0	2414	2534	1124	2959	1477
2	0	0	2417	2537	1124	2956	1475
1	2	0	2411	2527	1115	2946	1466
2	0	0	2416	2534	1121	2955	1472
2	0	0	2415	2534	1123	2955	1471
2	0	5	2414	2533	1122	2954	1474
0	0	0	2414	2532	1122	2954	1475
0	0	0	2415	2535	1123	2951	1471
0	0	4	2417	2537	1124	2957	1473
1	2	1	2415	2535	1122	2954	1471
2	0	1	2415	2535	1123	2955	1474
0	0	0	2405	2525	1117	2946	1470
1	4	2	2414	2534	1122	2954	1474
2	0	3	2414	2534	1123	2955	1476
1	0	1	2415	2535	1123	2954	1473
1	4	2	2415	2534	1121	2955	1474
0	1	2	2414	2531	1122	2953	1474
0	1	0	2413	2533	1120	2946	1467
1	3	2	2415	2534	1122	2955	1475
2	0	2	2417	2535	1126	2959	1476
2	0	2	2417	2537	1124	2955	1474
2	0	1	2410	2527	1112	2947	1469
0	1	0	2415	2534	1121	2954	1473
1	1	0	2415	2534	1121	2954	1472
1	1	0	2414	2533	1122	2953	1471
0	1	2	2414	2533	1121	2952	1476
0	0	2	2417	2531	1121	2950	1470
0	1	0	2411	2530	1121	2955	1477
0	0	5	2419	2536	1124	2955	1475
1	0	5	2416	2535	1123	2955	1474
1	2	2	2408	2524	1118	2951	1471
1	0	2	2414	2534	1123	2948	1472
0	0	0	2415	2534	1125	2958	1476
0	1	0	2416	2535	1122	2954	1475
0	0	0	2416	2534	1122	2952	1470
0	1	2	2416	2533	1122	2953	1474
0	1	2	2413	2528	1116	2947	1465
1	0	0	2415	2533	1121	2953	1473
0	2	4	2415	2532	1122	2956	1476
1	1	0	2417	2535	1126	2957	1477
0	1	0	2412	2526	1120	2952	1472
0	0	0	2416	2534	1121	2949	1471
0	1	0	2414	2534	1122	2955	1476
0	1	0	2416	2534	1121	2950	1473
0	1	2	2415	2533	1122	2952	1473
2	0	6	2411	2528	1119	2949	1470
1	0	3	2418	2539	1123	2954	1476
1	2	0	2416	2535	1120	2956	1472
0	4	3	2416	2534	1123	2954	1474
2	0	0	2411	2530	1119	2952	1472
0	2	2	2408	2527	1120	2954	1475
0	0	0	2417	2537	1122	2949	1469
0	0	4	2417	2533	1123	2955	1474
2	0	5	2416	2535	1121	2947	1470
0	1	3	2415	2533	1122	2954	1475
0	1	0	2410	2528	1116	2943	1467
0	1	0	2416	2534	1123	2956	1478
1	2	1	2417	2537	1124	2958	1476
1	0	0	2415	2536	1123	2952	1476
0	0	0	2409	2530	1121	2951	1473
0	0	4	2416	2530	1119	2950	1471
0	1	0	2416	2533	1122	2955	1473
1	0	2	2415	2530	1117	2949	1472
0	0	0	2414	2534	1124	2957	1476
0	1	0	2413	2530	1118	2948	1468
3	0	3	2416	2535	1120	2955	1475
1	3	3	2415	2533	1121	2953	1475
3	0	0	2415	2533	1123	2954	1475
3	0	0	2411	2535	1122	2949	1475
1	1	0	2408	2528	1117	2952	1473
0	1	0	2415	2534	1118	2949	1472
0	1	0	2417	2533	1122	2953	1474
3	0	0	2416	2530	1117	2952	1477
0	2	6	2417	2537	1124	2956	1476
0	1	0	2411	2527	1117	2946	1468
0	0	1	2415	2534	1122	2954	1475
0	1	4	2416	2533	1122	2954	1474
1	4	1	2416	2533	1122	2954	1475
1	3	0	2412	2531	1119	2954	1473
2	0	0	2416	2529	1122	2955	1476
0	0	0	2418	2538	1123	2956	1476
2	0	5	2411	2527	1120	2953	1473
2	0	0	2416	2534	1121	2954	1475
0	0	1	2411	2528	1117	2946	1468
1	0	2	2416	2534	1123	2954	1475
1	0	3	2416	2534	1122	2954	1474
0	0	2	2418	2534	1123	2955	1476
0	0	0	2417	2535	1122	2955	1473
0	0	0	2413	2532	1119	2953	1473
0	0	2	2416	2522	1115	2951	1473
0	0	0	2416	2533	1121	2954	1473
0	2	2	2426	2548	1129	2970	1490
0	0	0	2416	2533	1120	2955	1473
0	0	0	2416	2532	1122	2955	1473
1	4	6	2416	2534	1122	2954	1474
1	0	0	2415	2533	1120	2957	1476
0	0	0	2419	2538	1125	2950	1470
1	0	6	2418	2534	1124	2955	1474
0	0	0	2417	2534	1123	2955	1473
2	0	6	2418	2533	1123	2953	1474
2	2	2	2410	2525	1115	2944	1467
1	4	6	2415	2534	1121	2953	1474
3	0	3	2417	2536	1125	2953	1478
1	0	3	2418	2535	1124	2955	1476
0	0	0	2416	2534	1121	2955	1475
3	0	3	2415	2534	1117	2948	1469
2	0	0	2415	2533	1121	2953	1474
1	0	3	2416	2535	1120	2953	1474
0	0	0	2415	2534	1122	2954	1476
1	0	0	2412	2528	1121	2952	1473
0	2	3	2407	2527	1115	2945	1467
0	1	2	2414	2533	1121	2955	1474
1	0	0	2416	2534	1123	2956	1475
0	2	5	2415	2534	1122	2958	1478
0	1	0	2415	2532	1123	2954	1474
0	0	0	2416	2534	1118	2946	1469
0	1	0	2413	2532	1122	2953	1474
0	0	4	2416	2534	1122	2952	1476
0	0	0	2418	2537	1123	2957	1477
3	0	0	2413	2526	1119	2947	1470
0	0	0	2416	2534	1122	2955	1474
2	0	0	2417	2534	1123	2953	1475
2	0	5	2415	2534	1123	2953	1473
1	0	2	2415	2534	1121	2954	1474
0	0	1	2414	2529	1119	2948	1469
0	1	0	2414	2536	1125	2956	1477
0	0	0	2418	2536	1123	2955	1475
2	0	3	2415	2534	1122	2954	1476
1	0	6	2423	2545	1129	2965	1483
1	0	2	2408	2526	1113	2948	1470
1	4	1	2416	2536	1124	2957	1476
0	1	0	2418	2536	1121	2956	1473
0	4	0	2416	2533	1123	2955	1472
0	1	0	2415	2533	1121	2954	1472
1	3	3	2415	2533	1118	2947	1466
0	1	2	2411	2532	1123	2953	1474
2	0	6	2415	2534	1123	2956	1476
1	0	2	2418	2537	1125	2958	1476
1	3	1	2410	2525	1116	2949	1473
0	2	2	2414	2534	1122	2951	1470
0	1	0	2415	2532	1120	2952	1473
0	0	2	2415	2533	1121	2954	1473
0	2	2	2413	2532	1122	2953	1474
1	0	5	2410	2526	1115	2945	1471
1	2	2	2415	2538	1125	2957	1475
1	4	1	2417	2533	1123	2954	1475
1	4	0	2416	2532	1121	2953	1474
0	0	3	2415	2533	1122	2955	1475
1	2	0	2410	2525	1120	2953	1475
1	1	1	2417	2537	1125	2951	1472
0	0	3	2417	2535	1120	2954	1476
0	2	0	2415	2534	1122	2953	1474
0	0	0	2415	2533	1124	2954	1473
2	0	0	2410	2525	1117	2945	1466
3	0	2	2414	2532	1119	2953	1473
1	0	3	2414	2533	1124	2957	1478
0	1	1	2417	2534	1119	2950	1470
1	2	0	2408	2532	1123	2955	1477
0	1	2	2419	2536	1119	2950	1473
0	1	2	2416	2535	1123	2955	1467
0	1	1	2416	2533	1125	2954	1475
0	0	0	2415	2532	1121	2954	1473
0	2	4	2409	2527	1115	2945	1467
0	0	0	2414	2533	1120	2954	1475
0	1	2	2413	2532	1122	2954	1473
1	0	0	2414	2534	1124	2954	1474
1	0	0	2416	2532	1124	2955	1474
1	0	0	2409	2528	1121	2951	1471
1	0	5	2415	2533	1121	2952	1475
1	0	0	2418	2536	1125	2957	1471
0	2	1	2416	2534	1123	2954	1474
2	0	0	2415	2533	1121	2954	1474
0	2	2	2407	2523	1114	2943	1467
1	3	2	2414	2533	1120	2953	1473
0	0	0	2415	2531	1122	2951	1475
0	1	0	2415	2535	1124	2958	1478
1	2	2	2415	2534	1123	2955	1473
0	0	0	2415	2527	1121	2951	1473
0	2	2	2415	2533	1119	2943	1468
1	0	0	2416	2534	1121	2955	1474
0	2	2	2415	2534	1122	2955	1475
2	0	3	2407	2525	1116	2947	1468
1	0	0	2411	2527	1116	2947	1469
1	4	2	2414	2532	1122	2954	1472
1	0	1	2415	2534	1122	2954	1471
0	1	1	2412	2534	1123	2953	1475
0	1	2	2412	2531	1126	2956	1476
0	0	5	2422	2541	1126	2960	1478
1	1	0	2415	2530	1121	2953	1473
2	3	0	2414	2534	1123	2955	1477
1	2	0	2418	2536	1119	2952	1466
0	0	3	2416	2532	1123	2953	1474
0	1	0	2416	2534	1123	2954	1473
0	0	5	2416	2531	1122	2955	1474
0	0	2	2410	2524	1114	2948	1471
1	0	2	2415	2534	1122	2956	1474
0	3	1	2416	2534	1123	2958	1476
1	0	0	2418	2536	1125	2954	1478
0	1	3	2416	2530	1123	2951	1474
2	0	0	2412	2529	1118	2944	1467
0	1	0	2414	2534	1123	2953	1474
1	1	0	2415	2533	1123	2954	1474
0	0	2	2415	2534	1122	2954	1475
0	0	5	2409	2528	1119	2955	1475
0	0	4	2418	2538	1124	2954	1474
0	1	2	2416	2535	1123	2954	1473
0	1	0	2416	2532	1122	2954	1474
0	0	6	2415	2534	1124	2955	1473
0	0	5	2415	2533	1122	2952	1474
0	0	0	2412	2528	1115	2945	1468
0	1	0	2415	2536	1125	2956	1476
1	0	2	2417	2536	1123	2954	1475
0	1	2	2415	2533	1124	2953	1475
1	1	0	2409	2525	1119	2950	1472
1	1	1	2415	2534	1119	2953	1472
0	0	0	2415	2533	1122	2953	1475
3	0	1	2416	2535	1124	2958	1476
2	0	3	2417	2536	1125	2955	1476
0	0	0	2409	2527	1118	2944	1467
0	0	0	2415	2533	1121	2953	1474
1	2	0	2414	2533	1123	2952	1474
0	1	0	2416	2533	1122	2953	1474
0	0	3	2411	2529	1121	2951	1474
0	0	0	2416	2534	1123	2956	1476
1	0	2	2415	2533	1122	2948	1471
1	0	1	2414	2533	1122	2953	1473
0	1	0	2414	2533	1122	2953	1474
1	2	0	2414	2533	1122	2956	1476
1	3	2	2413	2532	1119	2949	1468
0	1	0	2415	2535	1121	2952	1475
0	0	0	2418	2533	1123	2953	1473
0	0	3	2415	2533	1121	2954	1474
1	2	0	2405	2529	1120	2952	1471
0	1	0	2414	2531	1119	2953	1473
1	4	2	2414	2534	1124	2957	1473
0	1	2	2418	2536	1125	2953	1475
0	2	0	2416	2533	1125	2954	1474
1	0	2	2412	2528	1117	2945	1467
0	0	3	2414	2532	1121	2953	1474
0	2	1	2415	2533	1121	2954	1473
0	1	0	2416	2534	1122	2954	1476
1	1	0	2413	2534	1125	2957	1476
0	1	1	2406	2529	1121	2951	1473
1	4	1	2415	2533	1115	2950	1473
1	1	0	2417	2535	1123	2954	1468
0	0	0	2415	2533	1123	2954	1475
0	1	0	2415	2533	1121	2954	1473
2	1	1	2410	2525	1114	2946	1468
1	0	4	2413	2530	1122	2952	1473
0	0	0	2416	2534	1122	2956	1476
0	0	6	2417	2535	1126	2957	1476
0	0	2	2415	2532	1122	2954	1474
1	1	1	2412	2526	1120	2952	1472
0	0	0	2416	2534	1121	2946	1471
0	1	0	2414	2533	1122	2952	1474
0	1	1	2415	2534	1122	2953	1475
2	0	1	2408	2524	1111	2944	1469
0	0	0	2417	2535	1124	2956	1477
0	0	0	2418	2535	1124	2955	1475
2	0	3	2415	2534	1124	2953	1475
2	0	4	2415	2535	1121	2954	1473
0	0	0	2412	2531	1120	2954	1476
0	0	0	2416	2529	1123	2955	1476
0	1	2	2418	2535	1124	2948	1469
0	0	0	2415	2535	1123	2954	1476
0	2	0	2413	2534	1121	2954	1474
0	0	0	2407	2523	1116	2945	1466
0	4	0	2414	2532	1122	2949	1474
0	1	1	2414	2534	1123	2954	1477
0	1	0	2417	2537	1125	2955	1477
0	0	0	2415	2533	1122	2954	1474
1	0	2	2409	2529	1120	2953	1470
0	1	2	2418	2532	1114	2950	1472
0	4	2	2416	2533	1122	2953	1473
3	0	6	2415	2533	1123	2953	1473
2	0	2	2408	2526	1117	2948	1468
1	4	1	2418	2537	1125	2956	1475
1	0	1	2418	2536	1122	2954	1474
0	0	0	2415	2534	1123	2954	1472
0	2	0	2415	2533	1122	2954	1474
1	2	2	2412	2531	1121	2954	1477
1	3	0	2411	2533	1122	2954	1472
0	2	2	2416	2532	1113	2953	1475
2	0	0	2422	2538	1124	2959	1476
0	0	0	2411	2527	1116	2945	1465
1	4	2	2416	2529	1122	2953	1472
1	0	5	2414	2534	1122	2954	1476
1	2	1	2417	2536	1124	2955	1475
0	1	0	2410	2527	1119	2950	1470
0	0	0	2414	2533	1119	2952	1471
0	0	0	2416	2532	1122	2952	1473
0	1	2	2415	2533	1123	2953	1474
0	2	2	2415	2533	1121	2953	1473
2	0	4	2411	2528	1119	2948	1470
0	0	0	2418	2536	1126	2955	1474
0	1	1	2416	2535	1123	2954	1473
2	0	0	2416	2535	1120	2948	1468
0	0	0	2408	2527	1120	2953	1473
0	0	0	2418	2536	1124	2956	1475
0	0	0	2417	2534	1120	2954	1472
1	1	0	2416	2534	1122	2954	1474
0	2	2	2415	2532	1122	2952	1473
1	0	0	2413	2532	1123	2954	1476
3	0	0	2411	2530	1119	2943	1470
0	0	0	2416	2531	1124	2954	1474
0	0	0	2416	2533	1122	2950	1474
1	2	0	2415	2531	1122	2952	1474
1	0	0	2408	2528	1119	2951	1470
0	1	0	2416	2533	1119	2951	1472
0	0	5	2415	2532	1123	2955	1475
0	0	4	2417	2535	1128	2957	1476
0	0	0	2417	2535	1123	2953	1475
1	1	0	2411	2524	1117	2946	1468
0	2	1	2415	2532	1123	2955	1474
0	0	0	2414	2532	1122	2953	1474
1	0	2	2415	2533	1121	2955	1473
2	0	0	2411	2529	1120	2953	1476
0	1	0	2417	2532	1125	2954	1476
0	1	0	2417	2534	1125	2951	1471
1	0	3	2416	2534	1121	2953	1474
2	0	0	2414	2533	1122	2953	1474
0	3	2	2414	2532	1124	2955	1477
0	1	6	2413	2530	1120	2947	1468
0	1	6	2415	2534	1124	2953	1475
0	1	0	2416	2533	1123	2954	1474
0	0	0	2415	2533	1122	2954	1473
0	1	0	2412	2530	1119	2952	1473
1	2	0	2415	2529	1116	2952	1472
0	0	0	2415	2531	1121	2952	1471
2	0	3	2417	2537	1124	2957	1476
1	3	1	2417	2533	1124	2951	1475
0	0	0	2409	2526	1114	2942	1467
1	4	0	2414	2533	1119	2953	1474
0	1	0	2415	2532	1123	2953	1474
1	1	1	2414	2532	1123	2952	1474
0	0	3	2413	2531	1122	2956	1477
1	2	0	2413	2534	1124	2956	1472
2	0	6	2417	2535	1119	2950	1473
1	1	1	2416	2533	1123	2949	1468
0	0	4	2415	2533	1122	2952	1474
0	1	0	2415	2533	1121	2953	1474
0	0	4	2410	2524	1116	2942	1467
2	3	0	2414	2533	1124	2956	1478
0	0	2	2418	2537	1123	2955	1476
0	0	2	2416	2534	1124	2949	1476
1	3	1	2414	2531	1121	2951	1472
2	0	0	2411	2530	1119	2952	1469
1	4	0	2415	2533	1117	2949	1471
0	0	0	2415	2533	1125	2952	1477
2	0	1	2417	2537	1126	2956	1473
0	2	0	2408	2527	1116	2943	1467
0	0	0	2416	2533	1121	2953	1475
0	0	1	2415	2532	1123	2953	1475
1	4	0	2414	2533	1122	2952	1475
3	0	1	2414	2532	1121	2952	1475
0	0	2	2412	2530	1121	2951	1473
3	0	4	2407	2528	1121	2950	1471
1	3	1	2415	2533	1117	2946	1472
1	0	1	2415	2533	1122	2954	1475
0	1	0	2415	2533	1121	2955	1475
0	0	2	2410	2528	1118	2949	1469
0	0	2	2416	2534	1122	2954	1474
0	0	5	2416	2533	1122	2952	1475
1	1	0	2415	2533	1120	2954	1474
0	0	2	2413	2531	1122	2954	1473
1	0	0	2413	2530	1119	2948	1471
0	0	0	2414	2523	1119	2953	1475
0	1	0	2417	2537	1124	2955	1476
0	0	3	2418	2534	1123	2953	1475
2	1	5	2415	2525	1117	2943	1468
0	1	0	2415	2533	1123	2952	1474
1	2	1	2415	2532	1123	2953	1473
1	2	2	2416	2534	1124	2956	1478
1	3	2	2417	2536	1124	2954	1475
1	4	1	2413	2527	1115	2945	1470
0	0	5	2413	2533	1122	2949	1471
1	2	2	2412	2523	1117	2952	1474
1	2	2	2415	2533	1121	2953	1475
2	0	0	2415	2532	1121	2955	1474
0	1	1	2426	2544	1129	2967	1484
1	3	3	2424	2542	1127	2961	1478
1	0	3	2423	2542	1128	2965	1480
0	0	0	2415	2532	1119	2955	1472
0	0	0	2417	2534	1120	2955	1471
1	0	1	2419	2534	1124	2956	1470
0	1	1	2417	2534	1120	2955	1472
0	0	0	2417	2533	1123	2952	1472
0	1	2	2408	2527	1116	2946	1466
1	0	3	2416	2533	1122	2955	1473
0	0	0	2416	2532	1124	2956	1476
0	1	0	2418	2538	1127	2958	1474
0	1	0	2416	2533	1123	2954	1473
1	0	0	2417	2534	1121	2954	1471
0	2	1	2413	2529	1120	2947	1466
0	0	0	2413	2529	1118	2948	1470
0	3	4	2413	2530	1120	2949	1472
0	0	5	2414	2533	1122	2952	1471
0	1	0	2410	2522	1115	2941	1463
0	0	2	2413	2529	1122	2949	1470
0	0	0	2412	2529	1120	2947	1469
12	1	0	2411	2529	1120	2948	1470
18	0	0	2411	2527	1118	2948	1469
16	4	0	2412	2527	1121	2947	1471
18	7	2	2410	2520	1112	2943	1463
16	2	1	2412	2530	1121	2949	1470
16	5	0	2412	2530	1120	2948	1471
16	3	0	2412	2528	1121	2947	1471
15	1	0	2412	2529	1122	2949	1474
14	0	0	2408	2524	1113	2943	1465
15	1	0	2413	2531	1120	2950	1472
18	0	1	2413	2530	1121	2948	1471
13	0	0	2412	2529	1119	2950	1471
17	0	0	2412	2530	1120	2950	1474
19	0	0	2409	2523	1117	2943	1464
17	0	0	2413	2530	1120	2950	1471
12	0	0	2413	2530	1119	2950	1470
12	0	0	2411	2528	1121	2948	1484
12	0	0	2411	2528	1119	2949	1470
7	0	0	2408	2525	1117	2943	1468
0	0	0	2413	2524	1115	2943	1468
0	0	0	2411	2528	1120	2950	1472
0	0	0	2412	2530	1122	2949	1473
0	0	4	2412	2530	1120	2949	1471
0	0	0	2405	2521	1117	2948	1473
0	1	0	2415	2533	1122	2952	1470
0	0	1	2413	2530	1122	2951	1473
0	0	1	2413	2529	1120	2950	1472
0	0	2	2412	2528	1120	2949	1472
1	0	1	2408	2525	1115	2941	1464
0	0	0	2411	2527	1120	2949	1471
0	3	1	2412	2530	1121	2952	1475
0	0	0	2414	2533	1123	2952	1474
0	1	0	2407	2521	1118	2947	1471
0	0	1	2412	2530	1121	2944	1469
0	0	0	2411	2529	1120	2949	1471
0	0	0	2412	2528	1122	2949	1470
0	0	2	2411	2527	1120	2949	1471
0	1	0	2411	2530	1126	2951	1471
0	0	3	2412	2525	1112	2943	1465
0	0	2	2408	2527	1119	2945	1472
0	0	0	2411	2529	1120	2949	1472
1	0	2	2412	2529	1120	2950	1472
2	0	0	2406	2522	1115	2946	1471
0	2	0	2415	2533	1123	2952	1471
0	0	1	2414	2531	1122	2948	1472
0	0	0	2412	2529	1121	2948	1472
1	0	2	2411	2527	1122	2949	1471
0	0	1	2410	2521	1115	2942	1466
1	3	0	2409	2527	1120	2947	1470
0	0	0	2412	2529	1119	2949	1472
1	3	0	2413	2527	1121	2948	1471
1	4	0	2405	2522	1117	2946	1473
0	0	0	2414	2532	1124	2948	1468
0	0	3	2413	2531	1122	2948	1473
0	0	2	2412	2530	1121	2949	1470
0	0	2	2413	2529	1120	2949	1472
0	0	2	2411	2530	1123	2951	1475
0	1	3	2413	2530	1117	2943	1466
0	1	3	2403	2527	1120	2947	1472
0	1	0	2410	2529	1121	2949	1472
0	0	0	2412	2530	1121	2948	1472
1	0	1	2406	2522	1117	2942	1468
0	1	0	2410	2529	1120	2949	1471
1	4	0	2413	2533	1123	2950	1474
0	4	1	2413	2531	1122	2947	1473
0	2	0	2412	2529	1121	2948	1470
0	1	0	2408	2525	1117	2942	1467
0	0	5	2409	2527	1118	2947	1470
0	0	5	2413	2532	1123	2952	1478
2	0	2	2413	2531	1124	2953	1474
0	0	3	2409	2520	1118	2945	1471
0	1	0	2412	2529	1120	2942	1465
0	1	0	2413	2529	1120	2949	1470
0	0	2	2411	2530	1121	2952	1474
0	0	2	2412	2533	1124	2962	1474
0	4	0	2411	2527	1121	2949	1472
1	2	0	2410	2524	1116	2942	1467
0	0	1	2408	2526	1118	2947	1470
0	2	0	2411	2529	1120	2947	1471
0	0	2	2415	2533	1121	2952	1472
0	0	1	2420	2539	1127	2958	1479
1	1	0	2412	2530	1118	2949	1471
0	2	0	2412	2530	1119	2949	1470
0	0	2	2410	2527	1121	2950	1474
1	2	0	2414	2533	1123	2951	1470
1	1	0	2414	2531	1121	2948	1471
0	1	0	2413	2529	1119	2949	1470
1	2	0	2412	2529	1120	2949	1471
1	1	0	2406	2521	1115	2941	1464
2	0	2	2412	2527	1121	2949	1471
0	0	0	2412	2529	1122	2952	1474
0	0	2	2413	2533	1123	2951	1474
0	1	0	2412	2530	1120	2948	1471
0	0	0	2412	2530	1120	2942	1467
1	2	0	2412	2528	1119	2948	1470
0	1	2	2412	2530	1119	2949	1471
3	2	0	2412	2529	1120	2949	1471
1	2	0	2406	2525	1116	2944	1469
0	1	0	2407	2525	1114	2941	1463
2	1	0	2412	2531	1118	2948	1473
1	0	0	2412	2528	1121	2948	1471
2	0	0	2412	2529	1122	2948	1472
