# Supplementary material for: Assisting hand gesture classification and rehabilitation assessment via sEMG and finger motion data
Source: Front Bioeng Biotechnol. 2026 Jan 8;13:1751763. doi: 10.3389/fbioe.2025.1751763 (PMC12823985; doi:10.3389/fbioe.2025.1751763)
Supplement: Supplementary file 1 [file DataSheet1.zip › dataset/function 0/2/1/0.csv]

channel_2	channel_3	channel_6	pinky	ring finger	middle finger	forefinger	thumb
0	0	0	2288	2525	1140	1966	1414
1	2	0	2291	2526	1141	1967	1412
2	0	4	2287	2523	1140	1965	1411
1	0	2	2287	2524	1139	1964	1412
0	4	4	2282	2515	1134	1959	1403
0	1	0	2285	2520	1138	1958	1404
0	1	1	2288	2523	1138	1965	1410
2	0	0	2286	2519	1132	1961	1409
0	1	0	2284	2517	1136	1962	1411
2	0	0	2280	2520	1141	1967	1412
2	0	3	2287	2524	1136	1962	1410
2	0	3	2287	2518	1133	1996	1414
1	1	1	2292	2526	1145	2003	1419
0	0	0	2291	2526	1143	2003	1418
0	0	5	2292	2527	1143	2003	1419
1	0	2	2291	2526	1142	2002	1419
1	0	3	2290	2522	1137	1997	1416
0	1	1	2294	2531	1146	2004	1422
0	0	0	2297	2528	1142	2002	1420
0	3	2	2293	2528	1143	2003	1420
0	0	0	2286	2518	1137	2000	1415
0	0	0	2292	2527	1142	2002	1418
0	0	2	2291	2527	1141	2003	1418
0	0	0	2292	2527	1142	2007	1423
0	2	1	2294	2530	1142	2005	1419
0	1	0	2289	2522	1140	1993	1413
0	2	1	2291	2527	1142	2002	1420
2	0	0	2292	2527	1142	2003	1419
1	0	0	2292	2530	1146	2006	1421
0	0	0	2294	2531	1144	2005	1420
0	1	1	2288	2520	1139	2000	1416
0	0	0	2292	2527	1142	2002	1418
3	0	0	2292	2527	1143	2001	1418
2	0	0	2291	2528	1142	2003	1418
1	1	0	2291	2524	1142	2003	1418
0	4	0	2286	2520	1139	1995	1414
1	0	6	2294	2529	1148	2005	1420
0	0	2	2293	2527	1144	2003	1422
0	1	2	2291	2527	1141	2004	1420
0	0	5	2285	2521	1138	1999	1418
0	0	0	2291	2526	1140	2002	1420
1	4	2	2292	2527	1143	1998	1417
0	0	0	2290	2527	1145	2006	1423
1	2	1	2294	2530	1144	2006	1421
0	0	3	2287	2523	1135	1996	1412
0	1	2	2287	2519	1134	1994	1409
0	1	0	2290	2527	1141	2003	1419
0	1	0	2291	2527	1143	2006	1422
0	2	3	2295	2531	1144	2003	1421
0	1	0	2287	2523	1141	2000	1418
0	0	0	2291	2527	1141	2002	1418
0	0	0	2293	2527	1143	1998	1416
1	0	5	2292	2527	1143	2002	1419
0	1	2	2292	2527	1141	2003	1418
0	0	0	2287	2521	1137	1997	1415
0	0	0	2294	2530	1146	2006	1420
0	0	1	2293	2529	1143	2002	1418
0	1	0	2292	2527	1143	2003	1419
1	0	3	2289	2522	1141	2000	1418
1	3	3	2290	2522	1141	2001	1416
3	0	5	2292	2523	1135	2000	1418
0	2	1	2292	2528	1145	2005	1422
0	2	1	2292	2529	1144	2006	1420
1	4	6	2291	2526	1142	2004	1419
0	1	3	2288	2519	1136	1995	1412
1	1	2	2291	2526	1143	2004	1421
1	1	5	2294	2530	1145	2007	1422
0	0	0	2294	2529	1145	2004	1420
0	0	0	2290	2524	1141	2003	1418
0	0	0	2286	2523	1141	2000	1413
1	3	0	2292	2521	1141	2002	1418
1	3	6	2292	2527	1142	2003	1419
1	0	0	2292	2525	1145	2006	1422
0	1	2	2287	2519	1140	1997	1414
0	1	0	2293	2526	1145	2003	1420
1	0	2	2292	2528	1143	2002	1418
0	2	1	2292	2526	1142	2003	1419
0	1	0	2290	2525	1141	2002	1419
0	0	1	2289	2525	1139	1996	1410
0	2	2	2287	2525	1143	2005	1423
1	3	3	2295	2529	1141	2005	1420
0	0	0	2291	2526	1143	2002	1419
0	4	5	2292	2527	1139	2003	1419
1	0	4	2287	2518	1137	1998	1416
0	0	0	2295	2530	1146	2007	1421
1	2	1	2294	2529	1143	2004	1419
1	0	2	2292	2527	1143	2003	1419
0	0	6	2291	2525	1141	2002	1419
0	0	5	2290	2525	1138	1998	1412
1	2	0	2283	2523	1143	2002	1415
0	0	0	2293	2527	1141	2004	1418
1	1	1	2292	2527	1141	2002	1419
0	0	2	2285	2519	1136	1994	1415
0	2	0	2291	2527	1144	2006	1421
0	0	2	2295	2531	1144	2006	1421
0	0	2	2292	2528	1143	2002	1420
1	0	1	2292	2526	1142	2003	1418
0	0	6	2290	2520	1133	1997	1410
0	1	0	2290	2524	1143	2001	1417
0	1	2	2290	2526	1142	2002	1419
0	1	2	2294	2528	1143	2003	1419
0	1	0	2292	2527	1142	2004	1419
0	0	0	2286	2520	1133	1998	1416
1	0	2	2291	2526	1141	2003	1416
0	0	0	2292	2527	1146	2007	1422
0	1	0	2289	2523	1141	2002	1418
0	1	0	2292	2529	1142	2004	1412
1	2	1	2290	2526	1143	2003	1419
1	3	0	2291	2527	1143	2007	1423
2	0	1	2294	2530	1146	2005	1421
1	0	2	2288	2520	1135	1996	1412
1	2	0	2293	2526	1144	2004	1419
0	0	0	2292	2527	1143	2003	1419
0	0	3	2291	2526	1141	2003	1420
0	0	1	2289	2525	1143	2002	1418
0	0	2	2291	2528	1141	2003	1416
0	1	0	2293	2529	1144	2004	1421
0	1	0	2293	2527	1142	2004	1420
1	0	0	2291	2527	1144	2004	1419
1	0	2	2284	2518	1134	1995	1413
0	1	0	2292	2527	1143	2004	1419
2	0	2	2292	2527	1142	2004	1421
0	1	0	2293	2528	1145	2008	1422
0	0	0	2292	2525	1145	2004	1419
2	1	0	2290	2524	1142	2003	1418
0	1	0	2291	2526	1140	1998	1412
0	1	0	2289	2525	1145	2003	1423
0	0	1	2294	2530	1145	2006	1418
0	2	3	2292	2529	1142	2004	1420
0	0	1	2286	2518	1133	1996	1413
0	3	2	2291	2527	1143	2003	1419
1	2	2	2292	2526	1143	2003	1419
0	2	3	2292	2527	1142	2004	1418
0	0	0	2291	2527	1143	2006	1423
1	0	0	2294	2523	1142	1998	1414
0	2	2	2292	2527	1143	2003	1420
0	1	0	2294	2531	1147	2007	1423
0	1	0	2293	2529	1143	2005	1421
0	2	5	2286	2517	1137	2000	1416
0	4	5	2291	2527	1143	1999	1416
3	0	2	2290	2527	1144	2003	1415
1	0	0	2295	2530	1145	2007	1421
2	0	0	2293	2527	1144	2003	1419
1	0	0	2290	2526	1143	2003	1418
0	1	2	2292	2522	1138	1996	1413
0	1	0	2290	2526	1142	2003	1417
0	3	0	2292	2527	1137	2004	1419
0	0	0	2292	2529	1146	2007	1423
2	0	1	2287	2521	1139	2002	1418
0	3	0	2293	2527	1145	1999	1416
0	1	1	2292	2526	1142	2005	1418
0	1	4	2291	2527	1141	2004	1418
1	2	4	2291	2526	1141	2004	1417
1	0	4	2287	2518	1136	1999	1414
0	0	2	2292	2530	1145	2005	1421
0	2	2	2294	2528	1144	2005	1420
1	0	0	2292	2527	1144	2003	1419
0	3	0	2286	2521	1141	2000	1417
1	0	0	2292	2524	1137	2000	1418
0	1	2	2295	2535	1144	2001	1418
0	1	5	2293	2529	1143	2003	1415
0	2	6	2293	2527	1144	2003	1420
0	0	1	2292	2526	1143	2004	1416
0	1	1	2287	2519	1139	1997	1412
1	0	0	2291	2526	1141	2004	1420
0	1	2	2294	2530	1145	2008	1422
2	0	0	2294	2529	1145	2003	1420
0	2	0	2288	2524	1140	2003	1418
1	2	1	2292	2521	1138	2002	1417
0	1	0	2292	2526	1138	2000	1416
2	0	5	2292	2527	1143	2004	1421
0	1	0	2292	2526	1144	2006	1422
0	1	0	2289	2522	1141	2000	1413
1	0	2	2293	2528	1145	2004	1420
0	0	0	2292	2527	1140	2002	1419
1	0	2	2292	2527	1143	2002	1419
0	2	2	2290	2524	1137	2003	1416
1	0	3	2290	2528	1142	2003	1418
0	0	0	2293	2521	1139	2003	1418
0	1	0	2292	2526	1139	1999	1416
0	0	0	2292	2527	1144	2005	1419
0	3	1	2291	2526	1142	2003	1418
1	0	6	2286	2518	1138	1996	1414
0	2	1	2294	2530	1151	2007	1421
0	0	0	2294	2529	1143	2005	1421
0	1	0	2292	2528	1143	2005	1419
1	0	2	2289	2524	1141	2003	1419
0	0	3	2281	2522	1142	2002	1415
0	0	0	2291	2517	1139	2000	1417
0	1	0	2291	2527	1145	2007	1423
0	0	0	2295	2531	1145	2007	1420
0	1	0	2287	2518	1135	1997	1413
0	1	0	2292	2526	1142	2005	1419
0	2	1	2291	2527	1141	2004	1420
0	0	0	2291	2526	1142	2004	1419
2	0	0	2292	2530	1144	2008	1421
2	0	2	2290	2524	1143	2004	1418
0	1	0	2285	2522	1139	2003	1413
0	1	1	2293	2517	1138	2001	1417
0	0	0	2291	2526	1143	2004	1419
1	2	2	2292	2528	1143	2001	1423
0	1	1	2291	2526	1142	2004	1418
0	0	0	2291	2524	1140	2005	1419
1	1	3	2291	2525	1144	2005	1419
0	1	0	2284	2519	1140	2003	1419
0	2	2	2290	2528	1145	2007	1422
0	0	0	2295	2529	1143	2006	1419
1	2	2	2293	2527	1140	2006	1419
0	1	3	2291	2527	1142	2006	1419
0	2	5	2287	2519	1135	1999	1410
1	3	5	2291	2526	1143	2005	1419
1	0	3	2292	2525	1142	2006	1419
0	1	0	2292	2529	1146	2007	1421
0	2	3	2292	2527	1142	2007	1419
0	0	0	2291	2525	1143	2007	1415
0	0	0	2291	2526	1142	2006	1419
0	0	0	2292	2526	1140	2005	1419
0	0	0	2290	2528	1143	2005	1419
3	0	5	2286	2519	1136	1996	1412
0	1	0	2289	2522	1137	1999	1413
1	2	5	2292	2526	1143	2006	1418
1	1	2	2292	2526	1143	2005	1420
0	0	2	2292	2527	1143	2007	1418
1	3	3	2288	2524	1141	2004	1418
0	0	0	2291	2528	1144	2010	1419
1	1	1	2295	2528	1144	2007	1419
1	0	5	2293	2529	1142	2007	1418
0	1	0	2291	2527	1143	2007	1420
1	4	2	2285	2516	1135	1998	1411
1	0	4	2290	2526	1131	2006	1419
0	0	0	2292	2527	1141	2005	1421
1	1	0	2293	2528	1145	2010	1423
0	1	5	2293	2529	1143	2007	1420
0	4	1	2292	2527	1141	1999	1412
1	1	0	2289	2525	1143	2003	1418
1	2	0	2292	2526	1143	2004	1419
2	0	2	2292	2526	1143	2006	1419
0	1	2	2291	2526	1144	2008	1422
1	0	6	2285	2522	1136	2002	1413
4	0	3	2293	2525	1143	2007	1419
0	2	2	2292	2527	1144	2005	1419
0	1	0	2291	2524	1144	2007	1419
0	0	0	2289	2525	1141	2006	1419
1	0	0	2290	2526	1140	2001	1413
0	0	0	2289	2525	1143	2009	1422
0	0	0	2294	2530	1148	2008	1420
1	3	0	2293	2527	1145	2007	1419
0	1	2	2283	2519	1135	1997	1413
0	1	2	2292	2526	1144	2003	1414
1	0	3	2291	2526	1144	2006	1418
0	0	0	2292	2527	1144	2004	1421
1	3	1	2292	2528	1147	2010	1421
0	3	5	2290	2523	1138	2001	1415
0	0	0	2291	2525	1142	2007	1420
3	0	0	2291	2527	1145	2007	1419
2	0	2	2292	2527	1144	2009	1423
0	1	0	2293	2531	1146	2008	1421
1	0	5	2287	2517	1134	2002	1416
0	0	0	2292	2526	1143	2006	1416
1	0	2	2292	2527	1142	2006	1419
0	0	2	2290	2528	1142	1999	1419
1	4	2	2290	2525	1141	2005	1419
0	1	0	2288	2521	1139	2004	1414
0	1	0	2292	2529	1143	2007	1420
2	0	1	2291	2527	1145	2005	1420
1	1	0	2292	2526	1144	2006	1420
0	2	0	2284	2517	1140	2000	1418
1	0	2	2292	2527	1140	2001	1416
2	0	2	2292	2526	1141	2007	1416
1	0	3	2292	2531	1146	2011	1422
0	1	2	2293	2530	1147	2007	1419
0	4	2	2286	2521	1138	1999	1413
0	1	1	2290	2526	1142	2007	1418
0	0	0	2289	2526	1145	2009	1422
2	0	2	2295	2531	1147	2009	1421
0	2	2	2293	2532	1144	2007	1419
0	0	5	2285	2521	1140	2004	1418
0	3	2	2291	2527	1135	2003	1417
0	1	0	2291	2529	1144	1999	1413
0	0	6	2291	2525	1143	2005	1417
0	1	0	2289	2524	1143	2004	1416
2	0	0	2285	2515	1133	1996	1410
0	2	0	2288	2524	1141	2005	1417
0	2	2	2290	2525	1141	2006	1415
0	1	0	2290	2526	1146	2009	1421
0	0	0	2288	2525	1142	2006	1419
0	0	3	2292	2517	1136	2004	1415
1	0	0	2291	2526	1131	2001	1414
0	0	3	2291	2525	1142	2005	1419
0	1	0	2289	2525	1143	2005	1418
2	0	0	2282	2517	1134	1995	1410
0	1	0	2285	2519	1138	1998	1411
1	0	3	2290	2525	1143	2006	1417
0	2	1	2292	2526	1143	2007	1418
0	0	2	2291	2526	1143	2006	1419
1	0	0	2285	2522	1140	2004	1415
2	0	0	2291	2526	1143	2007	1419
0	1	2	2293	2530	1145	2010	1421
0	0	1	2292	2527	1142	2008	1418
0	1	1	2288	2523	1138	2001	1411
0	2	2	2291	2526	1142	2007	1419
0	1	1	2289	2527	1143	2007	1420
1	0	0	2290	2526	1141	2008	1418
1	0	1	2282	2520	1141	2007	1421
0	0	0	2294	2530	1145	2008	1419
0	0	0	2292	2527	1143	2007	1418
0	1	0	2292	2527	1142	2006	1419
1	2	2	2291	2526	1142	2007	1418
0	0	1	2286	2520	1135	2001	1411
0	1	3	2293	2527	1142	2008	1419
0	1	2	2292	2530	1144	2010	1421
1	0	0	2294	2530	1144	2007	1420
0	1	1	2284	2522	1141	2006	1419
1	3	2	2291	2526	1141	2006	1420
1	0	0	2291	2527	1143	2004	1417
0	0	0	2295	2530	1144	2010	1418
0	0	1	2292	2528	1144	2009	1419
0	0	0	2291	2526	1142	2007	1421
0	1	2	2288	2521	1137	1999	1403
1	0	0	2291	2526	1141	2006	1417
0	0	1	2291	2527	1142	2006	1420
1	0	0	2291	2527	1144	2010	1422
0	0	1	2288	2525	1140	2007	1418
0	1	0	2292	2526	1141	2006	1419
0	3	2	2291	2527	1144	2005	1418
0	0	0	2291	2526	1141	2007	1419
1	0	0	2291	2526	1143	2005	1419
1	0	0	2286	2521	1133	2000	1412
3	0	0	2292	2529	1145	2011	1422
1	3	5	2293	2528	1146	2009	1420
0	0	0	2291	2526	1142	2006	1418
0	1	1	2287	2523	1141	2005	1418
2	0	0	2290	2526	1144	2010	1420
0	1	0	2291	2526	1141	2006	1418
3	0	0	2291	2527	1142	2002	1417
0	0	6	2289	2526	1144	2007	1418
1	2	2	2290	2527	1143	2005	1420
0	1	0	2285	2520	1140	2005	1415
1	0	5	2294	2529	1145	2008	1422
1	0	5	2291	2528	1144	2007	1420
1	0	0	2292	2527	1144	2007	1420
1	2	2	2289	2524	1143	2005	1418
0	1	2	2288	2523	1140	2005	1416
1	0	1	2290	2522	1139	2005	1420
1	4	3	2291	2529	1146	2010	1423
1	0	0	2294	2529	1144	2008	1420
0	0	0	2286	2519	1136	2000	1411
1	0	0	2291	2527	1143	2006	1419
0	1	2	2291	2526	1143	2006	1420
0	0	0	2292	2526	1141	2007	1418
1	0	2	2289	2525	1145	2005	1421
0	0	0	2290	2525	1141	2006	1418
1	0	0	2289	2525	1142	2004	1414
0	0	0	2289	2520	1142	2005	1417
1	0	1	2292	2527	1142	2007	1417
1	0	0	2291	2527	1143	2005	1421
1	2	0	2283	2522	1138	2001	1415
1	2	3	2294	2529	1144	2006	1422
0	2	0	2292	2525	1143	2007	1420
1	4	1	2291	2526	1144	2006	1420
1	1	0	2291	2524	1142	2007	1417
0	0	0	2291	2525	1137	2002	1413
1	2	0	2289	2523	1142	2007	1420
0	1	0	2292	2529	1146	2011	1423
0	0	0	2294	2530	1143	2007	1420
0	0	0	2287	2519	1137	2002	1415
0	1	5	2289	2526	1141	2007	1415
0	1	2	2292	2527	1143	2006	1420
1	0	0	2291	2527	1143	2004	1420
2	0	2	2293	2527	1143	2009	1423
0	0	0	2293	2528	1144	2009	1423
0	0	0	2289	2525	1135	2002	1414
1	2	2	2288	2525	1142	2005	1420
0	0	0	2291	2526	1142	2007	1420
1	0	1	2292	2527	1143	2007	1419
0	1	2	2285	2518	1136	2001	1415
1	2	1	2291	2526	1144	2010	1416
0	1	0	2294	2531	1145	2008	1421
3	0	3	2292	2527	1143	2006	1420
2	0	1	2290	2527	1143	2006	1420
0	1	2	2288	2520	1138	2000	1410
1	4	3	2290	2526	1142	2005	1418
0	2	2	2291	2527	1142	2008	1421
3	0	4	2293	2530	1145	2010	1422
0	0	2	2289	2523	1142	2005	1419
0	0	5	2293	2525	1139	1997	1417
0	0	5	2292	2527	1144	2000	1413
1	3	2	2291	2527	1143	2010	1422
0	0	0	2294	2530	1147	2009	1420
1	2	2	2292	2528	1144	2006	1420
0	0	0	2288	2520	1137	2000	1412
0	0	1	2290	2526	1143	2006	1419
1	3	1	2287	2522	1140	2005	1419
0	0	0	2290	2518	1137	1996	1412
0	2	2	2291	2526	1142	2005	1420
1	0	0	2292	2527	1143	2007	1420
1	0	6	2291	2526	1142	2009	1424
0	1	0	2293	2529	1144	2009	1422
0	1	1	2294	2523	1142	1999	1413
0	0	5	2291	2527	1142	2005	1421
1	4	2	2292	2526	1136	2006	1421
0	2	0	2291	2525	1141	2004	1420
0	2	0	2285	2515	1134	2003	1415
0	0	0	2291	2529	1145	2009	1422
2	4	2	2294	2531	1145	2010	1422
0	0	0	2296	2529	1144	2007	1420
0	2	2	2291	2526	1143	2006	1418
1	1	0	2290	2522	1135	2000	1412
0	0	0	2291	2527	1143	2006	1419
1	0	0	2292	2527	1142	2007	1420
1	0	1	2292	2525	1144	2009	1422
0	0	0	2291	2527	1143	2005	1419
1	1	0	2285	2517	1134	2003	1415
1	2	0	2289	2527	1142	2003	1417
1	3	1	2292	2527	1144	2007	1419
2	0	2	2294	2527	1142	2007	1423
0	0	0	2294	2530	1146	2007	1422
0	1	0	2290	2520	1140	1999	1414
0	1	0	2294	2529	1145	2009	1421
1	2	0	2292	2527	1145	2007	1420
2	0	0	2292	2526	1143	2007	1417
1	1	2	2284	2521	1140	2004	1417
0	0	5	2291	2527	1140	2005	1417
0	1	0	2291	2527	1142	2003	1420
1	3	2	2292	2530	1143	2011	1424
1	2	5	2295	2529	1144	2008	1420
0	1	0	2287	2520	1135	2000	1413
1	4	0	2292	2527	1143	2005	1418
0	0	2	2289	2527	1142	2006	1420
0	0	0	2294	2529	1144	2009	1420
2	0	0	2293	2527	1143	2005	1420
1	0	6	2286	2522	1141	2004	1419
0	0	2	2291	2525	1137	2004	1417
1	4	1	2291	2527	1141	2000	1419
0	2	2	2292	2526	1141	2007	1420
0	2	1	2291	2527	1145	2010	1423
0	1	2	2289	2521	1136	1998	1414
1	2	2	2292	2528	1143	2006	1420
1	3	5	2292	2527	1142	2006	1419
3	0	0	2291	2526	1142	2006	1419
1	0	0	2288	2523	1142	2004	1417
1	2	2	2287	2524	1140	2007	1419
1	1	0	2292	2524	1143	2009	1422
0	0	0	2293	2529	1145	2007	1420
1	3	2	2293	2527	1143	2006	1420
1	2	2	2285	2519	1135	1999	1414
1	0	0	2291	2526	1143	2006	1419
3	0	0	2294	2530	1146	2008	1421
0	1	2	2293	2528	1143	2008	1421
0	1	5	2293	2527	1143	2007	1419
1	0	0	2289	2525	1142	2005	1418
0	0	0	2289	2525	1141	2001	1414
0	1	2	2288	2520	1141	2006	1419
0	1	1	2291	2529	1147	2010	1423
0	2	2	2294	2529	1144	2007	1420
1	0	0	2287	2520	1138	1997	1409
0	0	2	2291	2526	1143	2007	1420
0	0	0	2290	2527	1143	2006	1419
1	0	0	2292	2527	1142	2007	1419
1	2	4	2289	2523	1143	2007	1422
0	1	2	2290	2525	1137	2001	1412
3	0	0	2289	2523	1142	2005	1420
0	0	0	2291	2526	1142	2006	1420
0	0	2	2290	2526	1144	2006	1421
0	2	0	2286	2521	1138	2002	1418
0	2	5	2283	2518	1137	1997	1412
3	0	0	2291	2525	1142	2006	1420
0	0	0	2291	2526	1144	2006	1420
0	2	2	2291	2526	1144	2007	1421
0	1	0	2291	2529	1146	2009	1423
0	1	2	2293	2529	1140	2002	1416
1	2	1	2289	2525	1142	2006	1419
1	0	0	2292	2526	1144	2008	1419
0	1	0	2291	2526	1144	2006	1420
1	3	4	2283	2519	1133	2002	1416
1	0	5	2291	2527	1143	2007	1414
1	2	1	2292	2530	1146	2009	1422
0	3	0	2293	2529	1145	2007	1421
1	3	2	2291	2526	1143	2005	1420
0	1	1	2289	2521	1135	1999	1414
0	1	0	2291	2525	1142	2005	1418
0	2	0	2291	2525	1143	2006	1420
1	0	6	2292	2526	1144	2008	1422
0	0	0	2292	2526	1145	2006	1419
0	0	1	2284	2519	1135	2002	1417
0	1	0	2291	2525	1140	2006	1413
0	2	1	2291	2527	1142	2007	1421
0	1	2	2291	2526	1145	2009	1422
1	0	2	2291	2526	1144	2006	1420
1	1	2	2292	2529	1145	2010	1423
1	1	0	2292	2529	1145	2008	1421
2	0	0	2292	2526	1144	2007	1420
2	0	7	2286	2518	1134	1998	1414
0	1	0	2292	2525	1142	2007	1420
0	1	2	2291	2527	1142	2005	1420
3	0	5	2291	2527	1142	2009	1422
1	0	0	2292	2529	1144	2009	1422
3	0	0	2294	2524	1139	2001	1414
0	1	1	2292	2527	1143	2006	1421
1	3	0	2291	2527	1141	2006	1421
0	1	0	2291	2526	1144	1996	1419
0	0	1	2282	2517	1134	2002	1417
1	4	0	2290	2526	1142	2007	1421
0	0	2	2293	2530	1144	2010	1422
2	0	4	2295	2529	1144	2008	1418
1	1	0	2291	2526	1143	2006	1420
1	0	0	2285	2520	1136	1997	1414
0	1	2	2291	2519	1137	2002	1415
0	1	1	2292	2530	1146	2010	1421
1	3	2	2295	2530	1144	2009	1420
0	2	2	2293	2528	1144	2007	1419
1	3	2	2287	2519	1137	2003	1416
0	0	0	2292	2527	1142	2004	1419
0	0	0	2292	2526	1143	2007	1416
2	0	7	2290	2525	1142	2007	1422
1	3	3	2292	2528	1146	2010	1423
1	1	2	2290	2520	1138	1999	1413
1	0	0	2290	2526	1143	2005	1420
0	1	1	2291	2526	1142	2005	1419
0	1	2	2291	2524	1143	2006	1420
0	1	0	2286	2521	1140	2002	1418
2	0	0	2291	2519	1141	2007	1417
1	4	3	2293	2530	1144	2006	1421
1	0	4	2295	2529	1143	2007	1419
2	0	0	2290	2526	1144	2006	1420
0	2	2	2291	2526	1142	2006	1418
1	0	5	2286	2519	1137	2000	1416
0	0	0	2295	2529	1146	2009	1422
0	0	0	2293	2527	1145	2007	1420
0	0	0	2291	2526	1145	2007	1419
0	0	0	2285	2521	1141	2003	1417
0	4	2	2291	2522	1133	2004	1419
0	1	0	2291	2525	1141	2000	1417
0	1	0	2289	2527	1146	2010	1422
1	1	4	2291	2528	1145	2007	1421
1	3	2	2288	2520	1134	2000	1413
0	0	0	2290	2525	1142	2005	1420
0	0	0	2291	2526	1143	2007	1420
0	0	0	2291	2525	1143	2006	1420
0	2	3	2289	2521	1142	2005	1419
0	1	1	2289	2526	1144	2009	1418
2	0	0	2294	2524	1141	2006	1420
3	0	0	2292	2527	1142	2007	1420
0	1	1	2291	2525	1144	2004	1421
1	0	2	2290	2525	1143	2009	1423
0	1	0	2288	2523	1138	2000	1416
0	1	0	2292	2525	1143	2006	1420
1	2	3	2292	2525	1142	2005	1420
1	1	2	2291	2523	1143	2007	1419
1	0	0	2287	2522	1142	2005	1418
0	0	1	2286	2523	1142	2004	1416
2	0	0	2291	2520	1143	2008	1421
2	0	0	2294	2527	1145	2006	1420
2	0	0	2291	2527	1143	2007	1421
0	0	0	2285	2519	1134	2000	1411
3	0	3	2291	2526	1142	2005	1420
1	0	0	2290	2528	1144	2006	1420
1	0	0	2292	2526	1141	2007	1420
0	2	2	2290	2528	1146	2009	1421
0	0	0	2291	2527	1141	2002	1412
0	0	0	2287	2524	1141	2005	1418
0	0	0	2295	2523	1142	2007	1420
2	0	0	2294	2529	1142	2006	1419
1	1	0	2291	2526	1144	2006	1409
2	0	2	2285	2518	1136	1997	1412
0	0	0	2291	2527	1143	2005	1420
1	0	2	2291	2524	1144	2006	1420
0	0	5	2289	2527	1145	2009	1424
0	0	1	2293	2527	1146	2007	1420
0	2	5	2290	2524	1140	2000	1414
3	0	0	2286	2523	1142	2004	1419
0	3	0	2291	2526	1143	2002	1421
2	0	0	2291	2526	1139	2007	1418
0	2	1	2287	2518	1136	1996	1415
0	0	1	2292	2530	1143	2011	1424
0	2	0	2295	2530	1145	2008	1421
0	0	0	2292	2528	1144	2006	1421
1	0	0	2290	2525	1143	2006	1419
0	2	2	2290	2521	1134	2000	1415
0	1	1	2292	2528	1142	2004	1411
1	4	5	2286	2522	1142	2006	1420
0	0	0	2292	2526	1140	2007	1419
0	2	5	2291	2525	1143	2005	1420
1	1	3	2285	2517	1136	1991	1415
3	0	1	2292	2527	1143	2007	1420
0	1	2	2291	2525	1143	2006	1418
1	0	0	2287	2520	1135	2004	1416
0	0	0	2293	2530	1147	2009	1422
0	0	0	2292	2528	1142	2007	1419
2	0	0	2290	2526	1142	2005	1419
0	1	2	2288	2522	1140	2006	1418
0	1	4	2290	2525	1141	2006	1418
0	1	0	2290	2526	1142	2006	1420
0	1	2	2289	2527	1144	2011	1424
0	1	1	2294	2528	1145	2008	1422
1	3	1	2282	2520	1137	1999	1413
0	2	3	2290	2527	1143	2006	1419
1	0	0	2291	2523	1141	2006	1420
0	0	0	2288	2524	1143	2007	1421
0	0	0	2290	2526	1142	2005	1420
0	0	0	2290	2524	1143	2000	1414
0	3	4	2291	2526	1142	2006	1418
0	0	0	2288	2523	1142	2007	1422
0	0	0	2293	2530	1145	2007	1421
0	1	1	2290	2524	1144	2006	1419
2	0	0	2286	2518	1137	1999	1412
0	0	0	2289	2526	1141	2009	1421
0	0	2	2292	2527	1143	2005	1420
0	0	0	2290	2526	1143	2005	1421
0	0	0	2288	2523	1142	2004	1419
