# Supplementary material for: Assisting hand gesture classification and rehabilitation assessment via sEMG and finger motion data
Source: Front Bioeng Biotechnol. 2026 Jan 8;13:1751763. doi: 10.3389/fbioe.2025.1751763 (PMC12823985; doi:10.3389/fbioe.2025.1751763)
Supplement: Supplementary file 1 [file DataSheet1.zip › dataset/function 0/2/1/1.csv]

channel_2	channel_3	channel_6	pinky	ring finger	middle finger	forefinger	thumb
1	4	3	2284	2515	1137	2017	1416
0	2	3	2284	2516	1139	2021	1419
0	4	0	2284	2515	1139	2021	1421
3	0	0	2285	2518	1142	2025	1422
1	0	6	2280	2511	1132	2015	1412
0	0	2	2284	2516	1140	2021	1420
1	2	0	2284	2516	1139	2021	1420
1	0	0	2283	2516	1140	2020	1419
0	1	2	2280	2514	1138	2020	1419
0	1	1	2284	2517	1138	2020	1417
3	0	0	2287	2519	1141	2023	1421
1	4	2	2284	2517	1140	2022	1420
0	1	2	2277	2504	1131	2011	1411
0	2	3	2278	2505	1133	2013	1409
1	3	0	2279	2506	1135	2020	1417
2	0	0	2280	2509	1140	2022	1419
1	0	0	2279	2507	1139	2020	1416
0	0	0	2273	2499	1130	2011	1412
0	3	1	2278	2506	1137	2018	1414
1	0	0	2278	2506	1135	2018	1414
1	2	0	2278	2505	1137	2017	1416
1	0	0	2276	2504	1137	2019	1418
0	2	6	2279	2506	1135	2019	1409
0	0	0	2280	2508	1138	2020	1417
0	1	0	2278	2508	1137	2019	1416
2	0	0	2278	2507	1136	2018	1416
0	1	2	2271	2497	1128	2015	1412
0	0	0	2277	2505	1136	2017	1415
1	0	0	2277	2506	1137	2019	1416
0	0	0	2279	2509	1141	2022	1417
2	0	0	2281	2507	1138	2017	1417
0	1	0	2276	2503	1136	2017	1415
0	1	2	2278	2502	1133	2009	1407
0	3	0	2276	2506	1136	2019	1418
0	3	6	2279	2510	1139	2023	1419
0	1	2	2281	2508	1136	2020	1417
0	2	0	2271	2498	1131	2016	1412
1	0	0	2277	2507	1135	2015	1413
0	1	3	2277	2506	1135	2017	1416
0	0	0	2276	2506	1135	2019	1415
0	4	6	2276	2505	1135	2019	1418
0	2	2	2274	2503	1135	2014	1410
1	0	0	2279	2508	1146	2020	1416
0	0	0	2277	2507	1137	2020	1415
1	3	0	2277	2506	1136	2018	1417
2	0	0	2271	2499	1135	2020	1417
2	0	2	2280	2509	1135	2014	1415
1	0	1	2279	2507	1138	2017	1412
0	1	3	2278	2506	1136	2018	1417
1	0	0	2276	2505	1137	2018	1413
1	0	2	2276	2506	1139	2022	1421
0	0	0	2277	2505	1133	2011	1411
0	0	0	2278	2507	1136	2019	1416
0	0	0	2277	2506	1137	2019	1415
0	1	0	2276	2505	1135	2017	1416
1	2	2	2272	2500	1137	2019	1415
2	0	3	2280	2508	1135	2012	1412
1	0	2	2278	2506	1138	2015	1412
0	1	0	2276	2505	1137	2017	1415
0	2	2	2276	2504	1135	2018	1416
0	1	0	2272	2498	1129	2011	1409
0	0	0	2275	2504	1137	2020	1420
0	0	0	2279	2509	1141	2021	1418
0	1	1	2279	2508	1139	2019	1416
1	1	0	2273	2502	1135	2017	1414
1	4	0	2276	2500	1135	2016	1415
0	0	0	2277	2506	1132	2014	1414
0	1	0	2280	2509	1136	2015	1411
0	1	0	2277	2505	1136	2018	1417
0	0	0	2275	2504	1136	2017	1414
0	0	0	2272	2498	1130	2010	1407
1	0	0	2275	2504	1136	2017	1415
0	1	1	2275	2505	1136	2018	1417
0	0	2	2279	2509	1140	2021	1419
0	4	0	2273	2503	1135	2016	1414
0	1	2	2277	2501	1131	2016	1413
0	3	2	2277	2506	1134	2008	1412
0	1	0	2277	2506	1135	2018	1416
0	0	4	2276	2501	1135	2017	1414
0	0	0	2266	2495	1131	2012	1410
0	2	1	2279	2508	1140	2020	1417
0	0	0	2278	2506	1137	2019	1416
0	0	0	2278	2505	1136	2018	1415
0	0	0	2274	2500	1135	2017	1413
2	0	0	2273	2497	1134	2014	1411
0	1	1	2279	2508	1134	2017	1414
0	2	0	2277	2506	1135	2010	1411
1	3	0	2277	2505	1135	2019	1415
0	0	1	2275	2505	1136	2017	1414
0	4	0	2271	2496	1129	2009	1409
0	1	4	2275	2503	1137	2019	1416
0	1	1	2277	2507	1139	2021	1419
1	0	0	2279	2507	1138	2018	1417
2	0	0	2272	2502	1133	2017	1414
0	0	0	2275	2498	1130	2016	1413
0	0	1	2277	2505	1130	2013	1410
0	2	1	2275	2504	1135	2017	1415
0	0	0	2276	2505	1137	2017	1415
0	0	2	2270	2497	1129	2008	1406
1	0	0	2275	2503	1134	2015	1412
0	0	5	2275	2504	1135	2015	1414
1	0	0	2272	2504	1136	2016	1415
0	3	4	2268	2501	1136	2018	1415
1	0	0	2270	2500	1135	2015	1414
0	0	2	2274	2497	1130	2012	1411
0	0	1	2275	2501	1134	2002	1406
0	2	0	2274	2502	1133	2016	1413
0	0	0	2272	2501	1133	2014	1413
0	0	1	2276	2504	1136	2017	1415
0	2	0	2273	2502	1135	2014	1415
0	3	5	2275	2501	1133	2018	1414
0	1	0	2269	2497	1133	2011	1412
0	2	1	2279	2505	1139	2018	1415
0	1	1	2273	2504	1134	2016	1414
0	0	0	2275	2503	1133	2015	1415
0	2	0	2272	2500	1132	2015	1412
0	1	0	2273	2497	1130	2005	1405
0	0	0	2273	2501	1135	2015	1416
1	1	3	2276	2506	1137	2019	1416
0	0	0	2275	2503	1135	2015	1414
2	0	2	2268	2492	1128	2011	1410
0	0	3	2274	2501	1135	2016	1413
0	0	0	2272	2503	1134	2018	1413
1	0	0	2273	2502	1134	2014	1413
0	1	0	2272	2502	1136	2018	1416
0	1	0	2275	2498	1133	2010	1407
1	0	2	2275	2503	1132	2017	1415
1	0	0	2280	2510	1141	2023	1421
2	0	0	2275	2503	1133	2017	1414
1	0	2	2276	2506	1138	2021	1417
1	0	5	2270	2497	1127	2003	1410
0	0	4	2276	2505	1135	2017	1413
2	0	0	2274	2504	1135	2017	1414
0	0	0	2274	2503	1134	2016	1413
0	3	6	2274	2501	1135	2015	1413
1	0	0	2275	2499	1131	2010	1411
0	0	0	2276	2506	1139	2020	1416
0	1	2	2277	2506	1137	2015	1415
0	0	0	2275	2504	1135	2015	1414
0	0	0	2264	2490	1126	2011	1410
0	2	3	2274	2504	1134	2016	1413
0	3	2	2275	2503	1133	2017	1414
0	0	0	2275	2503	1137	2020	1419
2	0	0	2277	2506	1137	2019	1415
1	0	2	2274	2498	1131	2010	1408
2	0	0	2270	2498	1130	2008	1405
1	3	5	2269	2498	1132	2012	1411
1	1	0	2272	2502	1135	2016	1416
1	2	0	2274	2504	1135	2016	1412
0	1	0	2268	2492	1129	2010	1408
2	0	2	2272	2500	1133	2012	1409
1	0	0	2271	2500	1134	2013	1412
0	4	2	2272	2499	1134	2012	1407
0	0	1	2271	2499	1133	2012	1411
0	0	3	2267	2495	1129	2009	1407
0	0	3	2274	2502	1135	2013	1413
2	0	2	2273	2501	1133	2014	1414
0	0	0	2271	2500	1133	2012	1413
0	0	0	2263	2491	1130	2011	1410
0	1	0	2271	2498	1135	2007	1406
0	0	0	2271	2498	1134	2014	1410
2	0	1	2271	2500	1135	2017	1414
0	1	2	2275	2503	1137	2014	1413
0	1	6	2271	2499	1133	2014	1413
0	1	3	2269	2493	1128	2009	1405
1	4	0	2271	2499	1136	2013	1412
0	0	0	2272	2501	1136	2017	1416
1	2	0	2275	2503	1138	2015	1415
0	0	0	2268	2493	1129	2012	1408
1	4	0	2272	2500	1134	2009	1405
0	0	0	2272	2500	1131	2014	1412
0	1	1	2272	2499	1133	2013	1413
1	2	0	2272	2500	1134	2013	1413
0	0	3	2267	2494	1132	2007	1409
0	0	2	2274	2503	1137	2015	1415
2	0	2	2273	2501	1135	2013	1414
0	2	0	2272	2501	1134	2013	1413
2	3	0	2266	2494	1131	2011	1411
2	0	0	2272	2500	1130	2008	1411
0	2	0	2272	2500	1134	2009	1406
1	3	0	2271	2501	1137	2017	1417
0	1	0	2272	2500	1134	2015	1414
0	1	1	2272	2499	1136	2014	1411
1	0	3	2269	2493	1130	2007	1404
0	0	0	2270	2500	1131	2014	1412
0	1	1	2272	2501	1137	2016	1417
2	0	2	2275	2504	1137	2017	1414
0	1	0	2266	2493	1132	2013	1411
0	0	5	2272	2500	1131	2009	1409
0	0	0	2272	2500	1134	2014	1405
1	0	1	2273	2501	1133	2016	1415
0	0	5	2273	2504	1138	2020	1414
0	1	0	2270	2496	1127	2009	1407
0	1	0	2272	2500	1136	2014	1414
2	0	6	2273	2500	1135	2014	1412
1	0	0	2272	2501	1134	2014	1413
2	0	2	2266	2498	1134	2013	1413
0	0	0	2271	2492	1130	2013	1412
0	0	0	2274	2504	1134	2010	1410
0	1	0	2272	2500	1135	2015	1408
0	0	0	2271	2500	1134	2014	1412
0	3	1	2272	2498	1134	2015	1413
1	2	1	2267	2497	1130	2011	1409
2	0	2	2273	2502	1136	2015	1414
0	0	3	2269	2496	1127	2011	1412
2	0	1	2267	2490	1128	1999	1404
1	4	2	2271	2500	1135	2017	1414
0	1	0	2274	2504	1138	2017	1415
0	1	1	2274	2502	1134	2015	1412
0	2	2	2272	2500	1135	2011	1412
0	2	0	2272	2496	1127	2008	1405
1	2	0	2271	2500	1133	2014	1414
0	2	0	2272	2501	1133	2015	1413
2	0	3	2271	2500	1136	2016	1415
2	0	3	2269	2497	1132	2013	1412
1	2	1	2274	2502	1136	2015	1413
0	0	2	2272	2502	1134	2014	1412
0	2	0	2272	2501	1134	2014	1412
0	1	0	2272	2499	1133	2013	1411
0	0	0	2271	2495	1125	2007	1406
1	2	5	2272	2501	1132	2017	1414
1	0	0	2275	2504	1137	2016	1415
1	2	0	2274	2500	1136	2015	1411
1	2	0	2272	2501	1135	2014	1413
0	0	3	2266	2493	1127	2011	1410
2	0	0	2270	2500	1134	2014	1413
0	0	2	2272	2501	1135	2014	1413
0	2	0	2273	2502	1136	2018	1416
1	0	0	2274	2503	1137	2017	1414
0	0	2	2271	2497	1128	2008	1407
0	0	1	2270	2502	1135	2015	1411
0	0	1	2273	2502	1133	2015	1414
2	0	6	2271	2502	1133	2015	1413
2	0	2	2265	2494	1130	2012	1410
0	0	2	2272	2501	1130	2013	1414
1	3	0	2274	2504	1136	2015	1411
0	0	0	2273	2502	1133	2015	1411
1	4	3	2269	2499	1134	2014	1412
1	0	2	2266	2493	1127	2004	1406
2	0	2	2271	2499	1134	2014	1412
0	1	0	2269	2499	1133	2014	1413
0	0	2	2272	2501	1135	2015	1412
0	0	3	2271	2501	1133	2014	1411
0	0	0	2265	2492	1128	2013	1412
0	2	2	2271	2499	1135	2007	1411
0	1	0	2272	2500	1132	2015	1411
0	1	0	2271	2502	1136	2019	1416
0	2	0	2272	2502	1134	2015	1414
0	1	0	2264	2493	1128	2007	1402
0	1	0	2270	2499	1132	2014	1412
0	0	3	2272	2500	1133	2015	1412
2	0	2	2272	2500	1129	2015	1413
1	2	0	2265	2496	1132	2014	1413
0	1	0	2273	2503	1131	2015	1413
0	0	2	2271	2502	1135	2011	1410
0	1	0	2271	2500	1134	2015	1412
0	0	1	2271	2499	1133	2015	1413
0	0	5	2266	2492	1124	2004	1404
0	0	3	2272	2500	1132	2013	1413
1	1	0	2271	2499	1133	2015	1412
0	1	1	2272	2500	1136	2018	1416
1	2	0	2274	2504	1138	2017	1414
0	0	5	2265	2495	1129	2012	1412
0	2	0	2273	2501	1131	2012	1412
0	0	3	2271	2501	1135	2011	1408
0	1	0	2272	2499	1134	2015	1412
0	0	2	2271	2499	1134	2014	1414
0	0	0	2265	2493	1130	2007	1410
0	0	0	2274	2503	1135	2016	1414
0	0	3	2273	2502	1134	2015	1413
0	0	0	2272	2501	1133	2015	1412
0	0	0	2267	2496	1133	2012	1412
0	0	0	2272	2497	1127	2012	1411
2	0	2	2271	2498	1133	2009	1408
0	0	3	2272	2502	1137	2019	1415
0	0	0	2276	2503	1135	2017	1414
0	1	0	2267	2494	1128	2007	1406
0	0	0	2265	2493	1128	2006	1405
0	1	0	2270	2499	1135	2014	1414
2	0	2	2271	2500	1134	2016	1415
0	1	4	2271	2503	1137	2026	1415
2	0	1	2264	2497	1134	2014	1413
0	0	2	2272	2501	1129	2012	1411
0	1	0	2273	2501	1136	2010	1408
0	0	4	2272	2501	1134	2014	1412
2	4	0	2270	2501	1133	2014	1413
1	2	0	2265	2493	1128	2009	1408
0	1	4	2273	2503	1135	2019	1415
2	0	2	2273	2503	1129	2015	1413
1	1	0	2272	2500	1133	2014	1412
2	0	2	2269	2498	1133	2014	1411
0	1	3	2268	2494	1131	2013	1411
0	0	2	2272	2497	1129	2008	1410
1	1	0	2271	2500	1132	2016	1415
1	2	0	2274	2504	1137	2016	1415
0	0	2	2273	2501	1132	2015	1413
1	1	0	2266	2493	1128	2008	1406
0	0	2	2271	2497	1134	2015	1412
0	1	0	2271	2501	1134	2014	1416
1	2	0	2274	2504	1136	2018	1415
0	0	2	2272	2501	1132	2018	1416
0	0	2	2273	2502	1133	2015	1411
0	1	0	2272	2499	1135	2014	1413
1	1	0	2270	2499	1135	2015	1412
0	1	0	2268	2496	1131	2010	1407
0	0	3	2272	2501	1136	2017	1417
1	0	2	2274	2503	1136	2015	1414
0	0	1	2273	2501	1135	2013	1413
0	0	0	2265	2492	1130	2011	1410
1	0	1	2271	2500	1132	2015	1413
1	2	0	2271	2501	1134	2014	1413
1	1	0	2271	2499	1134	2015	1414
1	1	0	2273	2502	1136	2016	1415
0	0	1	2270	2495	1127	2009	1406
0	0	3	2271	2501	1135	2013	1412
0	0	4	2271	2501	1134	2014	1412
0	0	3	2271	2500	1131	2015	1411
0	4	3	2262	2495	1130	2014	1410
0	2	0	2272	2501	1133	2017	1412
0	0	4	2280	2510	1140	2020	1417
0	0	0	2273	2501	1133	2016	1413
1	2	0	2271	2500	1134	2014	1413
1	3	0	2271	2499	1134	2016	1413
1	0	0	2267	2493	1125	2010	1408
0	1	0	2273	2502	1135	2017	1412
0	1	0	2273	2500	1135	2016	1413
0	2	0	2271	2500	1135	2014	1410
2	0	2	2266	2493	1131	2012	1409
1	0	0	2271	2500	1133	2015	1411
2	0	2	2272	2500	1134	2014	1409
1	0	1	2271	2499	1137	2015	1411
0	0	0	2271	2499	1134	2015	1412
0	0	0	2266	2491	1125	2008	1406
0	0	5	2269	2497	1134	2015	1412
1	0	0	2270	2501	1136	2019	1416
2	0	6	2274	2504	1137	2018	1413
0	0	0	2269	2498	1133	2013	1411
0	0	0	2265	2491	1129	2009	1409
0	0	2	2271	2500	1131	2012	1410
1	0	2	2271	2501	1134	2019	1412
0	2	2	2273	2504	1137	2017	1413
0	1	0	2272	2500	1135	2016	1413
2	0	1	2265	2493	1127	2009	1405
0	0	3	2271	2499	1134	2014	1412
1	2	0	2271	2501	1133	2016	1412
1	1	0	2270	2500	1134	2014	1412
0	3	0	2266	2497	1133	2017	1414
1	0	2	2274	2499	1134	2016	1411
0	0	1	2272	2501	1128	2013	1411
0	2	0	2271	2501	1133	2016	1413
0	2	1	2271	2499	1134	2015	1411
1	4	2	2265	2492	1126	2007	1403
0	0	3	2270	2499	1134	2015	1412
1	2	1	2272	2501	1137	2020	1415
0	1	0	2274	2503	1137	2018	1413
0	0	0	2278	2510	1140	2025	1420
0	0	0	2266	2497	1131	2014	1411
0	0	0	2272	2492	1131	2013	1411
0	1	0	2270	2502	1133	2014	1413
2	0	2	2274	2504	1137	2017	1414
0	1	1	2272	2501	1135	2016	1412
0	0	0	2266	2493	1127	2008	1399
0	0	0	2271	2497	1133	2016	1411
2	0	0	2272	2500	1134	2016	1411
0	0	0	2271	2500	1134	2016	1413
0	0	0	2269	2499	1133	2019	1415
2	0	3	2269	2499	1136	2016	1409
0	2	1	2272	2499	1129	2014	1409
0	2	1	2271	2500	1135	2015	1412
1	1	2	2271	2500	1133	2016	1413
0	1	0	2265	2493	1128	2007	1405
0	0	0	2272	2500	1132	2015	1412
1	0	4	2271	2501	1133	2017	1413
0	1	0	2274	2504	1137	2017	1414
0	0	0	2272	2501	1136	2016	1412
0	0	0	2267	2498	1129	2015	1411
0	1	0	2270	2493	1129	2015	1411
1	0	1	2270	2500	1132	2010	1408
1	2	2	2272	2500	1133	2018	1415
0	0	4	2274	2504	1135	2019	1413
0	2	2	2268	2492	1129	2006	1406
0	0	0	2271	2500	1136	2019	1416
0	2	2	2274	2504	1137	2017	1414
1	1	3	2273	2500	1136	2016	1412
0	0	0	2270	2499	1132	2015	1412
0	0	1	2267	2497	1133	2011	1408
1	0	0	2269	2493	1128	2015	1411
3	0	2	2270	2500	1134	2016	1414
2	0	3	2270	2496	1134	2013	1413
0	0	1	2265	2491	1128	2006	1408
0	1	0	2274	2504	1136	2019	1414
0	0	2	2270	2500	1133	2014	1412
0	0	1	2272	2500	1135	2015	1414
0	1	2	2271	2499	1135	2016	1412
0	0	5	2270	2500	1134	2019	1414
0	1	1	2266	2498	1134	2015	1408
2	0	2	2280	2510	1137	2024	1421
1	0	1	2271	2498	1133	2016	1411
0	1	3	2269	2494	1127	2009	1405
0	1	0	2268	2499	1136	2019	1415
0	0	0	2275	2504	1136	2018	1412
0	1	0	2273	2501	1135	2017	1412
0	1	0	2264	2486	1131	2013	1410
0	1	0	2271	2503	1132	2015	1412
3	0	5	2269	2499	1134	2017	1411
0	4	3	2274	2503	1136	2016	1413
0	1	0	2272	2501	1135	2015	1413
3	0	2	2267	2493	1129	2005	1405
1	3	0	2270	2499	1133	2015	1412
0	0	1	2271	2500	1132	2015	1412
0	1	0	2271	2500	1135	2015	1412
3	0	4	2271	2498	1133	2019	1415
2	0	1	2275	2505	1134	2018	1413
0	3	0	2273	2501	1132	2015	1411
0	0	2	2271	2500	1133	2014	1412
1	1	2	2271	2499	1133	2017	1413
0	1	0	2270	2500	1134	2019	1416
0	1	2	2266	2493	1124	2007	1404
0	0	0	2271	2500	1134	2015	1412
0	2	3	2271	2500	1133	2016	1414
0	0	6	2273	2503	1138	2020	1414
0	0	0	2270	2500	1133	2015	1412
0	0	0	2273	2497	1133	2015	1411
1	1	2	2271	2500	1129	2012	1410
0	0	0	2271	2500	1131	2015	1412
0	0	0	2270	2499	1133	2013	1412
0	0	1	2264	2489	1126	2009	1404
0	2	2	2272	2503	1136	2019	1414
2	0	2	2274	2502	1135	2018	1414
1	3	2	2271	2500	1129	2015	1412
0	3	0	2270	2497	1132	2015	1411
0	1	0	2269	2498	1133	2015	1408
0	0	0	2270	2496	1132	2014	1411
2	0	0	2270	2500	1133	2012	1410
0	0	0	2271	2499	1133	2015	1412
2	0	2	2271	2500	1134	2017	1413
2	0	0	2265	2492	1127	2008	1404
0	1	0	2271	2499	1134	2015	1412
0	0	1	2271	2502	1137	2018	1416
1	0	0	2273	2501	1135	2018	1413
0	0	3	2269	2498	1133	2014	1412
0	0	0	2269	2495	1131	2014	1410
1	2	2	2271	2499	1132	2013	1409
1	0	2	2271	2499	1134	2016	1412
2	0	0	2271	2499	1132	2018	1415
0	2	2	2265	2495	1128	2012	1407
1	1	2	2271	2502	1136	2015	1413
0	0	0	2270	2501	1132	2017	1412
0	0	5	2270	2499	1135	2015	1413
2	0	0	2269	2498	1133	2015	1412
0	0	0	2268	2497	1133	2012	1406
0	0	0	2271	2494	1134	2017	1415
0	0	2	2274	2504	1133	2014	1411
0	0	2	2272	2501	1136	2015	1413
0	0	0	2271	2500	1133	2015	1412
0	1	0	2265	2492	1127	2003	1405
0	1	0	2271	2498	1131	2015	1411
2	0	0	2271	2500	1134	2015	1414
0	2	0	2272	2502	1137	2018	1416
0	0	0	2268	2498	1132	2015	1411
0	0	4	2268	2496	1132	2014	1408
0	2	1	2271	2495	1129	2011	1410
0	0	0	2271	2500	1134	2015	1412
1	0	2	2270	2499	1134	2017	1415
2	1	1	2268	2497	1130	2009	1405
1	0	3	2272	2501	1133	2015	1413
0	0	0	2271	2499	1135	2014	1412
1	0	0	2271	2499	1134	2015	1411
2	0	0	2269	2497	1134	2015	1411
1	2	1	2271	2499	1133	2015	1411
2	0	0	2269	2495	1132	2015	1408
0	0	1	2270	2496	1130	2010	1410
1	0	3	2271	2498	1133	2015	1410
3	4	0	2270	2498	1133	2015	1412
0	1	0	2263	2487	1126	2004	1405
2	0	5	2271	2502	1137	2018	1415
0	1	0	2272	2500	1135	2015	1413
0	1	0	2271	2500	1135	2014	1412
1	4	5	2270	2499	1133	2015	1412
0	0	0	2268	2497	1133	2006	1406
0	1	0	2267	2493	1130	2013	1410
0	1	0	2270	2501	1136	2018	1415
0	1	0	2274	2503	1137	2017	1413
1	0	0	2265	2492	1129	2006	1405
0	1	0	2271	2499	1133	2015	1412
0	1	0	2271	2499	1133	2014	1411
0	0	1	2267	2499	1134	2015	1412
0	0	5	2270	2498	1134	2017	1412
0	1	0	2264	2492	1127	2007	1402
0	0	6	2270	2499	1132	2015	1412
0	2	0	2268	2502	1135	2019	1416
1	2	0	2274	2502	1137	2018	1413
