# Supplementary material for: Assisting hand gesture classification and rehabilitation assessment via sEMG and finger motion data
Source: Front Bioeng Biotechnol. 2026 Jan 8;13:1751763. doi: 10.3389/fbioe.2025.1751763 (PMC12823985; doi:10.3389/fbioe.2025.1751763)
Supplement: Supplementary file 1 [file DataSheet1.zip › dataset/function 0/2/1/2.csv]

channel_2	channel_3	channel_6	pinky	ring finger	middle finger	forefinger	thumb
1	4	3	2250	2475	1121	2005	1399
0	0	0	2247	2474	1117	1999	1392
1	2	2	2257	2484	1127	2009	1402
1	0	0	2251	2477	1122	2006	1399
0	1	0	2250	2476	1123	2005	1398
0	1	0	2246	2475	1121	2002	1399
0	1	0	2257	2480	1127	2012	1405
0	0	6	2253	2480	1123	2003	1398
0	0	2	2252	2478	1122	2006	1399
0	1	0	2250	2477	1122	2004	1399
0	0	2	2250	2476	1121	2006	1398
0	0	0	2248	2471	1118	1999	1394
1	0	0	2246	2470	1120	2007	1393
0	2	2	2241	2463	1114	1997	1389
2	0	0	2243	2470	1118	2006	1395
1	0	0	2245	2470	1123	2010	1398
0	3	4	2249	2474	1122	2009	1398
0	0	0	2238	2462	1118	2006	1393
0	1	0	2246	2471	1121	1999	1391
14	11	0	2245	2471	1119	2007	1390
15	16	0	2244	2471	1119	2007	1396
14	12	0	2248	2474	1126	2011	1398
14	13	10	2245	2471	1119	2008	1397
12	15	16	2246	2474	1122	2012	1400
17	13	14	2241	2465	1115	1999	1391
16	11	0	2241	2462	1120	2008	1398
15	17	2	2243	2470	1120	2007	1397
17	13	0	2246	2471	1121	2008	1398
0	0	1	2254	2482	1127	2017	1404
1	0	6	2246	2469	1121	2009	1396
0	0	1	2246	2474	1119	2010	1399
1	0	3	2247	2475	1124	2012	1399
0	0	0	2246	2474	1122	2009	1398
2	0	0	2241	2466	1115	2001	1391
1	0	0	2247	2471	1119	2008	1397
0	0	1	2246	2471	1122	2007	1396
0	0	0	2246	2471	1122	2008	1396
1	0	0	2241	2466	1118	2008	1398
0	3	4	2248	2477	1124	2011	1399
1	0	3	2248	2473	1123	2010	1397
0	1	1	2246	2472	1120	2009	1397
0	0	0	2246	2472	1118	2008	1396
0	1	3	2238	2463	1114	2000	1388
1	0	3	2245	2471	1120	2008	1396
0	0	0	2247	2473	1123	2011	1401
0	1	2	2248	2475	1119	2011	1398
0	0	0	2243	2468	1120	2007	1396
0	1	0	2239	2462	1117	2005	1394
0	1	0	2245	2472	1122	2005	1400
0	1	4	2247	2475	1126	2013	1402
0	1	0	2249	2475	1122	2010	1397
0	1	2	2246	2471	1121	2007	1398
2	0	0	2242	2463	1112	1995	1391
2	0	0	2245	2471	1120	2009	1402
0	0	0	2245	2471	1121	2006	1396
1	0	0	2245	2471	1122	2011	1400
0	1	1	2242	2469	1119	2009	1396
1	0	0	2249	2473	1120	2007	1395
0	1	1	2245	2472	1123	2009	1398
0	0	0	2246	2471	1121	2007	1399
0	1	2	2245	2472	1122	2012	1401
0	0	0	2241	2466	1117	2004	1391
0	0	0	2246	2472	1122	2009	1398
1	0	5	2246	2472	1121	2009	1398
0	1	2	2245	2471	1121	2008	1396
1	0	0	2245	2473	1122	2012	1401
0	3	0	2242	2467	1116	2008	1396
0	0	1	2247	2472	1122	2006	1393
1	0	2	2246	2472	1118	2009	1398
0	1	2	2245	2471	1120	2007	1397
0	0	0	2244	2472	1119	2008	1397
1	4	1	2241	2465	1114	2000	1391
0	1	1	2245	2473	1124	2014	1400
1	0	0	2249	2476	1123	2011	1397
0	1	1	2247	2471	1120	2009	1398
0	0	0	2239	2463	1116	2005	1395
1	0	0	2245	2469	1115	2003	1396
0	2	2	2245	2470	1119	2008	1397
0	0	5	2246	2472	1121	2008	1398
0	0	0	2245	2472	1123	2012	1400
2	0	0	2244	2470	1117	2001	1392
2	0	0	2246	2473	1117	2008	1397
1	2	2	2246	2472	1121	2008	1397
0	0	0	2245	2473	1122	2009	1399
1	0	0	2244	2471	1124	2013	1402
0	0	0	2244	2465	1118	2007	1395
1	0	0	2247	2473	1121	2010	1395
0	4	6	2245	2473	1122	2009	1398
0	0	1	2243	2472	1121	2009	1398
0	0	0	2245	2470	1120	2008	1397
0	0	0	2240	2466	1113	1996	1391
0	1	1	2243	2470	1122	2012	1400
0	1	2	2250	2476	1123	2012	1399
0	1	1	2246	2473	1121	2010	1396
1	0	0	2239	2463	1113	2005	1395
0	0	2	2246	2471	1119	2003	1391
0	0	2	2246	2472	1120	2009	1396
0	0	0	2245	2472	1120	2008	1397
2	0	0	2242	2472	1122	2012	1400
1	0	5	2244	2470	1116	2005	1393
0	0	0	2245	2471	1121	2008	1398
0	0	1	2238	2467	1119	2006	1395
2	0	3	2244	2470	1120	2008	1397
1	0	0	2244	2469	1121	2007	1396
0	0	2	2239	2462	1110	1999	1393
2	0	6	2245	2473	1122	2013	1401
0	1	5	2248	2475	1123	2010	1399
1	0	2	2245	2472	1121	2008	1398
0	2	2	2245	2469	1120	2007	1396
2	0	0	2244	2465	1118	2000	1391
2	0	0	2240	2467	1118	2006	1396
0	4	2	2244	2471	1122	2010	1400
0	2	1	2246	2475	1123	2011	1400
1	2	3	2240	2463	1113	2003	1393
0	0	0	2244	2469	1119	2008	1388
0	0	0	2245	2470	1119	2008	1397
0	0	1	2244	2470	1120	2008	1397
0	0	0	2243	2468	1118	2006	1395
0	0	1	2242	2465	1117	2004	1391
0	0	1	2238	2467	1117	2001	1392
0	0	1	2243	2461	1116	2005	1393
0	2	4	2244	2469	1121	2007	1396
0	0	0	2244	2470	1121	2007	1399
0	3	0	2236	2462	1116	2000	1392
1	0	0	2248	2473	1118	2009	1398
0	1	3	2247	2473	1121	2013	1401
0	2	2	2243	2473	1118	2007	1395
0	0	1	2250	2475	1124	2011	1399
1	0	0	2249	2473	1122	2009	1399
2	0	0	2248	2475	1122	2011	1398
1	0	0	2247	2472	1121	2010	1398
0	1	2	2247	2471	1117	2002	1393
0	0	0	2247	2473	1116	2011	1402
1	0	0	2250	2476	1126	2014	1403
0	1	2	2250	2477	1123	2012	1399
1	4	4	2242	2465	1116	2005	1396
0	1	5	2248	2474	1122	2011	1398
0	0	2	2248	2475	1120	2010	1397
0	2	0	2248	2472	1121	2010	1397
1	4	0	2247	2473	1122	2012	1402
0	0	0	2247	2472	1120	2005	1395
0	2	2	2250	2475	1124	2012	1398
0	0	0	2249	2475	1122	2011	1398
0	1	3	2247	2473	1123	2010	1399
1	0	0	2247	2473	1122	2010	1401
0	2	1	2244	2468	1113	2008	1397
0	0	2	2251	2475	1123	2013	1400
0	0	2	2251	2478	1125	2013	1401
0	2	5	2250	2476	1123	2011	1401
0	0	2	2246	2474	1121	2010	1399
0	1	2	2248	2471	1117	2004	1394
0	0	1	2245	2474	1121	2002	1397
2	0	5	2248	2474	1123	2010	1399
0	1	0	2248	2474	1124	2014	1404
0	0	0	2245	2470	1116	2009	1397
1	0	2	2251	2477	1124	2011	1398
0	0	0	2250	2477	1122	2012	1400
0	3	0	2250	2475	1122	2012	1400
1	0	0	2248	2474	1122	2002	1400
0	1	0	2245	2467	1118	2003	1389
1	0	0	2249	2477	1125	2016	1405
0	1	0	2249	2474	1122	2013	1400
0	1	0	2250	2477	1123	2015	1402
0	1	0	2251	2477	1121	2016	1401
1	0	4	2243	2468	1116	2010	1399
1	0	4	2252	2481	1127	2017	1405
0	1	1	2253	2479	1126	2013	1402
1	1	2	2252	2478	1123	2014	1400
0	1	1	2248	2476	1124	2012	1401
0	0	0	2248	2471	1118	2006	1395
0	0	0	2248	2475	1122	2011	1399
0	1	2	2250	2478	1125	2017	1403
0	0	0	2252	2479	1126	2014	1403
0	0	0	2242	2467	1118	2008	1397
1	0	2	2250	2476	1122	2013	1394
0	0	0	2250	2476	1122	2013	1400
0	1	2	2248	2475	1122	2012	1399
2	0	0	2248	2475	1123	2012	1402
0	2	1	2247	2473	1121	2008	1397
2	0	0	2250	2477	1122	2013	1401
1	4	3	2250	2475	1123	2012	1401
0	1	1	2250	2476	1124	2012	1402
1	0	0	2247	2474	1119	2013	1401
1	0	3	2248	2476	1125	2011	1398
0	1	2	2252	2473	1122	2012	1400
0	1	2	2251	2478	1122	2014	1401
0	0	0	2249	2476	1123	2012	1399
2	0	4	2239	2466	1114	2002	1392
0	0	0	2247	2473	1122	2006	1399
1	0	5	2249	2473	1121	2012	1400
1	2	2	2246	2474	1122	2011	1401
0	2	1	2246	2474	1125	2014	1402
1	4	3	2250	2477	1120	2008	1394
2	0	0	2243	2474	1124	2011	1399
0	4	5	2248	2475	1123	2008	1399
0	0	0	2249	2475	1122	2013	1400
0	2	3	2249	2477	1123	2017	1403
1	3	6	2245	2470	1115	2007	1393
0	4	1	2250	2475	1124	2014	1400
2	0	0	2248	2476	1122	2012	1400
0	0	0	2249	2475	1124	2012	1400
0	4	6	2247	2474	1122	2009	1399
0	2	1	2247	2474	1119	2007	1395
0	1	0	2246	2472	1124	2015	1402
0	0	1	2253	2479	1123	2012	1398
0	0	0	2250	2477	1124	2012	1401
1	2	3	2243	2468	1116	2004	1394
0	3	6	2248	2472	1121	2010	1400
2	0	2	2247	2474	1122	2011	1399
0	1	2	2249	2475	1123	2012	1401
0	0	0	2247	2476	1125	2015	1401
0	4	5	2249	2473	1119	2005	1396
0	1	2	2247	2473	1121	2011	1401
0	1	0	2249	2470	1118	2009	1399
0	2	0	2246	2473	1123	2012	1402
0	0	4	2249	2478	1126	2017	1404
1	4	0	2246	2472	1119	2007	1393
2	0	0	2250	2477	1124	2013	1402
0	0	0	2249	2475	1123	2010	1401
2	0	0	2248	2475	1122	2012	1400
1	0	0	2248	2476	1121	2014	1401
1	0	0	2249	2473	1122	2015	1404
0	1	0	2251	2479	1125	2013	1401
2	0	0	2249	2475	1122	2012	1402
0	0	0	2249	2472	1118	2007	1392
3	0	0	2248	2473	1123	2011	1399
0	2	2	2248	2473	1124	2010	1398
0	1	0	2248	2474	1123	2010	1398
1	2	0	2241	2464	1119	2011	1399
1	1	1	2250	2477	1123	2014	1400
2	0	4	2249	2475	1123	2011	1399
1	2	2	2249	2475	1121	2012	1399
2	0	0	2248	2474	1121	2007	1399
0	0	0	2244	2469	1117	2004	1393
0	1	0	2248	2474	1123	2011	1400
0	0	0	2249	2475	1124	2014	1402
2	0	0	2251	2479	1124	2013	1401
1	3	2	2243	2465	1116	2009	1396
0	0	0	2248	2473	1122	2007	1398
1	0	2	2249	2477	1123	2012	1399
0	1	2	2248	2475	1122	2012	1398
0	1	3	2248	2475	1124	2009	1399
1	0	0	2247	2472	1122	2010	1401
0	0	3	2248	2471	1117	2005	1393
0	1	0	2247	2476	1125	2015	1403
0	1	0	2251	2477	1123	2010	1399
0	1	0	2249	2475	1123	2013	1399
1	0	0	2238	2467	1114	2006	1397
0	0	2	2249	2474	1122	2012	1397
1	0	0	2248	2475	1119	2011	1399
0	0	0	2248	2474	1122	2011	1401
1	0	1	2247	2476	1124	2013	1402
1	3	2	2250	2474	1120	2005	1394
1	2	1	2250	2475	1123	2012	1399
0	1	3	2247	2470	1119	2011	1396
1	0	1	2248	2475	1121	2011	1399
0	1	1	2240	2463	1115	2008	1396
0	1	4	2244	2469	1118	2005	1395
0	0	0	2250	2475	1121	2012	1400
0	1	0	2246	2475	1122	2012	1398
0	2	3	2248	2474	1122	2011	1398
1	0	0	2246	2472	1119	2011	1399
0	0	0	2247	2471	1117	2005	1394
1	1	3	2248	2476	1124	2015	1401
0	0	0	2252	2478	1121	2006	1399
1	0	6	2249	2474	1123	2010	1400
0	0	0	2240	2466	1114	2006	1394
0	1	0	2247	2474	1121	2011	1396
0	0	0	2246	2473	1122	2009	1399
0	2	3	2247	2474	1121	2012	1400
1	0	1	2248	2475	1123	2016	1401
2	0	0	2248	2473	1120	2007	1387
0	0	0	2249	2476	1121	2011	1399
1	0	0	2248	2475	1118	2008	1398
1	0	0	2248	2475	1121	2012	1399
3	0	4	2247	2478	1124	2015	1404
1	0	0	2242	2466	1119	2003	1394
0	3	0	2249	2474	1123	2012	1399
1	0	0	2247	2474	1120	2011	1399
2	0	0	2248	2474	1120	2010	1399
1	0	0	2246	2472	1122	2014	1402
2	0	0	2248	2477	1121	2008	1395
0	1	5	2251	2477	1124	2012	1401
0	2	0	2249	2476	1122	2006	1396
0	1	0	2247	2474	1122	2011	1398
0	0	0	2240	2464	1113	2004	1393
0	0	0	2247	2473	1120	2011	1399
0	0	0	2248	2472	1118	2013	1400
2	0	0	2249	2478	1126	2014	1402
2	0	0	2248	2474	1121	2012	1398
0	1	2	2246	2468	1119	2004	1392
1	0	0	2248	2473	1122	2010	1399
0	1	0	2247	2474	1120	2002	1395
1	0	0	2250	2478	1124	2011	1398
0	1	2	2249	2474	1122	2010	1399
1	1	3	2242	2464	1114	2005	1390
1	4	2	2247	2474	1121	2012	1400
1	0	0	2246	2472	1120	2011	1396
1	4	0	2248	2473	1122	2012	1405
0	2	2	2247	2476	1124	2013	1402
0	3	3	2247	2474	1121	2006	1393
0	1	1	2248	2474	1123	2011	1399
2	0	0	2248	2473	1124	2003	1392
0	1	2	2244	2473	1123	2010	1399
0	1	1	2240	2464	1115	2003	1394
1	2	2	2245	2474	1123	2015	1398
0	2	2	2248	2477	1125	2012	1397
0	0	0	2249	2474	1123	2011	1399
0	1	1	2245	2474	1122	2009	1398
0	1	0	2247	2470	1117	2004	1394
0	3	2	2248	2474	1123	2010	1398
0	1	1	2248	2476	1124	2012	1400
0	1	1	2245	2472	1122	2011	1393
1	0	0	2247	2473	1121	2010	1397
0	2	4	2242	2466	1112	2003	1392
0	1	0	2247	2472	1123	2010	1399
2	0	2	2249	2479	1123	2017	1404
0	3	0	2245	2468	1117	2008	1396
0	0	0	2249	2476	1122	2011	1397
0	3	0	2248	2474	1119	2012	1399
0	0	2	2249	2475	1121	2012	1398
0	0	0	2245	2474	1121	2010	1398
1	0	0	2246	2468	1117	2003	1393
0	4	0	2249	2477	1126	2014	1403
0	0	0	2252	2477	1122	2011	1400
1	0	2	2249	2476	1124	2011	1399
0	2	0	2241	2466	1116	2009	1397
2	0	3	2249	2475	1121	2011	1398
2	0	2	2248	2474	1122	2011	1399
1	0	0	2248	2473	1120	2014	1401
0	2	0	2247	2473	1119	2011	1398
2	0	4	2243	2466	1118	2004	1395
0	0	5	2250	2478	1124	2013	1402
1	0	1	2250	2475	1120	2012	1396
1	0	2	2248	2473	1123	2010	1398
1	0	0	2247	2474	1121	2011	1397
0	1	0	2240	2467	1115	2011	1399
0	2	0	2250	2478	1124	2013	1398
0	0	2	2249	2475	1121	2012	1399
0	1	3	2249	2474	1123	2011	1399
2	0	0	2246	2474	1121	2010	1398
0	1	5	2243	2469	1116	2003	1387
0	0	3	2247	2473	1119	2011	1398
0	0	1	2248	2475	1119	2012	1401
1	0	0	2249	2476	1123	2012	1400
0	2	0	2239	2465	1116	2007	1395
0	1	0	2246	2473	1121	2008	1396
0	2	0	2247	2473	1122	2011	1396
1	0	0	2246	2476	1120	2010	1397
1	0	2	2247	2472	1122	2013	1400
0	1	2	2245	2471	1119	2004	1393
0	0	0	2248	2475	1122	2011	1400
0	2	0	2247	2470	1119	2011	1398
0	2	0	2244	2473	1122	2007	1399
0	0	0	2249	2476	1125	2015	1404
0	2	6	2244	2468	1116	2009	1396
0	0	0	2248	2475	1122	2012	1397
0	0	0	2246	2474	1122	2010	1399
0	3	4	2246	2473	1122	2011	1401
0	3	3	2246	2473	1121	2010	1398
0	3	0	2245	2470	1114	2004	1395
0	3	4	2247	2477	1125	2015	1402
0	1	0	2250	2478	1120	2009	1397
2	0	1	2247	2475	1121	2010	1398
0	4	3	2240	2465	1114	2006	1393
2	0	6	2247	2474	1122	2007	1392
0	0	0	2246	2473	1120	2011	1398
0	0	0	2247	2472	1121	2013	1402
1	0	5	2248	2475	1125	2012	1400
0	0	1	2245	2470	1116	2003	1390
0	2	3	2248	2473	1122	2010	1397
0	2	2	2249	2474	1123	2011	1399
0	2	1	2246	2473	1120	2002	1394
0	2	2	2246	2472	1121	2010	1397
2	0	0	2238	2463	1112	2001	1393
2	0	0	2246	2472	1122	2010	1396
0	0	4	2245	2472	1118	2010	1401
1	0	0	2247	2477	1126	2015	1404
1	0	4	2249	2475	1121	2012	1400
0	0	0	2249	2470	1118	1999	1391
0	0	0	2247	2473	1122	2010	1399
0	0	0	2246	2472	1118	2002	1395
0	0	0	2246	2473	1121	2011	1399
2	0	6	2239	2464	1113	2003	1395
0	1	0	2247	2475	1125	2015	1397
0	2	2	2249	2476	1123	2011	1400
0	0	0	2248	2474	1121	2008	1399
0	1	0	2245	2470	1120	2011	1398
0	3	2	2245	2468	1117	2005	1390
0	1	0	2244	2473	1123	2010	1397
0	2	3	2250	2477	1123	2014	1401
0	1	0	2249	2476	1124	2011	1395
0	0	4	2248	2473	1123	2011	1400
0	4	3	2241	2464	1115	2000	1390
0	0	0	2248	2474	1122	2011	1399
2	0	4	2246	2472	1120	2011	1397
0	1	1	2248	2475	1126	2016	1403
0	0	4	2245	2475	1122	2013	1401
0	0	0	2248	2474	1119	2007	1392
0	1	0	2247	2473	1122	2013	1399
0	0	0	2247	2473	1122	2004	1392
0	0	0	2245	2472	1122	2009	1398
1	1	0	2240	2464	1113	2002	1393
0	0	5	2247	2475	1124	2014	1403
0	3	2	2248	2475	1124	2012	1401
0	1	0	2247	2474	1122	2012	1399
0	1	2	2246	2473	1121	2010	1398
0	0	5	2244	2471	1120	2009	1400
1	3	0	2244	2471	1120	2002	1394
2	0	2	2248	2473	1124	2010	1399
0	0	3	2247	2475	1123	2010	1390
0	2	0	2247	2473	1122	2010	1399
1	1	5	2255	2483	1126	2020	1408
0	0	0	2246	2474	1121	2008	1397
1	0	2	2247	2474	1122	2011	1399
0	1	2	2240	2464	1116	2007	1394
3	0	1	2247	2473	1121	2010	1398
0	2	2	2247	2473	1123	2015	1401
0	2	3	2250	2477	1124	2013	1401
0	2	2	2249	2474	1120	2010	1397
0	0	0	2245	2466	1117	2002	1390
2	0	0	2249	2472	1125	2010	1389
2	0	2	2249	2474	1121	2011	1397
0	0	0	2247	2474	1121	2011	1399
0	2	2	2237	2468	1120	2012	1401
1	0	4	2249	2477	1125	2013	1399
2	0	0	2250	2476	1122	2013	1399
1	0	0	2249	2473	1123	2011	1398
0	2	2	2246	2472	1121	2009	1397
0	1	1	2242	2465	1114	1998	1391
0	1	2	2246	2472	1121	2011	1398
0	1	2	2249	2475	1121	2010	1397
1	0	5	2248	2470	1118	2009	1395
0	0	0	2246	2470	1120	2010	1396
0	0	0	2239	2464	1113	2007	1395
0	2	2	2246	2472	1118	2006	1395
0	1	0	2245	2471	1131	2013	1400
0	0	0	2249	2477	1123	2013	1400
0	0	0	2247	2474	1121	2011	1398
1	3	1	2243	2470	1116	2003	1391
1	0	0	2244	2472	1121	2010	1398
0	1	0	2245	2469	1119	2008	1396
0	2	1	2246	2471	1120	2010	1397
0	2	2	2239	2464	1117	2011	1397
1	2	1	2247	2476	1120	2008	1399
0	3	6	2247	2474	1123	2011	1398
0	1	0	2246	2471	1119	2006	1397
0	1	2	2244	2473	1121	2008	1398
0	0	0	2241	2464	1114	2003	1390
0	0	0	2244	2469	1119	2003	1394
1	0	1	2247	2474	1121	2010	1398
0	0	0	2245	2471	1115	2006	1396
0	0	0	2244	2473	1121	2009	1399
0	0	2	2237	2461	1110	2003	1392
0	1	1	2244	2470	1120	2007	1392
0	0	0	2242	2469	1120	2010	1399
0	0	0	2247	2473	1123	2012	1397
0	1	1	2244	2470	1121	2008	1395
0	0	0	2243	2464	1114	1999	1387
0	0	0	2243	2469	1122	2008	1396
0	0	0	2243	2469	1115	2005	1393
0	3	0	2242	2469	1118	2007	1395
0	0	0	2235	2461	1111	2002	1392
0	0	0	2242	2467	1120	2008	1391
0	0	3	2242	2469	1119	2010	1400
1	0	0	2246	2473	1125	2010	1398
0	0	0	2245	2470	1121	2009	1396
0	0	0	2240	2467	1120	2007	1395
0	0	0	2241	2468	1117	2003	1391
0	0	0	2243	2471	1122	2013	1400
1	0	0	2247	2474	1123	2011	1398
0	1	1	2245	2471	1122	2009	1399
0	0	2	2240	2462	1115	2000	1389
0	3	1	2244	2471	1120	2008	1398
0	0	2	2244	2472	1119	2009	1398
0	0	0	2241	2470	1120	2008	1398
0	1	2	2243	2471	1123	2011	1400
2	0	0	2246	2470	1115	2006	1392
0	0	0	2245	2472	1119	2010	1398
0	0	0	2244	2471	1119	2008	1393
2	0	0	2244	2470	1122	2009	1397
0	0	0	2239	2461	1109	2000	1391
0	1	2	2244	2470	1119	2010	1399
0	0	0	2245	2472	1122	2013	1401
0	1	1	2248	2473	1125	2011	1399
0	1	1	2246	2472	1121	2008	1398
0	0	2	2243	2467	1119	2009	1396
0	0	0	2236	2468	1120	2010	1397
0	1	1	2248	2476	1123	2013	1399
1	0	0	2246	2474	1122	2012	1399
0	0	0	2246	2472	1120	2010	1399
1	0	2	2236	2462	1113	1997	1391
0	1	3	2244	2472	1121	2009	1398
0	0	0	2244	2468	1121	2009	1397
1	0	3	2244	2470	1124	2013	1402
0	2	0	2247	2473	1120	2011	1399
0	1	2	2242	2470	1118	2006	1394
2	0	3	2244	2471	1123	2009	1397
1	4	2	2245	2472	1121	2011	1397
0	1	4	2244	2470	1120	2011	1398
0	0	0	2237	2459	1112	2003	1391
0	2	2	2246	2474	1121	2014	1402
0	0	0	2247	2473	1121	2009	1399
0	0	2	2240	2467	1119	2011	1399
0	2	6	2247	2475	1124	2018	1401
1	0	1	2244	2469	1121	2009	1396
0	3	0	2240	2465	1115	2008	1395
0	0	0	2246	2470	1120	2009	1399
1	0	3	2249	2474	1117	2006	1395
