# Supplementary material for: Assisting hand gesture classification and rehabilitation assessment via sEMG and finger motion data
Source: Front Bioeng Biotechnol. 2026 Jan 8;13:1751763. doi: 10.3389/fbioe.2025.1751763 (PMC12823985; doi:10.3389/fbioe.2025.1751763)
Supplement: Supplementary file 1 [file DataSheet1.zip › dataset/function 0/2/1/3.csv]

channel_2	channel_3	channel_6	pinky	ring finger	middle finger	forefinger	thumb
0	1	0	2259	2482	1120	2026	1405
2	0	0	2266	2491	1128	2033	1413
1	0	2	2266	2493	1133	2037	1417
0	0	0	2268	2493	1132	2035	1414
1	0	0	2265	2491	1129	2034	1413
0	0	0	2264	2491	1131	2030	1408
0	2	2	2266	2490	1130	2034	1413
1	0	0	2264	2492	1130	2034	1414
0	1	2	2267	2492	1131	2034	1416
0	0	3	2261	2485	1125	2024	1410
0	1	1	2259	2482	1124	2024	1407
0	1	2	2265	2491	1129	2033	1413
1	3	0	2265	2490	1131	2034	1413
0	2	0	2265	2492	1133	2037	1418
0	0	1	2267	2492	1133	2035	1414
0	4	5	2266	2492	1130	2031	1411
0	0	0	2257	2478	1122	2022	1406
0	1	2	2262	2487	1130	2035	1414
0	0	3	2265	2490	1123	2028	1410
1	0	5	2263	2488	1130	2032	1413
0	0	0	2262	2487	1127	2031	1414
0	0	0	2264	2491	1132	2036	1416
0	0	4	2265	2490	1129	2033	1415
3	0	0	2261	2487	1129	2030	1414
0	0	3	2261	2489	1129	2030	1408
0	0	2	2262	2488	1128	2029	1412
0	1	0	2263	2490	1128	2031	1414
0	0	0	2262	2486	1130	2034	1417
1	2	0	2259	2484	1124	2028	1409
0	1	0	2265	2490	1129	2033	1414
1	0	2	2263	2489	1129	2032	1414
0	0	0	2263	2488	1129	2032	1414
0	0	3	2262	2488	1129	2030	1416
0	0	4	2262	2487	1124	2027	1409
0	1	0	2263	2487	1131	2034	1418
1	3	2	2266	2492	1133	2033	1413
2	0	1	2264	2489	1129	2032	1416
1	0	2	2256	2480	1122	2024	1409
2	0	2	2263	2488	1129	2031	1413
2	0	1	2264	2490	1131	2036	1416
1	0	2	2261	2490	1129	2032	1416
0	1	0	2263	2489	1129	2030	1412
0	0	4	2262	2486	1127	2030	1414
1	1	2	2262	2487	1126	2025	1409
0	2	1	2265	2491	1129	2032	1415
0	1	0	2260	2488	1129	2028	1413
1	3	2	2261	2488	1129	2030	1413
2	0	0	2257	2480	1121	2026	1412
0	1	2	2262	2489	1128	2031	1409
0	0	0	2262	2488	1128	2032	1415
1	4	4	2263	2491	1132	2035	1418
1	3	2	2265	2490	1130	2033	1417
1	0	0	2260	2481	1124	2021	1409
3	0	0	2266	2491	1131	2032	1416
0	0	0	2264	2487	1126	2031	1413
1	0	0	2263	2487	1130	2030	1414
0	2	2	2255	2480	1124	2029	1412
1	0	0	2254	2480	1120	2029	1414
0	1	1	2266	2492	1131	2035	1415
1	2	2	2266	2491	1131	2033	1417
1	2	2	2264	2491	1131	2033	1416
0	0	0	2263	2489	1128	2033	1416
1	3	6	2259	2483	1124	2023	1406
0	1	2	2263	2491	1129	2032	1416
1	1	5	2264	2485	1129	2036	1419
0	0	0	2267	2494	1134	2037	1418
2	0	2	2260	2486	1127	2032	1416
0	1	0	2264	2490	1126	2030	1415
1	0	0	2264	2490	1130	2033	1417
0	1	2	2265	2490	1130	2033	1417
3	0	0	2264	2490	1129	2032	1416
0	0	0	2260	2482	1126	2028	1411
0	1	1	2267	2493	1134	2035	1418
1	0	1	2262	2490	1130	2033	1416
0	0	0	2264	2491	1130	2034	1417
3	0	1	2265	2489	1124	2033	1415
0	0	6	2258	2485	1130	2034	1417
0	0	0	2267	2494	1127	2033	1417
0	4	1	2264	2489	1129	2030	1415
0	0	0	2264	2488	1128	2032	1414
3	0	6	2262	2487	1128	2031	1413
0	1	0	2258	2477	1122	2022	1406
0	1	1	2263	2487	1127	2031	1415
0	0	0	2257	2484	1126	2032	1417
0	1	0	2264	2491	1132	2035	1417
0	1	0	2260	2486	1129	2032	1413
0	1	0	2260	2483	1128	2030	1413
2	0	0	2262	2489	1128	2032	1415
0	1	2	2263	2485	1129	2031	1414
1	4	5	2260	2489	1128	2033	1418
0	0	0	2259	2483	1122	2026	1409
0	0	0	2264	2490	1130	2032	1417
1	0	1	2262	2487	1129	2031	1414
1	2	6	2257	2485	1128	2030	1415
2	0	0	2262	2489	1129	2034	1417
1	0	1	2262	2488	1132	2031	1415
0	1	1	2262	2484	1127	2031	1414
0	1	5	2262	2488	1131	2031	1415
2	0	0	2263	2488	1132	2030	1416
1	3	2	2263	2490	1128	2032	1414
0	0	2	2256	2477	1122	2019	1410
2	0	5	2265	2491	1132	2037	1418
0	2	0	2263	2488	1129	2033	1416
1	0	2	2263	2490	1129	2032	1415
1	0	3	2262	2486	1129	2030	1415
1	0	2	2260	2486	1125	2025	1409
0	0	0	2262	2488	1129	2031	1416
1	2	3	2263	2488	1130	2034	1412
0	0	0	2265	2492	1133	2036	1418
0	0	1	2259	2483	1122	2022	1408
0	1	0	2263	2489	1129	2032	1414
0	0	0	2264	2490	1128	2034	1418
1	4	0	2261	2492	1132	2038	1421
0	0	0	2268	2494	1133	2034	1417
0	0	0	2263	2489	1131	2034	1416
1	0	0	2259	2487	1127	2029	1411
0	0	0	2265	2491	1131	2033	1419
0	4	0	2267	2492	1131	2033	1417
0	2	0	2262	2486	1124	2025	1407
0	1	4	2266	2492	1129	2035	1417
0	1	3	2266	2491	1131	2032	1415
1	3	3	2265	2490	1131	2033	1416
0	2	4	2259	2486	1130	2032	1416
0	0	0	2265	2491	1129	2032	1415
0	0	0	2264	2489	1129	2031	1416
0	0	1	2264	2490	1130	2031	1415
0	0	0	2263	2487	1130	2032	1416
2	1	0	2255	2482	1119	2021	1406
0	1	0	2264	2488	1131	2032	1415
0	1	2	2263	2490	1130	2036	1416
0	2	0	2267	2491	1129	2034	1415
1	0	0	2262	2488	1129	2031	1415
0	0	0	2263	2487	1129	2031	1412
1	2	0	2263	2488	1128	2032	1415
2	0	0	2263	2489	1131	2031	1415
1	0	0	2262	2484	1128	2033	1415
2	0	0	2264	2491	1131	2036	1417
0	1	1	2262	2484	1124	2026	1407
1	2	3	2264	2489	1131	2032	1414
1	1	2	2261	2488	1128	2031	1414
0	2	2	2263	2489	1129	2032	1414
0	2	0	2260	2485	1127	2031	1413
0	0	0	2261	2487	1129	2032	1413
0	0	0	2263	2491	1133	2035	1417
1	2	1	2265	2490	1131	2033	1416
0	1	2	2263	2490	1128	2032	1413
0	0	0	2256	2480	1122	2022	1408
0	1	3	2262	2487	1129	2030	1413
0	0	0	2262	2487	1128	2031	1414
2	0	2	2262	2490	1131	2032	1419
0	1	2	2265	2489	1131	2032	1416
0	0	0	2263	2488	1126	2027	1408
0	1	0	2263	2488	1130	2031	1415
1	0	0	2263	2488	1130	2035	1417
0	1	0	2264	2492	1133	2035	1417
0	2	3	2263	2490	1131	2033	1416
2	0	0	2255	2479	1124	2024	1406
1	3	3	2263	2489	1129	2033	1414
2	0	6	2262	2488	1129	2031	1413
0	0	0	2262	2488	1129	2031	1414
1	2	1	2261	2487	1130	2036	1417
0	2	2	2265	2491	1127	2027	1408
0	1	0	2264	2490	1130	2033	1413
1	0	5	2262	2487	1130	2027	1410
1	2	2	2262	2488	1130	2031	1413
1	1	0	2257	2479	1122	2027	1411
1	2	1	2263	2490	1129	2034	1411
0	0	0	2264	2491	1133	2036	1416
1	4	1	2266	2491	1129	2034	1414
0	0	0	2263	2488	1129	2032	1414
1	2	2	2259	2482	1122	2026	1407
0	3	2	2262	2485	1123	2028	1410
0	0	0	2266	2492	1133	2034	1417
0	1	0	2265	2489	1129	2025	1411
0	2	0	2263	2490	1129	2029	1410
2	0	0	2255	2478	1125	2031	1414
0	1	0	2264	2493	1133	2036	1411
0	1	0	2264	2489	1132	2033	1414
0	0	0	2263	2488	1130	2033	1415
1	0	1	2261	2487	1129	2032	1413
3	0	3	2259	2479	1124	2026	1405
1	1	2	2262	2488	1130	2035	1415
1	2	2	2264	2485	1129	2033	1413
0	0	0	2265	2490	1132	2033	1414
0	0	0	2257	2482	1126	2031	1412
1	0	1	2263	2486	1127	2026	1411
0	1	0	2262	2487	1129	2033	1413
3	0	3	2262	2488	1129	2031	1412
1	1	1	2262	2488	1127	2034	1415
0	2	4	2262	2487	1129	2032	1413
1	1	0	2256	2480	1120	2025	1405
0	1	2	2261	2487	1129	2032	1412
1	0	5	2261	2478	1124	2031	1412
0	1	2	2261	2487	1129	2034	1415
0	2	2	2256	2486	1130	2032	1413
0	1	0	2263	2487	1124	2030	1410
0	1	0	2262	2487	1128	2032	1414
0	1	2	2261	2488	1128	2033	1412
0	0	2	2261	2485	1129	2032	1413
0	0	0	2256	2480	1121	2025	1406
0	0	0	2262	2487	1129	2035	1416
0	1	1	2258	2487	1131	2033	1414
0	1	3	2264	2489	1127	2033	1412
2	0	0	2259	2482	1126	2031	1410
0	1	1	2256	2479	1126	2029	1409
0	1	2	2261	2487	1128	2027	1412
0	0	0	2262	2488	1129	2031	1412
0	4	0	2263	2489	1130	2033	1413
0	1	2	2262	2487	1129	2031	1413
2	0	2	2256	2480	1122	2024	1404
0	0	0	2261	2487	1128	2030	1412
0	0	2	2257	2484	1127	2029	1411
2	0	0	2262	2488	1129	2033	1412
0	1	0	2262	2489	1131	2037	1414
0	2	5	2265	2490	1131	2033	1413
1	2	0	2263	2486	1129	2032	1411
0	0	2	2256	2478	1121	2024	1403
0	1	3	2261	2488	1126	2031	1412
0	1	5	2262	2487	1127	2031	1412
0	1	5	2261	2486	1130	2032	1414
0	1	2	2262	2489	1130	2035	1414
1	0	0	2263	2486	1125	2022	1402
0	0	2	2261	2487	1127	2033	1412
0	1	0	2261	2487	1128	2032	1411
0	0	0	2262	2486	1129	2030	1411
0	2	2	2254	2481	1122	2019	1409
0	0	0	2260	2484	1128	2031	1413
2	0	0	2260	2484	1125	2027	1406
0	1	1	2258	2483	1127	2029	1410
0	2	2	2258	2483	1130	2029	1410
1	0	0	2257	2479	1121	2022	1403
0	0	0	2261	2485	1125	2026	1405
2	0	0	2259	2482	1125	2029	1411
0	0	0	2259	2484	1125	2030	1409
0	0	4	2259	2485	1126	2029	1408
0	0	0	2250	2475	1120	2014	1406
0	2	2	2258	2482	1125	2031	1413
0	0	0	2262	2489	1129	2029	1408
0	0	0	2261	2486	1128	2030	1411
0	0	3	2259	2483	1126	2028	1410
0	2	3	2259	2481	1124	2024	1405
0	0	0	2258	2483	1128	2030	1410
0	0	1	2257	2483	1126	2029	1410
0	0	0	2258	2482	1127	2032	1412
1	0	2	2253	2480	1120	2028	1409
0	0	0	2262	2485	1127	2030	1410
0	2	1	2258	2484	1124	2026	1405
0	0	0	2259	2484	1127	2025	1410
0	0	5	2258	2483	1127	2028	1410
0	0	0	2261	2489	1132	2033	1414
0	2	1	2263	2489	1127	2029	1407
0	3	2	2261	2487	1127	2032	1412
0	0	3	2262	2486	1129	2031	1413
0	0	0	2262	2487	1129	2032	1413
0	0	4	2255	2478	1123	2024	1408
0	0	3	2261	2486	1127	2034	1414
1	0	0	2264	2490	1130	2029	1409
2	0	4	2265	2488	1130	2033	1412
0	2	2	2261	2486	1129	2032	1413
0	2	0	2261	2482	1125	2026	1407
0	1	1	2262	2485	1128	2032	1412
0	0	0	2261	2487	1128	2033	1410
0	0	0	2261	2485	1127	2034	1414
0	1	2	2257	2482	1126	2031	1412
2	0	0	2264	2490	1129	2032	1414
0	0	1	2263	2487	1124	2026	1409
0	0	0	2262	2488	1129	2032	1413
0	1	0	2265	2491	1132	2035	1414
0	0	0	2263	2489	1129	2032	1413
0	0	5	2263	2485	1124	2025	1405
0	0	0	2261	2486	1139	2031	1411
1	0	0	2262	2486	1127	2033	1412
0	1	2	2261	2487	1129	2032	1412
0	0	0	2253	2481	1123	2032	1413
0	0	0	2266	2492	1131	2035	1415
0	2	0	2263	2488	1121	2025	1406
1	0	0	2263	2488	1129	2034	1413
0	1	1	2261	2487	1124	2033	1412
1	0	0	2260	2481	1124	2026	1406
1	0	5	2260	2486	1129	2031	1415
0	2	2	2263	2490	1132	2036	1417
0	1	2	2265	2490	1131	2034	1414
2	0	0	2258	2480	1126	2030	1405
0	3	5	2262	2489	1128	2033	1412
1	0	3	2263	2480	1119	2027	1409
0	2	6	2264	2492	1125	2026	1408
1	1	3	2263	2489	1129	2033	1413
2	0	0	2262	2487	1128	2034	1413
2	0	0	2259	2482	1123	2027	1405
0	0	0	2261	2487	1129	2032	1413
0	0	0	2262	2487	1130	2032	1413
0	0	0	2263	2490	1131	2038	1417
0	1	0	2260	2485	1127	2033	1412
1	0	3	2263	2487	1128	2034	1413
0	0	0	2258	2480	1114	2027	1411
1	0	0	2262	2488	1129	2032	1413
0	2	0	2262	2487	1131	2033	1412
0	3	3	2258	2482	1125	2027	1408
1	3	2	2264	2490	1133	2036	1414
1	2	2	2266	2491	1135	2033	1414
2	0	0	2263	2489	1129	2033	1413
0	1	2	2259	2485	1126	2030	1411
0	1	1	2263	2487	1128	2033	1412
1	4	2	2265	2491	1131	2035	1413
0	0	0	2257	2477	1123	2029	1409
0	0	1	2263	2489	1129	2034	1412
1	0	0	2261	2487	1128	2033	1413
1	0	0	2258	2482	1124	2026	1403
0	1	1	2264	2489	1129	2033	1413
2	0	3	2266	2492	1132	2035	1413
0	0	0	2259	2483	1122	2029	1409
0	0	5	2264	2488	1129	2032	1414
2	0	3	2262	2488	1130	2031	1413
0	1	0	2261	2487	1129	2033	1411
0	0	1	2263	2489	1129	2033	1414
0	0	0	2259	2484	1127	2031	1411
0	1	1	2263	2488	1127	2029	1410
0	0	3	2264	2490	1132	2037	1417
1	0	0	2266	2491	1129	2035	1414
0	0	0	2255	2481	1125	2031	1412
0	2	0	2263	2487	1127	2034	1413
1	2	0	2263	2488	1128	2031	1406
0	0	0	2262	2486	1130	2032	1413
1	0	2	2262	2487	1127	2033	1415
0	1	0	2259	2485	1124	2030	1410
1	0	1	2266	2489	1132	2034	1415
0	0	0	2264	2490	1127	2034	1413
0	1	0	2263	2487	1125	2034	1414
1	0	0	2264	2488	1131	2036	1417
0	1	0	2257	2483	1129	2031	1413
0	0	0	2265	2489	1130	2033	1416
0	1	0	2259	2485	1122	2031	1412
0	1	0	2263	2489	1129	2032	1413
0	2	2	2262	2488	1130	2034	1414
0	0	0	2256	2482	1125	2025	1406
0	0	3	2263	2489	1132	2036	1417
0	1	0	2266	2492	1133	2034	1414
0	0	0	2264	2489	1130	2033	1413
0	3	2	2259	2485	1126	2031	1413
1	5	2	2265	2488	1128	2033	1414
0	2	3	2261	2486	1128	2032	1412
1	4	2	2264	2489	1128	2035	1416
1	4	3	2266	2491	1131	2035	1417
2	0	5	2259	2481	1124	2025	1408
0	0	1	2264	2488	1130	2031	1413
0	0	0	2263	2487	1129	2033	1414
0	1	0	2262	2488	1129	2036	1417
1	2	2	2265	2491	1130	2033	1415
1	2	2	2260	2485	1126	2030	1412
1	0	4	2262	2486	1128	2029	1413
0	0	0	2257	2483	1125	2031	1410
0	0	0	2262	2487	1129	2031	1412
1	1	2	2262	2487	1128	2031	1414
0	1	0	2259	2482	1125	2028	1408
2	0	3	2264	2490	1130	2034	1413
0	2	0	2263	2487	1129	2032	1412
0	1	0	2263	2487	1130	2031	1412
0	0	0	2260	2485	1127	2030	1413
0	0	1	2262	2486	1127	2029	1407
1	0	0	2263	2486	1129	2031	1414
0	0	0	2262	2487	1128	2032	1413
0	0	2	2259	2487	1128	2033	1414
0	0	2	2256	2480	1121	2026	1407
0	0	3	2259	2485	1123	2027	1408
0	0	0	2263	2487	1131	2033	1414
0	4	5	2263	2488	1127	2032	1412
1	0	2	2262	2488	1129	2032	1413
0	0	0	2260	2485	1129	2031	1411
2	0	5	2262	2487	1130	2030	1409
0	0	2	2258	2484	1129	2031	1416
1	3	0	2266	2490	1132	2034	1415
1	0	5	2262	2487	1129	2033	1413
0	0	0	2257	2477	1124	2026	1405
0	0	4	2262	2485	1129	2031	1412
0	1	0	2263	2487	1128	2032	1408
0	2	0	2262	2487	1126	2031	1413
0	3	2	2261	2486	1130	2034	1415
0	1	1	2265	2491	1129	2029	1409
1	4	5	2261	2485	1128	2032	1412
1	0	2	2262	2487	1127	2033	1413
0	1	0	2261	2487	1129	2032	1412
0	1	0	2260	2487	1131	2035	1417
1	4	5	2259	2482	1123	2025	1403
1	0	5	2262	2486	1128	2032	1412
1	0	0	2263	2487	1127	2028	1405
1	0	2	2262	2487	1127	2029	1413
0	0	0	2260	2486	1127	2029	1413
3	0	2	2262	2486	1125	2025	1408
0	0	2	2260	2483	1130	2035	1416
0	0	0	2265	2489	1132	2033	1413
1	0	0	2263	2487	1130	2038	1413
2	0	3	2256	2480	1122	2028	1409
0	1	1	2263	2486	1129	2030	1412
0	0	0	2262	2485	1118	2021	1405
0	1	2	2261	2486	1129	2031	1413
1	0	7	2261	2488	1132	2035	1415
1	1	3	2259	2479	1126	2026	1406
1	0	1	2262	2486	1127	2033	1413
3	0	0	2262	2486	1129	2031	1412
0	1	0	2266	2491	1133	2034	1414
1	1	0	2263	2488	1128	2032	1412
0	3	2	2251	2479	1123	2028	1412
1	0	5	2260	2487	1129	2031	1414
0	1	0	2262	2480	1118	2017	1406
1	1	0	2259	2487	1126	2029	1413
0	0	0	2263	2488	1128	2029	1408
0	1	0	2263	2489	1130	2032	1414
0	1	2	2262	2488	1128	2031	1413
2	0	0	2263	2487	1127	2031	1413
0	2	2	2254	2478	1123	2025	1409
2	0	0	2265	2490	1131	2033	1415
1	2	2	2263	2488	1130	2032	1414
0	0	0	2263	2487	1128	2031	1413
0	1	0	2261	2484	1125	2032	1413
1	3	4	2262	2485	1127	2027	1406
1	3	2	2262	2486	1127	2032	1414
0	0	0	2262	2489	1133	2033	1417
1	3	5	2265	2490	1129	2035	1414
0	1	2	2258	2480	1124	2027	1410
0	1	0	2262	2487	1128	2033	1413
3	0	5	2262	2487	1128	2030	1411
1	1	0	2262	2487	1128	2032	1414
1	0	0	2261	2486	1129	2032	1413
0	1	0	2262	2487	1130	2031	1413
3	0	0	2262	2483	1123	2027	1405
0	1	3	2262	2485	1127	2032	1413
1	4	3	2262	2486	1127	2032	1413
0	4	4	2262	2487	1128	2030	1412
0	0	0	2256	2480	1127	2032	1415
0	1	0	2264	2488	1131	2034	1413
0	2	2	2263	2486	1126	2028	1401
0	1	4	2262	2487	1130	2031	1413
0	2	0	2261	2485	1129	2031	1412
1	3	2	2257	2480	1119	2024	1405
0	0	1	2261	2486	1127	2031	1414
1	0	0	2262	2488	1132	2035	1415
1	0	0	2265	2490	1131	2032	1415
0	0	1	2255	2483	1128	2030	1412
0	0	0	2263	2487	1137	2032	1414
0	1	2	2260	2481	1126	2030	1413
0	0	1	2263	2486	1129	2032	1412
0	2	1	2264	2490	1130	2033	1414
1	0	0	2262	2487	1129	2032	1412
0	2	0	2257	2481	1121	2023	1405
3	0	0	2262	2486	1125	2031	1412
0	1	3	2260	2486	1128	2032	1415
0	4	3	2262	2487	1129	2031	1414
0	1	0	2253	2483	1130	2034	1415
1	1	1	2262	2485	1124	2031	1414
1	3	3	2259	2483	1129	2030	1415
0	0	0	2265	2490	1130	2033	1414
1	0	0	2263	2487	1129	2031	1413
0	0	1	2257	2480	1124	2025	1405
1	0	0	2262	2487	1128	2032	1412
0	2	2	2262	2487	1127	2032	1413
0	0	0	2262	2486	1128	2034	1416
0	1	2	2261	2487	1131	2033	1414
1	0	0	2264	2489	1130	2032	1412
0	3	0	2257	2485	1126	2030	1414
0	1	0	2258	2475	1125	2030	1411
0	2	5	2262	2488	1131	2037	1417
0	4	3	2265	2490	1131	2033	1412
3	0	0	2257	2482	1120	2023	1406
0	0	0	2261	2486	1129	2032	1413
0	1	1	2262	2486	1129	2031	1413
0	2	2	2262	2487	1127	2031	1412
0	1	0	2259	2485	1127	2030	1414
2	0	0	2263	2487	1131	2035	1415
0	1	0	2258	2485	1128	2030	1413
2	0	4	2262	2486	1130	2033	1414
1	1	2	2262	2487	1130	2032	1414
2	0	0	2252	2477	1122	2025	1405
1	1	0	2261	2487	1128	2032	1413
0	2	4	2259	2487	1131	2034	1418
0	0	0	2266	2491	1132	2035	1415
0	1	2	2262	2486	1130	2031	1414
0	0	0	2263	2487	1127	2024	1409
0	0	0	2261	2486	1129	2031	1411
1	2	0	2256	2483	1129	2033	1415
0	1	0	2265	2491	1130	2034	1414
0	1	2	2263	2488	1130	2032	1414
0	2	2	2257	2481	1122	2024	1405
1	3	2	2263	2487	1129	2031	1413
2	0	0	2262	2487	1129	2032	1410
0	1	0	2262	2487	1128	2033	1416
0	0	0	2264	2489	1130	2035	1416
1	0	0	2265	2489	1131	2029	1409
2	0	0	2260	2485	1126	2030	1414
0	0	2	2263	2487	1129	2033	1414
0	1	1	2262	2487	1129	2032	1412
1	0	5	2257	2480	1123	2026	1407
0	1	0	2264	2488	1130	2032	1414
1	1	3	2263	2488	1128	2026	1401
0	1	0	2263	2487	1129	2032	1413
2	0	5	2261	2485	1128	2031	1413
1	2	0	2264	2489	1123	2033	1414
0	1	2	2263	2488	1130	2028	1411
1	4	3	2259	2485	1129	2031	1412
0	1	0	2263	2488	1129	2030	1414
1	0	3	2262	2487	1129	2032	1414
