# Supplementary material for: Assisting hand gesture classification and rehabilitation assessment via sEMG and finger motion data
Source: Front Bioeng Biotechnol. 2026 Jan 8;13:1751763. doi: 10.3389/fbioe.2025.1751763 (PMC12823985; doi:10.3389/fbioe.2025.1751763)
Supplement: Supplementary file 1 [file DataSheet1.zip › dataset/function 0/2/1/4.csv]

channel_2	channel_3	channel_6	pinky	ring finger	middle finger	forefinger	thumb
0	0	0	2245	2469	1121	2022	1401
0	1	2	2256	2480	1126	2030	1409
1	3	2	2254	2478	1126	2029	1409
1	0	3	2255	2479	1127	2030	1410
0	3	3	2253	2479	1128	2033	1412
0	0	0	2257	2481	1123	2022	1402
0	2	3	2257	2481	1127	2030	1410
0	3	2	2253	2478	1124	2028	1408
0	0	3	2255	2478	1126	2027	1408
2	0	4	2268	2490	1126	2032	1413
1	0	0	2267	2489	1130	2037	1415
1	0	4	2264	2486	1132	2039	1415
1	1	1	2263	2483	1124	2032	1408
0	0	0	2264	2486	1129	2038	1415
1	3	2	2265	2486	1131	2039	1416
0	0	4	2265	2489	1130	2042	1419
1	0	2	2262	2486	1130	2039	1415
1	1	0	2266	2489	1130	2039	1416
0	0	0	2259	2478	1127	2034	1414
0	0	0	2264	2487	1132	2039	1415
0	1	0	2263	2487	1129	2039	1416
0	1	1	2261	2481	1122	2031	1409
1	1	0	2265	2489	1131	2043	1418
0	1	2	2267	2491	1132	2040	1418
2	0	3	2265	2488	1129	2039	1416
0	0	0	2263	2485	1126	2036	1415
0	0	0	2260	2487	1128	2038	1412
1	0	2	2265	2487	1131	2038	1416
0	1	1	2260	2482	1128	2038	1417
0	1	2	2267	2491	1135	2042	1417
2	0	5	2267	2490	1132	2040	1416
2	0	2	2261	2481	1124	2031	1409
2	0	1	2265	2489	1125	2038	1416
1	3	1	2265	2488	1130	2039	1416
0	1	0	2262	2488	1129	2039	1414
2	0	3	2263	2487	1132	2041	1418
0	0	0	2268	2492	1134	2035	1412
0	0	0	2263	2486	1128	2035	1415
0	0	5	2265	2488	1130	2038	1416
0	1	0	2265	2487	1130	2038	1416
1	4	2	2259	2477	1123	2031	1407
1	0	5	2264	2487	1131	2037	1416
0	1	0	2265	2488	1132	2032	1410
1	2	0	2265	2490	1130	2041	1418
1	1	0	2267	2491	1134	2041	1418
0	0	1	2266	2489	1130	2039	1414
1	2	0	2265	2489	1129	2035	1410
0	0	0	2263	2485	1127	2037	1414
0	1	0	2264	2488	1129	2036	1416
0	1	2	2266	2488	1130	2040	1418
0	1	0	2268	2490	1134	2041	1416
0	2	0	2266	2488	1130	2040	1416
0	0	2	2266	2489	1131	2038	1416
0	4	3	2263	2487	1126	2038	1415
1	0	4	2265	2488	1131	2034	1410
0	0	3	2265	2488	1128	2041	1418
0	2	0	2267	2492	1134	2043	1418
1	1	0	2268	2490	1131	2040	1417
1	2	0	2257	2481	1126	2032	1410
1	3	0	2265	2489	1131	2039	1415
0	0	1	2265	2487	1130	2039	1415
0	3	4	2266	2488	1133	2039	1416
0	1	0	2264	2488	1124	2042	1419
0	1	0	2269	2491	1127	2035	1409
0	0	0	2267	2489	1130	2039	1416
0	1	0	2268	2489	1131	2039	1417
0	0	4	2263	2489	1131	2039	1416
0	0	0	2261	2482	1125	2035	1413
1	3	1	2264	2484	1126	2031	1411
0	1	0	2266	2489	1131	2041	1416
0	4	0	2266	2488	1132	2038	1413
3	0	0	2267	2489	1130	2039	1417
0	0	0	2265	2488	1131	2039	1415
0	0	0	2267	2486	1127	2035	1413
0	2	0	2267	2490	1134	2042	1418
3	0	0	2267	2490	1132	2039	1418
0	0	0	2267	2488	1132	2040	1416
0	0	1	2261	2479	1123	2036	1411
0	0	2	2266	2488	1131	2040	1415
0	1	1	2266	2488	1126	2034	1412
0	2	3	2266	2488	1132	2042	1419
0	0	0	2268	2492	1133	2043	1417
1	4	0	2264	2486	1125	2035	1406
1	3	6	2266	2489	1131	2039	1417
0	1	1	2266	2488	1129	2041	1416
1	4	2	2266	2489	1130	2040	1416
0	1	0	2268	2491	1134	2040	1417
3	0	0	2262	2482	1127	2037	1415
0	1	2	2266	2489	1130	2040	1416
1	3	2	2266	2483	1126	2036	1414
0	4	2	2266	2489	1130	2041	1417
0	2	3	2265	2488	1129	2037	1416
0	1	2	2262	2483	1123	2033	1408
2	0	0	2266	2488	1131	2041	1416
0	0	0	2266	2489	1131	2041	1416
0	1	0	2268	2492	1135	2044	1419
1	4	3	2265	2487	1131	2039	1416
0	2	1	2267	2487	1132	2040	1416
0	1	0	2260	2486	1130	2038	1415
0	1	2	2267	2488	1131	2041	1416
0	0	0	2266	2488	1131	2041	1415
0	0	0	2260	2481	1126	2036	1413
0	1	0	2268	2492	1132	2042	1419
0	1	0	2268	2489	1133	2041	1416
0	0	0	2266	2488	1130	2040	1414
1	0	4	2266	2489	1129	2040	1415
1	0	4	2262	2488	1131	2042	1417
1	4	2	2269	2490	1131	2041	1417
1	0	0	2262	2486	1127	2039	1413
2	0	3	2266	2488	1130	2037	1415
1	1	0	2266	2489	1128	2041	1416
0	1	0	2258	2481	1123	2030	1409
0	1	0	2264	2487	1129	2040	1419
0	1	0	2267	2491	1134	2044	1418
0	1	0	2268	2490	1131	2042	1417
1	0	0	2264	2487	1131	2040	1415
1	0	4	2266	2489	1131	2036	1412
3	0	0	2263	2484	1129	2038	1416
2	0	4	2265	2489	1131	2041	1417
0	0	0	2266	2489	1132	2042	1419
0	1	0	2261	2484	1126	2035	1409
1	0	2	2268	2488	1132	2042	1416
1	2	2	2266	2488	1130	2039	1415
2	0	2	2265	2487	1129	2040	1414
1	3	0	2265	2487	1132	2039	1415
0	1	0	2264	2487	1129	2042	1419
0	0	2	2267	2491	1129	2037	1413
2	0	4	2266	2486	1131	2037	1416
0	1	0	2268	2488	1131	2039	1416
0	0	0	2268	2489	1127	2039	1415
1	3	5	2260	2480	1124	2033	1412
0	1	0	2266	2488	1129	2039	1417
0	2	1	2267	2490	1130	2032	1410
1	1	1	2268	2493	1133	2045	1418
1	0	5	2265	2487	1130	2037	1417
0	0	2	2265	2483	1129	2036	1414
1	0	2	2267	2491	1131	2041	1417
2	0	2	2266	2489	1130	2040	1417
0	1	0	2266	2489	1130	2039	1417
2	0	0	2259	2479	1127	2038	1415
0	0	2	2263	2485	1126	2039	1415
1	3	1	2267	2490	1132	2041	1415
1	3	1	2265	2490	1120	2028	1409
0	0	2	2265	2489	1132	2040	1415
0	1	0	2265	2489	1131	2039	1416
0	0	0	2267	2489	1130	2042	1419
3	0	2	2266	2489	1133	2037	1415
1	1	0	2266	2488	1131	2039	1415
0	0	0	2257	2478	1125	2031	1412
2	0	6	2266	2488	1129	2037	1417
0	0	0	2266	2490	1134	2042	1419
0	2	2	2269	2491	1132	2042	1418
1	0	5	2266	2488	1130	2040	1416
0	0	2	2265	2485	1127	2034	1410
0	0	0	2264	2490	1131	2039	1415
0	0	0	2266	2488	1129	2041	1416
2	0	1	2266	2489	1130	2036	1416
0	0	0	2261	2483	1129	2040	1417
2	0	0	2269	2490	1131	2041	1416
0	0	1	2266	2488	1129	2037	1415
0	0	3	2266	2488	1129	2040	1415
0	1	0	2266	2488	1131	2037	1417
0	1	2	2262	2482	1124	2029	1410
2	0	0	2266	2488	1132	2040	1419
0	0	0	2265	2488	1131	2039	1417
1	2	1	2265	2488	1129	2041	1416
1	0	0	2264	2486	1131	2041	1416
0	0	0	2260	2479	1127	2037	1415
1	0	5	2266	2491	1132	2043	1420
0	0	0	2269	2487	1129	2039	1415
0	1	0	2266	2488	1130	2039	1416
1	4	5	2257	2487	1129	2040	1418
0	2	3	2262	2485	1125	2033	1408
0	0	0	2266	2487	1131	2038	1414
0	1	1	2264	2484	1127	2037	1413
0	0	0	2264	2485	1129	2036	1413
1	3	2	2258	2482	1127	2035	1413
0	2	0	2263	2485	1129	2036	1413
1	2	0	2259	2480	1129	2039	1417
0	1	0	2267	2489	1130	2040	1415
1	3	2	2265	2486	1128	2039	1413
3	0	0	2260	2479	1123	2029	1407
0	0	0	2259	2480	1122	2033	1409
2	0	0	2264	2485	1132	2042	1417
0	0	0	2266	2492	1131	2042	1415
0	0	0	2266	2488	1131	2039	1415
2	0	0	2260	2483	1130	2038	1413
0	3	5	2264	2486	1128	2038	1415
0	1	1	2259	2481	1128	2034	1415
0	2	2	2268	2486	1129	2037	1413
0	0	1	2264	2485	1131	2040	1418
0	0	0	2262	2483	1123	2035	1409
0	0	0	2263	2487	1131	2040	1415
2	0	0	2265	2487	1130	2039	1415
0	0	0	2262	2486	1129	2039	1414
0	1	1	2261	2485	1129	2037	1413
0	0	0	2264	2486	1128	2039	1414
1	0	5	2258	2483	1127	2038	1418
2	0	0	2266	2490	1132	2043	1416
1	0	0	2265	2489	1130	2042	1414
0	0	5	2264	2486	1130	2039	1415
0	0	0	2258	2479	1125	2030	1408
2	0	1	2264	2486	1129	2040	1417
0	0	0	2265	2490	1133	2043	1418
0	3	2	2266	2488	1130	2040	1416
0	1	0	2262	2484	1128	2037	1415
0	0	1	2265	2486	1130	2038	1414
1	0	0	2258	2482	1126	2035	1412
2	0	0	2264	2485	1130	2036	1415
0	2	2	2262	2485	1126	2040	1417
0	0	0	2260	2480	1128	2034	1411
0	0	0	2267	2489	1131	2041	1414
0	0	0	2264	2487	1129	2038	1416
1	0	1	2263	2487	1130	2038	1415
0	1	2	2261	2484	1129	2037	1415
0	0	0	2262	2487	1130	2033	1410
0	2	0	2260	2483	1128	2037	1417
2	0	0	2265	2489	1133	2039	1417
0	0	2	2263	2486	1129	2038	1414
0	0	0	2264	2484	1129	2038	1415
0	1	0	2258	2477	1120	2029	1408
1	0	0	2263	2485	1128	2040	1417
0	1	0	2264	2489	1133	2042	1418
0	2	2	2266	2487	1132	2039	1416
2	0	0	2263	2487	1128	2040	1418
0	1	0	2263	2486	1129	2033	1410
0	1	1	2260	2484	1128	2036	1414
1	1	0	2264	2488	1132	2040	1419
1	0	2	2266	2489	1132	2039	1415
1	0	2	2259	2479	1125	2030	1410
2	0	0	2264	2486	1130	2038	1415
2	0	4	2263	2485	1130	2037	1403
0	0	0	2263	2486	1123	2039	1415
0	1	3	2264	2486	1128	2038	1413
1	0	0	2263	2482	1126	2032	1408
1	2	2	2262	2485	1129	2039	1414
0	1	1	2263	2486	1131	2039	1414
0	1	4	2265	2487	1131	2038	1416
0	2	0	2263	2487	1131	2039	1414
0	1	0	2258	2479	1124	2032	1412
1	2	0	2264	2486	1130	2037	1416
2	0	2	2261	2485	1128	2037	1414
0	1	2	2262	2485	1128	2037	1413
1	1	4	2263	2485	1128	2036	1408
2	0	0	2262	2485	1128	2038	1414
0	3	4	2263	2484	1130	2038	1413
0	1	2	2263	2484	1129	2039	1416
0	1	2	2257	2481	1124	2033	1407
0	1	2	2265	2487	1130	2038	1415
1	4	2	2264	2486	1123	2037	1413
0	1	0	2264	2485	1129	2039	1414
0	0	0	2262	2485	1130	2039	1413
0	0	1	2265	2483	1121	2033	1407
0	0	0	2262	2485	1130	2038	1418
0	3	0	2265	2486	1131	2038	1415
0	2	4	2261	2486	1128	2036	1413
1	0	0	2257	2476	1123	2032	1411
2	0	0	2263	2484	1129	2036	1412
1	0	2	2261	2484	1126	2034	1411
0	0	2	2262	2485	1128	2036	1413
0	1	2	2262	2485	1127	2038	1414
2	0	0	2260	2483	1129	2036	1413
0	1	0	2263	2481	1125	2031	1407
1	0	0	2262	2482	1128	2036	1414
0	0	6	2262	2484	1129	2038	1417
1	2	1	2265	2489	1131	2041	1414
0	0	1	2257	2476	1123	2034	1412
0	4	2	2263	2484	1129	2038	1414
0	1	0	2262	2483	1127	2034	1411
2	0	0	2262	2484	1129	2037	1412
0	1	1	2262	2484	1128	2037	1413
0	2	0	2257	2480	1123	2035	1410
0	0	0	2264	2488	1131	2039	1415
0	0	0	2265	2485	1129	2038	1412
0	0	5	2263	2485	1128	2036	1417
1	2	1	2256	2476	1125	2036	1412
1	0	2	2262	2485	1130	2035	1415
0	4	1	2259	2480	1124	2034	1413
0	2	2	2262	2482	1125	2030	1412
0	0	0	2261	2485	1130	2041	1418
0	0	0	2264	2489	1131	2039	1415
0	1	4	2261	2482	1123	2032	1407
0	1	0	2263	2483	1128	2038	1414
0	1	2	2262	2485	1129	2037	1413
0	0	0	2262	2485	1128	2037	1414
2	0	0	2257	2475	1126	2034	1411
0	0	0	2263	2486	1130	2041	1416
0	1	0	2264	2481	1124	2037	1411
0	1	2	2263	2485	1130	2038	1414
1	0	2	2263	2484	1129	2037	1414
0	1	2	2258	2478	1120	2030	1408
0	3	0	2261	2483	1129	2037	1415
0	0	0	2263	2485	1128	2039	1416
1	0	0	2265	2487	1132	2042	1417
0	0	2	2262	2484	1129	2037	1414
1	0	0	2263	2484	1128	2038	1414
1	3	1	2263	2483	1129	2038	1414
0	0	2	2259	2478	1125	2035	1415
0	1	5	2265	2488	1132	2039	1416
0	2	2	2264	2484	1131	2038	1413
0	0	0	2257	2478	1119	2028	1407
2	0	0	2261	2484	1128	2036	1413
2	0	0	2262	2485	1129	2036	1412
1	0	1	2261	2483	1130	2037	1414
2	0	0	2259	2482	1129	2040	1416
1	0	1	2263	2489	1132	2039	1414
0	1	0	2255	2482	1127	2035	1415
1	0	0	2263	2485	1126	2038	1414
0	0	0	2262	2484	1130	2038	1414
0	0	0	2258	2476	1121	2029	1405
1	0	5	2262	2485	1129	2038	1414
0	0	3	2263	2489	1133	2039	1417
2	0	0	2265	2487	1130	2038	1413
0	0	2	2263	2484	1129	2035	1414
0	2	2	2257	2481	1126	2036	1413
0	1	0	2262	2485	1132	2040	1417
2	0	0	2253	2479	1126	2038	1414
1	0	1	2265	2487	1130	2038	1415
0	0	3	2263	2484	1129	2037	1413
0	0	1	2257	2477	1123	2030	1407
0	0	0	2262	2484	1130	2037	1413
0	1	0	2262	2484	1128	2038	1414
0	1	0	2262	2484	1130	2038	1416
0	0	1	2262	2485	1131	2039	1416
0	1	1	2266	2487	1130	2034	1409
0	0	0	2260	2482	1129	2036	1413
1	1	0	2262	2485	1128	2037	1414
0	0	0	2262	2483	1130	2037	1413
0	1	0	2255	2475	1122	2028	1406
0	1	0	2262	2486	1127	2039	1417
2	0	0	2263	2489	1133	2041	1409
0	0	2	2262	2487	1130	2038	1415
2	0	0	2262	2484	1128	2037	1413
2	0	2	2261	2484	1126	2037	1414
0	0	0	2262	2484	1130	2037	1410
1	2	2	2260	2484	1128	2039	1414
0	0	4	2265	2487	1128	2039	1413
2	0	0	2262	2484	1134	2037	1415
0	1	2	2261	2484	1128	2037	1416
2	0	0	2264	2487	1133	2039	1415
1	3	2	2263	2485	1129	2037	1413
0	0	2	2259	2481	1126	2036	1412
0	1	6	2261	2483	1129	2035	1413
1	3	5	2261	2484	1126	2034	1411
0	0	0	2261	2485	1127	2037	1414
0	2	5	2259	2484	1131	2039	1417
1	0	2	2255	2480	1126	2032	1407
2	0	5	2263	2484	1129	2037	1414
1	0	3	2262	2484	1127	2037	1414
1	3	1	2259	2484	1122	2036	1413
2	0	0	2260	2482	1128	2034	1411
0	0	0	2260	2482	1128	2030	1409
0	1	0	2262	2486	1130	2041	1416
0	1	0	2264	2487	1132	2037	1415
0	0	6	2263	2486	1129	2037	1413
1	0	4	2253	2476	1122	2025	1406
0	0	1	2256	2475	1120	2031	1406
0	0	0	2263	2487	1127	2038	1415
0	3	2	2262	2485	1131	2037	1413
1	0	6	2262	2483	1129	2037	1413
1	5	0	2260	2482	1125	2036	1412
0	0	0	2260	2484	1128	2032	1407
0	1	1	2261	2481	1127	2036	1413
0	1	0	2262	2484	1130	2040	1417
2	0	5	2264	2488	1131	2039	1414
0	1	1	2257	2476	1123	2029	1408
0	1	0	2262	2485	1128	2035	1414
1	0	2	2263	2484	1127	2034	1410
0	2	5	2262	2483	1129	2037	1414
0	0	0	2259	2483	1128	2036	1414
0	2	5	2256	2479	1119	2034	1411
0	0	2	2264	2487	1131	2038	1414
0	0	1	2263	2485	1130	2035	1414
1	0	4	2262	2485	1129	2036	1414
2	0	2	2262	2482	1129	2036	1414
0	0	0	2258	2477	1124	2033	1412
0	0	0	2265	2488	1131	2039	1415
0	1	0	2261	2485	1128	2035	1407
0	0	0	2263	2484	1129	2036	1412
2	0	2	2262	2482	1129	2037	1414
1	3	2	2262	2484	1125	2032	1408
1	3	5	2260	2483	1125	2037	1413
1	2	2	2261	2485	1128	2041	1417
0	0	3	2265	2487	1131	2039	1416
0	0	0	2255	2477	1120	2033	1410
0	0	0	2262	2484	1127	2038	1414
2	0	2	2261	2483	1122	2030	1410
0	0	0	2261	2484	1130	2034	1413
1	0	2	2261	2483	1128	2035	1413
0	0	4	2257	2480	1126	2032	1409
0	1	0	2263	2487	1131	2038	1415
0	0	6	2261	2483	1127	2035	1413
0	2	3	2260	2480	1126	2031	1410
0	0	0	2260	2481	1127	2034	1410
0	1	3	2253	2473	1123	2032	1411
0	2	5	2262	2484	1135	2037	1413
0	0	4	2260	2482	1123	2029	1406
0	0	0	2260	2482	1126	2035	1411
0	1	2	2259	2481	1127	2034	1412
0	3	2	2255	2478	1121	2029	1405
0	1	5	2258	2481	1128	2035	1412
0	3	1	2260	2481	1129	2038	1414
2	0	0	2263	2486	1130	2037	1412
2	0	0	2254	2475	1125	2033	1411
1	0	0	2259	2481	1125	2035	1413
0	1	4	2258	2473	1117	2030	1409
0	0	1	2260	2483	1127	2034	1413
0	3	3	2259	2481	1127	2035	1412
0	3	0	2255	2477	1121	2031	1407
0	0	2	2261	2483	1129	2037	1413
0	3	0	2258	2480	1126	2034	1411
0	3	0	2259	2480	1127	2035	1413
0	0	0	2260	2484	1130	2039	1413
0	1	5	2256	2477	1125	2033	1411
0	0	1	2257	2483	1129	2036	1410
0	1	4	2259	2476	1118	2028	1408
2	0	0	2260	2481	1126	2035	1412
0	3	0	2259	2480	1128	2034	1411
0	2	0	2256	2476	1121	2027	1405
0	2	1	2260	2483	1131	2038	1414
0	0	0	2261	2482	1125	2034	1413
0	0	0	2259	2482	1127	2035	1413
0	1	5	2253	2475	1122	2032	1410
1	0	0	2260	2480	1128	2033	1412
0	0	4	2255	2471	1117	2029	1407
0	1	0	2259	2481	1128	2035	1414
0	0	1	2261	2484	1130	2036	1413
0	0	1	2254	2475	1122	2028	1405
0	0	1	2254	2476	1123	2025	1404
0	1	1	2257	2479	1125	2033	1410
0	0	0	2258	2480	1130	2037	1414
2	0	0	2261	2483	1129	2034	1413
0	2	3	2254	2473	1122	2032	1409
2	0	1	2259	2479	1127	2033	1413
0	0	0	2258	2480	1126	2034	1411
0	1	2	2257	2479	1127	2035	1415
0	0	0	2261	2484	1129	2030	1409
0	1	0	2260	2481	1128	2035	1412
0	0	0	2259	2483	1126	2035	1412
0	0	0	2260	2482	1126	2035	1412
0	0	1	2254	2471	1121	2027	1404
0	0	0	2260	2480	1125	2035	1411
0	0	0	2259	2481	1127	2037	1412
0	1	0	2262	2486	1133	2040	1417
0	3	5	2264	2483	1130	2038	1416
1	3	1	2262	2486	1125	2034	1412
1	0	0	2259	2485	1128	2038	1414
0	0	0	2260	2485	1129	2037	1416
0	2	2	2262	2484	1128	2039	1415
1	2	7	2255	2478	1123	2034	1413
0	1	2	2264	2489	1133	2040	1417
0	0	0	2264	2487	1128	2036	1413
1	1	2	2260	2484	1129	2035	1411
0	0	0	2262	2485	1127	2037	1413
0	0	0	2261	2483	1128	2039	1416
1	0	0	2264	2484	1126	2033	1405
1	3	1	2263	2486	1130	2036	1413
0	2	2	2263	2484	1127	2035	1413
0	0	0	2262	2484	1130	2037	1413
0	0	0	2255	2473	1125	2033	1411
0	0	0	2263	2484	1128	2038	1414
2	0	3	2262	2485	1126	2032	1411
0	1	5	2262	2485	1128	2038	1414
0	0	4	2262	2483	1130	2040	1416
0	0	0	2262	2483	1126	2034	1407
0	1	0	2263	2485	1130	2037	1413
0	1	0	2263	2484	1128	2037	1413
0	0	2	2261	2484	1128	2036	1414
1	0	3	2254	2476	1124	2034	1411
1	3	2	2261	2482	1129	2036	1414
0	0	4	2262	2485	1129	2037	1414
0	0	3	2262	2483	1126	2031	1408
0	1	0	2262	2485	1130	2036	1413
1	0	4	2261	2483	1129	2036	1413
0	0	0	2256	2475	1122	2027	1406
0	0	0	2260	2484	1131	2038	1413
3	0	0	2263	2484	1130	2036	1412
1	2	0	2260	2482	1128	2035	1412
1	0	2	2256	2475	1122	2032	1409
1	4	1	2260	2481	1126	2034	1410
0	0	5	2258	2476	1120	2031	1409
1	1	1	2260	2483	1125	2039	1415
0	1	5	2262	2486	1128	2036	1414
1	1	1	2256	2475	1120	2029	1406
0	0	2	2259	2481	1128	2035	1412
0	1	0	2261	2483	1127	2036	1412
1	4	2	2261	2481	1128	2034	1412
0	0	0	2256	2478	1127	2033	1412
0	0	0	2254	2476	1123	2033	1411
1	3	0	2260	2482	1128	2035	1411
2	0	2	2257	2472	1120	2032	1409
0	1	0	2260	2480	1128	2035	1413
0	0	6	2259	2480	1128	2037	1414
1	0	5	2258	2479	1127	2031	1408
0	0	0	2261	2483	1129	2035	1412
0	3	3	2261	2482	1129	2036	1411
0	0	3	2260	2482	1127	2036	1412
1	1	0	2256	2478	1124	2034	1412
0	0	0	2260	2481	1128	2035	1414
1	0	2	2250	2474	1126	2036	1414
1	1	0	2263	2486	1130	2037	1414
0	1	0	2262	2484	1129	2035	1413
1	1	0	2256	2477	1121	2025	1402
0	2	0	2259	2482	1127	2036	1414
1	1	2	2261	2485	1130	2037	1416
0	0	2	2261	2484	1129	2036	1414
1	4	0	2259	2481	1127	2036	1413
0	1	1	2255	2480	1124	2035	1414
1	1	1	2262	2483	1131	2039	1415
0	1	0	2253	2478	1119	2034	1412
1	1	2	2262	2483	1127	2036	1411
1	1	0	2259	2481	1128	2036	1412
2	0	0	2251	2471	1120	2028	1404
0	3	2	2257	2480	1127	2035	1410
0	1	0	2259	2480	1127	2036	1415
0	0	0	2261	2485	1132	2037	1414
0	0	2	2260	2482	1128	2035	1412
0	0	2	2260	2482	1125	2031	1406
0	0	0	2255	2478	1126	2033	1411
1	3	0	2259	2481	1128	2035	1412
0	0	0	2260	2482	1128	2033	1414
0	0	0	2254	2473	1122	2026	1408
0	0	6	2258	2481	1130	2034	1412
0	0	6	2259	2482	1128	2035	1403
0	1	1	2261	2483	1129	2036	1413
1	1	1	2260	2483	1127	2037	1413
1	4	1	2258	2482	1126	2034	1412
1	0	2	2260	2483	1128	2028	1408
0	0	0	2256	2480	1126	2036	1414
