# Supplementary material for: Assisting hand gesture classification and rehabilitation assessment via sEMG and finger motion data
Source: Front Bioeng Biotechnol. 2026 Jan 8;13:1751763. doi: 10.3389/fbioe.2025.1751763 (PMC12823985; doi:10.3389/fbioe.2025.1751763)
Supplement: Supplementary file 1 [file DataSheet1.zip › dataset/function 0/2/1/5.csv]

channel_2	channel_3	channel_6	pinky	ring finger	middle finger	forefinger	thumb
1	2	0	2242	2460	1116	2021	1405
0	0	1	2240	2465	1121	2021	1403
2	0	0	2248	2466	1123	2021	1405
1	0	0	2238	2460	1117	2020	1401
0	1	0	2244	2463	1120	2021	1404
3	0	0	2237	2455	1112	2013	1395
1	2	0	2244	2463	1119	2022	1404
0	1	0	2246	2465	1121	2022	1403
1	2	5	2242	2461	1118	2019	1403
0	1	2	2243	2461	1119	2020	1403
1	1	0	2269	2486	1128	2038	1417
2	0	4	2267	2489	1127	2044	1417
1	0	0	2272	2493	1135	2047	1421
2	0	0	2271	2490	1132	2045	1419
0	0	0	2270	2489	1131	2045	1420
0	0	0	2261	2480	1121	2037	1414
0	0	0	2269	2487	1129	2043	1418
0	2	3	2268	2487	1129	2043	1418
0	0	0	2269	2488	1134	2048	1423
1	0	0	2271	2493	1134	2047	1421
0	3	1	2271	2485	1128	2038	1410
0	0	0	2270	2489	1132	2045	1420
0	0	0	2270	2488	1130	2046	1419
4	0	0	2269	2487	1131	2045	1420
8	0	1	2261	2477	1125	2041	1416
6	0	0	2269	2491	1135	2049	1424
0	0	0	2271	2493	1132	2043	1420
10	0	0	2268	2488	1131	2041	1418
4	0	0	2268	2489	1132	2045	1421
0	2	2	2269	2488	1132	2049	1424
0	2	3	2266	2489	1127	2045	1415
0	0	0	2271	2491	1132	2045	1420
0	0	0	2271	2490	1132	2045	1421
0	0	2	2270	2489	1132	2046	1420
0	0	0	2261	2481	1127	2043	1417
0	0	0	2270	2489	1131	2045	1421
0	0	3	2268	2485	1128	2046	1422
0	0	1	2272	2493	1134	2048	1423
0	0	0	2271	2490	1130	2046	1421
0	0	0	2267	2482	1127	2037	1412
0	0	1	2269	2489	1129	2045	1420
0	0	0	2267	2489	1132	2048	1419
0	1	0	2272	2490	1133	2046	1421
0	0	0	2264	2485	1129	2044	1419
0	0	1	2270	2489	1132	2045	1420
0	0	0	2271	2492	1135	2048	1423
0	0	0	2272	2490	1126	2043	1420
0	0	0	2271	2490	1133	2045	1423
0	0	0	2270	2488	1131	2045	1421
0	0	2	2267	2484	1125	2039	1411
0	0	2	2269	2488	1130	2046	1420
0	0	0	2270	2486	1132	2049	1423
0	1	1	2272	2492	1135	2049	1424
0	1	1	2266	2485	1131	2045	1420
0	2	2	2270	2489	1130	2037	1421
1	0	0	2264	2483	1129	2043	1419
0	0	0	2269	2489	1133	2046	1421
0	0	0	2269	2488	1131	2045	1419
0	0	0	2265	2481	1125	2039	1414
0	3	5	2270	2491	1135	2049	1423
0	3	2	2273	2492	1134	2047	1421
0	1	1	2270	2489	1132	2047	1421
0	1	1	2266	2486	1128	2044	1420
2	0	0	2272	2495	1137	2054	1429
0	0	1	2271	2491	1135	2051	1423
0	0	0	2266	2485	1129	2044	1419
0	1	2	2270	2489	1131	2046	1421
1	0	0	2269	2489	1129	2045	1419
0	0	0	2262	2480	1124	2035	1413
0	1	0	2269	2488	1131	2046	1419
0	0	0	2269	2488	1132	2048	1422
0	1	2	2273	2491	1135	2050	1423
2	0	0	2268	2489	1130	2048	1422
2	0	1	2270	2490	1133	2046	1419
0	1	5	2265	2486	1130	2044	1420
0	1	0	2269	2489	1133	2046	1421
2	0	2	2269	2489	1131	2046	1420
0	1	0	2262	2481	1124	2038	1416
0	1	2	2267	2493	1134	2049	1424
1	0	4	2272	2492	1134	2048	1415
0	2	2	2271	2490	1132	2047	1422
1	0	0	2268	2489	1132	2048	1424
0	1	0	2269	2491	1132	2048	1424
2	0	6	2272	2492	1133	2043	1417
1	0	4	2267	2487	1129	2045	1419
0	2	1	2272	2490	1132	2047	1422
2	0	0	2270	2489	1131	2048	1420
0	4	2	2263	2481	1125	2037	1415
1	0	4	2269	2489	1132	2048	1423
1	0	0	2272	2493	1134	2042	1414
0	0	0	2271	2489	1131	2047	1422
1	0	0	2270	2489	1130	2046	1419
1	3	0	2269	2486	1126	2039	1414
0	0	0	2267	2487	1131	2045	1421
0	1	2	2270	2489	1130	2045	1419
1	0	1	2270	2490	1133	2051	1425
0	2	3	2266	2481	1127	2043	1419
0	2	3	2270	2489	1132	2046	1421
0	0	0	2269	2484	1123	2030	1414
0	2	3	2269	2488	1129	2038	1409
0	1	0	2272	2493	1134	2049	1422
0	1	2	2271	2490	1131	2044	1420
1	0	3	2268	2483	1124	2037	1414
0	1	1	2269	2487	1130	2036	1420
0	0	0	2270	2490	1133	2054	1427
1	4	3	2264	2482	1123	2039	1416
3	0	4	2269	2488	1127	2045	1419
0	0	1	2270	2488	1130	2045	1419
0	0	0	2269	2488	1131	2045	1420
0	0	0	2268	2490	1134	2049	1423
0	0	0	2268	2487	1129	2039	1413
1	0	0	2271	2490	1129	2045	1419
2	0	0	2269	2489	1131	2045	1420
1	0	5	2269	2489	1129	2046	1420
0	2	2	2261	2480	1126	2042	1418
0	0	1	2269	2489	1130	2045	1421
2	0	2	2268	2489	1134	2048	1424
0	1	2	2272	2492	1134	2048	1423
0	2	2	2270	2490	1132	2045	1420
0	0	0	2264	2481	1127	2041	1414
0	1	1	2270	2488	1130	2045	1419
2	0	6	2269	2489	1141	2042	1421
2	0	0	2269	2488	1133	2045	1420
0	0	0	2270	2489	1131	2045	1419
1	0	0	2261	2482	1126	2043	1417
0	0	0	2269	2489	1131	2046	1421
1	0	0	2268	2485	1130	2043	1419
0	2	2	2270	2489	1131	2045	1420
3	0	0	2270	2489	1134	2049	1423
2	0	6	2267	2485	1126	2036	1415
1	0	0	2270	2492	1131	2051	1424
0	2	6	2272	2491	1134	2046	1420
1	1	1	2270	2489	1131	2046	1419
1	0	1	2266	2485	1129	2044	1419
2	0	0	2269	2488	1130	2045	1417
0	0	0	2267	2487	1129	2044	1418
0	4	6	2267	2488	1131	2044	1423
0	2	0	2270	2490	1133	2049	1424
0	1	2	2267	2482	1124	2038	1416
0	0	1	2270	2489	1130	2044	1421
0	1	0	2269	2489	1133	2046	1419
0	1	2	2268	2488	1132	2048	1425
1	2	1	2272	2492	1135	2048	1423
0	0	0	2267	2487	1130	2039	1420
0	0	0	2266	2488	1131	2046	1417
1	0	4	2266	2487	1130	2044	1421
2	0	2	2268	2489	1132	2046	1421
0	2	1	2269	2488	1131	2046	1421
0	0	0	2262	2483	1129	2041	1417
0	1	1	2271	2491	1133	2046	1422
0	1	0	2270	2489	1132	2046	1419
0	0	0	2267	2489	1131	2046	1421
0	2	3	2268	2486	1130	2043	1420
2	0	0	2268	2489	1127	2040	1415
0	0	5	2267	2487	1131	2046	1422
0	0	0	2271	2493	1136	2048	1424
1	2	2	2271	2491	1131	2046	1421
0	0	0	2263	2481	1124	2039	1416
0	3	5	2269	2489	1131	2044	1421
0	1	0	2269	2490	1134	2048	1425
0	3	1	2271	2492	1135	2044	1416
2	0	5	2270	2489	1134	2047	1421
1	2	2	2268	2489	1132	2045	1421
0	1	1	2268	2485	1127	2040	1416
1	0	3	2268	2487	1131	2044	1420
2	0	0	2269	2488	1131	2046	1420
0	1	2	2271	2491	1135	2048	1424
2	0	0	2266	2482	1124	2043	1418
1	0	5	2270	2489	1130	2045	1421
1	3	2	2270	2486	1121	2036	1416
1	0	0	2270	2487	1131	2045	1420
0	0	1	2267	2487	1131	2044	1419
0	2	1	2265	2483	1126	2036	1413
0	1	2	2269	2489	1133	2044	1421
0	3	6	2270	2489	1131	2045	1421
2	0	3	2270	2489	1139	2045	1422
2	0	0	2264	2485	1129	2044	1420
1	0	0	2264	2484	1128	2043	1419
0	0	2	2269	2489	1130	2045	1421
0	0	0	2266	2479	1121	2038	1416
0	2	5	2269	2487	1131	2045	1421
0	0	0	2269	2488	1132	2045	1422
1	4	3	2265	2483	1127	2043	1417
0	1	2	2271	2491	1131	2046	1422
0	0	2	2271	2489	1130	2046	1420
0	2	2	2269	2489	1131	2046	1421
0	1	1	2265	2485	1130	2043	1419
0	1	0	2269	2489	1132	2044	1419
1	0	2	2259	2482	1129	2042	1421
0	0	5	2270	2492	1132	2041	1423
1	0	2	2272	2491	1134	2046	1421
0	1	6	2263	2482	1125	2036	1411
0	2	0	2269	2489	1132	2044	1421
0	1	1	2269	2488	1130	2045	1421
0	2	0	2269	2489	1130	2041	1421
0	0	2	2272	2491	1132	2045	1422
0	2	0	2267	2487	1130	2044	1421
0	1	2	2270	2489	1134	2043	1417
1	0	0	2263	2484	1129	2043	1418
1	0	0	2269	2487	1132	2045	1421
0	2	5	2279	2501	1140	2057	1430
0	1	3	2269	2487	1130	2044	1418
2	0	0	2269	2487	1131	2045	1419
0	4	0	2269	2487	1131	2045	1418
2	0	0	2267	2487	1134	2048	1421
1	2	0	2271	2490	1134	2045	1416
0	4	2	2269	2488	1130	2044	1420
3	0	2	2269	2488	1127	2043	1420
1	0	0	2269	2488	1132	2045	1420
0	2	3	2261	2481	1124	2039	1414
0	3	0	2269	2488	1131	2046	1421
1	0	2	2271	2492	1134	2049	1420
1	0	0	2272	2492	1131	2048	1421
0	0	0	2266	2488	1132	2045	1419
0	0	0	2269	2488	1128	2040	1415
0	1	3	2269	2487	1131	2043	1419
1	0	0	2269	2488	1131	2045	1419
0	3	0	2267	2488	1132	2048	1424
0	0	4	2267	2485	1127	2041	1419
0	0	3	2268	2489	1131	2047	1420
2	0	2	2269	2491	1135	2051	1423
0	0	2	2272	2492	1133	2048	1421
1	0	0	2270	2490	1131	2046	1422
0	0	3	2264	2481	1126	2037	1412
0	0	0	2269	2489	1131	2045	1420
3	0	1	2269	2489	1131	2045	1420
2	0	0	2268	2490	1131	2045	1422
1	0	2	2267	2490	1134	2048	1424
0	1	1	2272	2491	1130	2042	1416
2	0	0	2271	2489	1132	2044	1421
1	0	0	2269	2488	1130	2045	1420
1	0	5	2269	2489	1129	2044	1420
0	0	0	2263	2479	1125	2037	1415
0	0	0	2269	2489	1131	2046	1421
1	0	0	2269	2491	1133	2045	1419
1	4	0	2271	2492	1133	2046	1422
0	1	3	2269	2488	1128	2045	1421
1	3	0	2268	2488	1128	2044	1420
0	0	0	2268	2488	1127	2042	1416
0	1	0	2269	2492	1136	2050	1425
0	1	0	2271	2490	1135	2046	1421
0	0	4	2270	2490	1132	2046	1420
0	1	0	2261	2482	1123	2041	1417
0	0	4	2269	2488	1131	2045	1419
0	0	0	2268	2489	1130	2042	1419
1	1	6	2268	2489	1133	2045	1422
0	1	1	2268	2490	1135	2050	1423
0	1	1	2269	2488	1130	2038	1414
0	0	0	2270	2491	1131	2046	1420
2	0	0	2268	2489	1131	2044	1421
1	0	1	2270	2489	1132	2045	1421
0	0	2	2263	2482	1126	2042	1418
1	0	0	2270	2489	1130	2043	1428
2	0	0	2270	2490	1134	2049	1423
0	0	0	2269	2487	1128	2042	1420
0	1	1	2269	2490	1130	2045	1421
0	0	5	2269	2489	1130	2045	1419
0	1	0	2266	2483	1127	2039	1412
1	4	0	2269	2491	1135	2050	1424
0	0	0	2271	2491	1133	2046	1421
1	0	0	2270	2488	1133	2046	1421
1	1	1	2263	2487	1132	2046	1421
0	1	2	2269	2490	1127	2043	1419
1	2	2	2267	2487	1133	2047	1423
1	0	1	2273	2494	1136	2048	1422
1	4	1	2271	2491	1133	2043	1422
0	0	0	2266	2481	1125	2035	1413
0	0	0	2269	2490	1132	2045	1420
0	1	1	2269	2489	1131	2044	1420
0	0	0	2269	2488	1130	2046	1420
0	0	0	2266	2485	1130	2048	1423
0	0	0	2267	2489	1132	2046	1422
0	1	1	2269	2489	1126	2044	1419
0	1	3	2268	2484	1131	2045	1419
0	1	1	2270	2491	1131	2047	1417
1	0	3	2270	2491	1135	2050	1424
0	2	5	2266	2482	1126	2039	1415
1	0	0	2269	2491	1132	2046	1422
1	4	2	2265	2489	1132	2046	1420
1	2	2	2269	2489	1131	2045	1421
0	0	0	2266	2486	1131	2043	1419
1	0	0	2264	2486	1130	2048	1420
0	0	0	2272	2491	1135	2049	1423
0	1	0	2268	2490	1127	2043	1417
0	0	0	2269	2489	1139	2044	1421
1	0	1	2263	2481	1110	2037	1411
1	1	5	2269	2488	1132	2046	1421
0	1	2	2268	2491	1135	2049	1423
0	1	2	2273	2493	1134	2046	1421
3	0	1	2269	2488	1130	2045	1420
0	0	3	2267	2486	1130	2043	1420
1	0	3	2264	2486	1130	2044	1419
0	0	0	2271	2492	1134	2048	1424
1	0	6	2271	2488	1126	2041	1421
0	1	2	2269	2489	1130	2045	1421
0	4	0	2263	2480	1122	2037	1414
0	0	0	2278	2499	1137	2054	1427
0	2	1	2270	2489	1129	2045	1420
0	3	2	2266	2486	1130	2045	1422
0	0	0	2272	2492	1135	2046	1418
0	0	6	2272	2491	1131	2046	1420
1	1	0	2270	2489	1132	2045	1420
0	1	0	2269	2490	1130	2045	1420
1	2	1	2263	2481	1122	2038	1413
1	2	2	2269	2488	1130	2045	1419
0	0	0	2270	2489	1132	2046	1421
1	4	1	2271	2492	1133	2049	1423
0	0	3	2269	2488	1131	2045	1421
0	0	0	2269	2487	1128	2039	1414
1	4	1	2268	2489	1131	2045	1421
0	1	0	2265	2489	1129	2046	1419
0	0	6	2269	2489	1131	2046	1419
0	2	2	2263	2480	1125	2042	1418
2	0	6	2271	2492	1135	2049	1423
0	1	1	2271	2491	1133	2046	1421
0	0	1	2268	2488	1132	2046	1431
1	2	2	2270	2491	1133	2051	1425
0	0	0	2271	2491	1133	2048	1422
0	1	1	2270	2487	1126	2041	1413
1	0	0	2271	2489	1131	2045	1421
0	1	1	2268	2486	1130	2045	1419
3	0	0	2268	2489	1129	2046	1419
3	0	0	2262	2479	1125	2044	1421
1	3	5	2281	2493	1134	2048	1421
1	1	2	2271	2491	1133	2048	1420
0	0	0	2270	2490	1132	2046	1420
1	2	1	2268	2487	1133	2045	1419
2	0	6	2265	2481	1125	2038	1415
0	1	0	2268	2489	1131	2046	1419
2	0	5	2268	2488	1132	2048	1424
0	0	0	2273	2493	1133	2048	1423
0	0	0	2265	2486	1129	2043	1419
1	1	0	2270	2486	1130	2045	1420
0	0	0	2269	2489	1131	2042	1422
2	0	0	2271	2491	1136	2049	1424
0	0	0	2272	2491	1133	2048	1421
0	0	0	2270	2489	1132	2044	1421
0	2	3	2265	2483	1126	2037	1414
0	1	2	2269	2488	1133	2045	1421
2	0	2	2267	2488	1132	2044	1421
1	0	0	2269	2487	1133	2049	1423
0	1	2	2267	2489	1134	2048	1422
1	3	1	2269	2487	1131	2045	1420
0	0	1	2269	2488	1132	2046	1421
0	0	2	2269	2492	1132	2041	1417
0	1	2	2267	2488	1132	2046	1421
0	1	1	2263	2480	1128	2037	1415
1	3	5	2269	2490	1132	2050	1424
0	1	2	2271	2491	1133	2048	1423
0	1	5	2271	2490	1131	2046	1422
1	0	5	2268	2487	1131	2044	1421
0	3	5	2269	2489	1132	2046	1421
1	0	0	2260	2486	1130	2046	1417
0	1	2	2272	2492	1135	2048	1422
0	0	0	2270	2489	1128	2043	1419
1	0	0	2270	2489	1133	2044	1420
0	0	0	2260	2481	1123	2038	1413
0	1	1	2269	2488	1132	2046	1422
1	0	0	2269	2488	1132	2046	1422
0	0	0	2270	2491	1136	2050	1424
0	1	0	2270	2491	1134	2045	1422
0	0	0	2266	2487	1129	2042	1415
0	2	0	2271	2489	1132	2044	1420
0	0	0	2268	2483	1127	2043	1420
0	2	2	2267	2489	1130	2045	1421
0	0	2	2261	2478	1126	2036	1417
0	2	2	2269	2490	1133	2050	1424
1	3	5	2272	2493	1133	2048	1422
0	1	4	2271	2490	1131	2048	1422
2	0	2	2269	2490	1131	2047	1421
0	1	0	2267	2487	1129	2044	1421
0	0	4	2268	2486	1128	2040	1415
1	2	2	2270	2490	1131	2050	1424
0	2	0	2267	2486	1133	2048	1423
0	1	0	2273	2491	1132	2048	1422
0	0	5	2264	2482	1125	2042	1418
0	0	3	2271	2490	1132	2046	1416
0	0	0	2267	2489	1131	2045	1421
0	0	1	2269	2489	1133	2046	1420
0	0	5	2268	2487	1131	2047	1425
1	0	0	2268	2487	1131	2043	1416
0	1	1	2272	2491	1134	2047	1422
0	1	0	2267	2488	1129	2047	1421
0	0	0	2270	2489	1131	2048	1421
0	0	6	2262	2481	1128	2043	1418
0	0	2	2269	2489	1124	2039	1417
0	0	2	2269	2489	1131	2049	1423
1	0	0	2270	2489	1123	2046	1421
0	0	1	2269	2489	1131	2045	1421
0	1	1	2269	2488	1127	2045	1421
0	1	0	2265	2482	1124	2036	1413
0	0	0	2269	2489	1132	2048	1422
0	0	0	2266	2485	1130	2045	1421
0	0	5	2262	2476	1119	2038	1415
0	0	2	2269	2488	1130	2046	1420
0	1	0	2270	2487	1132	2045	1422
2	0	1	2269	2491	1135	2048	1425
1	1	0	2272	2491	1133	2048	1422
0	1	2	2266	2484	1128	2042	1414
0	1	0	2269	2489	1132	2045	1421
0	0	0	2269	2493	1132	2046	1420
0	0	5	2268	2485	1131	2046	1422
0	0	0	2261	2481	1129	2043	1422
0	1	0	2271	2492	1134	2047	1423
1	2	1	2272	2491	1134	2048	1422
0	3	0	2269	2489	1131	2045	1421
1	3	0	2269	2488	1130	2045	1418
1	0	3	2264	2481	1125	2040	1407
2	0	3	2273	2493	1134	2048	1423
0	2	0	2270	2490	1132	2047	1422
0	0	0	2271	2491	1133	2047	1422
1	3	0	2273	2493	1137	2053	1425
0	0	0	2270	2489	1132	2045	1422
0	1	0	2272	2490	1131	2047	1421
0	1	0	2270	2491	1132	2046	1422
0	0	2	2271	2491	1133	2046	1418
1	0	2	2269	2490	1132	2046	1422
0	1	0	2264	2482	1124	2040	1417
1	0	3	2273	2493	1135	2051	1425
0	0	3	2274	2493	1132	2048	1425
0	1	0	2270	2491	1132	2049	1423
1	2	0	2268	2489	1141	2045	1422
0	0	2	2268	2489	1130	2048	1419
0	1	0	2271	2491	1132	2044	1422
0	0	0	2270	2490	1127	2046	1423
0	1	1	2271	2493	1136	2051	1426
0	1	0	2267	2484	1128	2041	1417
3	0	0	2271	2493	1134	2049	1423
1	0	2	2271	2493	1132	2048	1423
0	1	2	2270	2491	1132	2048	1425
0	2	2	2272	2494	1137	2051	1426
0	1	0	2272	2493	1132	2048	1423
2	0	2	2273	2494	1133	2044	1417
1	0	2	2271	2491	1133	2048	1422
1	2	0	2271	2487	1131	2046	1421
1	1	0	2272	2491	1131	2048	1421
0	0	0	2264	2481	1124	2041	1415
0	0	1	2272	2491	1135	2051	1424
0	0	4	2272	2490	1131	2046	1422
0	2	2	2271	2490	1132	2043	1420
1	0	4	2269	2488	1130	2046	1420
1	1	1	2269	2483	1128	2040	1413
0	0	0	2270	2490	1133	2046	1420
1	0	0	2266	2488	1131	2046	1423
0	0	0	2271	2493	1134	2051	1424
0	0	5	2264	2484	1128	2043	1419
0	3	1	2270	2490	1132	2044	1416
1	0	3	2272	2489	1133	2048	1419
1	0	0	2270	2490	1132	2045	1421
1	0	3	2269	2490	1131	2046	1422
1	4	2	2269	2488	1131	2045	1422
0	1	0	2267	2485	1124	2038	1413
1	3	2	2271	2492	1135	2052	1424
0	0	4	2270	2489	1131	2048	1421
0	1	0	2271	2489	1131	2046	1419
0	0	0	2261	2480	1129	2042	1419
1	3	3	2270	2488	1131	2041	1419
0	0	3	2270	2490	1130	2046	1420
0	0	0	2269	2490	1134	2050	1426
0	1	2	2273	2494	1135	2048	1422
0	0	3	2268	2486	1126	2039	1415
2	0	5	2271	2490	1131	2048	1421
1	2	1	2269	2490	1130	2047	1419
1	2	1	2270	2493	1131	2046	1420
1	0	2	2264	2484	1130	2044	1420
0	3	0	2263	2484	1128	2044	1420
0	0	5	2269	2490	1126	2042	1419
1	0	1	2269	2489	1133	2047	1420
0	1	0	2269	2490	1133	2045	1418
0	0	0	2269	2489	1129	2048	1425
0	0	0	2268	2486	1127	2041	1415
0	0	0	2272	2492	1132	2048	1422
0	4	2	2269	2488	1132	2048	1422
1	1	0	2269	2488	1133	2046	1421
2	0	3	2266	2486	1129	2043	1420
3	0	0	2261	2485	1129	2044	1416
1	3	5	2270	2490	1130	2050	1423
1	1	0	2274	2494	1126	2042	1419
0	0	0	2271	2490	1133	2048	1423
0	0	2	2262	2482	1119	2038	1413
0	0	0	2270	2489	1133	2046	1421
1	0	4	2268	2487	1132	2045	1421
2	0	5	2268	2489	1132	2045	1422
1	0	2	2270	2489	1129	2045	1421
0	0	3	2267	2486	1131	2044	1419
0	1	0	2264	2487	1131	2046	1420
1	0	0	2273	2492	1135	2048	1423
2	0	2	2271	2483	1126	2041	1418
0	1	0	2270	2490	1132	2046	1421
0	0	2	2269	2489	1132	2046	1420
0	3	2	2269	2488	1130	2045	1420
0	0	3	2269	2489	1134	2049	1424
0	1	1	2267	2484	1126	2042	1419
0	0	0	2271	2492	1134	2046	1417
0	0	2	2272	2491	1132	2048	1422
1	3	0	2270	2489	1132	2045	1419
0	0	6	2268	2489	1132	2045	1420
1	2	1	2262	2477	1119	2036	1413
0	0	0	2269	2489	1130	2046	1420
0	0	5	2269	2487	1131	2047	1423
1	3	1	2269	2491	1135	2048	1424
0	1	0	2271	2490	1133	2046	1420
0	1	0	2269	2487	1128	2038	1415
0	0	0	2270	2486	1130	2043	1420
2	0	6	2267	2487	1131	2044	1420
1	0	2	2267	2486	1128	2045	1419
0	0	2	2260	2479	1125	2037	1420
0	0	2	2262	2477	1125	2035	1413
0	0	3	2265	2485	1130	2043	1418
1	0	2	2267	2487	1128	2051	1418
2	0	2	2267	2485	1131	2044	1418
0	2	0	2273	2487	1133	2044	1423
0	0	4	2269	2485	1127	2039	1413
0	0	2	2268	2486	1136	2044	1418
0	1	0	2265	2482	1128	2043	1418
0	1	0	2266	2485	1129	2043	1416
0	0	0	2257	2473	1123	2038	1414
0	0	2	2266	2484	1128	2044	1419
0	2	1	2268	2489	1133	2046	1421
0	0	0	2268	2485	1132	2045	1420
0	0	0	2266	2485	1129	2042	1417
1	0	0	2264	2479	1124	2037	1410
0	0	0	2266	2484	1118	2042	1418
0	1	0	2265	2483	1130	2042	1419
1	3	0	2256	2485	1132	2045	1422
0	1	3	2265	2485	1131	2042	1419
0	0	0	2258	2475	1122	2039	1416
0	0	2	2268	2486	1129	2048	1417
0	0	2	2266	2486	1129	2043	1419
0	0	2	2268	2488	1134	2049	1424
0	1	0	2268	2490	1132	2045	1420
0	1	0	2265	2484	1124	2036	1411
0	0	0	2267	2485	1130	2043	1419
0	0	0	2265	2484	1130	2040	1418
0	1	0	2267	2485	1131	2043	1417
1	0	1	2265	2477	1127	2033	1416
0	0	0	2268	2488	1130	2039	1417
1	0	2	2265	2486	1130	2045	1419
0	0	0	2267	2487	1131	2044	1419
0	1	0	2266	2486	1128	2041	1418
0	0	1	2262	2479	1123	2035	1413
0	2	2	2269	2490	1133	2047	1423
1	0	2	2269	2489	1130	2045	1419
0	0	0	2265	2485	1128	2043	1417
0	0	0	2267	2486	1128	2044	1419
0	0	4	2258	2477	1125	2039	1419
0	0	0	2267	2489	1132	2042	1420
0	0	0	2269	2486	1133	2045	1420
0	1	0	2268	2487	1132	2044	1419
0	0	0	2266	2486	1130	2042	1419
0	1	1	2262	2478	1123	2035	1410
0	2	1	2266	2485	1129	2043	1418
0	1	0	2265	2484	1129	2039	1420
0	0	3	2267	2486	1133	2047	1420
1	0	4	2263	2484	1129	2042	1418
0	0	1	2267	2484	1123	2040	1418
0	3	1	2266	2486	1130	2043	1419
0	4	4	2266	2484	1130	2037	1410
0	1	1	2266	2484	1129	2042	1417
0	2	2	2260	2475	1122	2033	1412
0	0	0	2266	2488	1133	2048	1422
0	0	2	2265	2484	1129	2041	1417
0	0	1	2263	2481	1129	2041	1416
1	0	0	2265	2483	1131	2042	1417
0	1	0	2260	2478	1125	2039	1416
0	0	0	2266	2480	1128	2043	1418
0	2	0	2266	2487	1129	2042	1418
0	0	0	2266	2485	1130	2041	1413
0	3	1	2265	2483	1129	2039	1417
0	0	0	2259	2476	1120	2033	1407
0	0	0	2266	2483	1128	2040	1418
0	2	2	2264	2483	1129	2040	1418
2	0	0	2264	2484	1135	2045	1421
0	0	0	2263	2484	1129	2041	1417
2	0	0	2260	2477	1128	2040	1415
0	0	0	2264	2484	1129	2040	1418
0	0	0	2264	2485	1131	2034	1412
0	0	0	2264	2482	1129	2040	1417
0	0	6	2261	2478	1125	2035	1410
0	0	0	2259	2476	1121	2032	1408
0	0	0	2263	2482	1128	2039	1417
0	1	0	2260	2481	1128	2039	1417
0	0	4	2263	2483	1132	2045	1420
2	0	0	2262	2479	1129	2039	1416
3	1	0	2261	2480	1127	2039	1417
0	0	2	2263	2481	1128	2038	1416
0	3	1	2260	2479	1126	2038	1415
0	1	0	2258	2474	1121	2031	1408
0	0	4	2261	2479	1126	2038	1416
0	0	0	2260	2478	1127	2037	1414
0	0	0	2259	2478	1126	2039	1418
1	0	1	2256	2472	1125	2034	1416
0	0	0	2263	2480	1129	2039	1416
0	0	1	2261	2478	1126	2038	1415
2	0	4	2260	2480	1126	2038	1415
0	1	0	2260	2479	1126	2037	1414
0	0	0	2256	2473	1120	2031	1408
0	0	1	2260	2478	1129	2039	1417
1	0	4	2261	2481	1129	2042	1416
0	0	0	2263	2479	1129	2040	1424
2	0	3	2255	2474	1122	2036	1413
0	0	0	2260	2477	1124	2038	1413
0	3	1	2259	2479	1127	2037	1415
0	0	2	2262	2482	1131	2041	1417
2	0	1	2263	2482	1139	2039	1415
0	1	0	2261	2478	1126	2037	1415
0	1	2	2256	2471	1119	2029	1407
0	0	4	2259	2478	1126	2036	1415
0	2	0	2259	2477	1126	2035	1414
0	0	0	2259	2477	1126	2039	1418
0	1	0	2251	2476	1126	2038	1416
0	1	1	2262	2481	1127	2038	1415
0	2	0	2260	2479	1129	2038	1415
1	0	0	2260	2478	1127	2039	1415
0	0	5	2259	2476	1127	2037	1419
0	0	1	2256	2471	1118	2027	1406
1	0	2	2260	2477	1126	2039	1416
0	0	2	2260	2481	1130	2042	1418
0	1	0	2262	2481	1129	2039	1415
0	2	0	2257	2475	1125	2034	1415
1	0	3	2259	2475	1127	2037	1413
0	1	0	2259	2475	1120	2037	1417
0	1	0	2260	2481	1131	2042	1419
0	1	0	2265	2482	1130	2038	1417
0	0	0	2261	2479	1127	2038	1415
1	4	2	2254	2471	1120	2025	1406
0	1	0	2260	2479	1126	2035	1417
0	2	0	2260	2476	1127	2039	1418
0	0	1	2263	2482	1131	2041	1416
0	0	5	2259	2476	1127	2037	1414
0	0	2	2259	2475	1126	2036	1413
0	1	0	2260	2478	1132	2038	1416
0	0	1	2259	2478	1129	2035	1410
0	1	0	2260	2478	1125	2037	1415
2	0	2	2253	2468	1119	2033	1411
0	0	2	2263	2482	1131	2041	1417
0	1	0	2260	2479	1127	2039	1415
0	0	5	2261	2479	1128	2037	1415
0	0	4	2258	2477	1125	2037	1414
1	2	1	2257	2477	1128	2039	1416
3	0	0	2260	2478	1126	2039	1412
0	1	0	2261	2479	1128	2038	1414
0	1	0	2260	2479	1127	2033	1409
1	0	1	2259	2477	1129	2037	1415
0	0	0	2251	2469	1119	2027	1406
0	2	0	2260	2478	1127	2040	1418
0	2	3	2261	2482	1129	2039	1418
0	0	0	2262	2482	1127	2039	1415
0	0	0	2259	2477	1126	2036	1415
0	0	0	2255	2477	1125	2032	1411
1	1	0	2260	2478	1126	2038	1415
0	1	0	2259	2479	1123	2032	1411
1	3	1	2260	2478	1129	2040	1417
1	4	2	2257	2474	1122	2031	1408
0	3	2	2262	2480	1125	2038	1417
0	3	0	2260	2479	1126	2038	1415
0	1	0	2260	2479	1127	2037	1414
0	1	0	2262	2481	1129	2042	1419
3	0	7	2261	2477	1127	2036	1416
0	1	0	2258	2477	1124	2030	1410
2	0	3	2260	2479	1126	2039	1416
1	1	0	2260	2478	1121	2035	1412
0	1	0	2259	2478	1117	2037	1416
0	0	5	2253	2469	1120	2032	1412
0	0	0	2262	2482	1131	2042	1417
1	1	1	2262	2481	1128	2038	1414
1	0	2	2261	2479	1127	2037	1415
2	0	1	2259	2477	1126	2038	1414
2	0	1	2258	2473	1124	2030	1407
0	0	3	2260	2477	1126	2037	1415
0	0	2	2251	2471	1123	2037	1417
0	0	2	2262	2483	1131	2041	1417
2	0	2	2256	2473	1122	2034	1412
0	1	6	2261	2479	1127	2034	1405
0	1	1	2260	2477	1127	2036	1415
1	0	0	2260	2476	1129	2039	1418
1	4	1	2263	2483	1130	2043	1419
0	1	2	2261	2479	1129	2039	1415
0	2	0	2258	2470	1122	2029	1405
0	0	0	2261	2478	1126	2037	1416
0	3	0	2251	2469	1116	2025	1409
0	2	0	2252	2464	1117	2028	1404
2	0	0	2257	2474	1125	2034	1412
0	0	1	2257	2474	1125	2038	1415
0	0	1	2259	2479	1127	2036	1413
0	0	1	2256	2475	1125	2034	1412
0	0	1	2257	2473	1124	2031	1407
0	2	2	2257	2475	1126	2035	1412
0	0	6	2256	2475	1125	2035	1412
2	0	0	2257	2475	1124	2035	1415
0	0	0	2251	2469	1120	2031	1410
0	1	1	2260	2479	1127	2036	1414
1	0	0	2258	2474	1127	2035	1411
0	1	1	2257	2474	1123	2034	1411
1	0	5	2255	2473	1125	2034	1415
0	0	1	2256	2473	1118	2030	1405
0	1	1	2256	2474	1124	2037	1415
0	0	0	2259	2477	1128	2039	1414
0	3	1	2260	2478	1126	2037	1415
0	1	2	2255	2472	1124	2032	1410
0	2	2	2249	2464	1116	2021	1402
0	2	2	2254	2470	1125	2035	1415
0	1	1	2257	2476	1127	2034	1413
0	0	4	2257	2473	1124	2033	1411
0	1	5	2253	2468	1122	2033	1411
0	0	0	2254	2473	1120	2026	1405
0	0	0	2255	2472	1125	2032	1410
0	0	0	2255	2468	1121	2032	1410
0	0	0	2255	2473	1124	2035	1413
0	0	2	2251	2466	1117	2025	1406
1	0	0	2254	2473	1130	2033	1412
0	0	0	2254	2471	1124	2031	1413
0	0	0	2255	2473	1123	2034	1410
0	0	0	2253	2471	1124	2032	1411
0	3	1	2254	2469	1120	2027	1405
0	0	5	2254	2474	1126	2038	1414
0	0	0	2257	2471	1125	2033	1412
0	0	1	2254	2474	1120	2034	1414
0	2	0	2258	2477	1129	2037	1414
0	0	0	2251	2465	1117	2024	1400
0	0	5	2256	2474	1122	2035	1411
0	1	1	2256	2474	1124	2035	1413
0	1	1	2257	2473	1124	2033	1411
2	0	0	2255	2471	1123	2033	1413
0	1	2	2254	2471	1120	2030	1409
0	0	0	2257	2477	1129	2036	1414
0	0	0	2257	2473	1123	2033	1412
0	1	1	2256	2473	1125	2033	1412
0	4	2	2247	2464	1114	2026	1408
0	0	1	2256	2474	1124	2037	1413
0	0	0	2254	2472	1125	2034	1412
0	1	1	2255	2474	1124	2036	1415
0	0	0	2256	2475	1127	2038	1416
0	1	2	2257	2475	1123	2027	1406
1	0	0	2257	2475	1122	2032	1412
0	3	4	2256	2474	1125	2035	1412
0	0	0	2256	2473	1119	2031	1411
0	3	3	2257	2475	1125	2033	1412
0	1	0	2246	2467	1118	2025	1407
0	0	0	2256	2474	1125	2034	1412
1	0	0	2256	2473	1125	2037	1415
1	0	6	2259	2478	1125	2038	1415
1	0	0	2257	2477	1127	2034	1414
0	0	0	2255	2472	1121	2024	1408
0	0	0	2256	2474	1121	2036	1413
0	0	0	2255	2463	1123	2033	1412
1	0	0	2256	2475	1126	2035	1413
1	0	0	2250	2469	1122	2029	1412
1	1	4	2258	2479	1127	2040	1412
0	2	2	2259	2477	1128	2035	1415
0	1	1	2257	2476	1126	2034	1413
0	0	2	2256	2473	1125	2034	1413
0	0	0	2252	2468	1119	2030	1404
0	1	2	2257	2476	1127	2034	1410
0	1	0	2260	2478	1127	2038	1415
1	0	0	2257	2468	1121	2035	1411
0	3	1	2257	2476	1125	2036	1413
0	0	0	2249	2468	1120	2031	1413
0	1	3	2258	2478	1128	2040	1412
0	1	1	2260	2479	1126	2037	1413
0	1	3	2258	2476	1126	2036	1414
0	0	0	2258	2475	1126	2035	1412
2	0	6	2254	2469	1120	2029	1407
0	0	0	2257	2476	1126	2034	1414
1	0	0	2251	2472	1123	2034	1414
1	2	3	2259	2479	1129	2040	1417
0	3	1	2254	2469	1124	2035	1412
0	1	0	2257	2476	1121	2026	1410
0	1	1	2256	2475	1124	2035	1411
0	0	0	2257	2475	1124	2035	1412
0	0	0	2256	2475	1126	2035	1411
2	0	0	2256	2474	1126	2034	1411
1	0	0	2252	2468	1120	2026	1404
0	1	2	2256	2473	1124	2032	1412
2	0	5	2249	2469	1121	2032	1412
0	2	5	2256	2473	1124	2032	1414
0	0	0	2255	2474	1125	2036	1416
0	0	0	2257	2475	1125	2034	1413
0	2	3	2256	2474	1125	2033	1413
0	1	2	2253	2471	1124	2033	1411
0	1	1	2256	2474	1121	2029	1406
1	2	2	2255	2474	1124	2035	1415
0	0	1	2257	2476	1127	2037	1414
0	0	0	2257	2475	1121	2034	1412
1	2	2	2247	2463	1114	2022	1407
0	1	5	2254	2474	1120	2035	1411
1	3	2	2255	2474	1124	2033	1412
0	0	0	2256	2472	1125	2034	1411
0	0	0	2255	2473	1125	2036	1415
0	0	0	2255	2473	1122	2031	1407
1	4	1	2258	2475	1127	2035	1412
1	3	1	2253	2473	1125	2033	1411
0	0	3	2256	2473	1126	2033	1412
0	1	0	2249	2465	1120	2030	1410
3	0	5	2255	2474	1124	2033	1411
1	0	3	2258	2477	1125	2036	1412
0	2	2	2258	2474	1127	2035	1413
2	0	3	2257	2475	1125	2035	1413
0	0	0	2255	2474	1118	2034	1412
2	0	1	2255	2470	1119	2025	1404
0	4	2	2256	2475	1128	2036	1415
2	0	0	2256	2475	1127	2036	1410
0	1	2	2258	2477	1125	2035	1414
0	1	0	2249	2468	1120	2032	1411
1	0	0	2256	2474	1124	2030	1411
0	0	0	2257	2475	1125	2034	1413
0	1	0	2256	2475	1124	2035	1413
1	2	0	2256	2474	1127	2038	1417
1	0	2	2255	2470	1120	2028	1407
0	1	2	2258	2476	1125	2034	1414
0	0	5	2256	2474	1124	2034	1413
1	2	0	2257	2474	1124	2034	1413
1	0	0	2252	2473	1122	2033	1412
2	0	2	2251	2467	1120	2032	1412
1	0	3	2255	2474	1124	2028	1412
2	0	3	2257	2475	1127	2036	1417
0	0	0	2260	2479	1128	2038	1415
1	0	2	2257	2476	1124	2035	1413
0	0	0	2253	2468	1119	2027	1407
2	0	3	2257	2477	1126	2034	1414
1	0	5	2255	2473	1125	2033	1411
0	0	0	2256	2474	1124	2035	1412
1	4	0	2250	2470	1122	2033	1411
1	0	4	2256	2472	1121	2035	1414
2	0	0	2258	2478	1128	2036	1414
0	1	0	2257	2476	1126	2034	1413
0	1	1	2255	2474	1123	2034	1409
0	1	0	2249	2465	1115	2022	1405
0	0	0	2255	2472	1124	2033	1409
0	0	0	2254	2473	1124	2033	1411
1	2	0	2255	2475	1126	2036	1416
1	0	5	2254	2472	1124	2033	1411
0	0	0	2250	2468	1120	2030	1408
0	0	0	2257	2472	1122	2032	1412
0	0	0	2255	2474	1126	2036	1413
0	0	0	2257	2477	1129	2038	1416
1	0	4	2259	2478	1127	2036	1415
1	2	2	2252	2467	1121	2026	1407
0	1	0	2257	2475	1124	2035	1413
2	0	1	2256	2474	1125	2034	1413
0	0	1	2256	2475	1126	2034	1414
1	0	0	2254	2473	1128	2035	1416
1	0	0	2253	2476	1127	2037	1410
0	2	1	2258	2478	1128	2036	1415
1	3	0	2257	2476	1125	2027	1409
1	0	4	2257	2476	1125	2033	1413
0	1	0	2251	2466	1120	2026	1405
0	1	1	2256	2474	1125	2034	1412
0	0	5	2256	2476	1127	2037	1415
1	2	0	2255	2473	1121	2034	1413
0	0	0	2256	2473	1125	2034	1412
0	1	0	2253	2472	1124	2037	1415
0	4	2	2254	2474	1126	2033	1410
0	1	0	2258	2476	1125	2034	1412
0	1	2	2256	2474	1123	2027	1409
0	1	0	2255	2473	1124	2033	1408
1	0	5	2248	2462	1117	2025	1405
0	0	1	2255	2472	1124	2033	1412
0	0	3	2262	2473	1125	2034	1414
0	1	0	2258	2477	1127	2034	1414
0	1	0	2252	2473	1124	2031	1410
0	0	5	2253	2471	1119	2026	1403
0	4	2	2254	2472	1124	2030	1411
0	1	1	2254	2464	1118	2028	1408
2	0	3	2253	2472	1123	2031	1410
0	0	2	2246	2463	1115	2028	1409
0	1	0	2256	2476	1126	2034	1409
0	4	0	2253	2473	1125	2033	1412
1	6	0	2254	2474	1124	2033	1411
0	2	0	2255	2474	1118	2035	1414
0	3	1	2257	2477	1128	2038	1414
0	0	0	2252	2468	1118	2027	1406
0	1	0	2261	2481	1127	2040	1419
0	3	2	2259	2482	1126	2038	1415
0	4	2	2253	2470	1117	2031	1411
0	1	2	2260	2478	1125	2038	1415
0	1	0	2260	2478	1130	2042	1419
0	1	0	2263	2484	1132	2041	1418
0	0	0	2261	2481	1128	2035	1416
0	0	5	2259	2473	1121	2029	1408
1	1	0	2262	2478	1128	2036	1416
0	0	0	2261	2480	1127	2040	1418
0	1	0	2257	2479	1125	2038	1416
0	0	0	2255	2469	1123	2039	1416
0	0	0	2265	2485	1130	2039	1418
1	0	2	2262	2482	1133	2039	1416
1	4	2	2263	2479	1127	2038	1416
0	0	1	2260	2479	1127	2038	1413
0	4	2	2257	2473	1122	2030	1408
0	0	0	2261	2478	1127	2040	1417
2	0	6	2262	2482	1131	2043	1420
0	0	0	2261	2479	1127	2038	1416
1	2	2	2261	2479	1126	2038	1416
0	0	2	2253	2471	1123	2033	1413
0	3	3	2261	2480	1128	2038	1419
0	1	1	2265	2482	1130	2042	1417
0	0	2	2261	2479	1127	2035	1415
0	3	5	2261	2479	1127	2039	1417
1	2	2	2254	2471	1120	2029	1410
0	1	0	2263	2484	1132	2044	1419
1	2	2	2263	2483	1129	2040	1416
0	1	2	2262	2482	1127	2039	1416
0	1	1	2257	2476	1124	2037	1414
0	0	2	2260	2477	1125	2036	1415
0	0	4	2262	2478	1127	2038	1415
0	0	2	2259	2480	1128	2038	1416
2	0	2	2260	2483	1131	2041	1419
0	0	3	2259	2474	1122	2029	1409
1	2	1	2262	2482	1126	2039	1417
1	2	2	2262	2481	1128	2038	1417
1	1	0	2260	2477	1125	2038	1416
0	1	0	2261	2480	1127	2038	1416
0	0	0	2257	2478	1127	2041	1417
0	0	0	2262	2483	1129	2041	1415
0	0	1	2266	2482	1130	2040	1417
0	0	3	2262	2481	1128	2032	1413
0	0	0	2263	2480	1127	2039	1415
1	4	3	2252	2470	1119	2027	1407
0	1	0	2261	2480	1127	2039	1416
0	0	0	2260	2480	1129	2041	1420
2	0	0	2265	2486	1131	2041	1417
0	0	0	2261	2481	1128	2037	1416
1	0	3	2261	2480	1127	2034	1413
1	3	2	2261	2482	1127	2039	1416
0	1	2	2260	2478	1124	2036	1415
0	1	2	2262	2480	1128	2038	1417
1	2	2	2253	2471	1114	2033	1415
2	0	5	2255	2473	1119	2032	1408
1	0	4	2262	2481	1127	2039	1417
0	0	3	2260	2480	1128	2038	1416
0	1	0	2262	2481	1128	2040	1417
0	4	2	2259	2479	1129	2041	1419
0	1	2	2264	2487	1128	2036	1413
1	0	0	2263	2483	1129	2041	1417
1	0	2	2262	2476	1125	2037	1415
1	0	3	2261	2480	1129	2039	1417
0	0	0	2257	2472	1118	2031	1412
0	0	0	2263	2481	1127	2038	1412
2	0	0	2261	2480	1128	2042	1419
1	0	2	2264	2486	1131	2042	1419
0	0	0	2263	2482	1128	2040	1417
0	1	1	2263	2475	1120	2033	1410
3	0	0	2262	2481	1127	2039	1414
0	2	2	2255	2477	1125	2038	1416
1	0	0	2261	2479	1128	2038	1415
1	3	5	2263	2483	1127	2039	1417
1	3	0	2256	2470	1120	2032	1411
0	1	2	2262	2481	1127	2038	1411
1	2	0	2261	2480	1129	2038	1417
0	1	3	2261	2481	1126	2039	1418
0	1	2	2263	2484	1130	2043	1418
0	1	1	2261	2479	1124	2033	1410
0	0	0	2264	2482	1129	2040	1416
1	0	5	2258	2479	1125	2038	1416
0	0	0	2265	2480	1129	2039	1416
1	0	0	2253	2473	1124	2035	1413
0	1	0	2261	2481	1125	2034	1416
0	0	2	2265	2481	1130	2042	1418
1	0	1	2265	2483	1130	2039	1418
1	0	3	2262	2480	1128	2038	1415
1	1	3	2255	2473	1119	2029	1407
0	0	0	2260	2479	1128	2038	1416
1	3	1	2260	2480	1128	2038	1417
2	0	2	2260	2478	1127	2038	1412
0	3	1	2263	2481	1129	2039	1417
0	0	0	2254	2475	1123	2037	1413
0	0	0	2260	2476	1119	2035	1413
0	1	0	2262	2481	1126	2041	1419
1	2	0	2257	2475	1120	2031	1409
0	1	1	2258	2476	1121	2027	1409
1	1	1	2261	2479	1126	2040	1418
0	1	0	2263	2483	1131	2043	1419
0	1	2	2264	2484	1131	2041	1417
0	0	0	2257	2472	1124	2031	1413
0	0	0	2263	2480	1126	2038	1415
2	0	1	2263	2481	1128	2038	1416
0	0	2	2261	2481	1127	2037	1416
0	0	2	2261	2477	1126	2040	1417
0	4	5	2259	2476	1124	2034	1411
0	1	2	2265	2485	1130	2040	1417
0	1	0	2262	2481	1128	2039	1416
0	1	1	2260	2480	1128	2037	1416
0	0	0	2256	2474	1125	2035	1413
1	2	3	2262	2478	1126	2038	1414
0	1	0	2262	2480	1129	2038	1418
1	1	1	2264	2485	1132	2043	1417
2	0	3	2263	2483	1129	2039	1417
0	0	5	2260	2479	1125	2037	1415
1	4	1	2254	2475	1123	2033	1413
1	0	2	2265	2484	1130	2041	1417
0	1	0	2262	2482	1127	2039	1416
0	1	0	2261	2479	1128	2038	1417
0	0	0	2257	2476	1124	2036	1413
1	2	2	2261	2477	1125	2037	1413
1	3	1	2261	2479	1127	2038	1416
1	3	2	2261	2482	1131	2040	1417
2	0	0	2262	2482	1127	2039	1416
3	0	3	2255	2472	1120	2029	1407
1	1	0	2261	2481	1128	2038	1415
1	4	1	2260	2478	1128	2037	1413
0	2	2	2261	2480	1126	2038	1415
2	0	0	2258	2476	1128	2039	1418
0	0	0	2263	2483	1128	2036	1409
0	0	0	2263	2481	1126	2039	1415
0	2	2	2261	2482	1124	2037	1414
0	0	0	2261	2480	1127	2034	1413
0	1	0	2261	2481	1129	2042	1418
0	0	0	2259	2477	1121	2031	1408
0	0	0	2262	2483	1128	2039	1415
2	0	0	2261	2479	1128	2038	1416
0	3	2	2261	2479	1128	2038	1415
0	2	1	2258	2477	1126	2037	1415
1	1	2	2259	2477	1125	2034	1412
0	0	0	2262	2480	1130	2041	1419
0	0	0	2264	2481	1126	2038	1415
0	1	0	2262	2481	1128	2037	1416
0	1	2	2256	2471	1120	2030	1409
1	4	3	2261	2479	1127	2037	1415
0	0	0	2259	2478	1127	2037	1415
0	3	2	2261	2479	1128	2039	1418
0	1	2	2261	2482	1135	2040	1416
0	1	0	2261	2478	1123	2030	1408
3	0	6	2260	2479	1127	2034	1414
0	0	2	2259	2478	1126	2036	1415
0	1	2	2258	2478	1122	2039	1415
0	2	3	2262	2483	1129	2040	1417
1	2	3	2254	2471	1121	2030	1409
0	2	0	2260	2478	1129	2037	1414
0	0	2	2260	2478	1125	2038	1414
0	1	6	2259	2479	1127	2038	1415
1	0	0	2258	2477	1125	2037	1415
0	4	0	2258	2474	1126	2034	1412
0	2	4	2264	2483	1130	2041	1416
0	0	1	2258	2478	1125	2039	1416
0	0	2	2261	2479	1129	2038	1416
0	0	0	2254	2469	1120	2034	1412
0	4	3	2260	2478	1126	2032	1410
2	0	0	2261	2478	1126	2037	1417
3	0	3	2260	2482	1130	2042	1420
0	1	0	2263	2481	1129	2041	1416
1	0	0	2258	2475	1121	2032	1407
0	0	2	2257	2473	1122	2030	1408
0	2	5	2258	2480	1127	2037	1416
0	0	0	2255	2477	1127	2040	1420
0	1	2	2264	2485	1130	2042	1418
1	3	7	2252	2473	1123	2034	1414
0	0	0	2261	2479	1128	2027	1412
0	1	3	2262	2479	1127	2039	1415
1	0	0	2262	2481	1127	2039	1416
1	0	0	2260	2479	1128	2038	1416
3	0	1	2256	2474	1122	2035	1411
1	0	1	2266	2485	1131	2040	1418
1	0	0	2260	2480	1126	2039	1415
1	0	0	2259	2480	1128	2039	1416
0	1	0	2255	2474	1125	2035	1412
1	1	6	2262	2475	1119	2036	1415
1	0	0	2261	2479	1129	2038	1415
0	2	4	2260	2482	1130	2043	1421
0	1	2	2264	2484	1129	2042	1417
0	1	0	2262	2484	1127	2040	1416
0	1	0	2257	2472	1122	2031	1409
2	0	0	2262	2480	1128	2040	1417
0	0	0	2260	2480	1129	2043	1421
0	1	3	2266	2486	1133	2043	1420
0	1	0	2263	2486	1133	2045	1422
1	3	1	2264	2482	1127	2041	1417
1	4	2	2264	2483	1127	2041	1417
0	1	0	2262	2482	1128	2040	1417
1	4	6	2259	2475	1124	2036	1412
1	0	0	2269	2488	1132	2045	1420
2	0	5	2266	2487	1129	2043	1417
1	0	2	2265	2483	1129	2039	1417
1	4	2	2257	2476	1125	2038	1415
1	0	0	2264	2481	1126	2040	1417
0	1	1	2264	2482	1127	2041	1418
0	2	2	2265	2485	1133	2044	1422
2	0	0	2267	2485	1131	2043	1418
0	0	0	2259	2477	1122	2033	1409
1	2	2	2264	2484	1129	2040	1417
0	0	0	2264	2483	1126	2041	1417
2	0	6	2267	2488	1133	2045	1419
0	2	0	2262	2482	1127	2040	1417
0	1	0	2264	2483	1129	2042	1413
0	0	3	2264	2481	1126	2041	1416
0	0	0	2266	2483	1130	2045	1422
0	2	2	2266	2487	1133	2045	1418
0	1	0	2265	2484	1131	2042	1418
0	1	2	2259	2475	1121	2033	1408
0	0	0	2264	2483	1128	2042	1417
1	2	0	2262	2483	1128	2040	1417
1	3	4	2263	2481	1129	2042	1416
0	1	0	2260	2477	1127	2043	1419
1	0	4	2265	2486	1131	2043	1417
1	0	6	2266	2486	1130	2035	1418
0	0	1	2265	2485	1127	2039	1416
0	0	2	2263	2483	1128	2041	1416
2	0	5	2256	2474	1121	2032	1409
0	2	3	2264	2483	1130	2041	1417
1	4	3	2263	2483	1130	2041	1422
0	0	0	2265	2487	1132	2041	1420
0	1	0	2264	2482	1129	2041	1416
0	2	3	2261	2479	1126	2039	1416
1	0	0	2262	2481	1127	2037	1413
1	0	5	2265	2485	1131	2045	1421
1	0	3	2265	2488	1130	2041	1419
0	1	0	2266	2485	1130	2042	1418
3	0	0	2258	2474	1117	2031	1409
0	0	6	2264	2485	1128	2042	1418
0	0	0	2263	2482	1128	2041	1417
0	1	0	2264	2482	1131	2041	1418
0	1	0	2259	2481	1128	2048	1420
0	0	0	2266	2486	1128	2039	1414
2	0	0	2267	2485	1131	2043	1419
0	1	1	2264	2480	1128	2041	1416
0	1	2	2265	2483	1129	2040	1417
1	1	2	2256	2473	1122	2033	1412
2	0	0	2263	2484	1128	2041	1414
1	0	5	2263	2482	1130	2044	1421
2	0	0	2267	2488	1133	2045	1419
0	0	0	2268	2486	1131	2043	1420
0	0	0	2263	2482	1128	2041	1417
0	1	1	2263	2483	1124	2033	1412
0	1	1	2263	2482	1127	2041	1419
0	0	2	2262	2477	1127	2039	1417
0	0	0	2266	2484	1130	2046	1422
0	1	0	2261	2478	1125	2036	1415
1	0	6	2268	2486	1131	2043	1413
0	0	1	2265	2483	1129	2042	1417
0	3	3	2264	2483	1129	2041	1417
0	1	2	2263	2482	1124	2040	1414
0	0	0	2261	2478	1123	2031	1410
2	0	5	2266	2487	1133	2047	1421
0	1	6	2263	2484	1130	2042	1418
0	1	0	2266	2484	1131	2041	1418
0	3	3	2249	2476	1124	2037	1414
0	0	0	2265	2484	1126	2031	1415
1	0	5	2265	2483	1128	2040	1418
0	0	0	2267	2487	1130	2043	1418
0	0	3	2265	2486	1130	2041	1419
0	2	2	2263	2482	1129	2041	1417
2	0	5	2261	2477	1121	2034	1409
0	1	0	2265	2483	1129	2041	1418
0	2	0	2261	2482	1129	2045	1421
1	0	6	2268	2488	1132	2045	1420
0	0	0	2258	2479	1126	2032	1417
0	2	2	2265	2485	1124	2034	1415
0	1	0	2265	2484	1130	2041	1418
2	0	0	2265	2484	1129	2042	1418
0	0	1	2262	2485	1128	2042	1420
0	1	3	2259	2479	1125	2036	1413
1	3	3	2269	2488	1133	2044	1421
1	3	3	2263	2484	1129	2042	1416
0	0	0	2264	2484	1130	2041	1417
0	1	1	2261	2480	1126	2038	1416
0	2	2	2257	2474	1127	2039	1414
1	0	0	2268	2485	1124	2042	1418
0	1	0	2267	2485	1131	2044	1420
1	0	3	2266	2485	1131	2042	1417
3	0	0	2267	2488	1133	2046	1423
0	0	0	2262	2480	1125	2035	1411
1	0	0	2265	2484	1128	2041	1417
2	0	0	2262	2483	1130	2044	1421
0	0	5	2269	2486	1128	2040	1414
0	0	5	2268	2482	1132	2044	1420
0	1	2	2266	2483	1130	2043	1418
0	1	3	2265	2484	1129	2042	1417
0	1	0	2260	2476	1123	2038	1415
0	1	0	2269	2490	1135	2048	1422
0	1	2	2268	2487	1132	2045	1421
0	0	2	2267	2485	1131	2042	1419
0	0	5	2264	2482	1128	2040	1418
0	1	1	2258	2477	1122	2034	1409
1	1	1	2265	2485	1128	2042	1416
0	0	5	2265	2483	1129	2044	1421
0	0	0	2266	2487	1132	2047	1421
1	0	3	2260	2481	1126	2035	1417
2	0	0	2267	2483	1131	2043	1418
0	0	0	2267	2486	1131	2043	1418
0	0	0	2265	2483	1126	2042	1418
0	0	0	2267	2489	1133	2042	1419
0	1	0	2266	2485	1130	2043	1417
1	3	2	2263	2478	1120	2034	1410
0	0	0	2266	2485	1131	2042	1418
0	2	3	2265	2484	1128	2042	1418
0	3	3	2265	2483	1129	2042	1419
0	2	6	2260	2481	1127	2044	1419
2	0	5	2269	2487	1131	2044	1419
2	0	0	2267	2486	1130	2044	1420
0	0	0	2267	2484	1130	2041	1418
0	1	4	2265	2483	1129	2042	1418
0	2	2	2260	2477	1117	2034	1406
2	0	0	2266	2485	1130	2044	1421
1	0	0	2268	2489	1134	2044	1422
0	0	0	2269	2487	1131	2045	1419
0	1	3	2262	2482	1128	2040	1417
0	2	2	2263	2484	1128	2044	1415
0	2	6	2266	2485	1129	2042	1421
1	4	0	2269	2490	1133	2046	1422
1	0	0	2267	2483	1128	2044	1419
0	1	2	2267	2484	1130	2043	1418
0	1	1	2261	2479	1124	2034	1411
2	0	1	2266	2484	1128	2043	1418
0	1	2	2265	2485	1128	2043	1420
3	0	4	2265	2488	1134	2048	1422
0	1	0	2266	2485	1131	2043	1420
0	0	0	2266	2485	1129	2039	1415
1	0	3	2267	2487	1130	2043	1419
1	3	2	2265	2484	1128	2039	1417
0	0	1	2264	2484	1130	2041	1418
0	1	0	2257	2475	1123	2035	1414
1	0	0	2268	2490	1133	2048	1423
2	0	5	2268	2487	1131	2043	1419
0	1	1	2265	2484	1129	2042	1418
1	4	2	2262	2481	1127	2040	1415
0	1	0	2264	2479	1125	2032	1411
1	0	2	2264	2483	1128	2038	1414
2	0	2	2267	2485	1131	2043	1420
2	0	3	2263	2481	1126	2042	1416
1	0	5	2262	2479	1126	2038	1415
0	0	1	2253	2472	1118	2031	1409
0	1	0	2261	2479	1128	2038	1412
0	3	0	2261	2479	1126	2040	1418
0	0	2	2263	2481	1132	2042	1417
2	0	0	2262	2481	1128	2038	1416
0	3	2	2261	2474	1121	2033	1407
0	3	1	2260	2480	1128	2039	1417
0	1	0	2259	2479	1127	2039	1414
0	0	0	2261	2480	1127	2038	1414
0	0	3	2254	2470	1121	2035	1413
0	2	1	2263	2485	1128	2039	1414
0	0	0	2265	2484	1128	2041	1417
0	2	0	2263	2477	1129	2036	1407
0	0	0	2259	2479	1125	2038	1415
0	0	0	2259	2479	1126	2038	1417
0	3	0	2261	2478	1124	2036	1413
2	0	0	2267	2487	1130	2043	1419
0	0	0	2263	2481	1127	2039	1417
1	0	0	2262	2482	1127	2038	1413
0	0	4	2255	2471	1119	2034	1413
0	1	0	2262	2480	1129	2040	1410
0	2	5	2261	2481	1128	2039	1418
0	0	0	2262	2482	1131	2045	1414
0	0	5	2264	2484	1129	2041	1418
0	0	1	2261	2474	1125	2030	1408
0	0	0	2263	2482	1127	2040	1416
0	1	0	2261	2479	1128	2039	1415
0	0	0	2262	2479	1127	2039	1416
0	1	1	2253	2468	1122	2035	1413
0	1	1	2260	2482	1131	2035	1417
0	1	0	2266	2486	1129	2042	1418
2	0	4	2264	2483	1128	2030	1413
0	1	0	2263	2482	1129	2041	1408
0	0	0	2260	2479	1127	2039	1416
2	0	0	2259	2475	1122	2032	1407
0	1	0	2262	2480	1129	2039	1417
0	2	0	2260	2482	1130	2044	1421
