# Supplementary material for: Assisting hand gesture classification and rehabilitation assessment via sEMG and finger motion data
Source: Front Bioeng Biotechnol. 2026 Jan 8;13:1751763. doi: 10.3389/fbioe.2025.1751763 (PMC12823985; doi:10.3389/fbioe.2025.1751763)
Supplement: Supplementary file 1 [file DataSheet1.zip › dataset/function 0/2/1/6.csv]

channel_2	channel_3	channel_6	pinky	ring finger	middle finger	forefinger	thumb
1	0	0	2406	2520	1119	2937	1467
0	2	1	2405	2517	1118	2936	1466
0	0	0	2398	2509	1112	2929	1461
1	0	0	2288	2522	1137	1947	1405
0	1	3	2291	2529	1143	1959	1415
0	0	0	2293	2529	1143	1957	1411
2	0	1	2292	2525	1142	1955	1411
2	0	0	2285	2519	1134	1953	1407
0	1	1	2290	2526	1140	1953	1406
0	1	0	2291	2528	1140	1956	1408
0	0	0	2290	2526	1139	1956	1412
2	0	2	2289	2527	1143	1957	1414
0	0	0	2290	2528	1140	1956	1408
0	1	5	2291	2523	1134	1947	1410
2	0	0	2289	2525	1140	1956	1410
0	0	0	2290	2525	1140	1950	1410
2	0	0	2290	2527	1143	1959	1415
1	0	0	2284	2522	1134	1953	1408
0	1	3	2292	2526	1140	1956	1409
0	2	5	2290	2527	1140	1955	1410
1	0	0	2290	2525	1140	1955	1410
0	0	0	2289	2526	1140	1954	1410
0	4	0	2285	2519	1135	1949	1404
0	2	5	2289	2527	1143	1959	1414
1	3	2	2294	2528	1141	1957	1410
0	0	2	2292	2526	1140	1957	1409
0	1	2	2284	2516	1137	1952	1408
2	0	0	2290	2525	1138	1951	1408
0	1	2	2289	2524	1142	1955	1406
0	1	0	2289	2525	1140	1955	1411
0	1	2	2290	2526	1142	1955	1411
1	2	2	2289	2527	1141	1954	1409
2	0	0	2286	2518	1135	1949	1403
2	0	0	2289	2524	1137	1955	1410
0	0	0	2290	2525	1140	1955	1412
0	0	2	2290	2527	1143	1959	1414
0	0	0	2285	2519	1139	1954	1409
2	0	2	2290	2527	1142	1951	1405
0	0	1	2290	2525	1141	1956	1406
0	0	0	2290	2526	1139	1956	1409
1	1	1	2288	2525	1140	1954	1410
0	0	0	2285	2518	1135	1947	1401
1	0	0	2289	2526	1138	1959	1412
1	0	2	2291	2527	1142	1957	1412
2	0	0	2290	2526	1141	1956	1409
0	0	4	2281	2520	1138	1953	1410
1	3	0	2290	2525	1136	1953	1409
0	0	0	2290	2526	1141	1949	1406
0	2	2	2293	2526	1142	1953	1412
0	2	1	2290	2527	1139	1952	1406
0	1	2	2288	2524	1141	1958	1412
0	2	0	2287	2521	1137	1951	1405
0	0	1	2289	2526	1141	1955	1410
3	0	4	2290	2525	1138	1954	1411
0	2	1	2289	2525	1140	1954	1410
0	4	1	2282	2518	1137	1952	1408
0	0	0	2289	2524	1135	1950	1406
0	0	0	2290	2524	1143	1950	1405
0	2	1	2294	2527	1144	1959	1410
0	0	2	2289	2524	1140	1956	1409
0	1	0	2285	2517	1134	1945	1402
2	0	1	2287	2522	1139	1953	1410
0	0	0	2288	2522	1140	1954	1408
0	0	1	2287	2523	1139	1953	1408
1	2	0	2281	2517	1139	1955	1411
0	0	0	2290	2522	1137	1953	1409
2	0	2	2287	2523	1140	1945	1402
1	0	6	2288	2522	1139	1952	1405
0	0	0	2287	2521	1140	1954	1408
0	0	0	2286	2522	1140	1955	1413
0	1	0	2285	2520	1133	1950	1404
0	0	0	2288	2523	1138	1953	1409
0	1	1	2287	2523	1138	1954	1410
0	1	4	2287	2522	1140	1953	1407
0	1	1	2281	2516	1137	1949	1407
0	0	0	2286	2524	1136	1945	1404
0	0	0	2287	2523	1140	1952	1404
1	0	2	2289	2526	1143	1955	1411
0	1	0	2288	2524	1140	1955	1409
0	0	0	2285	2516	1134	1947	1400
0	1	0	2286	2522	1139	1951	1409
0	1	0	2287	2522	1139	1954	1408
0	1	2	2286	2523	1139	1953	1409
0	0	4	2280	2518	1138	1953	1410
0	0	4	2281	2515	1134	1953	1407
0	0	0	2287	2523	1138	1949	1401
0	0	4	2287	2522	1138	1955	1410
0	1	2	2287	2523	1138	1953	1410
0	0	0	2286	2523	1140	1956	1412
0	0	6	2290	2527	1141	1957	1411
0	1	1	2287	2523	1139	1954	1407
1	1	2	2287	2523	1139	1955	1410
0	1	0	2282	2516	1131	1944	1403
1	0	2	2288	2525	1143	1959	1413
0	1	0	2290	2526	1143	1955	1410
1	2	0	2289	2525	1140	1955	1410
0	0	0	2285	2521	1139	1954	1409
2	0	1	2286	2522	1137	1953	1405
0	1	0	2287	2521	1138	1951	1409
0	0	2	2288	2524	1138	1957	1411
0	3	1	2290	2528	1142	1959	1413
2	0	5	2285	2518	1135	1945	1402
0	1	0	2290	2526	1139	1956	1410
0	0	5	2289	2526	1141	1955	1411
0	3	3	2289	2524	1140	1955	1411
1	1	0	2287	2523	1140	1955	1409
1	0	4	2288	2524	1139	1954	1407
0	1	0	2291	2529	1141	1958	1412
0	0	0	2290	2523	1138	1955	1409
0	1	0	2289	2526	1138	1956	1411
0	0	0	2289	2524	1139	1957	1411
0	0	4	2284	2520	1138	1954	1403
1	2	0	2292	2528	1142	1957	1411
2	0	0	2289	2526	1141	1955	1412
0	1	2	2289	2524	1140	1956	1411
1	1	2	2288	2523	1139	1956	1410
0	0	1	2290	2523	1140	1947	1404
1	2	0	2285	2523	1140	1957	1412
2	2	1	2291	2528	1143	1958	1413
1	1	0	2291	2526	1141	1958	1411
0	1	1	2280	2517	1132	1948	1406
1	3	0	2289	2523	1141	1957	1410
0	0	2	2290	2525	1137	1957	1409
0	1	3	2289	2525	1141	1957	1410
0	0	5	2287	2526	1145	1960	1414
1	3	0	2292	2524	1138	1952	1406
0	1	0	2288	2525	1137	1951	1398
1	3	0	2287	2522	1139	1956	1409
2	0	3	2289	2525	1141	1957	1413
1	2	0	2292	2529	1144	1960	1412
0	0	6	2286	2521	1133	1950	1406
0	0	2	2288	2525	1140	1956	1411
0	1	0	2290	2525	1140	1956	1412
1	2	0	2289	2526	1141	1957	1410
0	1	0	2289	2524	1140	1957	1410
0	3	0	2287	2521	1137	1953	1408
1	2	0	2291	2530	1142	1957	1412
1	2	0	2291	2527	1139	1958	1411
0	0	1	2289	2527	1140	1958	1411
0	0	2	2284	2518	1134	1954	1406
0	0	0	2289	2526	1138	1954	1403
0	1	4	2289	2525	1139	1957	1410
1	0	5	2290	2527	1143	1961	1414
1	0	0	2292	2529	1144	1957	1411
0	2	0	2289	2525	1140	1955	1410
0	0	2	2288	2523	1134	1947	1402
0	0	0	2286	2524	1139	1958	1411
0	0	3	2289	2530	1145	1959	1414
0	1	0	2292	2526	1143	1959	1409
0	4	2	2281	2517	1134	1952	1407
1	3	0	2290	2526	1140	1956	1406
0	0	2	2290	2526	1141	1957	1411
0	2	1	2289	2526	1140	1955	1411
0	0	3	2289	2523	1141	1958	1413
0	1	0	2289	2523	1138	1953	1403
0	2	0	2285	2524	1139	1959	1411
0	0	5	2290	2527	1142	1957	1412
0	1	0	2290	2525	1142	1957	1411
1	2	0	2282	2516	1137	1952	1409
1	1	0	2288	2525	1134	1952	1407
2	0	3	2289	2524	1141	1957	1403
0	1	1	2288	2526	1141	1956	1412
0	0	1	2292	2527	1142	1958	1411
1	0	0	2289	2525	1142	1957	1410
2	0	1	2285	2520	1134	1950	1403
0	2	5	2288	2523	1139	1955	1411
0	1	5	2288	2526	1139	1957	1411
1	4	6	2289	2525	1140	1957	1413
0	0	0	2284	2522	1139	1957	1410
1	0	0	2291	2527	1135	1948	1407
1	4	4	2288	2526	1139	1954	1402
0	0	0	2288	2527	1137	1957	1408
0	2	2	2288	2525	1141	1957	1410
0	0	0	2283	2517	1133	1950	1406
0	1	1	2290	2527	1142	1960	1412
0	1	2	2290	2525	1139	1957	1411
0	0	0	2289	2525	1140	1956	1411
0	1	0	2283	2522	1138	1954	1409
1	0	0	2288	2518	1136	1953	1409
0	0	0	2288	2525	1133	1952	1407
0	1	0	2289	2525	1139	1957	1401
0	1	3	2288	2526	1141	1959	1414
1	0	0	2291	2528	1144	1959	1412
1	0	1	2285	2519	1134	1950	1403
2	2	1	2288	2524	1139	1957	1411
0	0	3	2283	2519	1138	1952	1409
1	2	0	2279	2515	1133	1951	1402
0	1	0	2288	2525	1140	1956	1409
0	0	2	2288	2524	1139	1957	1410
0	0	3	2288	2525	1139	1958	1410
0	0	0	2287	2523	1139	1956	1408
0	3	2	2287	2524	1134	1951	1403
3	0	4	2287	2523	1138	1956	1410
0	0	2	2289	2525	1143	1959	1412
0	1	0	2290	2527	1145	1957	1410
2	0	3	2283	2516	1134	1948	1403
0	0	0	2288	2524	1140	1955	1409
1	2	2	2290	2524	1138	1956	1409
0	3	2	2288	2524	1141	1955	1409
2	0	2	2285	2522	1142	1955	1409
0	1	0	2284	2521	1138	1952	1404
0	1	1	2288	2525	1140	1957	1408
1	0	6	2288	2524	1139	1955	1409
0	1	2	2288	2525	1138	1957	1408
0	1	0	2289	2525	1140	1956	1410
0	0	0	2279	2516	1132	1945	1404
1	1	1	2287	2524	1139	1955	1410
0	0	0	2286	2523	1139	1955	1410
0	0	1	2287	2523	1140	1956	1409
0	1	0	2285	2522	1138	1959	1413
0	1	1	2290	2523	1138	1950	1401
2	0	0	2288	2525	1140	1956	1410
0	0	0	2288	2525	1140	1956	1410
0	2	2	2285	2522	1139	1955	1408
0	0	0	2285	2520	1135	1950	1403
0	0	0	2285	2523	1139	1958	1411
1	0	0	2289	2527	1141	1960	1408
0	0	0	2289	2525	1141	1956	1408
3	0	0	2279	2514	1132	1944	1405
0	1	0	2285	2526	1139	1955	1409
0	1	5	2286	2523	1138	1956	1409
0	3	2	2289	2525	1139	1957	1409
0	0	0	2286	2523	1139	1956	1409
2	0	3	2285	2521	1137	1956	1407
0	0	0	2284	2521	1137	1952	1403
0	0	1	2285	2521	1137	1955	1406
0	2	2	2287	2523	1138	1956	1409
0	0	0	2286	2523	1141	1959	1412
2	0	0	2283	2519	1134	1949	1401
0	3	2	2287	2524	1140	1957	1410
0	3	2	2286	2520	1140	1957	1408
0	0	0	2286	2522	1136	1956	1408
0	0	2	2284	2521	1137	1953	1407
0	0	2	2285	2521	1135	1950	1402
0	1	0	2284	2521	1140	1958	1412
0	1	0	2289	2527	1141	1956	1409
1	0	2	2287	2524	1138	1956	1410
0	0	3	2281	2514	1133	1949	1404
3	0	2	2285	2522	1137	1954	1407
1	4	1	2286	2522	1141	1959	1412
0	0	2	2287	2525	1142	1958	1409
0	0	3	2286	2524	1139	1956	1409
0	0	2	2287	2522	1139	1955	1409
0	3	1	2284	2521	1135	1948	1404
0	1	0	2284	2523	1141	1958	1412
1	4	2	2288	2527	1140	1958	1409
0	0	2	2286	2523	1139	1957	1408
0	1	0	2280	2514	1132	1948	1402
1	3	2	2285	2523	1138	1957	1408
0	1	0	2285	2522	1138	1957	1409
1	1	2	2286	2523	1138	1958	1411
0	0	2	2286	2523	1141	1959	1410
2	0	5	2288	2521	1134	1951	1402
0	1	0	2287	2522	1140	1956	1408
2	1	1	2286	2522	1139	1952	1406
0	1	0	2285	2521	1139	1955	1408
0	0	5	2277	2515	1132	1952	1405
0	0	0	2281	2515	1132	1949	1403
1	0	1	2286	2522	1139	1956	1409
0	0	0	2284	2521	1139	1955	1409
0	0	5	2286	2523	1139	1955	1409
0	0	0	2285	2521	1137	1956	1408
2	0	0	2284	2519	1135	1949	1404
1	4	5	2287	2524	1140	1959	1412
0	1	0	2289	2524	1142	1958	1407
0	1	2	2286	2522	1140	1956	1410
0	0	0	2278	2513	1133	1951	1407
0	1	0	2286	2523	1139	1956	1403
0	0	2	2286	2522	1138	1957	1407
0	1	2	2286	2523	1136	1960	1413
0	0	3	2288	2526	1141	1958	1411
1	5	0	2285	2517	1136	1949	1403
1	0	2	2286	2523	1138	1958	1409
0	0	2	2286	2522	1139	1951	1406
0	0	1	2287	2523	1140	1956	1410
0	4	0	2290	2527	1140	1958	1409
0	1	2	2281	2520	1133	1949	1406
0	0	2	2287	2523	1152	1957	1406
1	0	1	2286	2522	1133	1957	1410
3	0	1	2287	2522	1139	1958	1410
0	0	3	2284	2522	1140	1959	1411
0	0	0	2290	2526	1141	1960	1410
0	1	0	2287	2523	1139	1957	1409
1	0	2	2286	2521	1138	1958	1418
0	2	1	2281	2511	1134	1953	1403
2	0	3	2289	2525	1143	1960	1411
0	0	0	2288	2523	1141	1958	1409
1	4	0	2287	2524	1139	1957	1411
2	0	2	2283	2520	1137	1956	1409
0	0	1	2286	2523	1137	1957	1406
0	2	1	2288	2523	1142	1959	1399
0	0	0	2287	2523	1142	1961	1413
0	0	0	2290	2527	1140	1959	1410
0	0	0	2283	2516	1131	1950	1403
0	1	0	2285	2523	1139	1959	1411
0	3	6	2286	2523	1138	1956	1410
1	4	2	2287	2524	1139	1958	1411
0	0	0	2282	2522	1140	1956	1409
0	0	0	2286	2525	1142	1958	1408
1	3	1	2290	2523	1142	1960	1409
0	0	0	2287	2523	1138	1958	1411
1	4	2	2287	2523	1141	1957	1410
0	0	6	2287	2524	1140	1958	1412
0	0	1	2281	2517	1135	1953	1405
0	2	0	2289	2525	1142	1959	1411
0	0	3	2284	2523	1140	1956	1409
0	2	1	2285	2524	1139	1957	1410
0	0	2	2286	2522	1138	1958	1410
2	0	1	2286	2522	1139	1953	1405
1	0	3	2287	2524	1142	1961	1413
0	1	0	2290	2528	1140	1960	1411
2	0	5	2288	2525	1140	1960	1410
0	2	0	2280	2516	1133	1950	1403
0	2	0	2285	2523	1139	1957	1410
1	3	0	2287	2524	1138	1957	1409
0	0	0	2287	2524	1140	1959	1412
0	2	1	2288	2525	1142	1961	1413
0	0	0	2288	2522	1135	1953	1403
1	3	1	2286	2523	1138	1951	1405
0	0	0	2288	2523	1139	1958	1410
0	4	2	2286	2523	1141	1958	1413
0	1	2	2290	2527	1143	1957	1411
0	1	2	2283	2517	1135	1949	1399
2	0	2	2287	2524	1139	1958	1410
0	1	0	2286	2522	1138	1957	1410
3	0	0	2288	2523	1139	1958	1409
0	3	1	2286	2524	1139	1957	1411
1	0	6	2287	2523	1139	1957	1408
0	0	2	2291	2527	1139	1960	1410
0	1	0	2287	2525	1139	1959	1406
1	0	2	2288	2524	1141	1958	1410
1	2	1	2280	2515	1132	1954	1406
1	0	3	2287	2524	1140	1958	1406
0	0	1	2287	2522	1139	1959	1410
0	0	0	2290	2526	1143	1960	1412
2	4	0	2289	2525	1140	1959	1410
0	0	0	2285	2521	1138	1954	1408
0	1	0	2285	2522	1135	1952	1403
1	0	1	2286	2525	1142	1961	1413
1	4	2	2291	2527	1141	1961	1405
0	0	0	2287	2525	1141	1958	1410
0	0	0	2281	2515	1132	1953	1405
2	0	5	2287	2522	1138	1958	1404
1	3	4	2286	2521	1139	1957	1409
0	1	0	2287	2524	1138	1958	1412
0	2	2	2286	2524	1141	1959	1411
0	0	0	2287	2520	1133	1951	1403
1	1	0	2287	2523	1138	1959	1409
0	0	0	2286	2523	1139	1950	1405
1	1	1	2286	2522	1140	1957	1408
0	0	0	2282	2513	1134	1956	1407
2	0	2	2286	2521	1139	1953	1407
0	1	0	2287	2526	1141	1961	1413
0	0	3	2289	2525	1139	1960	1410
0	1	0	2286	2521	1138	1958	1409
0	1	0	2283	2521	1139	1958	1409
1	2	2	2285	2519	1138	1955	1406
1	2	2	2288	2526	1139	1959	1411
0	0	0	2286	2524	1136	1949	1404
0	0	0	2287	2523	1138	1958	1409
1	2	0	2279	2514	1133	1955	1406
0	2	0	2286	2523	1138	1952	1404
1	0	5	2285	2522	1138	1959	1412
1	0	0	2288	2525	1143	1962	1411
0	0	6	2288	2525	1141	1958	1410
0	0	3	2282	2517	1134	1951	1403
2	0	3	2286	2521	1139	1958	1409
0	0	0	2286	2518	1131	1955	1406
0	0	2	2286	2524	1138	1957	1410
0	2	2	2281	2518	1137	1959	1410
0	0	0	2288	2526	1134	1956	1408
0	0	0	2287	2524	1139	1959	1410
1	1	0	2285	2522	1139	1957	1409
0	1	0	2283	2522	1140	1957	1408
0	0	0	2286	2523	1141	1962	1413
1	0	4	2285	2520	1134	1953	1403
0	0	0	2287	2523	1138	1959	1410
0	1	1	2282	2513	1134	1953	1403
1	2	1	2282	2517	1134	1953	1401
0	0	0	2288	2524	1139	1960	1410
1	4	2	2287	2524	1138	1960	1410
0	0	0	2287	2524	1140	1959	1410
1	0	0	2286	2523	1139	1962	1412
0	1	0	2290	2527	1143	1958	1408
1	0	0	2288	2525	1141	1960	1410
0	0	3	2288	2523	1140	1959	1410
1	3	0	2288	2524	1140	1959	1410
0	0	2	2278	2515	1133	1953	1403
0	2	2	2288	2523	1139	1959	1411
0	0	0	2288	2526	1142	1964	1413
1	2	2	2290	2527	1141	1961	1412
2	0	4	2287	2524	1138	1958	1410
0	1	0	2288	2524	1139	1954	1403
0	4	3	2288	2523	1139	1959	1409
0	1	0	2287	2524	1138	1960	1410
0	0	5	2287	2522	1140	1959	1412
0	0	0	2287	2523	1138	1961	1410
3	0	0	2281	2516	1133	1953	1401
0	0	0	2288	2524	1139	1957	1411
1	2	4	2287	2523	1137	1959	1410
0	2	2	2288	2525	1141	1962	1413
2	0	2	2289	2526	1140	1961	1411
0	0	0	2288	2525	1139	1955	1403
1	1	2	2288	2523	1140	1960	1409
0	1	2	2288	2524	1139	1961	1410
2	0	0	2287	2524	1140	1960	1411
2	0	3	2282	2517	1134	1952	1406
2	0	1	2287	2527	1141	1964	1412
0	1	0	2289	2525	1140	1961	1410
0	1	0	2288	2524	1139	1961	1410
0	0	0	2287	2523	1139	1958	1410
0	1	0	2287	2517	1136	1954	1402
1	4	1	2287	2523	1139	1960	1410
1	2	1	2287	2523	1140	1963	1408
0	0	0	2287	2523	1140	1960	1409
0	0	0	2285	2523	1141	1960	1409
2	0	0	2281	2517	1134	1953	1402
0	0	0	2287	2523	1139	1961	1410
0	1	0	2284	2523	1141	1962	1414
0	1	1	2291	2527	1141	1961	1411
0	1	0	2288	2523	1139	1960	1410
1	3	1	2287	2523	1136	1956	1404
1	1	5	2286	2524	1142	1960	1411
1	3	1	2289	2523	1141	1957	1404
0	1	5	2295	2523	1139	1962	1412
0	1	0	2283	2517	1136	1961	1408
1	1	0	2290	2526	1141	1961	1406
1	3	0	2288	2524	1141	1959	1411
0	0	4	2288	2524	1140	1961	1411
2	0	3	2287	2523	1139	1960	1409
0	1	0	2285	2519	1135	1954	1403
0	0	0	2288	2524	1142	1963	1414
0	1	0	2291	2527	1140	1961	1411
0	0	2	2289	2525	1140	1961	1405
0	0	3	2286	2525	1140	1961	1411
1	0	5	2284	2518	1131	1956	1408
0	0	0	2288	2523	1140	1961	1405
0	2	3	2287	2523	1141	1962	1413
0	0	6	2290	2527	1145	1964	1414
1	1	0	2291	2525	1141	1962	1410
0	0	3	2287	2520	1134	1951	1403
1	2	1	2289	2524	1139	1961	1409
1	3	2	2289	2525	1137	1953	1408
0	0	0	2289	2524	1140	1961	1414
0	0	4	2283	2514	1135	1960	1412
1	0	3	2290	2529	1143	1958	1410
0	0	0	2290	2525	1142	1962	1412
0	0	5	2290	2526	1140	1961	1412
1	4	2	2289	2525	1140	1960	1409
3	0	1	2285	2518	1134	1954	1398
1	3	1	2289	2524	1138	1957	1409
1	4	2	2286	2527	1142	1962	1412
0	1	0	2288	2525	1139	1954	1408
2	0	2	2289	2525	1140	1961	1411
3	0	0	2284	2514	1136	1958	1408
0	0	4	2289	2525	1139	1955	1404
1	0	0	2288	2523	1141	1963	1413
0	1	0	2290	2527	1151	1965	1414
1	4	2	2290	2526	1140	1962	1412
0	1	0	2285	2518	1136	1954	1403
0	1	0	2286	2525	1139	1961	1411
1	2	2	2289	2521	1132	1959	1408
0	1	2	2289	2525	1140	1960	1408
2	0	0	2283	2519	1137	1962	1411
0	1	0	2290	2523	1136	1961	1411
1	0	1	2290	2525	1139	1962	1411
1	0	2	2287	2526	1139	1961	1411
0	2	2	2288	2524	1137	1961	1410
0	0	0	2285	2523	1141	1963	1413
0	0	3	2284	2521	1137	1957	1403
2	0	0	2290	2526	1142	1960	1412
0	1	0	2289	2524	1131	1957	1408
0	0	0	2288	2523	1142	1961	1411
0	1	0	2288	2525	1139	1961	1411
0	0	0	2287	2523	1141	1964	1416
0	0	4	2292	2528	1143	1964	1413
0	0	0	2289	2523	1139	1963	1416
2	0	0	2289	2524	1140	1958	1405
0	0	0	2289	2525	1140	1962	1410
0	0	1	2290	2524	1141	1963	1410
0	0	0	2289	2524	1138	1961	1409
1	0	2	2282	2515	1131	1960	1405
1	0	3	2288	2522	1139	1962	1411
0	0	0	2289	2524	1138	1962	1410
0	0	0	2288	2524	1136	1962	1409
1	2	1	2287	2523	1140	1964	1412
0	0	0	2289	2527	1138	1958	1407
0	0	0	2291	2525	1141	1963	1410
0	0	0	2289	2525	1141	1962	1410
1	4	2	2286	2524	1139	1962	1412
0	0	1	2284	2514	1130	1955	1406
2	0	0	2286	2525	1138	1962	1411
1	0	2	2287	2524	1139	1962	1409
1	3	0	2288	2523	1138	1962	1410
0	1	1	2289	2526	1143	1965	1412
1	4	4	2287	2522	1139	1961	1410
1	0	0	2288	2523	1131	1958	1403
1	0	5	2288	2523	1138	1962	1408
0	4	2	2290	2526	1143	1964	1411
1	0	0	2288	2523	1139	1963	1410
2	0	0	2282	2516	1131	1954	1404
1	3	3	2287	2523	1138	1962	1411
0	0	0	2289	2526	1142	1964	1412
0	1	0	2288	2523	1139	1963	1409
0	0	0	2287	2522	1139	1962	1410
0	1	0	2289	2519	1131	1954	1402
1	0	5	2289	2526	1141	1965	1411
