# Supplementary material for: Assisting hand gesture classification and rehabilitation assessment via sEMG and finger motion data
Source: Front Bioeng Biotechnol. 2026 Jan 8;13:1751763. doi: 10.3389/fbioe.2025.1751763 (PMC12823985; doi:10.3389/fbioe.2025.1751763)
Supplement: Supplementary file 1 [file DataSheet1.zip › dataset/function 0/2/1/7.csv]

channel_2	channel_3	channel_6	pinky	ring finger	middle finger	forefinger	thumb
0	1	0	2301	2536	1149	2018	1427
0	0	1	2297	2532	1145	2011	1423
2	0	0	2295	2530	1143	2013	1423
2	0	4	2295	2530	1144	2012	1424
0	0	0	2301	2537	1149	2018	1428
0	0	0	2300	2537	1147	2017	1428
0	0	0	2294	2530	1143	2013	1425
2	0	0	2299	2534	1148	2011	1422
2	0	1	2291	2527	1143	2011	1419
0	0	0	2302	2538	1148	2019	1426
1	0	5	2293	2528	1143	2012	1422
1	0	0	2276	2503	1132	2006	1410
1	0	0	2282	2514	1138	2017	1416
2	0	0	2281	2513	1139	2015	1417
1	0	0	2282	2514	1138	2016	1418
1	0	0	2280	2512	1139	2020	1419
2	0	0	2285	2518	1139	2013	1413
1	2	2	2285	2516	1138	2017	1416
1	0	5	2282	2512	1137	2017	1415
0	0	0	2282	2514	1138	2016	1416
0	4	5	2276	2502	1131	2008	1412
2	0	2	2282	2513	1137	2014	1417
0	2	0	2282	2514	1139	2018	1420
1	4	0	2285	2518	1140	2017	1417
0	0	1	2282	2514	1138	2017	1418
0	0	0	2282	2510	1135	2009	1411
1	0	6	2283	2514	1139	2013	1418
1	0	0	2281	2513	1138	2015	1417
0	2	0	2282	2511	1139	2017	1416
2	0	0	2284	2514	1138	2017	1416
2	0	0	2279	2506	1132	2008	1413
0	1	4	2282	2514	1140	2016	1417
0	0	2	2280	2513	1138	2017	1417
0	0	0	2282	2514	1139	2016	1415
1	0	0	2280	2512	1137	2015	1416
2	0	0	2282	2507	1135	2006	1410
0	1	0	2281	2514	1140	2021	1420
0	1	1	2283	2516	1141	2018	1417
0	0	0	2283	2515	1138	2016	1417
0	0	2	2276	2505	1131	2009	1414
3	0	0	2282	2512	1138	2014	1416
0	1	2	2282	2513	1138	2016	1416
1	2	6	2282	2513	1138	2016	1417
0	1	1	2282	2516	1142	2020	1419
1	3	1	2281	2507	1134	2008	1412
1	0	0	2282	2514	1139	2017	1419
1	0	0	2281	2511	1139	2016	1416
0	1	5	2281	2513	1142	2018	1419
0	1	0	2285	2516	1142	2018	1419
2	0	1	2277	2506	1134	2013	1413
0	3	6	2282	2513	1138	2013	1412
1	0	0	2282	2513	1139	2014	1416
0	0	1	2282	2513	1139	2015	1417
0	1	2	2281	2512	1135	2015	1418
0	0	0	2279	2509	1137	2011	1412
2	0	0	2285	2513	1140	2017	1416
1	0	0	2281	2513	1138	2016	1416
2	0	0	2282	2514	1139	2016	1417
1	0	0	2275	2506	1135	2013	1414
1	4	0	2282	2512	1135	2011	1414
0	0	0	2281	2513	1139	2017	1420
0	1	2	2283	2516	1141	2021	1419
1	2	2	2283	2514	1141	2017	1417
1	0	0	2274	2506	1130	2006	1408
0	0	1	2283	2511	1137	2016	1417
1	0	0	2282	2513	1140	2020	1420
0	1	2	2284	2514	1140	2018	1418
0	2	6	2284	2514	1140	2016	1417
1	0	2	2278	2507	1136	2014	1413
1	0	2	2281	2513	1134	2012	1413
2	0	5	2282	2513	1138	2016	1416
1	0	2	2281	2514	1138	2016	1414
0	0	4	2281	2512	1137	2009	1416
1	0	2	2275	2507	1131	2006	1407
1	0	0	2282	2512	1137	2015	1416
0	0	0	2280	2509	1137	2014	1416
0	1	2	2281	2513	1141	2018	1420
1	0	0	2279	2513	1141	2017	1417
0	0	0	2284	2506	1138	2015	1415
0	1	0	2282	2513	1139	2016	1415
0	1	2	2282	2513	1138	2010	1411
0	1	0	2282	2512	1138	2023	1416
0	0	0	2275	2504	1128	2007	1405
0	0	0	2279	2507	1131	2009	1412
0	0	0	2282	2513	1139	2015	1419
1	0	0	2280	2510	1138	2014	1416
0	2	2	2281	2511	1138	2015	1417
0	0	0	2274	2507	1135	2011	1414
1	0	0	2283	2513	1132	2015	1417
0	1	4	2284	2517	1143	2019	1420
0	0	5	2283	2516	1140	2018	1412
0	0	0	2282	2514	1140	2016	1417
0	1	0	2276	2506	1133	2007	1408
0	0	0	2283	2515	1139	2017	1417
0	0	0	2281	2511	1136	2016	1417
1	0	3	2281	2512	1141	2018	1420
0	0	0	2279	2513	1141	2019	1420
1	0	0	2285	2510	1138	2017	1417
0	1	3	2284	2514	1141	2018	1418
0	1	0	2282	2515	1140	2006	1414
1	0	1	2283	2514	1139	2018	1418
0	0	0	2286	2517	1141	2018	1417
2	0	8	2279	2508	1133	2009	1410
1	0	1	2283	2515	1139	2017	1417
1	0	2	2281	2513	1138	2014	1417
1	0	0	2283	2513	1137	2017	1416
1	0	0	2284	2515	1139	2019	1418
0	1	2	2283	2511	1140	2018	1420
0	0	0	2285	2518	1143	2021	1420
0	1	2	2282	2516	1134	2017	1418
1	4	2	2284	2511	1135	2012	1411
0	0	3	2284	2514	1141	2018	1417
1	3	1	2283	2514	1139	2015	1418
0	1	0	2284	2515	1137	2018	1417
0	0	3	2278	2506	1136	2015	1420
0	1	0	2286	2519	1140	2020	1419
1	1	1	2285	2516	1141	2018	1419
1	0	2	2284	2515	1139	2018	1418
2	0	2	2283	2514	1139	2016	1417
1	1	0	2279	2507	1133	2010	1409
2	0	2	2283	2515	1139	2015	1417
0	0	0	2284	2517	1142	2021	1422
0	1	0	2286	2517	1142	2018	1419
1	1	0	2278	2510	1136	2015	1416
0	1	0	2282	2514	1138	2019	1418
0	1	0	2285	2514	1139	2015	1419
1	0	5	2284	2518	1143	2021	1422
1	2	2	2287	2518	1142	2018	1419
1	4	2	2284	2515	1140	2017	1418
2	0	2	2280	2509	1135	2009	1410
0	1	1	2284	2515	1140	2018	1418
1	0	0	2284	2514	1139	2017	1417
0	2	2	2283	2513	1141	2021	1420
0	0	6	2282	2515	1140	2018	1418
1	2	0	2286	2514	1139	2018	1418
1	2	0	2284	2515	1140	2017	1418
3	0	2	2283	2515	1140	2015	1416
0	1	0	2284	2515	1149	2016	1418
0	0	5	2278	2506	1132	2008	1410
0	0	0	2283	2517	1143	2021	1421
2	0	0	2286	2519	1139	2020	1419
2	0	0	2284	2516	1140	2017	1418
0	0	0	2279	2512	1134	2017	1417
1	2	2	2280	2510	1138	2015	1418
0	0	0	2286	2514	1141	2020	1421
0	1	0	2287	2517	1140	2019	1419
2	0	2	2284	2516	1138	2014	1415
0	0	2	2284	2515	1140	2017	1418
0	0	3	2278	2509	1131	2006	1409
0	1	0	2284	2516	1140	2017	1417
0	1	2	2282	2514	1139	2019	1420
0	0	2	2287	2519	1142	2021	1421
1	3	0	2283	2514	1138	2018	1418
2	3	0	2280	2512	1140	2017	1414
0	1	0	2284	2515	1139	2019	1418
0	0	1	2283	2516	1135	2015	1415
1	0	5	2284	2514	1138	2018	1418
0	0	0	2277	2507	1133	2014	1413
1	3	3	2287	2520	1142	2020	1420
0	0	3	2285	2516	1139	2018	1416
0	0	5	2284	2514	1139	2014	1417
1	1	0	2282	2514	1139	2016	1421
0	0	2	2283	2514	1141	2019	1419
1	4	1	2280	2514	1140	2017	1413
0	0	0	2283	2515	1139	2017	1418
0	0	1	2284	2513	1135	2014	1416
1	0	5	2283	2513	1140	2018	1417
0	0	1	2277	2506	1129	2010	1411
1	3	0	2284	2516	1141	2023	1420
1	1	0	2286	2517	1141	2019	1418
0	0	2	2284	2516	1141	2017	1418
1	4	1	2282	2513	1138	2016	1416
0	0	5	2282	2512	1135	2012	1411
2	0	5	2283	2514	1138	2018	1418
0	1	0	2277	2510	1138	2018	1420
3	0	0	2286	2519	1142	2020	1419
0	0	2	2278	2507	1131	2011	1412
1	4	0	2284	2516	1138	2016	1418
0	1	0	2283	2515	1140	2015	1418
0	0	2	2283	2516	1142	2020	1421
2	0	2	2286	2517	1142	2019	1419
0	1	0	2283	2513	1140	2017	1418
1	4	0	2282	2512	1134	2011	1411
0	0	3	2283	2514	1138	2018	1418
0	0	0	2279	2504	1138	2015	1415
1	0	3	2284	2513	1137	2018	1418
0	0	0	2278	2505	1132	2014	1415
0	0	0	2287	2517	1142	2018	1418
1	0	4	2284	2516	1140	2017	1418
0	1	0	2283	2514	1141	2017	1418
1	0	2	2283	2513	1137	2017	1416
2	0	0	2282	2509	1134	2010	1410
0	1	0	2283	2514	1140	2019	1421
0	0	0	2280	2514	1141	2019	1419
0	1	0	2286	2516	1140	2017	1418
0	1	1	2277	2505	1133	2013	1415
2	0	0	2283	2514	1139	2009	1411
0	2	1	2284	2512	1142	2022	1423
0	0	0	2286	2518	1142	2021	1419
2	0	0	2285	2516	1140	2019	1417
1	1	5	2282	2513	1140	2017	1417
1	0	4	2282	2510	1134	2012	1411
1	0	5	2283	2514	1139	2017	1419
0	3	2	2286	2518	1140	2020	1419
2	0	0	2280	2508	1133	2010	1410
0	1	2	2284	2515	1140	2018	1417
0	0	0	2286	2514	1140	2019	1417
0	0	0	2284	2515	1139	2017	1417
0	0	0	2281	2513	1137	2017	1415
1	0	0	2283	2515	1141	2021	1419
0	1	2	2287	2519	1142	2021	1419
0	0	0	2284	2515	1139	2018	1418
0	0	0	2284	2515	1140	2014	1418
1	0	0	2276	2506	1131	2011	1408
0	4	5	2284	2515	1139	2018	1417
0	0	0	2285	2514	1138	2018	1419
0	0	2	2285	2517	1142	2022	1420
0	1	5	2284	2516	1140	2019	1418
0	2	2	2282	2514	1137	2013	1411
2	0	1	2284	2516	1141	2017	1421
0	1	0	2286	2515	1140	2018	1419
0	1	0	2286	2519	1142	2020	1420
0	0	0	2286	2516	1140	2016	1418
0	0	2	2277	2507	1129	2011	1408
0	0	0	2283	2514	1140	2018	1415
1	0	2	2283	2512	1140	2016	1417
0	1	1	2283	2514	1137	2017	1418
0	2	2	2281	2512	1139	2019	1421
1	0	2	2285	2517	1138	2017	1416
0	1	5	2285	2518	1139	2019	1418
0	0	1	2284	2514	1139	2016	1418
0	1	2	2287	2514	1139	2021	1418
0	0	1	2277	2507	1131	2009	1412
0	2	0	2283	2511	1139	2018	1417
2	0	0	2283	2514	1143	2020	1421
0	0	1	2287	2518	1141	2017	1418
1	0	2	2283	2513	1140	2017	1418
1	0	0	2281	2510	1133	2009	1408
0	1	3	2283	2514	1138	2017	1415
1	4	0	2284	2517	1142	2019	1420
0	0	2	2284	2511	1136	2016	1417
1	0	0	2283	2515	1139	2018	1417
0	0	0	2278	2505	1130	2009	1412
0	1	4	2283	2514	1139	2017	1415
0	2	3	2280	2513	1140	2017	1418
0	1	2	2282	2514	1140	2021	1421
0	3	1	2284	2516	1142	2019	1420
0	4	2	2284	2511	1132	2012	1410
1	4	2	2284	2514	1138	2019	1418
0	2	0	2281	2511	1139	2017	1415
0	0	0	2284	2513	1139	2017	1418
0	0	0	2275	2504	1131	2012	1414
1	1	0	2282	2515	1141	2019	1418
0	1	1	2286	2517	1141	2018	1418
0	0	0	2285	2514	1141	2017	1417
0	0	0	2283	2512	1137	2017	1417
0	1	0	2278	2509	1133	2012	1410
0	1	0	2282	2509	1135	2008	1410
0	1	0	2283	2514	1136	2017	1418
1	1	0	2278	2510	1137	2015	1417
0	1	0	2283	2514	1141	2021	1419
0	0	0	2278	2505	1133	2015	1416
1	1	2	2285	2515	1138	2018	1412
0	3	4	2283	2514	1138	2018	1418
0	0	1	2282	2513	1139	2017	1418
2	0	0	2281	2514	1140	2017	1418
1	0	2	2278	2508	1133	2012	1411
0	0	5	2284	2516	1141	2021	1420
0	1	0	2284	2515	1140	2018	1419
0	1	2	2285	2514	1141	2017	1417
0	1	0	2276	2506	1136	2015	1414
1	0	3	2283	2514	1137	2011	1416
1	2	1	2282	2513	1139	2016	1418
2	0	3	2282	2511	1138	2019	1418
0	1	0	2284	2517	1142	2021	1419
1	1	2	2283	2513	1140	2016	1417
0	1	1	2279	2508	1132	2010	1408
0	0	3	2282	2513	1140	2018	1418
2	0	0	2283	2513	1140	2020	1421
0	0	0	2285	2517	1143	2019	1420
2	0	0	2274	2508	1135	2015	1416
0	0	0	2283	2514	1136	2007	1415
1	0	0	2283	2514	1138	2017	1418
0	0	3	2282	2513	1141	2017	1418
0	0	0	2282	2513	1137	2017	1418
0	0	0	2279	2510	1136	2012	1413
1	1	0	2287	2518	1140	2019	1419
0	0	0	2283	2513	1137	2017	1417
0	0	0	2282	2513	1139	2017	1418
0	1	0	2278	2509	1136	2014	1416
0	0	0	2282	2506	1131	2013	1416
0	0	0	2281	2513	1139	2017	1420
0	0	1	2284	2517	1143	2021	1412
0	3	0	2283	2515	1140	2018	1418
1	2	0	2280	2513	1138	2018	1419
0	0	4	2278	2507	1131	2008	1411
0	0	5	2282	2515	1139	2021	1421
0	1	0	2283	2516	1140	2018	1418
3	0	0	2286	2519	1142	2021	1420
1	1	0	2283	2514	1139	2016	1418
0	1	0	2282	2515	1138	2017	1418
2	0	0	2282	2514	1139	2018	1416
0	1	0	2281	2516	1139	2019	1421
0	0	5	2284	2518	1139	2015	1415
1	0	0	2285	2514	1141	2018	1416
0	0	0	2281	2514	1138	2017	1416
1	0	0	2284	2513	1140	2018	1416
0	0	2	2275	2506	1131	2011	1413
0	1	0	2282	2513	1139	2017	1416
0	2	0	2283	2513	1136	2016	1418
1	4	2	2282	2514	1138	2016	1416
1	3	1	2281	2513	1141	2019	1421
0	1	0	2284	2513	1137	2011	1413
2	0	0	2284	2514	1141	2017	1416
0	1	0	2281	2514	1139	2016	1417
0	3	2	2282	2515	1138	2016	1416
1	0	3	2275	2503	1134	2013	1413
0	1	0	2279	2509	1132	2014	1415
0	0	1	2283	2515	1140	2018	1417
1	0	4	2283	2514	1140	2018	1419
1	2	2	2283	2514	1138	2017	1418
1	0	2	2282	2512	1141	2017	1417
0	0	6	2279	2509	1132	2014	1413
0	0	5	2286	2519	1140	2020	1419
3	0	2	2284	2514	1140	2018	1417
0	0	0	2283	2514	1137	2018	1417
0	2	2	2279	2510	1133	2017	1414
0	2	3	2285	2516	1141	2021	1419
0	1	2	2283	2515	1139	2017	1418
0	0	2	2283	2514	1139	2017	1418
1	0	1	2276	2504	1134	2012	1413
0	2	3	2281	2514	1140	2013	1413
0	1	0	2281	2513	1139	2017	1417
0	0	0	2283	2514	1140	2018	1415
0	0	0	2283	2514	1139	2016	1418
0	0	0	2281	2513	1138	2016	1417
2	0	2	2282	2509	1133	2010	1411
1	2	1	2283	2512	1139	2019	1419
0	0	0	2283	2514	1141	2022	1419
0	0	0	2284	2516	1141	2017	1419
0	0	1	2277	2503	1133	2015	1415
0	1	1	2282	2514	1138	2014	1413
0	0	0	2282	2513	1140	2017	1417
1	0	5	2282	2514	1138	2012	1416
0	0	0	2281	2513	1139	2020	1419
0	0	0	2280	2511	1133	2005	1410
0	1	2	2284	2515	1138	2018	1418
0	0	0	2282	2513	1139	2016	1417
0	0	0	2282	2514	1139	2017	1418
0	1	1	2277	2512	1138	2018	1417
1	3	2	2285	2516	1136	2016	1417
1	1	2	2283	2514	1139	2013	1414
0	0	0	2283	2514	1139	2018	1418
1	0	3	2283	2514	1139	2020	1419
0	1	0	2284	2516	1142	2020	1419
0	1	0	2280	2507	1133	2011	1410
2	0	0	2283	2514	1139	2018	1417
2	0	4	2282	2511	1140	2018	1415
0	0	0	2283	2514	1139	2016	1417
0	1	1	2276	2508	1137	2016	1415
0	0	0	2279	2513	1134	2018	1419
0	1	1	2281	2517	1143	2021	1417
0	0	0	2285	2513	1136	2017	1413
0	0	0	2283	2513	1139	2016	1417
2	0	3	2279	2507	1132	2009	1410
1	2	0	2283	2514	1138	2017	1418
0	1	0	2282	2514	1139	2017	1418
0	1	0	2283	2513	1141	2022	1420
0	1	0	2283	2515	1140	2020	1418
1	1	3	2277	2510	1135	2015	1416
0	1	5	2283	2509	1134	2015	1417
0	0	0	2283	2513	1139	2014	1418
2	0	0	2281	2513	1137	2018	1417
1	0	0	2285	2517	1144	2021	1420
0	2	2	2278	2508	1134	2013	1410
1	3	3	2284	2515	1140	2018	1418
0	1	0	2283	2513	1140	2018	1417
0	0	2	2283	2515	1140	2018	1418
3	0	0	2279	2511	1138	2017	1416
1	4	3	2279	2509	1138	2019	1419
1	0	0	2285	2519	1139	2020	1418
0	1	2	2282	2511	1137	2015	1415
2	0	0	2284	2515	1138	2018	1417
1	0	0	2278	2507	1131	2009	1411
2	0	0	2283	2514	1139	2018	1417
0	1	4	2282	2512	1139	2018	1418
1	4	3	2283	2513	1139	2020	1421
1	3	4	2283	2519	1141	2021	1418
0	1	2	2281	2513	1139	2017	1418
0	1	2	2277	2509	1137	2016	1414
0	2	6	2284	2514	1138	2019	1418
0	1	4	2275	2509	1136	2015	1415
2	0	0	2283	2514	1140	2019	1418
1	0	0	2278	2508	1136	2014	1412
0	0	0	2285	2516	1140	2020	1419
0	3	1	2286	2518	1141	2022	1419
0	1	2	2278	2508	1135	2017	1415
0	0	0	2285	2515	1140	2019	1417
2	0	0	2284	2514	1139	2018	1415
0	0	1	2283	2518	1141	2018	1417
0	1	5	2282	2513	1138	2021	1418
3	0	0	2277	2508	1133	2015	1414
0	1	0	2287	2518	1142	2021	1420
1	0	0	2284	2515	1139	2022	1418
1	3	0	2283	2514	1139	2020	1418
0	1	1	2280	2511	1137	2017	1417
1	0	0	2284	2514	1137	2020	1417
0	0	2	2283	2514	1139	2020	1419
0	0	0	2283	2516	1142	2024	1420
0	0	0	2286	2517	1142	2021	1420
1	0	0	2277	2507	1132	2012	1408
0	1	0	2285	2514	1139	2020	1418
1	0	0	2282	2514	1132	2020	1418
1	1	4	2283	2515	1141	2022	1422
0	1	0	2286	2519	1141	2023	1419
0	1	1	2281	2513	1136	2019	1416
0	0	0	2283	2513	1139	2019	1418
0	0	0	2283	2514	1139	2021	1418
1	4	2	2283	2512	1138	2020	1418
2	0	4	2283	2514	1138	2020	1418
0	2	0	2279	2508	1135	2016	1414
0	0	0	2286	2517	1139	2022	1419
0	1	0	2284	2513	1140	2019	1418
0	1	0	2282	2514	1140	2024	1419
0	0	2	2281	2509	1136	2018	1417
0	1	6	2281	2512	1139	2015	1414
0	0	0	2283	2516	1140	2019	1418
0	0	0	2281	2513	1137	2023	1421
0	0	0	2287	2518	1142	2020	1420
0	2	0	2279	2507	1134	2009	1412
0	2	2	2282	2514	1139	2021	1419
0	1	2	2285	2514	1137	2020	1418
0	1	2	2280	2515	1140	2022	1422
0	0	0	2286	2518	1144	2022	1420
1	2	0	2282	2513	1139	2018	1418
0	2	1	2281	2512	1139	2020	1414
0	1	1	2283	2513	1140	2020	1417
0	1	3	2278	2512	1138	2018	1418
0	1	1	2283	2515	1138	2020	1418
0	0	0	2278	2505	1133	2012	1411
2	0	5	2283	2514	1139	2017	1419
1	0	5	2283	2516	1143	2023	1420
1	1	0	2286	2517	1142	2021	1419
0	0	3	2283	2514	1139	2019	1418
0	1	0	2282	2513	1136	2014	1412
0	0	1	2283	2513	1138	2019	1418
1	1	0	2281	2513	1138	2017	1417
0	1	0	2283	2515	1140	2021	1420
0	0	6	2277	2509	1133	2016	1416
1	0	0	2274	2505	1134	2013	1412
0	1	2	2281	2516	1140	2018	1419
1	0	3	2282	2514	1138	2020	1419
0	1	1	2283	2516	1141	2026	1421
0	1	2	2286	2517	1141	2021	1418
0	0	0	2282	2513	1135	2011	1413
1	4	0	2282	2515	1140	2020	1419
0	1	4	2282	2514	1140	2021	1418
0	0	0	2285	2515	1140	2021	1418
2	0	4	2277	2506	1131	2015	1416
1	2	0	2285	2518	1141	2024	1416
1	0	3	2285	2517	1141	2021	1419
0	0	0	2283	2515	1141	2020	1414
0	0	0	2283	2514	1139	2019	1420
0	0	0	2279	2509	1133	2011	1410
0	1	1	2281	2514	1140	2020	1417
0	0	0	2281	2513	1137	2023	1421
1	0	0	2286	2517	1141	2021	1419
1	0	0	2283	2514	1140	2019	1419
0	0	2	2278	2504	1132	2012	1413
0	4	0	2283	2515	1140	2020	1416
0	3	5	2285	2518	1139	2024	1423
0	1	2	2286	2518	1141	2019	1418
0	4	0	2283	2516	1139	2015	1418
1	1	0	2282	2509	1135	2011	1411
0	4	0	2283	2515	1138	2020	1419
0	0	0	2282	2514	1139	2019	1419
0	0	2	2281	2516	1140	2022	1421
1	0	0	2280	2510	1138	2019	1419
1	0	2	2285	2515	1142	2012	1413
0	0	1	2283	2515	1139	2018	1419
0	0	2	2283	2514	1138	2014	1415
0	2	5	2284	2517	1142	2023	1423
1	0	0	2281	2511	1135	2014	1412
0	0	3	2286	2516	1140	2020	1420
0	1	0	2281	2515	1138	2018	1418
2	0	0	2281	2512	1137	2019	1418
0	0	0	2284	2516	1143	2023	1422
2	0	0	2280	2510	1134	2018	1415
0	0	4	2284	2516	1140	2014	1411
0	3	0	2283	2515	1140	2019	1419
