# Supplementary material for: Assisting hand gesture classification and rehabilitation assessment via sEMG and finger motion data
Source: Front Bioeng Biotechnol. 2026 Jan 8;13:1751763. doi: 10.3389/fbioe.2025.1751763 (PMC12823985; doi:10.3389/fbioe.2025.1751763)
Supplement: Supplementary file 1 [file DataSheet1.zip › dataset/function 0/2/1/8.csv]

channel_2	channel_3	channel_6	pinky	ring finger	middle finger	forefinger	thumb
0	0	0	2280	2512	1143	2029	1423
0	1	1	2283	2512	1142	2023	1421
0	1	0	2273	2499	1133	2014	1410
1	4	2	2271	2491	1128	2006	1404
0	0	0	2272	2500	1133	2014	1411
24	19	18	2240	2466	1116	1986	1385
22	23	16	2237	2466	1125	1995	1393
25	21	21	2237	2462	1113	1979	1377
22	25	22	2235	2459	1113	1986	1386
25	24	17	2234	2459	1117	1989	1387
21	29	24	2229	2454	1112	1986	1386
27	33	30	2228	2448	1105	1974	1373
39	30	37	2234	2460	1117	1987	1386
85	81	78	2227	2450	1111	1975	1376
83	79	79	2227	2452	1114	1983	1383
85	79	79	2226	2449	1109	1969	1369
83	77	75	2224	2449	1111	1979	1380
82	77	72	2226	2450	1111	1980	1382
82	74	71	2229	2453	1113	1982	1383
81	72	69	2223	2443	1106	1973	1377
79	70	74	2229	2454	1114	1983	1387
76	73	78	2230	2455	1112	1984	1386
73	67	68	2230	2455	1112	1987	1386
70	65	62	2230	2455	1114	1986	1388
72	60	65	2233	2458	1117	1987	1389
22	22	22	2240	2467	1119	1995	1394
20	15	24	2240	2464	1118	1993	1391
20	21	14	2243	2469	1119	1995	1395
18	17	17	2241	2466	1119	1992	1393
19	15	25	2239	2465	1117	1991	1393
18	18	23	2237	2464	1117	1991	1391
16	12	19	2241	2465	1118	1991	1390
12	15	24	2240	2466	1117	1994	1392
15	11	29	2244	2470	1121	1995	1394
16	16	22	2241	2466	1119	1994	1393
12	14	9	2240	2465	1118	1992	1392
13	14	3	2242	2468	1120	1994	1394
13	11	0	2236	2457	1110	1985	1385
14	12	2	2240	2466	1118	1994	1392
11	16	0	2240	2465	1121	1998	1397
14	18	0	2241	2467	1119	1994	1394
12	12	0	2241	2465	1119	1994	1393
16	5	0	2242	2467	1121	1995	1391
12	0	4	2239	2464	1117	1993	1393
11	0	3	2236	2460	1111	1987	1386
6	0	0	2240	2463	1118	1995	1394
3	2	0	2241	2469	1122	1998	1397
0	0	0	2243	2470	1120	1996	1395
0	0	0	2239	2463	1118	1992	1393
0	0	0	2239	2466	1118	1993	1393
0	0	5	2236	2464	1117	1992	1392
0	0	0	2240	2465	1119	1994	1395
0	0	0	2239	2465	1116	1992	1393
0	0	0	2234	2456	1109	1987	1386
0	0	0	2241	2468	1120	1994	1392
0	0	2	2241	2465	1117	1994	1393
0	0	0	2239	2465	1118	1993	1391
0	0	0	2237	2461	1117	1989	1392
0	0	1	2239	2465	1118	1993	1391
0	1	0	2234	2463	1117	1992	1392
0	1	1	2241	2467	1118	1994	1392
0	0	4	2242	2467	1120	1995	1394
0	0	0	2240	2468	1118	1994	1393
1	0	2	2237	2458	1114	1985	1385
0	0	0	2240	2466	1117	1991	1393
2	0	0	2240	2467	1118	1997	1396
0	1	0	2239	2465	1116	1989	1391
1	2	1	2234	2460	1117	1995	1393
1	0	1	2244	2469	1121	1995	1395
0	0	0	2240	2465	1116	1991	1394
0	0	0	2242	2467	1117	1993	1393
0	0	0	2236	2464	1118	1992	1391
0	0	1	2234	2458	1111	1985	1384
0	0	0	2239	2465	1117	1993	1392
0	1	1	2241	2467	1123	1998	1397
0	1	1	2244	2471	1122	1996	1396
0	1	0	2235	2462	1116	1991	1392
2	0	1	2242	2468	1118	1993	1394
0	0	4	2243	2469	1120	2000	1399
0	1	0	2246	2473	1119	1991	1394
1	0	2	2245	2470	1122	1997	1395
2	0	6	2242	2467	1119	1996	1396
0	0	0	2242	2465	1116	1988	1390
0	1	0	2241	2469	1120	1996	1395
0	1	0	2243	2468	1120	1996	1394
0	0	1	2243	2471	1123	2000	1399
0	0	0	2240	2465	1117	1994	1394
1	1	0	2245	2471	1122	1996	1394
0	3	2	2244	2470	1114	1984	1390
0	0	3	2243	2471	1120	1994	1395
2	0	4	2241	2467	1118	1995	1395
2	0	3	2241	2463	1115	1989	1387
1	0	1	2242	2470	1121	1999	1397
0	2	0	2244	2472	1121	1994	1395
2	0	5	2243	2468	1119	1994	1394
0	1	0	2235	2461	1117	1992	1391
0	1	0	2234	2458	1113	1991	1392
0	0	0	2242	2471	1123	1996	1395
0	1	0	2243	2469	1118	1991	1387
0	0	2	2241	2467	1121	1994	1394
0	1	0	2239	2466	1119	1993	1393
0	0	2	2242	2464	1114	1987	1386
1	0	2	2240	2465	1118	1994	1393
0	0	0	2241	2467	1121	1994	1397
2	0	5	2244	2469	1121	1997	1395
1	1	0	2234	2461	1111	1990	1389
0	1	1	2242	2468	1118	1995	1394
0	0	0	2239	2468	1117	1987	1389
0	0	6	2243	2469	1118	1996	1394
1	4	0	2243	2469	1119	1996	1395
0	1	0	2239	2462	1116	1989	1389
1	1	0	2242	2466	1121	1995	1395
1	2	1	2242	2469	1120	1996	1395
0	0	0	2242	2467	1119	1996	1396
0	1	2	2243	2468	1119	1995	1394
1	0	3	2233	2456	1112	1987	1389
1	1	1	2241	2466	1119	1994	1393
0	2	1	2242	2466	1119	1992	1386
0	1	2	2241	2468	1131	1993	1395
1	0	3	2241	2467	1122	1998	1397
0	2	0	2245	2468	1115	1992	1390
0	1	1	2240	2466	1117	1994	1395
0	1	0	2243	2468	1120	1994	1395
1	0	5	2242	2465	1114	1990	1387
0	1	1	2242	2469	1118	1997	1394
1	0	2	2243	2468	1120	1994	1393
0	2	2	2241	2467	1123	1996	1398
0	1	1	2241	2462	1117	1993	1393
2	0	0	2244	2470	1119	1996	1395
2	0	0	2240	2468	1117	1995	1392
2	0	5	2242	2468	1118	1996	1394
2	0	0	2242	2465	1119	1993	1395
1	0	7	2236	2461	1112	1986	1387
2	0	1	2243	2471	1123	2000	1397
0	0	0	2243	2471	1121	1996	1396
3	0	6	2243	2469	1121	1995	1394
2	0	0	2234	2462	1116	1992	1391
1	0	6	2241	2468	1119	1995	1395
1	0	0	2242	2465	1117	1995	1392
1	0	4	2241	2471	1120	1995	1396
0	0	0	2243	2467	1118	1994	1393
1	0	5	2240	2466	1119	1993	1392
2	0	0	2237	2462	1112	1986	1385
0	1	0	2241	2467	1119	1995	1394
0	0	0	2242	2469	1121	1999	1397
0	2	0	2245	2472	1121	1998	1393
1	0	0	2236	2460	1114	1991	1389
0	0	0	2241	2467	1116	1995	1394
0	0	2	2242	2468	1118	1992	1391
0	0	0	2243	2468	1119	1994	1394
0	1	0	2241	2466	1115	1993	1395
1	3	1	2241	2465	1116	1992	1388
0	0	0	2244	2470	1120	1996	1397
1	3	1	2242	2467	1119	1995	1394
1	0	3	2241	2468	1118	1995	1394
0	0	0	2235	2456	1114	1991	1390
1	0	2	2242	2467	1119	1995	1393
0	0	0	2241	2465	1116	1994	1394
0	1	0	2242	2467	1119	1992	1390
0	0	0	2241	2466	1118	1994	1394
1	2	2	2240	2467	1120	1994	1397
0	1	0	2243	2464	1114	1989	1387
1	2	1	2239	2466	1117	1991	1392
0	1	1	2240	2465	1116	1992	1401
0	1	1	2239	2463	1117	1990	1390
2	0	0	2231	2453	1107	1985	1387
2	0	0	2237	2461	1116	1990	1391
0	2	4	2238	2465	1117	1989	1385
0	1	0	2240	2464	1118	1992	1389
1	0	6	2236	2462	1115	1990	1389
0	1	0	2235	2459	1112	1982	1380
1	2	1	2235	2461	1112	1990	1389
1	0	0	2237	2461	1116	1990	1389
0	0	0	2236	2460	1117	1990	1391
0	0	0	2231	2457	1114	1989	1390
0	0	0	2240	2465	1117	1993	1390
0	0	0	2242	2463	1118	1988	1392
0	0	3	2238	2463	1117	1992	1390
0	0	0	2238	2463	1116	1992	1393
0	0	4	2237	2464	1118	1996	1395
1	0	5	2242	2468	1117	1989	1387
0	0	1	2237	2463	1117	1992	1392
0	0	0	2239	2465	1114	1993	1391
0	1	1	2239	2465	1117	1992	1393
0	0	5	2234	2456	1111	1984	1385
0	0	0	2239	2464	1120	1991	1394
0	1	0	2240	2467	1122	1998	1396
2	0	2	2243	2470	1119	1996	1394
1	0	3	2241	2465	1119	1991	1393
1	2	3	2238	2465	1115	1984	1386
1	0	1	2237	2460	1115	1989	1391
0	3	1	2238	2463	1115	1991	1391
0	0	0	2237	2461	1116	1991	1392
0	1	0	2232	2456	1113	1987	1389
0	0	2	2231	2457	1109	1985	1383
0	0	0	2239	2463	1119	1993	1392
0	1	0	2240	2465	1118	1993	1393
2	0	5	2240	2465	1120	1994	1394
0	2	2	2237	2463	1118	1991	1390
0	0	0	2240	2464	1116	1995	1390
0	0	0	2237	2465	1119	1996	1397
0	0	0	2244	2469	1120	1996	1394
0	3	2	2241	2466	1118	1995	1392
0	1	0	2237	2462	1113	1988	1388
1	0	2	2242	2467	1120	1995	1395
0	1	2	2241	2466	1119	1993	1393
0	2	1	2240	2465	1118	1994	1393
0	0	0	2237	2463	1117	1991	1393
0	2	0	2239	2464	1118	1989	1387
0	0	0	2236	2462	1116	1993	1395
0	1	0	2243	2470	1119	1996	1394
1	0	0	2242	2467	1118	1994	1392
0	0	0	2236	2464	1117	1993	1391
0	1	2	2234	2458	1107	1984	1387
1	0	1	2239	2466	1120	1996	1394
1	3	2	2242	2467	1121	1994	1392
0	1	2	2240	2465	1119	1990	1393
1	4	0	2248	2475	1124	2001	1401
0	1	4	2236	2461	1115	1990	1388
1	2	0	2235	2461	1116	1992	1392
0	0	0	2236	2461	1118	1991	1389
1	4	2	2238	2463	1118	1990	1387
0	0	0	2237	2461	1116	1990	1389
1	0	0	2237	2460	1114	1990	1388
0	0	0	2236	2460	1115	1989	1390
0	1	0	2228	2450	1108	1983	1382
1	0	5	2236	2456	1118	1992	1393
0	1	1	2239	2465	1119	1993	1391
0	1	0	2238	2462	1114	1991	1391
0	0	4	2234	2459	1116	1988	1389
0	0	2	2237	2463	1117	1990	1386
0	2	0	2237	2461	1119	1990	1389
0	1	4	2237	2463	1117	1990	1392
1	0	0	2235	2463	1114	1995	1395
0	1	3	2236	2458	1110	1986	1384
0	0	0	2239	2465	1117	1992	1391
0	1	1	2237	2462	1114	1991	1389
0	0	1	2236	2462	1116	1993	1393
0	1	0	2239	2464	1118	1994	1392
2	0	0	2233	2459	1116	1990	1391
0	0	1	2238	2465	1119	1992	1392
0	0	4	2237	2459	1115	1989	1390
0	3	1	2237	2463	1116	1992	1390
0	0	0	2236	2461	1115	1991	1390
1	0	0	2234	2456	1112	1986	1389
0	2	2	2237	2467	1121	1995	1395
0	3	5	2245	2472	1124	1999	1398
0	1	2	2244	2471	1123	1999	1399
1	0	0	2241	2468	1119	1998	1398
0	0	0	2245	2472	1121	2000	1398
0	1	0	2242	2468	1120	1997	1398
0	3	2	2246	2472	1122	1999	1399
0	1	0	2244	2471	1122	1999	1399
1	0	1	2242	2463	1116	1991	1393
1	3	1	2240	2462	1113	1989	1389
1	0	0	2241	2468	1119	1995	1395
1	0	2	2243	2468	1121	1996	1395
1	0	2	2242	2468	1119	1996	1395
0	4	2	2235	2461	1116	1992	1394
0	0	0	2242	2469	1121	2000	1396
0	1	1	2244	2465	1118	1995	1393
0	2	0	2243	2467	1121	1995	1393
0	1	0	2242	2467	1119	1994	1395
1	0	1	2239	2460	1108	1988	1387
0	0	0	2240	2466	1115	1995	1393
1	0	2	2243	2468	1121	1999	1398
2	0	0	2245	2473	1122	2000	1398
0	0	2	2241	2466	1119	1996	1394
0	0	0	2242	2468	1118	1994	1393
0	4	1	2237	2458	1115	1991	1392
0	1	1	2239	2466	1117	1994	1393
0	2	1	2240	2465	1118	1994	1393
1	0	6	2238	2463	1115	1992	1391
0	3	1	2235	2454	1109	1987	1384
0	0	4	2237	2462	1115	1991	1389
0	0	0	2239	2459	1116	1993	1391
2	0	2	2241	2469	1121	1998	1398
0	2	2	2239	2467	1120	2000	1398
2	0	0	2246	2473	1124	2000	1398
0	0	2	2243	2466	1113	1994	1394
0	1	4	2244	2469	1119	1996	1396
0	0	1	2241	2467	1115	1995	1394
0	0	3	2237	2459	1110	1986	1385
0	1	0	2238	2464	1118	1994	1395
0	1	0	2242	2468	1119	1995	1394
0	2	0	2241	2466	1118	1994	1393
0	0	0	2231	2458	1113	1990	1388
1	1	4	2239	2462	1117	1992	1391
1	1	0	2237	2456	1111	1987	1389
0	0	4	2239	2464	1117	1993	1391
0	1	1	2242	2466	1120	1995	1393
0	0	0	2239	2465	1119	1994	1392
1	0	0	2241	2458	1112	1982	1387
0	1	5	2238	2464	1118	1992	1393
1	0	3	2240	2465	1119	1994	1393
0	0	4	2240	2465	1118	1995	1398
0	0	0	2237	2460	1115	1994	1391
0	0	2	2243	2468	1119	1994	1393
1	0	6	2240	2466	1113	1983	1390
0	1	0	2240	2465	1119	1993	1391
1	3	3	2237	2463	1114	1994	1393
0	1	0	2234	2460	1113	1982	1387
1	0	1	2239	2463	1119	1996	1396
1	0	2	2243	2470	1121	1997	1395
0	1	0	2243	2467	1119	1995	1392
0	0	6	2235	2459	1114	1991	1392
2	0	1	2241	2465	1118	1993	1393
1	3	2	2240	2461	1107	1991	1391
0	4	3	2243	2470	1121	1988	1384
2	0	2	2242	2468	1118	1995	1394
0	1	0	2241	2466	1118	1992	1393
0	1	0	2239	2462	1115	1986	1387
0	0	3	2239	2465	1117	1994	1393
0	0	0	2239	2461	1104	1989	1388
1	4	5	2237	2462	1114	1989	1386
0	0	0	2243	2467	1120	1997	1393
0	0	0	2242	2467	1118	1995	1394
0	0	0	2241	2467	1119	1996	1397
2	0	2	2237	2462	1116	1997	1394
0	0	0	2246	2471	1121	1997	1396
1	1	2	2244	2469	1118	1995	1392
2	0	5	2243	2468	1118	1995	1393
0	1	0	2242	2467	1120	1996	1393
2	0	3	2239	2461	1112	1988	1386
0	1	1	2242	2466	1119	1998	1397
2	0	3	2244	2473	1123	1999	1397
0	0	0	2244	2470	1120	1998	1395
0	4	3	2237	2463	1115	1993	1393
0	1	2	2242	2467	1119	1995	1394
0	0	0	2243	2466	1116	1996	1394
0	1	0	2242	2468	1113	1996	1394
1	0	3	2241	2468	1124	2000	1399
0	4	3	2242	2467	1119	1995	1394
0	1	0	2238	2462	1115	1989	1386
0	1	0	2242	2469	1118	1996	1395
1	3	1	2243	2468	1121	1997	1395
1	2	1	2242	2471	1124	2000	1397
1	4	5	2237	2460	1117	1993	1393
1	0	2	2243	2469	1117	1994	1394
1	0	0	2240	2466	1117	1992	1392
0	1	2	2242	2467	1117	1995	1392
0	1	0	2240	2466	1115	1990	1387
1	0	0	2237	2457	1112	1990	1394
0	1	0	2242	2468	1123	1998	1395
0	0	0	2244	2470	1119	1996	1393
0	0	2	2243	2468	1118	1995	1393
1	3	0	2235	2459	1115	1992	1391
0	1	0	2241	2466	1118	1994	1393
0	0	0	2239	2464	1113	1992	1392
0	1	5	2240	2465	1118	1997	1396
0	1	1	2239	2464	1117	1993	1392
0	1	1	2237	2462	1116	1991	1389
0	0	0	2235	2456	1111	1986	1380
1	0	0	2237	2462	1115	1990	1389
1	0	0	2237	2461	1117	1993	1394
0	0	0	2240	2472	1119	1995	1393
0	1	3	2233	2454	1111	1987	1387
0	0	0	2237	2462	1117	1990	1390
0	0	0	2235	2460	1113	1980	1384
0	0	3	2234	2459	1115	1988	1388
0	0	0	2235	2461	1116	1991	1390
0	0	0	2239	2458	1116	1989	1389
0	0	1	2240	2466	1121	1993	1395
0	0	3	2242	2467	1119	1994	1393
0	1	4	2239	2464	1117	1993	1392
0	1	1	2233	2453	1112	1985	1387
0	0	0	2238	2462	1116	1991	1391
1	0	0	2239	2464	1116	1990	1386
0	0	0	2238	2462	1116	1990	1387
0	0	1	2235	2460	1115	1988	1385
0	0	0	2231	2457	1113	1985	1386
14	2	0	2234	2460	1116	1983	1382
14	12	0	2232	2458	1114	1986	1387
14	19	3	2237	2463	1115	1992	1390
12	17	0	2235	2459	1115	1987	1389
16	14	0	2232	2458	1115	1987	1389
11	16	0	2229	2452	1110	1982	1387
14	18	2	2236	2462	1117	1989	1390
11	16	0	2235	2460	1116	1990	1390
12	16	0	2237	2461	1118	1991	1392
13	14	0	2239	2457	1118	1991	1388
13	14	0	2234	2458	1115	1989	1388
15	16	0	2227	2449	1105	1982	1384
12	18	1	2234	2459	1113	1988	1386
14	19	3	2236	2462	1118	1990	1389
13	13	0	2232	2457	1114	1987	1388
11	19	2	2233	2458	1115	1992	1392
11	20	0	2234	2459	1115	1987	1389
13	18	0	2233	2461	1115	1988	1379
17	14	0	2230	2455	1113	1989	1390
16	16	0	2237	2459	1115	1986	1387
17	14	0	2234	2459	1116	1991	1390
16	16	0	2234	2458	1116	1989	1389
14	12	0	2237	2464	1120	1992	1393
15	3	4	2237	2461	1116	1991	1391
15	0	0	2230	2452	1109	1979	1383
14	0	3	2235	2460	1115	1990	1390
15	0	0	2234	2458	1109	1988	1390
14	0	0	2234	2460	1116	1986	1389
4	0	1	2231	2456	1112	1986	1386
9	0	0	2227	2450	1109	1978	1382
0	0	1	2232	2456	1114	1986	1386
0	0	4	2235	2460	1116	1989	1389
0	1	0	2235	2459	1115	1987	1389
0	0	1	2232	2458	1116	1989	1389
0	0	3	2232	2454	1114	1988	1391
0	0	2	2239	2465	1120	1996	1396
0	0	4	2242	2467	1116	1987	1392
0	0	1	2241	2469	1123	2001	1401
1	0	0	2232	2457	1113	1988	1387
18	20	22	2226	2447	1110	1980	1381
22	20	15	2231	2454	1114	1986	1386
26	22	22	2228	2452	1113	1982	1384
24	27	29	2227	2451	1114	1985	1387
24	26	25	2228	2449	1111	1981	1379
23	22	23	2232	2458	1116	1989	1389
24	21	22	2231	2455	1115	1989	1389
26	19	19	2233	2458	1114	1988	1386
21	17	17	2231	2454	1112	1987	1385
21	25	21	2232	2455	1114	1987	1391
21	15	17	2230	2453	1113	1986	1387
18	18	14	2229	2450	1110	1979	1380
19	20	25	2233	2457	1117	1991	1392
16	18	21	2233	2458	1114	1986	1389
18	20	21	2231	2456	1113	1986	1388
17	11	16	2233	2457	1115	1991	1391
11	15	10	2237	2462	1115	1990	1390
12	14	6	2231	2453	1115	1987	1388
14	13	0	2229	2457	1114	1989	1389
10	16	1	2233	2455	1108	1980	1383
14	14	0	2233	2456	1114	1986	1388
13	17	1	2231	2456	1114	1988	1388
16	14	0	2234	2458	1116	1987	1387
15	14	0	2231	2455	1115	1985	1386
18	16	0	2224	2454	1111	1983	1386
18	14	0	2233	2454	1110	1982	1381
17	15	0	2231	2455	1113	1987	1387
17	12	0	2231	2455	1114	1986	1386
17	0	0	2232	2456	1117	1990	1392
13	0	0	2232	2458	1114	1988	1389
3	0	0	2226	2450	1107	1977	1381
2	0	0	2231	2456	1114	1987	1388
0	0	0	2232	2458	1115	1990	1389
0	3	2	2252	2481	1129	2009	1408
0	1	3	2252	2481	1128	2005	1408
0	0	0	2250	2479	1124	2008	1407
0	0	0	2252	2480	1127	2000	1402
1	0	0	2251	2480	1124	2007	1405
0	3	5	2252	2482	1128	2010	1411
0	0	1	2255	2484	1128	2007	1408
0	1	4	2246	2473	1120	2002	1398
0	0	0	2253	2484	1124	2007	1406
0	0	0	2253	2481	1125	2007	1405
0	0	1	2253	2481	1125	2007	1404
0	0	0	2251	2479	1124	2006	1404
0	2	2	2253	2483	1127	2001	1404
0	0	1	2255	2485	1125	2007	1405
0	0	4	2254	2482	1127	2007	1405
0	0	0	2254	2480	1126	2007	1403
2	0	0	2247	2474	1122	2000	1395
0	0	0	2254	2482	1125	2009	1403
0	0	0	2260	2487	1128	2010	1406
0	2	2	2258	2486	1129	2010	1404
0	2	0	2257	2485	1127	2010	1406
0	0	5	2254	2484	1127	2010	1405
0	0	0	2256	2485	1129	2010	1401
2	0	2	2255	2483	1126	2013	1408
0	0	0	2260	2489	1130	2014	1408
0	0	0	2258	2485	1128	2012	1405
1	3	2	2253	2478	1119	2002	1398
0	1	3	2257	2486	1126	2012	1408
1	0	2	2260	2488	1127	2015	1409
0	0	0	2261	2489	1129	2010	1406
0	0	0	2257	2484	1127	2010	1403
1	3	1	2258	2485	1128	2007	1400
0	1	0	2256	2484	1125	2010	1405
0	0	0	2259	2485	1128	2010	1405
1	0	0	2258	2486	1127	2011	1405
0	0	0	2254	2482	1123	2007	1400
2	0	0	2252	2480	1122	2004	1398
2	0	2	2259	2486	1127	2011	1405
0	3	2	2259	2484	1127	2011	1405
1	0	2	2259	2485	1128	2013	1407
1	3	2	2259	2488	1130	2012	1408
1	2	0	2260	2489	1129	2008	1402
0	2	0	2258	2485	1126	2011	1406
0	2	2	2260	2487	1128	2011	1406
0	0	0	2259	2486	1127	2011	1405
0	0	2	2252	2477	1121	2003	1397
0	0	0	2259	2486	1126	2013	1408
0	1	0	2262	2491	1130	2017	1407
0	3	2	2261	2489	1129	2012	1407
0	2	0	2258	2486	1126	2012	1405
0	0	0	2258	2487	1125	2008	1399
0	0	0	2257	2484	1125	2011	1404
1	0	0	2258	2486	1128	2011	1403
2	0	2	2258	2486	1127	2012	1406
0	2	0	2260	2487	1126	2012	1406
1	1	0	2254	2478	1122	2005	1398
0	0	4	2261	2486	1129	2012	1403
0	0	0	2260	2488	1127	2012	1401
1	0	2	2259	2487	1128	2012	1409
0	0	1	2259	2489	1131	2015	1408
0	2	0	2262	2489	1127	2007	1398
0	0	1	2258	2486	1124	2012	1405
1	0	0	2256	2480	1123	2007	1400
0	0	4	2256	2482	1123	2004	1399
2	0	1	2260	2487	1127	2010	1405
0	2	0	2259	2487	1128	2010	1406
0	0	0	2259	2486	1127	2012	1407
2	0	3	2255	2481	1127	2011	1404
1	1	0	2262	2486	1128	2012	1406
0	0	0	2260	2485	1127	2013	1405
0	0	2	2259	2486	1128	2012	1404
0	0	0	2259	2486	1128	2012	1404
