# Supplementary material for: Assisting hand gesture classification and rehabilitation assessment via sEMG and finger motion data
Source: Front Bioeng Biotechnol. 2026 Jan 8;13:1751763. doi: 10.3389/fbioe.2025.1751763 (PMC12823985; doi:10.3389/fbioe.2025.1751763)
Supplement: Supplementary file 1 [file DataSheet1.zip › dataset/function 0/2/1/9.csv]

channel_2	channel_3	channel_6	pinky	ring finger	middle finger	forefinger	thumb
1	0	3	2248	2474	1122	2013	1400
0	1	0	2248	2475	1123	2012	1399
1	4	4	2248	2475	1122	2014	1401
0	4	0	2242	2467	1116	2009	1396
0	0	0	2247	2475	1122	2014	1399
1	4	1	2248	2475	1121	2015	1402
0	1	0	2250	2477	1125	2019	1403
1	2	2	2252	2478	1125	2010	1401
1	3	2	2247	2472	1117	2007	1393
0	2	0	2250	2475	1120	2015	1400
2	0	2	2248	2474	1121	2012	1398
1	1	2	2248	2474	1121	2013	1399
0	0	0	2241	2466	1118	2010	1400
0	2	2	2246	2478	1124	2014	1401
0	1	0	2249	2477	1125	2014	1401
0	1	0	2250	2476	1122	2015	1399
1	0	0	2263	2490	1129	2031	1411
1	3	2	2263	2492	1133	2034	1415
0	2	0	2260	2485	1124	2026	1405
0	3	0	2265	2491	1130	2032	1411
0	1	1	2261	2488	1128	2029	1408
0	1	0	2264	2491	1129	2032	1410
3	0	4	2265	2491	1130	2032	1412
0	2	0	2264	2489	1129	2030	1410
0	1	0	2264	2489	1129	2030	1411
2	0	2	2262	2488	1129	2031	1414
1	2	2	2265	2489	1129	2027	1406
0	0	0	2265	2491	1130	2030	1412
1	0	2	2262	2491	1129	2031	1410
1	0	0	2262	2490	1129	2031	1410
1	1	5	2256	2481	1122	2025	1407
0	0	0	2263	2490	1130	2030	1410
0	1	5	2264	2491	1131	2033	1414
0	1	0	2266	2494	1134	2032	1413
1	0	4	2263	2490	1131	2031	1410
0	2	2	2261	2484	1124	2024	1403
0	0	0	2262	2489	1130	2031	1410
0	0	0	2263	2488	1130	2030	1410
0	1	1	2264	2491	1130	2031	1412
1	0	4	2258	2483	1127	2031	1413
0	2	2	2267	2494	1133	2031	1412
0	2	3	2265	2491	1129	2031	1408
1	3	1	2263	2491	1130	2031	1411
1	4	4	2261	2490	1129	2032	1411
0	1	2	2263	2490	1131	2034	1414
0	0	0	2263	2489	1129	2027	1407
0	0	0	2266	2491	1132	2031	1412
1	3	1	2263	2489	1130	2031	1410
0	0	0	2264	2490	1129	2031	1408
2	0	0	2257	2484	1127	2029	1413
0	1	0	2267	2494	1134	2031	1412
0	1	1	2264	2491	1131	2031	1412
0	0	0	2264	2491	1129	2030	1412
0	0	5	2264	2491	1129	2031	1407
0	0	3	2260	2482	1123	2023	1403
2	0	3	2264	2490	1129	2029	1412
0	1	0	2263	2489	1130	2035	1414
0	1	0	2266	2494	1135	2035	1412
3	0	6	2262	2488	1130	2029	1410
0	2	0	2256	2484	1126	2027	1409
1	3	1	2264	2490	1128	2027	1410
0	1	0	2263	2492	1131	2034	1414
1	0	2	2266	2493	1131	2033	1413
0	2	0	2264	2489	1136	2031	1411
1	2	0	2256	2481	1122	2023	1405
0	1	0	2264	2491	1129	2028	1411
0	1	0	2262	2488	1129	2031	1412
0	1	2	2265	2490	1130	2033	1413
0	0	0	2262	2491	1131	2032	1412
1	4	1	2265	2488	1128	2031	1412
1	4	2	2261	2491	1130	2031	1410
0	1	1	2265	2491	1130	2031	1407
0	2	2	2264	2490	1129	2031	1412
0	0	0	2259	2481	1122	2023	1403
0	1	1	2262	2491	1132	2033	1413
0	1	0	2266	2490	1131	2032	1412
0	2	0	2265	2492	1132	2031	1411
1	1	0	2264	2490	1131	2031	1412
1	3	0	2259	2487	1128	2030	1412
3	0	0	2265	2489	1131	2032	1413
0	1	2	2266	2492	1132	2031	1412
1	0	0	2266	2492	1130	2031	1404
0	1	2	2264	2490	1131	2029	1410
1	2	3	2258	2482	1123	2021	1401
2	0	0	2264	2490	1130	2031	1412
0	0	2	2263	2489	1130	2033	1413
0	0	0	2267	2494	1132	2036	1414
2	0	0	2263	2492	1131	2032	1412
1	0	0	2261	2488	1129	2030	1408
2	0	2	2265	2491	1132	2031	1413
0	1	2	2263	2490	1130	2024	1407
0	1	0	2263	2493	1133	2032	1414
0	1	3	2259	2483	1123	2024	1405
3	0	0	2265	2491	1130	2031	1410
1	0	2	2263	2489	1130	2030	1411
0	0	1	2263	2490	1133	2035	1413
0	0	0	2267	2493	1132	2034	1411
0	1	3	2263	2488	1129	2031	1411
0	3	0	2259	2486	1129	2030	1408
0	1	0	2265	2491	1129	2030	1411
0	0	2	2264	2491	1127	2025	1405
1	0	0	2264	2491	1132	2031	1414
0	1	0	2258	2486	1127	2025	1405
0	0	0	2267	2493	1129	2033	1413
0	2	0	2263	2492	1131	2031	1412
0	0	0	2265	2491	1130	2032	1412
0	1	2	2263	2488	1128	2030	1411
0	0	0	2260	2488	1128	2024	1406
0	1	0	2265	2490	1130	2031	1412
0	1	0	2266	2492	1126	2023	1411
0	0	6	2267	2493	1131	2032	1412
2	0	0	2259	2482	1123	2025	1403
1	0	5	2264	2490	1129	2032	1410
1	0	0	2264	2491	1128	2031	1412
0	3	2	2263	2491	1131	2034	1413
0	2	3	2267	2494	1129	2031	1413
1	4	0	2263	2490	1130	2029	1412
0	0	0	2258	2486	1126	2027	1407
2	0	2	2262	2489	1130	2030	1412
0	0	0	2264	2490	1129	2030	1411
2	0	0	2259	2482	1125	2023	1402
0	1	3	2263	2489	1130	2031	1410
0	1	1	2262	2489	1129	2028	1411
0	1	0	2263	2490	1130	2033	1412
1	0	0	2260	2485	1128	2032	1411
0	2	5	2266	2491	1131	2029	1411
0	2	2	2265	2490	1130	2032	1412
1	0	0	2263	2489	1130	2031	1412
0	1	1	2263	2490	1131	2031	1410
1	0	0	2259	2484	1124	2024	1404
0	0	2	2265	2490	1133	2034	1415
0	1	2	2266	2494	1131	2032	1412
0	0	0	2266	2491	1132	2031	1411
0	1	0	2260	2486	1128	2029	1409
1	4	0	2263	2488	1126	2030	1410
1	4	1	2263	2489	1129	2027	1409
2	0	3	2264	2489	1131	2029	1410
1	3	1	2264	2494	1132	2033	1412
2	0	2	2264	2491	1131	2031	1412
0	0	3	2260	2483	1123	2025	1403
0	0	0	2263	2489	1130	2031	1410
1	0	4	2263	2487	1129	2027	1410
0	0	2	2263	2489	1130	2031	1412
1	3	0	2258	2487	1131	2032	1414
3	0	0	2268	2491	1129	2031	1411
0	0	3	2264	2490	1131	2031	1409
1	0	3	2264	2490	1129	2031	1412
1	1	0	2264	2489	1130	2030	1410
0	1	1	2257	2481	1121	2023	1402
1	0	1	2262	2489	1129	2030	1412
2	0	2	2263	2490	1134	2035	1414
0	1	2	2267	2493	1132	2033	1413
1	3	1	2261	2488	1128	2031	1411
1	0	0	2258	2489	1129	2030	1408
1	3	3	2263	2490	1130	2031	1412
0	1	5	2264	2492	1135	2034	1416
0	0	1	2266	2491	1133	2030	1410
1	3	2	2261	2490	1131	2030	1410
1	4	0	2258	2484	1122	2022	1403
0	0	2	2263	2489	1130	2030	1410
2	0	0	2264	2489	1129	2029	1411
3	0	0	2263	2489	1128	2029	1411
0	0	0	2261	2489	1131	2034	1413
1	3	1	2263	2491	1131	2030	1407
0	1	3	2262	2490	1130	2031	1411
1	3	0	2264	2490	1129	2025	1406
0	0	4	2263	2490	1129	2031	1411
0	1	0	2257	2482	1124	2022	1404
1	1	0	2263	2490	1129	2030	1413
2	0	2	2264	2493	1131	2035	1414
1	1	0	2266	2493	1132	2032	1412
0	1	0	2263	2489	1130	2030	1408
0	1	0	2262	2488	1128	2024	1403
1	1	1	2259	2485	1130	2030	1406
0	1	0	2263	2492	1133	2034	1414
0	0	2	2266	2493	1131	2025	1406
0	1	0	2264	2491	1130	2031	1411
0	2	2	2258	2482	1123	2023	1403
0	1	0	2263	2489	1129	2031	1411
1	2	1	2263	2489	1128	2029	1411
0	1	0	2263	2490	1130	2029	1411
1	4	1	2262	2489	1130	2029	1411
0	1	0	2262	2490	1126	2027	1408
0	1	0	2265	2493	1134	2033	1412
0	0	0	2264	2484	1126	2030	1410
3	0	1	2263	2490	1131	2031	1410
0	0	3	2258	2481	1123	2021	1405
1	1	0	2263	2490	1129	2030	1411
0	1	1	2262	2488	1130	2031	1411
1	0	5	2263	2490	1131	2035	1414
1	0	2	2263	2491	1132	2031	1413
0	0	0	2261	2488	1130	2029	1410
0	0	6	2261	2487	1125	2025	1404
0	0	0	2263	2488	1130	2033	1413
0	0	0	2264	2486	1127	2032	1411
3	0	5	2266	2491	1131	2030	1411
0	0	0	2256	2480	1121	2021	1407
0	0	6	2263	2490	1128	2032	1411
4	0	1	2262	2489	1130	2031	1410
0	0	0	2263	2490	1123	2030	1411
0	1	0	2263	2489	1128	2033	1415
1	0	2	2264	2489	1128	2025	1406
0	2	3	2264	2491	1130	2032	1412
1	0	1	2259	2482	1127	2029	1409
3	0	2	2263	2489	1130	2031	1412
2	0	2	2256	2481	1124	2027	1409
0	0	3	2263	2489	1130	2024	1401
1	2	0	2263	2491	1132	2035	1413
0	0	6	2265	2493	1133	2032	1412
0	1	0	2263	2489	1129	2031	1411
0	0	0	2261	2488	1128	2031	1410
0	1	2	2261	2486	1126	2023	1403
2	0	0	2265	2491	1132	2034	1413
0	2	0	2261	2480	1128	2029	1409
0	0	0	2263	2489	1131	2030	1412
2	0	6	2264	2491	1131	2034	1413
0	0	0	2267	2484	1131	2033	1410
1	0	0	2266	2491	1131	2031	1411
1	0	3	2261	2486	1129	2029	1410
1	1	2	2265	2486	1127	2031	1409
1	0	4	2264	2489	1130	2027	1411
0	1	0	2263	2489	1131	2031	1413
0	0	0	2265	2489	1133	2036	1413
3	0	2	2261	2482	1126	2024	1403
0	1	0	2265	2489	1131	2029	1410
0	1	0	2265	2489	1127	2031	1411
1	0	5	2264	2489	1128	2031	1410
1	0	2	2262	2489	1128	2030	1410
1	0	5	2264	2489	1128	2027	1405
2	0	2	2265	2492	1133	2035	1411
1	2	0	2268	2492	1131	2031	1411
1	1	2	2265	2489	1130	2034	1414
1	0	5	2257	2485	1127	2025	1405
0	1	0	2258	2480	1123	2025	1404
0	2	0	2264	2491	1131	2032	1412
0	1	2	2264	2489	1129	2033	1411
2	0	0	2265	2491	1132	2036	1412
0	1	0	2266	2492	1130	2033	1413
0	0	0	2264	2491	1129	2030	1407
0	1	2	2264	2491	1131	2031	1410
0	1	2	2265	2490	1130	2030	1411
0	2	5	2262	2491	1131	2032	1412
1	0	0	2257	2481	1122	2022	1408
0	2	4	2267	2495	1133	2035	1414
3	0	0	2266	2491	1131	2033	1411
0	3	0	2265	2491	1130	2031	1410
0	1	0	2264	2488	1127	2031	1410
0	1	3	2264	2490	1127	2027	1405
1	2	1	2265	2490	1130	2031	1411
0	0	0	2265	2488	1129	2034	1415
1	2	2	2267	2494	1132	2031	1414
1	3	2	2263	2489	1130	2030	1408
0	0	0	2254	2478	1120	2021	1403
0	1	0	2264	2489	1128	2031	1412
0	1	2	2265	2492	1132	2036	1414
0	0	0	2267	2493	1131	2034	1412
0	1	0	2263	2489	1130	2031	1411
1	2	1	2263	2488	1127	2025	1404
0	1	1	2264	2490	1130	2033	1412
3	0	1	2263	2484	1127	2030	1410
1	0	5	2263	2489	1130	2033	1415
0	1	1	2259	2485	1125	2029	1409
0	0	6	2266	2491	1132	2031	1408
3	0	4	2263	2489	1130	2030	1410
1	0	0	2264	2490	1130	2031	1411
0	2	1	2263	2488	1121	2031	1410
0	0	4	2261	2485	1114	2022	1401
0	1	1	2263	2490	1130	2033	1415
0	0	0	2264	2491	1132	2032	1412
0	1	1	2266	2490	1128	2031	1412
0	0	0	2263	2489	1129	2030	1411
0	1	0	2256	2479	1123	2024	1408
0	1	0	2262	2489	1129	2029	1405
2	0	0	2263	2487	1129	2029	1409
0	1	0	2262	2489	1129	2030	1410
1	3	6	2261	2488	1132	2034	1411
0	2	0	2262	2483	1126	2021	1405
0	1	0	2263	2488	1131	2029	1411
0	2	3	2256	2484	1127	2029	1409
0	1	1	2262	2488	1129	2029	1410
1	2	2	2254	2479	1126	2026	1408
0	1	1	2262	2487	1128	2025	1410
0	0	0	2263	2492	1132	2032	1412
0	0	0	2264	2490	1129	2031	1411
0	1	1	2261	2488	1129	2029	1410
0	4	4	2258	2481	1122	2021	1402
0	0	0	2261	2487	1130	2029	1409
1	0	0	2265	2491	1130	2033	1412
0	1	2	2257	2485	1126	2030	1409
0	0	0	2262	2489	1129	2030	1410
0	0	0	2255	2480	1125	2025	1408
0	5	0	2262	2488	1129	2024	1404
0	0	0	2261	2487	1130	2031	1413
0	0	2	2264	2491	1130	2032	1412
0	0	2	2261	2490	1130	2030	1412
0	1	0	2260	2483	1123	2025	1403
0	3	0	2262	2488	1128	2030	1409
2	0	0	2258	2484	1128	2029	1409
1	0	0	2263	2488	1128	2029	1409
0	0	1	2255	2479	1127	2029	1410
0	0	4	2264	2491	1125	2020	1407
0	0	0	2263	2489	1130	2030	1411
0	2	1	2262	2488	1129	2030	1411
0	1	1	2263	2487	1128	2030	1406
0	1	2	2257	2481	1124	2022	1402
1	0	5	2262	2487	1130	2031	1410
0	3	3	2261	2487	1127	2031	1408
0	1	1	2261	2489	1129	2031	1411
1	0	6	2261	2488	1132	2034	1412
0	2	1	2263	2485	1125	2021	1404
2	0	4	2265	2494	1133	2037	1414
0	2	6	2262	2489	1129	2026	1411
1	2	2	2257	2481	1118	2021	1403
0	1	1	2263	2489	1127	2030	1410
0	0	2	2261	2488	1129	2033	1411
0	1	0	2264	2492	1132	2036	1413
0	1	3	2263	2488	1132	2031	1410
0	2	5	2263	2489	1130	2033	1407
0	1	0	2263	2488	1126	2031	1416
0	0	0	2261	2488	1129	2029	1410
1	0	0	2262	2488	1130	2031	1410
0	0	1	2260	2485	1125	2024	1404
1	4	0	2263	2491	1130	2033	1410
0	1	3	2262	2488	1128	2030	1409
0	1	0	2261	2488	1130	2031	1410
0	0	0	2261	2486	1128	2021	1410
0	1	2	2262	2489	1129	2026	1404
2	0	0	2263	2490	1129	2035	1414
0	1	1	2266	2492	1131	2032	1412
0	0	0	2261	2487	1127	2030	1410
0	0	0	2260	2487	1127	2030	1411
0	0	2	2256	2478	1122	2025	1405
1	1	2	2264	2492	1131	2035	1412
0	1	5	2264	2489	1131	2031	1412
0	1	1	2261	2488	1127	2039	1410
0	2	2	2260	2486	1128	2031	1409
0	0	0	2260	2487	1127	2026	1404
1	1	2	2262	2489	1130	2030	1410
0	1	0	2261	2489	1131	2034	1414
2	0	2	2264	2492	1130	2034	1411
0	0	2	2258	2481	1123	2023	1403
0	0	0	2263	2489	1128	2031	1408
0	2	1	2262	2487	1128	2031	1410
2	0	3	2260	2488	1128	2031	1410
0	0	0	2261	2487	1127	2029	1411
1	0	2	2260	2486	1126	2026	1408
0	1	0	2265	2490	1130	2030	1411
0	0	0	2262	2488	1129	2029	1411
0	1	1	2261	2487	1128	2028	1411
0	1	0	2263	2487	1130	2033	1412
1	0	5	2257	2482	1125	2025	1403
0	0	4	2264	2489	1130	2031	1411
0	0	0	2263	2487	1130	2031	1409
1	0	0	2263	2487	1130	2030	1410
1	3	2	2260	2487	1125	2030	1410
1	0	6	2259	2486	1123	2018	1403
0	1	0	2262	2489	1129	2033	1415
0	0	2	2264	2490	1128	2031	1410
0	0	0	2263	2488	1128	2033	1411
2	0	2	2258	2483	1124	2027	1408
0	0	4	2262	2489	1129	2031	1406
0	0	2	2262	2487	1130	2030	1410
2	0	0	2262	2488	1129	2030	1408
1	3	2	2260	2489	1133	2035	1413
0	2	0	2264	2485	1124	2026	1404
1	3	0	2261	2486	1124	2023	1403
0	1	0	2262	2490	1128	2031	1411
1	4	2	2260	2489	1127	2030	1411
0	1	2	2259	2490	1131	2035	1414
1	4	1	2259	2484	1124	2029	1406
0	1	1	2262	2488	1128	2031	1406
1	0	1	2261	2489	1128	2032	1410
2	0	0	2262	2488	1129	2033	1402
2	0	0	2262	2487	1129	2031	1410
0	1	0	2260	2483	1122	2023	1403
0	1	0	2263	2490	1130	2036	1412
0	0	1	2264	2490	1130	2033	1411
1	4	5	2264	2489	1130	2030	1410
1	0	0	2257	2482	1127	2029	1409
0	2	2	2263	2488	1126	2022	1405
0	0	0	2263	2487	1128	2031	1410
0	1	2	2262	2488	1126	2023	1408
0	0	0	2262	2491	1132	2034	1414
0	0	0	2260	2487	1130	2029	1409
2	0	6	2259	2481	1122	2023	1403
0	1	0	2261	2487	1129	2031	1410
0	0	0	2261	2487	1128	2031	1411
0	2	2	2264	2488	1132	2034	1414
0	1	2	2252	2484	1127	2030	1409
0	1	2	2262	2489	1130	2024	1406
1	0	4	2262	2490	1131	2031	1410
0	1	2	2262	2490	1126	2023	1406
0	0	1	2261	2489	1131	2032	1409
0	1	1	2258	2481	1122	2023	1402
0	1	2	2263	2490	1132	2035	1414
0	0	0	2264	2490	1130	2033	1411
0	1	2	2263	2489	1130	2032	1410
0	1	2	2258	2485	1128	2030	1409
0	1	0	2262	2479	1123	2030	1408
0	0	2	2261	2487	1129	2035	1411
1	0	0	2260	2481	1124	2027	1409
0	1	5	2265	2490	1132	2024	1407
0	1	2	2262	2490	1130	2032	1411
0	1	2	2256	2482	1123	2022	1398
3	0	0	2255	2487	1129	2031	1418
0	3	5	2261	2488	1128	2030	1411
0	0	1	2271	2497	1134	2037	1417
1	1	1	2262	2487	1127	2031	1409
1	0	0	2262	2487	1129	2029	1409
2	0	5	2261	2487	1128	2029	1408
0	2	2	2263	2489	1129	2030	1408
2	0	0	2262	2485	1126	2026	1401
0	1	2	2262	2488	1129	2030	1409
1	0	0	2262	2487	1128	2031	1408
1	2	5	2262	2488	1128	2031	1409
2	0	0	2255	2479	1123	2024	1407
0	1	2	2262	2489	1134	2035	1412
0	0	2	2264	2492	1131	2031	1410
2	0	3	2264	2489	1131	2030	1409
0	0	0	2261	2488	1129	2030	1409
0	2	2	2257	2483	1123	2023	1404
0	1	2	2262	2489	1129	2031	1410
0	1	4	2261	2487	1129	2031	1410
0	0	0	2261	2491	1132	2034	1412
0	0	0	2259	2483	1125	2030	1410
0	0	0	2255	2477	1122	2018	1406
0	1	2	2261	2488	1130	2028	1410
0	4	2	2261	2487	1128	2032	1409
0	2	2	2261	2489	1132	2035	1415
2	0	0	2263	2489	1132	2033	1411
0	0	0	2262	2483	1127	2025	1402
1	0	1	2263	2487	1127	2031	1409
0	0	1	2260	2486	1126	2030	1409
0	0	0	2262	2487	1130	2031	1410
1	2	2	2256	2480	1124	2028	1408
1	0	0	2261	2489	1133	2031	1412
0	0	5	2265	2489	1130	2032	1411
1	2	2	2263	2489	1129	2030	1406
0	0	0	2261	2487	1129	2030	1411
0	1	0	2256	2479	1121	2021	1401
1	3	3	2261	2488	1129	2029	1409
1	0	0	2261	2487	1128	2030	1410
0	0	3	2262	2489	1131	2031	1414
0	1	0	2263	2488	1128	2031	1408
0	1	1	2254	2479	1122	2027	1405
0	0	3	2262	2487	1128	2029	1406
0	2	0	2262	2487	1129	2031	1408
1	1	0	2261	2489	1130	2031	1408
0	2	0	2264	2490	1129	2032	1409
0	3	2	2259	2481	1123	2021	1403
0	1	0	2261	2487	1127	2031	1410
1	3	0	2261	2487	1127	2030	1409
2	0	0	2261	2487	1127	2031	1410
1	2	2	2258	2485	1130	2030	1409
0	1	2	2264	2489	1127	2027	1408
1	0	2	2260	2487	1129	2031	1410
0	2	2	2261	2489	1125	2027	1408
0	0	5	2261	2486	1131	2030	1409
0	2	1	2255	2480	1123	2021	1402
1	4	2	2261	2487	1129	2034	1413
0	1	2	2265	2492	1131	2032	1412
0	0	2	2260	2487	1128	2029	1409
0	1	0	2261	2487	1130	2030	1411
0	2	0	2254	2482	1126	2028	1411
0	0	2	2263	2490	1123	2032	1412
0	0	1	2264	2490	1131	2031	1411
0	1	0	2263	2489	1124	2027	1407
0	1	1	2262	2487	1128	2030	1410
0	0	0	2254	2480	1121	2021	1402
1	2	2	2261	2486	1129	2028	1408
1	1	0	2262	2487	1128	2033	1413
1	1	2	2264	2491	1133	2031	1412
1	0	2	2260	2486	1128	2028	1409
0	2	0	2257	2482	1125	2029	1408
0	1	2	2263	2481	1129	2030	1407
0	1	0	2260	2479	1125	2029	1409
0	0	0	2262	2487	1129	2031	1410
2	1	0	2255	2479	1125	2024	1405
0	1	5	2264	2490	1130	2032	1410
0	0	2	2262	2487	1128	2028	1411
1	0	2	2260	2486	1129	2028	1409
1	0	3	2261	2486	1129	2031	1411
0	1	0	2260	2487	1129	2031	1411
0	2	1	2264	2484	1128	2030	1409
0	2	0	2262	2487	1129	2031	1410
0	2	1	2261	2479	1125	2027	1408
0	0	0	2260	2486	1129	2029	1409
0	0	0	2257	2479	1122	2022	1403
0	0	0	2261	2486	1130	2033	1412
2	0	4	2264	2490	1131	2032	1413
0	1	0	2263	2486	1130	2031	1410
0	0	0	2259	2484	1127	2030	1409
0	0	5	2256	2484	1128	2030	1406
0	0	0	2262	2487	1126	2031	1410
0	1	0	2255	2481	1127	2029	1410
0	0	0	2263	2489	1127	2035	1415
0	0	0	2259	2481	1124	2022	1402
0	1	2	2259	2484	1123	2025	1404
1	0	0	2263	2489	1131	2031	1412
1	0	0	2263	2489	1128	2031	1410
0	1	2	2263	2487	1130	2031	1411
0	0	0	2259	2485	1128	2030	1409
1	4	2	2267	2492	1129	2033	1411
0	1	5	2264	2489	1128	2031	1409
1	0	1	2263	2485	1131	2031	1410
1	1	6	2261	2486	1128	2028	1406
1	0	1	2266	2492	1131	2030	1412
1	3	3	2259	2489	1129	2030	1411
2	0	0	2263	2490	1129	2031	1411
4	0	0	2258	2482	1124	2029	1409
2	0	3	2263	2489	1130	2031	1409
0	0	0	2264	2489	1129	2031	1413
2	0	0	2264	2491	1132	2035	1413
0	1	2	2266	2491	1131	2031	1411
1	0	0	2261	2482	1123	2025	1402
2	0	0	2264	2490	1128	2032	1410
1	0	0	2263	2489	1129	2032	1411
2	0	5	2263	2489	1130	2028	1409
2	0	0	2258	2486	1128	2033	1411
2	0	0	2266	2492	1131	2032	1413
1	0	2	2265	2490	1128	2029	1411
0	0	0	2264	2489	1129	2031	1411
1	0	0	2264	2487	1128	2030	1409
0	0	3	2264	2492	1132	2036	1413
1	0	5	2259	2486	1123	2025	1402
0	0	0	2265	2490	1134	2032	1411
0	4	2	2263	2487	1130	2029	1410
1	1	5	2263	2489	1130	2030	1411
0	1	1	2258	2484	1128	2030	1410
3	0	0	2263	2488	1128	2032	1414
0	1	2	2266	2493	1132	2034	1412
0	2	2	2265	2490	1128	2030	1410
0	1	2	2264	2488	1131	2029	1411
2	0	0	2258	2480	1123	2022	1404
0	0	0	2262	2488	1128	2031	1410
0	2	3	2263	2490	1130	2029	1412
0	0	0	2263	2490	1131	2035	1413
0	0	2	2265	2490	1132	2033	1412
0	1	2	2263	2488	1128	2031	1408
0	2	2	2265	2491	1129	2032	1412
1	0	0	2265	2490	1128	2033	1413
0	0	0	2262	2490	1127	2030	1410
0	2	2	2264	2490	1128	2033	1411
0	0	2	2259	2482	1124	2023	1404
0	2	2	2263	2490	1129	2031	1412
2	0	0	2263	2489	1131	2032	1411
1	0	2	2264	2489	1129	2033	1411
2	0	2	2261	2486	1129	2030	1413
0	0	0	2262	2489	1131	2036	1411
0	0	0	2267	2492	1133	2033	1411
2	0	0	2263	2484	1130	2032	1412
0	1	1	2263	2489	1131	2031	1411
1	0	0	2257	2481	1123	2021	1405
0	1	1	2262	2489	1130	2031	1412
0	0	0	2263	2489	1134	2033	1413
0	2	2	2266	2493	1132	2035	1414
0	0	0	2264	2490	1129	2032	1412
0	0	0	2260	2487	1129	2030	1412
0	1	0	2262	2484	1128	2029	1411
1	0	0	2264	2490	1131	2035	1414
0	1	0	2266	2488	1129	2032	1412
2	0	4	2265	2490	1131	2033	1412
0	0	0	2258	2482	1123	2024	1404
0	0	6	2264	2489	1129	2032	1411
0	1	0	2263	2488	1131	2031	1410
0	0	4	2265	2490	1129	2031	1412
0	1	0	2260	2489	1132	2034	1415
1	3	2	2264	2490	1129	2033	1409
3	0	5	2262	2490	1131	2031	1412
0	4	5	2260	2486	1129	2030	1412
3	0	0	2264	2489	1129	2032	1410
0	0	0	2257	2480	1120	2024	1405
0	2	0	2263	2490	1130	2032	1414
0	0	2	2265	2493	1134	2034	1415
2	0	1	2269	2495	1135	2034	1413
0	0	0	2270	2500	1133	2036	1415
1	0	1	2261	2487	1128	2029	1411
2	0	2	2258	2484	1130	2033	1410
0	1	0	2267	2493	1133	2030	1412
2	0	5	2261	2486	1130	2031	1410
1	1	0	2264	2490	1130	2031	1412
2	0	3	2255	2482	1123	2023	1404
0	1	2	2263	2490	1130	2032	1412
0	0	0	2263	2489	1130	2029	1413
0	0	0	2264	2491	1134	2036	1413
3	0	2	2263	2491	1131	2032	1413
0	1	1	2262	2488	1128	2026	1407
0	1	0	2263	2489	1130	2032	1411
0	1	0	2260	2486	1126	2031	1410
0	1	1	2261	2489	1131	2031	1412
