# Supplementary material for: Assisting hand gesture classification and rehabilitation assessment via sEMG and finger motion data
Source: Front Bioeng Biotechnol. 2026 Jan 8;13:1751763. doi: 10.3389/fbioe.2025.1751763 (PMC12823985; doi:10.3389/fbioe.2025.1751763)
Supplement: Supplementary file 1 [file DataSheet1.zip › dataset/function 0/2/2/0.csv]

channel_2	channel_3	channel_6	pinky	ring finger	middle finger	forefinger	thumb
0	0	0	2335	2550	890	1975	1701
0	3	0	2337	2548	889	1980	1707
1	0	2	2334	2547	886	1973	1699
2	0	2	2336	2550	888	1982	1707
0	1	0	2333	2545	888	1979	1706
0	1	5	2336	2547	887	1982	1707
2	0	1	2330	2543	881	1975	1700
0	0	0	2335	2549	891	1985	1712
0	0	5	2326	2526	902	1982	1687
0	0	2	2330	2531	901	1983	1690
0	2	0	2332	2532	909	1987	1692
0	4	2	2332	2533	906	1985	1690
0	0	2	2330	2529	906	1983	1689
1	0	0	2329	2527	902	1978	1683
2	0	1	2330	2530	906	1983	1690
1	3	2	2329	2529	903	1983	1689
1	0	0	2329	2529	905	1983	1688
2	0	0	2326	2520	899	1975	1680
1	2	5	2329	2528	905	1984	1692
0	3	0	2332	2526	904	1985	1689
0	1	1	2330	2528	905	1975	1685
0	1	2	2329	2529	904	1983	1689
1	1	0	2324	2520	898	1975	1682
0	3	2	2330	2529	905	1982	1689
1	0	4	2328	2526	903	1982	1690
0	1	0	2330	2529	907	1986	1693
0	1	1	2328	2529	907	1984	1690
0	0	0	2332	2525	898	1979	1688
0	1	0	2330	2530	904	1983	1690
0	0	0	2329	2529	903	1981	1689
0	0	0	2328	2527	903	1982	1689
0	1	1	2327	2527	896	1974	1682
0	0	0	2329	2529	903	1982	1689
0	0	3	2329	2526	905	1983	1689
0	1	0	2329	2527	903	1983	1691
0	0	3	2324	2522	899	1977	1684
0	1	2	2332	2532	906	1985	1690
0	0	0	2332	2525	899	1979	1686
1	1	0	2328	2525	905	1982	1690
0	2	3	2329	2527	903	1982	1687
0	0	0	2322	2519	893	1973	1680
0	3	5	2328	2527	905	1984	1690
0	3	0	2319	2524	905	1984	1691
1	0	0	2330	2530	906	1983	1690
0	0	0	2325	2525	901	1979	1686
0	1	1	2325	2526	903	1981	1686
0	1	1	2326	2524	903	1980	1686
1	0	0	2320	2520	896	1974	1682
0	0	0	2326	2528	905	1983	1688
1	0	4	2329	2529	904	1981	1686
0	1	1	2325	2525	905	1981	1686
0	1	0	2320	2514	891	1975	1682
0	0	2	2325	2523	902	1979	1682
0	1	1	2325	2521	901	1978	1684
1	0	0	2324	2522	901	1976	1684
0	1	0	2322	2520	902	1976	1683
0	0	0	2323	2523	903	1979	1686
1	0	0	2322	2522	904	1980	1688
1	0	2	2327	2527	903	1975	1685
0	2	0	2325	2524	902	1977	1683
0	0	1	2322	2518	897	1972	1679
0	0	0	2323	2522	901	1977	1684
0	0	0	2323	2520	899	1978	1684
0	0	3	2322	2522	903	1980	1686
0	1	0	2324	2525	905	1978	1685
0	0	0	2320	2518	897	1971	1677
4	2	0	2325	2523	903	1977	1684
2	0	0	2323	2523	901	1977	1684
2	0	0	2324	2522	901	1978	1683
0	0	0	2317	2512	895	1971	1679
0	0	0	2323	2521	900	1977	1684
0	0	0	2322	2522	898	1976	1684
0	3	3	2323	2521	902	1978	1683
0	0	0	2319	2518	900	1975	1682
0	0	0	2323	2521	902	1975	1683
0	0	2	2322	2519	897	1974	1682
0	0	0	2320	2520	901	1973	1683
0	1	3	2321	2517	899	1976	1683
0	0	0	2325	2522	898	1974	1685
0	2	1	2326	2525	907	1983	1690
0	0	0	2322	2519	901	1973	1683
0	0	1	2323	2521	900	1976	1684
1	0	5	2322	2520	901	1975	1683
0	0	0	2320	2513	897	1969	1675
0	0	0	2321	2519	902	1975	1684
0	1	1	2322	2521	902	1981	1687
0	3	2	2324	2524	904	1980	1686
0	2	2	2320	2516	898	1968	1677
0	0	1	2324	2522	901	1976	1679
0	3	0	2322	2521	900	1967	1681
0	1	1	2322	2521	901	1974	1683
0	1	2	2316	2516	898	1975	1682
0	0	0	2322	2520	901	1975	1683
0	0	0	2320	2519	894	1969	1680
0	0	0	2322	2519	903	1974	1686
0	2	2	2322	2521	901	1980	1687
0	0	0	2325	2525	904	1974	1680
2	0	2	2321	2521	900	1977	1684
0	0	0	2318	2515	899	1975	1681
0	0	0	2321	2524	900	1976	1681
0	0	1	2316	2518	900	1974	1681
0	0	0	2319	2514	897	1972	1679
0	0	0	2319	2519	902	1979	1686
0	1	1	2323	2523	904	1978	1685
0	1	1	2322	2521	902	1975	1683
0	2	4	2316	2512	894	1970	1675
0	2	0	2320	2517	901	1975	1682
0	3	0	2319	2519	900	1975	1675
0	0	2	2318	2517	901	1973	1682
0	0	0	2313	2507	896	1971	1680
1	0	1	2319	2519	900	1975	1681
0	1	3	2312	2516	900	1976	1679
1	0	0	2322	2525	906	1980	1687
0	1	0	2322	2523	904	1978	1684
0	0	0	2322	2521	900	1978	1681
0	0	4	2313	2517	900	1978	1686
1	0	0	2319	2519	893	1976	1685
1	0	0	2324	2525	905	1981	1686
0	1	2	2323	2524	902	1978	1685
2	0	0	2324	2522	898	1972	1679
0	0	2	2320	2518	900	1976	1683
1	0	0	2321	2521	899	1975	1683
0	0	1	2321	2519	902	1974	1684
0	0	0	2314	2514	894	1970	1677
0	0	0	2321	2515	901	1976	1681
2	0	5	2320	2520	902	1978	1686
0	3	0	2324	2524	902	1980	1685
0	2	0	2320	2515	898	1970	1681
0	0	0	2322	2520	902	1975	1682
0	0	1	2322	2509	898	1973	1679
0	1	0	2321	2520	899	1973	1680
0	0	0	2318	2516	899	1973	1681
0	0	2	2321	2517	899	1974	1681
0	1	3	2319	2509	894	1971	1677
0	0	0	2317	2515	900	1966	1671
0	1	0	2319	2517	900	1973	1680
0	0	0	2317	2514	900	1970	1681
0	0	0	2319	2516	901	1972	1677
0	3	0	2309	2511	899	1971	1679
0	1	1	2313	2514	897	1970	1676
2	0	0	2322	2523	903	1974	1680
0	0	0	2323	2522	903	1977	1683
0	0	0	2319	2522	901	1976	1682
0	0	0	2321	2519	901	1974	1682
0	0	0	2318	2514	895	1970	1678
0	2	1	2320	2519	902	1974	1682
0	3	0	2320	2519	899	1974	1681
1	0	0	2319	2519	900	1974	1679
1	0	0	2314	2510	895	1968	1676
0	0	3	2320	2519	902	1978	1684
0	0	0	2322	2522	901	1976	1683
0	1	1	2322	2521	902	1973	1682
0	1	0	2318	2515	898	1973	1680
0	1	1	2318	2518	898	1974	1681
0	0	1	2320	2518	901	1974	1682
0	0	0	2319	2517	901	1973	1681
0	0	2	2318	2515	898	1971	1677
1	0	0	2315	2513	895	1966	1672
0	0	1	2310	2511	895	1968	1668
8	0	0	2310	2505	893	1964	1671
17	13	3	2308	2505	895	1963	1669
12	18	2	2308	2504	895	1963	1670
23	24	25	2305	2502	895	1964	1671
27	23	24	2310	2509	898	1965	1668
29	34	33	2312	2510	895	1968	1676
31	25	22	2311	2509	899	1967	1672
30	29	29	2314	2514	903	1975	1683
29	25	29	2317	2517	904	1974	1682
26	27	25	2315	2514	900	1972	1681
28	29	31	2314	2510	895	1965	1677
28	23	27	2320	2518	902	1975	1682
27	25	21	2317	2513	898	1972	1680
26	25	31	2318	2515	900	1973	1680
25	22	24	2319	2521	902	1976	1682
26	21	23	2317	2514	902	1973	1680
19	21	25	2321	2518	902	1973	1682
19	18	22	2309	2506	892	1966	1673
19	16	16	2318	2515	899	1971	1679
17	12	16	2319	2518	901	1977	1682
17	18	28	2318	2517	898	1969	1678
14	16	16	2315	2516	902	1973	1681
14	15	18	2318	2518	901	1978	1685
13	16	28	2313	2511	898	1971	1681
12	15	16	2318	2517	902	1970	1677
13	9	13	2318	2515	902	1976	1684
15	12	2	2321	2517	900	1974	1681
13	9	1	2319	2514	900	1974	1681
15	11	0	2319	2516	902	1972	1681
14	18	0	2310	2508	898	1972	1673
14	18	0	2322	2519	901	1975	1682
15	14	0	2316	2517	900	1973	1679
16	16	3	2316	2516	900	1972	1682
4	0	0	2319	2518	900	1974	1677
3	0	0	2319	2516	902	1973	1681
1	0	3	2316	2514	899	1972	1681
0	0	0	2319	2516	900	1973	1682
0	0	0	2310	2503	887	1963	1672
0	0	0	2310	2510	898	1969	1676
0	0	0	2313	2510	896	1967	1672
0	0	5	2312	2507	889	1961	1666
0	0	0	2309	2503	894	1963	1670
14	0	0	2309	2505	895	1963	1669
13	17	1	2307	2502	892	1963	1669
12	16	22	2296	2493	889	1959	1667
21	24	25	2298	2491	887	1945	1653
52	58	54	2293	2485	885	1947	1652
84	111	89	2298	2489	892	1954	1662
51	55	53	2320	2519	899	1976	1682
42	41	42	2321	2520	904	1973	1684
41	35	34	2321	2519	902	1976	1683
41	41	37	2320	2519	904	1979	1686
41	38	39	2323	2519	901	1976	1680
38	39	38	2321	2518	900	1975	1682
40	37	38	2315	2511	895	1964	1677
38	36	39	2323	2522	902	1975	1682
34	38	38	2321	2518	899	1976	1682
34	30	39	2320	2519	902	1974	1682
36	31	28	2324	2522	902	1977	1684
32	27	26	2321	2518	900	1974	1682
31	27	25	2313	2509	896	1971	1679
28	30	35	2323	2523	905	1979	1681
30	25	23	2320	2519	904	1976	1682
32	27	25	2321	2517	900	1975	1681
27	32	28	2322	2522	903	1980	1686
24	21	22	2325	2522	904	1977	1684
21	21	19	2322	2519	902	1975	1682
21	21	23	2318	2515	900	1975	1681
21	20	17	2322	2519	897	1974	1676
22	19	20	2322	2520	893	1976	1682
16	22	22	2319	2514	898	1977	1682
21	17	13	2323	2523	905	1980	1686
17	19	21	2323	2521	903	1977	1682
17	17	21	2320	2518	901	1975	1681
16	18	22	2314	2512	898	1974	1680
18	16	18	2323	2521	902	1977	1683
14	18	27	2321	2518	903	1974	1681
16	12	14	2319	2519	902	1977	1685
15	18	23	2323	2521	902	1978	1683
13	16	24	2321	2519	903	1976	1682
16	12	15	2315	2512	895	1965	1676
15	14	0	2310	2514	900	1972	1681
16	14	0	2322	2519	903	1971	1678
16	15	0	2322	2522	905	1980	1684
15	18	0	2322	2520	902	1971	1681
17	13	0	2320	2520	902	1975	1682
17	14	0	2319	2519	901	1976	1684
15	18	4	2318	2516	900	1972	1678
15	13	0	2322	2520	903	1976	1681
6	12	0	2320	2517	896	1974	1681
7	5	0	2319	2520	901	1976	1682
0	4	0	2321	2518	898	1975	1683
0	0	0	2317	2515	897	1974	1678
0	0	0	2324	2521	903	1977	1682
0	2	0	2319	2521	902	1976	1678
0	0	2	2320	2519	901	1976	1683
0	0	0	2314	2510	898	1973	1680
0	0	0	2321	2518	901	1976	1681
0	0	2	2323	2523	905	1980	1685
0	0	1	2324	2522	900	1974	1681
0	0	0	2322	2521	904	1977	1683
0	1	5	2319	2516	901	1974	1680
0	0	1	2321	2519	901	1976	1681
0	0	0	2319	2518	898	1972	1678
0	0	2	2320	2518	903	1975	1681
0	0	4	2320	2518	902	1972	1681
0	0	4	2320	2517	901	1971	1676
0	2	1	2319	2517	900	1977	1683
0	0	1	2322	2522	905	1979	1685
0	0	2	2323	2521	904	1977	1684
0	0	1	2317	2515	896	1969	1675
1	0	0	2320	2519	902	1975	1681
0	1	1	2319	2518	900	1966	1681
0	2	5	2321	2518	901	1975	1679
0	0	1	2315	2511	892	1970	1679
1	0	0	2320	2517	902	1975	1680
0	1	2	2322	2522	903	1977	1683
0	0	2	2322	2520	902	1971	1678
0	1	2	2320	2519	902	1975	1681
0	0	0	2315	2513	899	1973	1680
2	0	0	2320	2517	902	1975	1680
0	0	0	2318	2515	900	1967	1675
3	2	0	2319	2518	901	1975	1681
0	0	0	2318	2516	905	1974	1683
0	1	1	2320	2517	903	1973	1679
0	2	6	2320	2518	904	1976	1683
0	1	2	2320	2521	904	1974	1683
2	0	0	2321	2518	902	1975	1681
0	0	2	2317	2513	897	1969	1674
0	0	0	2320	2518	901	1974	1680
1	0	0	2320	2518	900	1974	1680
0	1	2	2320	2517	902	1975	1681
0	0	0	2315	2511	896	1966	1674
0	3	3	2320	2518	899	1976	1683
0	2	5	2320	2517	903	1973	1680
0	3	0	2320	2517	899	1974	1674
2	0	0	2320	2516	902	1974	1680
1	0	0	2312	2509	897	1972	1678
1	0	0	2319	2517	901	1975	1680
1	3	0	2311	2511	899	1972	1674
0	0	0	2320	2517	903	1977	1683
0	0	2	2319	2519	903	1978	1683
3	0	0	2324	2521	902	1977	1679
0	1	0	2306	2509	900	1972	1680
1	3	2	2318	2514	897	1969	1677
0	2	1	2320	2516	899	1970	1675
0	1	4	2319	2516	899	1973	1680
1	1	0	2318	2516	901	1975	1681
2	0	0	2320	2519	904	1978	1684
0	1	2	2315	2514	895	1966	1673
0	0	0	2320	2519	902	1975	1681
0	4	0	2319	2517	902	1973	1679
0	0	6	2319	2516	899	1973	1680
2	0	0	2315	2509	894	1966	1675
2	0	0	2319	2517	899	1974	1680
0	1	2	2319	2517	901	1972	1680
1	4	0	2318	2516	901	1975	1680
0	2	2	2317	2513	900	1972	1678
1	3	2	2320	2516	901	1976	1682
0	0	0	2318	2516	902	1975	1682
0	0	0	2321	2520	906	1977	1680
0	2	2	2321	2518	902	1974	1681
0	1	1	2320	2515	897	1969	1675
0	0	0	2319	2516	901	1968	1675
0	2	2	2318	2515	901	1974	1682
1	0	0	2319	2518	903	1978	1685
0	0	1	2322	2520	904	1976	1683
1	0	0	2317	2514	899	1969	1675
2	0	0	2321	2518	902	1975	1681
1	3	2	2316	2517	901	1973	1681
0	3	0	2321	2516	902	1975	1680
2	0	1	2313	2508	894	1967	1676
0	2	6	2319	2516	902	1973	1679
0	0	0	2318	2517	899	1972	1681
3	0	0	2317	2517	902	1977	1683
0	1	2	2318	2515	901	1976	1682
0	1	5	2321	2519	903	1973	1681
1	0	2	2319	2511	899	1972	1678
0	0	1	2319	2516	898	1974	1680
0	1	5	2318	2515	899	1972	1679
0	1	0	2319	2514	898	1968	1674
0	1	1	2322	2520	904	1973	1677
0	2	2	2318	2516	901	1973	1680
0	1	5	2320	2517	903	1974	1681
0	2	2	2319	2516	900	1974	1680
0	1	1	2316	2510	893	1965	1673
2	0	0	2318	2517	898	1973	1680
0	2	3	2319	2515	899	1973	1679
1	1	5	2319	2516	902	1974	1681
0	1	0	2311	2510	898	1970	1679
1	0	0	2321	2520	904	1976	1682
1	1	5	2320	2519	895	1972	1677
2	0	5	2319	2517	900	1975	1681
0	1	2	2316	2513	900	1971	1679
0	1	2	2318	2515	900	1972	1678
1	0	0	2317	2511	897	1971	1677
0	0	0	2316	2514	901	1970	1678
3	0	0	2317	2514	901	1971	1680
0	4	0	2317	2515	900	1971	1677
0	0	0	2317	2515	899	1974	1676
2	0	0	2317	2516	902	1975	1681
0	0	0	2321	2518	902	1975	1681
0	0	0	2320	2517	900	1973	1681
0	1	0	2315	2510	896	1967	1672
1	0	0	2319	2515	902	1972	1680
0	0	0	2318	2516	900	1973	1679
1	0	0	2319	2516	900	1973	1679
0	0	0	2311	2507	896	1963	1670
0	2	3	2318	2515	901	1974	1683
0	1	2	2321	2519	903	1971	1681
0	0	1	2323	2520	904	1975	1681
1	3	0	2316	2514	901	1973	1679
0	3	0	2320	2517	901	1974	1678
0	3	2	2318	2515	894	1967	1677
0	0	2	2319	2517	901	1979	1680
0	2	2	2318	2515	901	1973	1680
0	0	0	2319	2517	900	1969	1674
0	1	3	2323	2518	903	1973	1677
0	0	0	2311	2510	900	1972	1679
2	0	0	2318	2517	900	1974	1682
0	0	0	2319	2516	901	1973	1681
1	0	2	2315	2508	896	1968	1674
0	1	0	2318	2516	900	1974	1679
2	0	0	2319	2516	902	1975	1684
0	1	5	2321	2519	905	1979	1684
0	2	3	2317	2512	897	1969	1670
2	0	0	2320	2518	903	1974	1680
1	4	5	2319	2517	896	1967	1675
1	0	0	2319	2515	900	1973	1679
0	0	2	2316	2513	899	1973	1678
1	2	0	2319	2517	900	1974	1679
2	0	0	2317	2514	893	1967	1675
1	0	0	2319	2516	902	1978	1682
3	0	0	2321	2517	903	1977	1683
3	0	6	2320	2520	897	1971	1675
0	0	0	2318	2516	900	1974	1674
0	1	0	2310	2510	898	1971	1677
0	0	0	2317	2514	902	1971	1679
2	0	0	2318	2514	901	1971	1679
0	1	6	2314	2510	898	1970	1675
0	1	0	2317	2514	902	1974	1682
0	2	0	2318	2515	900	1972	1679
0	1	0	2314	2508	894	1958	1672
2	0	0	2317	2514	899	1973	1677
0	3	0	2317	2513	900	1971	1678
1	0	0	2316	2514	900	1973	1678
0	1	2	2310	2507	895	1964	1674
1	3	2	2316	2514	900	1972	1679
0	2	2	2317	2513	898	1972	1679
0	1	2	2317	2513	899	1972	1682
0	0	0	2316	2513	901	1974	1681
1	4	3	2320	2517	902	1974	1679
1	0	0	2319	2515	901	1973	1677
1	2	0	2317	2515	901	1972	1679
0	0	1	2317	2514	899	1973	1678
0	0	1	2317	2511	898	1964	1672
0	2	5	2318	2514	899	1972	1678
0	0	0	2317	2514	899	1972	1678
0	1	3	2316	2513	900	1971	1678
1	0	0	2318	2515	901	1973	1679
0	2	0	2314	2509	896	1967	1671
0	1	0	2317	2514	902	1970	1678
1	4	4	2317	2517	901	1971	1677
0	3	2	2317	2514	902	1971	1679
2	0	1	2312	2506	893	1965	1673
0	1	4	2317	2515	904	1976	1678
0	0	0	2320	2518	901	1973	1680
0	1	4	2315	2516	903	1971	1679
0	1	3	2315	2512	899	1972	1677
1	3	0	2316	2514	899	1972	1679
3	0	2	2317	2514	898	1971	1677
1	0	1	2317	2516	901	1973	1678
0	0	5	2317	2513	900	1973	1677
1	0	0	2317	2514	898	1969	1674
1	3	0	2313	2514	903	1976	1682
0	1	1	2320	2518	902	1975	1681
1	0	0	2317	2516	902	1972	1679
0	1	2	2317	2513	901	1973	1679
1	0	0	2314	2511	894	1965	1673
1	0	0	2316	2514	901	1972	1681
0	1	1	2317	2515	902	1976	1682
1	0	0	2321	2517	906	1975	1680
1	0	0	2312	2509	895	1966	1672
0	2	0	2318	2515	902	1973	1680
1	0	0	2317	2515	898	1968	1675
0	0	0	2318	2512	901	1971	1676
0	3	0	2313	2509	899	1970	1677
2	0	2	2316	2513	901	1971	1678
1	0	0	2316	2512	894	1967	1677
2	0	0	2317	2514	903	1976	1681
0	2	6	2315	2513	901	1972	1679
0	4	6	2319	2514	895	1967	1675
0	0	2	2317	2513	900	1972	1678
0	0	0	2318	2514	901	1973	1680
0	1	2	2318	2513	902	1973	1680
3	0	1	2319	2514	902	1973	1679
3	0	5	2317	2512	897	1968	1674
1	3	0	2318	2515	899	1973	1680
1	0	0	2318	2515	902	1975	1679
0	0	0	2317	2515	902	1973	1680
2	0	1	2310	2509	895	1967	1673
1	1	0	2318	2515	902	1975	1681
2	0	1	2319	2519	906	1969	1679
1	3	0	2324	2520	905	1976	1682
0	1	2	2313	2512	900	1971	1679
0	1	3	2319	2516	900	1974	1680
0	0	1	2317	2513	897	1963	1676
2	0	1	2319	2515	903	1973	1679
0	1	2	2318	2514	902	1972	1679
2	0	1	2319	2515	897	1970	1675
0	0	5	2317	2511	899	1973	1681
2	0	5	2320	2517	905	1977	1684
1	0	1	2321	2521	903	1977	1682
0	1	2	2317	2515	902	1973	1680
1	0	0	2314	2511	894	1969	1674
2	0	2	2318	2515	901	1974	1679
1	0	0	2319	2516	901	1974	1678
1	0	5	2320	2515	901	1975	1683
0	1	0	2313	2511	899	1972	1677
0	2	0	2320	2519	903	1976	1682
1	0	0	2321	2517	903	1961	1675
0	2	0	2320	2517	901	1975	1679
1	0	0	2313	2511	899	1973	1678
1	0	0	2315	2515	903	1969	1680
0	0	1	2313	2513	900	1962	1673
1	0	2	2318	2515	901	1975	1680
1	0	1	2317	2514	901	1973	1679
1	0	2	2320	2515	904	1970	1679
0	0	3	2317	2516	903	1977	1682
1	0	0	2321	2517	905	1976	1679
0	1	3	2319	2516	903	1975	1680
0	0	2	2316	2514	901	1972	1683
0	4	0	2316	2510	900	1969	1674
0	1	6	2319	2517	904	1975	1681
0	1	0	2321	2518	902	1975	1678
2	0	0	2319	2516	903	1971	1679
0	0	2	2316	2515	903	1973	1680
1	0	2	2318	2517	903	1978	1683
2	0	0	2320	2518	904	1978	1684
0	1	0	2317	2512	899	1969	1674
0	0	2	2322	2518	902	1974	1680
0	2	1	2320	2516	903	1974	1680
0	2	2	2320	2516	903	1975	1679
2	0	0	2316	2512	899	1973	1678
0	1	0	2319	2515	902	1973	1680
0	2	2	2319	2516	900	1973	1678
1	2	1	2319	2515	901	1974	1680
1	0	6	2318	2515	901	1977	1682
1	0	0	2321	2520	902	1974	1677
0	1	2	2322	2519	904	1976	1682
1	0	0	2321	2516	904	1975	1680
0	0	1	2319	2517	902	1974	1679
0	0	0	2315	2509	896	1966	1673
1	0	0	2320	2516	901	1974	1679
0	1	2	2320	2516	900	1975	1679
1	0	2	2323	2521	908	1977	1683
0	4	0	2322	2519	904	1976	1681
0	0	2	2312	2512	898	1970	1675
0	0	0	2322	2517	904	1977	1681
0	0	2	2321	2518	904	1974	1681
0	2	5	2322	2518	901	1976	1680
1	3	5	2315	2514	892	1974	1679
0	0	0	2320	2517	903	1977	1682
1	3	2	2319	2518	902	1974	1684
1	4	3	2322	2520	906	1979	1685
0	1	4	2324	2520	910	1977	1683
0	0	1	2323	2520	902	1972	1677
1	0	2	2322	2518	902	1975	1681
0	1	5	2322	2519	902	1976	1682
0	0	0	2321	2520	902	1975	1681
1	0	0	2319	2512	897	1969	1673
2	0	2	2321	2517	900	1976	1682
0	0	1	2321	2517	904	1976	1681
0	0	1	2323	2519	904	1977	1681
0	1	0	2322	2519	903	1977	1681
2	0	0	2316	2511	897	1969	1674
0	1	2	2321	2518	902	1974	1680
0	0	1	2318	2517	904	1971	1679
0	4	1	2321	2518	903	1976	1681
2	0	0	2313	2514	899	1975	1682
1	0	0	2322	2519	905	1980	1685
0	0	0	2322	2516	898	1971	1680
0	2	2	2322	2518	902	1977	1681
0	2	2	2320	2517	904	1975	1681
2	0	0	2322	2518	898	1966	1675
0	1	0	2319	2516	900	1974	1680
1	0	0	2321	2518	902	1980	1685
1	4	4	2323	2521	906	1979	1685
0	2	2	2317	2514	901	1967	1673
0	1	2	2323	2519	903	1976	1682
1	0	0	2322	2518	903	1975	1682
1	2	5	2321	2518	903	1975	1682
2	0	0	2322	2517	904	1978	1685
0	0	0	2318	2514	899	1974	1679
0	0	2	2325	2521	904	1978	1683
1	0	6	2323	2520	904	1973	1676
2	0	0	2322	2519	902	1975	1682
0	1	2	2314	2513	901	1973	1681
0	2	4	2321	2518	902	1976	1682
1	0	5	2319	2516	902	1967	1677
1	3	3	2321	2517	904	1976	1681
1	0	1	2320	2517	902	1979	1683
0	1	1	2323	2522	903	1976	1680
0	2	3	2322	2519	903	1976	1682
0	0	2	2323	2519	902	1977	1683
0	1	1	2321	2516	904	1977	1682
0	0	0	2321	2512	899	1970	1673
1	0	0	2320	2517	903	1976	1681
0	2	1	2321	2519	901	1976	1681
0	0	0	2325	2522	906	1977	1683
0	1	3	2324	2519	909	1977	1682
1	4	3	2315	2513	899	1972	1674
3	0	0	2321	2518	902	1977	1682
0	1	1	2322	2519	903	1969	1675
0	0	1	2321	2518	902	1977	1681
1	0	4	2314	2513	900	1974	1680
2	0	0	2321	2519	905	1979	1684
1	0	0	2321	2519	905	1971	1679
0	0	0	2323	2520	905	1978	1682
0	1	0	2319	2519	904	1978	1681
0	0	0	2321	2520	904	1972	1674
1	1	3	2318	2515	902	1974	1681
0	1	0	2321	2518	903	1977	1682
2	0	0	2320	2518	903	1977	1682
0	1	2	2315	2512	898	1969	1677
0	2	5	2319	2517	903	1975	1682
1	0	0	2321	2518	902	1977	1683
