# Supplementary material for: Assisting hand gesture classification and rehabilitation assessment via sEMG and finger motion data
Source: Front Bioeng Biotechnol. 2026 Jan 8;13:1751763. doi: 10.3389/fbioe.2025.1751763 (PMC12823985; doi:10.3389/fbioe.2025.1751763)
Supplement: Supplementary file 1 [file DataSheet1.zip › dataset/function 0/2/2/1.csv]

channel_2	channel_3	channel_6	pinky	ring finger	middle finger	forefinger	thumb
0	1	0	2348	2538	925	1999	1690
0	1	1	2349	2540	923	2002	1693
0	1	1	2348	2538	923	2001	1692
2	0	0	2348	2536	922	2002	1691
1	4	3	2344	2530	914	1992	1683
0	2	1	2347	2537	922	2000	1691
1	0	3	2347	2536	919	1994	1691
1	3	0	2347	2538	921	2000	1692
2	3	0	2340	2526	915	2000	1690
0	2	0	2354	2539	923	2006	1691
0	0	1	2351	2536	926	2007	1691
0	3	0	2354	2539	927	2006	1690
2	0	0	2353	2537	926	2007	1693
1	0	0	2353	2539	929	2007	1692
1	0	2	2350	2536	930	2009	1694
2	0	0	2355	2541	927	2001	1686
1	0	0	2356	2541	930	2009	1692
0	1	0	2353	2537	925	2007	1690
0	2	0	2353	2539	927	2007	1692
0	1	0	2348	2533	922	1999	1685
1	0	0	2353	2539	926	2007	1693
0	4	0	2352	2539	929	2007	1690
0	0	0	2353	2540	927	2007	1692
2	0	2	2347	2533	923	2007	1692
1	0	1	2355	2541	929	2012	1690
0	1	0	2353	2538	928	2007	1691
1	0	2	2354	2539	927	2005	1692
1	0	0	2353	2538	928	2008	1692
0	1	0	2353	2537	928	2007	1691
1	0	0	2354	2538	925	2007	1691
0	1	0	2354	2540	927	2006	1690
0	2	0	2352	2540	930	2009	1693
0	1	0	2356	2542	929	2010	1691
0	4	1	2351	2535	923	1995	1686
0	2	0	2354	2539	928	2009	1692
2	0	0	2350	2536	925	2006	1691
3	0	4	2354	2539	928	2008	1692
0	1	0	2348	2531	922	1999	1685
0	1	0	2353	2538	926	2006	1691
0	0	1	2353	2538	926	2007	1692
0	4	1	2353	2539	930	2006	1693
0	1	0	2347	2537	927	2008	1692
1	0	3	2355	2541	928	2002	1688
0	2	2	2355	2541	929	2010	1689
0	1	1	2355	2542	927	2008	1691
1	0	0	2352	2538	927	2006	1691
0	0	2	2351	2537	927	2005	1690
0	1	0	2347	2534	926	2005	1685
0	1	0	2351	2537	929	2007	1690
0	0	1	2353	2537	926	2004	1685
0	1	2	2350	2537	917	2007	1689
0	0	2	2347	2529	923	1997	1687
1	0	2	2352	2541	930	2010	1693
0	0	2	2351	2539	927	2005	1690
1	0	2	2353	2539	928	2004	1692
0	0	2	2343	2529	923	1997	1682
0	3	2	2352	2539	930	2007	1690
1	4	0	2351	2538	927	2006	1691
0	1	0	2352	2537	929	2006	1690
0	0	1	2349	2536	926	2006	1692
0	2	2	2352	2539	924	2007	1692
1	0	1	2353	2537	926	2002	1684
0	3	0	2351	2537	927	2005	1692
0	1	4	2353	2537	927	2006	1690
0	0	1	2352	2537	927	2006	1690
1	0	2	2351	2536	928	2003	1687
0	0	3	2351	2538	926	2008	1693
1	0	3	2355	2540	929	2004	1690
3	0	5	2354	2541	929	2009	1693
1	0	0	2345	2532	921	2001	1684
0	1	0	2353	2538	927	2006	1691
1	0	0	2350	2537	926	2006	1690
1	0	0	2352	2538	927	2006	1691
2	0	0	2346	2531	921	2002	1689
1	0	0	2353	2538	926	2006	1691
0	1	6	2352	2537	927	2005	1691
1	0	0	2351	2538	928	2008	1695
0	2	3	2351	2539	929	2008	1693
0	0	5	2347	2532	924	2006	1691
1	0	0	2350	2537	925	2000	1685
0	1	0	2352	2538	927	2006	1692
2	0	0	2352	2538	927	2006	1691
0	0	2	2352	2537	927	2006	1691
1	0	0	2351	2534	926	2004	1685
0	1	0	2354	2538	926	2007	1691
0	2	0	2353	2538	928	2007	1692
0	1	1	2349	2532	922	2005	1688
0	4	0	2353	2539	931	2009	1693
0	0	0	2354	2539	930	2008	1692
0	2	0	2353	2538	929	2007	1689
2	0	1	2347	2530	921	2004	1689
1	0	2	2352	2539	929	2007	1691
1	0	2	2352	2539	926	2007	1691
0	1	6	2354	2539	921	2006	1692
0	0	2	2353	2538	927	2007	1691
0	2	4	2351	2539	929	2010	1691
0	1	2	2356	2543	932	2009	1694
0	0	0	2355	2541	925	2007	1690
0	0	2	2352	2539	927	2005	1691
0	1	4	2350	2533	921	1999	1685
0	0	0	2353	2539	927	2006	1691
3	0	2	2352	2538	928	2007	1691
0	3	0	2352	2539	927	2006	1691
0	1	4	2353	2540	929	2008	1692
2	0	1	2350	2532	920	2002	1686
1	3	0	2353	2538	928	2008	1691
0	1	1	2354	2540	927	2008	1691
0	2	2	2353	2538	928	2007	1691
0	1	3	2345	2534	926	2006	1691
0	1	3	2352	2540	928	2005	1690
1	0	6	2353	2539	928	2007	1693
1	0	0	2354	2539	927	2005	1690
2	0	0	2353	2539	928	2007	1692
0	1	1	2353	2539	929	2006	1687
0	0	0	2356	2542	931	2009	1693
0	1	1	2355	2540	926	2007	1691
1	0	0	2353	2538	928	2006	1691
0	3	5	2345	2530	923	2000	1682
1	0	0	2352	2538	927	2007	1691
0	1	5	2353	2539	928	2006	1692
0	0	0	2352	2539	929	2005	1692
3	0	0	2356	2543	930	2010	1693
2	0	0	2349	2532	920	2000	1686
0	1	2	2352	2538	929	2007	1690
1	0	2	2353	2539	928	2005	1693
2	0	0	2353	2538	928	2006	1691
0	0	2	2351	2536	925	2007	1690
0	1	2	2354	2535	923	2006	1690
0	1	0	2354	2538	927	2007	1691
0	1	3	2354	2538	929	2009	1693
0	2	3	2355	2541	933	2010	1692
0	0	0	2353	2537	926	2002	1684
1	2	5	2353	2540	928	2008	1692
1	1	0	2350	2534	926	2005	1690
0	2	3	2354	2539	928	2007	1692
1	1	1	2349	2532	921	2001	1685
1	3	4	2349	2538	927	2007	1690
1	0	0	2352	2537	925	2007	1691
0	1	2	2353	2538	928	2009	1692
2	0	0	2353	2539	928	2007	1691
0	0	1	2348	2533	923	2006	1690
2	0	0	2351	2538	929	2007	1687
0	1	2	2352	2538	923	2007	1691
1	0	0	2353	2538	928	2008	1690
1	0	2	2352	2538	928	2007	1692
1	0	0	2352	2537	926	2003	1690
1	0	0	2354	2541	927	2010	1694
0	2	0	2356	2541	929	2003	1688
1	3	0	2353	2539	929	2008	1691
2	0	5	2351	2535	922	2001	1687
0	0	2	2355	2541	928	2006	1692
0	3	0	2353	2536	927	2005	1691
0	1	1	2353	2539	928	2007	1692
1	1	0	2348	2532	920	2003	1688
1	0	1	2353	2538	928	2006	1691
0	2	0	2352	2538	928	2007	1692
0	1	5	2353	2539	929	2007	1693
1	0	0	2354	2539	927	2008	1690
1	0	0	2349	2535	926	2005	1691
1	1	0	2353	2538	920	2003	1688
0	1	4	2351	2538	929	2006	1690
0	1	0	2352	2537	929	2007	1691
1	4	0	2353	2537	928	2007	1692
1	0	0	2351	2536	928	2004	1687
2	0	0	2355	2540	929	2007	1692
0	0	2	2351	2532	925	2004	1689
0	2	0	2353	2538	928	2007	1691
0	2	1	2349	2530	922	1998	1686
0	0	2	2353	2539	926	2007	1689
0	2	0	2352	2536	927	2006	1691
1	0	0	2352	2536	927	2007	1691
0	1	2	2347	2530	925	2005	1691
0	1	0	2354	2540	928	2002	1687
1	0	0	2355	2542	929	2009	1689
1	0	1	2355	2539	927	2007	1691
0	1	5	2354	2538	928	2008	1691
1	0	0	2351	2536	927	2007	1691
1	0	0	2348	2528	922	2005	1690
0	0	0	2352	2537	929	2008	1694
2	0	3	2355	2541	929	2008	1688
1	1	0	2354	2540	928	2007	1692
1	2	2	2351	2538	928	2007	1691
1	3	2	2353	2538	925	2009	1693
1	2	3	2355	2542	931	2010	1693
0	2	0	2350	2533	922	2001	1686
2	0	5	2354	2539	929	2005	1691
0	0	0	2353	2537	928	2007	1690
0	1	0	2352	2538	928	2006	1690
0	0	0	2351	2536	927	2005	1690
1	1	1	2353	2537	926	2004	1692
1	3	1	2353	2541	929	2007	1690
0	3	2	2353	2539	927	2008	1693
2	0	0	2354	2541	928	2011	1693
1	0	4	2352	2537	923	2002	1685
0	1	0	2353	2538	928	2008	1690
0	0	0	2352	2536	927	2005	1691
0	2	0	2352	2537	928	2006	1690
1	0	0	2346	2530	923	2000	1682
0	1	0	2353	2537	928	2007	1690
0	3	4	2355	2539	927	2006	1690
1	0	0	2351	2538	926	2007	1691
0	3	5	2353	2537	929	2008	1690
0	2	4	2348	2530	919	2004	1691
0	0	0	2353	2537	928	2007	1690
2	0	0	2353	2538	929	2007	1690
1	3	4	2353	2539	928	2007	1693
1	2	4	2352	2539	930	2010	1694
0	1	1	2354	2540	927	2008	1685
1	0	2	2353	2538	926	2007	1692
1	2	0	2350	2538	926	2006	1688
1	4	0	2352	2538	926	2007	1692
1	4	0	2349	2531	923	2000	1684
2	0	2	2353	2538	929	2006	1691
1	1	0	2351	2536	924	2006	1693
1	1	0	2353	2539	929	2011	1694
1	2	0	2351	2534	923	2003	1688
1	3	1	2355	2539	928	2007	1696
1	2	0	2351	2536	927	2005	1691
1	2	2	2351	2538	927	2006	1691
0	1	0	2352	2537	927	2007	1692
1	2	2	2349	2534	927	2006	1689
0	0	0	2353	2536	923	2005	1691
1	0	1	2352	2537	926	2004	1691
1	1	1	2352	2537	927	2008	1693
1	1	0	2353	2540	932	2009	1694
1	0	0	2352	2536	923	2002	1685
1	0	0	2353	2538	927	2007	1691
2	0	5	2350	2534	926	2005	1691
0	0	0	2352	2536	928	2006	1691
0	0	0	2344	2529	918	2001	1685
0	1	0	2353	2538	929	2009	1693
0	0	4	2353	2537	926	2005	1690
1	3	2	2352	2539	928	2008	1694
0	0	5	2349	2533	928	2009	1692
1	0	2	2356	2541	926	2004	1687
0	0	6	2353	2538	929	2007	1692
3	0	2	2352	2537	927	2007	1691
0	1	2	2353	2538	928	2006	1691
0	0	0	2352	2536	928	2007	1693
3	0	0	2343	2535	935	2008	1689
0	0	2	2353	2538	927	2008	1691
2	0	2	2353	2539	929	2005	1690
0	0	3	2354	2542	932	2009	1692
0	1	0	2348	2533	924	1997	1684
1	3	1	2353	2538	930	2007	1693
0	0	1	2350	2536	927	2006	1691
2	0	2	2353	2540	926	2008	1691
0	0	4	2348	2531	923	2000	1684
0	4	0	2352	2538	927	2007	1687
0	0	0	2350	2537	927	2008	1691
1	4	1	2352	2539	927	2009	1694
0	0	1	2350	2539	931	2009	1693
0	3	1	2355	2534	925	2004	1688
0	1	0	2352	2539	929	1999	1686
0	2	0	2354	2537	929	2006	1692
0	0	3	2353	2538	929	2008	1692
0	0	5	2353	2537	929	2011	1695
0	0	4	2353	2540	929	2006	1687
0	1	1	2354	2539	927	2005	1691
0	1	0	2353	2538	923	1995	1688
0	0	0	2352	2539	929	2007	1690
0	0	0	2349	2529	920	2000	1684
1	4	0	2353	2538	928	2006	1690
0	0	0	2351	2536	928	2007	1690
1	0	4	2352	2538	929	2006	1690
1	0	5	2347	2533	923	2005	1691
2	0	1	2354	2541	939	2009	1693
0	2	0	2354	2540	930	2005	1693
3	0	1	2353	2538	927	2008	1690
0	0	3	2353	2538	931	2007	1691
0	2	0	2346	2532	926	2007	1689
0	1	2	2354	2536	920	2005	1691
0	0	2	2355	2541	931	2010	1694
0	1	0	2355	2540	931	2009	1692
0	0	5	2353	2535	929	2007	1691
0	0	0	2351	2535	922	2000	1686
0	1	0	2355	2542	930	2009	1693
1	0	5	2352	2537	926	2006	1690
0	0	0	2346	2530	922	2000	1686
0	0	3	2351	2538	928	2009	1692
2	0	0	2353	2538	926	2009	1691
1	3	0	2353	2539	929	2010	1695
0	1	0	2347	2537	928	2008	1692
2	0	0	2355	2538	929	2008	1690
0	0	2	2353	2538	927	2007	1691
0	1	1	2354	2538	927	2006	1692
1	0	4	2353	2538	928	2006	1691
0	1	1	2351	2538	925	1999	1685
1	0	0	2353	2538	928	2008	1692
0	1	0	2353	2536	928	2007	1691
1	0	3	2353	2539	930	2010	1696
2	0	0	2348	2534	924	2001	1687
0	0	1	2354	2540	929	2006	1690
0	2	0	2352	2538	922	2005	1691
0	0	0	2352	2538	929	2007	1691
0	1	0	2352	2538	928	2007	1691
1	1	2	2345	2531	923	2000	1687
1	4	2	2353	2537	928	2009	1694
1	0	0	2354	2541	930	2010	1693
0	1	0	2355	2541	929	2008	1691
0	1	0	2352	2539	927	2008	1693
0	1	0	2354	2534	926	2007	1690
0	0	0	2352	2538	928	2007	1691
0	2	3	2353	2537	928	2006	1690
0	2	3	2353	2538	928	2008	1691
1	0	0	2351	2534	921	2000	1685
2	0	0	2353	2538	926	2006	1692
0	0	0	2348	2537	929	2010	1693
0	0	0	2354	2542	932	2009	1693
0	0	2	2350	2533	920	2001	1685
1	0	0	2354	2538	929	2005	1691
1	2	2	2354	2539	928	2006	1691
0	0	0	2354	2539	928	2008	1692
0	0	0	2353	2538	928	2008	1694
0	2	1	2347	2531	923	2007	1693
1	0	3	2355	2542	931	2009	1688
0	1	0	2356	2541	927	2008	1692
0	1	0	2354	2538	929	2007	1693
0	0	5	2351	2538	928	2006	1692
0	0	0	2349	2537	928	2007	1687
0	0	4	2353	2539	927	2007	1690
0	1	0	2352	2538	927	2005	1688
1	0	3	2351	2537	931	2007	1691
1	0	4	2349	2531	922	1998	1686
1	0	2	2354	2540	928	2010	1693
1	2	0	2352	2540	929	2007	1691
1	2	0	2354	2537	928	2007	1691
0	0	2	2346	2530	922	1999	1686
0	1	2	2353	2537	929	2002	1691
0	2	1	2353	2539	928	2006	1691
0	0	0	2353	2538	928	2007	1690
1	0	6	2353	2539	929	2007	1690
1	0	0	2348	2534	927	2007	1692
0	0	2	2352	2541	929	2003	1691
0	0	6	2356	2540	930	2008	1693
1	3	2	2354	2539	927	2007	1690
1	4	2	2353	2539	926	2006	1691
1	3	1	2353	2537	927	2004	1686
0	1	1	2352	2539	928	2006	1692
0	1	1	2351	2534	921	2004	1690
1	0	3	2354	2536	927	2007	1679
0	0	0	2347	2531	921	2001	1685
0	1	3	2353	2540	929	2011	1693
2	0	3	2354	2541	931	2009	1693
1	1	0	2355	2541	927	2009	1692
1	3	1	2347	2530	925	2005	1690
0	1	0	2352	2538	927	2003	1687
0	2	0	2351	2538	928	2007	1690
0	1	0	2353	2538	925	2006	1690
0	0	0	2355	2541	929	2008	1692
1	4	2	2352	2536	927	2007	1690
1	0	0	2347	2528	924	2005	1689
0	1	0	2351	2539	926	2007	1691
2	0	2	2352	2537	925	2004	1685
0	1	0	2352	2540	927	2006	1690
3	0	3	2349	2531	923	1999	1681
1	2	0	2352	2536	927	2006	1692
2	0	5	2348	2534	927	2009	1694
0	0	0	2355	2542	930	2009	1689
2	0	0	2349	2532	920	2001	1684
0	0	2	2350	2538	928	2006	1679
0	1	2	2352	2536	925	2007	1691
0	1	0	2352	2537	921	2008	1690
1	2	1	2348	2533	925	2005	1690
1	3	1	2353	2538	922	1999	1687
0	1	0	2351	2536	927	2007	1692
0	0	6	2352	2537	929	2012	1693
0	1	5	2352	2537	927	2007	1691
0	2	0	2351	2537	927	2007	1690
1	2	0	2349	2535	925	2003	1685
0	1	0	2351	2537	929	2006	1691
0	0	1	2352	2536	925	1999	1685
0	0	3	2354	2539	929	2007	1691
2	0	3	2349	2537	926	2005	1691
0	2	0	2353	2537	926	2004	1691
0	0	2	2353	2536	928	2006	1691
1	1	0	2348	2530	923	2005	1691
0	1	0	2354	2541	929	2011	1692
0	0	3	2356	2541	930	2007	1692
0	0	0	2353	2539	928	2007	1690
1	3	0	2352	2537	928	2006	1690
2	0	4	2351	2537	927	2006	1688
1	2	0	2353	2536	927	2004	1691
1	2	5	2353	2537	927	2007	1688
1	2	0	2353	2539	929	2006	1692
1	1	0	2346	2533	923	2000	1685
0	0	1	2354	2541	927	2008	1691
1	2	0	2353	2537	928	2005	1690
2	0	0	2350	2537	926	2005	1690
0	0	5	2347	2529	921	1999	1687
2	0	2	2354	2537	927	2007	1686
0	0	1	2352	2539	929	2010	1692
0	1	0	2353	2539	925	2008	1691
0	1	2	2353	2539	927	2007	1693
0	1	1	2350	2534	927	2005	1689
0	2	0	2353	2538	924	2006	1690
0	0	0	2352	2538	926	2007	1692
0	1	0	2353	2538	928	2007	1690
0	0	3	2353	2537	927	2007	1690
0	0	2	2351	2537	926	2004	1688
1	2	2	2356	2541	931	2010	1693
0	0	0	2354	2538	925	2006	1689
1	0	3	2353	2538	929	2007	1691
0	0	0	2345	2530	920	1997	1682
1	4	1	2353	2537	928	2007	1690
0	0	0	2354	2536	929	2007	1690
0	0	5	2352	2536	925	2007	1691
0	1	0	2346	2529	923	2003	1688
1	4	2	2352	2536	930	2009	1690
0	0	0	2354	2538	927	2007	1689
0	0	0	2353	2537	926	2007	1690
0	0	0	2353	2537	929	2005	1690
0	0	0	2352	2537	928	2006	1691
1	0	2	2351	2533	923	2004	1690
0	0	0	2349	2536	929	2018	1693
1	2	0	2354	2540	932	2009	1693
2	0	2	2355	2540	929	2006	1690
0	0	5	2352	2531	923	2001	1683
0	0	2	2354	2538	927	2007	1690
0	0	4	2350	2535	927	2007	1688
0	2	0	2353	2538	929	2009	1690
0	2	0	2346	2530	921	2002	1685
0	1	1	2352	2537	928	2007	1690
0	0	3	2353	2538	929	2007	1694
1	1	0	2355	2541	931	2009	1693
2	0	6	2350	2537	926	2007	1690
0	0	0	2354	2540	926	2004	1689
0	0	5	2352	2538	926	2004	1686
3	0	2	2353	2538	927	2005	1692
1	2	1	2354	2538	928	2007	1690
2	0	5	2353	2538	929	2009	1694
0	2	0	2354	2540	930	2005	1687
0	0	2	2354	2540	929	2008	1690
1	4	1	2353	2538	923	2001	1688
0	0	1	2352	2537	928	2006	1690
1	1	1	2347	2531	921	1999	1683
0	0	0	2353	2538	928	2006	1690
2	0	5	2351	2536	923	2007	1690
1	0	0	2353	2537	926	2007	1691
0	1	0	2347	2528	923	2004	1690
0	0	0	2355	2541	930	2010	1692
0	0	0	2356	2541	929	2008	1690
1	3	2	2353	2539	928	2008	1690
1	2	0	2351	2536	927	2005	1691
1	3	5	2349	2532	926	2006	1687
0	0	2	2353	2537	919	2004	1688
0	0	1	2352	2537	928	2010	1694
2	0	2	2354	2540	931	2009	1693
0	2	0	2354	2541	929	2007	1692
0	0	4	2353	2534	925	2002	1683
0	1	2	2352	2536	928	2007	1691
1	2	0	2351	2531	924	2006	1690
0	1	0	2354	2537	929	2006	1691
0	0	0	2344	2531	919	2000	1684
1	3	1	2353	2537	929	2007	1690
2	0	2	2352	2537	928	2006	1693
0	0	1	2353	2538	930	2008	1694
0	0	0	2347	2535	928	2007	1690
0	0	1	2354	2538	928	1998	1683
0	0	0	2354	2538	929	2007	1691
1	2	0	2354	2538	927	2007	1691
0	1	5	2353	2536	930	2007	1691
0	2	0	2351	2536	927	2003	1687
1	3	1	2344	2534	928	2010	1691
1	0	2	2356	2542	931	2009	1692
1	1	0	2355	2540	929	2006	1682
0	0	0	2355	2541	931	2009	1692
0	1	0	2352	2536	925	2001	1682
0	0	5	2354	2538	929	2009	1692
1	2	2	2354	2538	929	2006	1691
1	0	4	2348	2531	919	2004	1690
0	1	0	2356	2539	931	2011	1694
0	0	4	2357	2541	930	2010	1692
0	0	1	2354	2538	927	2008	1689
1	1	5	2353	2535	928	2007	1691
0	1	0	2354	2537	927	2007	1689
2	0	2	2349	2534	928	2009	1691
1	2	0	2355	2541	931	2009	1687
0	0	0	2355	2537	928	2006	1690
0	1	5	2351	2532	919	2000	1683
0	0	0	2352	2538	926	2008	1691
0	1	0	2353	2537	928	2007	1690
1	2	0	2352	2538	927	2008	1690
1	3	0	2348	2531	923	1997	1683
1	0	0	2354	2539	928	2007	1691
0	0	1	2354	2539	928	2010	1692
0	0	2	2355	2541	932	2011	1694
1	2	0	2353	2537	928	2008	1690
1	0	2	2348	2531	926	2006	1688
0	4	0	2352	2538	929	2005	1689
1	0	2	2354	2538	928	2008	1690
0	4	1	2352	2538	926	2006	1691
0	1	1	2353	2536	928	2010	1691
1	2	1	2354	2539	929	2005	1686
0	0	4	2356	2541	928	2009	1691
0	1	0	2356	2534	928	2006	1690
0	1	0	2354	2538	928	2010	1691
0	2	1	2350	2531	922	2001	1682
1	1	0	2353	2539	928	2008	1690
1	2	0	2353	2537	928	2007	1690
1	2	2	2353	2538	931	2007	1690
1	0	2	2348	2529	923	2004	1690
0	0	0	2354	2539	929	2010	1690
1	0	2	2353	2539	928	2007	1691
0	1	0	2351	2539	928	2006	1692
0	1	0	2354	2538	928	2009	1692
0	1	0	2353	2537	928	2011	1694
0	0	6	2356	2539	930	2011	1694
3	0	1	2357	2541	929	2011	1692
2	0	1	2353	2540	929	2010	1690
1	0	5	2354	2539	927	2010	1693
0	0	2	2351	2534	922	2001	1687
1	3	0	2354	2539	929	2007	1691
1	0	2	2353	2536	926	2008	1691
0	0	0	2355	2538	929	2009	1692
0	0	0	2348	2531	924	2003	1687
0	0	4	2355	2541	930	2014	1695
0	1	0	2356	2541	931	2012	1693
0	0	5	2356	2540	930	2010	1693
0	3	2	2351	2535	927	2007	1687
0	2	0	2354	2538	925	2004	1692
1	0	2	2355	2541	930	2012	1694
0	1	0	2357	2541	930	2010	1692
1	3	0	2352	2537	926	2007	1688
0	0	5	2349	2537	927	2008	1690
0	0	6	2347	2535	926	2008	1685
2	0	0	2353	2538	927	2009	1692
3	0	0	2353	2538	926	2008	1685
2	0	6	2355	2541	928	2009	1691
0	1	2	2344	2531	923	2001	1683
1	1	0	2354	2538	923	2009	1691
0	1	0	2351	2536	928	2009	1690
0	0	5	2353	2535	929	2009	1691
0	1	0	2344	2529	922	1994	1688
2	0	6	2353	2537	928	2008	1690
1	0	2	2355	2538	928	2010	1691
0	0	0	2355	2539	929	2012	1692
1	2	0	2354	2539	931	2011	1691
1	4	2	2354	2534	926	2007	1691
3	0	0	2354	2539	929	2010	1692
0	1	0	2353	2537	927	2004	1683
0	0	1	2352	2535	929	2005	1691
1	0	1	2352	2537	931	2011	1692
0	0	2	2353	2535	925	2005	1685
0	1	0	2353	2537	927	2008	1690
0	0	2	2349	2532	926	2003	1688
1	1	0	2354	2536	929	2007	1690
0	0	1	2349	2529	922	2000	1682
1	0	1	2353	2536	928	2007	1690
3	0	3	2351	2536	932	2007	1690
1	4	1	2353	2536	928	2009	1690
2	0	2	2347	2534	927	2009	1692
0	0	0	2355	2539	927	2003	1685
1	2	0	2353	2537	927	2007	1689
0	0	4	2353	2536	928	2008	1690
0	2	2	2352	2536	927	2008	1689
0	3	0	2350	2535	927	2003	1686
0	1	0	2351	2537	928	2008	1690
0	0	3	2352	2537	919	1999	1686
0	1	0	2352	2535	927	2003	1684
0	0	2	2352	2535	928	2008	1688
0	0	0	2348	2530	923	2002	1682
0	0	0	2352	2536	929	2008	1691
0	1	0	2343	2533	927	2010	1692
1	0	0	2352	2533	928	2007	1689
0	0	3	2351	2536	926	2006	1688
1	4	0	2351	2535	928	2006	1689
0	0	1	2350	2536	927	2006	1688
0	0	3	2346	2529	922	1999	1682
0	0	0	2351	2536	927	2007	1691
0	0	3	2350	2537	930	2009	1693
0	0	3	2354	2539	931	2008	1691
1	3	1	2348	2529	923	1997	1686
0	1	0	2352	2535	927	2007	1689
1	0	0	2351	2535	926	2006	1689
0	0	2	2351	2536	927	2007	1690
0	1	0	2348	2534	928	2006	1691
0	3	0	2351	2534	926	2007	1689
1	2	0	2351	2537	927	2006	1692
0	1	0	2351	2537	928	2008	1691
2	4	0	2351	2538	930	2008	1691
0	0	1	2355	2530	924	1999	1683
0	0	4	2351	2536	929	2007	1690
