# Supplementary material for: Assisting hand gesture classification and rehabilitation assessment via sEMG and finger motion data
Source: Front Bioeng Biotechnol. 2026 Jan 8;13:1751763. doi: 10.3389/fbioe.2025.1751763 (PMC12823985; doi:10.3389/fbioe.2025.1751763)
Supplement: Supplementary file 1 [file DataSheet1.zip › dataset/function 0/2/2/2.csv]

channel_2	channel_3	channel_6	pinky	ring finger	middle finger	forefinger	thumb
0	0	0	2352	2534	932	2006	1687
2	0	0	2346	2529	927	2001	1684
0	1	0	2355	2536	935	2009	1688
1	4	0	2355	2534	931	1999	1683
2	0	0	2354	2535	932	2006	1686
0	0	0	2347	2527	925	1999	1684
0	0	2	2353	2534	932	2006	1686
1	0	0	2352	2534	930	2007	1687
2	0	5	2352	2535	932	2005	1688
0	2	2	2351	2532	930	2004	1687
2	0	1	2347	2524	924	2000	1677
1	1	0	2354	2533	936	2011	1690
2	2	0	2356	2535	937	2009	1686
0	0	0	2354	2533	935	2006	1688
0	0	0	2347	2526	932	2004	1685
0	0	0	2354	2533	931	2007	1682
0	0	2	2352	2532	933	2004	1687
0	0	1	2353	2531	931	2008	1687
0	1	3	2353	2529	932	2005	1687
0	0	1	2351	2530	933	2004	1682
1	1	0	2353	2531	933	2006	1685
1	0	2	2354	2531	929	2001	1683
2	0	2	2353	2531	935	2008	1688
0	0	2	2348	2526	930	2003	1682
1	1	0	2355	2528	933	2007	1687
2	4	0	2352	2530	933	2005	1684
0	1	5	2350	2529	931	2006	1686
1	3	0	2355	2532	933	2008	1687
1	2	0	2348	2524	928	2001	1684
0	1	0	2356	2536	935	2011	1689
0	0	2	2355	2533	935	2008	1687
0	0	0	2354	2532	931	2006	1686
2	0	0	2350	2529	931	2005	1683
0	0	1	2354	2533	927	2003	1684
0	3	0	2354	2533	933	2006	1685
1	1	0	2354	2533	932	2008	1687
0	0	2	2353	2531	930	2006	1686
0	1	5	2353	2530	931	2003	1683
1	1	3	2356	2535	936	2008	1688
0	1	4	2353	2527	931	2005	1686
0	0	1	2356	2533	935	2007	1688
0	2	0	2342	2525	927	2000	1679
0	0	4	2353	2531	936	2007	1687
0	2	0	2352	2531	932	2006	1685
0	0	1	2354	2533	934	2009	1688
1	3	2	2355	2534	933	2008	1687
0	0	0	2346	2525	928	2003	1684
0	1	0	2353	2530	933	2007	1686
1	1	2	2352	2532	933	2006	1686
3	2	0	2355	2528	931	2002	1680
0	0	0	2354	2532	932	2004	1680
2	0	1	2354	2531	932	2007	1686
0	1	0	2353	2532	933	2005	1687
2	2	0	2353	2533	934	2010	1688
2	4	0	2352	2529	929	2001	1682
0	0	0	2355	2533	935	2007	1687
0	0	1	2354	2532	932	2007	1687
0	1	4	2353	2532	934	2007	1687
0	1	2	2347	2524	924	2003	1683
0	0	1	2353	2531	934	2007	1686
0	0	2	2354	2531	934	2006	1687
2	0	0	2351	2533	933	2007	1687
3	0	2	2354	2530	934	2007	1689
1	3	0	2354	2533	936	2009	1685
1	4	0	2355	2534	935	2007	1689
0	0	0	2354	2531	933	2004	1686
0	0	1	2354	2533	931	2005	1686
0	1	5	2348	2525	929	1999	1681
1	1	0	2349	2526	927	1999	1681
2	2	0	2353	2532	934	2009	1689
0	0	1	2355	2533	934	2007	1686
0	0	0	2354	2532	934	2008	1687
0	0	0	2348	2523	925	1995	1677
0	0	2	2352	2530	933	2004	1685
0	0	0	2351	2530	932	2002	1685
1	4	0	2352	2529	931	2006	1686
1	1	5	2344	2525	930	2004	1684
0	0	0	2352	2530	931	2001	1685
0	0	1	2352	2528	933	2008	1688
1	3	0	2355	2533	934	2009	1688
1	4	0	2355	2533	934	2007	1687
0	2	5	2352	2531	928	2002	1680
0	0	0	2354	2530	932	2006	1686
1	2	0	2351	2528	930	2004	1686
1	3	0	2352	2531	933	2006	1685
1	1	0	2348	2522	927	1998	1679
0	0	2	2351	2527	926	2001	1681
0	1	0	2355	2533	933	2005	1686
0	1	2	2352	2531	932	2006	1686
0	1	0	2355	2532	932	2007	1685
2	0	1	2347	2523	929	2002	1683
0	0	3	2353	2532	934	2007	1687
1	1	5	2353	2532	933	2006	1687
0	0	1	2353	2528	933	2006	1687
0	0	1	2352	2529	932	2010	1689
0	1	5	2349	2529	939	2009	1688
1	3	0	2355	2533	934	2007	1686
0	1	6	2354	2533	933	2004	1685
2	4	0	2353	2531	933	2007	1686
0	0	2	2350	2525	928	1998	1680
0	1	1	2354	2531	931	2005	1687
0	1	3	2351	2529	933	2006	1687
2	0	0	2352	2530	933	2007	1687
1	1	0	2346	2525	925	2000	1682
1	1	4	2348	2524	928	2002	1681
0	0	0	2353	2531	934	2006	1687
0	0	2	2353	2531	934	2007	1685
1	4	0	2354	2532	934	2007	1687
1	4	0	2348	2529	931	2006	1685
2	1	0	2355	2532	932	1998	1683
0	1	6	2355	2532	934	2008	1687
0	0	0	2353	2533	934	2005	1687
1	2	0	2354	2532	934	2006	1689
1	3	0	2351	2531	931	2001	1681
0	0	3	2353	2534	936	2008	1687
3	0	0	2353	2531	927	2004	1684
1	1	1	2355	2532	933	2007	1685
1	0	2	2346	2523	927	1999	1681
0	0	1	2354	2530	929	2006	1685
0	0	0	2353	2531	932	2006	1685
0	0	0	2353	2532	931	2007	1687
1	2	2	2346	2524	929	2003	1685
0	1	0	2343	2525	928	1997	1684
0	1	0	2354	2532	934	2007	1685
0	0	2	2353	2532	933	2006	1686
0	0	4	2354	2533	934	2008	1685
3	0	1	2353	2532	933	2007	1687
0	0	2	2355	2525	932	2008	1687
0	1	0	2355	2536	937	2011	1691
0	0	3	2357	2536	935	2009	1685
0	0	0	2355	2532	942	2007	1686
0	0	4	2350	2527	925	2000	1681
2	0	0	2353	2532	935	2006	1687
1	2	0	2347	2526	929	2006	1684
1	4	0	2351	2532	934	2005	1686
0	0	0	2345	2524	929	1999	1680
1	0	2	2353	2532	933	2008	1688
0	0	4	2353	2533	934	2009	1687
0	0	1	2354	2533	933	2006	1687
1	1	1	2348	2527	930	2005	1685
0	4	0	2348	2524	930	2003	1684
2	0	0	2352	2531	933	2006	1681
0	1	0	2351	2528	933	2006	1687
0	0	1	2351	2531	934	2008	1687
0	0	0	2352	2529	934	2006	1686
0	0	0	2349	2530	933	2009	1687
0	1	0	2352	2531	933	2006	1686
0	0	0	2353	2530	934	2008	1689
0	1	0	2350	2526	933	2002	1681
1	0	2	2355	2534	935	2008	1687
1	0	1	2354	2533	933	2007	1687
0	1	1	2354	2532	934	2008	1687
0	0	5	2348	2524	924	2003	1683
1	0	4	2354	2532	932	2008	1688
0	2	6	2353	2532	935	2007	1688
0	0	0	2354	2532	932	2005	1687
0	2	0	2353	2530	931	2007	1685
1	0	5	2352	2531	934	2008	1686
0	1	0	2355	2533	935	2007	1685
0	0	0	2355	2532	934	2006	1685
1	0	2	2353	2530	933	2006	1687
0	4	0	2351	2526	926	1998	1679
0	0	6	2352	2530	934	2005	1685
0	0	1	2353	2531	932	2005	1686
0	0	2	2355	2532	933	2006	1687
3	0	1	2354	2533	932	2007	1685
2	0	2	2347	2524	927	1996	1679
0	3	0	2354	2531	933	2006	1684
3	0	2	2353	2532	933	2006	1687
1	1	1	2354	2531	933	2006	1686
0	0	2	2347	2528	933	2007	1689
0	1	0	2354	2533	934	2007	1687
2	0	3	2356	2534	934	2007	1688
1	4	0	2354	2532	931	2006	1686
2	2	2	2353	2531	934	2005	1686
0	0	3	2351	2530	928	2001	1681
0	0	2	2351	2532	933	2006	1687
0	4	1	2354	2530	931	2006	1686
2	0	2	2353	2531	933	2005	1687
0	0	0	2350	2523	927	2000	1679
0	1	0	2355	2534	936	2010	1689
0	3	0	2355	2533	935	2007	1685
0	0	0	2353	2530	931	2006	1685
0	0	2	2352	2532	933	2006	1686
0	0	2	2345	2523	927	1998	1682
1	3	1	2353	2531	934	2008	1689
0	1	2	2354	2535	935	2010	1687
0	0	6	2354	2535	934	2008	1686
1	0	1	2351	2531	935	2007	1687
2	0	2	2354	2526	932	2005	1686
0	1	1	2354	2532	934	2007	1687
2	0	5	2353	2531	933	2007	1684
1	1	0	2353	2531	930	2006	1687
1	2	0	2349	2527	927	1999	1680
0	0	2	2354	2530	934	2008	1691
0	0	2	2350	2531	934	2008	1689
1	2	0	2357	2534	935	2008	1686
0	0	0	2344	2524	928	2001	1680
0	0	2	2353	2531	932	2006	1685
1	3	2	2351	2531	932	2007	1686
0	0	0	2351	2530	931	2006	1686
1	3	1	2353	2531	933	2007	1684
1	0	0	2346	2524	931	2002	1684
3	0	4	2352	2530	933	2005	1681
1	3	2	2353	2530	932	2005	1683
0	0	0	2352	2528	932	2005	1684
0	0	3	2351	2528	933	2007	1687
1	1	5	2353	2532	935	2001	1683
0	0	2	2354	2532	934	2006	1685
0	0	1	2349	2527	932	2000	1682
0	0	5	2353	2531	932	2006	1685
1	4	2	2347	2523	926	1998	1679
0	0	0	2353	2529	933	2005	1685
0	1	0	2350	2529	933	2005	1687
1	2	0	2353	2529	931	2006	1686
0	1	0	2346	2524	928	2004	1685
0	1	0	2354	2533	935	2008	1688
0	1	3	2350	2533	935	2007	1687
0	0	2	2351	2530	934	2006	1687
0	0	1	2353	2530	934	2007	1686
0	0	4	2350	2529	934	2005	1687
0	1	0	2353	2532	929	2002	1688
2	0	0	2355	2533	936	2009	1690
1	0	0	2356	2534	932	2008	1686
2	2	0	2354	2531	933	2007	1685
2	0	1	2351	2529	929	2002	1681
1	1	0	2354	2531	933	2005	1685
1	4	0	2350	2525	928	2005	1685
0	1	2	2354	2532	933	2007	1686
1	1	5	2345	2523	927	1999	1679
0	0	0	2352	2531	934	2007	1690
0	0	0	2353	2535	934	2009	1689
1	2	0	2355	2534	934	2008	1687
0	0	2	2349	2524	931	2006	1686
0	1	1	2354	2532	932	2001	1677
3	3	5	2352	2529	933	2005	1686
0	0	0	2353	2530	932	2008	1687
0	0	1	2353	2532	934	2010	1689
0	0	1	2354	2532	934	2005	1687
0	0	0	2343	2524	931	2004	1681
0	1	0	2353	2532	932	2007	1685
0	0	0	2350	2527	929	2001	1681
2	0	2	2348	2521	930	1998	1680
0	0	5	2352	2529	933	2004	1686
2	0	2	2351	2529	931	2004	1685
1	0	2	2352	2530	933	2005	1686
0	0	4	2347	2523	925	2002	1685
0	1	0	2353	2533	933	2007	1688
1	3	2	2354	2533	935	2005	1686
1	0	1	2353	2530	934	2007	1686
0	0	5	2351	2529	931	2002	1686
0	1	5	2352	2529	932	2003	1684
0	1	0	2349	2529	933	2005	1685
0	1	3	2351	2531	932	2005	1684
0	0	2	2352	2530	932	2005	1685
0	0	4	2351	2526	926	2002	1680
0	0	2	2354	2532	935	2009	1687
0	0	2	2353	2532	934	2006	1686
0	0	4	2353	2530	931	2005	1684
2	0	2	2346	2522	925	1995	1677
0	1	0	2348	2522	927	1992	1678
0	2	0	2351	2529	933	2004	1685
0	0	2	2352	2527	935	2006	1686
1	0	1	2352	2531	935	2009	1688
0	0	2	2346	2524	933	2005	1685
0	0	0	2353	2531	934	2006	1682
0	0	5	2353	2531	933	2005	1687
1	2	0	2353	2530	933	2003	1686
0	0	3	2351	2529	930	2005	1686
1	2	0	2352	2529	933	2002	1682
0	0	2	2352	2530	930	2006	1687
1	0	2	2351	2530	933	2001	1685
0	0	1	2352	2531	933	2007	1689
0	0	2	2348	2525	929	1998	1682
0	1	0	2355	2532	934	2006	1687
0	0	0	2353	2530	934	2006	1684
1	2	0	2352	2531	932	2006	1685
0	1	0	2343	2523	928	2000	1680
1	2	0	2345	2519	924	1998	1678
0	1	0	2351	2529	934	2007	1687
0	0	2	2354	2533	935	2008	1687
1	0	0	2354	2527	932	2007	1686
1	2	0	2349	2527	932	2004	1684
0	1	0	2351	2530	930	2003	1685
1	3	0	2352	2529	931	2006	1686
0	1	0	2351	2530	930	2006	1686
0	0	0	2351	2529	931	2005	1685
1	3	0	2348	2527	927	2001	1678
0	1	0	2353	2530	931	2001	1688
0	0	0	2352	2528	933	2006	1688
2	0	0	2355	2534	936	2008	1687
0	0	4	2349	2524	926	1999	1679
0	1	0	2351	2529	932	2007	1687
2	0	1	2352	2529	934	2006	1686
0	0	1	2352	2531	933	2005	1685
0	1	0	2348	2524	928	2005	1684
1	3	0	2345	2520	925	1999	1682
1	1	0	2352	2530	934	2005	1688
0	1	2	2352	2531	936	2008	1690
1	1	0	2355	2534	935	2009	1688
1	1	0	2353	2531	934	2006	1686
2	0	2	2352	2524	930	2003	1685
0	0	2	2353	2531	935	2006	1687
0	1	5	2352	2531	932	2004	1685
0	0	0	2353	2531	933	2006	1685
2	0	6	2348	2524	928	1998	1677
0	2	5	2352	2532	934	2005	1688
0	3	2	2344	2526	934	2007	1687
1	3	0	2355	2534	936	2008	1687
0	0	1	2349	2526	927	2000	1679
0	1	2	2351	2530	933	2005	1686
1	0	6	2352	2531	932	2006	1686
0	0	0	2353	2531	933	2005	1687
0	1	0	2348	2527	932	2005	1685
0	0	0	2350	2526	931	2005	1687
0	1	2	2355	2533	935	2007	1681
1	4	3	2354	2532	933	2008	1675
0	1	1	2353	2531	931	2006	1686
0	0	1	2352	2531	932	2006	1687
0	0	0	2349	2528	932	2001	1681
0	1	0	2353	2531	932	2006	1685
1	1	0	2353	2530	933	1999	1680
0	0	0	2352	2531	934	2008	1690
0	0	1	2349	2528	931	2000	1681
1	0	2	2355	2532	931	2006	1687
0	1	5	2352	2529	932	2007	1686
3	0	3	2353	2531	932	2007	1687
0	0	1	2345	2523	925	2002	1683
2	0	5	2353	2531	930	2006	1686
0	1	0	2352	2530	932	2005	1685
0	1	2	2352	2531	932	2006	1686
2	0	6	2351	2529	934	2008	1689
0	0	1	2349	2532	932	2003	1683
0	1	6	2351	2530	929	2000	1683
0	1	0	2352	2531	932	2006	1685
0	0	2	2353	2530	934	2006	1685
1	1	0	2353	2532	935	2005	1687
0	0	4	2355	2533	934	2006	1685
0	0	2	2353	2531	934	2005	1686
1	2	0	2353	2536	933	2006	1687
1	2	0	2345	2524	929	1998	1679
1	2	0	2353	2529	934	2007	1687
0	1	0	2350	2531	935	2009	1688
1	1	5	2356	2532	934	2007	1686
0	0	0	2351	2530	930	2005	1685
0	0	2	2352	2531	934	2004	1685
0	0	6	2354	2532	934	2006	1686
0	1	6	2353	2530	931	2005	1684
0	0	2	2353	2531	935	2005	1686
3	0	0	2353	2528	930	1999	1678
0	0	0	2353	2531	932	2007	1687
1	0	4	2354	2530	933	2007	1686
0	0	3	2355	2532	934	2006	1687
0	0	5	2345	2527	926	2002	1684
0	0	2	2355	2533	935	2011	1690
1	0	0	2355	2533	936	2009	1689
0	0	1	2354	2531	931	2007	1686
0	0	4	2354	2532	934	2007	1687
0	1	0	2349	2523	928	2002	1685
0	1	0	2352	2530	933	2009	1689
0	0	5	2354	2534	937	2008	1688
1	2	0	2356	2533	935	2007	1685
0	1	0	2352	2532	933	2006	1687
0	1	0	2352	2530	933	2006	1685
0	1	0	2355	2531	934	2006	1686
0	0	0	2353	2531	934	2005	1684
0	0	0	2354	2531	934	2006	1688
0	3	0	2350	2527	931	1999	1681
2	0	0	2353	2530	933	2004	1688
0	0	0	2350	2531	935	2009	1688
2	0	6	2356	2535	936	2008	1687
0	1	2	2347	2524	927	2000	1681
0	1	2	2354	2532	934	2006	1686
1	0	0	2353	2532	934	2005	1686
0	1	1	2349	2531	933	2007	1687
0	0	3	2352	2533	935	2009	1688
0	0	0	2348	2525	932	2004	1685
2	0	0	2354	2533	932	2008	1682
0	2	5	2351	2530	934	2005	1686
0	0	0	2353	2531	932	2006	1686
0	3	1	2352	2530	933	2006	1685
2	0	1	2351	2528	933	2004	1681
0	1	2	2354	2531	935	2006	1687
2	0	0	2353	2531	934	2004	1686
1	2	5	2354	2535	937	2010	1690
0	1	0	2350	2527	931	2002	1680
1	1	0	2354	2532	934	2007	1687
0	4	3	2354	2531	933	2003	1687
2	0	0	2355	2531	934	2006	1687
1	0	0	2345	2518	923	2002	1685
0	0	2	2355	2535	935	2011	1688
0	0	2	2357	2535	935	2007	1686
0	2	2	2352	2528	932	2006	1686
0	1	4	2353	2531	934	2005	1687
1	0	1	2349	2527	933	2004	1686
0	1	5	2352	2531	926	2002	1685
1	0	0	2353	2531	935	2010	1691
1	4	3	2356	2534	937	2010	1687
0	1	2	2356	2533	934	2008	1686
0	1	0	2353	2529	929	1999	1679
1	4	3	2351	2531	933	2007	1686
2	0	5	2351	2524	930	2004	1685
0	1	0	2350	2529	934	2005	1685
0	0	5	2338	2521	927	1989	1681
1	1	0	2351	2530	933	2006	1687
0	0	0	2352	2530	933	2005	1688
0	0	2	2353	2530	935	2004	1686
2	0	2	2346	2524	931	2003	1684
1	4	0	2353	2531	933	2000	1681
0	1	0	2352	2531	935	2009	1689
0	0	0	2349	2530	930	2006	1685
0	0	2	2353	2531	933	2006	1686
0	2	0	2351	2528	933	2004	1685
1	2	0	2341	2525	931	2004	1684
0	1	0	2353	2532	934	2007	1688
0	1	0	2353	2531	933	2006	1683
0	0	2	2353	2532	937	2010	1689
2	1	0	2348	2531	930	2001	1681
1	1	0	2355	2533	934	2006	1686
0	0	0	2351	2528	932	2005	1685
1	1	0	2353	2531	934	2005	1687
0	0	3	2347	2525	928	1997	1681
0	0	1	2354	2532	934	2008	1687
0	1	2	2353	2532	934	2007	1687
0	0	2	2353	2532	932	2008	1687
0	1	0	2351	2529	934	2009	1689
0	1	0	2355	2529	930	2006	1687
0	0	1	2356	2534	935	2008	1688
0	0	0	2354	2530	934	2005	1687
0	0	0	2352	2529	934	2006	1687
0	1	0	2353	2530	933	2006	1687
1	0	6	2349	2526	933	2001	1685
1	2	0	2354	2534	937	2008	1688
0	0	2	2348	2523	929	1999	1682
0	0	0	2349	2524	927	2000	1681
0	1	0	2353	2531	933	2007	1687
2	0	2	2354	2532	937	2007	1687
0	0	3	2353	2532	934	2007	1688
1	0	1	2348	2525	931	2004	1684
0	2	0	2353	2531	932	2007	1686
0	0	0	2353	2532	934	2006	1687
0	0	0	2353	2532	931	2007	1686
0	0	2	2353	2531	934	2009	1689
0	0	4	2354	2535	936	2008	1685
2	1	1	2354	2535	937	2008	1688
0	1	0	2354	2532	934	2001	1687
2	1	0	2354	2531	934	2005	1687
0	2	6	2350	2526	928	2000	1679
0	0	0	2354	2532	934	2006	1687
1	0	0	2353	2530	933	2006	1685
0	0	6	2352	2531	933	2005	1686
0	1	3	2340	2524	926	2003	1686
1	2	2	2344	2523	928	1998	1679
0	4	1	2354	2531	937	2007	1686
0	2	1	2353	2531	933	2006	1685
0	1	0	2353	2531	933	2007	1686
0	0	5	2351	2529	930	2006	1686
1	0	1	2352	2531	931	2004	1686
0	0	4	2353	2530	931	2007	1687
0	1	0	2353	2531	937	2010	1690
1	0	2	2356	2535	937	2007	1687
0	0	0	2355	2528	931	2003	1681
0	0	2	2354	2531	933	2007	1686
0	0	2	2351	2529	932	2006	1686
0	0	5	2353	2530	933	2005	1686
1	1	0	2346	2521	928	1999	1681
0	0	2	2354	2531	933	2006	1687
2	0	2	2353	2529	932	2006	1685
2	3	0	2354	2533	933	2009	1685
0	1	6	2349	2529	934	2006	1687
0	0	0	2344	2523	927	2002	1683
0	0	0	2353	2531	933	2006	1685
1	2	0	2353	2531	934	2005	1686
0	1	0	2354	2533	933	2006	1684
0	1	0	2353	2531	933	2007	1688
0	0	0	2351	2531	935	2010	1687
1	2	3	2356	2535	937	2010	1687
0	1	0	2356	2534	944	2005	1683
0	1	0	2354	2532	933	2006	1684
0	0	0	2355	2529	927	1999	1681
1	3	2	2355	2532	934	2008	1687
0	0	5	2353	2530	935	2005	1686
0	1	1	2352	2531	934	2006	1686
1	1	0	2343	2522	927	1999	1674
0	0	2	2350	2533	933	2006	1687
0	1	0	2353	2531	933	2004	1686
2	0	2	2354	2531	934	2004	1687
0	0	2	2352	2529	935	2009	1689
0	1	0	2346	2528	931	2005	1686
0	1	0	2352	2531	931	2001	1683
0	1	0	2353	2530	934	2004	1686
0	0	6	2353	2531	933	2005	1681
0	1	1	2353	2530	934	2005	1687
0	0	4	2353	2530	933	2002	1683
0	0	0	2354	2534	936	2008	1687
0	0	2	2352	2530	927	2004	1685
2	0	0	2353	2532	934	2006	1685
0	1	3	2347	2523	926	1996	1679
0	1	0	2353	2531	934	2006	1686
0	1	0	2353	2530	934	2006	1686
0	0	5	2354	2531	930	2007	1685
0	1	2	2347	2524	930	2003	1687
0	0	0	2353	2532	935	2008	1683
0	0	0	2356	2534	935	2007	1687
0	1	0	2354	2532	934	2007	1686
3	0	5	2353	2531	933	2006	1685
0	0	3	2351	2530	933	2006	1686
0	1	0	2354	2525	929	2003	1684
0	0	1	2353	2532	934	2010	1690
0	0	2	2355	2535	937	2009	1686
0	0	1	2355	2533	935	2007	1687
2	0	1	2349	2526	930	1999	1681
0	2	2	2351	2529	934	2003	1685
0	0	0	2346	2525	931	2004	1686
3	0	1	2352	2530	934	2005	1685
1	2	0	2343	2523	926	1997	1677
0	0	6	2353	2530	933	2005	1687
0	0	0	2352	2530	935	2008	1688
0	1	0	2355	2535	937	2009	1689
0	0	3	2347	2530	932	2005	1685
0	1	0	2353	2530	933	1997	1682
1	1	2	2353	2529	935	2006	1686
0	0	7	2354	2532	935	2007	1689
0	2	0	2353	2533	937	2009	1690
1	1	0	2352	2531	932	2005	1686
0	1	0	2348	2528	931	2002	1682
2	0	1	2352	2531	933	2006	1686
0	1	0	2352	2530	927	1999	1679
0	0	6	2352	2531	934	2005	1687
0	1	0	2353	2531	933	2005	1687
0	1	0	2352	2530	933	2006	1687
0	0	1	2354	2533	935	2007	1688
2	0	0	2351	2526	930	2005	1684
0	1	0	2354	2532	933	2006	1686
1	5	2	2354	2532	932	2006	1685
2	0	2	2353	2531	933	2005	1686
0	0	5	2349	2527	933	2005	1684
0	0	3	2352	2530	930	2004	1680
0	0	4	2352	2529	933	2004	1685
2	2	0	2353	2530	931	2006	1686
3	0	1	2354	2532	936	2009	1687
0	0	5	2351	2525	929	1999	1679
0	1	0	2353	2531	930	2005	1685
1	0	3	2352	2531	934	2004	1686
0	1	0	2352	2531	933	2006	1686
0	1	0	2343	2523	924	1998	1683
1	0	2	2353	2530	934	2005	1686
1	0	2	2353	2530	933	2006	1685
1	3	2	2352	2531	934	2007	1686
0	0	1	2354	2530	933	2003	1685
0	1	0	2350	2527	933	2005	1686
0	2	0	2353	2531	931	2004	1685
1	0	2	2353	2530	932	2006	1686
1	3	0	2352	2531	933	2006	1685
0	1	2	2352	2529	932	2009	1689
1	0	5	2354	2530	932	2003	1682
0	4	0	2354	2533	935	2006	1688
1	3	1	2351	2527	933	2009	1685
0	1	0	2353	2530	933	2007	1685
0	1	3	2348	2523	926	1998	1681
1	1	0	2353	2530	934	2005	1685
0	1	0	2352	2529	931	2005	1685
0	0	0	2353	2529	934	2003	1685
2	0	2	2348	2526	930	2007	1688
0	1	0	2355	2534	937	2005	1686
0	0	0	2355	2533	935	2007	1686
0	0	5	2354	2531	932	2005	1686
0	0	2	2353	2530	940	2005	1685
1	0	3	2354	2532	933	2007	1686
1	1	0	2347	2529	931	2006	1684
0	0	0	2354	2532	933	2005	1686
0	1	5	2351	2531	933	2004	1683
0	1	0	2355	2531	933	2007	1686
0	2	0	2351	2523	927	1994	1681
0	1	0	2352	2530	933	2005	1684
2	0	1	2352	2528	933	2007	1687
1	3	0	2355	2533	937	2008	1689
0	0	3	2351	2526	930	2000	1683
0	1	0	2355	2533	935	2007	1690
2	0	2	2353	2531	932	2007	1686
1	0	5	2351	2531	932	2008	1686
2	0	2	2352	2530	934	2005	1685
0	0	5	2353	2526	930	2005	1685
1	1	0	2353	2530	933	2006	1686
