# Supplementary material for: Assisting hand gesture classification and rehabilitation assessment via sEMG and finger motion data
Source: Front Bioeng Biotechnol. 2026 Jan 8;13:1751763. doi: 10.3389/fbioe.2025.1751763 (PMC12823985; doi:10.3389/fbioe.2025.1751763)
Supplement: Supplementary file 1 [file DataSheet1.zip › dataset/function 0/2/2/4.csv]

channel_2	channel_3	channel_6	pinky	ring finger	middle finger	forefinger	thumb
0	3	0	2356	2514	936	2006	1677
0	0	0	2352	2506	931	1997	1673
0	4	0	2356	2514	936	2006	1677
0	1	5	2355	2514	938	2005	1679
0	1	2	2356	2515	939	2010	1681
0	0	0	2357	2515	939	2006	1679
1	0	0	2351	2511	937	2005	1677
0	2	2	2356	2514	935	2005	1677
1	0	0	2357	2514	933	2004	1675
0	1	1	2357	2514	939	2006	1679
1	3	3	2356	2516	939	2009	1679
1	0	0	2359	2519	934	2001	1674
3	0	4	2359	2514	941	2008	1678
1	0	0	2356	2511	938	2007	1675
0	4	1	2358	2509	935	2006	1675
0	2	2	2356	2514	941	2008	1677
0	0	1	2358	2515	940	2001	1674
1	0	0	2357	2514	939	2007	1678
1	3	0	2356	2510	934	2003	1673
0	3	0	2360	2516	941	2011	1681
0	0	5	2356	2513	939	2006	1678
0	1	2	2352	2511	938	2006	1675
2	0	2	2357	2514	939	2007	1678
0	1	0	2355	2504	932	2000	1669
0	0	0	2357	2515	939	2007	1677
0	1	0	2355	2513	939	2006	1678
0	1	0	2358	2514	940	2006	1676
1	1	1	2352	2504	935	2006	1677
2	0	0	2359	2517	943	2009	1674
2	0	0	2360	2516	941	2009	1677
0	1	3	2358	2515	939	2008	1678
0	2	5	2355	2511	938	2007	1677
0	0	0	2354	2510	939	2003	1670
3	0	0	2357	2512	940	2007	1677
0	2	2	2356	2509	933	2004	1675
0	2	2	2356	2513	939	2008	1677
0	1	2	2353	2507	930	2002	1672
0	0	0	2359	2516	942	2009	1679
0	0	1	2359	2515	941	2008	1678
0	1	0	2354	2511	938	2005	1676
1	1	5	2356	2513	939	2007	1677
0	2	1	2352	2507	932	1998	1669
0	0	0	2350	2513	939	2010	1679
2	0	2	2357	2516	943	2011	1679
1	2	2	2357	2514	939	2005	1674
1	0	0	2355	2513	938	2005	1678
0	0	5	2357	2513	940	2010	1679
0	1	0	2359	2515	941	2009	1677
0	1	0	2356	2513	938	2007	1678
0	0	1	2354	2507	938	2004	1671
1	4	1	2360	2517	941	2010	1679
0	1	0	2359	2515	940	2007	1679
1	2	5	2357	2514	940	2007	1676
0	0	0	2351	2504	934	1999	1669
0	1	1	2356	2513	938	2007	1677
1	0	6	2358	2513	940	2006	1677
1	0	0	2357	2513	938	2007	1677
0	2	2	2352	2510	938	2006	1676
2	0	0	2354	2511	937	2008	1678
0	0	0	2357	2515	939	2010	1680
1	0	0	2359	2517	939	2009	1674
2	0	0	2358	2514	939	2006	1677
2	0	0	2357	2509	936	2000	1672
0	1	5	2356	2513	938	2000	1673
0	3	2	2357	2514	938	2007	1676
0	3	2	2356	2509	937	2009	1679
0	1	2	2358	2515	939	2007	1678
0	1	0	2354	2506	933	2000	1669
0	1	2	2357	2514	939	2007	1678
0	2	1	2355	2513	938	2007	1677
1	4	0	2356	2513	938	2007	1676
0	1	0	2351	2503	934	2001	1674
0	1	0	2357	2513	939	2005	1678
0	1	0	2355	2512	940	2007	1678
2	0	0	2356	2514	941	2008	1679
0	2	2	2358	2515	941	2007	1678
0	0	3	2356	2514	940	2006	1674
0	0	0	2357	2514	938	2008	1678
0	0	0	2356	2512	937	2004	1676
0	0	0	2356	2512	940	2006	1677
0	0	0	2348	2508	932	1999	1671
0	0	6	2359	2515	936	2003	1669
3	0	2	2359	2515	939	2008	1677
0	2	0	2356	2513	939	2006	1677
1	2	0	2355	2513	940	2005	1677
1	0	2	2351	2504	933	1998	1667
1	0	3	2356	2514	939	2007	1677
1	3	2	2356	2514	940	2007	1677
0	0	0	2357	2514	937	2008	1678
0	0	0	2351	2510	940	2008	1679
0	0	0	2359	2514	940	2006	1676
0	0	0	2358	2515	941	2007	1677
0	1	2	2357	2514	940	2007	1676
0	1	0	2354	2511	939	2007	1677
0	1	0	2354	2512	937	1996	1668
0	0	3	2356	2513	938	2006	1677
0	0	0	2352	2509	938	2005	1676
0	0	0	2357	2513	941	2006	1676
2	0	0	2351	2506	934	2002	1672
1	0	2	2353	2505	932	1998	1670
2	0	0	2356	2512	940	2007	1677
0	1	1	2356	2513	937	2007	1677
0	0	0	2356	2513	939	2006	1677
0	1	0	2351	2506	933	1997	1671
0	1	0	2357	2513	941	2009	1679
0	2	2	2356	2517	941	2011	1678
0	0	0	2359	2516	940	2008	1679
0	1	0	2354	2511	939	2006	1677
0	0	0	2356	2511	932	2004	1677
1	0	4	2356	2509	934	2001	1675
3	0	0	2357	2513	943	2007	1674
0	1	1	2359	2517	940	2009	1679
1	4	2	2356	2508	933	2001	1671
0	1	1	2357	2511	939	2008	1677
0	0	0	2355	2511	937	2008	1676
0	2	4	2357	2513	939	2006	1677
1	0	7	2350	2505	932	2001	1668
2	0	0	2349	2503	936	2002	1674
3	0	0	2359	2515	940	2007	1678
1	0	0	2356	2513	939	2006	1677
0	1	0	2354	2511	939	2007	1675
0	2	2	2349	2502	934	2002	1674
1	2	1	2356	2513	939	2007	1673
0	0	0	2357	2513	939	2006	1678
0	0	0	2356	2512	939	2006	1674
1	2	1	2354	2511	941	2006	1678
1	2	2	2348	2509	938	2005	1675
0	1	0	2356	2516	944	2010	1678
1	2	3	2358	2509	936	2003	1676
3	0	0	2356	2514	940	2007	1678
1	0	1	2352	2506	933	1999	1669
0	0	1	2354	2514	939	2006	1678
2	0	0	2356	2513	939	2006	1678
1	0	2	2356	2512	938	2006	1677
0	0	4	2350	2505	931	1999	1671
0	1	0	2353	2505	933	1999	1670
0	1	0	2356	2514	939	2007	1679
0	0	4	2356	2511	939	2007	1678
1	1	0	2356	2512	939	2007	1677
2	0	2	2352	2509	937	2006	1674
1	3	3	2356	2514	940	2007	1677
0	0	4	2357	2514	939	2007	1678
0	0	2	2358	2514	942	2010	1679
1	1	0	2357	2512	936	2003	1670
1	1	0	2354	2517	940	2006	1678
1	0	2	2357	2513	939	2005	1679
0	0	0	2357	2514	938	2006	1677
0	2	2	2350	2505	932	1999	1669
0	0	4	2357	2513	938	2007	1675
1	4	0	2355	2514	940	2007	1676
0	2	0	2355	2514	938	2005	1679
1	3	1	2355	2513	940	2008	1679
0	1	0	2357	2515	940	2007	1677
0	1	0	2358	2516	936	2007	1676
0	0	5	2357	2514	938	2006	1676
2	0	2	2356	2514	940	2006	1677
1	2	0	2356	2509	936	2002	1671
0	1	0	2356	2513	937	2008	1677
0	1	0	2356	2513	927	2006	1674
0	0	0	2355	2509	937	2006	1676
2	0	1	2357	2514	940	2007	1676
0	0	2	2351	2508	934	1999	1670
0	0	5	2357	2513	938	2010	1678
1	3	0	2357	2517	941	2011	1681
0	1	0	2360	2517	940	2008	1678
0	0	6	2352	2510	935	2005	1676
1	0	0	2358	2515	938	2008	1673
0	4	2	2358	2514	939	2007	1677
2	0	2	2357	2514	939	2007	1677
0	1	0	2356	2513	938	2007	1678
0	0	1	2355	2512	938	2008	1672
0	1	0	2357	2515	938	2007	1679
1	3	1	2355	2512	939	2007	1680
0	0	0	2359	2517	942	2011	1680
1	0	5	2352	2510	935	2002	1671
2	0	4	2355	2515	941	2007	1677
0	3	2	2357	2513	937	2006	1677
0	0	0	2356	2513	937	2007	1676
1	3	0	2357	2513	941	2007	1678
1	4	2	2351	2507	934	2003	1674
1	4	1	2359	2517	942	2009	1679
0	1	2	2359	2515	941	2007	1679
0	1	2	2358	2514	940	2008	1677
1	3	2	2355	2511	936	2007	1676
3	0	6	2356	2514	933	2005	1677
0	0	2	2357	2514	939	2008	1678
0	1	0	2357	2513	940	2005	1674
1	2	0	2357	2514	939	2007	1677
1	1	3	2356	2510	937	2004	1674
0	4	0	2360	2517	942	2010	1680
2	0	0	2357	2515	941	2008	1679
3	0	0	2358	2515	941	2008	1678
1	2	0	2349	2506	934	2001	1670
0	0	0	2357	2513	937	2007	1678
0	1	1	2357	2514	939	2006	1678
0	0	3	2355	2513	940	2009	1682
0	0	0	2355	2516	942	2009	1679
1	4	2	2354	2509	932	2003	1677
0	1	0	2357	2514	938	2006	1674
0	0	0	2359	2517	941	2007	1679
0	0	0	2358	2515	941	2008	1678
0	1	0	2356	2513	939	2006	1677
0	1	2	2349	2510	935	2005	1675
1	2	3	2357	2514	938	2006	1678
0	1	0	2356	2512	929	2005	1675
0	2	1	2356	2512	940	2008	1678
1	2	1	2353	2506	932	2001	1673
0	1	2	2358	2515	942	2011	1680
0	1	1	2358	2517	941	2010	1679
2	0	0	2357	2515	938	2006	1677
0	0	0	2351	2506	934	1998	1675
2	0	6	2357	2513	937	2007	1675
0	0	0	2357	2511	938	2007	1676
0	1	2	2357	2514	941	2010	1681
0	0	5	2359	2517	940	2010	1679
1	3	1	2348	2511	938	2005	1678
1	2	2	2358	2514	937	1999	1675
0	0	2	2357	2513	939	2007	1677
0	0	1	2357	2513	940	2007	1673
0	0	0	2357	2514	939	2006	1678
2	0	0	2356	2513	935	2003	1672
0	0	0	2357	2514	941	2006	1679
2	0	0	2351	2510	940	2009	1679
0	0	0	2359	2517	943	2009	1684
0	1	2	2352	2509	932	2001	1670
0	0	0	2357	2514	939	2008	1678
0	1	1	2356	2512	939	2005	1678
0	1	1	2357	2513	940	2006	1674
0	1	1	2351	2507	935	2004	1676
1	3	2	2357	2513	938	2008	1672
0	0	0	2357	2513	939	2006	1679
0	0	0	2354	2513	939	2007	1678
0	0	0	2358	2513	940	2007	1677
0	0	0	2354	2511	937	2005	1678
2	0	0	2357	2506	935	2004	1676
1	0	6	2357	2512	940	2005	1677
0	1	0	2352	2506	931	2000	1671
0	0	0	2351	2504	933	2000	1669
0	0	2	2358	2514	939	2006	1678
0	1	1	2357	2514	938	2009	1679
0	0	0	2357	2517	940	2011	1679
0	0	0	2352	2509	938	2002	1674
2	0	5	2358	2515	940	2007	1678
0	0	0	2357	2516	939	2008	1676
1	3	0	2357	2514	938	2007	1677
1	3	1	2355	2512	939	2006	1678
0	0	0	2356	2513	939	2007	1678
0	0	1	2358	2514	940	2007	1678
1	1	2	2357	2513	940	2006	1677
1	1	1	2357	2513	940	2010	1681
0	1	2	2353	2512	937	2001	1671
1	2	0	2360	2516	941	2007	1679
0	0	2	2359	2516	944	2009	1680
0	0	0	2355	2513	940	2008	1677
0	1	0	2349	2504	933	2001	1671
1	3	2	2351	2501	932	1999	1669
0	1	0	2356	2514	939	2008	1676
1	0	5	2357	2515	939	2007	1678
1	4	1	2358	2516	941	2011	1679
0	0	0	2353	2509	938	2006	1676
0	0	0	2358	2514	937	2006	1676
0	1	1	2357	2514	937	2006	1678
2	0	3	2356	2514	938	2014	1675
0	0	0	2356	2513	939	2007	1678
0	0	0	2355	2513	937	2000	1673
2	0	3	2357	2514	939	2007	1676
0	1	0	2357	2511	939	2009	1679
2	0	0	2358	2515	942	2011	1679
2	0	0	2354	2509	934	2001	1671
0	0	3	2358	2515	938	2009	1674
0	2	1	2356	2513	939	2006	1677
0	2	1	2357	2514	939	2007	1677
0	1	0	2352	2504	934	2003	1674
0	0	0	2351	2506	933	2003	1673
0	0	1	2359	2517	941	2008	1680
0	1	0	2359	2515	941	2006	1678
1	2	2	2357	2514	940	2007	1677
0	1	0	2355	2511	939	2005	1677
1	4	0	2355	2513	935	2007	1676
0	0	0	2356	2514	938	2006	1676
1	0	0	2357	2513	938	2007	1673
0	0	0	2356	2513	937	2008	1679
1	0	3	2356	2513	936	2002	1673
1	3	5	2359	2517	942	2008	1678
1	2	2	2358	2512	939	2006	1677
1	0	1	2357	2514	940	2007	1677
3	0	2	2350	2504	934	2001	1671
1	0	4	2356	2513	939	2007	1677
0	0	0	2356	2513	940	2008	1676
0	0	0	2357	2514	937	2008	1677
0	0	6	2350	2508	935	2004	1677
0	1	0	2353	2508	933	2007	1677
2	0	5	2354	2516	939	2007	1677
1	2	0	2358	2513	941	2009	1677
0	4	2	2357	2514	940	2006	1676
0	1	0	2353	2512	938	2007	1676
0	1	0	2349	2511	936	2006	1674
1	2	0	2356	2511	941	2007	1678
1	3	3	2358	2509	935	2002	1676
0	2	2	2357	2514	938	2009	1678
0	0	0	2353	2509	936	2005	1672
1	0	2	2360	2517	940	2010	1679
1	1	4	2356	2513	941	2008	1677
0	1	2	2357	2513	939	2007	1677
1	0	2	2351	2507	933	2001	1674
1	0	0	2357	2513	940	2007	1677
0	1	0	2356	2514	939	2007	1678
1	4	2	2356	2513	938	2005	1677
0	0	0	2355	2509	937	2006	1676
1	4	0	2354	2511	940	2006	1677
2	0	0	2357	2514	936	2002	1675
0	2	0	2357	2513	938	2008	1677
0	1	2	2357	2514	939	2007	1673
0	1	1	2356	2513	941	2007	1678
1	3	1	2355	2511	937	1998	1670
1	4	3	2358	2514	939	2006	1678
0	2	1	2354	2512	939	2011	1680
0	0	2	2359	2517	943	2010	1678
0	0	0	2348	2505	935	2000	1671
0	1	0	2358	2514	938	2008	1678
0	1	2	2357	2514	940	2006	1677
0	0	0	2357	2513	939	2007	1676
0	1	1	2351	2509	936	2005	1676
0	0	0	2358	2514	941	2000	1672
1	0	0	2356	2514	939	2007	1676
0	1	2	2357	2513	941	2010	1679
2	0	0	2358	2516	942	2010	1679
0	2	6	2356	2513	938	2007	1678
1	0	1	2349	2510	938	2005	1670
2	0	3	2357	2514	939	2007	1679
2	0	6	2358	2504	932	2005	1680
0	0	0	2357	2514	939	2006	1679
0	1	2	2356	2513	940	2008	1678
1	0	0	2359	2515	939	2007	1678
0	0	2	2358	2513	940	2006	1678
2	0	2	2351	2504	935	2003	1676
0	1	0	2357	2513	937	2007	1677
0	1	5	2356	2512	939	2006	1678
0	0	0	2357	2512	940	2008	1677
1	0	0	2355	2512	937	2007	1680
0	1	5	2354	2514	941	2010	1675
1	1	5	2358	2516	942	2009	1679
0	1	2	2356	2511	939	2007	1676
2	0	0	2356	2513	938	2007	1677
2	0	3	2352	2505	933	1999	1671
1	0	2	2357	2513	939	2007	1679
1	1	2	2357	2514	942	2009	1681
1	0	3	2360	2516	942	2008	1678
0	0	0	2351	2507	934	2001	1674
1	4	1	2356	2514	939	2007	1677
0	2	2	2357	2513	939	2006	1678
1	4	5	2358	2513	939	2006	1677
0	1	0	2356	2514	939	2008	1680
1	0	0	2354	2512	940	2010	1679
0	1	1	2359	2516	936	2008	1675
0	0	0	2358	2513	939	2008	1677
0	2	2	2357	2514	936	2008	1674
1	0	0	2355	2513	938	2006	1677
0	0	0	2356	2511	936	2001	1671
0	2	5	2357	2511	938	2007	1678
1	2	0	2354	2511	940	2006	1677
0	1	3	2357	2515	939	2006	1678
0	1	2	2352	2507	934	2003	1675
0	0	1	2357	2517	942	2009	1680
1	1	1	2359	2515	940	2008	1677
1	4	1	2357	2514	940	2007	1676
1	3	1	2353	2509	937	2004	1676
0	1	1	2353	2511	942	2003	1676
0	0	3	2356	2514	939	2006	1677
0	0	4	2358	2516	941	2009	1680
0	1	0	2356	2517	942	2008	1678
1	2	1	2357	2514	940	2008	1677
2	0	3	2355	2511	937	2005	1671
0	1	1	2358	2514	938	2008	1676
0	1	0	2357	2510	937	2006	1676
0	1	0	2356	2512	940	2008	1668
0	1	0	2349	2506	933	2001	1670
0	0	0	2357	2513	940	2006	1679
0	1	0	2355	2513	938	2010	1681
0	2	1	2358	2517	941	2010	1679
0	2	1	2354	2508	934	2000	1674
0	1	2	2357	2514	939	2008	1677
1	1	3	2358	2514	939	2007	1678
1	0	2	2356	2514	940	2006	1678
0	2	2	2355	2513	939	2005	1677
1	1	0	2349	2509	939	2005	1677
0	4	2	2357	2515	939	2006	1678
1	2	3	2357	2514	939	2010	1679
0	1	2	2358	2516	943	2007	1673
0	1	1	2359	2515	941	2007	1678
2	0	0	2357	2510	936	2000	1670
0	1	1	2356	2514	939	2007	1678
0	1	0	2355	2511	939	2007	1677
0	1	2	2357	2512	938	2007	1678
1	0	0	2350	2506	932	2001	1671
1	1	2	2354	2513	938	2009	1680
1	1	1	2357	2516	943	2011	1682
0	0	0	2361	2517	940	2008	1680
0	4	0	2348	2511	937	2008	1677
0	3	0	2357	2514	937	2002	1674
0	1	2	2357	2514	939	2006	1679
0	2	5	2357	2514	940	2006	1676
1	0	1	2357	2512	940	2008	1677
0	0	1	2355	2513	931	2002	1673
2	0	2	2357	2514	939	2009	1680
0	0	5	2358	2514	939	2009	1678
0	0	1	2357	2505	936	2005	1676
0	2	2	2356	2514	939	2007	1678
0	0	2	2352	2507	932	1999	1669
1	2	5	2355	2513	938	2007	1677
1	0	1	2355	2513	939	2008	1680
0	3	0	2357	2514	941	2011	1679
0	1	5	2354	2507	932	2005	1678
1	0	0	2358	2514	940	2006	1673
2	0	0	2357	2515	938	2007	1678
1	4	0	2357	2514	940	2007	1678
0	1	5	2356	2512	938	2007	1677
1	0	0	2347	2510	938	2005	1673
0	1	2	2357	2514	936	2008	1677
0	1	1	2356	2510	932	2006	1677
1	0	1	2356	2515	940	2005	1679
0	1	0	2356	2509	937	2003	1672
0	1	4	2360	2514	941	2008	1677
0	1	2	2360	2517	943	2009	1680
0	1	4	2358	2515	939	2008	1678
0	1	3	2357	2515	941	2008	1679
1	0	0	2352	2506	934	2002	1670
0	0	2	2357	2511	939	2007	1677
0	1	0	2356	2513	939	2007	1677
0	0	2	2355	2513	937	2006	1678
1	3	5	2357	2513	939	2008	1679
0	1	1	2357	2513	939	2007	1674
2	0	0	2358	2513	939	2008	1679
0	3	5	2358	2516	941	2011	1680
2	0	0	2356	2513	934	2003	1672
0	0	4	2359	2515	938	2007	1678
0	0	0	2357	2513	938	2006	1677
0	1	1	2357	2512	939	2007	1677
1	3	2	2351	2506	932	1998	1669
1	0	0	2357	2514	940	2007	1678
0	0	0	2357	2513	939	2007	1677
0	1	1	2357	2514	942	2006	1677
0	2	0	2355	2512	938	2009	1678
0	0	3	2359	2517	940	2010	1679
0	0	3	2359	2515	940	2009	1677
0	1	0	2358	2514	939	2008	1678
1	2	2	2358	2513	941	2005	1677
1	0	0	2356	2513	938	2007	1678
0	2	3	2357	2513	938	2008	1675
1	2	1	2359	2517	942	2009	1678
1	0	0	2357	2512	939	2007	1678
1	2	6	2358	2515	938	2005	1678
0	2	0	2352	2508	933	2001	1671
0	0	0	2357	2514	940	2008	1678
0	0	0	2356	2514	939	2007	1679
0	2	5	2357	2513	939	2009	1677
0	0	0	2352	2506	934	2003	1676
1	2	1	2357	2514	940	2011	1679
0	0	0	2360	2518	942	2010	1679
0	1	2	2359	2517	939	2007	1678
0	1	2	2357	2513	940	2006	1678
1	0	0	2354	2513	939	2008	1675
0	0	0	2357	2513	937	2008	1679
0	0	2	2358	2511	936	2005	1677
0	1	0	2356	2513	939	2008	1678
0	1	2	2358	2516	941	2007	1678
1	4	2	2355	2509	935	1999	1671
0	1	0	2357	2514	939	2009	1678
2	0	0	2355	2511	934	2007	1677
0	3	0	2357	2514	939	2006	1677
1	0	0	2351	2506	934	1996	1670
0	0	1	2357	2514	940	2009	1678
1	0	0	2357	2514	940	2010	1681
0	0	2	2360	2517	942	2009	1680
1	0	3	2349	2513	939	2007	1678
2	0	4	2357	2514	939	2002	1676
0	1	2	2356	2514	939	2007	1678
2	0	0	2356	2513	938	2008	1679
2	0	0	2356	2512	941	2009	1679
0	1	2	2358	2515	936	2006	1668
0	1	2	2360	2515	941	2009	1677
1	3	3	2354	2511	939	2006	1677
1	4	2	2358	2514	946	2007	1678
1	0	1	2358	2513	940	2008	1677
3	0	0	2351	2506	932	2003	1673
0	4	3	2357	2515	941	2011	1680
1	4	0	2359	2517	942	2009	1678
0	1	0	2359	2515	941	2008	1677
0	0	0	2353	2507	934	2003	1674
0	0	2	2357	2514	940	2007	1677
0	2	1	2357	2514	938	2008	1676
0	1	2	2356	2514	936	2007	1678
0	0	0	2356	2511	937	2006	1677
1	2	1	2353	2506	936	2007	1677
2	0	0	2358	2514	942	2010	1679
0	2	1	2361	2517	936	2007	1677
0	1	0	2360	2517	939	2009	1679
0	0	1	2355	2511	936	1999	1671
2	0	6	2358	2515	937	2007	1676
0	2	1	2357	2513	941	2007	1676
1	1	0	2358	2514	939	2008	1677
0	0	0	2357	2515	941	2011	1679
0	2	1	2355	2510	936	2004	1672
0	1	2	2360	2516	941	2009	1679
