# Supplementary material for: Assisting hand gesture classification and rehabilitation assessment via sEMG and finger motion data
Source: Front Bioeng Biotechnol. 2026 Jan 8;13:1751763. doi: 10.3389/fbioe.2025.1751763 (PMC12823985; doi:10.3389/fbioe.2025.1751763)
Supplement: Supplementary file 1 [file DataSheet1.zip › dataset/function 0/2/2/5.csv]

channel_2	channel_3	channel_6	pinky	ring finger	middle finger	forefinger	thumb
0	1	0	2352	2506	935	2000	1670
0	1	3	2356	2513	941	2010	1680
0	0	0	2359	2517	942	2008	1678
2	0	1	2358	2514	941	2007	1678
0	2	5	2351	2506	933	2001	1673
2	0	0	2356	2514	939	2006	1677
0	1	2	2357	2513	939	2007	1676
0	2	1	2357	2514	938	2006	1678
0	2	2	2354	2511	938	2007	1677
1	3	0	2355	2511	937	2004	1678
0	0	2	2357	2512	941	2010	1680
23	18	22	2349	2501	929	1997	1666
21	15	19	2354	2510	939	2005	1673
22	19	23	2356	2510	938	2003	1670
19	20	19	2354	2509	938	2000	1670
24	17	15	2354	2509	939	2003	1670
22	18	27	2357	2512	940	2004	1672
20	16	14	2348	2504	936	2002	1669
18	18	21	2354	2509	936	1998	1666
21	15	16	2355	2512	943	2013	1672
19	12	16	2352	2508	938	1999	1666
20	11	20	2354	2508	940	2003	1670
16	17	22	2354	2512	942	2007	1673
15	15	22	2355	2508	938	2005	1671
16	10	18	2349	2503	934	1996	1666
17	18	28	2355	2510	942	2007	1674
16	11	20	2349	2502	938	2001	1671
14	16	3	2352	2508	940	2005	1675
15	14	0	2353	2511	939	2004	1667
15	16	1	2354	2510	940	2004	1671
13	13	0	2354	2510	939	2002	1671
15	15	0	2350	2509	937	2001	1668
14	8	0	2356	2511	940	2004	1672
16	15	0	2354	2509	935	2000	1670
17	1	0	2354	2509	939	2004	1670
14	1	0	2355	2510	939	2004	1673
16	0	3	2350	2507	938	2001	1669
15	0	0	2355	2510	941	2002	1672
14	0	0	2354	2508	934	1997	1667
8	0	0	2356	2510	940	2005	1672
4	0	0	2356	2510	940	2004	1673
2	0	1	2357	2507	937	2000	1667
0	0	0	2355	2509	941	2007	1675
0	0	1	2359	2515	942	2009	1674
0	0	0	2363	2519	948	2014	1680
0	0	0	2356	2511	940	2004	1673
0	0	1	2352	2507	934	1998	1667
0	0	2	2356	2511	939	2005	1671
1	0	2	2356	2511	939	2006	1675
0	0	5	2355	2510	935	2005	1673
0	0	2	2349	2505	929	2003	1671
0	0	0	2355	2507	938	2001	1673
0	1	0	2351	2502	937	2003	1672
0	1	1	2356	2511	940	2004	1673
0	0	0	2354	2510	941	2007	1675
1	0	3	2357	2513	941	2007	1671
0	0	0	2349	2508	938	2005	1672
0	0	0	2355	2513	940	2006	1673
0	0	0	2357	2511	939	2004	1673
0	2	0	2351	2506	936	1999	1668
0	0	0	2356	2511	940	2005	1673
0	0	5	2355	2511	940	2005	1673
0	1	0	2356	2513	944	2008	1675
1	0	2	2358	2514	941	2006	1673
0	0	0	2348	2506	936	1999	1669
0	1	2	2352	2511	940	2004	1671
0	0	0	2355	2510	936	2003	1665
0	1	2	2356	2510	938	2004	1673
2	0	6	2350	2502	937	2002	1671
0	2	5	2357	2510	940	2004	1673
1	2	2	2356	2515	942	2010	1678
0	0	0	2355	2509	939	2004	1671
1	0	0	2352	2505	935	1998	1665
0	0	0	2356	2509	939	2003	1671
0	1	2	2357	2509	940	2007	1673
0	0	0	2354	2512	944	2007	1674
2	0	0	2351	2505	936	1999	1666
1	3	3	2357	2510	937	2004	1669
0	0	0	2355	2510	935	2002	1670
0	1	1	2355	2509	940	2003	1672
0	2	1	2352	2506	937	2002	1671
2	0	0	2353	2509	939	2003	1670
1	4	0	2352	2509	938	2003	1671
0	2	2	2355	2509	939	2005	1673
0	0	0	2355	2511	941	2006	1672
0	1	0	2357	2508	939	1999	1666
0	1	0	2354	2509	939	2004	1670
0	0	2	2355	2510	941	2003	1671
1	0	0	2355	2512	940	2003	1670
0	0	2	2356	2510	939	2004	1673
1	0	6	2352	2507	937	2002	1667
0	0	0	2357	2514	942	2005	1674
1	0	4	2356	2511	939	2005	1673
0	0	5	2355	2512	940	2004	1672
0	1	0	2351	2504	934	2001	1669
0	1	0	2355	2512	941	2004	1671
0	0	0	2353	2509	941	2004	1671
0	0	1	2356	2510	941	2003	1672
0	0	2	2354	2506	939	2004	1675
0	3	3	2356	2512	941	2008	1671
0	1	1	2350	2513	941	2005	1673
0	0	0	2357	2509	948	2005	1670
0	1	0	2355	2509	939	2003	1673
0	1	0	2352	2504	934	1997	1665
0	0	0	2355	2510	935	2006	1674
0	1	0	2357	2512	943	2007	1674
0	0	0	2358	2513	941	2006	1672
0	1	2	2356	2512	940	2003	1672
0	0	1	2349	2504	935	2001	1666
0	1	0	2355	2510	940	2004	1670
0	1	0	2354	2510	938	1999	1669
0	4	0	2356	2510	942	2007	1676
0	0	0	2354	2507	940	2002	1673
0	0	0	2358	2511	940	2004	1673
1	3	0	2355	2510	937	1997	1670
2	0	0	2355	2509	940	2004	1672
0	1	3	2355	2510	938	2003	1672
2	0	1	2356	2510	935	2001	1666
0	0	0	2355	2509	938	2005	1673
1	0	2	2355	2510	940	2005	1672
2	0	0	2354	2511	939	2005	1674
1	2	2	2352	2506	933	2002	1671
1	0	2	2358	2515	942	2006	1673
0	1	0	2357	2512	940	2003	1669
0	0	0	2357	2511	939	2005	1672
0	1	1	2355	2510	939	2004	1673
0	1	0	2350	2505	930	2002	1671
2	0	6	2356	2511	940	2007	1675
0	1	0	2352	2507	940	2006	1674
1	3	2	2359	2512	942	2006	1671
0	2	2	2356	2509	939	2004	1672
1	0	5	2356	2509	940	2005	1670
0	1	0	2345	2507	939	2003	1673
1	2	1	2355	2511	939	2004	1674
0	1	0	2355	2508	937	2003	1669
3	0	0	2349	2504	934	1997	1663
0	0	1	2353	2508	938	2003	1673
0	0	3	2353	2511	936	2006	1674
0	1	0	2357	2511	939	2004	1672
0	2	0	2350	2501	931	1995	1667
0	0	0	2354	2508	940	2003	1670
0	1	0	2351	2505	934	2000	1668
2	0	4	2357	2511	942	2007	1673
1	0	0	2356	2511	938	2005	1671
0	1	0	2354	2509	939	2004	1672
2	1	2	2357	2511	944	2007	1675
1	0	0	2351	2513	934	2005	1673
0	2	2	2359	2514	943	2006	1673
0	0	0	2357	2511	938	2005	1674
0	0	1	2356	2510	933	2001	1669
1	0	3	2355	2508	938	2004	1673
2	0	0	2356	2511	941	2005	1672
1	3	1	2356	2510	941	2005	1673
0	1	3	2351	2503	934	2000	1667
1	1	1	2353	2507	941	2007	1675
0	0	0	2358	2514	943	2003	1665
0	1	0	2359	2515	942	2006	1674
0	1	0	2352	2506	938	2003	1672
0	0	0	2357	2511	940	2005	1672
0	0	0	2352	2508	941	1993	1666
0	1	2	2357	2512	939	2005	1672
1	0	2	2358	2513	943	2008	1674
2	0	1	2357	2512	940	2005	1673
2	0	6	2357	2509	941	2004	1669
0	1	0	2350	2507	937	2002	1671
1	1	1	2356	2510	951	2003	1673
2	0	1	2365	2521	944	2014	1680
0	1	3	2355	2508	939	2003	1670
0	0	0	2355	2509	939	2004	1669
0	1	2	2356	2509	941	2006	1673
0	0	0	2357	2508	940	1998	1667
0	0	0	2357	2512	940	2005	1672
1	3	2	2355	2509	939	2004	1671
0	1	2	2356	2510	939	2003	1671
1	0	3	2347	2501	933	1997	1664
0	0	0	2356	2510	941	2005	1671
0	2	0	2356	2507	941	2006	1671
1	2	2	2356	2510	940	2007	1673
1	2	4	2350	2506	936	2005	1673
0	1	1	2357	2512	942	2007	1674
0	0	0	2359	2514	936	2007	1672
1	3	1	2356	2510	946	2004	1672
1	2	0	2355	2510	937	2005	1672
0	0	0	2354	2509	934	1996	1669
0	0	0	2355	2509	939	2004	1673
1	0	0	2353	2510	940	2005	1674
0	1	2	2357	2513	942	2006	1673
0	1	2	2359	2514	943	2003	1674
1	0	0	2350	2505	933	1997	1664
0	1	2	2354	2510	939	2004	1673
1	0	0	2356	2509	939	2004	1673
0	0	0	2355	2510	939	2003	1672
0	1	0	2350	2501	934	1994	1667
1	4	2	2355	2509	939	2005	1672
1	1	3	2356	2510	940	2003	1672
3	0	2	2354	2510	940	2005	1673
0	1	0	2352	2509	939	2003	1673
0	2	2	2349	2507	939	2006	1673
0	0	0	2356	2514	942	2007	1674
1	3	0	2357	2513	940	2003	1670
1	2	2	2356	2510	941	2005	1672
3	0	5	2349	2504	934	1997	1666
1	2	1	2356	2509	939	2004	1672
2	0	3	2355	2511	938	2007	1675
1	2	0	2350	2511	941	2006	1674
0	1	0	2357	2511	935	2005	1673
1	4	1	2349	2499	930	1994	1664
0	0	5	2354	2507	937	2003	1671
0	0	5	2353	2508	938	2002	1670
0	0	2	2354	2508	939	2002	1671
0	1	0	2348	2503	936	2001	1668
0	0	0	2353	2507	940	2001	1668
1	0	0	2353	2507	933	2005	1673
0	3	0	2356	2511	943	2004	1672
0	0	0	2357	2512	941	2005	1672
2	0	2	2353	2510	938	2000	1667
0	1	4	2356	2510	939	2005	1673
2	0	0	2356	2505	938	2003	1671
0	0	0	2356	2511	941	2004	1673
0	0	0	2353	2503	932	1999	1666
1	0	3	2356	2511	941	2005	1673
0	0	2	2356	2511	938	2004	1674
1	0	6	2354	2509	938	2004	1672
0	0	0	2355	2510	940	2004	1671
0	1	5	2351	2502	933	1997	1668
0	0	7	2355	2511	942	2006	1672
1	0	4	2355	2510	937	2005	1672
0	0	0	2355	2509	941	2006	1674
0	1	0	2355	2511	942	2006	1673
2	0	2	2358	2510	936	2004	1669
0	1	0	2357	2511	941	2004	1672
1	3	0	2356	2511	939	2005	1669
0	1	0	2353	2510	939	2005	1672
2	0	2	2357	2507	934	1998	1666
0	2	0	2357	2513	940	2007	1671
0	2	4	2355	2507	939	2003	1672
1	1	0	2357	2511	940	2005	1673
1	0	2	2351	2501	931	1999	1666
1	1	0	2354	2510	940	2005	1672
0	2	2	2355	2510	939	2005	1675
0	0	0	2354	2511	942	2007	1674
0	2	1	2358	2514	943	2006	1674
0	0	1	2349	2505	935	2003	1670
0	1	2	2353	2511	940	2004	1668
2	0	6	2356	2510	939	2005	1672
0	1	0	2355	2508	938	2005	1671
0	0	0	2354	2509	939	2004	1672
0	1	0	2349	2508	937	2000	1668
0	4	2	2357	2511	941	2005	1673
0	2	1	2355	2510	936	2001	1670
0	0	0	2358	2514	942	2009	1674
0	1	1	2355	2507	935	2000	1665
0	0	0	2358	2512	941	2006	1673
1	0	4	2354	2508	939	2005	1672
0	1	0	2355	2510	940	2005	1671
0	1	1	2350	2500	936	1999	1667
0	2	2	2356	2510	938	2005	1672
2	0	2	2358	2513	942	2008	1674
1	0	2	2358	2513	941	2005	1673
0	0	6	2356	2510	940	2004	1671
0	4	0	2352	2508	938	2005	1670
0	1	0	2356	2513	934	2001	1669
1	1	0	2356	2510	937	2004	1672
0	2	2	2354	2516	938	2004	1669
0	1	0	2351	2502	934	1998	1666
0	1	0	2357	2513	941	2009	1674
1	2	1	2359	2514	942	2008	1674
0	0	0	2357	2512	940	2006	1672
1	3	0	2351	2505	934	1996	1668
0	1	0	2355	2511	940	2005	1671
1	3	0	2357	2511	941	2006	1673
0	0	0	2357	2509	939	2005	1671
0	0	2	2355	2509	939	2004	1672
0	1	0	2356	2509	940	2007	1673
1	4	2	2356	2513	941	2008	1675
0	0	3	2359	2515	937	2007	1672
1	0	1	2357	2512	938	2003	1672
1	2	1	2353	2506	934	1999	1665
1	1	0	2356	2511	939	2006	1672
1	2	0	2356	2509	940	2005	1671
0	0	5	2356	2511	940	2005	1673
1	0	2	2354	2512	941	2006	1671
0	1	0	2352	2504	937	1998	1665
0	1	0	2356	2510	940	2006	1670
0	2	2	2355	2511	939	2006	1672
0	0	0	2357	2511	940	2007	1674
2	0	2	2349	2507	941	2006	1674
1	0	1	2359	2514	941	2004	1671
1	2	3	2357	2512	942	2006	1673
0	0	1	2356	2512	940	2006	1672
1	3	0	2355	2509	941	2005	1671
1	2	3	2356	2511	938	2001	1666
1	2	2	2357	2511	940	2004	1673
1	0	1	2356	2508	937	2005	1671
1	1	0	2355	2512	939	2007	1674
1	2	0	2351	2504	935	2001	1665
0	0	5	2358	2514	941	2007	1675
1	2	0	2357	2511	939	2001	1672
3	0	1	2356	2512	940	2006	1672
0	0	2	2356	2511	940	2004	1672
0	0	2	2350	2501	932	1999	1667
1	3	0	2355	2511	939	2006	1675
2	0	0	2357	2514	944	2009	1674
1	0	2	2359	2514	942	2007	1672
0	1	0	2356	2510	939	2004	1672
1	0	2	2354	2506	939	2004	1671
2	0	3	2356	2510	940	2004	1671
3	0	5	2357	2512	939	2002	1666
0	0	0	2355	2511	941	2005	1673
0	1	0	2353	2502	934	1996	1666
0	1	0	2354	2510	939	2005	1674
2	0	3	2354	2510	941	2008	1675
3	0	2	2358	2513	943	2007	1674
1	0	2	2351	2505	934	1999	1665
0	0	0	2361	2512	940	2005	1671
0	2	0	2356	2511	940	2002	1669
0	0	2	2355	2511	940	2006	1671
1	0	3	2356	2511	940	2006	1674
0	0	0	2350	2507	939	2007	1674
2	0	2	2358	2513	943	2003	1668
0	2	2	2358	2513	940	2006	1673
0	0	0	2355	2510	938	2006	1671
0	1	0	2355	2509	940	2004	1671
0	0	3	2354	2508	934	1998	1666
1	0	2	2357	2511	940	2005	1672
1	1	0	2356	2504	939	2002	1669
1	3	0	2355	2511	941	2005	1671
0	0	0	2348	2502	934	1996	1664
0	1	1	2356	2510	940	2002	1672
1	2	2	2355	2509	940	2007	1675
0	1	0	2358	2514	942	2010	1673
1	3	0	2353	2504	939	2004	1671
1	3	1	2355	2511	940	2006	1665
0	0	1	2357	2511	939	2004	1672
1	2	2	2355	2511	941	2004	1671
3	0	2	2356	2510	940	2008	1674
1	4	2	2356	2512	940	2006	1674
1	0	5	2353	2506	937	2005	1669
1	0	6	2357	2511	940	2006	1672
0	0	0	2356	2510	939	1998	1667
1	3	0	2355	2510	940	2006	1673
2	4	2	2350	2502	934	2000	1666
0	0	3	2356	2510	940	2005	1671
0	0	1	2354	2509	934	2005	1673
0	1	0	2356	2511	941	2008	1675
0	0	4	2353	2507	938	2001	1670
0	0	1	2354	2513	941	2006	1672
1	0	2	2357	2511	940	2004	1673
0	0	2	2355	2511	940	2005	1672
1	1	0	2354	2509	939	2005	1671
0	0	0	2356	2501	936	2002	1671
0	1	0	2355	2511	940	2006	1673
0	0	0	2355	2510	939	2005	1668
2	0	0	2356	2511	941	2005	1673
2	0	2	2355	2511	938	2005	1672
0	0	0	2355	2509	937	2001	1668
2	1	0	2356	2511	940	2005	1672
0	0	3	2353	2503	935	2002	1671
0	1	0	2358	2511	941	2007	1673
0	0	0	2356	2510	939	2006	1672
0	1	0	2357	2511	940	2005	1670
1	0	2	2356	2511	940	2006	1673
0	1	1	2353	2508	941	2009	1675
3	0	1	2359	2514	943	2007	1674
2	0	4	2359	2514	942	2006	1673
1	1	0	2357	2510	939	2005	1672
2	0	0	2358	2511	939	2006	1671
1	2	0	2356	2508	935	1999	1667
1	2	0	2357	2512	939	2005	1672
2	0	1	2352	2510	940	2006	1672
0	0	0	2356	2510	939	2005	1673
1	1	0	2351	2503	934	2000	1669
0	0	1	2357	2513	943	2009	1675
1	2	0	2358	2514	941	2007	1672
0	0	3	2358	2512	942	2007	1672
0	2	0	2351	2507	938	2004	1671
1	0	2	2354	2512	940	2003	1672
0	1	0	2358	2514	944	2009	1674
1	2	0	2358	2514	941	2007	1673
1	0	1	2357	2512	940	2006	1671
0	0	0	2355	2510	940	2006	1672
0	1	0	2356	2509	941	2003	1665
0	1	1	2357	2511	940	2005	1672
0	0	4	2356	2509	933	2004	1672
1	3	0	2356	2512	941	2005	1673
0	0	5	2352	2504	936	2002	1669
1	2	0	2358	2515	940	2009	1674
0	0	0	2357	2513	940	2005	1671
1	3	0	2357	2510	941	2005	1673
1	2	0	2351	2501	933	1999	1668
0	1	0	2357	2511	940	2006	1672
0	0	1	2357	2510	941	2005	1672
0	1	0	2356	2511	941	2004	1672
0	0	2	2354	2509	939	2005	1672
1	0	2	2353	2506	939	2007	1675
1	0	3	2356	2511	939	2004	1670
0	0	0	2356	2511	941	2004	1672
0	1	1	2356	2510	940	2006	1672
0	0	1	2357	2511	939	2005	1672
0	0	1	2355	2507	935	1999	1666
2	0	6	2355	2511	940	2008	1675
0	0	6	2357	2511	941	2007	1674
1	2	2	2357	2512	943	2007	1672
0	4	3	2350	2504	934	1999	1666
1	0	0	2357	2511	939	2006	1671
0	0	0	2355	2510	939	2005	1672
0	0	0	2356	2516	939	2005	1671
1	2	4	2351	2506	939	2005	1671
0	1	0	2355	2510	938	2001	1669
0	1	0	2355	2510	941	2006	1675
1	0	2	2358	2513	942	2008	1674
1	2	2	2357	2512	940	2003	1672
1	0	0	2355	2511	936	2001	1667
1	2	2	2349	2508	939	2004	1668
0	0	0	2358	2512	939	2005	1670
0	1	3	2357	2511	937	2000	1668
1	3	2	2356	2511	940	2006	1672
1	2	2	2352	2504	933	1999	1666
2	0	0	2356	2511	941	2005	1672
0	1	0	2355	2509	940	2004	1672
0	0	0	2356	2511	939	2006	1674
0	0	6	2350	2503	936	2002	1673
1	2	0	2359	2514	943	2007	1674
0	2	1	2358	2514	941	2007	1674
1	1	5	2357	2511	941	2007	1674
0	0	0	2353	2511	940	2004	1674
0	1	0	2352	2503	937	2004	1671
0	0	0	2356	2511	941	2006	1670
1	4	4	2356	2511	940	2002	1666
0	1	2	2356	2511	939	2005	1672
0	0	4	2351	2507	936	2003	1668
0	1	0	2356	2507	937	1999	1666
0	0	6	2356	2511	941	2005	1671
0	0	2	2351	2506	936	2005	1671
1	2	0	2356	2511	940	2007	1672
1	4	1	2346	2505	936	1999	1666
1	2	0	2356	2510	938	2005	1672
1	2	0	2356	2511	941	2007	1675
0	0	0	2357	2514	944	2009	1674
0	0	3	2353	2508	940	2005	1672
2	0	3	2356	2511	939	1998	1666
1	4	6	2356	2510	940	2004	1671
0	1	0	2356	2509	941	2005	1671
1	0	0	2354	2509	939	2003	1671
0	1	2	2353	2509	937	2000	1666
0	3	2	2354	2508	941	2005	1671
0	1	0	2355	2504	935	2001	1671
0	1	4	2355	2511	940	2009	1675
0	3	5	2350	2504	936	1996	1668
3	0	0	2351	2503	934	1998	1666
1	4	0	2354	2510	941	2004	1672
2	0	3	2353	2509	938	2005	1670
0	1	0	2354	2507	943	2005	1672
2	0	0	2349	2502	933	1999	1669
1	0	6	2364	2519	947	2015	1682
1	3	1	2356	2509	940	2005	1674
0	0	0	2353	2506	941	2005	1672
0	0	2	2355	2510	941	2002	1668
0	0	0	2355	2509	940	2005	1672
0	1	0	2355	2512	939	2004	1671
0	0	0	2356	2508	939	2005	1672
0	1	0	2352	2502	934	2000	1666
0	0	0	2357	2513	942	2008	1673
0	1	0	2359	2514	941	2006	1674
2	0	1	2357	2511	939	2006	1672
1	1	0	2350	2505	935	2000	1669
0	0	1	2357	2510	939	2005	1671
0	1	0	2356	2512	942	2009	1676
0	1	0	2356	2511	941	2006	1672
1	0	3	2354	2508	940	2005	1670
1	0	3	2354	2509	940	2003	1671
0	1	2	2356	2509	940	2005	1671
0	0	0	2357	2510	941	2004	1671
0	0	0	2359	2514	942	2008	1672
0	1	2	2358	2512	941	2005	1672
0	1	6	2356	2507	937	1998	1664
0	0	1	2353	2510	941	2004	1672
0	0	1	2355	2508	942	2005	1672
2	0	0	2356	2510	941	2005	1670
1	3	1	2347	2503	933	1997	1665
1	3	0	2356	2510	941	2005	1674
0	1	0	2355	2510	942	2008	1676
0	1	0	2355	2514	940	2008	1673
0	1	0	2350	2508	941	2004	1671
0	0	6	2355	2511	936	1998	1671
0	2	0	2356	2510	940	2004	1672
1	1	0	2356	2510	939	2005	1672
0	0	4	2355	2510	938	2006	1672
2	0	2	2355	2510	936	1999	1667
1	2	0	2356	2510	941	2005	1672
1	3	2	2353	2506	938	2006	1673
1	0	1	2357	2512	938	2003	1670
0	2	3	2354	2510	943	2003	1672
2	0	2	2351	2502	929	1999	1665
0	1	0	2356	2510	940	2006	1673
0	0	6	2356	2509	938	2005	1671
0	1	0	2356	2510	942	2005	1672
0	1	0	2350	2503	935	2003	1673
0	0	0	2357	2514	943	2009	1675
1	0	1	2358	2514	943	2007	1672
0	0	5	2356	2511	940	2006	1672
1	0	5	2354	2509	938	2004	1672
0	1	1	2352	2506	936	2004	1668
0	0	0	2355	2510	940	2005	1673
1	4	2	2355	2510	939	2000	1668
0	0	3	2355	2510	939	2005	1671
0	1	0	2352	2505	935	1998	1668
1	3	2	2356	2512	940	2008	1675
0	1	0	2357	2512	941	2006	1673
0	1	0	2355	2506	943	2007	1673
2	0	0	2359	2513	941	2007	1673
0	2	0	2350	2503	931	1998	1666
2	0	2	2354	2510	939	2005	1672
1	0	0	2355	2510	940	2003	1672
0	0	0	2351	2509	940	2005	1671
0	2	0	2349	2503	938	2003	1671
1	4	2	2355	2511	940	1999	1668
0	0	0	2355	2507	940	2007	1675
2	0	3	2357	2513	943	2008	1675
0	0	0	2357	2512	940	2004	1673
0	1	2	2355	2509	937	1996	1668
1	3	1	2355	2510	939	2006	1673
1	2	2	2355	2506	934	2003	1671
1	0	0	2355	2510	939	2005	1672
0	1	2	2350	2501	935	1999	1665
0	1	0	2355	2509	939	2005	1671
2	0	0	2353	2508	941	2006	1674
1	3	2	2353	2509	939	2005	1672
1	2	2	2356	2509	940	2004	1672
0	0	2	2352	2504	933	1999	1668
0	0	0	2355	2510	940	2001	1673
0	1	0	2355	2508	940	2005	1671
0	1	0	2355	2509	937	2007	1674
1	0	3	2355	2511	943	2008	1675
0	1	0	2352	2506	939	2004	1672
1	4	2	2355	2511	943	2006	1673
0	1	3	2355	2510	932	2001	1666
2	0	0	2356	2510	940	2003	1671
1	3	5	2351	2505	934	1996	1665
0	0	0	2356	2510	939	2005	1672
0	0	1	2351	2506	938	2004	1671
1	0	2	2356	2511	938	2007	1673
2	0	0	2350	2503	933	2004	1668
0	2	1	2356	2511	942	2007	1669
1	3	2	2356	2510	939	2006	1673
1	0	2	2355	2509	939	2005	1673
0	0	3	2355	2512	942	2006	1671
0	0	0	2350	2504	937	2004	1671
0	0	0	2356	2511	939	1999	1664
1	2	2	2356	2511	940	2007	1673
1	1	0	2359	2512	937	2006	1673
2	0	6	2355	2507	937	2002	1668
0	2	3	2358	2513	941	2005	1672
1	1	0	2357	2511	939	2005	1671
0	0	2	2356	2510	941	2006	1672
0	0	0	2348	2500	934	1997	1664
1	3	3	2357	2511	939	2006	1672
1	0	3	2356	2509	940	2005	1670
0	1	1	2356	2510	942	2007	1673
1	0	2	2355	2510	942	2006	1673
0	4	0	2358	2512	940	2006	1672
1	0	0	2357	2511	940	2006	1672
1	0	2	2356	2510	940	2005	1671
0	0	0	2355	2510	939	2004	1671
1	0	1	2356	2508	935	1998	1665
3	0	5	2355	2510	939	2007	1673
1	0	0	2355	2510	938	2005	1669
0	1	0	2356	2510	939	2006	1674
0	2	2	2351	2506	936	2001	1669
2	0	0	2352	2504	934	1998	1665
0	0	0	2355	2509	941	2005	1671
1	0	0	2355	2510	938	2004	1672
0	0	0	2356	2510	941	2003	1673
2	0	3	2351	2502	935	2002	1671
0	1	0	2357	2513	943	2008	1675
1	0	0	2359	2513	942	2007	1672
3	0	3	2356	2511	940	2005	1673
3	0	4	2354	2508	938	2005	1671
0	2	0	2354	2507	940	2004	1669
0	1	0	2355	2511	940	2005	1671
2	0	3	2356	2510	939	2002	1669
0	1	2	2355	2510	940	2004	1673
2	0	0	2346	2506	935	1999	1668
1	1	1	2356	2512	943	2008	1674
0	0	0	2358	2514	940	2006	1671
2	0	5	2356	2511	942	2005	1673
1	0	0	2351	2501	934	1999	1665
0	1	0	2349	2499	934	1996	1666
0	0	6	2356	2509	941	2005	1675
0	1	0	2355	2510	942	2008	1675
0	0	0	2358	2514	940	2009	1673
1	2	0	2352	2505	938	2004	1672
0	0	0	2356	2510	941	2000	1669
0	1	1	2356	2511	944	2005	1671
0	0	3	2356	2510	941	2005	1672
1	4	4	2355	2508	940	2006	1673
0	1	0	2354	2509	938	1999	1665
0	0	0	2356	2510	938	2006	1674
1	4	2	2356	2509	938	2006	1675
1	2	1	2358	2513	943	2007	1673
0	0	0	2349	2501	934	1998	1666
0	0	0	2353	2510	940	2004	1673
1	0	0	2355	2508	941	2005	1672
2	0	0	2355	2507	940	2006	1675
0	2	3	2350	2504	936	2003	1672
0	3	0	2346	2504	935	1997	1666
1	4	3	2355	2510	939	2006	1671
0	1	0	2355	2509	939	2006	1671
0	1	0	2355	2510	941	2005	1671
2	0	1	2354	2508	938	2005	1670
0	1	2	2355	2504	938	2006	1673
1	0	6	2357	2512	942	2007	1674
0	4	2	2357	2512	943	2005	1669
0	1	0	2356	2512	940	2005	1672
0	1	2	2351	2505	934	1997	1665
0	0	0	2356	2511	940	2005	1673
0	0	0	2352	2509	939	2005	1671
2	0	1	2355	2510	940	2005	1671
0	0	0	2349	2502	932	1998	1665
2	2	0	2356	2510	939	2005	1672
0	1	0	2355	2512	942	2007	1675
0	1	0	2358	2514	942	2007	1673
0	0	3	2354	2509	940	2003	1672
1	0	2	2350	2504	937	2003	1670
2	0	1	2356	2510	939	1999	1665
2	0	2	2355	2510	940	2005	1673
0	0	0	2356	2510	940	2008	1675
0	0	0	2356	2511	941	2009	1675
0	1	0	2355	2512	939	2003	1667
2	0	4	2357	2511	941	2007	1673
0	2	0	2355	2505	931	2001	1670
1	1	1	2356	2510	940	2005	1672
0	1	0	2350	2504	933	1999	1664
0	0	0	2356	2510	940	2006	1672
2	0	1	2355	2511	939	2005	1671
0	1	0	2355	2511	938	2005	1672
1	2	2	2347	2501	934	2001	1669
0	4	5	2356	2510	939	2005	1671
0	0	0	2356	2511	941	2009	1675
0	0	0	2358	2513	941	2009	1674
0	0	0	2356	2510	941	2005	1671
2	0	0	2350	2508	938	2005	1671
1	0	2	2355	2508	937	2000	1670
0	1	0	2355	2511	941	2004	1672
0	1	1	2356	2510	939	2006	1668
0	2	2	2356	2511	944	2009	1675
1	1	3	2366	2520	947	2015	1681
1	1	1	2354	2511	943	2007	1675
2	0	6	2359	2513	942	2007	1671
1	4	2	2352	2504	935	2001	1668
0	0	3	2356	2511	940	2005	1672
0	3	2	2357	2510	940	2006	1672
1	1	5	2356	2510	940	2004	1672
0	2	0	2355	2509	940	2004	1670
0	1	0	2356	2510	938	2006	1668
0	1	2	2357	2510	939	2006	1673
2	0	1	2357	2511	942	2008	1675
0	2	0	2357	2513	945	2007	1674
0	1	3	2355	2506	936	1998	1665
0	0	2	2356	2511	942	2006	1673
0	0	3	2356	2511	940	2006	1670
0	1	0	2356	2510	939	2005	1672
2	0	3	2350	2503	935	1999	1666
0	0	2	2355	2510	939	2006	1671
2	0	3	2356	2508	940	2007	1672
0	0	0	2357	2511	941	2005	1671
0	0	0	2356	2511	940	2004	1671
0	1	0	2348	2504	937	2005	1671
0	1	0	2356	2511	940	2001	1671
0	0	0	2355	2509	939	2006	1671
0	0	2	2355	2514	940	2006	1673
0	3	0	2353	2510	938	2006	1671
0	0	2	2355	2509	935	2003	1667
0	1	0	2356	2512	942	2008	1674
0	1	0	2359	2510	941	2005	1671
0	1	0	2356	2512	940	2003	1671
0	0	0	2347	2504	934	1996	1665
1	1	0	2355	2510	940	2006	1673
1	0	3	2356	2508	938	2007	1671
0	0	0	2356	2510	940	2005	1671
0	0	0	2348	2502	935	2002	1670
1	2	2	2356	2510	941	2004	1671
1	2	1	2356	2511	941	2009	1675
1	3	1	2355	2511	939	2005	1672
0	1	0	2356	2510	941	2005	1672
0	1	0	2355	2508	939	2003	1670
0	0	6	2356	2506	939	2004	1670
0	1	0	2354	2508	939	2005	1672
0	1	0	2356	2510	941	2007	1670
1	0	0	2356	2511	941	2005	1673
0	1	1	2348	2507	934	1998	1667
0	2	0	2355	2511	941	2009	1675
1	3	1	2356	2512	942	2007	1673
1	2	2	2358	2511	944	2005	1673
0	0	3	2350	2504	930	1998	1666
0	2	2	2355	2509	939	2004	1671
0	0	0	2355	2510	940	2006	1672
1	0	2	2356	2510	940	2005	1671
0	0	0	2353	2508	940	2005	1672
2	0	1	2356	2511	935	2003	1671
0	0	3	2355	2509	941	2007	1675
0	1	0	2365	2520	947	2014	1682
0	0	0	2356	2510	935	2004	1670
0	0	0	2356	2509	939	2004	1672
0	0	0	2353	2505	937	2001	1670
0	0	0	2354	2511	940	2006	1671
0	1	1	2355	2509	934	2003	1673
0	0	0	2358	2512	943	2006	1672
0	1	3	2353	2506	936	1998	1665
2	0	0	2357	2511	941	2005	1672
1	1	2	2355	2509	939	2004	1672
0	0	0	2356	2507	941	2005	1673
0	1	0	2352	2503	932	2002	1668
0	0	0	2356	2510	939	2007	1672
1	0	0	2355	2510	941	2005	1672
1	1	1	2355	2511	941	2009	1675
2	0	0	2356	2513	941	2007	1673
0	0	0	2350	2507	941	2005	1671
0	3	5	2357	2511	941	2005	1673
0	1	0	2354	2511	941	2004	1671
0	0	2	2355	2510	940	2006	1672
1	3	3	2355	2511	940	2005	1675
0	1	1	2356	2507	938	2003	1667
0	0	1	2358	2513	942	2007	1673
0	0	0	2352	2505	937	2004	1670
0	1	2	2356	2510	941	2006	1672
1	0	3	2349	2500	936	1998	1667
0	1	2	2357	2510	938	2007	1672
2	0	0	2355	2511	941	2005	1672
0	0	0	2356	2511	940	2005	1673
1	1	2	2351	2505	939	2005	1674
1	2	1	2356	2514	942	2001	1669
1	3	2	2358	2513	940	2007	1672
0	0	0	2355	2510	939	2005	1670
0	0	0	2356	2510	940	2005	1673
0	0	5	2354	2508	936	1997	1665
2	0	3	2356	2510	942	2007	1676
0	1	0	2365	2519	945	2015	1682
0	1	0	2356	2510	934	1998	1665
0	0	5	2356	2510	940	2005	1672
0	0	5	2353	2503	931	1999	1664
0	0	0	2355	2510	944	2006	1673
0	0	5	2354	2508	935	2003	1667
0	2	0	2348	2505	939	2005	1671
0	1	0	2357	2511	942	2010	1674
0	0	3	2353	2514	942	2008	1673
0	1	0	2358	2512	940	2006	1671
2	0	0	2356	2509	941	2005	1670
0	2	0	2356	2508	938	2002	1669
3	0	1	2357	2510	941	2003	1670
0	1	2	2355	2510	939	2004	1671
2	0	0	2357	2510	940	2006	1671
0	1	0	2349	2503	934	2000	1666
2	0	3	2357	2512	943	2008	1675
0	4	2	2359	2513	941	2007	1673
1	0	3	2354	2512	941	2005	1670
0	1	1	2350	2501	936	2001	1668
1	1	1	2355	2510	939	2006	1671
1	2	0	2355	2509	941	2005	1671
0	0	0	2357	2511	940	2005	1670
1	2	0	2354	2508	939	2004	1671
2	0	5	2354	2509	939	2005	1671
0	0	0	2356	2508	940	2004	1671
0	2	2	2356	2510	939	2005	1670
0	0	2	2355	2510	940	2004	1669
0	1	1	2356	2509	940	2003	1671
0	2	0	2351	2505	934	1998	1665
0	0	4	2356	2509	939	2007	1673
0	0	0	2355	2510	943	2008	1674
0	0	2	2356	2512	941	2006	1673
1	4	1	2347	2504	934	2000	1666
0	1	0	2356	2510	940	2006	1672
1	0	2	2356	2509	939	2005	1671
1	3	0	2356	2510	940	2006	1672
0	3	1	2352	2507	939	2005	1672
1	2	0	2355	2510	937	2003	1670
3	0	0	2355	2510	940	2007	1674
0	2	0	2355	2511	942	2008	1675
2	0	2	2357	2513	943	2006	1671
1	3	1	2355	2509	941	2007	1674
1	4	0	2353	2509	939	2002	1665
0	0	5	2355	2511	940	2005	1671
0	0	0	2356	2506	936	2001	1669
0	1	0	2353	2509	941	2005	1671
0	2	0	2350	2504	933	1999	1667
1	0	2	2356	2512	941	2008	1674
2	0	2	2357	2512	943	2005	1673
1	0	1	2357	2511	941	2006	1672
0	0	0	2347	2501	937	2002	1669
0	1	1	2354	2509	938	2006	1671
0	1	0	2355	2509	940	2002	1672
2	0	3	2355	2510	940	2002	1671
0	0	0	2355	2509	939	2006	1672
0	0	0	2351	2506	937	2004	1669
1	1	0	2357	2510	939	2009	1675
2	0	1	2358	2513	943	2003	1671
1	0	2	2359	2513	942	2007	1672
0	3	1	2355	2510	941	2006	1671
0	1	0	2355	2506	937	2000	1666
0	0	0	2355	2511	939	2006	1672
1	1	1	2352	2504	938	2004	1671
1	1	1	2355	2511	942	2009	1676
1	0	5	2352	2506	937	2000	1665
0	4	3	2358	2512	941	2005	1673
2	0	4	2357	2510	943	2006	1673
1	4	1	2356	2511	941	2006	1673
0	0	0	2351	2507	937	2003	1671
0	0	0	2356	2510	936	2000	1669
0	1	0	2356	2509	940	2005	1672
1	0	2	2355	2511	940	2005	1672
1	3	0	2357	2509	939	2007	1675
1	2	0	2356	2511	939	2003	1668
1	0	2	2359	2514	941	2007	1673
0	1	0	2354	2505	938	2004	1671
1	2	1	2357	2511	940	2005	1671
0	0	2	2356	2511	941	2006	1672
0	2	0	2350	2504	936	1999	1666
1	3	0	2355	2509	942	2005	1674
2	1	1	2357	2512	941	2009	1674
1	1	2	2358	2513	942	2005	1673
0	1	0	2344	2504	936	1996	1670
0	0	4	2356	2511	941	2007	1673
0	0	3	2356	2511	941	2006	1673
0	1	0	2353	2512	942	2008	1674
0	1	0	2354	2510	941	2009	1676
1	1	0	2353	2505	940	2005	1673
1	0	1	2358	2512	940	2007	1673
1	2	0	2356	2511	940	1998	1665
0	1	0	2356	2509	942	2006	1671
0	0	2	2351	2503	937	1995	1667
0	0	0	2356	2509	941	2005	1672
1	3	0	2353	2508	938	2004	1672
0	0	5	2356	2510	939	2006	1670
