# Supplementary material for: Assisting hand gesture classification and rehabilitation assessment via sEMG and finger motion data
Source: Front Bioeng Biotechnol. 2026 Jan 8;13:1751763. doi: 10.3389/fbioe.2025.1751763 (PMC12823985; doi:10.3389/fbioe.2025.1751763)
Supplement: Supplementary file 1 [file DataSheet1.zip › dataset/function 0/2/2/6.csv]

channel_2	channel_3	channel_6	pinky	ring finger	middle finger	forefinger	thumb
0	0	0	2267	2488	1134	2046	1421
1	0	0	2334	2548	879	1974	1709
3	0	2	2330	2547	877	1974	1709
2	0	1	2334	2550	876	1976	1711
1	0	0	2326	2545	869	1967	1706
1	0	0	2337	2554	879	1977	1712
5	0	1	2337	2553	878	1976	1710
0	2	5	2335	2551	875	1974	1712
0	2	3	2330	2547	876	1971	1709
0	0	2	2335	2550	875	1969	1708
0	1	0	2335	2551	876	1974	1711
1	2	3	2334	2552	878	1976	1711
1	0	0	2335	2550	884	1975	1711
0	0	2	2335	2552	877	1975	1710
1	0	0	2340	2556	880	1978	1713
1	0	0	2339	2554	878	1973	1711
1	0	0	2336	2553	880	1975	1711
0	0	6	2332	2545	871	1967	1703
1	0	1	2336	2550	874	1970	1703
0	0	2	2335	2552	881	1975	1712
2	0	4	2334	2542	876	1975	1710
2	0	0	2335	2551	881	1976	1711
0	1	0	2328	2540	871	1968	1703
1	0	0	2335	2552	879	1975	1709
0	1	3	2336	2551	876	1975	1711
0	1	1	2335	2550	881	1979	1714
0	0	2	2332	2547	878	1973	1711
1	0	0	2340	2554	880	1971	1707
0	1	2	2337	2553	880	1977	1711
0	3	0	2336	2553	882	1976	1710
0	1	2	2335	2549	877	1975	1709
1	0	0	2334	2548	877	1970	1706
1	4	2	2335	2551	879	1975	1711
0	1	1	2336	2551	880	1970	1705
1	1	0	2335	2551	882	1979	1711
1	0	0	2333	2549	878	1970	1706
0	1	2	2334	2547	874	1968	1704
1	0	0	2336	2553	879	1975	1711
0	0	0	2332	2544	873	1973	1708
1	0	0	2336	2553	877	1975	1711
2	0	2	2330	2543	875	1970	1707
1	0	1	2335	2551	879	1976	1710
0	2	2	2334	2550	878	1973	1711
0	1	1	2335	2552	881	1980	1716
0	1	0	2332	2546	878	1975	1710
0	3	3	2337	2554	880	1977	1704
0	1	1	2336	2551	879	1977	1711
0	0	0	2336	2551	879	1974	1711
1	0	0	2334	2549	877	1972	1710
1	0	0	2331	2548	878	1970	1706
2	0	2	2335	2552	880	1975	1710
1	1	0	2336	2552	879	1971	1705
0	1	1	2335	2554	879	1980	1715
0	1	2	2335	2550	876	1971	1706
0	1	5	2335	2548	874	1970	1703
1	0	0	2337	2554	879	1976	1712
0	0	0	2337	2543	872	1973	1709
1	0	0	2337	2553	879	1977	1712
1	0	0	2332	2545	875	1974	1707
0	1	1	2346	2566	891	1987	1722
0	1	3	2338	2552	880	1973	1710
0	1	0	2331	2544	874	1968	1702
0	0	2	2337	2554	879	1977	1712
0	1	2	2336	2553	881	1980	1715
0	0	0	2338	2556	882	1980	1713
2	0	0	2333	2549	880	1975	1709
0	2	0	2338	2554	882	1976	1711
2	0	2	2337	2553	880	1976	1711
2	0	0	2335	2553	879	1976	1712
1	0	1	2335	2551	879	1976	1710
0	0	3	2335	2553	881	1970	1707
1	0	2	2336	2551	879	1976	1710
0	3	0	2335	2551	877	1975	1712
0	0	1	2337	2554	883	1980	1715
0	0	0	2335	2548	876	1972	1706
1	3	0	2337	2555	881	1979	1711
3	0	4	2336	2552	880	1976	1711
2	0	2	2336	2549	880	1977	1711
0	0	1	2337	2553	881	1977	1714
0	1	2	2332	2549	876	1971	1706
0	4	0	2338	2554	882	1977	1712
0	0	0	2337	2551	881	1976	1711
0	1	0	2337	2551	881	1977	1715
0	0	0	2329	2540	876	1973	1714
1	0	2	2339	2555	882	1978	1710
1	0	1	2338	2554	884	1978	1712
2	0	2	2336	2553	880	1977	1712
0	2	5	2335	2551	878	1974	1710
0	4	0	2336	2551	881	1973	1706
0	0	0	2337	2552	879	1977	1711
1	0	1	2337	2552	879	1977	1706
0	4	0	2336	2552	881	1978	1714
0	2	0	2334	2548	878	1971	1708
0	1	0	2339	2556	882	1977	1713
0	0	0	2336	2553	878	1977	1712
0	1	2	2337	2553	881	1977	1711
0	0	0	2335	2550	880	1972	1711
1	0	0	2329	2541	871	1965	1704
1	0	2	2337	2553	882	1977	1715
1	0	0	2337	2553	881	1977	1712
1	0	1	2336	2551	881	1975	1711
0	4	0	2328	2541	873	1968	1708
0	1	4	2335	2549	878	1974	1708
0	2	0	2334	2548	878	1974	1709
0	2	0	2334	2549	880	1973	1710
0	1	0	2332	2547	877	1974	1705
0	0	0	2330	2544	877	1974	1709
1	0	0	2335	2549	883	1978	1713
2	0	2	2337	2553	881	1977	1709
1	0	1	2336	2549	881	1975	1709
0	1	2	2331	2547	874	1968	1702
0	1	2	2333	2548	877	1974	1709
0	1	1	2329	2544	879	1972	1706
1	0	0	2332	2549	878	1973	1707
0	0	0	2326	2540	876	1966	1701
0	15	0	2319	2531	869	1957	1691
18	13	4	2323	2533	869	1958	1695
23	26	28	2323	2537	876	1964	1697
32	39	43	2318	2530	870	1953	1686
40	54	49	2314	2526	869	1955	1690
63	66	62	2314	2525	873	1957	1692
83	87	90	2312	2521	865	1948	1682
90	91	93	2325	2540	882	1972	1705
84	90	95	2327	2544	884	1976	1711
86	84	87	2332	2545	877	1973	1707
83	81	78	2331	2547	876	1972	1709
80	82	87	2330	2545	880	1974	1710
80	79	74	2331	2544	875	1967	1703
77	72	77	2332	2547	879	1974	1710
73	74	80	2332	2548	880	1974	1711
72	72	77	2333	2550	883	1975	1712
58	59	65	2330	2545	877	1971	1708
59	57	53	2332	2548	883	1977	1712
57	50	54	2332	2546	880	1973	1709
54	59	61	2324	2539	871	1968	1704
53	55	62	2327	2543	877	1973	1707
51	55	56	2333	2548	880	1973	1708
52	51	59	2331	2545	879	1971	1706
48	48	42	2330	2547	879	1973	1707
49	48	57	2334	2550	881	1973	1707
47	46	49	2327	2543	878	1971	1708
42	45	45	2330	2544	875	1969	1701
44	39	39	2333	2550	882	1975	1710
41	41	40	2331	2546	878	1972	1707
41	40	41	2330	2545	874	1957	1702
41	40	41	2329	2544	879	1974	1708
35	40	40	2329	2543	877	1970	1705
28	32	32	2324	2538	873	1963	1700
29	33	36	2320	2531	870	1958	1693
26	31	33	2323	2535	875	1958	1690
28	31	32	2320	2532	871	1961	1695
26	31	34	2321	2535	876	1964	1698
28	33	36	2319	2532	873	1957	1697
30	30	31	2317	2530	872	1957	1694
28	33	33	2312	2521	868	1953	1691
26	18	26	2343	2561	888	1986	1720
20	14	20	2333	2547	881	1975	1710
19	19	22	2334	2550	883	1979	1713
19	13	14	2329	2546	881	1974	1708
16	17	22	2334	2548	875	1969	1702
19	16	18	2334	2550	881	1977	1712
18	16	21	2337	2552	883	1976	1700
18	14	19	2335	2550	880	1973	1710
18	13	21	2334	2548	880	1976	1711
13	15	17	2335	2551	881	1978	1711
15	17	25	2331	2544	873	1968	1701
14	12	14	2334	2549	881	1974	1710
16	13	13	2338	2554	892	1977	1713
13	14	5	2335	2548	882	1974	1709
14	17	3	2334	2549	882	1976	1709
13	10	0	2332	2547	883	1976	1713
12	16	1	2329	2545	876	1970	1704
12	16	0	2334	2549	879	1975	1708
15	6	0	2333	2550	882	1977	1711
13	1	4	2334	2550	881	1973	1710
9	0	0	2332	2548	879	1973	1708
5	0	0	2331	2546	875	1973	1707
3	0	0	2326	2538	874	1967	1699
0	1	2	2331	2545	878	1971	1705
0	0	0	2328	2542	876	1970	1707
0	0	0	2327	2540	881	1972	1707
0	0	0	2321	2538	874	1963	1697
0	0	4	2331	2546	881	1971	1705
0	0	0	2331	2545	880	1971	1706
1	0	1	2333	2547	881	1973	1707
0	0	0	2325	2541	877	1971	1706
0	2	0	2330	2547	880	1970	1706
0	0	1	2333	2547	880	1975	1707
1	0	1	2332	2547	881	1974	1709
0	0	0	2331	2546	879	1975	1709
0	1	1	2331	2548	879	1975	1708
0	0	1	2330	2543	877	1970	1697
0	0	0	2329	2544	879	1971	1705
0	0	1	2330	2545	880	1971	1706
0	1	1	2325	2542	877	1970	1703
2	0	1	2328	2542	875	1965	1700
0	0	1	2329	2543	880	1971	1707
0	0	0	2328	2544	877	1973	1707
0	0	0	2334	2547	881	1973	1705
0	2	4	2326	2537	875	1963	1696
2	0	0	2330	2543	882	1970	1705
0	0	1	2326	2542	878	1970	1704
0	3	0	2328	2542	878	1970	1703
0	0	1	2321	2532	874	1962	1699
0	0	1	2328	2541	878	1968	1703
0	4	3	2327	2539	879	1968	1702
2	0	0	2326	2540	877	1969	1704
0	0	1	2324	2538	876	1970	1703
1	0	1	2325	2532	874	1964	1698
0	0	0	2323	2534	878	1960	1694
1	0	0	2319	2534	876	1965	1699
0	2	4	2319	2536	878	1968	1703
1	0	0	2320	2537	880	1966	1702
0	3	2	2324	2538	877	1967	1696
0	1	2	2323	2537	878	1963	1700
0	0	0	2321	2535	877	1964	1691
0	0	0	2320	2533	872	1963	1698
0	1	1	2317	2526	868	1957	1688
0	0	0	2316	2532	873	1961	1695
1	0	0	2308	2527	872	1957	1692
0	1	1	2316	2527	869	1958	1693
0	12	0	2310	2521	863	1950	1686
16	16	0	2318	2532	879	1965	1699
16	12	18	2320	2533	876	1962	1697
14	14	30	2319	2525	872	1961	1695
16	11	25	2319	2532	877	1963	1699
13	16	26	2322	2535	876	1966	1700
11	16	0	2320	2534	878	1964	1700
15	13	0	2316	2532	874	1961	1694
14	19	0	2323	2538	877	1966	1696
15	15	0	2322	2535	876	1965	1700
13	19	0	2316	2524	873	1963	1702
16	16	0	2325	2540	878	1968	1701
13	15	1	2322	2533	875	1965	1699
15	11	0	2320	2533	872	1960	1694
16	4	4	2323	2537	878	1969	1705
17	2	0	2324	2539	877	1969	1702
15	2	3	2323	2537	878	1966	1702
12	0	0	2320	2533	877	1965	1701
7	0	0	2321	2535	873	1958	1693
2	0	0	2322	2536	876	1966	1701
0	2	0	2321	2525	874	1965	1701
0	0	0	2324	2540	881	1968	1704
0	0	0	2323	2535	873	1964	1697
0	0	1	2325	2538	874	1965	1697
0	0	0	2327	2544	881	1971	1706
1	0	1	2317	2537	877	1968	1703
0	3	5	2326	2540	878	1969	1705
0	1	2	2317	2531	871	1962	1698
0	1	1	2324	2541	878	1971	1704
0	0	0	2324	2539	877	1970	1704
0	1	6	2331	2548	884	1976	1710
0	0	1	2329	2544	877	1972	1705
0	0	1	2328	2543	878	1971	1700
0	0	0	2329	2542	880	1971	1704
0	0	5	2323	2538	877	1968	1704
0	1	6	2330	2543	876	1972	1705
0	1	2	2329	2543	878	1973	1705
2	0	1	2329	2543	881	1971	1703
0	1	2	2327	2542	880	1971	1705
1	1	0	2328	2543	878	1967	1699
0	2	2	2328	2542	881	1974	1709
0	2	2	2331	2547	882	1975	1708
0	4	5	2332	2547	881	1975	1705
0	1	1	2326	2538	874	1966	1697
0	1	1	2328	2546	882	1974	1707
1	1	2	2330	2544	880	1974	1706
0	4	5	2329	2544	881	1973	1705
1	0	0	2324	2536	874	1968	1702
2	0	0	2331	2546	879	1975	1708
0	0	0	2338	2556	889	1983	1716
0	0	1	2330	2546	881	1973	1707
0	0	0	2330	2545	881	1973	1707
0	0	0	2325	2537	878	1970	1703
0	1	2	2331	2545	881	1971	1704
1	3	2	2330	2545	881	1973	1705
0	1	5	2331	2544	881	1977	1709
1	0	4	2331	2546	881	1977	1707
0	1	3	2330	2546	883	1971	1702
0	1	0	2331	2546	882	1975	1705
0	3	3	2330	2544	881	1970	1705
3	0	0	2328	2543	880	1973	1705
0	1	0	2321	2538	872	1965	1697
3	0	1	2328	2542	879	1973	1706
1	0	0	2326	2542	879	1972	1704
0	1	2	2328	2544	881	1974	1708
0	0	2	2321	2534	875	1969	1703
1	0	0	2330	2548	883	1975	1705
0	1	1	2337	2555	889	1983	1713
0	0	2	2329	2543	878	1973	1704
0	2	3	2329	2544	881	1971	1706
0	0	2	2322	2546	877	1971	1706
0	1	5	2331	2547	884	1977	1707
1	0	4	2332	2549	885	1975	1708
1	0	1	2332	2547	882	1975	1709
0	1	1	2329	2543	881	1973	1706
0	2	0	2326	2544	881	1973	1703
2	0	0	2330	2545	881	1975	1706
2	0	0	2330	2545	881	1974	1702
0	4	2	2331	2545	881	1974	1706
0	1	2	2326	2536	870	1957	1694
0	2	3	2330	2545	883	1977	1711
0	0	1	2331	2547	885	1977	1708
0	0	0	2333	2548	882	1975	1707
2	0	0	2325	2538	876	1967	1699
0	1	5	2327	2544	882	1974	1705
0	0	1	2332	2545	883	1976	1709
0	1	0	2329	2545	880	1975	1709
3	0	2	2332	2546	884	1979	1711
2	0	0	2328	2542	876	1973	1707
0	1	6	2335	2550	884	1977	1709
1	0	0	2333	2547	880	1976	1708
0	1	6	2333	2546	883	1975	1708
0	1	2	2330	2544	880	1974	1707
0	0	0	2327	2541	879	1974	1704
3	0	2	2332	2546	879	1974	1706
0	1	0	2330	2545	883	1974	1704
0	1	2	2327	2543	881	1971	1709
0	2	0	2326	2541	878	1972	1702
1	0	3	2333	2549	883	1975	1708
0	1	0	2324	2541	878	1973	1704
1	0	1	2332	2544	880	1973	1705
0	4	0	2324	2533	875	1964	1696
2	0	2	2330	2543	880	1974	1705
0	1	2	2330	2543	880	1974	1708
0	0	0	2328	2544	883	1975	1708
1	0	0	2332	2547	882	1975	1706
1	0	0	2324	2534	877	1964	1701
0	1	0	2328	2542	881	1972	1706
1	0	0	2329	2542	879	1973	1704
1	1	0	2328	2542	882	1971	1704
1	0	0	2325	2539	879	1970	1705
1	0	0	2328	2535	872	1967	1702
1	0	0	2327	2541	880	1972	1704
1	0	0	2327	2541	882	1972	1708
1	0	0	2328	2543	886	1975	1707
0	2	0	2328	2542	879	1967	1698
0	1	1	2327	2543	878	1972	1703
0	0	0	2328	2537	870	1968	1700
0	1	2	2327	2540	879	1969	1703
0	2	1	2322	2532	873	1963	1692
2	0	0	2326	2540	879	1970	1701
0	1	1	2327	2541	881	1972	1703
1	0	0	2321	2538	879	1969	1701
1	2	0	2327	2540	880	1972	1704
0	0	0	2318	2531	870	1974	1695
0	0	1	2326	2540	881	1972	1703
1	0	1	2323	2535	875	1972	1706
0	3	0	2322	2532	872	1965	1697
1	0	1	2326	2541	881	1971	1702
1	0	0	2327	2541	881	1972	1702
0	2	3	2326	2538	880	1971	1703
0	4	6	2324	2537	878	1968	1701
0	1	2	2326	2541	879	1970	1701
0	0	0	2326	2539	882	1974	1705
0	1	1	2329	2544	883	1974	1703
0	1	1	2327	2540	881	1972	1702
1	3	0	2326	2539	877	1966	1697
1	3	3	2326	2540	879	1972	1703
2	0	0	2325	2539	879	1970	1703
0	0	0	2326	2539	882	1970	1702
0	0	0	2320	2533	872	1960	1691
0	1	2	2326	2539	881	1969	1702
0	1	2	2325	2540	879	1972	1705
0	1	6	2327	2542	883	1975	1704
1	0	0	2323	2533	877	1970	1701
0	0	1	2321	2533	874	1962	1697
1	0	0	2326	2540	880	1973	1703
0	1	3	2326	2541	880	1971	1703
0	0	0	2326	2540	880	1969	1702
0	1	2	2321	2535	876	1967	1704
0	2	2	2328	2543	881	1972	1705
2	0	0	2329	2544	884	1973	1703
0	1	2	2327	2541	881	1971	1703
0	2	0	2325	2538	880	1971	1701
1	4	0	2325	2539	875	1965	1697
1	0	0	2326	2539	878	1970	1701
0	0	1	2325	2539	878	1968	1699
1	0	0	2326	2540	881	1970	1702
0	1	3	2321	2533	873	1963	1695
1	1	0	2325	2541	882	1975	1706
0	2	2	2327	2542	884	1973	1705
1	0	0	2328	2541	880	1971	1703
1	0	0	2317	2533	874	1965	1699
