# Supplementary material for: Assisting hand gesture classification and rehabilitation assessment via sEMG and finger motion data
Source: Front Bioeng Biotechnol. 2026 Jan 8;13:1751763. doi: 10.3389/fbioe.2025.1751763 (PMC12823985; doi:10.3389/fbioe.2025.1751763)
Supplement: Supplementary file 1 [file DataSheet1.zip › dataset/function 0/2/2/7.csv]

channel_2	channel_3	channel_6	pinky	ring finger	middle finger	forefinger	thumb
0	0	0	2325	2521	907	1980	1682
0	2	0	2319	2513	900	1972	1679
1	0	0	2323	2520	906	1979	1681
0	0	0	2323	2519	904	1981	1684
0	0	4	2325	2522	907	1979	1683
2	0	1	2327	2523	909	1981	1684
0	1	1	2318	2515	904	1978	1680
1	1	2	2323	2519	906	1979	1681
0	1	0	2343	2537	917	2002	1692
0	2	1	2350	2541	921	2000	1692
0	2	2	2350	2543	923	2005	1695
2	0	1	2347	2543	922	2004	1696
0	2	5	2350	2543	920	2005	1695
1	0	0	2350	2542	921	2000	1691
0	0	0	2350	2545	923	2003	1691
0	0	1	2353	2546	924	2005	1697
0	0	1	2353	2543	923	2005	1695
0	1	2	2346	2537	914	1996	1691
0	1	2	2350	2541	919	2003	1694
0	0	0	2351	2542	923	2004	1695
1	0	5	2350	2543	921	2007	1698
1	1	0	2353	2546	924	2004	1697
0	1	0	2347	2535	915	1996	1690
0	0	0	2350	2542	923	2003	1696
0	3	3	2349	2542	920	2002	1695
1	0	4	2350	2542	920	2002	1695
2	0	0	2347	2538	918	2003	1693
2	0	0	2349	2540	914	2000	1691
1	1	2	2349	2541	920	2004	1694
1	0	0	2349	2543	922	2006	1698
0	1	1	2351	2543	924	2006	1695
0	0	2	2350	2539	919	1999	1690
0	1	2	2350	2540	915	1997	1692
0	1	0	2346	2541	921	2003	1705
0	0	0	2349	2539	921	2003	1694
0	0	1	2344	2533	913	1998	1688
0	0	0	2346	2539	919	2002	1694
0	1	3	2348	2541	920	2002	1694
0	0	0	2350	2542	921	2004	1694
0	0	0	2348	2539	922	2002	1692
0	0	0	2343	2531	914	1994	1689
0	0	3	2347	2540	921	2002	1692
0	1	3	2347	2538	918	2002	1693
0	0	1	2349	2542	921	2003	1689
0	1	1	2347	2539	918	2003	1693
0	0	1	2348	2540	920	1999	1692
0	0	1	2345	2539	920	2002	1695
0	1	2	2348	2541	921	2005	1696
1	0	0	2349	2540	917	1996	1688
0	2	3	2348	2541	919	2002	1693
0	1	1	2348	2541	921	2001	1695
2	0	0	2349	2540	921	2002	1694
1	0	0	2340	2530	912	1990	1683
1	0	0	2345	2534	919	1998	1689
2	0	0	2344	2535	918	1997	1689
0	0	0	2343	2536	917	1998	1689
1	0	0	2339	2525	916	1997	1687
2	0	0	2343	2536	920	1999	1689
1	1	0	2344	2537	920	2001	1693
0	0	1	2345	2538	921	2003	1692
0	0	0	2346	2537	921	2001	1691
0	3	2	2338	2536	917	1998	1686
1	0	2	2344	2532	917	1998	1690
0	3	0	2345	2537	917	2000	1691
0	0	1	2345	2536	920	2000	1692
0	0	0	2344	2537	921	2003	1692
0	1	2	2348	2536	918	1995	1684
0	3	0	2346	2537	915	1999	1690
0	0	0	2345	2536	920	1999	1691
0	1	3	2345	2536	918	1998	1691
1	0	1	2338	2530	910	1993	1684
0	1	1	2345	2534	920	1997	1690
0	0	1	2344	2534	919	1999	1691
0	0	1	2345	2535	920	1999	1691
0	3	0	2336	2528	919	1998	1692
0	3	0	2346	2538	922	2000	1688
0	0	0	2346	2537	920	2000	1689
0	0	0	2346	2538	919	1999	1690
0	2	1	2342	2535	919	1998	1690
0	3	0	2340	2532	918	1998	1687
0	0	1	2346	2536	916	1998	1690
0	0	0	2344	2533	921	1998	1690
0	1	5	2343	2532	918	1996	1685
0	0	1	2340	2530	915	1993	1685
0	0	0	2340	2527	912	1989	1679
0	0	0	2341	2530	914	1992	1684
0	0	1	2340	2530	916	1995	1685
0	0	0	2340	2529	917	1996	1686
5	16	0	2336	2525	914	1991	1681
3	18	0	2341	2533	916	1995	1687
16	13	3	2339	2531	921	1996	1686
15	13	0	2340	2528	917	1995	1686
13	12	0	2339	2531	919	1997	1691
12	11	2	2333	2527	916	1991	1685
15	12	0	2340	2531	916	1989	1681
12	10	0	2336	2528	917	1994	1687
14	16	0	2343	2535	920	1996	1690
13	17	0	2340	2529	917	1995	1687
13	17	0	2339	2531	918	1997	1689
16	16	1	2342	2533	917	1997	1687
14	14	0	2334	2522	914	1992	1686
15	13	0	2334	2528	914	1994	1683
17	13	0	2342	2526	915	1997	1690
13	17	0	2342	2533	917	1997	1688
18	16	0	2339	2532	917	1992	1687
18	7	0	2339	2530	915	1996	1687
16	6	0	2332	2526	913	1990	1682
14	3	1	2333	2531	919	1995	1689
12	3	0	2341	2534	916	1994	1689
10	0	0	2341	2532	917	1996	1687
3	0	0	2336	2530	917	1997	1689
5	0	0	2344	2535	919	1992	1687
2	0	0	2343	2535	920	1998	1692
0	0	0	2343	2535	918	1999	1694
0	0	1	2344	2535	918	1999	1690
0	0	0	2341	2532	916	1998	1690
0	0	1	2339	2529	917	1996	1687
0	0	0	2343	2534	917	1996	1690
0	2	2	2343	2533	919	1998	1691
0	1	3	2344	2535	920	1998	1690
0	3	1	2339	2531	914	1992	1684
0	3	5	2344	2526	915	1996	1688
1	0	5	2344	2534	918	1996	1691
0	0	0	2343	2535	918	1998	1690
0	1	0	2338	2527	913	1991	1683
0	0	0	2343	2533	918	1996	1691
0	1	0	2343	2540	921	2000	1693
1	0	0	2344	2538	922	2001	1694
0	0	0	2337	2533	918	1996	1690
0	0	5	2346	2536	918	1990	1686
1	0	0	2342	2535	918	1998	1691
0	0	0	2343	2534	919	1999	1691
0	2	2	2342	2532	918	1997	1690
0	0	0	2341	2531	917	1999	1692
0	0	0	2338	2530	919	1998	1692
0	0	0	2346	2537	921	1998	1691
0	0	0	2344	2535	920	1998	1690
0	3	0	2344	2533	919	1997	1691
1	0	5	2336	2528	914	1988	1681
0	1	1	2342	2534	918	1998	1690
1	0	4	2345	2537	933	2001	1692
1	0	2	2341	2531	914	1990	1682
1	0	0	2344	2536	912	1997	1690
0	0	0	2344	2534	919	1998	1689
0	2	0	2343	2534	920	1999	1690
2	0	3	2338	2527	916	1996	1688
0	1	0	2343	2535	916	1998	1690
1	0	6	2343	2535	917	1999	1691
2	0	7	2343	2535	917	1999	1693
0	1	2	2345	2537	920	1999	1692
1	4	4	2345	2537	919	1992	1685
0	0	1	2344	2535	919	1995	1690
0	1	2	2344	2536	919	1999	1687
3	0	0	2343	2534	917	1998	1687
0	0	0	2340	2529	912	1992	1685
0	2	2	2342	2535	918	1997	1688
0	1	3	2343	2534	915	1998	1690
2	0	0	2342	2534	920	2000	1694
0	1	2	2343	2535	918	1998	1690
2	0	0	2338	2525	912	1984	1684
2	0	0	2342	2535	917	1998	1690
0	0	0	2343	2534	917	1999	1690
0	0	0	2344	2535	917	1999	1690
0	1	2	2342	2532	918	1998	1692
0	0	0	2344	2535	920	2000	1693
0	0	0	2347	2539	921	2000	1692
2	0	5	2346	2537	921	1998	1692
1	0	0	2343	2535	918	1999	1691
2	0	0	2341	2533	915	1990	1684
0	1	2	2341	2535	920	1993	1689
0	1	1	2344	2534	917	1999	1690
1	2	2	2344	2534	919	1999	1689
2	0	0	2338	2527	911	1992	1685
0	0	0	2344	2537	920	2002	1691
2	0	0	2344	2537	922	1999	1690
1	0	6	2345	2537	920	1999	1691
2	0	0	2342	2534	918	1999	1689
0	2	4	2338	2526	915	1985	1685
0	2	2	2343	2532	917	1999	1690
0	1	5	2343	2535	918	2000	1691
0	2	0	2345	2536	922	2001	1694
0	0	0	2345	2536	920	1998	1690
2	0	0	2344	2533	918	1996	1690
2	0	0	2344	2536	921	1999	1690
0	3	2	2344	2535	918	1998	1692
0	0	0	2344	2535	919	1998	1692
3	0	0	2344	2529	914	1993	1683
0	2	2	2344	2535	913	1996	1687
2	0	0	2342	2535	918	1997	1691
0	0	0	2342	2534	920	2000	1695
2	0	0	2335	2531	913	1994	1685
1	0	0	2345	2538	921	1999	1691
0	0	0	2344	2536	921	1996	1690
1	2	0	2344	2535	918	1997	1691
0	2	0	2344	2535	920	1998	1689
0	1	2	2337	2528	911	1993	1686
0	1	2	2344	2535	920	2001	1693
1	1	0	2345	2538	921	2002	1693
1	0	2	2346	2536	919	1997	1689
0	0	0	2342	2534	919	1996	1690
1	3	2	2337	2531	917	1996	1687
3	0	0	2344	2535	919	1998	1689
1	0	0	2345	2535	919	1998	1690
0	1	0	2343	2534	919	1998	1691
0	1	0	2340	2529	912	1991	1683
0	0	0	2341	2527	918	1999	1691
1	0	0	2343	2538	922	2002	1693
0	4	2	2346	2538	920	2001	1691
1	0	0	2336	2527	911	1992	1683
0	0	0	2339	2535	919	1999	1687
0	1	0	2343	2535	919	1998	1690
0	0	2	2343	2535	920	1998	1690
1	0	3	2343	2535	919	1997	1690
0	2	0	2338	2526	915	1996	1687
0	0	0	2343	2535	916	2000	1687
0	1	0	2344	2535	921	2002	1693
2	0	0	2347	2539	923	2000	1692
0	0	2	2341	2536	920	1998	1691
0	4	3	2332	2531	917	1998	1687
0	3	0	2344	2535	918	1998	1690
0	0	0	2344	2534	923	1996	1692
0	1	0	2343	2534	915	1998	1690
1	3	1	2339	2528	910	1990	1682
1	3	1	2336	2526	915	1997	1689
0	0	5	2343	2537	921	2003	1693
1	0	0	2344	2537	919	2001	1691
0	0	2	2339	2529	913	1992	1684
0	0	4	2343	2535	919	1999	1691
1	2	1	2343	2533	919	1999	1690
0	0	5	2343	2535	918	1998	1688
0	0	0	2345	2535	922	2001	1693
0	0	0	2340	2531	920	1998	1693
0	0	0	2345	2536	920	1993	1680
2	0	3	2345	2535	919	1999	1692
0	1	0	2343	2534	919	1999	1691
0	0	0	2344	2535	919	1996	1692
0	0	1	2345	2537	920	1999	1691
0	0	0	2344	2535	919	1998	1691
0	0	2	2344	2535	919	1997	1690
2	0	0	2339	2529	914	1991	1683
0	0	0	2342	2534	919	1998	1690
0	2	1	2344	2535	919	1997	1691
1	0	0	2343	2534	918	1999	1691
0	4	2	2337	2527	913	1994	1688
2	0	6	2346	2537	921	2002	1687
0	0	0	2345	2537	920	1999	1691
0	1	2	2345	2535	919	1997	1691
1	0	0	2342	2532	916	1995	1688
2	0	3	2344	2534	916	1997	1689
0	1	1	2341	2536	918	1998	1690
0	0	2	2343	2534	920	1998	1690
1	0	0	2343	2534	917	1998	1689
1	0	0	2343	2531	913	1994	1687
1	2	0	2345	2535	920	2001	1692
3	0	2	2346	2538	922	1999	1689
0	1	0	2344	2537	920	1997	1691
0	1	0	2344	2536	919	1998	1691
0	1	0	2339	2529	914	1992	1683
2	0	0	2343	2534	918	1998	1690
0	2	0	2343	2535	917	1998	1691
0	0	0	2344	2538	920	1998	1690
0	0	2	2334	2526	913	1994	1688
0	2	1	2344	2536	919	2002	1693
3	0	0	2345	2539	923	2001	1693
1	3	2	2346	2536	921	1998	1690
1	2	2	2343	2533	920	1998	1690
1	0	4	2341	2533	917	1999	1686
0	0	0	2343	2536	919	1998	1691
1	0	2	2344	2535	918	1998	1689
1	0	0	2343	2535	918	1999	1690
0	0	0	2337	2530	913	1993	1683
1	1	0	2342	2531	919	2001	1693
1	1	2	2343	2534	914	1995	1688
0	1	2	2344	2535	919	1999	1690
0	3	2	2343	2536	918	1997	1691
2	0	0	2336	2523	911	1990	1684
1	0	0	2343	2534	918	2000	1692
0	0	0	2343	2536	922	2002	1694
0	1	2	2346	2539	922	2000	1692
0	1	1	2339	2529	917	1996	1689
0	0	0	2345	2535	921	1995	1686
0	2	3	2344	2535	920	1995	1690
1	0	1	2345	2535	919	1997	1690
0	1	1	2343	2535	918	1999	1689
1	4	2	2341	2535	919	1995	1685
2	0	0	2343	2534	918	1999	1686
1	3	4	2344	2536	921	2003	1695
1	3	2	2346	2539	922	2000	1691
1	0	2	2341	2529	915	1991	1683
0	1	2	2344	2534	917	1997	1689
0	1	0	2342	2527	917	1997	1676
0	0	0	2343	2535	920	1998	1692
0	1	2	2344	2534	920	2001	1694
0	3	1	2341	2532	916	1994	1682
0	4	3	2345	2536	918	1999	1690
1	0	5	2345	2536	919	1998	1689
1	0	2	2345	2537	919	1999	1690
0	0	5	2341	2534	917	1997	1688
0	0	3	2343	2535	911	1998	1687
2	0	0	2342	2535	919	1997	1690
0	0	0	2344	2534	919	1999	1691
0	1	0	2342	2535	920	2002	1693
1	4	3	2344	2536	918	1993	1682
0	0	0	2346	2537	914	1995	1688
2	0	2	2345	2537	918	1998	1690
0	0	0	2344	2536	920	1998	1690
0	0	6	2338	2528	914	1992	1684
0	1	1	2344	2535	920	2002	1693
0	4	1	2344	2531	917	1997	1689
0	0	0	2342	2533	919	1998	1691
0	0	0	2344	2535	920	1998	1690
0	0	0	2335	2526	912	1989	1686
0	1	2	2343	2535	920	1997	1689
0	0	0	2343	2534	920	2000	1693
1	0	2	2345	2537	920	2003	1693
0	0	0	2344	2536	922	1999	1690
0	0	1	2346	2530	915	1997	1687
0	1	0	2345	2535	920	1998	1690
0	0	0	2343	2536	920	1999	1690
0	0	0	2343	2536	916	1999	1689
2	0	3	2343	2531	914	1993	1684
1	2	3	2344	2534	911	1995	1688
0	0	2	2344	2535	919	1998	1691
0	1	1	2344	2536	921	2002	1693
0	1	0	2340	2530	914	1994	1686
1	3	4	2345	2536	920	1999	1691
1	0	3	2342	2533	920	1999	1690
0	1	0	2345	2537	919	2001	1691
0	1	2	2345	2537	920	1999	1692
1	1	0	2339	2525	909	1997	1691
0	0	0	2346	2538	921	2002	1689
1	2	0	2345	2535	921	1997	1691
0	1	0	2343	2533	920	1999	1690
1	1	5	2344	2535	919	1999	1691
1	0	0	2345	2538	922	2003	1694
0	2	2	2348	2539	923	2002	1693
0	0	0	2346	2537	921	2000	1690
1	0	3	2340	2533	914	1992	1686
0	2	0	2346	2536	918	2000	1691
3	0	2	2345	2537	920	2000	1692
2	0	2	2345	2536	920	1999	1691
0	0	5	2340	2527	910	1991	1681
2	4	1	2345	2537	919	1999	1693
0	3	2	2345	2538	921	2004	1693
1	2	4	2348	2540	920	2002	1690
2	0	0	2343	2535	917	1999	1690
0	3	0	2346	2537	918	1999	1691
0	1	0	2345	2537	918	2000	1691
0	1	0	2344	2537	920	1999	1691
1	1	0	2345	2534	921	1999	1690
0	0	0	2346	2539	923	2001	1692
0	2	1	2345	2538	921	1997	1685
0	1	0	2343	2537	921	2000	1687
2	0	0	2345	2537	923	1999	1692
0	0	0	2347	2536	917	1998	1691
1	1	2	2341	2529	915	1992	1679
0	1	0	2345	2536	920	1999	1691
1	4	2	2345	2536	921	2001	1691
2	0	1	2345	2536	922	2001	1691
0	1	2	2336	2530	915	1996	1692
0	0	0	2347	2541	921	2003	1693
0	0	6	2348	2540	922	2002	1691
0	0	0	2347	2538	920	2002	1692
1	2	0	2345	2535	919	1999	1691
1	0	3	2344	2535	919	1999	1690
0	0	1	2346	2536	921	2001	1690
1	4	1	2345	2537	917	1999	1691
0	0	2	2345	2536	920	1999	1691
0	0	0	2347	2538	921	2000	1692
0	1	0	2346	2532	915	1989	1683
2	0	0	2346	2536	920	1992	1689
0	1	0	2346	2531	921	2000	1690
1	0	0	2345	2537	919	2000	1690
0	1	2	2339	2529	912	1992	1684
2	0	0	2345	2536	919	1999	1690
0	2	6	2346	2537	920	2003	1695
0	3	3	2346	2541	924	2004	1695
1	0	0	2342	2531	916	1999	1690
2	0	2	2348	2537	919	2000	1687
1	0	3	2347	2537	920	1999	1691
0	2	2	2345	2538	921	1999	1691
1	4	2	2343	2535	920	2000	1691
1	3	2	2345	2536	918	1996	1686
0	0	3	2346	2537	921	2001	1687
1	2	0	2346	2535	920	1999	1692
0	0	0	2346	2538	923	2003	1695
2	0	6	2345	2536	920	2000	1692
0	1	1	2341	2531	915	1994	1682
0	0	1	2344	2531	917	1999	1691
0	0	0	2344	2535	919	1999	1691
0	1	0	2345	2535	919	2000	1691
0	1	0	2341	2529	914	1989	1685
1	2	5	2346	2538	922	2002	1694
0	0	0	2349	2541	923	2001	1692
0	0	0	2348	2539	923	2000	1692
2	0	1	2341	2534	917	1998	1690
0	2	1	2345	2538	914	1995	1690
0	0	0	2347	2536	918	2000	1690
0	1	2	2346	2534	920	2001	1691
1	1	3	2345	2536	921	2000	1691
0	1	2	2343	2535	915	1993	1685
0	1	0	2345	2537	916	1987	1687
1	0	5	2346	2537	919	1999	1691
0	0	0	2346	2534	920	2002	1693
1	2	0	2349	2540	925	2004	1694
1	0	3	2342	2531	916	1998	1689
2	0	4	2343	2537	919	2003	1694
1	0	3	2349	2540	922	2003	1695
2	0	3	2351	2542	923	2004	1696
1	0	1	2343	2532	917	2001	1695
2	0	3	2353	2545	926	2006	1699
0	1	0	2355	2544	925	2007	1698
0	1	1	2352	2544	923	2006	1695
0	0	0	2348	2541	922	2002	1694
1	2	2	2347	2531	919	2003	1694
0	0	0	2350	2542	922	2005	1695
3	0	0	2351	2543	919	2005	1695
0	1	0	2350	2542	920	2005	1696
1	3	0	2346	2538	917	2000	1692
1	3	2	2352	2533	921	2005	1695
0	0	2	2353	2546	924	2007	1696
0	0	0	2351	2543	923	2004	1696
1	3	0	2351	2541	923	2005	1696
0	0	0	2345	2536	915	1998	1687
0	0	3	2350	2539	922	2004	1697
0	0	2	2352	2543	922	2007	1698
1	4	2	2354	2546	925	2005	1696
0	1	0	2349	2536	920	2003	1694
0	0	0	2350	2541	924	2004	1694
0	1	0	2349	2539	922	2003	1693
0	1	0	2349	2539	922	2001	1694
2	0	2	2348	2540	923	1999	1688
1	0	2	2350	2540	922	2003	1693
0	0	5	2349	2540	921	2005	1697
1	3	1	2352	2544	925	2004	1697
1	0	3	2345	2535	918	1998	1691
0	0	5	2351	2541	922	2004	1694
0	1	0	2351	2541	921	2004	1693
0	0	2	2349	2541	923	2003	1694
0	0	3	2340	2533	915	2000	1691
0	1	0	2349	2540	921	2003	1696
0	1	0	2350	2541	920	2002	1694
1	4	1	2349	2541	921	2004	1696
1	2	1	2349	2541	923	2006	1696
1	2	3	2352	2541	923	2005	1692
0	0	0	2352	2542	923	2004	1695
0	1	0	2348	2540	921	2001	1695
0	0	0	2348	2541	923	2003	1696
1	2	1	2350	2543	924	2005	1695
1	2	1	2351	2538	919	1998	1687
2	0	5	2349	2541	919	2002	1694
0	1	1	2348	2540	922	2003	1693
1	0	0	2350	2538	922	2002	1693
0	1	5	2344	2533	917	1995	1687
2	0	0	2349	2539	921	2003	1693
2	0	0	2349	2540	922	2002	1693
0	0	5	2349	2541	922	2005	1697
0	1	5	2345	2537	922	2002	1693
0	2	2	2350	2542	919	2001	1693
0	2	0	2349	2540	925	2003	1693
0	1	2	2349	2541	921	2003	1693
1	0	0	2350	2540	920	2002	1693
0	1	6	2349	2538	916	1998	1685
1	0	0	2348	2539	922	1999	1689
1	2	2	2350	2542	922	2004	1694
0	1	2	2349	2541	921	2002	1694
2	0	2	2350	2541	922	2003	1695
1	0	6	2346	2532	915	1996	1686
0	1	0	2346	2538	920	2003	1692
2	0	0	2349	2541	921	2000	1693
0	1	2	2352	2538	919	2003	1694
1	1	5	2342	2528	918	1999	1693
0	1	0	2352	2543	923	2005	1694
3	0	0	2351	2541	923	2004	1695
0	1	1	2348	2541	923	2003	1694
1	3	1	2348	2538	921	2003	1693
2	0	0	2346	2535	921	2002	1693
0	0	0	2349	2541	922	2003	1694
1	3	4	2349	2540	921	2003	1694
0	0	0	2349	2540	922	2003	1695
0	1	2	2346	2537	917	2000	1690
0	1	4	2353	2540	920	2004	1695
0	2	1	2350	2541	919	1998	1692
0	2	5	2350	2540	921	2003	1694
0	3	4	2350	2540	920	1999	1694
1	0	0	2345	2533	917	1995	1688
1	0	0	2349	2540	924	2006	1697
0	1	1	2353	2545	924	2006	1696
0	0	0	2348	2541	922	2003	1694
2	0	2	2344	2532	919	2001	1691
0	1	0	2351	2540	922	2005	1690
0	0	0	2350	2541	922	2004	1696
1	0	3	2350	2541	924	2007	1698
0	0	5	2351	2543	925	2004	1696
2	0	0	2349	2540	921	2002	1690
1	3	0	2355	2541	925	2003	1690
1	4	2	2350	2540	922	2004	1693
2	0	1	2350	2542	923	2003	1694
0	1	2	2345	2533	910	1997	1688
0	1	0	2346	2537	919	2002	1694
0	1	0	2351	2534	910	2001	1691
1	4	0	2350	2541	921	2003	1692
1	0	2	2349	2541	921	2003	1694
0	2	1	2342	2533	912	1998	1685
0	2	2	2348	2539	921	2002	1693
0	0	0	2350	2540	921	2001	1691
2	0	2	2349	2538	926	2004	1695
1	3	2	2346	2537	922	2005	1695
0	0	0	2352	2543	916	1999	1691
1	1	0	2351	2541	920	2003	1692
0	0	0	2349	2539	922	2003	1692
0	0	5	2350	2539	921	2003	1692
1	3	2	2348	2537	913	1997	1686
0	1	0	2345	2536	919	1990	1685
0	1	0	2346	2535	918	1999	1689
3	0	0	2345	2533	919	1999	1690
1	0	1	2340	2525	913	1991	1685
2	0	2	2344	2535	923	2002	1690
0	2	0	2339	2530	917	1998	1689
0	0	1	2346	2536	920	2000	1689
0	1	1	2345	2535	920	1999	1691
0	0	0	2341	2529	914	1993	1684
0	0	5	2345	2534	920	1999	1691
1	1	2	2349	2538	922	2001	1693
