# Supplementary material for: Assisting hand gesture classification and rehabilitation assessment via sEMG and finger motion data
Source: Front Bioeng Biotechnol. 2026 Jan 8;13:1751763. doi: 10.3389/fbioe.2025.1751763 (PMC12823985; doi:10.3389/fbioe.2025.1751763)
Supplement: Supplementary file 1 [file DataSheet1.zip › dataset/function 0/2/2/8.csv]

channel_2	channel_3	channel_6	pinky	ring finger	middle finger	forefinger	thumb
0	0	6	2352	2537	930	2007	1690
3	0	5	2343	2534	927	2007	1688
1	1	2	2351	2537	929	2003	1688
2	0	2	2354	2535	928	2007	1690
0	2	1	2354	2538	928	2007	1688
0	0	0	2355	2540	931	2009	1691
0	0	0	2356	2539	926	2000	1684
1	0	1	2354	2538	927	2008	1689
0	0	2	2352	2535	928	2008	1690
0	2	0	2354	2538	930	2007	1690
0	2	4	2346	2527	923	2000	1683
0	0	5	2355	2536	932	2006	1685
0	0	2	2351	2535	930	2005	1685
0	2	0	2352	2534	931	2004	1687
0	1	1	2349	2529	927	1999	1680
0	0	1	2352	2534	930	2008	1688
1	0	0	2353	2536	932	2004	1688
0	2	5	2355	2538	933	2005	1688
0	0	0	2350	2526	926	1997	1677
1	0	5	2351	2536	930	2005	1687
0	1	0	2351	2533	929	2005	1685
0	0	1	2352	2533	932	2005	1687
1	3	4	2349	2532	934	2004	1686
1	1	5	2352	2534	926	2001	1686
1	2	0	2353	2535	928	2005	1686
2	0	0	2353	2534	932	2006	1688
0	0	1	2354	2537	932	2009	1689
0	1	0	2355	2532	926	2002	1681
1	2	0	2353	2536	931	2007	1687
2	1	2	2353	2535	931	2007	1682
0	2	2	2352	2534	933	2005	1686
3	0	1	2352	2534	931	2005	1687
1	4	1	2347	2527	927	2001	1683
0	1	0	2351	2537	933	2007	1688
1	0	3	2350	2529	928	2001	1686
0	1	0	2353	2535	930	2005	1687
0	1	0	2347	2525	927	2000	1683
0	0	2	2352	2534	929	2005	1683
2	0	0	2351	2532	929	2005	1683
0	0	4	2352	2534	931	2005	1685
1	0	5	2351	2533	930	2005	1685
1	0	0	2345	2529	930	2005	1684
0	0	0	2352	2535	935	2007	1690
0	0	0	2352	2537	934	2007	1688
0	0	1	2352	2534	932	2004	1687
1	1	5	2347	2526	924	1998	1680
0	1	3	2352	2532	930	2004	1686
1	2	6	2351	2534	927	1995	1680
0	0	0	2351	2533	932	2003	1680
0	0	0	2351	2533	939	2005	1687
2	0	2	2345	2524	922	2003	1681
0	0	0	2352	2532	933	2010	1690
0	0	2	2348	2531	931	2004	1686
1	0	0	2351	2535	932	2005	1687
3	0	1	2351	2533	930	2005	1686
2	0	0	2352	2534	930	2005	1686
1	3	1	2352	2535	931	2007	1689
1	0	6	2354	2537	933	2009	1687
0	0	0	2352	2534	926	2000	1680
0	4	6	2352	2537	932	2004	1686
1	0	0	2351	2534	934	2004	1687
0	0	2	2352	2534	930	2005	1686
0	1	3	2347	2525	923	1998	1683
1	0	0	2354	2537	933	2010	1689
0	0	3	2355	2534	933	2007	1687
2	0	0	2354	2537	931	2006	1686
1	3	3	2346	2527	927	2002	1685
0	0	6	2352	2534	932	2006	1685
0	1	1	2352	2534	931	2005	1688
0	0	0	2353	2535	931	2006	1688
1	3	5	2351	2533	931	2004	1686
0	1	0	2351	2533	931	2002	1682
0	1	3	2352	2535	931	2004	1684
1	0	0	2352	2533	930	2006	1686
1	2	2	2349	2532	930	2006	1684
0	1	2	2350	2533	930	2002	1681
1	2	2	2348	2528	924	1997	1680
3	0	5	2350	2533	929	2004	1684
0	0	0	2351	2534	932	2004	1684
0	1	2	2352	2535	930	2008	1687
0	0	3	2347	2530	927	1999	1679
0	0	0	2353	2534	931	2005	1686
1	0	2	2350	2533	930	2005	1687
0	0	0	2352	2534	931	2005	1686
2	0	0	2347	2530	927	2003	1683
0	0	0	2351	2533	928	2001	1685
0	0	0	2351	2533	931	2004	1686
1	2	0	2351	2532	928	2005	1685
1	1	0	2351	2533	930	2007	1687
1	0	4	2351	2535	930	2002	1683
0	2	2	2350	2531	928	2001	1679
1	0	5	2351	2533	928	2004	1685
0	1	0	2351	2533	931	2003	1686
0	0	0	2351	2534	930	2005	1685
0	0	1	2345	2528	923	1995	1679
0	2	5	2349	2533	932	2008	1689
2	0	0	2353	2536	931	2001	1689
0	0	0	2355	2536	932	2006	1686
1	0	0	2346	2527	925	1994	1683
1	0	0	2354	2538	930	2006	1686
0	1	0	2351	2533	930	2004	1686
1	0	4	2352	2533	929	2005	1685
1	3	3	2350	2532	929	2002	1682
1	0	1	2348	2527	928	2002	1685
0	0	0	2351	2532	931	2004	1686
1	0	2	2350	2533	938	2002	1685
2	0	6	2351	2534	920	2005	1686
0	2	5	2348	2530	926	1998	1682
0	1	0	2351	2530	927	1999	1680
0	0	0	2352	2533	930	2005	1684
2	0	6	2352	2531	929	2002	1685
0	0	0	2351	2533	929	2005	1685
2	0	3	2346	2525	923	1997	1679
0	0	0	2350	2532	931	2006	1690
1	0	5	2350	2531	931	2003	1686
0	0	2	2353	2534	932	2005	1686
2	0	1	2346	2526	927	2003	1682
1	0	3	2351	2533	930	2005	1679
2	0	0	2353	2532	929	2004	1684
1	3	2	2352	2536	926	2004	1684
0	0	0	2350	2532	928	2004	1686
0	1	1	2349	2531	928	1999	1681
0	1	0	2351	2533	933	2008	1688
0	0	0	2353	2537	934	2006	1687
1	0	3	2352	2535	933	2005	1686
0	4	0	2344	2527	925	1998	1677
2	0	0	2348	2529	927	1999	1679
0	1	2	2352	2535	928	2005	1686
0	0	1	2351	2534	934	2005	1685
0	2	2	2354	2538	934	2008	1689
2	0	0	2348	2527	927	2001	1682
0	1	0	2353	2535	931	2004	1686
0	0	7	2349	2532	928	2004	1685
0	0	0	2352	2535	926	2003	1685
1	4	2	2348	2530	929	2005	1686
1	4	1	2352	2534	924	2001	1684
1	0	4	2352	2534	932	2005	1688
1	2	2	2351	2535	933	2009	1690
1	4	2	2354	2538	932	2008	1689
0	0	0	2353	2530	924	1999	1677
1	0	0	2353	2535	931	2005	1687
0	1	0	2351	2535	931	2004	1685
0	0	0	2352	2533	932	2006	1686
0	0	0	2346	2527	928	1998	1679
0	0	0	2348	2528	928	1997	1680
1	0	3	2354	2534	930	2005	1685
0	0	0	2352	2534	924	1998	1682
0	1	1	2349	2534	932	2004	1687
0	0	0	2346	2527	926	1998	1684
1	3	0	2350	2533	930	2005	1684
1	0	3	2351	2535	930	2005	1686
1	4	6	2350	2532	931	2004	1685
1	3	6	2350	2532	931	2004	1682
0	2	2	2351	2533	930	2003	1685
0	0	0	2351	2533	929	2005	1686
0	0	0	2351	2531	930	2006	1688
1	0	4	2346	2529	928	2002	1682
0	2	3	2355	2537	932	2005	1686
0	0	0	2352	2535	931	2002	1685
0	4	5	2353	2534	930	2003	1686
0	0	0	2346	2530	924	1998	1681
0	0	0	2351	2534	928	2005	1686
0	1	2	2350	2533	931	2003	1686
0	0	5	2350	2533	929	2005	1684
0	0	2	2349	2531	926	2005	1687
1	0	4	2350	2536	929	2008	1689
0	1	0	2354	2537	931	2007	1686
2	0	4	2352	2535	931	2005	1683
1	4	2	2351	2531	931	2005	1684
0	0	0	2350	2532	932	2003	1685
1	0	2	2351	2532	929	1996	1682
0	1	1	2352	2535	933	2008	1689
0	0	0	2353	2536	932	2005	1686
2	0	6	2352	2535	929	2005	1685
2	0	1	2346	2527	926	1998	1679
0	1	0	2351	2533	931	2005	1685
0	0	0	2351	2529	930	2004	1688
0	1	0	2351	2534	931	2004	1687
0	2	0	2347	2526	925	2002	1685
0	0	0	2352	2535	929	2005	1685
0	1	4	2353	2536	934	2007	1690
0	0	0	2352	2536	932	2005	1686
0	1	0	2350	2534	930	2003	1686
1	2	2	2349	2532	929	2003	1683
1	1	3	2350	2533	929	2004	1687
0	0	6	2352	2534	930	2004	1686
0	0	3	2351	2536	933	2007	1689
1	1	1	2354	2537	931	2006	1687
0	0	1	2351	2529	925	2000	1678
0	0	4	2349	2534	930	2005	1687
2	0	0	2352	2533	930	2000	1683
1	2	1	2350	2530	931	2003	1689
0	1	0	2342	2526	925	1996	1677
2	0	3	2352	2534	931	2004	1686
0	0	6	2347	2531	927	2003	1686
0	4	0	2353	2535	931	2009	1690
2	0	0	2344	2532	933	2007	1689
2	1	0	2353	2536	932	2001	1682
2	0	6	2351	2535	932	2004	1686
0	1	1	2352	2534	930	2005	1686
0	0	5	2351	2533	931	2005	1686
0	1	0	2351	2531	928	1998	1680
2	0	2	2351	2535	931	2004	1687
0	0	0	2351	2534	930	2005	1685
0	2	2	2354	2536	933	2006	1687
0	0	0	2352	2534	931	2004	1697
0	1	0	2347	2527	927	1998	1679
1	2	1	2351	2534	931	2006	1686
0	3	1	2351	2533	930	2000	1683
1	2	0	2351	2534	928	2006	1685
0	0	0	2347	2525	922	1992	1683
0	0	0	2351	2534	931	2006	1689
1	0	2	2351	2535	933	2008	1690
0	0	1	2355	2538	932	2007	1687
0	1	0	2352	2534	931	2005	1685
0	1	0	2352	2530	927	2004	1684
1	0	3	2351	2534	932	2005	1686
2	0	0	2352	2533	931	2005	1685
0	1	1	2351	2533	932	2004	1687
0	0	5	2349	2526	927	1994	1680
1	0	0	2352	2533	931	2004	1687
1	0	3	2351	2532	931	2005	1684
0	0	0	2349	2534	932	2006	1686
0	0	0	2353	2534	932	2005	1686
0	1	0	2344	2528	924	1995	1680
0	2	0	2349	2534	931	2005	1687
0	0	6	2349	2529	928	2003	1685
1	4	0	2351	2533	932	2004	1689
0	0	2	2347	2527	928	2005	1686
1	0	2	2355	2537	934	2007	1681
2	0	4	2352	2533	932	2007	1687
1	3	2	2353	2534	934	2007	1686
1	0	2	2351	2534	928	2004	1685
0	1	0	2349	2532	930	2000	1681
0	1	0	2353	2535	936	2004	1687
0	1	4	2352	2535	930	2005	1684
1	0	1	2351	2534	931	2005	1686
0	1	0	2346	2529	923	1996	1674
0	0	0	2353	2534	933	2004	1686
1	3	0	2352	2530	927	2001	1684
1	0	5	2351	2534	930	2001	1679
1	3	2	2351	2534	930	2006	1685
1	0	3	2345	2524	924	1997	1677
1	1	0	2352	2533	929	2005	1686
1	1	0	2348	2531	925	2003	1685
0	0	0	2353	2535	932	2003	1683
0	1	5	2351	2534	932	2005	1687
1	3	2	2351	2533	931	2003	1686
1	0	6	2352	2535	932	2006	1689
0	2	1	2353	2537	934	2008	1688
1	0	0	2351	2531	926	1999	1681
1	0	5	2351	2535	929	2006	1687
1	3	1	2352	2535	930	2006	1686
0	1	2	2351	2533	931	2005	1687
1	4	0	2347	2529	924	1998	1682
0	1	3	2352	2534	929	2005	1685
0	0	0	2350	2533	931	2005	1685
1	0	0	2351	2534	931	2007	1690
1	0	0	2351	2533	934	2008	1687
0	2	2	2355	2537	930	2006	1687
1	0	4	2353	2535	931	2006	1684
0	0	3	2351	2534	931	2006	1685
0	0	0	2352	2534	931	2006	1685
0	1	0	2352	2529	929	1999	1680
0	1	0	2350	2532	930	2002	1683
1	0	0	2353	2537	934	2007	1689
0	2	1	2355	2536	932	2006	1687
1	0	0	2353	2535	932	2004	1687
1	2	5	2348	2528	925	1998	1678
0	3	3	2352	2535	931	2007	1687
2	0	0	2350	2530	930	2005	1685
0	2	2	2353	2534	931	2005	1686
0	1	2	2345	2526	926	2001	1681
0	1	0	2352	2534	932	2004	1685
2	0	0	2352	2535	934	2008	1688
1	0	5	2354	2538	934	2006	1688
2	0	4	2353	2535	933	2003	1686
2	0	0	2351	2532	929	2006	1683
2	0	5	2352	2534	929	2005	1686
2	0	0	2351	2534	931	2004	1686
0	1	1	2350	2534	931	2007	1687
1	0	5	2348	2526	925	1998	1677
2	0	4	2351	2530	926	1999	1681
0	4	1	2352	2534	931	2006	1686
0	1	2	2353	2534	930	2003	1682
0	0	0	2352	2533	931	2005	1687
0	0	0	2343	2524	926	1991	1678
0	1	0	2351	2533	930	2005	1687
0	1	1	2350	2531	933	2005	1687
3	0	0	2354	2538	933	2008	1688
1	2	2	2349	2531	930	2004	1686
0	1	0	2352	2535	931	2002	1683
0	3	3	2352	2535	931	2005	1685
0	0	0	2353	2535	930	2005	1685
0	2	2	2351	2534	931	2005	1687
0	1	1	2352	2532	927	1999	1680
1	1	2	2352	2533	931	2006	1687
1	2	1	2352	2535	932	2008	1688
0	1	1	2353	2538	934	2007	1687
0	0	1	2349	2528	926	1997	1678
0	0	0	2349	2528	927	1998	1680
0	0	0	2351	2532	932	2005	1685
0	0	0	2352	2534	928	2001	1686
0	1	1	2354	2536	933	2009	1689
0	1	0	2350	2527	927	2000	1685
0	2	2	2354	2537	931	2004	1687
2	0	0	2353	2534	931	2005	1684
0	0	1	2353	2534	931	2005	1685
0	0	0	2351	2533	928	2004	1684
0	1	2	2353	2529	926	2002	1685
0	0	0	2352	2533	931	2004	1687
0	0	0	2352	2534	931	2005	1686
0	0	0	2352	2534	933	2008	1690
0	0	0	2354	2533	931	2001	1682
1	0	5	2354	2536	933	2007	1687
2	0	6	2353	2535	931	2006	1684
0	0	0	2353	2534	932	2005	1685
0	0	0	2348	2526	926	1998	1680
2	0	0	2347	2527	924	2001	1682
0	0	2	2353	2537	935	2009	1688
0	1	2	2355	2534	929	1999	1684
0	2	5	2354	2537	933	2004	1686
0	2	5	2347	2528	925	2001	1684
0	4	5	2353	2534	932	2005	1687
1	3	3	2351	2533	931	2004	1687
0	1	1	2352	2534	933	2006	1686
1	0	0	2350	2532	930	1999	1681
1	1	2	2347	2527	928	2004	1687
0	1	0	2352	2536	932	2008	1687
0	0	0	2355	2538	933	2007	1687
0	1	0	2353	2536	931	2006	1686
0	2	2	2350	2530	927	1999	1680
0	1	2	2352	2535	931	2007	1686
0	0	0	2351	2534	932	2000	1679
2	0	0	2353	2534	933	2005	1686
0	0	2	2347	2525	924	1997	1677
1	0	0	2350	2531	926	2000	1682
1	0	0	2353	2537	933	2005	1687
0	0	2	2347	2527	929	2003	1686
1	0	0	2349	2536	933	2005	1686
2	0	0	2347	2526	929	2003	1685
3	0	2	2352	2534	936	2005	1687
0	0	0	2353	2539	932	2007	1687
1	0	0	2354	2535	932	2005	1687
0	1	2	2353	2534	929	2000	1681
0	0	0	2352	2534	930	2005	1686
0	0	0	2352	2535	932	2005	1685
2	0	0	2353	2534	931	2005	1685
0	3	4	2346	2527	926	1998	1682
0	0	0	2352	2534	929	2007	1689
0	3	4	2353	2534	933	2008	1689
0	1	2	2355	2537	933	2006	1687
0	2	3	2348	2525	928	2002	1684
0	1	3	2354	2534	931	2005	1684
0	2	0	2352	2535	930	2005	1686
0	0	0	2352	2534	932	2003	1687
0	1	2	2350	2532	932	2004	1686
2	0	0	2351	2533	931	2000	1681
1	0	0	2352	2534	930	2007	1686
0	1	2	2353	2537	933	2008	1688
1	2	0	2352	2534	932	2005	1686
0	0	3	2352	2533	931	2003	1686
0	0	0	2350	2528	924	1999	1679
0	0	0	2352	2534	931	2004	1686
0	0	2	2352	2535	931	2008	1686
3	0	0	2352	2537	934	2009	1689
1	2	0	2350	2529	927	1999	1680
0	0	0	2354	2535	930	2007	1685
0	1	0	2351	2533	932	2005	1686
0	1	1	2352	2535	933	2004	1686
1	1	1	2347	2531	929	2004	1685
0	0	0	2352	2534	930	2002	1685
2	0	0	2352	2535	931	2006	1687
1	0	0	2352	2534	930	2002	1689
0	1	2	2354	2537	934	2009	1690
1	1	2	2353	2532	929	2001	1682
0	1	0	2353	2534	931	2003	1686
1	2	2	2352	2534	931	2004	1684
