# Supplementary material for: Assisting hand gesture classification and rehabilitation assessment via sEMG and finger motion data
Source: Front Bioeng Biotechnol. 2026 Jan 8;13:1751763. doi: 10.3389/fbioe.2025.1751763 (PMC12823985; doi:10.3389/fbioe.2025.1751763)
Supplement: Supplementary file 1 [file DataSheet1.zip › dataset/function 0/2/2/9.csv]

channel_2	channel_3	channel_6	pinky	ring finger	middle finger	forefinger	thumb
0	0	2	2358	2537	938	2011	1689
0	0	0	2357	2532	935	2007	1684
1	0	2	2355	2532	933	2009	1687
0	0	0	2352	2527	929	2000	1679
0	2	1	2355	2531	933	2007	1685
1	0	3	2349	2526	932	2005	1686
0	0	1	2355	2532	936	2007	1687
1	0	1	2349	2523	930	2001	1681
1	0	1	2353	2533	935	2010	1690
0	0	0	2356	2533	937	2009	1689
0	0	5	2359	2521	938	2008	1681
1	3	0	2359	2519	934	2008	1682
0	0	0	2357	2521	935	2008	1681
1	3	3	2358	2521	935	2000	1677
1	2	4	2358	2521	935	2006	1681
0	0	5	2358	2521	936	2007	1683
1	0	1	2359	2521	938	2011	1685
0	0	4	2357	2518	934	2003	1678
1	4	2	2361	2523	937	2008	1682
0	1	2	2359	2519	934	2008	1682
0	2	0	2358	2521	936	2007	1683
0	2	1	2351	2513	931	2005	1679
0	0	0	2359	2521	935	2007	1679
1	2	1	2359	2523	938	2012	1685
1	3	4	2361	2524	936	2007	1683
0	0	0	2361	2522	937	2007	1683
0	3	1	2357	2520	934	2007	1682
0	0	0	2360	2518	935	2006	1682
0	0	0	2360	2521	936	2007	1682
0	1	0	2359	2521	938	2007	1682
0	0	0	2355	2521	938	2008	1684
2	0	3	2354	2515	932	1997	1677
0	1	0	2358	2521	937	2011	1685
1	4	0	2361	2524	939	2005	1682
1	0	0	2361	2523	937	2008	1682
0	1	0	2352	2515	931	2000	1676
0	3	5	2357	2521	934	2008	1682
1	3	2	2358	2520	936	2007	1682
0	1	1	2360	2521	936	2008	1683
1	2	1	2355	2517	934	2007	1682
1	3	1	2359	2521	934	2007	1682
0	2	2	2361	2520	937	2005	1680
0	3	1	2359	2521	936	2004	1684
0	0	2	2359	2521	934	2007	1682
3	0	0	2357	2521	935	2006	1681
0	1	5	2359	2521	935	2005	1675
0	0	2	2358	2520	937	2007	1681
1	0	0	2358	2520	934	2007	1681
0	1	0	2358	2521	935	2009	1683
0	3	1	2355	2517	930	2005	1678
2	0	3	2362	2525	936	2008	1684
1	1	2	2361	2521	935	2007	1682
0	0	4	2359	2521	935	2008	1683
0	3	4	2351	2512	929	2003	1679
1	0	5	2358	2520	937	2008	1682
0	0	0	2357	2519	937	2007	1682
0	0	0	2359	2521	937	2008	1681
0	1	0	2356	2517	934	2008	1682
0	0	1	2356	2514	934	2007	1684
0	1	1	2359	2521	932	2005	1681
1	4	0	2358	2521	937	2008	1683
0	0	6	2359	2523	935	2009	1679
0	1	0	2357	2521	936	2007	1683
0	2	2	2356	2515	934	2002	1679
0	1	0	2360	2525	940	2009	1684
0	1	0	2360	2523	934	2009	1680
0	1	0	2359	2523	939	2010	1685
0	0	0	2354	2514	930	2001	1676
0	3	2	2359	2522	937	2007	1682
1	0	5	2355	2517	934	2007	1681
2	0	2	2360	2522	936	2008	1682
1	2	2	2344	2514	933	2005	1681
2	0	0	2359	2522	936	2005	1673
0	0	0	2359	2521	937	2009	1686
0	4	4	2360	2523	937	2013	1686
1	1	0	2361	2524	939	2010	1684
3	0	0	2360	2522	936	2005	1678
0	0	0	2355	2516	934	2006	1683
0	0	0	2360	2522	938	2011	1686
2	0	0	2363	2526	938	2012	1684
1	0	3	2361	2523	937	2009	1682
0	0	0	2356	2517	932	2003	1676
1	1	4	2359	2521	936	2008	1682
0	0	0	2358	2522	934	1999	1679
2	0	0	2359	2521	934	2008	1682
0	4	3	2350	2512	929	1998	1676
0	0	2	2358	2521	934	2008	1682
2	0	4	2357	2519	937	2007	1684
0	2	2	2360	2524	939	2011	1687
0	1	2	2359	2522	936	2009	1682
0	4	5	2361	2521	931	2006	1682
1	0	0	2360	2522	937	2007	1684
2	0	6	2359	2522	936	2007	1682
0	0	0	2359	2520	937	2008	1681
0	0	0	2357	2517	930	2000	1675
0	1	0	2359	2522	938	2008	1682
1	2	0	2363	2525	939	2010	1684
1	0	5	2360	2522	937	2009	1683
2	0	3	2360	2522	937	2007	1682
0	0	0	2353	2514	930	2000	1674
1	0	0	2358	2521	936	2006	1684
0	1	0	2361	2524	938	2009	1682
2	3	2	2354	2512	935	2005	1681
1	3	0	2359	2521	934	2009	1683
1	0	0	2359	2522	933	2007	1681
1	0	0	2359	2523	935	2009	1681
0	2	3	2359	2518	936	2007	1683
1	0	0	2360	2524	938	2005	1678
0	1	3	2360	2523	937	2008	1683
0	1	0	2360	2522	937	2007	1685
0	1	2	2359	2520	933	2008	1681
1	0	1	2353	2514	930	2002	1675
0	1	2	2360	2521	937	2009	1683
0	1	0	2361	2521	934	2008	1680
3	0	1	2359	2521	937	2008	1684
0	3	0	2355	2514	934	2007	1683
0	2	5	2361	2525	942	2010	1685
1	0	1	2362	2523	936	2008	1682
0	0	0	2360	2523	936	2008	1680
0	1	2	2359	2521	938	2008	1683
0	0	0	2357	2520	935	2006	1683
0	0	3	2358	2521	934	2006	1683
0	2	0	2359	2522	939	2010	1686
0	2	3	2362	2525	938	2010	1684
0	0	0	2361	2523	937	2009	1683
2	0	0	2359	2517	933	2002	1677
0	0	2	2359	2522	937	2008	1683
0	0	1	2360	2523	936	2009	1681
0	1	3	2360	2522	937	2007	1681
1	0	0	2353	2513	928	2002	1677
0	0	0	2360	2522	937	2008	1683
0	1	2	2357	2519	936	2008	1683
0	2	0	2358	2523	939	2011	1685
1	0	0	2356	2519	935	2007	1682
1	0	2	2360	2522	937	2005	1680
0	2	4	2359	2521	936	2007	1681
1	1	0	2359	2521	938	2007	1683
0	2	0	2362	2523	938	2011	1684
2	0	2	2360	2523	939	2012	1687
1	0	2	2360	2523	940	2011	1683
1	3	0	2363	2524	939	2011	1684
0	1	0	2360	2522	937	2009	1684
3	0	1	2360	2521	937	2009	1683
0	1	0	2357	2516	930	2001	1674
1	0	0	2359	2522	938	2008	1683
0	2	1	2360	2523	933	2006	1681
0	3	0	2360	2523	937	2009	1684
3	0	2	2355	2515	930	2001	1681
0	1	0	2359	2524	939	2012	1687
2	0	0	2362	2525	934	2011	1685
0	1	2	2362	2525	937	2010	1683
0	2	3	2358	2520	935	2007	1680
0	1	1	2360	2517	934	2007	1681
0	1	5	2358	2522	937	2008	1682
2	0	1	2360	2520	936	2008	1684
0	0	0	2362	2525	938	2009	1684
0	3	0	2360	2522	937	2007	1683
1	4	0	2361	2520	935	2002	1676
1	0	0	2359	2521	937	2009	1683
2	0	2	2360	2523	937	2008	1684
1	0	1	2358	2522	938	2008	1683
0	1	1	2356	2514	930	2001	1675
1	0	0	2358	2521	935	2007	1685
2	0	0	2355	2518	936	2011	1684
0	1	1	2363	2525	938	2010	1683
1	0	6	2354	2515	934	2007	1682
0	1	2	2360	2521	937	2005	1677
0	1	5	2358	2520	935	2006	1682
0	3	0	2359	2521	936	2007	1681
1	3	0	2359	2521	937	2008	1683
0	1	1	2357	2520	937	2004	1677
0	0	7	2359	2520	938	2010	1684
0	2	0	2360	2522	939	2011	1686
0	1	2	2359	2521	935	2010	1684
0	3	5	2361	2523	940	2009	1683
1	0	0	2357	2519	933	2000	1678
1	0	0	2359	2523	939	2007	1682
0	2	6	2359	2522	935	2001	1679
0	1	3	2355	2522	938	2007	1681
1	0	1	2353	2514	931	2003	1677
2	0	0	2361	2524	939	2009	1683
3	0	3	2358	2520	936	2007	1682
0	0	2	2362	2522	936	2010	1683
1	0	0	2355	2519	935	2007	1682
0	2	0	2360	2519	931	2005	1683
2	0	1	2360	2521	936	2007	1684
1	0	0	2359	2522	934	2008	1684
1	1	0	2362	2524	939	2009	1686
0	1	2	2358	2517	930	1996	1674
2	0	2	2360	2520	936	2008	1682
1	0	2	2357	2520	935	2007	1674
0	0	0	2359	2521	939	2009	1685
0	2	1	2361	2524	939	2007	1683
1	1	0	2355	2513	929	2002	1677
0	2	1	2358	2521	936	2007	1683
3	0	0	2355	2512	933	2006	1681
0	1	0	2359	2522	937	2008	1684
0	2	1	2360	2523	938	2007	1683
1	3	1	2359	2522	935	2009	1683
1	0	3	2359	2521	937	2007	1683
0	0	0	2361	2523	938	2008	1683
1	0	6	2356	2522	937	2005	1680
0	3	5	2358	2521	935	2007	1683
1	0	0	2359	2521	936	2005	1682
0	2	2	2358	2521	935	2008	1682
3	0	0	2354	2515	932	2003	1677
1	0	0	2360	2522	937	2005	1682
1	3	2	2359	2520	935	2007	1682
0	1	0	2359	2521	935	2007	1683
0	1	2	2351	2510	931	2004	1681
0	0	5	2359	2521	935	2010	1683
0	1	0	2361	2522	936	2008	1683
1	3	5	2358	2520	938	2007	1682
3	0	0	2358	2520	941	2006	1681
1	0	0	2358	2521	935	2004	1676
0	0	1	2357	2520	938	2007	1682
2	0	0	2359	2521	936	2007	1682
0	0	0	2359	2521	936	2008	1682
1	3	2	2358	2521	937	2008	1684
0	2	0	2359	2517	932	2004	1678
1	4	1	2361	2523	939	2009	1683
1	3	2	2360	2521	936	2007	1678
0	0	0	2359	2521	938	2008	1683
1	3	3	2352	2515	926	2002	1674
1	1	4	2360	2522	939	2011	1685
0	1	0	2359	2530	937	2009	1683
0	1	0	2360	2521	936	2007	1683
1	2	3	2356	2519	936	2006	1683
2	0	3	2361	2523	932	2006	1683
0	0	6	2363	2524	938	2011	1683
1	0	2	2358	2523	937	2007	1684
0	1	0	2359	2521	936	2007	1683
1	1	0	2358	2515	930	1999	1676
0	0	0	2354	2516	936	2006	1679
0	1	1	2361	2522	937	2009	1682
0	1	0	2359	2521	936	2007	1682
1	0	6	2359	2521	937	2007	1682
2	0	0	2355	2513	930	1999	1673
1	0	3	2360	2522	939	2010	1684
1	0	0	2361	2515	935	2006	1680
1	0	2	2359	2521	937	2007	1681
1	0	0	2353	2512	932	2004	1681
0	0	0	2359	2520	935	2008	1682
0	4	2	2360	2524	939	2008	1684
0	1	0	2360	2521	935	2006	1683
0	2	3	2358	2520	936	2006	1681
0	1	2	2354	2517	934	2006	1680
0	0	1	2358	2521	936	2009	1684
0	1	1	2360	2522	938	2008	1683
1	0	0	2358	2520	936	2009	1682
1	0	0	2354	2515	930	2002	1673
0	3	2	2358	2516	931	2001	1675
0	3	4	2357	2521	940	2009	1683
0	0	0	2359	2523	937	2007	1679
1	0	0	2359	2522	937	2009	1682
1	0	1	2354	2515	930	2003	1675
0	0	4	2359	2520	936	2004	1681
0	2	3	2354	2518	938	2007	1683
0	0	0	2361	2522	938	2009	1682
0	1	0	2355	2514	935	2002	1683
0	0	0	2359	2522	934	2004	1675
0	2	2	2359	2521	936	2004	1683
0	0	0	2359	2521	937	2008	1682
0	1	6	2360	2521	938	2007	1681
0	0	3	2357	2519	937	2004	1678
1	2	2	2359	2521	937	2008	1685
0	1	1	2358	2521	935	2008	1683
0	1	0	2359	2520	937	2006	1683
1	0	1	2348	2512	930	1999	1676
0	0	0	2356	2515	933	2003	1677
2	0	0	2358	2521	937	2007	1682
2	0	0	2359	2520	934	2002	1678
0	0	0	2359	2521	936	2004	1679
0	0	0	2355	2516	933	1998	1678
0	0	1	2360	2522	937	2008	1682
0	1	0	2354	2519	936	2007	1682
0	0	1	2359	2521	938	2008	1683
2	0	0	2356	2519	934	2007	1682
1	2	3	2361	2524	930	2005	1681
0	1	0	2358	2519	936	2006	1682
0	0	0	2357	2521	935	2006	1681
0	1	0	2358	2521	933	2005	1683
0	0	3	2358	2517	934	2003	1678
1	3	2	2361	2524	939	2007	1683
2	0	1	2360	2522	937	2007	1679
1	3	1	2358	2521	937	2007	1683
2	0	1	2355	2513	931	1998	1677
0	1	0	2348	2511	931	2000	1677
1	1	1	2358	2520	937	2005	1681
4	0	0	2354	2511	932	2005	1683
1	0	5	2360	2523	937	2008	1683
2	0	3	2353	2516	933	2005	1683
1	0	5	2359	2521	936	2007	1683
0	0	0	2360	2524	937	2009	1683
1	1	1	2358	2521	938	2008	1682
0	2	0	2359	2521	936	2001	1677
1	1	0	2359	2521	937	2008	1683
0	2	0	2357	2521	937	2007	1682
0	0	0	2356	2521	934	2008	1683
0	0	3	2350	2514	930	1995	1676
0	1	4	2359	2520	936	2006	1682
0	0	0	2357	2517	937	2009	1684
0	2	1	2358	2522	939	2011	1684
1	1	2	2356	2516	932	2005	1682
0	0	0	2359	2521	936	2007	1681
0	0	0	2359	2522	935	2008	1682
1	2	0	2359	2520	935	2006	1683
0	0	2	2357	2520	935	2007	1681
0	1	0	2358	2520	934	2007	1678
0	0	2	2358	2521	936	2009	1684
0	1	0	2359	2523	939	2008	1684
1	1	1	2355	2520	936	2007	1680
0	0	5	2358	2520	938	2007	1682
2	0	5	2357	2516	933	2002	1676
0	1	0	2358	2519	937	2006	1682
0	0	0	2358	2519	936	2008	1682
0	0	0	2359	2523	939	2010	1685
0	1	0	2354	2517	929	2002	1672
1	0	5	2361	2522	935	2009	1682
1	1	1	2359	2520	937	2007	1682
0	0	5	2359	2520	937	2006	1681
1	4	6	2354	2516	931	2006	1682
0	2	2	2361	2520	934	2003	1681
0	2	2	2359	2521	936	2007	1681
0	1	2	2359	2521	937	2006	1684
1	2	3	2358	2521	938	2011	1684
1	3	5	2360	2521	931	2005	1677
0	2	2	2360	2521	938	2007	1682
1	2	2	2359	2521	936	2006	1681
0	1	0	2358	2520	934	2008	1683
0	1	0	2360	2522	936	2008	1682
2	0	3	2350	2516	916	2001	1675
1	4	2	2359	2522	936	2008	1682
0	0	0	2359	2518	934	2007	1683
0	2	0	2359	2522	938	2010	1685
0	2	3	2354	2517	933	2006	1682
3	0	0	2360	2521	937	2008	1682
0	2	2	2358	2520	937	2007	1682
1	0	0	2359	2521	936	2007	1681
0	0	1	2356	2519	935	2007	1682
2	0	0	2355	2519	935	2007	1678
1	2	2	2359	2520	937	2007	1680
0	1	0	2358	2519	936	2007	1682
1	0	4	2357	2519	933	2006	1683
0	0	0	2353	2513	928	2001	1676
0	0	0	2356	2519	932	2006	1680
1	0	3	2358	2519	935	2000	1678
1	3	2	2359	2522	935	2007	1678
1	0	0	2358	2519	936	2005	1682
2	0	0	2350	2512	928	1995	1674
0	0	0	2358	2518	936	2006	1681
2	0	0	2356	2519	935	2008	1681
0	1	0	2358	2520	936	2006	1681
0	1	0	2352	2514	934	2005	1679
0	1	2	2358	2520	935	2002	1677
0	1	0	2357	2519	935	2008	1682
0	2	1	2358	2519	937	2006	1681
0	0	0	2356	2521	937	2006	1683
0	1	2	2356	2514	933	2003	1677
0	0	0	2358	2520	936	2008	1685
1	4	2	2357	2523	939	2010	1685
0	0	3	2359	2523	939	2007	1683
0	1	0	2354	2515	932	2000	1676
0	1	0	2359	2520	936	2006	1682
1	1	1	2358	2515	932	2005	1680
0	0	3	2359	2520	933	1999	1679
1	0	0	2360	2521	937	2010	1686
0	1	0	2353	2515	933	2000	1679
1	4	0	2361	2523	939	2008	1683
0	0	0	2357	2520	937	2007	1683
0	0	0	2357	2521	936	2008	1682
0	0	5	2356	2517	935	2005	1681
1	2	0	2358	2515	927	2004	1680
0	1	3	2357	2520	937	2005	1681
0	0	0	2358	2520	934	2007	1682
0	1	0	2356	2519	936	2008	1683
0	0	1	2358	2517	933	1999	1676
0	0	3	2359	2519	936	2008	1678
1	0	2	2359	2521	938	2006	1677
0	0	0	2358	2517	936	2008	1682
0	1	0	2353	2512	931	1999	1675
0	0	1	2359	2520	936	2006	1682
0	0	0	2352	2516	935	2007	1683
0	1	2	2357	2512	932	2003	1679
2	0	5	2357	2519	935	2003	1681
0	2	0	2350	2510	928	2002	1679
2	1	0	2356	2518	935	2005	1679
1	3	0	2356	2517	936	2005	1680
1	2	0	2359	2515	933	2001	1675
0	0	0	2358	2521	935	2005	1678
1	0	3	2362	2524	937	2009	1682
0	2	2	2360	2520	938	2007	1682
1	2	1	2359	2521	936	2007	1682
0	1	0	2353	2511	930	2001	1686
0	1	0	2358	2520	935	2006	1683
1	3	3	2358	2519	936	2006	1682
0	0	0	2358	2520	936	2008	1682
1	0	0	2353	2512	932	2004	1681
0	1	2	2358	2521	936	2010	1682
0	0	0	2360	2522	938	2007	1682
3	0	0	2358	2518	935	2007	1681
2	0	2	2357	2520	936	2007	1683
0	0	0	2358	2519	936	2005	1677
1	0	6	2359	2520	935	2006	1681
0	1	0	2358	2521	935	2007	1682
0	0	5	2358	2519	936	2007	1683
1	0	6	2354	2514	929	2001	1677
0	0	2	2358	2517	930	2001	1674
0	0	0	2358	2520	937	2008	1681
1	2	0	2357	2520	935	2006	1680
0	0	3	2359	2520	936	2007	1676
0	0	0	2354	2514	930	2002	1673
2	0	4	2359	2520	933	2007	1682
0	1	0	2357	2519	936	2005	1682
3	0	3	2357	2521	936	2009	1685
0	1	0	2357	2519	937	2009	1682
0	1	0	2362	2521	936	2006	1679
0	0	0	2359	2520	936	2007	1683
0	1	0	2358	2521	936	2007	1682
0	0	2	2358	2519	936	2007	1681
0	0	5	2359	2518	932	2003	1678
2	0	0	2359	2519	935	2008	1682
0	0	0	2359	2521	936	2007	1682
0	1	0	2357	2519	936	2006	1684
0	0	0	2353	2515	932	2003	1678
0	0	0	2351	2512	933	1998	1673
0	0	4	2358	2519	935	2006	1681
1	0	2	2357	2519	934	2005	1681
1	3	0	2358	2520	938	2007	1684
3	0	2	2349	2513	927	2003	1678
0	1	2	2358	2519	936	2009	1684
0	1	2	2359	2521	938	2010	1684
1	2	2	2361	2523	939	2009	1683
1	0	1	2357	2519	937	2006	1682
1	2	0	2354	2517	936	2006	1675
0	1	1	2358	2519	937	2004	1682
1	1	3	2358	2521	935	2006	1681
2	0	0	2358	2522	939	2009	1685
2	0	0	2351	2515	931	2001	1677
0	0	0	2358	2520	936	2006	1682
1	0	4	2358	2520	932	2005	1679
0	0	3	2358	2519	935	2007	1683
0	1	2	2351	2514	933	2001	1678
0	1	0	2348	2513	929	2001	1675
1	2	2	2358	2520	937	2007	1682
2	0	0	2357	2519	937	2006	1682
0	1	2	2355	2517	937	2008	1685
1	1	4	2357	2520	937	2007	1682
0	0	0	2359	2521	932	2005	1679
0	0	0	2358	2521	936	2007	1682
0	1	2	2358	2520	937	2007	1683
0	1	0	2357	2519	937	2007	1682
0	0	0	2358	2519	931	2003	1677
1	0	5	2358	2520	938	2005	1685
1	3	2	2361	2523	939	2011	1681
1	2	3	2361	2523	939	2008	1682
2	0	0	2347	2513	932	2002	1674
0	1	2	2357	2520	936	2007	1683
2	0	0	2355	2515	934	2005	1681
1	0	0	2358	2519	937	2007	1682
0	1	2	2353	2513	936	2005	1680
0	1	3	2349	2510	928	2003	1679
0	0	0	2358	2518	936	2010	1685
1	2	2	2360	2522	938	2010	1683
0	0	0	2359	2523	936	2009	1683
2	0	3	2358	2519	937	2006	1681
1	4	2	2353	2517	934	2007	1678
1	3	2	2358	2520	936	2007	1681
1	2	1	2359	2521	936	2007	1682
2	0	1	2360	2521	935	2007	1682
0	0	3	2356	2512	931	2000	1676
0	2	0	2358	2520	936	2008	1684
2	0	2	2361	2524	931	2006	1681
1	0	2	2361	2524	939	2009	1684
0	0	0	2354	2513	930	2004	1679
1	4	2	2359	2521	936	2007	1682
2	0	6	2358	2519	935	2008	1682
0	1	0	2359	2521	936	2008	1681
1	3	5	2356	2518	936	2007	1683
1	1	3	2357	2522	937	2009	1685
0	1	2	2361	2523	930	2003	1680
1	4	2	2359	2520	938	2008	1684
0	1	0	2359	2521	937	2008	1683
0	0	0	2359	2520	936	2007	1681
0	0	0	2358	2518	934	2007	1681
0	0	0	2358	2520	937	2007	1683
0	0	5	2359	2519	934	2008	1683
0	0	0	2357	2521	936	2002	1677
0	2	0	2359	2519	935	2007	1682
2	0	3	2359	2520	939	2007	1681
1	2	1	2358	2520	937	2009	1684
0	0	3	2356	2516	933	2002	1677
0	0	5	2358	2521	936	2007	1683
0	0	4	2358	2521	937	2008	1682
1	4	2	2358	2519	937	2007	1683
0	0	0	2351	2515	932	2002	1677
2	0	2	2359	2521	935	2008	1680
0	1	1	2358	2519	935	2006	1682
1	0	3	2359	2520	935	2007	1682
1	2	3	2356	2516	934	2005	1683
3	0	3	2361	2522	939	2008	1683
1	2	2	2357	2518	936	2006	1681
0	0	0	2359	2520	937	2005	1682
2	0	0	2360	2521	939	2006	1682
2	0	0	2358	2520	936	2007	1681
0	1	0	2358	2515	931	2001	1678
0	3	0	2358	2521	935	2004	1680
0	0	0	2359	2522	938	2010	1684
1	2	0	2357	2522	937	2007	1683
1	0	0	2350	2514	932	2002	1677
1	3	3	2359	2520	935	2007	1682
1	2	2	2359	2520	937	2005	1682
1	2	1	2360	2523	938	2009	1683
1	2	0	2355	2517	936	2006	1682
0	0	0	2358	2520	936	2006	1682
1	2	2	2358	2520	934	2006	1681
0	0	4	2358	2521	938	2011	1685
0	2	0	2359	2521	936	2007	1683
0	0	2	2357	2521	933	2003	1679
2	0	6	2358	2519	936	2007	1682
0	0	0	2359	2521	937	2007	1683
0	1	0	2360	2522	937	2007	1682
0	1	0	2359	2520	938	2008	1682
0	0	0	2354	2514	932	2001	1675
0	1	2	2359	2521	937	2007	1683
1	0	6	2356	2517	934	2008	1684
0	1	0	2362	2523	939	2008	1683
0	0	2	2349	2515	931	2005	1679
0	0	1	2353	2521	932	2008	1682
1	4	5	2356	2514	934	2007	1683
1	0	0	2359	2520	937	2006	1683
0	1	1	2358	2520	936	2009	1685
1	0	0	2358	2525	937	2010	1680
2	0	6	2356	2518	934	2007	1681
1	2	5	2359	2521	936	2007	1682
2	0	0	2358	2520	937	2007	1681
0	0	0	2355	2513	931	2001	1673
0	0	0	2358	2519	936	2007	1683
0	0	0	2358	2519	936	2006	1682
0	0	0	2354	2516	937	2007	1683
0	0	0	2358	2519	935	2006	1679
0	0	0	2351	2507	930	2000	1673
0	1	2	2355	2516	934	2005	1679
0	2	1	2356	2517	936	2002	1675
0	0	0	2355	2515	936	2007	1681
0	1	2	2352	2512	933	2004	1678
0	0	0	2357	2517	936	2006	1679
1	0	3	2354	2515	934	2002	1674
0	1	0	2356	2516	935	2001	1677
2	0	5	2353	2519	936	2007	1682
2	0	2	2357	2517	936	2001	1676
1	1	1	2354	2515	934	2004	1679
0	0	5	2356	2518	935	2005	1679
0	0	5	2351	2517	936	2005	1682
1	0	2	2356	2516	931	2001	1677
1	0	0	2357	2518	938	2006	1680
0	0	0	2357	2519	936	2006	1681
0	1	1	2357	2518	935	2005	1679
0	0	0	2356	2519	936	2009	1684
0	0	0	2354	2513	933	2001	1675
1	0	3	2356	2518	934	2005	1681
0	1	0	2357	2519	926	2001	1679
0	0	5	2356	2518	937	2005	1681
0	1	1	2352	2513	936	2007	1682
0	1	2	2360	2527	938	2007	1683
0	0	0	2358	2511	931	2004	1678
0	1	1	2357	2519	936	2006	1681
0	0	1	2357	2518	936	2005	1680
0	1	5	2355	2514	932	2000	1676
0	0	0	2355	2516	936	2004	1680
0	2	1	2356	2518	936	2006	1680
0	1	1	2356	2518	937	2006	1680
0	0	0	2351	2511	930	2002	1679
0	0	0	2358	2521	937	2008	1683
1	0	6	2359	2519	936	2004	1673
1	0	0	2356	2517	936	2006	1682
0	2	2	2356	2516	936	2006	1681
0	1	2	2353	2512	928	2002	1679
2	0	2	2357	2518	936	2005	1682
0	0	0	2347	2511	936	2007	1675
1	0	0	2357	2515	930	2002	1676
0	0	3	2358	2518	934	2001	1675
0	0	2	2357	2518	936	2007	1681
0	0	0	2356	2517	935	2005	1679
1	4	1	2357	2518	935	2006	1681
0	0	0	2349	2512	927	2000	1675
0	2	2	2358	2520	937	2007	1683
0	1	2	2359	2521	938	2009	1685
0	0	0	2361	2522	941	2010	1683
0	1	1	2358	2518	934	2006	1680
0	1	0	2360	2521	937	2007	1683
0	2	2	2355	2520	937	2007	1681
0	0	0	2359	2518	935	2007	1682
0	1	0	2358	2519	934	2007	1679
2	0	1	2359	2520	938	2005	1678
1	4	3	2358	2520	938	2008	1683
1	4	2	2360	2522	938	2010	1685
0	1	1	2360	2523	938	2011	1685
2	0	2	2357	2517	935	2002	1676
0	2	3	2353	2513	932	2002	1675
0	2	4	2358	2520	936	2007	1682
0	1	0	2359	2521	938	2006	1679
0	1	2	2359	2522	939	2012	1685
0	2	0	2356	2515	933	2002	1678
0	0	0	2359	2521	937	2008	1682
1	1	1	2358	2520	934	2007	1682
0	0	2	2359	2521	941	2008	1685
0	0	2	2359	2523	938	2008	1683
0	0	3	2358	2520	935	2006	1680
1	4	0	2358	2515	931	2005	1680
3	0	1	2359	2521	938	2009	1684
0	1	0	2356	2521	938	2007	1682
0	0	0	2357	2515	931	2003	1676
0	0	0	2359	2519	938	2010	1685
0	0	0	2360	2523	938	2009	1684
1	0	3	2361	2522	938	2007	1683
0	1	1	2355	2515	932	2002	1677
0	1	0	2355	2513	929	2003	1677
0	0	2	2359	2520	938	2007	1683
0	0	2	2359	2521	937	2008	1679
0	1	0	2360	2522	938	2009	1682
1	4	0	2351	2512	933	2006	1680
0	1	0	2358	2519	937	2005	1681
1	1	0	2357	2517	936	2004	1678
0	1	0	2360	2522	938	2007	1682
0	0	6	2359	2520	936	2007	1681
2	0	2	2357	2520	936	1996	1677
1	3	1	2355	2518	933	2006	1681
2	0	6	2355	2517	936	2008	1683
1	3	3	2361	2521	937	2007	1680
2	0	2	2355	2512	930	2001	1673
1	1	0	2357	2519	936	2009	1681
1	3	1	2358	2518	933	2002	1677
0	0	0	2357	2521	939	2008	1683
0	0	2	2354	2513	932	2004	1681
