# Supplementary material for: Assisting hand gesture classification and rehabilitation assessment via sEMG and finger motion data
Source: Front Bioeng Biotechnol. 2026 Jan 8;13:1751763. doi: 10.3389/fbioe.2025.1751763 (PMC12823985; doi:10.3389/fbioe.2025.1751763)
Supplement: Supplementary file 1 [file DataSheet1.zip › dataset/function 0/2/3/0.csv]

channel_2	channel_3	channel_6	pinky	ring finger	middle finger	forefinger	thumb
0	1	0	2039	1615	919	3213	1429
3	0	4	2032	1608	913	3205	1428
0	0	3	2037	1613	919	3212	1431
0	1	2	2037	1613	914	3205	1429
0	0	5	2037	1664	921	3171	1427
1	3	1	2038	1664	921	3166	1424
0	1	0	2034	1662	922	3166	1425
0	0	2	2031	1656	915	3159	1418
0	1	0	2034	1661	919	3166	1424
0	0	0	2036	1663	921	3165	1426
0	1	0	2032	1661	919	3166	1425
1	1	2	2027	1656	918	3163	1424
0	0	0	2035	1664	921	3168	1426
2	0	2	2036	1664	922	3168	1424
1	3	1	2038	1664	920	3167	1424
1	1	0	2037	1661	921	3165	1425
1	3	2	2035	1661	914	3155	1418
0	2	1	2036	1662	919	3165	1423
0	2	2	2036	1662	920	3167	1422
0	1	3	2035	1661	921	3165	1425
0	0	0	2030	1656	912	3156	1419
1	3	0	2031	1661	921	3168	1428
1	0	0	2034	1662	920	3166	1425
1	0	0	2036	1662	920	3165	1424
1	0	6	2034	1661	921	3165	1423
1	0	2	2031	1656	916	3161	1422
1	4	1	2035	1662	921	3167	1425
1	2	1	2036	1660	921	3162	1423
0	2	3	2036	1661	921	3164	1424
0	3	2	2035	1661	918	3165	1424
0	0	1	2036	1662	921	3166	1422
0	2	2	2029	1660	920	3165	1424
0	1	1	2035	1662	920	3165	1425
1	2	5	2034	1662	922	3168	1428
0	1	0	2036	1659	918	3159	1418
0	0	0	2036	1664	921	3167	1426
2	4	0	2037	1663	920	3166	1425
0	1	2	2035	1662	921	3164	1425
1	0	5	2030	1656	916	3159	1422
0	1	0	2035	1662	922	3167	1425
0	0	0	2036	1660	925	3172	1426
0	0	0	2036	1665	923	3166	1426
1	0	0	2036	1665	921	3166	1426
0	1	1	2033	1661	919	3165	1425
0	1	1	2036	1666	920	3166	1426
2	0	0	2030	1657	916	3163	1423
0	0	0	2035	1664	922	3165	1424
1	1	1	2036	1662	922	3165	1425
0	0	4	2034	1658	917	3158	1421
2	0	3	2034	1663	920	3168	1427
1	3	1	2037	1666	923	3167	1425
0	0	0	2037	1665	922	3166	1426
1	4	2	2030	1657	915	3159	1419
0	1	0	2037	1663	920	3162	1424
0	1	0	2036	1663	921	3164	1426
0	0	0	2034	1662	918	3165	1426
2	0	0	2027	1660	919	3163	1424
1	3	0	2035	1662	920	3165	1425
1	4	3	2037	1662	921	3166	1425
0	1	0	2036	1665	914	3165	1417
2	2	2	2036	1663	920	3162	1425
0	0	0	2034	1662	922	3165	1425
2	0	6	2035	1662	920	3162	1421
0	2	2	2033	1662	920	3165	1424
0	1	2	2036	1661	920	3164	1425
1	0	4	2035	1662	920	3167	1428
0	0	0	2032	1660	916	3163	1421
0	1	0	2038	1665	921	3167	1424
0	0	2	2035	1665	920	3165	1426
1	1	0	2035	1663	919	3166	1424
0	1	0	2031	1658	915	3161	1424
0	0	2	2036	1662	920	3164	1426
3	0	0	2036	1663	919	3161	1418
0	1	0	2035	1662	921	3164	1426
2	0	3	2034	1661	922	3165	1425
1	1	0	2035	1662	920	3166	1422
1	0	3	2037	1665	921	3166	1425
2	0	2	2024	1648	917	3161	1423
0	1	0	2034	1663	920	3163	1426
2	0	1	2035	1663	920	3163	1425
0	0	5	2033	1659	915	3159	1417
0	1	0	2034	1663	920	3164	1426
0	0	0	2035	1663	922	3165	1427
0	1	0	2034	1660	923	3170	1426
1	1	0	2033	1658	911	3157	1420
1	3	0	2036	1663	922	3165	1424
0	2	1	2036	1662	921	3165	1425
0	1	0	2035	1663	920	3164	1425
1	0	1	2032	1661	919	3164	1425
0	1	0	2034	1665	919	3165	1425
0	0	2	2029	1653	910	3160	1422
0	0	1	2036	1661	920	3165	1427
0	0	2	2035	1664	924	3169	1426
1	4	1	2038	1663	917	3161	1419
2	0	3	2034	1662	916	3158	1419
1	2	0	2031	1660	917	3163	1424
1	3	0	2034	1663	918	3165	1432
1	1	3	2035	1663	920	3162	1427
0	0	0	2029	1657	917	3161	1420
1	0	0	2035	1665	921	3165	1426
0	0	1	2035	1663	920	3166	1426
1	1	0	2034	1663	923	3164	1428
0	1	0	2037	1667	920	3167	1426
1	1	2	2032	1665	919	3166	1424
2	1	0	2036	1664	919	3165	1424
0	0	3	2034	1661	919	3164	1424
0	0	4	2029	1658	914	3157	1419
1	1	0	2033	1663	920	3162	1425
0	0	1	2035	1663	923	3165	1424
2	0	0	2035	1664	925	3164	1425
0	0	0	2031	1654	919	3160	1422
0	1	0	2037	1666	923	3168	1427
0	0	5	2038	1666	921	3166	1424
1	0	1	2035	1664	922	3163	1425
0	1	0	2032	1661	919	3163	1425
0	0	2	2036	1665	922	3163	1426
1	2	1	2033	1660	919	3164	1425
0	0	0	2035	1663	920	3164	1425
1	4	2	2036	1663	922	3164	1425
1	1	0	2031	1662	921	3168	1428
0	1	0	2039	1662	919	3160	1421
0	0	2	2037	1665	921	3164	1425
0	1	0	2036	1665	917	3164	1423
0	1	1	2036	1664	919	3164	1424
1	2	2	2026	1658	916	3157	1420
0	0	3	2034	1663	920	3164	1425
1	3	0	2035	1663	920	3163	1424
0	1	2	2035	1665	919	3164	1424
0	0	0	2030	1661	918	3165	1425
0	0	5	2036	1667	922	3165	1426
2	1	1	2037	1663	918	3154	1423
0	3	2	2035	1663	922	3163	1425
1	0	1	2036	1664	922	3164	1424
0	2	0	2034	1664	918	3160	1421
0	2	0	2035	1663	927	3163	1425
1	0	0	2035	1664	921	3163	1425
2	4	0	2036	1665	921	3164	1425
0	3	0	2035	1665	919	3165	1425
0	0	1	2030	1659	914	3156	1417
1	0	2	2036	1665	917	3164	1424
1	3	3	2034	1665	918	3165	1424
0	0	1	2036	1664	921	3163	1423
0	0	0	2030	1658	915	3161	1425
0	0	5	2034	1666	921	3167	1428
1	0	0	2037	1666	923	3162	1420
0	0	3	2035	1666	922	3163	1426
2	0	2	2034	1663	922	3163	1425
0	0	5	2035	1661	919	3163	1420
0	0	5	2032	1661	919	3161	1424
0	0	5	2035	1664	922	3165	1425
1	1	0	2035	1664	921	3164	1424
0	1	0	2032	1658	915	3158	1422
0	0	2	2035	1666	923	3166	1426
0	1	0	2038	1668	922	3163	1426
0	1	6	2034	1663	921	3161	1425
0	0	2	2034	1663	921	3163	1423
0	0	0	2025	1656	914	3154	1419
0	0	2	2031	1666	921	3164	1427
1	3	0	2036	1666	922	3167	1427
2	2	0	2037	1666	921	3163	1424
0	1	4	2033	1662	919	3162	1423
0	0	0	2035	1665	919	3163	1423
0	0	3	2029	1657	915	3161	1423
2	0	1	2035	1664	921	3166	1427
2	0	0	2033	1667	921	3166	1427
0	1	0	2035	1661	914	3159	1421
1	0	2	2034	1663	922	3162	1424
1	4	0	2035	1665	919	3163	1423
1	1	0	2034	1665	920	3163	1424
0	0	1	2030	1657	914	3157	1418
1	3	0	2033	1662	920	3163	1424
0	0	2	2035	1663	922	3164	1424
0	1	0	2036	1666	922	3161	1424
0	0	2	2035	1664	922	3163	1424
1	4	0	2029	1660	918	3162	1424
0	0	3	2034	1661	920	3163	1425
0	0	2	2034	1661	908	3154	1418
0	0	0	2035	1665	921	3160	1425
0	1	0	2034	1665	920	3163	1424
0	1	6	2036	1665	919	3161	1423
0	0	1	2033	1664	923	3165	1426
1	1	5	2039	1669	922	3165	1424
0	0	0	2035	1666	920	3165	1423
0	0	4	2031	1658	914	3155	1420
1	1	0	2032	1664	920	3161	1424
2	0	0	2031	1665	922	3164	1425
0	0	3	2035	1664	922	3163	1424
1	2	0	2030	1658	918	3161	1425
0	0	4	2035	1665	921	3162	1427
1	2	0	2033	1665	923	3156	1416
2	0	1	2033	1664	921	3163	1417
1	3	0	2034	1664	920	3161	1423
1	5	2	2034	1664	920	3162	1425
0	0	0	2036	1664	921	3162	1421
1	2	1	2018	1658	917	3160	1424
0	0	5	2029	1658	913	3154	1418
0	0	0	2032	1659	913	3155	1418
0	1	0	2035	1665	921	3161	1425
0	1	0	2035	1666	921	3164	1425
0	1	0	2036	1667	921	3165	1426
1	2	1	2030	1660	920	3162	1424
1	4	2	2035	1665	921	3162	1426
0	1	0	2035	1664	921	3157	1424
1	1	2	2034	1664	922	3164	1428
1	3	0	2037	1669	923	3165	1427
1	0	2	2036	1666	916	3157	1418
0	0	0	2034	1665	918	3161	1422
1	0	2	2034	1665	919	3160	1422
1	3	1	2033	1665	910	3162	1422
0	1	2	2029	1658	914	3152	1419
1	2	2	2035	1665	920	3161	1425
1	0	5	2034	1664	921	3162	1424
1	3	4	2034	1666	922	3163	1428
2	0	2	2027	1660	920	3158	1424
0	0	0	2030	1658	917	3159	1424
0	0	0	2035	1666	921	3164	1427
0	1	0	2036	1668	923	3161	1422
1	4	5	2035	1667	920	3162	1424
2	0	0	2034	1665	917	3161	1424
0	1	0	2035	1664	920	3159	1420
0	1	0	2033	1663	920	3160	1422
0	0	5	2034	1662	921	3162	1422
0	0	6	2035	1665	921	3162	1424
3	0	4	2032	1661	915	3154	1419
0	0	0	2033	1664	919	3163	1425
0	3	2	2034	1667	924	3165	1426
0	0	0	2037	1667	923	3163	1423
2	0	2	2028	1660	910	3153	1421
0	0	3	2035	1666	921	3162	1424
0	0	0	2035	1665	920	3165	1421
0	1	0	2036	1665	921	3162	1424
1	4	0	2034	1665	922	3160	1425
0	1	0	2034	1666	923	3164	1426
0	1	0	2037	1667	921	3162	1425
0	0	0	2031	1661	917	3159	1423
2	0	4	2035	1664	920	3161	1426
0	0	1	2035	1665	921	3162	1425
1	0	0	2034	1660	916	3156	1419
1	2	1	2034	1666	921	3162	1424
0	0	0	2035	1666	920	3163	1426
0	2	2	2034	1666	920	3163	1425
1	3	3	2031	1661	918	3158	1420
1	1	0	2037	1668	923	3164	1425
0	0	2	2036	1667	921	3162	1424
0	0	3	2034	1666	921	3163	1425
0	2	0	2030	1663	919	3159	1423
1	0	2	2034	1665	920	3161	1425
0	1	0	2034	1661	911	3155	1422
0	0	0	2035	1666	920	3161	1424
0	0	2	2033	1666	920	3162	1425
0	1	0	2036	1669	922	3167	1425
1	0	1	2036	1667	923	3158	1420
2	0	1	2033	1663	916	3161	1426
0	1	0	2035	1666	921	3161	1425
1	2	0	2035	1666	921	3162	1425
1	1	0	2031	1661	914	3153	1417
0	1	0	2036	1667	920	3163	1425
2	0	2	2034	1667	919	3162	1424
0	0	2	2034	1667	920	3162	1426
0	0	0	2030	1661	919	3162	1426
1	1	0	2037	1670	922	3165	1426
2	4	1	2036	1668	921	3154	1414
1	3	1	2034	1667	921	3161	1425
0	0	0	2034	1665	921	3160	1425
2	4	1	2035	1665	920	3159	1421
0	1	0	2031	1662	919	3161	1424
0	0	2	2034	1667	923	3161	1425
0	0	2	2034	1665	922	3163	1427
0	1	1	2033	1665	922	3161	1425
0	1	0	2030	1658	915	3153	1420
1	0	2	2033	1664	921	3160	1424
0	0	1	2035	1666	919	3163	1423
0	0	5	2034	1667	919	3161	1423
0	2	0	2028	1659	915	3154	1423
0	0	3	2037	1669	922	3166	1426
1	4	4	2036	1669	922	3162	1426
0	0	0	2036	1667	921	3161	1425
3	0	2	2033	1664	920	3161	1423
1	3	0	2035	1665	921	3161	1424
1	1	2	2026	1654	916	3158	1421
1	1	0	2034	1663	919	3161	1424
3	0	2	2034	1666	921	3161	1425
0	0	0	2027	1659	917	3158	1420
1	3	1	2036	1667	922	3165	1424
0	0	1	2037	1668	922	3163	1424
2	0	2	2034	1666	919	3162	1425
2	0	5	2034	1665	920	3161	1424
2	0	5	2029	1660	913	3154	1420
0	0	0	2034	1666	922	3164	1426
0	1	0	2036	1668	924	3163	1427
0	0	0	2036	1669	921	3163	1425
0	2	1	2034	1666	920	3162	1425
0	0	2	2034	1664	919	3163	1426
1	0	2	2036	1668	923	3164	1426
0	0	0	2037	1669	923	3163	1424
0	0	6	2032	1661	915	3154	1415
1	2	1	2035	1666	921	3163	1424
0	0	6	2033	1666	921	3159	1424
1	2	2	2034	1666	921	3160	1424
0	2	0	2029	1661	916	3156	1422
0	2	2	2034	1666	922	3162	1424
0	2	4	2034	1666	919	3163	1426
1	0	1	2033	1666	920	3162	1425
0	1	1	2033	1666	920	3159	1425
0	0	1	2035	1669	922	3165	1425
1	2	1	2035	1667	922	3162	1424
0	0	0	2036	1668	920	3162	1424
0	0	2	2035	1667	922	3162	1424
0	2	3	2031	1660	915	3154	1419
0	0	0	2034	1666	919	3156	1424
0	1	0	2032	1667	920	3163	1427
3	0	0	2038	1670	922	3164	1425
0	1	0	2037	1669	920	3161	1425
0	3	0	2030	1657	915	3155	1418
0	0	2	2035	1668	921	3161	1425
1	1	0	2034	1667	920	3161	1425
2	0	2	2034	1668	920	3162	1424
0	0	5	2031	1665	920	3159	1423
1	0	0	2035	1667	919	3162	1425
3	0	5	2036	1667	919	3163	1428
1	0	6	2038	1670	923	3164	1426
1	4	2	2037	1668	922	3164	1425
1	2	0	2034	1666	916	3158	1420
0	3	0	2035	1666	921	3162	1424
0	4	1	2034	1667	921	3162	1424
0	0	0	2035	1669	921	3162	1426
1	0	2	2030	1662	919	3152	1419
0	0	0	2034	1667	920	3162	1424
0	0	2	2036	1668	921	3161	1426
1	2	1	2034	1667	919	3160	1424
0	0	5	2034	1667	919	3159	1425
0	0	3	2030	1660	916	3157	1423
1	1	0	2034	1668	919	3160	1425
2	0	1	2035	1669	920	3158	1417
1	3	1	2034	1669	924	3166	1426
0	1	0	2037	1667	922	3164	1426
0	0	3	2035	1669	922	3158	1421
1	2	1	2031	1665	920	3161	1424
1	2	0	2035	1668	920	3161	1425
0	0	3	2034	1668	922	3162	1425
0	1	1	2031	1663	916	3153	1415
0	0	6	2034	1667	919	3162	1425
1	4	0	2034	1667	920	3161	1427
0	0	0	2036	1671	923	3165	1427
2	3	0	2033	1667	917	3160	1424
1	2	0	2033	1667	922	3162	1425
0	2	0	2036	1669	923	3165	1427
0	0	3	2038	1670	923	3163	1424
0	0	6	2035	1667	921	3161	1424
1	0	2	2034	1666	919	3161	1422
1	1	2	2036	1667	921	3161	1425
2	0	0	2029	1658	918	3156	1423
0	1	0	2035	1668	918	3161	1423
2	0	1	2034	1669	922	3162	1425
0	0	6	2032	1663	918	3157	1418
0	0	0	2035	1670	923	3164	1428
0	0	2	2031	1672	925	3165	1426
1	1	0	2038	1671	922	3163	1428
0	0	3	2028	1663	914	3154	1420
1	2	0	2035	1668	918	3161	1425
0	1	4	2035	1666	921	3162	1426
1	2	0	2034	1667	921	3160	1425
1	0	5	2031	1666	920	3156	1425
0	0	2	2034	1668	921	3161	1425
0	1	2	2035	1669	920	3160	1422
1	0	2	2034	1662	910	3155	1422
0	0	1	2034	1668	922	3161	1425
0	1	1	2034	1668	920	3159	1425
0	0	3	2035	1666	915	3154	1418
1	3	0	2033	1667	919	3157	1424
1	0	1	2035	1670	921	3162	1426
0	1	6	2035	1669	923	3163	1429
0	2	3	2029	1664	914	3156	1421
2	1	0	2036	1669	922	3159	1424
0	1	5	2037	1669	922	3160	1425
1	1	0	2035	1669	919	3159	1425
0	1	0	2030	1665	918	3158	1425
0	0	2	2035	1668	921	3161	1424
0	1	0	2035	1668	912	3147	1418
0	2	0	2035	1668	919	3160	1426
0	1	0	2034	1667	922	3163	1427
0	1	0	2036	1671	921	3159	1421
0	4	3	2036	1668	922	3158	1417
1	1	1	2030	1663	919	3159	1422
1	2	1	2036	1668	921	3161	1425
0	0	4	2035	1668	919	3160	1425
0	0	0	2030	1659	915	3152	1417
0	0	0	2035	1669	921	3162	1427
1	1	0	2032	1669	921	3159	1423
1	5	2	2029	1664	919	3159	1423
0	4	1	2035	1670	918	3161	1424
0	0	0	2035	1669	923	3161	1426
0	1	2	2037	1670	921	3159	1423
0	1	3	2034	1669	919	3160	1424
2	0	2	2035	1665	915	3153	1419
1	2	2	2035	1669	911	3157	1423
3	0	2	2033	1668	922	3159	1425
1	2	0	2033	1668	921	3159	1425
0	0	0	2029	1662	915	3153	1418
1	2	0	2034	1667	921	3161	1427
1	2	2	2035	1668	924	3163	1427
1	3	1	2035	1671	921	3161	1426
0	1	0	2032	1667	920	3158	1424
1	3	0	2036	1667	921	3159	1423
0	1	0	2034	1668	919	3159	1425
0	1	0	2034	1669	920	3160	1423
1	3	0	2033	1670	923	3162	1428
1	3	2	2036	1671	923	3162	1426
0	1	0	2036	1670	921	3153	1419
0	1	0	2034	1669	922	3160	1425
1	2	2	2035	1669	920	3160	1424
0	1	0	2035	1667	918	3159	1423
0	0	1	2029	1663	916	3151	1420
0	1	0	2034	1669	919	3159	1423
1	2	0	2034	1669	921	3160	1424
1	3	0	2035	1669	921	3161	1426
1	1	1	2031	1664	922	3161	1426
1	1	0	2038	1672	922	3161	1427
0	1	0	2035	1670	920	3155	1420
0	1	2	2035	1669	919	3160	1425
0	0	3	2032	1667	921	3159	1412
0	0	0	2035	1669	920	3155	1420
0	0	5	2033	1667	920	3158	1423
2	0	2	2034	1669	918	3158	1422
1	0	0	2036	1671	919	3161	1424
0	1	2	2035	1669	923	3159	1423
0	1	0	2029	1662	914	3148	1418
2	0	5	2033	1670	917	3159	1424
0	0	3	2034	1669	919	3159	1423
0	0	0	2034	1667	921	3159	1425
0	1	2	2024	1659	914	3151	1420
0	2	0	2034	1669	920	3160	1424
0	1	3	2035	1671	923	3162	1424
0	1	0	2035	1672	923	3161	1426
0	0	0	2032	1669	921	3162	1425
0	2	2	2036	1672	923	3161	1424
2	0	1	2032	1662	919	3156	1424
1	1	0	2036	1669	920	3158	1424
0	0	5	2033	1670	920	3159	1425
0	1	0	2030	1665	915	3150	1417
0	0	0	2034	1668	918	3159	1422
0	1	0	2032	1670	920	3159	1424
1	0	0	2035	1670	921	3160	1426
2	0	1	2035	1668	920	3154	1425
0	1	0	2027	1661	914	3153	1419
1	4	0	2034	1668	921	3159	1424
0	0	2	2033	1670	920	3158	1425
0	0	4	2034	1668	920	3159	1426
0	1	5	2030	1667	920	3159	1425
2	0	0	2034	1670	922	3162	1428
0	1	6	2036	1665	914	3154	1422
2	2	0	2036	1670	920	3160	1424
0	0	5	2033	1669	921	3158	1425
0	1	5	2035	1667	915	3152	1419
0	0	2	2033	1667	920	3158	1424
1	2	0	2034	1669	921	3159	1424
0	0	1	2034	1669	922	3159	1423
2	0	1	2027	1663	916	3153	1421
2	0	2	2035	1670	923	3163	1427
0	0	0	2037	1674	922	3159	1425
0	0	1	2034	1669	921	3158	1423
0	0	2	2034	1670	920	3159	1424
2	2	0	2030	1665	916	3156	1424
0	0	5	2034	1670	921	3160	1426
0	0	0	2035	1671	924	3153	1417
0	0	2	2035	1671	921	3161	1425
0	3	0	2035	1669	920	3158	1425
0	0	1	2035	1668	920	3157	1419
1	4	0	2030	1666	919	3158	1423
0	0	3	2034	1668	919	3159	1424
1	0	0	2034	1669	920	3159	1424
1	0	0	2032	1664	916	3154	1418
0	1	5	2034	1669	919	3160	1426
0	0	2	2035	1671	924	3161	1428
0	0	3	2037	1673	921	3161	1426
1	2	0	2029	1665	916	3154	1423
0	1	5	2035	1670	921	3159	1421
0	0	3	2033	1668	917	3152	1412
1	4	1	2036	1671	920	3158	1425
1	0	1	2034	1670	921	3159	1425
1	0	5	2032	1668	918	3159	1425
3	0	0	2034	1670	921	3159	1425
1	0	0	2029	1658	911	3153	1422
1	1	5	2031	1665	913	3151	1418
0	1	0	2030	1664	914	3152	1418
0	0	5	2033	1669	920	3161	1428
0	0	0	2036	1672	922	3161	1425
1	2	0	2036	1673	921	3162	1423
1	1	0	2029	1661	916	3155	1422
3	0	2	2034	1669	920	3159	1423
1	0	3	2035	1669	919	3158	1423
0	1	0	2034	1670	922	3157	1424
2	1	1	2034	1669	919	3159	1424
1	0	2	2034	1669	922	3153	1419
1	2	0	2033	1670	921	3162	1427
0	1	0	2036	1672	922	3161	1425
1	0	2	2036	1670	922	3159	1424
1	4	3	2030	1666	915	3151	1417
2	4	0	2035	1671	921	3159	1424
0	0	0	2033	1670	921	3159	1425
0	1	0	2033	1670	919	3159	1424
1	2	0	2028	1663	915	3154	1422
2	2	0	2027	1663	915	3150	1421
0	0	5	2034	1670	922	3157	1424
0	0	0	2034	1671	919	3158	1420
0	0	0	2033	1671	921	3158	1423
0	1	0	2028	1669	920	3158	1424
0	1	0	2035	1670	920	3159	1424
1	4	1	2031	1665	917	3158	1424
0	1	1	2035	1671	922	3162	1428
0	0	0	2036	1673	922	3162	1426
0	1	0	2033	1667	916	3152	1419
1	2	2	2033	1672	921	3159	1425
0	1	0	2033	1671	920	3159	1423
0	1	0	2035	1670	921	3158	1424
0	1	1	2029	1663	915	3143	1415
1	0	0	2034	1671	920	3159	1423
0	1	0	2034	1671	921	3159	1425
1	0	0	2034	1671	921	3163	1426
0	1	0	2033	1671	920	3163	1425
0	0	0	2030	1675	918	3156	1423
1	0	3	2034	1672	922	3159	1426
0	0	0	2034	1671	914	3152	1422
0	1	0	2033	1670	921	3159	1425
0	0	3	2034	1670	918	3159	1424
0	0	0	2033	1670	924	3153	1420
1	0	2	2033	1670	920	3156	1421
0	0	2	2034	1671	921	3159	1425
1	0	2	2035	1670	921	3158	1425
0	0	4	2030	1666	915	3151	1419
0	0	0	2034	1672	920	3162	1428
0	0	2	2037	1674	923	3163	1427
2	1	0	2037	1672	922	3160	1421
0	0	2	2029	1666	914	3157	1423
0	0	2	2035	1671	919	3159	1424
0	0	0	2035	1671	919	3151	1417
0	0	2	2034	1671	921	3157	1424
1	3	0	2033	1670	920	3159	1423
2	0	0	2034	1673	920	3161	1426
0	1	0	2036	1672	921	3158	1424
0	1	3	2030	1665	916	3157	1423
0	0	1	2035	1671	920	3159	1424
1	2	0	2034	1670	921	3159	1423
0	1	0	2032	1667	916	3151	1416
3	1	2	2033	1670	920	3159	1425
1	1	1	2034	1671	920	3159	1425
2	2	0	2034	1672	922	3161	1428
0	1	0	2029	1666	919	3154	1423
0	1	5	2034	1673	919	3159	1425
1	2	0	2036	1671	920	3158	1422
2	0	2	2034	1672	919	3160	1423
1	0	0	2031	1671	921	3157	1423
1	3	1	2032	1674	921	3160	1425
3	0	2	2028	1663	915	3155	1422
0	0	0	2035	1671	920	3159	1423
1	2	0	2034	1671	921	3160	1426
0	0	2	2035	1671	920	3160	1423
2	0	3	2034	1668	915	3153	1419
1	0	3	2032	1671	921	3158	1425
2	0	0	2035	1672	922	3158	1423
0	2	1	2035	1672	920	3159	1425
3	0	2	2030	1665	913	3153	1419
0	0	3	2034	1671	922	3162	1428
1	4	1	2037	1674	925	3161	1427
0	0	1	2035	1673	922	3160	1424
0	0	2	2031	1669	919	3157	1424
0	0	3	2034	1672	920	3159	1424
1	0	0	2033	1665	911	3151	1420
1	4	0	2034	1671	920	3157	1424
1	3	2	2034	1671	919	3158	1424
0	1	1	2034	1670	914	3148	1420
3	0	5	2032	1668	919	3157	1424
0	2	1	2035	1671	919	3160	1424
0	0	0	2035	1670	921	3160	1428
1	2	0	2033	1671	921	3161	1427
0	0	2	2026	1667	916	3152	1420
3	0	0	2035	1671	920	3159	1426
0	4	0	2034	1672	919	3158	1422
0	1	0	2033	1671	919	3157	1424
1	1	0	2035	1673	921	3159	1426
0	0	0	2035	1671	921	3160	1426
0	0	0	2034	1672	921	3161	1428
1	1	6	2033	1674	923	3163	1428
1	1	4	2035	1667	916	3151	1422
0	0	3	2035	1673	921	3160	1425
1	0	0	2035	1672	921	3159	1425
0	0	2	2034	1672	921	3159	1425
0	0	3	2025	1663	916	3153	1418
0	0	5	2035	1672	920	3158	1424
0	0	0	2034	1672	921	3159	1424
3	0	0	2035	1671	921	3158	1426
