# Supplementary material for: Assisting hand gesture classification and rehabilitation assessment via sEMG and finger motion data
Source: Front Bioeng Biotechnol. 2026 Jan 8;13:1751763. doi: 10.3389/fbioe.2025.1751763 (PMC12823985; doi:10.3389/fbioe.2025.1751763)
Supplement: Supplementary file 1 [file DataSheet1.zip › dataset/function 0/2/3/1.csv]

channel_2	channel_3	channel_6	pinky	ring finger	middle finger	forefinger	thumb
0	1	2	2030	1707	921	3115	1427
0	1	0	2030	1707	917	3110	1421
0	1	1	2031	1708	920	3115	1427
1	3	1	2031	1718	921	3103	1431
1	2	1	2030	1717	920	3103	1431
0	0	0	2030	1714	918	3096	1428
1	0	2	2030	1717	921	3105	1431
0	1	2	2031	1718	921	3104	1432
1	0	2	2031	1718	921	3103	1431
0	1	0	2032	1722	923	3104	1433
2	0	2	2032	1719	921	3104	1430
0	4	2	2030	1718	923	3104	1432
1	0	2	2029	1717	921	3104	1431
1	3	0	2030	1717	918	3102	1429
0	1	0	2029	1717	922	3104	1431
1	2	0	2031	1718	921	3102	1431
0	0	5	2030	1718	920	3106	1433
0	2	2	2022	1713	919	3101	1429
0	2	2	2033	1720	925	3106	1432
1	4	2	2031	1718	920	3105	1430
2	0	2	2031	1717	921	3103	1432
2	0	0	2024	1710	914	3100	1428
1	0	2	2030	1717	922	3105	1431
1	0	0	2027	1717	922	3105	1430
1	2	2	2030	1714	922	3103	1432
0	1	0	2029	1717	920	3106	1432
1	2	4	2032	1722	922	3109	1431
1	0	5	2031	1718	921	3105	1431
1	0	2	2027	1714	921	3105	1434
0	0	5	2031	1719	925	3106	1431
0	1	3	2032	1719	923	3104	1431
0	2	1	2027	1712	915	3099	1425
0	0	0	2031	1718	921	3103	1427
0	0	2	2030	1718	923	3105	1431
0	4	2	2028	1716	923	3103	1430
0	0	0	2023	1710	915	3094	1425
0	2	2	2030	1717	921	3104	1430
1	4	2	2030	1717	920	3104	1432
2	0	0	2030	1718	923	3107	1434
0	2	1	2029	1719	923	3105	1431
0	4	2	2030	1717	922	3106	1432
1	1	3	2026	1710	916	3102	1429
0	2	2	2030	1717	922	3104	1430
2	0	0	2030	1716	921	3105	1430
0	0	0	2030	1713	918	3098	1426
0	1	3	2031	1718	920	3102	1429
0	0	3	2029	1716	922	3104	1431
1	0	1	2031	1718	921	3104	1430
0	0	6	2030	1717	922	3105	1432
1	1	2	2025	1710	915	3095	1425
1	2	1	2030	1716	921	3105	1429
0	1	0	2029	1714	922	3104	1431
0	1	0	2030	1717	922	3104	1430
3	0	0	2025	1711	917	3103	1431
1	0	0	2030	1717	924	3107	1433
1	3	3	2031	1720	920	3100	1428
0	2	5	2031	1718	923	3106	1431
0	0	1	2029	1716	922	3106	1431
0	1	2	2030	1711	918	3100	1433
0	1	3	2027	1715	919	3105	1430
3	0	0	2030	1716	914	3106	1429
0	1	0	2029	1717	921	3106	1430
0	1	0	2023	1709	916	3097	1422
2	0	4	2029	1713	912	3098	1423
0	1	2	2029	1718	922	3106	1430
0	0	0	2028	1716	921	3104	1430
0	0	0	2030	1716	922	3105	1431
1	0	5	2025	1709	912	3097	1427
1	3	1	2029	1717	922	3106	1429
0	0	0	2030	1716	922	3105	1426
1	0	5	2029	1717	920	3104	1431
0	1	0	2027	1715	918	3104	1431
3	0	0	2029	1717	923	3114	1430
0	0	0	2025	1712	920	3106	1431
0	1	0	2034	1719	923	3106	1431
2	0	3	2032	1717	921	3106	1430
2	0	4	2026	1711	916	3099	1425
0	0	2	2029	1715	920	3104	1429
0	0	2	2030	1716	918	3105	1430
0	1	0	2029	1717	922	3104	1431
0	0	0	2024	1710	915	3096	1422
1	0	0	2022	1708	916	3098	1425
1	0	6	2029	1717	921	3105	1431
0	1	2	2030	1717	921	3105	1426
0	1	0	2029	1717	921	3105	1429
0	0	0	2025	1712	919	3102	1429
1	0	0	2029	1715	920	3106	1431
1	1	5	2028	1715	916	3097	1427
0	0	0	2032	1719	926	3107	1433
1	0	0	2031	1715	922	3105	1429
0	2	2	2028	1717	917	3100	1423
2	0	0	2027	1714	921	3105	1429
2	0	0	2028	1717	922	3105	1432
0	0	3	2029	1715	922	3106	1432
0	0	0	2023	1709	916	3094	1425
1	0	6	2027	1715	920	3106	1430
0	0	4	2029	1715	921	3107	1430
0	1	0	2030	1718	923	3107	1432
0	0	0	2026	1711	918	3103	1429
0	1	0	2024	1709	912	3096	1426
0	1	0	2029	1715	922	3105	1430
0	1	0	2028	1716	923	3104	1426
1	3	2	2029	1716	921	3108	1432
2	0	0	2029	1717	924	3108	1433
0	1	1	2028	1715	921	3105	1430
0	2	1	2027	1715	921	3104	1430
1	3	3	2029	1715	919	3108	1430
1	3	1	2025	1710	920	3102	1426
1	0	0	2032	1718	923	3108	1431
0	0	0	2030	1717	921	3107	1430
1	0	6	2028	1716	922	3105	1430
1	0	0	2023	1708	917	3105	1429
1	0	0	2029	1715	921	3105	1430
0	0	1	2029	1715	921	3104	1429
0	1	2	2029	1716	921	3106	1428
0	0	0	2028	1714	920	3106	1430
0	0	0	2029	1716	923	3104	1428
0	2	6	2030	1718	925	3108	1429
0	0	0	2031	1717	921	3106	1430
0	1	2	2031	1719	924	3109	1431
0	0	0	2027	1711	916	3098	1423
0	2	2	2032	1716	923	3106	1429
0	1	2	2029	1716	919	3107	1429
1	2	0	2029	1715	921	3106	1429
0	2	3	2029	1713	921	3105	1431
0	0	0	2024	1711	917	3102	1430
0	2	1	2031	1716	924	3108	1431
0	0	1	2029	1715	920	3106	1429
3	0	1	2025	1714	922	3106	1428
0	1	1	2027	1714	927	3105	1429
1	0	3	2028	1715	923	3106	1431
2	0	5	2025	1711	920	3103	1428
0	0	0	2026	1715	922	3105	1430
0	0	1	2026	1714	922	3109	1433
0	1	1	2028	1714	919	3103	1424
2	0	0	2031	1718	922	3107	1430
2	0	0	2028	1716	923	3106	1430
1	4	0	2030	1716	921	3106	1428
1	0	0	2024	1708	916	3099	1419
0	0	0	2027	1715	920	3106	1429
1	0	0	2029	1715	921	3106	1429
1	0	2	2030	1718	922	3106	1430
0	1	2	2030	1716	921	3106	1430
0	1	0	2023	1710	919	3105	1428
1	1	1	2028	1715	920	3106	1429
0	1	0	2028	1714	915	3099	1427
1	0	5	2029	1714	922	3106	1429
1	0	6	2027	1714	920	3105	1428
0	0	0	2028	1712	919	3101	1428
0	1	1	2028	1717	923	3109	1431
0	2	2	2029	1717	922	3107	1431
1	0	3	2029	1716	923	3106	1428
0	0	0	2025	1709	915	3100	1423
1	0	0	2029	1714	922	3106	1427
1	3	1	2027	1715	922	3106	1428
2	0	2	2028	1716	922	3107	1429
1	4	3	2020	1708	918	3103	1428
0	0	3	2028	1714	923	3109	1430
0	0	0	2030	1717	920	3100	1424
1	0	5	2028	1715	920	3101	1423
0	1	1	2028	1715	923	3109	1432
0	4	0	2030	1716	925	3109	1430
1	4	3	2031	1715	919	3108	1417
1	0	0	2025	1713	919	3104	1426
2	0	0	2028	1715	921	3105	1429
1	2	5	2029	1714	923	3107	1429
0	1	0	2018	1709	916	3100	1422
1	3	2	2032	1716	922	3107	1429
1	2	2	2027	1714	921	3105	1428
0	4	4	2028	1714	923	3108	1431
1	0	0	2023	1711	915	3106	1428
1	1	6	2030	1716	922	3108	1430
0	2	2	2030	1714	922	3106	1422
0	0	1	2028	1711	923	3105	1428
0	0	0	2028	1713	919	3106	1429
0	0	0	2029	1710	921	3107	1425
2	0	0	2020	1707	918	3103	1427
1	2	0	2022	1707	917	3106	1429
0	1	2	2031	1715	923	3109	1429
0	0	0	2029	1713	922	3107	1429
2	4	0	2026	1709	915	3100	1423
1	4	0	2023	1712	920	3108	1427
1	2	1	2028	1714	921	3108	1428
3	0	0	2028	1713	922	3108	1428
0	0	0	2022	1705	917	3101	1422
0	1	0	2027	1714	920	3110	1430
1	2	2	2029	1716	923	3111	1428
2	0	5	2031	1716	921	3110	1427
1	2	1	2027	1711	922	3108	1425
1	3	2	2028	1714	919	3107	1427
0	1	0	2023	1701	910	3101	1424
2	3	3	2027	1714	922	3107	1428
0	0	0	2028	1712	921	3106	1428
0	1	0	2028	1708	917	3099	1421
0	1	0	2025	1711	918	3107	1429
0	0	1	2026	1714	918	3106	1426
2	0	0	2027	1714	922	3108	1428
0	0	0	2027	1713	920	3108	1428
0	0	0	2023	1707	913	3098	1422
0	1	2	2028	1713	921	3108	1429
0	4	6	2026	1711	920	3108	1428
0	0	0	2028	1713	922	3109	1427
1	0	0	2029	1713	919	3109	1427
1	1	5	2028	1712	921	3109	1427
0	1	2	2027	1711	924	3107	1428
0	1	0	2027	1711	921	3107	1428
0	0	0	2025	1707	915	3100	1422
0	0	0	2028	1712	919	3109	1427
1	0	5	2028	1713	922	3107	1428
2	0	0	2028	1712	922	3108	1428
0	3	3	2022	1705	917	3095	1420
0	1	0	2027	1711	921	3108	1428
0	1	0	2028	1711	920	3110	1428
1	1	0	2028	1711	921	3108	1427
0	4	4	2026	1710	922	3109	1430
0	1	2	2030	1715	923	3113	1430
3	0	0	2031	1713	921	3110	1428
0	1	1	2029	1711	921	3111	1427
1	0	0	2026	1711	921	3110	1427
0	2	2	2026	1711	921	3108	1428
1	0	0	2028	1711	919	3103	1422
0	0	0	2027	1711	923	3112	1430
0	2	5	2031	1715	925	3113	1430
1	3	0	2027	1714	923	3110	1426
1	0	0	2024	1706	915	3102	1423
1	0	0	2028	1711	922	3109	1427
1	0	0	2028	1711	920	3110	1428
2	0	1	2028	1713	921	3109	1427
0	0	0	2025	1704	919	3108	1426
1	0	0	2027	1711	922	3107	1428
0	1	2	2027	1714	921	3104	1426
2	0	1	2028	1712	923	3111	1431
1	1	5	2029	1713	923	3109	1429
1	4	6	2029	1713	923	3107	1425
1	0	0	2027	1709	920	3108	1428
0	0	0	2029	1711	922	3110	1428
0	1	0	2028	1712	921	3107	1428
0	0	0	2028	1711	922	3111	1430
0	2	2	2022	1709	918	3106	1423
1	0	3	2030	1714	923	3113	1428
0	0	2	2029	1712	920	3110	1429
1	3	1	2030	1712	921	3110	1428
0	0	0	2024	1705	918	3101	1422
1	0	3	2028	1712	921	3108	1428
1	2	5	2027	1711	921	3109	1429
1	4	6	2027	1713	923	3110	1428
0	0	0	2024	1710	921	3107	1429
0	1	2	2027	1711	923	3110	1431
1	4	0	2022	1709	920	3109	1429
1	2	1	2030	1713	924	3110	1428
2	0	1	2026	1711	922	3108	1430
1	0	0	2026	1706	924	3103	1422
2	0	0	2027	1711	921	3108	1428
1	0	0	2027	1711	921	3109	1428
1	2	1	2028	1712	919	3109	1429
0	0	0	2028	1713	922	3110	1430
0	1	7	2025	1704	919	3105	1424
2	0	0	2028	1713	922	3110	1428
2	0	2	2027	1712	921	3109	1428
0	2	0	2028	1713	922	3109	1428
0	0	2	2022	1707	919	3107	1426
0	0	0	2028	1711	922	3110	1429
0	1	2	2027	1712	911	3100	1423
1	0	0	2027	1711	920	3108	1428
1	0	1	2026	1711	923	3110	1430
0	2	5	2029	1714	917	3108	1423
1	3	2	2028	1711	922	3108	1427
0	0	0	2028	1712	920	3110	1428
0	3	2	2027	1711	922	3109	1427
0	1	0	2023	1704	914	3096	1419
0	1	2	2027	1711	919	3109	1428
0	0	2	2028	1711	922	3108	1428
0	0	0	2028	1711	923	3110	1428
1	0	0	2029	1712	923	3108	1429
0	1	0	2022	1706	914	3106	1426
1	4	3	2027	1711	923	3110	1428
2	0	0	2028	1712	920	3102	1417
2	0	0	2028	1712	920	3109	1427
1	4	3	2026	1710	921	3109	1428
0	1	0	2028	1711	920	3113	1427
0	0	0	2019	1708	922	3110	1430
0	1	1	2031	1713	922	3110	1429
0	0	0	2029	1711	920	3110	1427
0	0	0	2024	1706	914	3099	1419
2	0	0	2027	1710	917	3110	1426
1	0	3	2028	1711	922	3110	1427
1	1	5	2028	1711	922	3109	1427
0	0	0	2020	1704	917	3102	1424
1	1	2	2026	1711	920	3112	1431
0	0	0	2029	1713	925	3111	1427
0	0	5	2030	1715	921	3111	1427
0	0	0	2028	1712	923	3112	1430
1	3	5	2027	1713	922	3110	1428
2	0	0	2029	1714	922	3109	1428
0	0	5	2025	1701	911	3103	1422
1	0	5	2027	1713	922	3109	1427
1	4	0	2027	1711	919	3109	1425
1	0	0	2027	1712	919	3109	1427
0	1	2	2028	1714	921	3110	1427
2	0	0	2028	1711	920	3112	1428
0	0	2	2022	1706	912	3106	1425
0	0	0	2027	1710	920	3112	1428
0	0	0	2029	1712	922	3112	1427
0	0	0	2027	1712	922	3112	1427
0	3	5	2026	1711	917	3110	1428
0	1	1	2028	1711	921	3115	1428
2	0	0	2029	1713	925	3116	1427
0	0	0	2028	1713	923	3115	1428
3	0	0	2028	1712	922	3111	1428
0	0	5	2021	1703	917	3112	1422
1	1	0	2027	1712	919	3113	1428
1	0	5	2027	1715	922	3114	1426
0	0	2	2026	1711	922	3112	1427
0	0	1	2020	1707	915	3104	1425
1	1	1	2026	1714	923	3118	1430
0	0	0	2027	1711	922	3117	1430
2	0	2	2027	1713	920	3117	1429
3	0	0	2028	1713	922	3117	1429
2	0	3	2024	1710	919	3117	1427
0	0	0	2027	1713	922	3118	1430
1	2	2	2027	1711	921	3120	1429
0	0	0	2028	1716	925	3122	1431
0	3	2	2026	1714	922	3119	1430
0	0	0	2025	1710	917	3113	1422
0	0	2	2027	1712	922	3119	1429
0	0	2	2029	1712	922	3122	1428
0	0	0	2027	1712	921	3123	1430
1	0	3	2023	1706	916	3116	1425
0	0	0	2027	1712	921	3125	1437
0	0	0	2027	1714	923	3127	1435
0	2	2	2029	1715	924	3127	1434
0	0	0	2024	1710	918	3125	1433
3	0	1	2027	1716	922	3127	1434
1	0	0	2028	1718	922	3129	1437
0	1	3	2023	1717	922	3125	1432
0	0	0	2028	1718	925	3132	1440
3	0	2	2029	1720	925	3130	1440
1	2	2	2029	1719	923	3132	1434
0	0	1	2026	1717	921	3129	1437
1	2	0	2027	1717	923	3128	1439
0	1	0	2028	1719	924	3129	1440
0	0	2	2022	1713	920	3125	1435
0	1	0	2030	1721	924	3130	1443
0	0	0	2029	1719	920	3129	1435
2	0	1	2028	1720	925	3130	1440
3	0	5	2024	1713	917	3124	1437
2	0	0	2029	1718	924	3130	1439
1	0	5	2028	1718	922	3128	1437
0	0	0	2028	1718	922	3130	1439
1	4	2	2028	1717	921	3129	1443
0	0	0	2028	1720	925	3133	1439
0	2	6	2028	1717	924	3128	1440
0	4	3	2025	1710	917	3124	1438
1	0	0	2028	1716	923	3128	1440
0	0	0	2029	1717	923	3127	1440
0	1	2	2029	1713	921	3121	1434
0	4	5	2026	1715	923	3127	1442
0	1	0	2028	1719	926	3130	1443
0	0	0	2031	1720	924	3128	1440
0	3	0	2023	1710	918	3121	1434
0	0	1	2028	1716	927	3127	1440
0	0	0	2029	1717	924	3128	1441
1	3	3	2028	1718	922	3127	1440
0	1	2	2025	1713	920	3126	1441
1	0	0	2028	1715	923	3125	1440
2	0	0	2029	1709	917	3119	1437
2	0	0	2029	1716	926	3129	1441
0	1	2	2030	1720	925	3129	1442
1	4	5	2030	1719	921	3122	1436
1	0	1	2028	1715	923	3117	1435
0	0	0	2027	1715	923	3124	1439
0	1	1	2030	1717	921	3126	1438
3	0	0	2029	1717	924	3126	1441
2	0	1	2025	1712	917	3123	1438
0	1	0	2031	1720	924	3127	1442
1	0	2	2030	1717	925	3125	1441
0	0	0	2031	1717	924	3124	1441
0	4	2	2024	1710	918	3122	1439
0	1	0	2030	1717	922	3125	1439
0	1	0	2030	1716	923	3118	1431
2	0	0	2030	1717	924	3123	1441
3	0	6	2027	1715	924	3124	1442
1	0	4	2028	1716	925	3127	1441
0	1	0	2024	1714	923	3123	1441
0	1	0	2028	1713	922	3125	1441
1	0	0	2031	1719	926	3128	1443
1	0	3	2029	1714	921	3116	1435
