# Supplementary material for: Assisting hand gesture classification and rehabilitation assessment via sEMG and finger motion data
Source: Front Bioeng Biotechnol. 2026 Jan 8;13:1751763. doi: 10.3389/fbioe.2025.1751763 (PMC12823985; doi:10.3389/fbioe.2025.1751763)
Supplement: Supplementary file 1 [file DataSheet1.zip › dataset/function 0/2/3/2.csv]

channel_2	channel_3	channel_6	pinky	ring finger	middle finger	forefinger	thumb
0	3	2	2030	1730	925	3092	1439
1	0	3	2035	1733	919	3086	1436
2	0	5	2035	1732	924	3093	1440
1	0	3	2035	1733	922	3093	1441
0	0	0	2033	1732	924	3093	1440
0	1	2	2027	1735	924	3086	1434
1	2	3	2027	1733	923	3084	1434
0	0	1	2025	1731	921	3083	1432
0	0	0	2028	1734	919	3088	1435
1	2	0	2029	1738	924	3086	1433
1	1	2	2030	1737	922	3086	1434
0	0	0	2028	1735	924	3082	1433
0	0	1	2025	1730	919	3076	1426
1	3	1	2028	1735	923	3085	1432
0	0	3	2028	1735	925	3084	1431
0	0	0	2027	1734	921	3083	1433
0	0	2	2019	1728	917	3076	1427
0	0	2	2028	1734	923	3087	1434
0	0	5	2027	1735	921	3084	1433
0	0	0	2027	1735	922	3083	1433
1	0	1	2023	1730	921	3084	1432
0	0	3	2027	1734	921	3083	1433
0	0	0	2028	1733	921	3086	1434
0	3	0	2026	1735	923	3086	1437
0	0	5	2031	1737	926	3085	1434
0	0	0	2025	1734	921	3083	1433
1	1	1	2026	1734	922	3082	1430
2	0	0	2028	1735	922	3084	1432
0	1	0	2027	1736	922	3085	1433
0	0	0	2027	1735	922	3084	1435
0	0	3	2022	1731	920	3081	1429
0	0	0	2031	1737	921	3084	1435
0	0	0	2030	1735	919	3084	1433
1	2	1	2027	1735	923	3085	1433
2	0	4	2023	1729	918	3079	1430
0	0	5	2028	1735	922	3084	1432
0	1	0	2028	1735	922	3082	1434
0	1	2	2026	1738	923	3084	1433
1	1	0	2026	1732	924	3083	1433
0	2	0	2026	1731	924	3086	1435
1	0	1	2030	1737	926	3088	1435
0	0	5	2031	1737	925	3086	1433
0	0	0	2029	1735	924	3084	1434
1	1	0	2027	1734	921	3084	1433
0	0	0	2028	1731	918	3076	1426
1	4	1	2028	1736	921	3085	1434
2	0	2	2027	1735	924	3088	1432
0	2	0	2028	1739	926	3085	1435
0	0	0	2021	1729	917	3075	1426
0	0	2	2030	1735	923	3085	1434
0	1	0	2026	1733	922	3083	1433
0	0	3	2028	1735	922	3084	1434
0	1	1	2020	1730	915	3082	1432
1	1	0	2028	1735	917	3081	1431
2	0	5	2027	1735	915	3083	1434
0	0	4	2028	1735	923	3085	1436
0	0	0	2028	1729	924	3088	1435
0	0	2	2030	1739	921	3080	1429
0	2	4	2029	1736	924	3084	1434
1	1	0	2028	1735	922	3084	1433
2	4	0	2027	1735	921	3084	1432
1	3	2	2027	1734	924	3084	1433
0	0	5	2022	1727	916	3077	1427
1	2	0	2028	1734	922	3085	1433
0	0	0	2028	1730	920	3082	1435
0	0	6	2031	1737	927	3087	1436
1	1	0	2025	1730	919	3081	1431
0	0	0	2028	1735	922	3085	1432
2	0	1	2027	1735	919	3084	1434
0	0	0	2029	1735	922	3084	1432
1	2	2	2026	1734	921	3083	1433
0	0	2	2024	1732	921	3080	1429
0	1	0	2028	1736	922	3085	1432
0	1	0	2027	1735	925	3087	1435
0	0	0	2029	1737	925	3087	1434
1	1	0	2024	1729	918	3076	1424
1	0	2	2028	1734	923	3083	1433
0	0	5	2030	1736	916	3079	1431
1	1	0	2029	1736	922	3086	1432
2	0	2	2028	1735	924	3086	1435
0	0	1	2023	1731	918	3080	1428
3	0	2	2029	1737	925	3085	1435
0	0	2	2027	1733	923	3083	1434
1	0	6	2027	1735	924	3083	1433
0	0	2	2025	1732	921	3082	1431
1	4	2	2028	1736	916	3079	1430
0	0	5	2028	1734	920	3084	1433
0	1	0	2028	1735	922	3085	1433
0	1	0	2026	1732	924	3086	1436
1	2	0	2027	1733	919	3074	1430
1	3	0	2032	1738	924	3085	1433
0	1	0	2029	1735	921	3086	1429
0	0	0	2028	1735	926	3084	1433
1	0	0	2023	1729	914	3077	1427
2	2	2	2027	1735	922	3085	1433
1	0	2	2023	1732	922	3083	1431
0	0	3	2028	1734	923	3084	1433
0	0	0	2028	1736	925	3084	1435
0	0	1	2023	1727	917	3080	1430
0	1	0	2029	1735	923	3084	1431
0	0	0	2026	1733	924	3085	1436
0	0	2	2029	1739	924	3088	1436
0	0	0	2029	1736	926	3086	1435
0	2	1	2026	1736	922	3084	1432
0	0	0	2028	1735	922	3083	1433
1	0	1	2026	1733	922	3083	1433
0	3	3	2019	1727	917	3072	1425
2	0	2	2028	1735	921	3084	1433
0	0	0	2027	1735	922	3084	1431
0	1	2	2027	1735	923	3084	1434
1	3	0	2023	1732	921	3084	1436
0	0	1	2029	1739	924	3085	1434
0	1	0	2029	1736	923	3083	1433
0	0	0	2028	1735	923	3084	1433
2	0	0	2027	1734	924	3083	1433
1	0	2	2026	1734	919	3078	1427
1	1	0	2027	1734	923	3082	1434
2	0	4	2025	1734	922	3083	1433
0	2	0	2024	1734	923	3083	1432
0	0	1	2022	1728	916	3077	1424
3	0	2	2028	1737	924	3086	1434
0	0	0	2028	1734	923	3084	1432
0	0	2	2028	1734	921	3082	1432
0	0	0	2027	1734	923	3083	1433
0	1	0	2022	1727	914	3078	1431
1	2	0	2028	1734	923	3086	1435
1	4	0	2029	1737	923	3084	1435
0	0	2	2030	1737	924	3084	1433
1	2	0	2026	1734	922	3083	1432
1	3	2	2027	1734	921	3084	1429
0	0	0	2026	1735	923	3083	1434
1	2	2	2027	1736	922	3083	1433
1	0	0	2028	1734	920	3081	1433
0	0	0	2023	1729	917	3072	1427
1	2	2	2026	1735	923	3085	1436
0	3	2	2029	1739	922	3085	1435
0	1	0	2030	1737	924	3085	1433
0	0	4	2021	1729	918	3074	1429
0	0	0	2028	1735	922	3083	1433
0	1	0	2027	1735	923	3084	1433
0	1	0	2026	1733	921	3086	1435
0	1	3	2029	1737	926	3086	1436
0	0	0	2026	1735	922	3083	1433
0	1	0	2029	1736	920	3080	1432
0	1	2	2027	1735	922	3084	1434
2	0	0	2027	1736	923	3084	1434
1	0	0	2026	1734	924	3083	1433
0	0	0	2026	1734	919	3076	1427
1	2	2	2027	1735	921	3084	1434
0	0	2	2027	1736	924	3084	1436
1	1	3	2029	1737	926	3087	1435
0	0	0	2023	1726	919	3076	1425
2	0	6	2028	1735	923	3083	1433
0	2	0	2024	1733	920	3084	1433
0	0	0	2025	1736	924	3083	1435
1	3	0	2023	1727	918	3085	1434
0	1	2	2029	1738	922	3084	1429
0	0	2	2028	1736	922	3085	1433
0	0	2	2027	1734	923	3083	1432
2	0	5	2028	1735	922	3084	1431
0	0	0	2026	1734	921	3083	1433
0	1	1	2024	1730	921	3082	1431
1	4	4	2027	1736	924	3089	1435
0	0	1	2030	1738	927	3087	1434
0	0	2	2028	1736	922	3082	1433
0	1	1	2024	1731	916	3077	1426
0	1	2	2028	1735	923	3084	1432
0	0	2	2027	1736	917	3079	1432
0	0	1	2027	1737	923	3084	1432
1	0	0	2021	1727	916	3075	1428
0	1	1	2027	1734	921	3082	1433
3	0	0	2027	1734	921	3085	1434
1	0	5	2029	1738	926	3088	1435
0	0	0	2027	1736	923	3084	1434
0	1	0	2028	1729	919	3082	1432
1	3	0	2030	1737	918	3077	1430
0	0	0	2028	1734	923	3084	1432
1	2	2	2028	1735	923	3082	1433
0	1	0	2025	1735	922	3084	1433
1	0	5	2027	1732	917	3070	1427
0	1	1	2027	1734	923	3084	1430
1	2	1	2028	1735	921	3083	1430
1	1	0	2027	1735	925	3087	1435
0	1	1	2025	1730	919	3077	1429
1	0	1	2030	1737	923	3084	1432
0	1	0	2024	1735	922	3082	1433
0	0	2	2028	1736	923	3082	1434
1	0	3	2021	1730	920	3081	1432
0	2	0	2026	1734	922	3073	1430
0	0	4	2028	1735	922	3080	1432
0	2	0	2027	1735	923	3083	1432
2	0	4	2026	1735	922	3087	1435
0	0	0	2026	1736	920	3081	1432
1	2	0	2022	1731	923	3082	1429
2	0	5	2022	1735	923	3082	1433
2	0	3	2028	1736	921	3084	1433
1	0	2	2027	1736	923	3085	1435
0	1	0	2021	1733	920	3077	1429
0	1	6	2029	1736	922	3084	1433
0	0	4	2030	1738	925	3085	1434
0	0	4	2023	1733	922	3083	1433
3	0	1	2028	1735	922	3084	1433
0	1	0	2028	1736	922	3083	1433
1	0	0	2028	1736	921	3084	1433
2	0	5	2027	1735	922	3083	1433
3	0	3	2027	1736	919	3079	1426
0	0	2	2027	1736	920	3084	1433
0	0	5	2027	1733	923	3086	1435
0	1	0	2030	1738	925	3089	1434
0	1	0	2025	1730	919	3077	1427
0	1	0	2029	1735	922	3084	1434
0	0	3	2027	1734	922	3084	1434
2	0	0	2027	1735	923	3082	1433
0	0	3	2021	1727	919	3081	1431
1	4	2	2027	1735	924	3083	1430
0	1	0	2029	1735	921	3084	1432
0	0	2	2028	1735	923	3085	1436
2	0	1	2029	1735	923	3084	1433
2	0	2	2026	1735	922	3083	1434
1	1	0	2026	1734	923	3083	1430
0	0	0	2026	1736	921	3084	1433
0	1	0	2027	1734	923	3084	1433
1	0	2	2028	1735	921	3083	1431
0	0	0	2021	1729	913	3078	1427
0	0	0	2028	1737	926	3088	1436
0	0	0	2031	1739	922	3082	1434
0	1	2	2026	1736	923	3084	1433
0	0	1	2022	1729	916	3076	1428
1	4	6	2025	1736	922	3085	1432
1	1	0	2027	1734	921	3082	1433
0	0	2	2027	1736	912	3084	1433
0	0	4	2025	1732	925	3083	1433
0	0	3	2028	1733	920	3082	1431
0	3	0	2028	1735	924	3086	1437
0	1	0	2029	1737	926	3088	1435
0	0	0	2028	1734	922	3084	1433
0	0	0	2027	1735	924	3084	1433
1	1	2	2029	1734	917	3079	1426
1	4	2	2027	1734	922	3084	1433
0	3	3	2027	1735	920	3083	1433
0	3	6	2027	1735	923	3082	1433
0	2	2	2021	1728	915	3073	1427
2	0	0	2027	1735	924	3087	1436
2	0	2	2023	1736	924	3085	1434
1	1	2	2029	1738	924	3086	1435
0	2	2	2021	1730	919	3082	1430
0	0	1	2028	1735	921	3079	1429
0	0	0	2024	1735	922	3084	1433
1	3	2	2027	1736	923	3084	1433
0	0	0	2026	1735	923	3083	1433
0	0	1	2026	1735	917	3077	1426
2	0	0	2028	1735	923	3085	1435
0	3	0	2029	1738	924	3087	1435
0	1	0	2027	1734	923	3085	1433
2	0	0	2025	1733	923	3083	1433
0	0	2	2024	1729	917	3075	1421
3	0	0	2026	1734	922	3085	1432
1	2	2	2028	1735	917	3081	1434
0	1	2	2029	1739	926	3086	1435
1	3	0	2023	1730	917	3076	1430
0	1	0	2028	1736	923	3084	1433
0	0	0	2026	1734	922	3084	1432
0	1	0	2028	1735	922	3083	1432
0	0	0	2024	1733	920	3082	1432
0	1	0	2026	1730	919	3081	1431
0	0	0	2024	1735	922	3084	1431
2	0	3	2027	1736	924	3085	1436
0	2	0	2026	1737	925	3088	1435
0	0	6	2030	1731	920	3078	1428
1	3	3	2028	1735	922	3084	1433
2	0	0	2027	1735	921	3077	1429
1	3	2	2027	1735	923	3082	1429
0	0	1	2027	1735	922	3085	1434
1	0	3	2023	1730	922	3079	1429
0	2	0	2029	1737	923	3086	1435
1	1	0	2017	1731	922	3083	1425
0	0	0	2027	1736	923	3083	1432
0	1	0	2018	1729	917	3079	1431
0	3	2	2027	1735	921	3077	1425
0	0	0	2027	1735	924	3082	1433
0	1	0	2027	1736	923	3083	1432
0	0	0	2027	1734	923	3084	1434
0	1	0	2027	1736	924	3082	1431
1	4	1	2027	1736	922	3084	1435
0	0	0	2028	1735	922	3083	1432
0	1	0	2026	1736	921	3083	1433
0	1	0	2022	1730	915	3076	1427
1	4	0	2027	1736	924	3087	1436
0	0	5	2030	1729	920	3084	1432
1	0	0	2029	1735	917	3076	1430
2	0	2	2027	1736	933	3084	1433
1	1	0	2022	1729	917	3073	1429
0	1	0	2026	1735	923	3084	1431
1	2	2	2026	1733	923	3082	1435
1	4	2	2027	1734	918	3077	1428
0	1	0	2028	1736	923	3082	1430
0	0	3	2030	1739	924	3085	1434
2	0	2	2029	1737	922	3083	1433
0	0	2	2029	1735	925	3085	1433
0	0	0	2020	1729	916	3076	1426
0	0	0	2026	1735	921	3085	1433
0	0	5	2024	1734	922	3085	1433
3	0	6	2027	1735	921	3083	1432
1	0	6	2022	1728	917	3082	1432
1	4	1	2028	1736	925	3087	1434
1	2	1	2029	1739	925	3085	1432
0	0	2	2028	1735	924	3084	1432
0	0	6	2026	1735	922	3082	1433
0	1	0	2027	1734	922	3081	1428
2	0	3	2027	1735	922	3084	1433
2	0	1	2027	1736	922	3083	1433
0	0	2	2026	1736	921	3084	1434
0	1	0	2023	1729	915	3077	1428
0	0	4	2022	1727	917	3078	1425
0	1	0	2028	1735	922	3083	1432
0	1	1	2028	1735	921	3081	1431
0	0	0	2026	1735	923	3084	1431
0	0	0	2022	1727	917	3074	1427
2	0	3	2028	1735	923	3085	1436
1	2	2	2027	1738	925	3086	1436
1	1	0	2030	1738	925	3085	1434
0	1	1	2025	1735	921	3082	1433
1	3	3	2026	1733	921	3081	1433
0	1	0	2027	1735	922	3083	1433
0	2	2	2028	1734	922	3082	1433
0	0	0	2027	1735	918	3083	1433
1	0	0	2023	1730	918	3075	1428
0	1	2	2027	1736	923	3086	1435
0	1	0	2028	1739	926	3082	1433
2	0	0	2030	1738	923	3084	1433
0	0	0	2021	1730	917	3077	1427
0	2	0	2025	1733	919	3079	1426
0	1	2	2028	1737	923	3085	1432
0	3	2	2023	1734	922	3084	1432
0	2	5	2027	1737	922	3083	1433
0	1	2	2021	1729	919	3079	1433
0	1	1	2027	1733	923	3077	1428
0	2	5	2026	1734	922	3083	1432
0	1	0	2026	1735	923	3084	1433
0	0	0	2026	1734	924	3086	1435
0	0	1	2027	1738	924	3080	1431
0	0	0	2029	1738	924	3084	1435
0	0	0	2028	1736	923	3084	1433
0	0	0	2027	1735	921	3082	1431
0	1	2	2022	1728	916	3076	1422
0	1	0	2027	1735	922	3084	1432
2	0	0	2027	1730	917	3082	1432
2	0	3	2028	1736	925	3084	1433
0	0	0	2020	1729	916	3078	1431
0	1	2	2023	1730	917	3074	1425
0	1	2	2027	1736	923	3083	1433
1	0	0	2027	1735	922	3083	1432
1	0	1	2025	1734	924	3085	1432
0	1	3	2025	1733	923	3080	1432
0	1	2	2027	1733	919	3081	1431
1	1	6	2027	1736	923	3085	1434
0	1	0	2028	1736	926	3088	1436
0	0	0	2029	1740	926	3085	1435
0	0	0	2025	1732	916	3076	1428
1	0	6	2028	1736	920	3082	1434
1	0	0	2028	1735	922	3080	1424
0	0	0	2028	1736	922	3084	1433
0	1	4	2022	1728	916	3077	1426
0	0	0	2025	1735	921	3083	1433
0	1	0	2026	1734	922	3083	1433
2	0	0	2027	1737	924	3086	1435
2	0	6	2020	1734	922	3085	1434
0	1	0	2021	1728	919	3081	1430
0	0	6	2026	1736	921	3084	1428
0	1	0	2026	1735	923	3083	1433
0	0	1	2022	1737	922	3081	1431
0	1	2	2025	1735	922	3082	1433
1	4	0	2024	1733	922	3080	1428
0	0	0	2027	1738	923	3083	1434
0	1	0	2027	1736	923	3087	1434
1	0	1	2028	1738	925	3086	1434
0	4	0	2024	1732	918	3074	1427
0	1	0	2027	1737	921	3083	1433
2	0	2	2027	1728	917	3080	1431
0	0	0	2027	1736	923	3082	1432
0	0	3	2019	1730	915	3079	1430
0	1	0	2025	1735	923	3083	1431
0	2	0	2025	1733	928	3081	1433
0	0	0	2026	1736	922	3083	1434
1	4	0	2025	1736	924	3086	1435
0	3	0	2023	1734	921	3081	1429
0	1	0	2026	1732	917	3078	1430
0	0	0	2026	1734	922	3082	1433
0	1	2	2026	1735	919	3082	1432
0	0	0	2025	1734	922	3082	1434
0	2	0	2026	1734	923	3082	1432
0	1	0	2026	1736	920	3082	1434
0	1	0	2026	1735	924	3085	1435
3	0	5	2020	1730	919	3077	1430
0	1	0	2028	1737	923	3083	1432
0	0	4	2027	1736	922	3083	1432
0	0	4	2024	1736	920	3082	1431
2	0	0	2025	1733	919	3081	1432
0	0	0	2024	1734	921	3082	1431
0	0	0	2026	1734	923	3082	1432
1	4	1	2025	1734	922	3081	1432
0	0	0	2026	1734	921	3082	1432
1	3	2	2023	1732	918	3078	1428
1	0	3	2030	1736	924	3083	1433
0	1	0	2027	1734	923	3081	1432
0	0	0	2023	1735	921	3082	1432
0	0	0	2021	1728	915	3071	1425
0	0	0	2026	1734	922	3081	1432
0	1	0	2026	1735	921	3085	1430
2	0	1	2025	1735	925	3085	1435
2	0	0	2029	1738	926	3082	1433
0	0	1	2021	1730	920	3081	1431
0	0	2	2026	1734	922	3078	1429
0	2	2	2026	1735	922	3082	1432
0	0	4	2027	1733	923	3082	1431
1	1	0	2028	1736	922	3083	1434
0	1	0	2026	1734	918	3078	1427
0	1	0	2028	1734	920	3082	1430
0	1	1	2026	1734	924	3085	1436
2	0	2	2025	1738	925	3084	1433
0	0	2	2022	1728	919	3076	1426
1	1	0	2026	1735	923	3081	1431
2	0	2	2023	1733	921	3082	1432
0	0	2	2027	1734	921	3083	1432
0	2	0	2021	1726	919	3079	1429
3	0	2	2026	1734	922	3081	1429
0	1	0	2025	1735	923	3081	1431
0	1	0	2026	1736	925	3086	1435
0	0	0	2029	1739	925	3084	1434
1	2	1	2025	1735	922	3082	1433
1	1	2	2025	1733	921	3081	1429
0	0	0	2026	1735	922	3079	1432
1	3	0	2027	1735	922	3082	1433
0	2	0	2025	1736	922	3082	1432
0	2	0	2021	1728	914	3077	1425
0	1	0	2026	1734	922	3083	1435
0	1	0	2027	1738	922	3080	1433
1	0	0	2029	1738	922	3084	1433
0	1	0	2023	1730	918	3075	1426
3	0	5	2026	1735	923	3083	1432
1	2	1	2025	1734	922	3081	1432
0	0	4	2026	1733	923	3082	1433
0	1	0	2024	1733	920	3080	1432
0	0	6	2026	1729	918	3079	1429
0	1	0	2025	1736	922	3085	1434
2	0	0	2026	1734	923	3083	1432
2	0	0	2026	1735	923	3082	1432
3	0	0	2026	1735	922	3082	1431
0	0	2	2025	1733	919	3077	1425
0	4	5	2026	1735	924	3081	1433
1	0	0	2026	1735	923	3083	1434
0	2	2	2027	1737	924	3085	1434
0	0	0	2023	1729	917	3074	1426
0	0	0	2027	1738	924	3082	1433
0	1	0	2021	1731	921	3080	1432
0	1	0	2026	1735	924	3082	1432
0	1	0	2019	1728	918	3080	1431
0	1	2	2026	1734	921	3081	1425
2	0	2	2025	1735	921	3080	1433
0	0	0	2025	1735	922	3082	1435
2	0	0	2026	1736	926	3084	1435
1	4	3	2030	1736	923	3078	1426
2	0	0	2027	1734	924	3081	1433
