# Supplementary material for: Assisting hand gesture classification and rehabilitation assessment via sEMG and finger motion data
Source: Front Bioeng Biotechnol. 2026 Jan 8;13:1751763. doi: 10.3389/fbioe.2025.1751763 (PMC12823985; doi:10.3389/fbioe.2025.1751763)
Supplement: Supplementary file 1 [file DataSheet1.zip › dataset/function 0/2/3/3.csv]

channel_2	channel_3	channel_6	pinky	ring finger	middle finger	forefinger	thumb
0	0	0	2029	1750	922	3070	1436
2	0	0	2024	1749	921	3069	1435
0	1	0	2023	1740	916	3062	1429
3	0	2	2028	1749	921	3069	1436
1	3	2	2028	1750	925	3072	1438
1	4	1	2030	1753	926	3071	1430
0	1	0	2025	1742	914	3064	1434
0	0	4	2029	1749	924	3070	1434
1	0	6	2028	1748	924	3069	1435
0	1	0	2026	1748	921	3069	1435
0	4	2	2028	1748	923	3069	1435
1	0	0	2022	1746	921	3069	1431
0	1	0	2029	1757	923	3061	1439
0	4	1	2028	1757	925	3063	1442
2	0	2	2030	1759	927	3065	1440
1	3	1	2023	1752	918	3057	1434
1	0	3	2030	1757	923	3062	1438
1	0	1	2029	1757	921	3061	1437
0	2	2	2030	1758	923	3062	1438
1	2	0	2027	1755	923	3061	1439
2	1	3	2029	1756	921	3060	1438
0	0	1	2028	1756	922	3062	1437
1	1	0	2029	1757	923	3063	1441
0	0	0	2028	1759	926	3065	1438
2	0	3	2024	1751	919	3057	1435
1	2	2	2030	1758	925	3062	1441
0	4	5	2030	1757	924	3062	1439
1	0	0	2030	1758	921	3061	1439
0	1	0	2024	1751	919	3055	1434
2	0	0	2025	1750	918	3055	1435
0	1	0	2031	1759	927	3065	1442
1	0	3	2032	1761	916	3062	1438
3	0	0	2031	1759	919	3063	1439
1	0	1	2025	1755	922	3059	1439
0	1	5	2029	1758	923	3059	1438
1	0	0	2029	1757	923	3062	1438
0	2	1	2030	1759	924	3062	1440
0	0	0	2030	1757	924	3062	1439
0	1	0	2027	1756	921	3055	1435
0	1	2	2030	1757	925	3065	1441
1	0	0	2033	1761	925	3065	1439
1	1	2	2032	1759	925	3062	1438
0	1	1	2026	1748	919	3055	1433
0	1	2	2029	1758	923	3062	1439
0	0	5	2030	1758	921	3057	1437
0	1	1	2030	1758	921	3062	1437
1	0	2	2025	1753	920	3060	1436
1	2	5	2027	1754	923	3061	1440
0	0	2	2032	1759	925	3064	1437
1	2	2	2029	1757	921	3061	1439
0	0	1	2030	1757	921	3062	1439
1	1	0	2029	1757	923	3062	1439
0	0	5	2028	1755	923	3057	1434
0	1	0	2027	1757	928	3061	1439
0	0	5	2027	1756	923	3062	1440
0	0	0	2031	1759	926	3064	1441
0	1	0	2027	1754	920	3051	1432
0	1	0	2031	1758	924	3061	1439
0	0	0	2028	1757	923	3061	1437
2	0	0	2030	1757	923	3062	1438
1	0	3	2026	1749	916	3058	1435
0	2	0	2029	1757	922	3062	1438
0	0	0	2026	1756	923	3060	1439
0	3	1	2030	1756	923	3061	1439
0	1	0	2028	1758	926	3065	1442
1	3	2	2027	1755	924	3059	1438
0	1	2	2029	1750	919	3060	1433
0	0	0	2028	1757	922	3062	1439
1	0	0	2028	1758	922	3062	1439
3	0	6	2029	1757	926	3063	1440
1	3	3	2026	1754	919	3057	1434
0	2	1	2031	1761	925	3064	1440
0	0	0	2032	1759	923	3062	1439
0	2	1	2028	1758	923	3061	1440
0	1	0	2024	1748	916	3051	1433
0	1	0	2029	1758	922	3061	1438
0	0	2	2029	1755	914	3055	1438
1	1	0	2029	1756	923	3061	1438
0	0	2	2026	1755	922	3060	1440
0	1	0	2030	1758	920	3062	1439
0	2	0	2031	1759	923	3063	1440
0	3	2	2031	1758	924	3056	1439
0	2	0	2029	1758	922	3061	1439
0	0	5	2030	1759	925	3062	1438
0	2	0	2028	1759	920	3056	1434
0	2	2	2031	1759	923	3061	1439
0	0	1	2030	1758	921	3061	1438
2	1	0	2026	1757	925	3061	1438
1	2	2	2024	1751	916	3051	1434
0	0	5	2030	1758	923	3061	1438
1	0	6	2029	1756	924	3055	1431
1	4	2	2030	1758	923	3063	1441
1	0	6	2024	1750	921	3063	1439
1	0	4	2032	1761	925	3059	1432
0	2	2	2029	1758	924	3060	1439
1	2	2	2032	1757	923	3062	1440
1	2	2	2029	1758	924	3062	1439
0	0	2	2027	1756	922	3056	1433
0	0	0	2028	1756	922	3060	1439
1	0	6	2030	1758	924	3060	1439
0	1	0	2028	1757	923	3062	1439
0	1	0	2030	1759	924	3063	1441
0	3	1	2026	1753	920	3054	1433
0	1	0	2030	1758	924	3062	1429
0	0	0	2030	1758	921	3061	1439
0	1	0	2029	1757	923	3062	1439
0	0	0	2029	1758	924	3061	1439
0	1	0	2029	1758	923	3062	1442
2	0	1	2030	1759	924	3065	1442
0	1	5	2031	1759	926	3063	1438
0	2	0	2031	1758	920	3059	1435
0	0	3	2031	1758	923	3062	1441
3	0	2	2029	1757	924	3062	1439
1	0	3	2030	1754	923	3062	1439
1	2	0	2027	1751	916	3055	1431
0	1	0	2029	1756	923	3062	1439
2	0	3	2026	1757	924	3061	1440
0	0	5	2030	1759	926	3065	1441
1	0	0	2027	1755	921	3059	1437
0	2	0	2030	1758	922	3059	1437
0	0	0	2028	1755	923	3061	1438
0	1	0	2029	1757	923	3061	1438
2	0	0	2029	1756	919	3061	1439
0	0	0	2029	1756	922	3052	1433
2	0	2	2027	1753	921	3060	1438
1	0	2	2030	1757	924	3061	1438
2	0	3	2030	1758	923	3060	1440
2	0	4	2030	1757	925	3060	1438
2	0	4	2022	1750	918	3052	1433
0	1	0	2029	1756	923	3060	1438
0	2	0	2029	1758	923	3061	1438
2	0	2	2029	1757	923	3064	1440
0	0	6	2022	1755	919	3061	1439
1	1	2	2029	1757	920	3062	1439
0	0	2	2027	1755	921	3057	1439
1	3	2	2029	1758	923	3060	1439
0	1	0	2028	1756	921	3061	1439
1	0	2	2026	1757	924	3063	1439
0	0	5	2032	1759	925	3062	1439
1	0	1	2031	1759	920	3060	1438
0	0	2	2030	1758	922	3060	1439
1	0	2	2026	1752	918	3053	1433
0	1	0	2028	1758	925	3060	1440
1	2	2	2029	1756	922	3062	1440
1	3	3	2029	1759	926	3063	1442
1	2	0	2032	1761	926	3063	1439
0	1	1	2026	1753	917	3055	1431
1	0	4	2029	1757	924	3060	1440
1	0	0	2031	1753	922	3060	1439
1	0	0	2030	1758	924	3061	1440
1	1	4	2026	1754	923	3060	1439
1	0	0	2030	1755	919	3059	1438
0	0	5	2029	1758	922	3061	1440
1	4	2	2030	1757	925	3064	1442
0	2	0	2031	1760	927	3065	1442
0	0	6	2029	1756	921	3057	1435
1	2	1	2031	1759	922	3063	1440
2	0	0	2031	1757	923	3062	1438
0	0	3	2029	1756	923	3060	1437
0	0	4	2025	1749	919	3054	1432
2	0	2	2030	1758	923	3060	1439
0	2	0	2033	1760	927	3063	1440
1	2	2	2031	1759	924	3055	1436
0	1	0	2030	1758	921	3061	1437
0	0	5	2024	1751	921	3058	1437
0	1	0	2029	1758	923	3055	1433
1	0	5	2028	1756	922	3060	1437
3	0	5	2030	1758	923	3061	1438
2	0	0	2028	1757	922	3061	1438
3	0	1	2027	1756	923	3056	1437
3	0	2	2030	1759	927	3063	1442
0	0	0	2032	1760	924	3062	1439
1	1	2	2030	1759	924	3060	1439
2	0	2	2022	1752	918	3054	1432
3	0	2	2030	1758	924	3061	1439
0	0	0	2029	1756	923	3057	1430
0	0	4	2029	1757	925	3061	1436
0	1	1	2024	1751	919	3057	1438
0	0	6	2029	1757	923	3061	1434
1	0	0	2032	1760	927	3063	1440
0	0	2	2025	1756	921	3061	1439
1	2	1	2029	1758	925	3062	1439
0	2	1	2028	1755	924	3059	1437
0	1	5	2024	1752	922	3058	1436
0	0	2	2027	1757	921	3061	1439
1	0	6	2030	1757	923	3060	1439
0	0	0	2027	1756	925	3061	1441
1	0	5	2022	1752	915	3058	1434
0	0	0	2032	1761	925	3062	1441
2	0	0	2031	1759	926	3061	1439
1	0	3	2030	1758	923	3062	1439
0	0	2	2025	1752	919	3053	1433
0	0	5	2029	1758	924	3061	1438
2	3	0	2028	1749	920	3058	1438
1	1	2	2029	1758	925	3061	1440
1	2	1	2027	1756	922	3058	1440
2	0	0	2031	1752	922	3063	1439
0	0	0	2029	1758	912	3057	1437
0	4	2	2029	1757	924	3061	1439
1	1	2	2031	1757	924	3061	1439
1	0	5	2029	1759	925	3059	1439
3	0	1	2028	1751	917	3054	1433
3	0	3	2030	1757	923	3062	1439
0	1	0	2029	1757	923	3061	1438
0	0	5	2025	1749	917	3057	1438
1	1	2	2029	1759	926	3065	1442
0	0	0	2033	1759	926	3069	1440
1	0	5	2032	1760	924	3063	1439
0	0	1	2029	1757	924	3056	1439
0	4	2	2029	1758	923	3054	1436
0	0	3	2030	1758	924	3061	1438
0	0	0	2030	1758	923	3061	1438
1	2	0	2030	1758	923	3062	1439
0	2	0	2024	1752	919	3054	1434
0	0	5	2031	1757	924	3063	1441
0	0	0	2031	1760	925	3065	1441
0	0	0	2031	1760	925	3063	1440
0	1	1	2026	1753	920	3050	1434
0	0	6	2031	1759	924	3060	1438
0	0	1	2030	1757	921	3059	1439
0	0	1	2030	1758	923	3062	1439
0	0	3	2030	1758	923	3063	1440
1	2	1	2027	1758	923	3059	1439
0	0	3	2028	1757	921	3064	1441
0	2	3	2032	1763	924	3062	1441
0	0	0	2033	1759	927	3057	1439
1	1	0	2030	1759	924	3062	1440
0	1	0	2031	1753	917	3053	1434
2	0	2	2030	1758	922	3061	1438
1	2	0	2030	1759	923	3062	1440
0	0	2	2028	1757	923	3060	1441
0	0	0	2024	1752	916	3053	1433
1	1	0	2030	1758	921	3061	1439
1	1	0	2031	1760	924	3063	1442
0	1	0	2030	1763	925	3063	1440
1	0	4	2025	1754	921	3061	1439
1	1	0	2030	1758	921	3058	1436
0	0	5	2031	1758	922	3061	1438
0	0	1	2030	1757	923	3061	1438
1	1	0	2031	1759	927	3064	1441
1	0	1	2031	1759	925	3062	1439
0	1	0	2029	1758	920	3054	1434
1	1	0	2029	1758	923	3057	1438
2	1	1	2030	1754	923	3061	1438
1	1	0	2030	1758	923	3062	1438
1	0	1	2024	1751	919	3054	1433
0	2	0	2026	1758	923	3061	1439
0	0	2	2029	1756	926	3058	1438
0	0	4	2032	1761	926	3063	1441
0	0	4	2024	1753	921	3058	1438
1	0	0	2031	1759	924	3061	1437
1	2	0	2028	1757	921	3061	1438
1	1	0	2030	1758	923	3061	1439
1	3	2	2028	1757	922	3060	1438
0	0	5	2028	1758	921	3058	1435
0	1	0	2031	1758	923	3062	1438
0	3	1	2030	1758	925	3063	1442
1	0	5	2027	1757	922	3060	1439
0	1	0	2029	1758	923	3060	1428
0	1	1	2024	1749	917	3053	1434
2	4	2	2029	1756	924	3060	1438
1	1	0	2029	1758	923	3061	1439
3	0	2	2029	1758	922	3064	1440
2	0	2	2024	1754	922	3053	1437
0	0	2	2031	1759	925	3061	1439
0	1	0	2025	1752	922	3059	1438
0	0	0	2029	1758	924	3060	1437
1	1	0	2028	1756	922	3061	1440
3	0	0	2030	1754	921	3064	1441
0	1	0	2030	1761	926	3063	1439
0	2	0	2031	1757	925	3062	1438
0	0	6	2029	1757	923	3061	1439
0	0	2	2025	1754	918	3055	1432
3	0	2	2028	1757	924	3060	1439
0	0	6	2030	1758	922	3062	1439
1	0	2	2032	1759	928	3065	1441
2	0	0	2032	1761	926	3062	1440
0	1	0	2021	1749	919	3054	1434
2	0	1	2030	1757	924	3062	1439
1	2	0	2030	1757	920	3054	1436
0	2	0	2030	1759	924	3062	1440
0	1	0	2022	1754	921	3059	1438
1	0	2	2030	1759	924	3050	1437
0	0	0	2029	1760	923	3061	1438
1	2	2	2029	1759	923	3062	1442
2	0	2	2032	1759	927	3063	1440
0	0	0	2030	1758	920	3056	1433
1	0	0	2029	1758	923	3062	1438
0	0	1	2030	1758	923	3061	1439
3	0	6	2029	1758	923	3060	1437
0	0	6	2022	1751	918	3053	1432
1	0	2	2030	1758	923	3061	1439
0	1	0	2029	1758	923	3052	1432
0	1	1	2031	1759	924	3062	1433
0	1	0	2025	1759	923	3062	1439
0	0	0	2025	1752	919	3056	1436
1	3	6	2030	1758	924	3061	1439
0	0	0	2021	1753	923	3059	1437
3	0	0	2027	1754	915	3054	1431
0	0	0	2029	1757	921	3057	1436
0	0	0	2032	1761	926	3064	1439
0	1	2	2031	1759	926	3062	1439
2	0	0	2030	1759	924	3061	1440
0	1	2	2022	1751	913	3055	1433
0	0	0	2030	1757	923	3060	1439
0	0	0	2030	1759	922	3060	1438
0	0	0	2030	1756	924	3062	1439
0	0	0	2023	1754	922	3060	1439
0	2	3	2029	1759	925	3064	1442
1	0	3	2031	1762	926	3065	1441
0	1	0	2033	1760	926	3064	1440
0	0	0	2029	1759	923	3062	1438
0	1	0	2030	1757	919	3057	1434
0	1	0	2031	1759	925	3061	1439
0	1	0	2029	1759	924	3062	1438
1	2	1	2030	1758	923	3063	1439
1	4	2	2026	1752	918	3054	1434
0	0	5	2025	1751	917	3054	1433
0	0	0	2031	1758	924	3061	1440
0	1	0	2029	1758	924	3063	1439
1	0	2	2031	1759	925	3064	1441
3	0	2	2027	1753	915	3059	1437
0	1	0	2031	1759	924	3061	1439
0	1	0	2029	1757	923	3061	1439
1	3	2	2030	1758	923	3061	1438
1	1	0	2030	1758	924	3062	1438
0	1	2	2028	1757	923	3061	1435
2	0	5	2030	1757	921	3062	1439
0	2	2	2030	1758	924	3061	1440
0	1	0	2031	1758	924	3065	1441
1	4	0	2029	1756	922	3056	1435
0	0	2	2031	1762	925	3063	1439
2	0	0	2030	1759	922	3062	1440
0	0	4	2031	1758	925	3062	1437
0	0	1	2023	1752	917	3055	1436
0	0	0	2025	1753	918	3053	1430
0	1	0	2030	1757	925	3065	1442
2	0	3	2033	1756	922	3063	1438
0	0	4	2032	1759	925	3063	1439
0	0	2	2026	1754	923	3060	1439
0	1	0	2030	1757	920	3058	1438
0	0	1	2028	1756	923	3061	1438
0	0	0	2027	1757	923	3060	1439
0	1	0	2028	1757	921	3060	1439
0	2	2	2027	1755	919	3056	1435
0	1	0	2031	1759	927	3064	1441
0	2	0	2030	1761	926	3061	1440
1	0	1	2029	1758	922	3060	1438
0	2	0	2023	1751	916	3051	1432
0	0	2	2029	1757	923	3059	1434
1	4	1	2029	1757	916	3057	1436
1	1	0	2028	1758	925	3060	1438
0	0	1	2023	1753	920	3057	1437
1	0	0	2024	1750	919	3058	1437
1	0	2	2029	1758	923	3058	1434
1	2	0	2028	1756	922	3059	1436
0	1	0	2028	1757	922	3059	1437
0	0	5	2028	1757	921	3059	1439
2	4	0	2027	1755	925	3058	1436
1	4	1	2030	1761	925	3062	1440
0	0	0	2031	1759	925	3061	1439
2	0	2	2029	1759	923	3058	1436
0	1	0	2026	1751	917	3053	1431
0	0	2	2029	1756	925	3060	1438
0	1	0	2029	1758	922	3060	1433
0	0	0	2029	1758	923	3060	1439
2	0	1	2023	1749	915	3055	1435
1	2	1	2029	1757	923	3059	1436
0	1	0	2029	1758	925	3061	1439
0	4	3	2031	1759	925	3061	1439
0	1	0	2028	1757	922	3059	1438
0	1	0	2024	1756	923	3058	1438
0	1	0	2028	1751	921	3058	1437
2	0	2	2028	1756	923	3061	1442
0	2	2	2031	1760	926	3062	1440
2	0	5	2031	1760	926	3059	1439
1	0	2	2026	1754	917	3052	1433
0	0	0	2028	1758	924	3059	1439
0	0	0	2030	1758	922	3060	1439
1	0	6	2028	1757	925	3059	1438
0	1	0	2021	1750	917	3051	1431
1	3	0	2029	1757	923	3060	1438
0	0	0	2029	1752	919	3058	1439
1	2	2	2031	1760	928	3062	1440
2	0	0	2028	1757	922	3059	1438
0	1	2	2029	1758	905	3055	1437
3	0	0	2028	1757	921	3060	1438
0	1	1	2029	1758	923	3059	1438
0	1	0	2028	1757	922	3059	1438
0	2	0	2028	1757	924	3059	1437
0	1	0	2028	1757	920	3051	1433
0	1	0	2028	1758	923	3058	1439
0	0	0	2030	1759	922	3058	1439
0	0	0	2029	1757	924	3064	1441
0	0	0	2028	1757	923	3059	1440
0	0	0	2029	1758	923	3060	1438
0	0	0	2027	1758	923	3059	1438
0	0	0	2026	1754	922	3056	1437
1	0	4	2028	1757	921	3056	1437
0	1	2	2029	1757	922	3058	1437
0	1	5	2026	1757	923	3058	1437
0	1	0	2028	1757	922	3057	1440
0	0	0	2027	1755	919	3056	1436
0	2	2	2031	1759	926	3061	1439
1	0	3	2030	1759	924	3058	1439
1	1	0	2028	1757	923	3058	1439
0	0	2	2024	1751	918	3051	1431
0	1	3	2028	1758	922	3059	1437
0	1	2	2028	1757	921	3058	1438
0	3	0	2027	1757	923	3058	1438
0	1	1	2022	1753	921	3056	1437
1	0	0	2028	1756	922	3056	1438
0	0	1	2029	1757	922	3059	1439
1	0	0	2028	1757	922	3057	1437
0	0	0	2029	1758	923	3058	1438
0	1	0	2028	1757	922	3057	1438
0	3	2	2029	1756	921	3055	1434
0	0	0	2029	1757	923	3059	1436
0	0	3	2028	1756	924	3059	1437
0	0	0	2027	1756	925	3061	1440
3	0	0	2026	1753	917	3055	1434
1	0	0	2030	1759	923	3059	1438
0	0	1	2029	1758	923	3059	1437
0	2	7	2027	1758	922	3059	1437
0	0	1	2024	1752	916	3054	1434
1	0	0	2027	1759	923	3058	1437
2	0	0	2026	1756	921	3059	1438
1	0	1	2024	1755	924	3059	1438
2	0	0	2027	1756	923	3060	1441
2	0	0	2028	1755	926	3060	1438
1	0	0	2031	1761	922	3060	1437
2	0	0	2028	1756	922	3058	1437
0	0	1	2028	1757	921	3059	1437
0	0	0	2031	1757	923	3058	1436
0	2	6	2028	1754	918	3053	1434
1	0	5	2028	1759	925	3062	1440
0	0	1	2031	1760	925	3060	1438
0	2	3	2029	1758	922	3058	1438
0	0	2	2024	1753	919	3050	1432
0	1	2	2028	1757	924	3059	1437
0	1	1	2027	1759	918	3056	1435
0	2	0	2027	1757	921	3059	1438
2	0	0	2024	1753	922	3056	1435
1	3	0	2029	1758	920	3057	1
