# Supplementary material for: Assisting hand gesture classification and rehabilitation assessment via sEMG and finger motion data
Source: Front Bioeng Biotechnol. 2026 Jan 8;13:1751763. doi: 10.3389/fbioe.2025.1751763 (PMC12823985; doi:10.3389/fbioe.2025.1751763)
Supplement: Supplementary file 1 [file DataSheet1.zip › dataset/function 0/2/3/4.csv]

channel_2	channel_3	channel_6	pinky	ring finger	middle finger	forefinger	thumb
0	0	0	2029	1767	922	3052	1438
0	0	3	2028	1766	922	3051	1438
0	0	4	2030	1767	924	3052	1441
1	0	6	2025	1762	921	3054	1440
0	0	0	2031	1772	925	3048	1438
3	0	4	2029	1770	920	3048	1436
0	2	3	2028	1771	922	3049	1437
1	0	2	2022	1762	916	3039	1429
1	2	0	2028	1769	924	3049	1436
1	0	0	2028	1770	920	3042	1435
1	0	0	2028	1770	923	3047	1436
0	1	1	2022	1765	920	3047	1437
3	0	0	2029	1770	925	3047	1437
1	0	0	2030	1773	925	3049	1438
2	0	0	2030	1771	923	3047	1437
0	3	0	2029	1770	922	3048	1436
0	1	0	2027	1768	921	3042	1431
1	0	2	2029	1769	922	3047	1437
0	2	5	2027	1769	925	3048	1436
0	2	0	2028	1770	922	3048	1437
0	1	0	2020	1763	917	3041	1432
0	0	0	2025	1766	919	3046	1434
2	0	0	2031	1773	926	3050	1440
0	1	2	2028	1771	924	3049	1437
0	1	1	2029	1770	923	3048	1438
1	0	0	2023	1764	919	3041	1434
0	3	0	2028	1769	923	3048	1435
0	1	0	2023	1766	919	3047	1436
0	3	2	2029	1770	924	3046	1437
0	4	0	2026	1769	922	3046	1438
0	1	6	2026	1765	922	3049	1440
3	0	5	2026	1773	923	3051	1439
0	0	0	2029	1771	923	3048	1438
1	0	2	2029	1769	925	3049	1436
0	0	2	2022	1766	918	3041	1431
0	2	0	2029	1770	924	3049	1436
2	0	0	2029	1770	922	3049	1436
0	1	2	2025	1770	922	3049	1437
0	0	1	2020	1763	917	3039	1432
1	0	0	2022	1760	919	3041	1432
0	1	2	2027	1770	923	3047	1437
1	0	0	2030	1769	921	3034	1434
3	0	0	2028	1768	922	3048	1437
0	1	4	2023	1764	918	3046	1435
0	1	1	2029	1771	924	3037	1433
0	1	2	2027	1770	924	3051	1439
1	0	0	2031	1773	925	3050	1438
1	2	2	2030	1771	925	3046	1436
2	0	4	2027	1769	918	3041	1431
0	1	2	2028	1770	923	3046	1437
0	1	2	2029	1770	922	3049	1438
0	0	0	2027	1770	924	3048	1438
1	4	6	2024	1762	917	3037	1431
1	0	0	2030	1771	922	3049	1438
0	1	2	2029	1772	925	3045	1432
1	0	0	2031	1773	927	3049	1439
2	0	0	2026	1765	922	3046	1436
2	0	6	2023	1763	916	3043	1431
1	0	4	2024	1770	924	3047	1437
0	1	2	2021	1767	921	3044	1438
0	0	0	2028	1770	923	3051	1438
1	4	6	2027	1772	926	3049	1437
0	1	0	2028	1770	923	3048	1436
0	1	0	2028	1770	923	3048	1438
0	0	0	2027	1771	925	3050	1439
0	0	0	2021	1768	919	3044	1431
0	0	0	2029	1768	925	3047	1437
0	1	0	2029	1770	922	3047	1436
0	0	1	2028	1771	921	3047	1435
0	0	0	2024	1764	921	3042	1435
1	0	0	2027	1771	921	3051	1434
0	0	1	2028	1770	923	3047	1435
0	0	0	2027	1769	923	3047	1436
0	0	0	2027	1769	922	3047	1436
1	0	6	2028	1769	924	3043	1431
0	1	1	2028	1770	923	3050	1439
2	0	1	2029	1772	927	3051	1439
1	0	0	2031	1773	925	3046	1436
1	0	0	2026	1764	924	3039	1430
1	2	1	2028	1770	925	3047	1435
1	3	6	2027	1771	923	3044	1435
0	1	3	2027	1770	923	3048	1438
0	0	0	2029	1773	925	3052	1438
0	1	1	2022	1768	922	3041	1433
1	0	0	2029	1772	924	3047	1436
0	0	1	2027	1769	922	3047	1433
1	4	2	2028	1771	924	3047	1436
0	0	0	2026	1769	922	3046	1435
0	0	0	2028	1768	922	3045	1436
0	1	5	2027	1769	927	3048	1436
1	0	3	2027	1770	922	3049	1437
0	1	1	2028	1772	925	3052	1437
1	0	6	2024	1767	921	3041	1432
0	1	2	2030	1771	923	3048	1436
0	0	0	2029	1771	925	3047	1435
1	3	5	2028	1772	924	3047	1437
0	1	0	2023	1761	913	3039	1429
1	0	0	2027	1771	923	3048	1435
0	1	2	2027	1768	921	3045	1435
1	4	1	2029	1771	922	3043	1434
0	1	2	2027	1771	923	3045	1435
1	2	0	2021	1766	921	3046	1434
0	1	0	2027	1771	922	3039	1433
1	3	2	2027	1769	922	3047	1435
1	0	0	2028	1770	922	3047	1435
0	0	5	2027	1770	923	3049	1438
0	1	2	2026	1771	921	3046	1432
0	0	0	2031	1772	926	3049	1437
2	0	0	2028	1771	923	3047	1435
1	4	4	2029	1770	923	3049	1435
2	0	0	2023	1764	918	3040	1430
0	2	2	2027	1769	925	3049	1435
0	2	1	2027	1770	920	3042	1431
1	1	0	2029	1771	922	3047	1434
1	0	0	2022	1765	922	3046	1438
0	1	4	2029	1773	923	3046	1434
1	4	4	2027	1769	923	3047	1435
1	3	1	2024	1769	924	3049	1437
0	0	0	2031	1772	928	3051	1437
0	0	6	2028	1773	925	3050	1435
2	0	3	2025	1768	922	3047	1429
1	4	0	2028	1771	924	3046	1436
1	0	2	2027	1770	923	3048	1435
2	0	2	2029	1770	923	3047	1434
0	1	0	2023	1764	918	3040	1430
0	1	0	2028	1771	922	3046	1434
1	0	6	2026	1768	923	3047	1436
0	2	2	2027	1771	925	3051	1438
2	0	0	2025	1766	917	3044	1434
0	0	4	2029	1771	924	3050	1436
0	0	0	2023	1767	926	3047	1435
0	0	0	2029	1770	923	3046	1436
0	3	2	2026	1769	923	3045	1435
0	1	2	2024	1764	918	3046	1433
0	0	0	2028	1770	922	3047	1433
3	0	6	2028	1771	925	3048	1436
0	0	5	2029	1771	925	3046	1435
2	0	2	2028	1770	924	3047	1434
0	0	3	2027	1765	919	3040	1428
0	1	0	2025	1770	924	3046	1435
2	0	2	2027	1770	923	3046	1435
0	1	0	2028	1770	923	3046	1434
0	0	0	2022	1764	916	3040	1427
1	0	1	2028	1770	925	3049	1437
0	0	0	2029	1773	916	3045	1432
1	0	2	2031	1773	924	3047	1436
0	2	2	2022	1768	923	3046	1435
0	1	0	2027	1770	919	3037	1432
1	2	0	2026	1767	923	3046	1434
1	3	3	2027	1770	923	3046	1435
1	2	0	2027	1769	923	3047	1435
0	0	0	2025	1768	920	3040	1429
1	2	1	2025	1770	924	3046	1436
0	0	0	2030	1774	923	3048	1436
0	0	0	2030	1772	925	3046	1435
0	4	0	2029	1770	925	3046	1435
0	0	0	2023	1764	913	3039	1429
0	1	0	2026	1771	924	3047	1435
0	0	3	2026	1768	922	3045	1436
0	1	0	2028	1768	923	3047	1435
0	0	3	2029	1770	925	3047	1436
0	0	1	2028	1770	923	3047	1435
1	2	0	2027	1771	922	3050	1438
1	0	3	2028	1772	927	3051	1438
1	2	0	2028	1767	919	3040	1431
2	0	4	2029	1771	922	3048	1435
0	1	0	2028	1769	922	3048	1435
0	0	0	2028	1770	921	3047	1435
1	0	0	2024	1764	917	3041	1428
0	1	0	2029	1769	923	3047	1436
0	0	0	2027	1769	923	3047	1435
1	2	2	2028	1770	922	3046	1438
0	1	1	2024	1767	921	3049	1439
0	1	0	2031	1770	926	3048	1437
1	2	0	2030	1774	923	3047	1438
0	0	4	2029	1770	925	3047	1437
0	0	3	2028	1770	923	3047	1434
2	0	2	2027	1769	924	3046	1437
0	0	3	2026	1769	922	3044	1433
0	0	3	2029	1770	925	3050	1440
3	0	2	2030	1773	924	3049	1438
0	0	0	2029	1770	923	3047	1435
1	2	0	2020	1765	915	3035	1430
1	1	2	2027	1769	921	3047	1435
1	0	2	2028	1768	923	3045	1433
2	0	5	2028	1769	923	3045	1436
0	0	0	2023	1759	919	3042	1434
1	0	0	2027	1769	921	3046	1434
0	1	0	2026	1768	924	3049	1438
1	0	3	2029	1772	926	3049	1436
1	0	1	2028	1771	923	3047	1435
0	1	0	2026	1768	922	3043	1431
1	4	0	2026	1769	921	3046	1434
0	0	2	2026	1770	922	3046	1434
2	0	3	2028	1769	923	3044	1436
1	0	2	2027	1770	924	3047	1439
1	1	1	2023	1768	921	3043	1430
0	1	0	2030	1771	923	3045	1438
0	1	0	2027	1769	923	3046	1435
0	1	0	2029	1771	923	3047	1436
1	0	1	2023	1765	917	3039	1430
0	0	2	2028	1771	923	3047	1436
1	3	2	2026	1765	921	3044	1436
1	1	0	2028	1768	920	3046	1436
0	2	0	2024	1767	923	3043	1439
0	0	0	2028	1767	921	3045	1428
2	0	1	2027	1769	925	3048	1438
2	0	0	2029	1774	926	3052	1435
0	1	0	2030	1772	925	3047	1435
0	1	0	2025	1764	920	3040	1431
0	1	0	2028	1770	921	3047	1436
0	1	0	2029	1770	923	3045	1437
1	1	0	2029	1772	923	3048	1436
0	1	0	2029	1771	926	3047	1438
0	0	4	2024	1765	919	3039	1429
1	1	0	2028	1772	924	3047	1437
2	0	2	2028	1771	923	3038	1433
0	1	0	2029	1770	921	3047	1435
1	3	0	2022	1764	919	3044	1435
0	0	2	2028	1770	924	3041	1432
1	2	0	2027	1770	922	3045	1436
0	0	3	2028	1770	924	3047	1439
0	1	0	2029	1771	926	3050	1440
1	1	2	2028	1772	926	3043	1432
0	1	0	2030	1771	925	3046	1437
1	0	0	2029	1769	924	3047	1436
1	4	0	2027	1770	923	3046	1437
1	2	0	2021	1765	916	3037	1430
2	0	0	2029	1770	923	3046	1433
0	0	0	2028	1770	924	3042	1427
2	0	4	2028	1771	923	3049	1438
0	2	0	2029	1770	924	3046	1436
0	1	0	2024	1765	914	3042	1433
0	0	0	2027	1770	925	3047	1436
0	0	5	2018	1767	919	3044	1435
0	1	0	2025	1771	924	3047	1436
3	0	4	2025	1766	920	3048	1439
3	0	3	2020	1764	923	3048	1434
1	0	5	2029	1773	923	3048	1435
0	0	1	2027	1769	925	3045	1436
0	0	0	2028	1770	923	3045	1435
0	0	0	2015	1765	914	3039	1429
2	0	3	2027	1769	923	3045	1434
0	0	0	2027	1769	922	3045	1436
0	0	0	2027	1769	922	3044	1436
2	0	1	2023	1764	917	3037	1430
0	0	0	2028	1770	925	3050	1438
0	0	0	2030	1765	919	3045	1435
0	1	0	2028	1770	924	3046	1435
2	0	3	2027	1772	924	3051	1439
1	2	1	2020	1768	924	3046	1437
0	1	0	2028	1771	924	3034	1430
2	0	0	2026	1767	923	3045	1435
0	0	3	2027	1769	928	3046	1436
0	2	2	2030	1771	923	3047	1437
0	1	2	2028	1770	922	3047	1435
0	0	0	2029	1770	922	3046	1434
1	0	3	2027	1769	922	3048	1436
1	0	2	2021	1765	918	3039	1434
0	3	0	2029	1771	926	3048	1438
1	0	0	2030	1771	925	3044	1436
0	2	0	2029	1772	924	3047	1436
0	2	0	2026	1770	923	3046	1436
1	0	2	2028	1771	923	3046	1436
0	2	6	2028	1770	922	3047	1435
0	1	0	2028	1769	923	3048	1435
1	3	2	2028	1770	922	3045	1436
1	0	1	2024	1764	919	3042	1431
1	3	0	2028	1772	924	3050	1437
0	0	0	2030	1773	924	3047	1436
1	0	3	2026	1770	924	3047	1436
3	0	0	2021	1763	919	3040	1429
0	0	2	2025	1769	922	3046	1435
0	1	0	2026	1771	923	3048	1438
0	0	0	2028	1771	925	3047	1438
1	2	2	2029	1774	926	3048	1436
1	1	5	2023	1766	919	3045	1433
0	1	1	2028	1772	924	3044	1433
0	0	1	2028	1770	922	3047	1434
2	0	0	2029	1770	922	3047	1435
0	1	0	2026	1769	923	3046	1436
0	0	0	2027	1769	921	3038	1431
0	1	0	2027	1769	922	3047	1437
0	1	0	2028	1772	926	3051	1438
0	0	0	2031	1773	925	3049	1435
0	0	3	2025	1766	916	3041	1430
0	0	0	2025	1771	922	3047	1436
1	0	3	2028	1770	923	3047	1432
0	0	0	2029	1770	922	3046	1435
0	0	0	2024	1763	919	3042	1433
0	0	0	2028	1771	923	3046	1434
1	0	2	2027	1769	923	3044	1435
2	0	4	2026	1765	921	3045	1433
0	0	0	2027	1769	925	3045	1434
2	0	2	2020	1762	921	3044	1435
0	0	0	2026	1766	923	3048	1438
0	0	0	2029	1772	924	3045	1436
0	1	0	2027	1769	923	3046	1433
2	0	3	2027	1770	923	3045	1435
0	3	1	2024	1766	913	3039	1425
0	1	0	2028	1769	924	3047	1435
0	2	2	2029	1770	921	3046	1435
0	0	0	2027	1769	922	3046	1435
0	0	0	2021	1763	917	3035	1431
0	0	0	2029	1771	927	3049	1435
0	1	0	2029	1769	922	3046	1434
3	0	3	2029	1771	925	3047	1435
1	2	1	2025	1768	923	3046	1434
0	0	0	2028	1768	920	3044	1436
1	2	2	2026	1769	922	3043	1431
1	0	3	2027	1769	922	3050	1438
1	0	2	2030	1773	927	3051	1438
2	0	3	2030	1773	924	3048	1436
1	0	5	2026	1770	918	3040	1430
0	0	0	2027	1770	924	3047	1436
0	0	0	2027	1770	923	3045	1436
0	0	0	2028	1771	924	3046	1434
0	0	1	2023	1764	918	3038	1430
2	0	2	2028	1770	921	3046	1435
2	0	3	2028	1771	922	3041	1431
3	0	0	2028	1771	925	3051	1437
0	1	0	2023	1765	921	3045	1435
0	2	0	2030	1773	925	3048	1431
1	1	0	2028	1769	924	3046	1435
3	0	5	2021	1771	923	3043	1436
1	0	1	2036	1770	922	3045	1434
2	0	0	2024	1766	924	3041	1432
1	0	4	2023	1769	924	3046	1434
0	1	0	2029	1773	925	3048	1437
0	0	0	2030	1771	922	3047	1435
0	0	2	2028	1771	922	3047	1435
0	0	0	2024	1763	911	3039	1429
0	2	1	2028	1770	921	3047	1436
3	0	0	2027	1770	922	3047	1435
1	3	0	2028	1771	926	3047	1435
0	1	0	2023	1763	919	3034	1433
1	2	2	2027	1770	926	3048	1439
1	2	2	2021	1769	918	3041	1432
1	3	2	2025	1771	924	3050	1439
0	1	0	2029	1772	925	3048	1435
0	4	2	2025	1767	923	3045	1433
2	0	6	2028	1771	923	3046	1436
0	1	0	2028	1771	922	3047	1437
0	1	0	2027	1770	922	3046	1435
0	1	0	2024	1764	918	3037	1429
0	1	2	2027	1766	921	3041	1432
3	0	0	2029	1773	923	3047	1436
1	2	2	2029	1771	924	3046	1436
0	0	0	2028	1771	923	3048	1436
1	0	3	2020	1762	916	3039	1429
1	0	0	2028	1770	924	3047	1436
3	0	3	2027	1769	923	3046	1436
2	0	6	2022	1762	916	3034	1431
0	1	0	2028	1770	923	3046	1437
1	1	2	2029	1772	927	3050	1438
1	0	5	2030	1774	926	3047	1437
0	0	5	2023	1768	921	3045	1436
2	0	1	2027	1771	925	3044	1436
2	0	2	2028	1770	923	3045	1436
0	1	0	2028	1771	922	3047	1436
0	0	3	2028	1770	921	3047	1435
0	0	2	2025	1770	917	3039	1430
0	0	0	2028	1770	922	3045	1435
1	2	2	2027	1771	924	3048	1438
0	1	0	2029	1773	927	3046	1438
0	0	6	2026	1766	918	3041	1428
1	4	2	2029	1769	922	3047	1434
0	0	0	2029	1770	923	3046	1436
0	0	0	2027	1770	924	3046	1435
0	2	2	2027	1771	924	3046	1435
0	1	0	2022	1763	919	3044	1437
0	1	0	2030	1774	925	3048	1437
1	2	2	2030	1772	921	3047	1436
0	0	3	2029	1769	923	3046	1436
0	1	0	2026	1769	924	3046	1436
3	0	3	2025	1769	923	3046	1431
0	1	0	2028	1772	923	3046	1436
1	2	1	2029	1770	923	3045	1435
1	0	5	2028	1771	922	3047	1436
0	0	5	2025	1764	917	3041	1431
1	1	0	2023	1771	926	3047	1438
0	1	0	2030	1772	924	3047	1437
0	0	0	2029	1771	924	3046	1437
0	0	0	2024	1763	920	3036	1433
0	0	0	2028	1771	923	3052	1436
0	0	0	2028	1768	922	3046	1435
0	0	0	2027	1770	924	3045	1437
2	0	0	2030	1772	927	3049	1439
0	0	0	2027	1769	924	3045	1435
1	0	0	2027	1771	924	3042	1435
0	2	5	2025	1771	923	3047	1437
1	0	0	2027	1771	923	3044	1437
0	0	0	2028	1769	923	3046	1436
3	0	2	2027	1770	918	3039	1431
1	5	2	2028	1771	916	3038	1435
0	0	0	2028	1771	922	3047	1438
1	2	6	2030	1774	925	3050	1437
0	1	0	2027	1766	920	3039	1430
1	0	5	2028	1771	922	3045	1437
0	0	5	2028	1770	922	3046	1436
2	0	3	2028	1771	924	3046	1436
0	1	0	2022	1764	919	3045	1435
3	0	0	2026	1771	920	3041	1430
1	0	4	2028	1772	923	3046	1436
0	0	3	2028	1770	924	3049	1438
1	3	0	2029	1771	923	3047	1436
0	1	0	2025	1770	923	3046	1437
3	0	2	2021	1767	922	3046	1432
3	0	1	2028	1771	921	3046	1435
0	0	2	2029	1769	922	3046	1436
1	0	4	2028	1771	922	3049	1438
0	0	1	2026	1768	919	3039	1432
0	2	2	2027	1769	923	3047	1437
0	0	0	2028	1772	924	3046	1437
0	1	0	2026	1770	922	3046	1437
1	4	2	2022	1764	917	3031	1433
0	1	0	2028	1763	922	3046	1448
0	1	0	2028	1771	923	3046	1436
1	2	0	2028	1770	922	3045	1437
1	1	1	2027	1770	923	3048	1439
0	4	2	2024	1767	924	3047	1438
1	4	3	2030	1774	925	3048	1436
0	0	0	2029	1772	924	3046	1437
0	1	0	2028	1771	925	3047	1435
1	0	6	2028	1769	924	3047	1436
1	1	0	2026	1764	921	3041	1433
1	1	0	2029	1766	916	3043	1435
0	0	5	2028	1771	922	3045	1436
0	0	0	2027	1770	923	3045	1436
0	0	0	2022	1760	919	3038	1427
0	1	0	2027	1769	924	3046	1436
0	2	2	2028	1770	925	3049	1439
1	4	3	2030	1773	926	3047	1438
2	1	3	2027	1769	922	3045	1435
0	0	1	2028	1770	917	3042	1433
1	3	1	2027	1770	925	3045	1437
2	2	2	2028	1770	922	3045	1436
1	0	2	2027	1770	923	3047	1436
0	1	2	2027	1766	918	3036	1431
0	0	0	2027	1770	915	3041	1433
0	0	0	2027	1770	925	3050	1438
0	0	3	2029	1771	923	3046	1436
0	0	0	2028	1771	924	3045	1437
0	1	0	2023	1764	917	3039	1431
0	1	0	2025	1767	922	3045	1435
0	0	0	2027	1770	921	3046	1435
1	2	0	2029	1767	922	3046	1436
0	0	2	2028	1770	925	3048	1438
2	3	0	2031	1773	925	3049	1437
1	0	1	2031	1771	925	3047	1437
3	0	0	2028	1771	922	3044	1436
1	1	0	2024	1764	918	3039	1431
2	0	2	2028	1770	918	3045	1432
1	2	0	2030	1771	924	3044	1437
1	2	1	2028	1770	922	3046	1437
0	0	0	2021	1762	917	3038	1431
0	1	0	2027	1770	922	3050	1439
0	1	1	2031	1773	926	3048	1437
0	0	0	2030	1772	923	3045	1437
1	2	0	2024	1767	922	3044	1436
0	1	0	2026	1771	919	3045	1436
0	1	0	2028	1769	921	3047	1437
1	2	0	2028	1769	925	3046	1436
3	0	3	2027	1770	924	3045	1437
0	1	1	2027	1766	919	3034	1433
0	0	0	2029	1771	919	3041	1431
0	0	0	2029	1770	923	3045	1434
1	2	0	2029	1770	922	3045	1437
1	1	0	2028	1771	922	3046	1438
0	0	1	2022	1764	912	3036	1431
1	0	2	2027	1769	921	3045	1435
0	0	5	2027	1770	924	3048	1440
0	0	0	2031	1774	925	3049	1439
0	1	0	2025	1766	920	3043	1436
1	3	3	2030	1772	923	3046	1435
1	0	0	2029	1770	923	3046	1437
0	0	0	2028	1771	924	3045	1436
0	4	3	2027	1769	922	3045	1435
0	0	0	2028	1769	922	3041	1430
1	3	2	2029	1771	923	3045	1434
0	1	3	2026	1769	923	3046	1436
3	0	0	2028	1771	922	3046	1437
0	1	0	2023	1764	917	3037	1429
1	0	1	2023	1762	919	3040	1432
0	0	0	2028	1769	924	3047	1438
1	0	2	2029	1772	924	3045	1437
0	2	1	2029	1770	924	3046	1437
0	1	2	2022	1762	918	3039	1431
1	4	3	2027	1770	923	3045	1436
0	1	0	2029	1770	924	3046	1436
1	3	5	2027	1770	923	3046	1438
0	1	0	2027	1770	922	3046	1437
1	0	3	2026	1765	923	3047	1439
1	0	0	2031	1773	927	3050	1438
0	2	0	2030	1773	925	3046	1437
1	1	0	2029	1772	924	3046	1438
0	0	6	2025	1770	918	3040	1429
0	1	0	2027	1764	922	3045	1438
1	1	2	2027	1769	923	3046	1437
0	1	0	2030	1772	920	3045	1437
0	2	3	2023	1765	918	3036	1428
0	1	2	2023	1763	917	3033	1428
0	0	0	2027	1768	922	3042	1435
0	0	0	2028	1770	923	3044	1437
0	2	0	2027	1771	923	3049	1439
0	1	7	2024	1769	924	3045	1436
2	0	2	2029	1769	919	3038	1434
0	0	4	2027	1770	922	3045	1436
0	1	0	2026	1770	922	3045	1437
2	0	2	2028	1770	922	3044	1436
0	1	0	2026	1769	917	3041	1430
1	1	0	2025	1769	921	3038	1433
1	1	0	2028	1769	923	3044	1437
1	1	1	2027	1770	924	3047	1439
0	0	0	2025	1766	917	3042	1433
0	0	2	2029	1772	925	3046	1437
1	2	1	2028	1771	924	3041	1436
1	1	0	2027	1770	923	3044	1435
0	2	1	2022	1762	920	3043	1433
0	2	0	2022	1763	917	3041	1433
0	1	0	2028	1771	924	3045	1431
0	0	2	2027	1770	922	3046	1434
0	0	4	2027	1770	924	3043	1436
2	0	3	2027	1768	923	3046	1435
1	0	6	2022	1767	919	3043	1433
1	0	5	2028	1769	922	3044	1434
3	0	0	2027	1770	922	3048	1438
0	0	0	2029	1773	926	3049	1439
0	0	0	2027	1764	920	3038	1430
0	1	0	2021	1765	920	3044	1434
0	0	0	2027	1770	923	3046	1437
