# Supplementary material for: Assisting hand gesture classification and rehabilitation assessment via sEMG and finger motion data
Source: Front Bioeng Biotechnol. 2026 Jan 8;13:1751763. doi: 10.3389/fbioe.2025.1751763 (PMC12823985; doi:10.3389/fbioe.2025.1751763)
Supplement: Supplementary file 1 [file DataSheet1.zip › dataset/function 0/2/3/5.csv]

channel_2	channel_3	channel_6	pinky	ring finger	middle finger	forefinger	thumb
0	0	0	2027	1753	916	3051	1436
1	2	0	2030	1759	924	3059	1440
0	2	0	2030	1759	923	3060	1442
0	1	0	2030	1760	924	3058	1440
0	0	1	2024	1754	916	3056	1440
0	1	0	2033	1763	925	3062	1443
2	0	3	2025	1758	922	3059	1439
2	0	5	2031	1760	924	3059	1442
1	0	4	2027	1762	922	3054	1439
0	1	2	2031	1763	920	3053	1439
1	0	2	2031	1766	926	3053	1438
2	0	0	2029	1764	921	3052	1438
1	0	0	2029	1764	924	3052	1439
0	0	5	2028	1760	916	3046	1433
0	0	1	2029	1763	923	3052	1439
3	0	6	2025	1765	922	3053	1439
1	4	2	2028	1765	923	3052	1439
0	2	0	2023	1756	917	3046	1434
1	1	0	2025	1757	918	3043	1429
1	0	6	2029	1765	923	3053	1439
0	1	1	2029	1765	924	3053	1440
0	3	2	2029	1765	924	3044	1434
1	2	1	2017	1758	922	3050	1438
0	0	0	2028	1765	924	3055	1441
0	1	0	2028	1765	924	3052	1439
0	0	0	2024	1757	917	3047	1436
0	0	0	2029	1764	925	3052	1438
0	0	0	2029	1765	923	3051	1437
0	0	0	2028	1765	923	3053	1438
0	2	5	2028	1764	922	3053	1439
0	2	2	2029	1766	927	3055	1440
0	0	0	2030	1767	925	3053	1440
1	0	5	2030	1765	924	3053	1440
0	0	0	2029	1763	924	3051	1439
1	2	2	2024	1759	917	3046	1430
1	0	2	2028	1764	923	3052	1439
1	3	0	2028	1764	924	3052	1438
0	0	2	2028	1765	922	3053	1439
1	2	2	2023	1758	916	3042	1436
0	1	0	2030	1766	926	3055	1440
1	4	0	2031	1767	924	3053	1438
0	1	0	2030	1764	922	3052	1439
1	0	0	2028	1765	923	3052	1439
1	3	0	2026	1763	923	3051	1438
2	0	2	2028	1764	922	3053	1442
0	1	2	2028	1763	922	3055	1438
0	0	0	2031	1767	927	3054	1439
0	0	0	2029	1766	923	3053	1438
1	3	0	2029	1761	919	3047	1435
1	1	4	2028	1765	924	3053	1438
0	3	0	2028	1765	924	3056	1442
1	0	0	2030	1767	928	3053	1439
0	1	3	2024	1760	917	3046	1432
0	0	1	2029	1764	924	3053	1438
0	1	3	2030	1764	923	3053	1439
0	0	0	2027	1764	923	3053	1438
1	3	0	2022	1761	921	3050	1438
0	3	2	2029	1763	923	3053	1436
1	0	0	2027	1762	919	3047	1437
2	0	0	2029	1765	924	3053	1441
0	1	2	2031	1765	923	3052	1439
1	0	0	2026	1764	924	3050	1438
0	1	2	2029	1765	923	3045	1434
0	1	0	2027	1763	919	3052	1438
0	0	2	2028	1764	923	3052	1438
1	3	4	2029	1766	924	3051	1440
2	0	2	2025	1759	918	3047	1436
1	0	0	2030	1768	924	3053	1440
1	0	3	2031	1766	923	3052	1439
0	2	0	2030	1766	923	3053	1439
3	4	2	2024	1759	921	3049	1437
0	1	0	2028	1765	922	3053	1439
1	0	4	2028	1765	922	3046	1434
1	3	2	2029	1765	923	3050	1438
0	1	0	2027	1764	923	3051	1437
0	1	0	2029	1764	923	3046	1437
0	0	2	2027	1765	927	3054	1441
1	4	2	2031	1767	925	3053	1440
0	0	5	2028	1764	923	3051	1437
1	3	0	2030	1764	922	3052	1439
0	0	2	2024	1759	918	3042	1431
1	1	4	2028	1764	925	3050	1439
3	0	0	2027	1765	925	3053	1443
1	1	2	2031	1768	926	3052	1440
0	0	0	2026	1761	919	3047	1435
0	0	0	2030	1767	924	3053	1438
1	0	6	2030	1766	923	3052	1434
0	0	0	2029	1765	924	3054	1438
0	0	0	2027	1763	925	3050	1437
0	1	1	2028	1764	920	3052	1439
2	0	0	2021	1756	920	3049	1437
3	0	0	2029	1765	922	3054	1440
0	1	1	2028	1766	924	3052	1439
0	1	1	2025	1757	920	3049	1435
3	0	5	2029	1766	927	3054	1440
0	1	0	2031	1768	926	3053	1440
0	0	0	2028	1764	924	3052	1438
1	3	3	2029	1759	924	3051	1438
0	1	3	2024	1759	916	3043	1433
1	0	6	2029	1763	924	3053	1439
2	0	0	2029	1768	927	3054	1441
0	0	4	2031	1767	925	3054	1440
0	1	0	2027	1763	921	3051	1438
1	0	2	2029	1765	924	3053	1439
0	0	0	2022	1755	913	3045	1436
0	1	0	2029	1766	923	3051	1439
0	3	2	2027	1766	924	3052	1439
2	0	2	2028	1763	920	3045	1434
1	4	2	2027	1763	923	3053	1440
0	1	2	2031	1767	926	3055	1440
1	0	0	2028	1767	926	3053	1438
0	0	0	2022	1756	920	3046	1433
0	1	0	2028	1764	923	3053	1439
1	0	3	2029	1765	924	3052	1439
0	1	2	2029	1765	924	3053	1441
0	0	0	2030	1768	927	3057	1442
1	0	0	2027	1762	922	3051	1438
0	0	0	2030	1766	925	3053	1438
0	0	0	2030	1766	924	3042	1426
1	5	4	2025	1759	915	3044	1433
0	0	3	2028	1762	920	3046	1433
0	0	0	2030	1766	922	3053	1438
0	1	3	2029	1767	922	3054	1438
0	1	0	2030	1767	924	3054	1439
1	0	2	2025	1761	919	3048	1432
1	2	4	2030	1765	925	3054	1439
0	0	0	2029	1766	923	3052	1439
0	1	0	2028	1765	925	3054	1441
0	1	0	2028	1763	925	3053	1439
0	0	0	2031	1767	924	3053	1437
0	1	0	2030	1764	922	3052	1438
1	2	2	2028	1763	923	3051	1439
0	2	3	2029	1766	922	3051	1437
1	2	2	2028	1758	922	3045	1431
2	0	0	2029	1763	922	3052	1436
0	0	0	2027	1765	924	3052	1439
0	1	2	2028	1766	924	3051	1441
0	0	3	2024	1759	917	3048	1435
1	3	2	2025	1755	912	3045	1433
0	1	2	2029	1765	925	3050	1438
1	3	5	2027	1765	922	3052	1438
1	0	6	2029	1765	924	3051	1438
0	2	5	2020	1756	927	3049	1436
2	0	0	2029	1764	924	3050	1436
0	0	0	2029	1765	921	3048	1433
1	0	0	2029	1765	924	3053	1441
0	1	3	2029	1766	925	3054	1440
3	0	0	2031	1766	925	3049	1435
0	0	2	2029	1764	924	3052	1437
0	1	2	2029	1765	923	3052	1438
2	0	0	2029	1765	925	3052	1438
0	1	3	2024	1759	918	3040	1429
1	1	0	2029	1765	923	3051	1439
0	1	2	2028	1765	924	3051	1439
0	1	0	2029	1765	925	3055	1442
1	2	1	2020	1763	919	3051	1438
0	0	0	2022	1758	916	3044	1434
2	0	0	2029	1765	923	3051	1439
0	5	4	2029	1764	922	3052	1437
0	2	5	2029	1764	925	3053	1438
0	1	2	2027	1762	924	3054	1441
0	3	2	2030	1768	927	3055	1438
0	2	0	2027	1760	921	3051	1438
0	1	6	2029	1765	922	3052	1438
0	0	0	2029	1765	924	3050	1439
0	1	0	2021	1760	921	3046	1430
0	0	0	2028	1764	923	3049	1438
1	3	3	2025	1764	924	3052	1438
0	3	5	2028	1765	923	3051	1439
0	1	1	2023	1759	918	3049	1434
0	1	2	2030	1767	925	3054	1440
1	0	5	2030	1767	925	3052	1439
1	0	0	2029	1765	925	3050	1438
1	0	0	2027	1762	922	3050	1439
1	0	3	2024	1761	921	3049	1438
1	0	6	2029	1765	924	3055	1441
2	0	0	2031	1765	919	3049	1437
1	3	2	2031	1768	924	3054	1440
2	0	0	2028	1765	923	3051	1439
0	1	0	2029	1763	919	3042	1433
2	0	0	2027	1764	922	3050	1438
0	1	2	2027	1765	923	3054	1439
2	0	0	2031	1768	926	3052	1440
1	3	1	2025	1759	918	3045	1432
0	1	2	2029	1764	922	3052	1438
1	2	2	2029	1767	922	3052	1439
1	2	6	2029	1765	924	3051	1439
0	2	2	2019	1761	921	3049	1437
0	1	2	2028	1765	921	3049	1440
1	2	2	2029	1763	916	3042	1436
0	0	0	2027	1767	926	3054	1442
1	0	2	2029	1768	926	3052	1439
0	0	6	2028	1764	924	3052	1439
0	2	2	2026	1766	923	3047	1434
0	1	0	2025	1762	921	3051	1437
0	0	0	2028	1765	922	3051	1438
2	0	0	2029	1765	923	3054	1440
0	1	2	2026	1762	921	3045	1434
0	1	0	2031	1767	924	3054	1439
2	0	4	2029	1766	925	3052	1439
0	0	0	2028	1765	924	3051	1439
0	0	5	2024	1759	917	3047	1436
0	0	0	2028	1765	924	3052	1439
0	2	2	2029	1765	922	3044	1425
2	0	4	2029	1767	925	3051	1439
1	2	1	2027	1764	924	3051	1440
0	1	0	2030	1766	924	3051	1435
1	0	0	2027	1763	923	3052	1440
0	1	1	2030	1768	924	3052	1440
1	0	0	2029	1766	925	3052	1438
1	3	2	2030	1765	924	3051	1437
0	1	0	2023	1759	919	3045	1433
0	1	0	2028	1765	923	3052	1441
0	0	5	2030	1768	925	3055	1439
0	0	2	2031	1768	925	3053	1439
0	0	0	2030	1767	926	3054	1441
1	3	3	2028	1765	922	3050	1438
1	1	5	2029	1765	920	3050	1438
2	0	1	2027	1764	921	3051	1437
0	1	0	2027	1762	920	3046	1433
0	0	0	2028	1763	924	3054	1441
1	2	3	2030	1768	924	3052	1441
0	0	0	2030	1766	922	3051	1439
0	0	3	2025	1759	919	3043	1431
0	0	2	2028	1764	923	3050	1438
0	2	0	2027	1764	923	3050	1438
0	0	0	2029	1764	923	3049	1438
0	0	0	2021	1756	920	3049	1435
1	2	0	2028	1764	921	3051	1438
2	0	1	2028	1764	923	3051	1438
0	0	0	2030	1769	926	3053	1441
0	1	0	2030	1766	923	3052	1439
0	0	5	2030	1766	924	3045	1433
0	0	6	2028	1764	923	3051	1438
0	0	0	2028	1765	923	3052	1439
3	0	1	2029	1767	923	3053	1439
2	0	2	2028	1764	923	3049	1435
1	4	0	2025	1761	917	3044	1431
1	3	1	2027	1764	923	3051	1438
0	1	0	2028	1764	924	3051	1437
0	1	0	2028	1764	923	3050	1439
0	1	4	2024	1759	920	3044	1439
1	3	0	2030	1767	927	3054	1440
0	0	5	2031	1767	923	3053	1438
1	2	2	2029	1766	925	3051	1439
1	3	2	2027	1762	921	3050	1437
0	0	0	2028	1766	924	3051	1436
0	1	0	2024	1762	921	3049	1437
1	3	2	2028	1768	921	3052	1438
0	0	0	2027	1765	921	3051	1438
0	1	0	2024	1760	919	3047	1435
1	3	2	2030	1766	927	3053	1442
0	1	0	2028	1765	923	3050	1439
1	2	1	2026	1766	923	3051	1435
0	0	1	2029	1765	923	3051	1439
0	4	0	2019	1759	918	3043	1432
0	0	5	2029	1765	924	3051	1439
0	0	2	2029	1766	924	3054	1443
0	0	2	2029	1768	924	3051	1438
2	0	1	2026	1763	922	3051	1437
0	2	2	2028	1765	924	3052	1439
0	0	2	2027	1761	919	3050	1438
0	3	1	2029	1766	925	3056	1442
0	2	0	2031	1769	926	3053	1439
0	0	5	2030	1761	921	3045	1433
1	4	0	2028	1765	922	3052	1439
1	2	0	2029	1766	923	3052	1437
0	1	0	2028	1766	924	3052	1438
0	0	2	2023	1759	917	3043	1433
1	1	2	2029	1765	924	3051	1437
0	0	0	2031	1768	925	3052	1439
0	1	0	2028	1765	923	3053	1438
0	1	0	2028	1765	923	3052	1439
0	1	0	2023	1756	920	3049	1436
2	0	2	2028	1766	923	3052	1440
1	1	0	2029	1765	919	3046	1431
2	3	1	2030	1768	927	3056	1440
0	0	1	2031	1769	923	3053	1439
0	1	0	2029	1767	923	3048	1436
0	1	0	2026	1763	922	3051	1438
0	1	1	2027	1766	923	3051	1438
1	0	2	2030	1765	924	3051	1438
1	0	2	2025	1759	919	3042	1432
2	0	2	2029	1763	923	3052	1438
0	0	3	2023	1765	925	3054	1442
0	0	1	2031	1767	924	3055	1438
0	1	0	2028	1760	920	3050	1437
0	1	2	2032	1764	924	3052	1439
3	0	0	2029	1765	924	3051	1439
0	0	0	2029	1766	920	3053	1430
1	5	2	2028	1766	926	3055	1441
0	2	0	2030	1767	926	3055	1440
1	4	0	2031	1767	923	3053	1423
0	0	2	2022	1758	920	3050	1437
0	0	2	2028	1765	924	3051	1440
0	0	2	2028	1765	924	3051	1439
0	2	0	2022	1762	920	3046	1432
0	1	0	2030	1763	922	3050	1439
0	2	0	2029	1765	923	3051	1439
0	0	2	2026	1766	924	3055	1441
0	1	2	2024	1760	921	3049	1431
0	1	0	2031	1768	924	3054	1438
0	0	3	2030	1766	923	3053	1440
0	1	0	2024	1766	924	3053	1439
1	1	2	2026	1764	921	3051	1438
1	3	0	2028	1766	922	3052	1439
1	0	5	2031	1769	926	3054	1441
0	0	0	2031	1760	915	3044	1435
0	1	0	2030	1766	924	3054	1439
0	0	0	2030	1765	924	3051	1439
1	1	2	2028	1765	920	3046	1433
0	1	0	2029	1766	924	3053	1440
0	0	6	2030	1765	925	3054	1438
0	0	1	2025	1760	919	3047	1437
2	0	6	2029	1767	923	3052	1438
0	0	2	2029	1765	924	3052	1437
1	0	4	2029	1766	923	3053	1438
2	0	3	2028	1766	923	3051	1439
0	1	0	2029	1766	923	3053	1438
0	1	0	2029	1766	926	3055	1442
1	1	0	2033	1768	924	3054	1438
2	0	2	2030	1766	924	3052	1438
2	0	2	2025	1760	918	3041	1432
2	0	2	2029	1765	923	3052	1437
1	4	1	2028	1765	924	3052	1437
1	1	0	2027	1765	924	3051	1438
0	1	0	2023	1760	918	3046	1435
0	1	0	2029	1767	920	3052	1439
0	0	0	2029	1765	924	3052	1437
0	1	0	2029	1766	924	3053	1440
1	1	0	2029	1766	923	3051	1438
1	0	2	2025	1764	922	3050	1438
0	0	1	2028	1765	923	3052	1438
0	1	0	2029	1762	921	3050	1438
0	2	0	2028	1765	922	3052	1438
0	1	0	2028	1765	922	3052	1439
0	2	3	2029	1764	920	3047	1434
0	1	0	2030	1768	926	3054	1439
1	2	0	2029	1766	923	3052	1438
0	1	0	2028	1766	925	3052	1438
0	1	2	2023	1759	918	3044	1432
0	2	3	2029	1765	924	3053	1438
1	3	0	2029	1766	924	3051	1439
1	0	3	2028	1765	923	3051	1439
0	1	0	2022	1762	922	3051	1438
0	1	0	2030	1767	927	3057	1439
0	0	0	2031	1767	919	3050	1437
0	0	0	2030	1766	924	3052	1438
2	0	2	2028	1766	924	3051	1439
1	0	4	2028	1765	923	3052	1439
0	2	3	2028	1766	922	3047	1434
0	0	6	2026	1764	925	3054	1441
0	0	3	2030	1768	923	3052	1439
1	3	0	2030	1767	924	3052	1438
0	0	5	2023	1760	916	3043	1432
0	0	0	2029	1766	923	3052	1438
1	3	2	2029	1767	925	3053	1439
3	0	2	2028	1765	925	3049	1439
1	0	1	2024	1758	919	3049	1436
2	0	1	2029	1766	924	3053	1441
0	0	0	2025	1765	923	3056	1433
1	3	3	2031	1767	924	3053	1438
0	2	0	2029	1766	925	3052	1439
0	0	0	2030	1767	922	3048	1434
2	0	1	2027	1764	922	3051	1438
1	1	1	2026	1766	923	3053	1437
0	1	0	2028	1765	924	3053	1437
2	0	2	2028	1766	918	3053	1438
0	1	6	2026	1761	918	3045	1431
0	1	0	2029	1765	924	3051	1439
2	0	0	2030	1766	922	3053	1437
0	2	0	2027	1766	924	3053	1437
0	2	1	2021	1758	917	3045	1434
0	0	5	2028	1765	923	3051	1438
2	0	3	2030	1765	922	3052	1437
2	0	0	2028	1766	924	3055	1441
0	0	0	2030	1767	925	3055	1439
1	4	4	2031	1767	924	3054	1439
0	2	6	2023	1756	919	3048	1436
1	1	2	2029	1766	926	3050	1439
0	0	0	2029	1766	923	3052	1438
2	0	3	2026	1761	920	3045	1431
1	0	1	2025	1766	922	3053	1439
0	0	2	2030	1766	920	3048	1439
0	2	2	2030	1767	926	3051	1438
0	1	0	2030	1767	924	3053	1439
0	2	0	2024	1760	915	3045	1431
0	0	3	2028	1765	923	3052	1437
0	1	0	2028	1766	924	3053	1439
0	0	2	2027	1765	924	3053	1437
0	0	0	2025	1763	922	3051	1437
0	0	0	2028	1767	923	3055	1442
0	0	0	2027	1759	918	3045	1437
0	0	3	2031	1769	925	3054	1438
2	0	0	2029	1766	923	3051	1439
0	0	0	2030	1767	919	3045	1434
1	2	0	2026	1763	920	3052	1438
0	1	0	2029	1765	922	3051	1438
1	2	0	2029	1766	923	3053	1439
0	1	0	2025	1760	916	3042	1431
2	0	1	2029	1766	922	3053	1439
0	1	0	2026	1768	925	3057	1442
1	0	0	2029	1767	924	3052	1439
1	0	0	2028	1766	924	3052	1439
2	0	1	2025	1758	919	3047	1437
0	0	5	2027	1766	924	3052	1440
0	1	2	2030	1767	925	3043	1430
0	0	2	2027	1763	920	3044	1434
0	0	1	2027	1760	918	3044	1432
1	1	1	2029	1765	925	3050	1438
1	1	5	2029	1765	923	3052	1438
0	0	3	2029	1766	924	3054	1441
1	1	0	2026	1760	919	3044	1434
1	1	5	2029	1766	923	3052	1438
0	0	6	2029	1766	925	3051	1439
0	1	1	2027	1764	924	3052	1439
0	0	5	2027	1763	922	3051	1441
0	0	3	2030	1768	927	3054	1441
0	0	4	2031	1768	923	3053	1440
1	1	0	2029	1766	923	3052	1438
0	1	0	2029	1766	923	3052	1437
0	0	2	2028	1761	920	3043	1433
0	0	2	2029	1766	920	3052	1437
0	1	0	2029	1766	923	3052	1438
0	0	0	2029	1766	924	3052	1437
1	0	1	2022	1757	916	3045	1433
2	0	2	2025	1760	917	3044	1431
1	1	2	2029	1767	923	3051	1438
2	0	2	2027	1766	922	3051	1439
2	0	2	2028	1766	924	3051	1437
0	2	5	2022	1761	919	3049	1438
2	0	3	2028	1766	925	3051	1439
1	0	3	2024	1766	921	3051	1439
1	4	2	2030	1768	926	3055	1440
0	2	0	2031	1768	923	3053	1439
