# Supplementary material for: Assisting hand gesture classification and rehabilitation assessment via sEMG and finger motion data
Source: Front Bioeng Biotechnol. 2026 Jan 8;13:1751763. doi: 10.3389/fbioe.2025.1751763 (PMC12823985; doi:10.3389/fbioe.2025.1751763)
Supplement: Supplementary file 1 [file DataSheet1.zip › dataset/function 0/2/3/6.csv]

channel_2	channel_3	channel_6	pinky	ring finger	middle finger	forefinger	thumb
0	3	0	2357	2510	939	2004	1672
0	2	2	2349	2499	932	1996	1666
2	0	0	2356	2509	940	2005	1672
0	0	1	2357	2510	940	2007	1675
1	0	0	2358	2511	941	2005	1673
1	0	0	2352	2506	937	2004	1670
1	0	0	2356	2510	941	2003	1670
2	0	1	2354	2510	941	2005	1673
0	1	1	2354	2509	943	2008	1674
3	0	0	2358	2511	941	2004	1673
0	1	2	2038	1588	921	3263	1428
0	1	2	2038	1585	919	3263	1432
1	0	0	2034	1584	921	3263	1431
0	1	3	2037	1584	918	3264	1431
0	2	2	2031	1577	911	3258	1424
0	1	0	2036	1584	919	3263	1431
0	1	2	2035	1584	917	3265	1430
0	0	0	2036	1582	918	3264	1432
0	1	2	2030	1576	913	3262	1433
2	0	2	2037	1585	920	3267	1433
0	0	0	2039	1582	918	3263	1431
0	1	0	2038	1585	918	3264	1432
0	2	0	2031	1582	918	3264	1431
1	0	3	2031	1581	915	3261	1426
0	1	0	2037	1583	917	3263	1431
0	1	2	2037	1583	919	3262	1432
2	0	0	2036	1584	917	3262	1431
0	0	0	2039	1586	920	3264	1433
2	0	0	2035	1577	909	3255	1422
0	2	0	2036	1585	918	3262	1431
0	0	1	2037	1584	917	3263	1429
0	1	2	2035	1583	919	3261	1432
2	0	0	2031	1575	910	3253	1423
1	0	1	2036	1583	918	3260	1430
0	1	0	2036	1583	918	3260	1429
0	1	2	2036	1586	921	3266	1433
0	2	5	2035	1585	919	3262	1432
0	3	0	2037	1583	912	3260	1430
1	0	0	2036	1584	918	3262	1431
0	3	0	2035	1585	919	3262	1431
0	0	0	2036	1584	917	3261	1431
2	0	0	2036	1581	914	3255	1424
0	1	0	2036	1584	918	3261	1431
0	1	0	2036	1585	918	3261	1432
0	1	0	2036	1585	919	3264	1434
0	1	1	2036	1584	920	3261	1430
0	1	1	2028	1579	914	3254	1424
2	0	0	2036	1585	918	3262	1430
0	1	1	2036	1584	917	3261	1429
0	1	2	2035	1584	917	3260	1430
1	0	2	2030	1575	913	3258	1429
0	0	0	2037	1586	919	3265	1428
1	2	5	2039	1583	919	3262	1431
0	2	2	2036	1588	919	3265	1433
0	0	0	2038	1588	919	3263	1432
1	2	0	2035	1585	918	3260	1428
0	4	6	2036	1586	917	3261	1431
0	0	0	2037	1586	918	3261	1431
1	0	0	2036	1587	919	3261	1432
0	1	0	2032	1578	909	3253	1423
0	0	0	2036	1585	919	3261	1430
1	0	4	2036	1585	920	3261	1430
1	3	1	2036	1585	919	3263	1432
0	1	0	2036	1585	919	3258	1430
0	1	0	2030	1577	911	3251	1421
1	0	2	2035	1585	918	3260	1430
1	2	1	2035	1585	918	3250	1426
0	0	1	2035	1585	917	3261	1429
0	1	0	2033	1585	920	3264	1434
0	0	0	2038	1584	914	3261	1430
0	0	6	2035	1585	918	3260	1427
0	0	2	2038	1586	919	3261	1430
0	0	0	2037	1586	918	3260	1430
0	0	2	2036	1580	915	3253	1424
0	1	0	2035	1585	917	3260	1431
1	2	2	2036	1585	919	3259	1430
0	1	0	2036	1583	919	3260	1429
1	0	0	2030	1578	911	3256	1426
0	1	0	2037	1588	919	3264	1431
0	1	3	2039	1588	921	3260	1429
0	0	2	2037	1587	918	3259	1430
0	1	1	2035	1586	917	3261	1431
0	1	0	2031	1578	913	3255	1427
0	3	3	2036	1586	917	3260	1426
1	0	2	2037	1581	915	3259	1431
0	0	0	2038	1589	920	3262	1430
0	2	2	2037	1588	919	3260	1431
0	1	1	2036	1588	918	3263	1433
0	0	0	2037	1590	921	3261	1431
0	1	1	2039	1589	918	3260	1429
0	2	0	2033	1582	913	3252	1424
0	1	2	2037	1587	918	3258	1428
0	0	0	2037	1588	917	3257	1432
0	2	2	2037	1588	911	3259	1428
1	2	3	2030	1584	916	3256	1428
0	2	0	2038	1590	919	3260	1430
0	1	2	2031	1587	916	3260	1431
0	0	5	2037	1590	921	3262	1431
0	1	2	2039	1591	922	3259	1430
0	0	1	2037	1588	916	3253	1423
0	2	0	2036	1587	918	3255	1428
0	2	0	2036	1588	919	3258	1430
0	4	2	2035	1588	919	3258	1430
0	0	5	2029	1582	912	3251	1422
0	2	0	2037	1588	919	3257	1428
0	1	0	2037	1586	919	3259	1430
0	1	0	2036	1589	918	3260	1431
0	0	0	2040	1592	921	3259	1429
1	2	1	2031	1583	913	3251	1425
0	1	2	2038	1589	919	3258	1429
0	1	1	2036	1587	917	3256	1429
1	0	6	2037	1588	917	3257	1427
0	0	0	2034	1586	918	3256	1428
0	0	0	2032	1587	917	3255	1427
1	0	0	2036	1588	918	3258	1428
1	3	2	2039	1591	921	3261	1431
0	0	0	2039	1589	920	3258	1429
0	0	0	2033	1583	913	3248	1424
1	0	0	2036	1588	917	3256	1428
1	3	2	2037	1588	918	3257	1428
0	0	0	2036	1589	918	3255	1430
0	0	0	2030	1581	913	3250	1424
0	0	0	2037	1588	919	3258	1430
0	2	2	2038	1590	919	3256	1429
0	1	1	2038	1589	920	3255	1425
0	0	0	2037	1588	919	3256	1429
1	2	4	2031	1584	914	3254	1428
0	1	2	2037	1588	917	3254	1427
0	2	6	2036	1587	918	3256	1429
0	1	1	2034	1587	918	3259	1430
2	0	0	2038	1591	921	3260	1433
1	2	2	2039	1587	914	3251	1422
1	4	1	2037	1587	919	3256	1429
1	4	2	2035	1588	919	3254	1429
2	0	0	2036	1587	916	3255	1426
0	0	0	2030	1580	912	3246	1421
0	0	2	2037	1588	917	3256	1428
0	0	0	2036	1588	917	3255	1428
0	0	0	2036	1587	919	3257	1431
1	0	2	2032	1585	915	3256	1428
0	0	0	2037	1588	919	3249	1424
0	2	2	2035	1588	915	3252	1422
0	0	0	2035	1582	916	3253	1427
0	0	0	2036	1590	919	3253	1429
0	2	1	2034	1587	918	3254	1428
0	0	0	2029	1591	914	3252	1422
0	0	0	2030	1586	916	3251	1427
1	3	1	2035	1589	917	3253	1422
0	1	2	2036	1588	917	3254	1429
0	1	0	2032	1583	924	3246	1421
1	0	0	2034	1589	918	3253	1430
0	0	0	2037	1591	921	3255	1430
0	0	0	2038	1591	919	3255	1428
0	0	0	2031	1583	913	3246	1424
0	1	1	2035	1587	917	3253	1427
2	0	0	2033	1587	912	3238	1423
0	0	2	2034	1588	916	3249	1426
0	1	1	2032	1587	915	3250	1426
0	3	1	2034	1582	915	3251	1425
0	0	0	2039	1592	917	3243	1425
1	0	2	2032	1587	923	3251	1427
0	0	4	2036	1588	919	3252	1427
0	0	0	2035	1587	916	3253	1428
0	1	1	2034	1588	914	3250	1422
1	0	0	2033	1589	921	3251	1429
0	0	0	2035	1589	919	3253	1428
1	0	0	2036	1589	919	3253	1430
0	0	0	2027	1584	912	3249	1427
0	0	0	2037	1592	920	3255	1429
0	3	0	2033	1590	917	3254	1429
0	1	2	2034	1589	919	3252	1429
0	0	1	2031	1581	912	3248	1426
0	1	0	2035	1587	916	3250	1423
2	0	0	2035	1584	911	3248	1426
1	0	6	2035	1589	916	3252	1427
0	3	0	2034	1588	917	3252	1428
0	1	2	2028	1584	915	3249	1424
1	0	6	2036	1586	912	3248	1427
0	0	0	2034	1585	916	3251	1428
0	0	0	2035	1588	918	3252	1428
2	0	0	2035	1588	918	3251	1428
0	0	0	2034	1584	911	3242	1420
0	3	3	2035	1589	917	3246	1425
0	1	0	2037	1592	921	3252	1431
0	2	3	2033	1586	914	3239	1425
2	0	0	2037	1591	917	3248	1429
0	0	1	2035	1590	919	3249	1427
0	1	0	2035	1589	920	3249	1428
0	1	0	2035	1588	917	3247	1428
2	0	0	2037	1590	918	3249	1428
2	0	3	2036	1590	918	3249	1428
0	1	0	2036	1591	919	3247	1431
2	0	0	2037	1594	920	3253	1431
0	2	5	2034	1590	914	3243	1424
3	0	0	2037	1592	917	3250	1427
0	1	5	2037	1591	919	3245	1424
0	1	2	2037	1591	918	3249	1429
0	1	1	2031	1583	911	3246	1425
0	0	2	2038	1594	920	3249	1428
0	1	0	2037	1591	917	3247	1427
1	0	0	2038	1592	917	3250	1429
0	1	0	2036	1591	918	3247	1428
0	0	0	2032	1585	914	3247	1427
0	0	0	2034	1589	918	3246	1428
0	1	1	2035	1590	918	3252	1431
0	2	2	2039	1594	921	3251	1431
2	0	0	2037	1593	919	3249	1430
0	4	5	2036	1589	919	3244	1425
2	0	0	2035	1590	918	3248	1428
0	0	0	2036	1591	918	3248	1428
2	0	0	2036	1590	925	3246	1429
2	0	2	2028	1584	910	3240	1421
0	0	4	2036	1591	924	3248	1430
1	0	2	2037	1592	919	3250	1432
0	1	0	2038	1592	921	3252	1431
1	0	2	2032	1587	911	3245	1428
1	3	0	2037	1589	919	3247	1425
0	0	1	2036	1586	913	3246	1426
1	2	3	2035	1591	917	3247	1430
0	1	2	2036	1592	917	3246	1430
2	0	1	2034	1589	917	3248	1433
0	0	1	2038	1592	919	3248	1431
0	0	0	2038	1591	917	3250	1429
0	0	2	2037	1592	917	3248	1429
3	0	0	2036	1590	916	3246	1430
1	0	0	2031	1583	912	3237	1424
0	1	3	2035	1590	917	3246	1429
1	0	1	2037	1589	917	3246	1428
1	1	0	2036	1591	919	3246	1430
2	0	2	2031	1581	912	3238	1425
0	3	4	2037	1593	917	3249	1431
0	3	0	2038	1595	919	3241	1426
0	2	0	2037	1593	918	3247	1430
0	1	4	2034	1590	918	3246	1430
0	0	2	2037	1591	915	3243	1428
1	0	4	2035	1589	918	3245	1428
2	2	2	2036	1590	917	3246	1429
0	2	5	2036	1593	919	3247	1428
1	0	2	2036	1593	917	3248	1433
1	2	2	2036	1593	918	3244	1429
2	0	3	2040	1596	921	3247	1431
0	1	1	2039	1594	918	3248	1429
1	0	0	2037	1593	918	3246	1429
0	3	0	2030	1585	906	3240	1425
0	0	3	2036	1592	919	3245	1430
2	0	2	2037	1592	919	3243	1429
1	0	1	2036	1592	916	3246	1429
0	0	0	2031	1586	915	3244	1432
0	0	0	2038	1595	921	3249	1428
2	0	0	2041	1588	917	3246	1429
0	3	5	2038	1593	918	3247	1430
3	0	0	2036	1589	919	3246	1429
1	0	0	2032	1589	913	3244	1424
0	2	6	2035	1591	916	3245	1429
1	0	0	2037	1592	918	3245	1429
0	3	0	2038	1595	919	3248	1430
1	4	0	2039	1594	920	3245	1431
1	0	0	2034	1590	915	3239	1422
0	1	1	2037	1594	918	3246	1429
3	0	2	2038	1593	919	3245	1429
1	0	0	2037	1593	919	3245	1429
2	0	1	2036	1588	911	3239	1424
0	0	2	2037	1592	919	3245	1432
0	1	6	2038	1595	919	3246	1422
0	1	0	2039	1596	921	3246	1430
2	0	0	2034	1591	916	3244	1430
1	0	2	2038	1593	912	3240	1428
1	0	1	2034	1592	917	3245	1429
1	0	0	2036	1593	919	3245	1431
0	1	1	2036	1592	919	3243	1430
2	0	0	2035	1589	913	3235	1422
1	0	5	2037	1594	917	3247	1433
0	1	0	2033	1595	921	3249	1431
1	3	0	2038	1593	918	3245	1429
1	0	0	2038	1593	917	3246	1430
0	2	5	2035	1590	915	3239	1425
0	2	0	2038	1594	918	3244	1430
0	1	1	2037	1591	918	3242	1429
0	1	1	2038	1594	919	3244	1431
1	0	0	2036	1594	917	3241	1429
0	1	2	2036	1593	919	3242	1428
0	3	0	2037	1593	918	3243	1429
1	0	0	2036	1594	918	3244	1431
1	0	6	2038	1595	919	3240	1425
1	0	0	2038	1597	921	3243	1429
1	3	4	2037	1596	921	3245	1433
0	1	2	2038	1597	919	3243	1429
1	3	6	2034	1588	913	3236	1423
0	0	0	2037	1594	917	3242	1427
2	0	0	2036	1593	917	3240	1430
0	0	0	2036	1594	917	3241	1429
0	3	2	2030	1580	916	3240	1427
1	3	5	2037	1593	918	3241	1428
1	0	2	2036	1593	919	3242	1431
1	0	0	2037	1595	919	3246	1432
0	2	3	2037	1597	919	3245	1430
1	0	2	2037	1596	919	3236	1426
1	0	2	2035	1594	918	3241	1424
0	0	0	2036	1593	918	3240	1430
1	0	0	2037	1594	917	3243	1431
0	1	2	2035	1594	921	3245	1432
0	0	0	2036	1591	913	3236	1424
0	2	6	2036	1595	918	3238	1430
2	0	2	2037	1590	918	3241	1429
0	1	2	2037	1595	916	3241	1429
1	4	4	2028	1587	913	3230	1425
0	1	3	2037	1594	916	3241	1430
0	0	0	2037	1593	915	3237	1427
0	0	4	2037	1593	919	3242	1432
1	4	3	2034	1595	920	3244	1433
0	1	2	2036	1591	917	3241	1430
0	1	2	2037	1595	917	3241	1430
0	0	0	2036	1595	919	3240	1430
0	0	0	2037	1595	918	3241	1428
0	0	4	2031	1586	912	3235	1424
0	0	0	2036	1596	914	3239	1427
1	0	0	2039	1597	918	3240	1430
0	1	1	2038	1597	918	3241	1430
2	0	0	2037	1595	917	3240	1430
2	0	0	2031	1588	913	3231	1420
0	2	2	2037	1595	918	3241	1431
0	0	5	2038	1595	915	3241	1430
1	2	4	2037	1595	915	3241	1429
1	5	1	2031	1589	913	3239	1430
1	1	5	2037	1596	919	3239	1429
0	2	5	2035	1595	919	3241	1429
1	3	2	2037	1596	917	3240	1430
0	1	1	2035	1595	917	3239	1429
0	1	2	2036	1595	913	3233	1423
1	4	4	2037	1596	918	3242	1433
1	3	5	2039	1601	922	3240	1432
2	0	2	2038	1597	919	3239	1431
1	4	2	2034	1589	913	3228	1423
3	0	0	2033	1590	908	3232	1425
0	1	1	2037	1595	918	3239	1429
1	0	7	2037	1596	918	3240	1432
2	0	1	2038	1597	919	3243	1433
0	1	0	2032	1592	915	3237	1427
1	4	2	2037	1597	918	3240	1430
0	0	0	2036	1592	914	3236	1428
0	2	0	2038	1592	919	3238	1430
2	4	1	2035	1594	917	3236	1427
0	1	0	2033	1592	915	3238	1427
0	4	2	2033	1594	917	3238	1429
0	1	0	2038	1595	917	3239	1429
1	2	2	2037	1596	919	3238	1433
1	2	2	2035	1593	918	3236	1425
0	0	0	2039	1598	920	3240	1429
0	0	0	2038	1597	919	3237	1429
0	0	5	2038	1595	917	3238	1428
0	2	1	2033	1592	913	3232	1426
1	2	2	2031	1586	911	3229	1423
0	1	1	2037	1595	919	3241	1433
0	1	2	2039	1598	919	3241	1425
0	1	2	2041	1598	918	3239	1431
2	0	1	2034	1593	919	3238	1429
0	0	0	2037	1595	910	3233	1427
0	0	2	2035	1594	917	3237	1430
1	2	0	2039	1596	919	3239	1429
3	0	1	2037	1593	918	3237	1430
0	0	3	2036	1590	913	3230	1423
0	1	0	2036	1595	917	3240	1431
1	4	0	2039	1598	920	3243	1432
0	0	0	2038	1600	920	3239	1431
1	0	3	2033	1589	914	3227	1426
1	1	3	2037	1596	915	3239	1429
0	0	0	2038	1597	918	3237	1427
0	1	2	2037	1596	919	3238	1430
1	4	2	2032	1592	917	3235	1429
1	0	0	2030	1588	916	3234	1429
0	1	2	2037	1597	919	3240	1427
1	0	0	2037	1590	916	3238	1430
0	0	2	2039	1599	919	3239	1432
0	0	2	2036	1595	918	3236	1429
1	3	2	2036	1598	918	3237	1430
0	1	2	2038	1598	919	3235	1429
1	4	4	2037	1598	917	3236	1431
0	1	0	2034	1591	911	3229	1424
0	2	2	2037	1597	917	3232	1429
1	0	0	2039	1596	919	3235	1430
1	0	0	2038	1596	919	3235	1429
1	4	5	2031	1592	916	3235	1432
1	0	2	2036	1600	921	3237	1431
1	0	0	2040	1599	918	3235	1429
2	0	2	2036	1597	916	3234	1424
0	0	4	2036	1597	916	3235	1429
1	0	0	2038	1598	913	3228	1423
0	1	2	2036	1601	917	3235	1428
1	0	0	2037	1598	917	3234	1429
1	0	5	2038	1599	919	3234	1428
0	4	5	2032	1591	910	3230	1426
0	4	2	2037	1598	920	3236	1431
3	0	4	2041	1601	921	3236	1431
1	0	0	2038	1597	918	3234	1428
0	0	0	2037	1599	917	3234	1430
1	0	6	2031	1591	910	3228	1427
1	2	2	2037	1597	918	3233	1429
3	0	0	2036	1598	916	3234	1432
2	0	0	2039	1601	922	3234	1433
0	1	3	2039	1600	919	3235	1431
0	1	2	2033	1597	916	3234	1426
0	2	1	2037	1599	916	3234	1429
0	1	0	2037	1600	916	3233	1430
0	0	3	2034	1598	917	3233	1429
0	1	0	2033	1592	914	3227	1426
1	4	3	2037	1599	916	3232	1429
2	0	0	2037	1598	918	3232	1431
1	2	2	2038	1597	919	3236	1434
0	1	2	2035	1595	915	3227	1426
3	0	0	2039	1600	918	3232	1430
1	0	0	2037	1597	919	3228	1429
0	1	0	2037	1597	919	3233	1428
1	0	0	2036	1599	920	3234	1430
0	1	0	2028	1595	917	3231	1430
2	0	0	2035	1598	919	3233	1427
0	0	6	2038	1597	919	3232	1432
0	0	0	2039	1599	918	3234	1431
0	1	1	2038	1602	917	3234	1431
2	0	0	2038	1599	914	3228	1424
0	1	1	2038	1600	918	3233	1431
0	1	1	2036	1598	919	3233	1430
2	0	1	2038	1599	919	3232	1431
1	3	4	2033	1591	910	3222	1424
0	1	1	2037	1599	918	3233	1431
1	0	3	2038	1598	919	3232	1432
2	0	0	2036	1600	918	3236	1433
1	4	1	2032	1591	915	3232	1429
0	0	2	2039	1600	919	3229	1424
0	0	0	2035	1595	917	3231	1428
1	4	2	2036	1598	912	3230	1429
0	1	0	2038	1598	918	3229	1430
3	0	0	2035	1598	919	3234	1432
1	1	5	2034	1598	916	3233	1427
2	0	0	2037	1599	919	3231	1430
0	0	0	2036	1599	917	3231	1430
1	0	0	2038	1599	917	3234	1429
0	4	1	2032	1592	910	3221	1424
1	0	0	2037	1599	917	3231	1430
2	0	0	2035	1599	916	3231	1429
1	1	0	2037	1598	919	3230	1430
0	0	0	2032	1592	914	3225	1428
1	0	4	2038	1602	923	3234	1431
1	4	5	2038	1601	918	3225	1423
0	0	0	2037	1601	916	3231	1429
3	0	1	2034	1597	916	3230	1429
0	1	1	2037	1594	913	3229	1428
0	1	2	2036	1598	917	3230	1428
0	1	0	2034	1598	919	3232	1433
3	0	2	2041	1601	920	3233	1429
0	0	2	2037	1599	919	3231	1429
2	0	0	2036	1600	915	3221	1422
0	1	2	2037	1599	917	3230	1431
0	0	0	2037	1598	919	3231	1429
0	0	6	2037	1600	919	3231	1431
1	3	2	2032	1592	913	3222	1425
0	0	0	2037	1601	919	3236	1433
0	1	2	2038	1603	921	3234	1432
1	0	0	2038	1602	918	3232	1431
0	0	0	2030	1593	914	3226	1430
2	0	0	2037	1600	917	3225	1422
1	2	1	2025	1588	909	3226	1427
1	4	3	2038	1602	922	3234	1431
0	1	0	2039	1601	920	3232	1429
0	3	2	2036	1599	917	3223	1425
0	2	3	2037	1599	918	3230	1431
0	0	0	2036	1598	917	3230	1429
0	4	0	2038	1600	917	3230	1431
2	0	4	2037	1598	918	3235	1431
1	1	0	2035	1597	914	3225	1426
1	2	0	2040	1604	920	3232	1431
0	0	0	2036	1597	912	3225	1429
2	0	2	2031	1593	913	3227	1430
1	0	0	2038	1601	917	3228	1430
3	0	0	2038	1599	917	3227	1430
1	3	3	2040	1601	918	3228	1431
1	0	0	2038	1599	917	3229	1431
1	0	4	2037	1601	916	3223	1427
0	3	6	2038	1600	919	3230	1435
0	0	0	2040	1604	919	3230	1432
0	0	0	2041	1603	918	3229	1430
2	0	0	2034	1594	911	3221	1424
1	2	2	2038	1601	917	3223	1431
0	0	0	2037	1600	919	3228	1431
0	1	0	2037	1599	915	3227	1431
1	1	2	2031	1592	912	3223	1428
0	1	0	2037	1600	917	3227	1431
1	0	3	2039	1602	919	3229	1435
0	0	1	2041	1606	919	3230	1432
0	0	0	2038	1600	917	3227	1428
