# Supplementary material for: Assisting hand gesture classification and rehabilitation assessment via sEMG and finger motion data
Source: Front Bioeng Biotechnol. 2026 Jan 8;13:1751763. doi: 10.3389/fbioe.2025.1751763 (PMC12823985; doi:10.3389/fbioe.2025.1751763)
Supplement: Supplementary file 1 [file DataSheet1.zip › dataset/function 0/2/3/7.csv]

channel_2	channel_3	channel_6	pinky	ring finger	middle finger	forefinger	thumb
0	0	0	2030	1706	922	3118	1427
1	0	5	2030	1704	922	3117	1425
1	0	0	2027	1696	914	3107	1419
0	1	0	2030	1703	921	3117	1426
0	3	1	2030	1704	922	3119	1426
2	0	0	2031	1706	917	3117	1426
0	1	0	2020	1703	923	3117	1426
1	0	0	2032	1706	921	3110	1424
0	0	3	2032	1704	921	3115	1427
1	4	0	2028	1704	922	3117	1426
2	0	0	2031	1707	924	3118	1426
0	0	2	2032	1706	919	3112	1422
0	0	0	2031	1705	921	3117	1426
0	0	1	2030	1704	918	3118	1425
3	0	2	2030	1703	921	3116	1426
0	1	0	2030	1704	921	3117	1427
0	0	1	2026	1700	920	3112	1419
0	3	0	2034	1708	923	3117	1427
0	2	0	2031	1702	921	3118	1426
1	1	1	2031	1705	921	3117	1421
1	0	2	2030	1703	920	3117	1428
0	0	0	2032	1706	922	3119	1428
0	0	0	2033	1704	923	3118	1428
1	3	3	2031	1702	921	3116	1425
1	0	0	2030	1700	914	3108	1417
1	0	1	2031	1703	921	3117	1426
0	1	0	2030	1703	921	3117	1425
1	2	2	2031	1703	919	3115	1427
0	1	0	2025	1697	913	3105	1420
1	2	2	2030	1702	922	3116	1428
0	0	0	2031	1705	922	3121	1429
3	0	3	2033	1706	923	3118	1427
1	0	2	2024	1701	919	3115	1424
0	0	6	2030	1702	921	3115	1426
2	0	2	2029	1703	921	3117	1426
0	1	0	2027	1703	920	3117	1426
0	0	0	2029	1703	921	3115	1427
0	0	0	2028	1702	915	3111	1421
2	0	6	2029	1702	920	3116	1426
0	0	0	2031	1705	920	3117	1425
1	0	3	2031	1704	921	3115	1427
0	0	0	2030	1703	922	3117	1426
0	1	0	2023	1699	914	3108	1420
0	0	6	2030	1703	920	3116	1426
0	2	4	2031	1703	919	3116	1425
0	1	2	2030	1704	920	3111	1428
0	2	2	2021	1699	917	3115	1426
1	4	1	2031	1708	924	3119	1428
1	0	0	2033	1705	921	3117	1426
0	1	2	2031	1703	922	3116	1425
0	1	2	2031	1703	922	3116	1426
1	0	0	2029	1702	921	3114	1420
2	0	3	2031	1705	921	3117	1426
0	3	5	2030	1705	921	3116	1428
0	0	0	2030	1705	920	3116	1426
0	0	3	2028	1700	917	3110	1422
1	0	2	2033	1707	923	3119	1428
0	1	2	2033	1707	922	3117	1425
0	0	0	2029	1707	922	3115	1428
0	0	0	2031	1704	919	3117	1425
2	0	0	2025	1701	913	3108	1420
1	2	1	2031	1706	912	3116	1427
0	0	0	2031	1705	922	3116	1428
0	2	2	2031	1701	918	3115	1427
2	0	1	2026	1703	923	3119	1429
0	1	0	2033	1707	921	3116	1428
0	1	1	2033	1707	922	3117	1427
0	2	2	2031	1706	920	3119	1427
0	3	2	2031	1705	922	3116	1426
2	3	2	2031	1702	917	3110	1420
0	1	0	2031	1707	920	3117	1428
0	3	1	2029	1706	920	3116	1427
0	1	0	2031	1704	920	3116	1428
1	2	3	2026	1699	915	3111	1421
1	2	2	2031	1708	923	3118	1428
0	1	0	2030	1706	921	3116	1426
1	0	0	2030	1705	920	3116	1427
1	3	2	2031	1705	922	3110	1423
0	1	3	2025	1698	918	3114	1426
0	0	0	2032	1708	924	3116	1423
0	4	1	2033	1709	924	3118	1427
2	0	0	2031	1706	922	3116	1426
3	0	2	2030	1703	921	3115	1426
2	0	4	2028	1705	920	3113	1422
0	0	0	2030	1703	921	3116	1426
1	0	2	2031	1704	919	3116	1426
2	0	2	2030	1705	920	3116	1427
0	0	0	2027	1699	913	3109	1420
0	0	0	2030	1707	924	3118	1428
0	0	0	2033	1708	924	3118	1428
3	0	1	2032	1707	922	3115	1421
2	0	0	2023	1697	915	3109	1424
0	0	2	2031	1707	921	3115	1427
0	2	5	2030	1706	922	3119	1427
0	4	5	2031	1706	922	3119	1430
0	0	0	2029	1700	919	3117	1427
1	0	2	2030	1706	920	3115	1426
0	4	0	2031	1703	915	3111	1425
0	2	1	2032	1707	920	3115	1427
0	0	6	2031	1706	921	3116	1425
0	3	3	2032	1708	924	3119	1429
1	2	0	2031	1705	919	3111	1420
0	2	1	2032	1706	920	3117	1427
0	1	0	2031	1707	922	3115	1427
0	0	3	2031	1706	921	3116	1425
2	0	6	2025	1695	916	3106	1420
0	4	2	2030	1705	918	3116	1427
2	0	4	2030	1705	922	3117	1426
1	2	0	2030	1699	907	3112	1426
0	2	0	2028	1703	923	3119	1428
0	2	2	2034	1709	917	3111	1425
0	0	0	2030	1705	921	3107	1419
0	0	0	2029	1705	921	3116	1424
1	3	4	2028	1703	920	3114	1426
0	1	0	2029	1704	920	3116	1426
0	1	2	2027	1701	919	3113	1424
1	3	2	2031	1707	921	3115	1427
2	0	0	2033	1709	923	3117	1425
0	2	5	2027	1700	915	3109	1418
2	0	0	2031	1706	921	3115	1427
0	0	2	2032	1704	921	3116	1427
2	0	0	2031	1706	920	3116	1425
2	0	7	2028	1704	920	3115	1427
1	3	1	2030	1702	921	3115	1427
0	1	0	2030	1705	921	3117	1427
1	1	0	2030	1707	924	3119	1429
0	4	2	2032	1708	922	3117	1427
1	0	5	2030	1701	915	3111	1421
0	1	1	2031	1705	921	3109	1426
0	1	0	2030	1705	921	3115	1424
0	0	0	2030	1706	921	3114	1427
1	0	0	2026	1698	918	3109	1419
0	4	2	2030	1705	921	3116	1426
1	2	2	2030	1705	921	3116	1429
0	0	2	2032	1706	923	3118	1428
0	4	2	2030	1706	919	3113	1426
0	2	2	2023	1700	918	3112	1425
0	1	0	2030	1706	920	3115	1424
0	1	0	2029	1705	921	3116	1426
0	0	0	2030	1703	923	3117	1428
1	4	0	2032	1706	922	3118	1428
1	4	3	2032	1708	920	3111	1421
0	0	0	2031	1706	921	3117	1426
2	0	2	2031	1706	909	3117	1425
3	0	4	2031	1705	921	3116	1426
2	0	5	2025	1699	914	3104	1418
0	1	0	2030	1705	922	3115	1426
1	3	4	2031	1706	920	3117	1426
0	2	3	2029	1706	921	3115	1427
3	0	0	2026	1701	921	3115	1427
1	0	0	2033	1707	923	3115	1423
0	1	2	2030	1707	921	3115	1424
1	0	4	2030	1705	921	3115	1426
0	1	0	2031	1706	923	3114	1427
1	1	0	2030	1706	923	3114	1426
3	0	0	2027	1705	921	3115	1422
0	0	0	2031	1704	922	3116	1428
0	0	0	2031	1706	921	3114	1426
0	0	1	2030	1706	919	3115	1425
3	0	0	2026	1701	914	3107	1418
0	0	5	2031	1706	920	3117	1427
0	1	0	2031	1706	924	3117	1429
0	1	0	2032	1708	923	3117	1426
3	0	3	2027	1700	916	3107	1421
0	1	0	2031	1706	922	3116	1426
0	1	0	2031	1706	921	3115	1426
0	0	6	2028	1702	919	3114	1425
2	0	5	2028	1704	918	3115	1424
0	1	0	2029	1701	917	3113	1425
0	1	2	2031	1705	920	3115	1425
1	3	3	2030	1705	921	3118	1429
0	1	0	2030	1705	920	3116	1425
0	1	2	2030	1698	922	3116	1427
0	0	0	2029	1705	918	3113	1418
1	0	0	2031	1705	921	3114	1426
0	2	2	2032	1705	922	3114	1426
0	1	0	2030	1705	921	3115	1427
0	1	1	2025	1698	917	3109	1422
3	0	5	2033	1709	924	3118	1428
0	1	1	2031	1707	921	3116	1425
0	3	4	2030	1705	918	3105	1422
0	0	0	2024	1700	917	3112	1423
0	0	0	2031	1705	921	3110	1419
1	1	2	2030	1706	920	3116	1426
0	1	0	2029	1703	920	3115	1425
3	0	5	2029	1703	921	3115	1426
0	1	1	2028	1702	918	3113	1415
1	3	2	2029	1707	924	3118	1427
0	1	0	2033	1708	924	3116	1426
0	0	0	2030	1706	919	3115	1426
1	3	3	2030	1705	920	3115	1424
1	3	2	2027	1701	916	3108	1418
2	0	4	2030	1705	921	3115	1426
1	2	1	2030	1705	921	3115	1426
0	2	3	2030	1705	920	3115	1419
0	0	0	2024	1700	917	3113	1426
0	0	0	2032	1709	925	3118	1428
1	0	0	2032	1706	925	3116	1428
2	3	0	2017	1702	919	3114	1425
1	0	5	2029	1702	920	3115	1424
0	2	2	2024	1699	917	3114	1423
0	0	5	2031	1703	922	3115	1425
0	1	2	2029	1705	919	3113	1425
0	1	2	2029	1705	922	3117	1427
0	0	0	2026	1701	919	3111	1422
0	1	2	2032	1709	922	3117	1426
1	0	2	2030	1708	922	3115	1426
0	1	0	2030	1706	922	3113	1426
1	0	1	2029	1704	922	3114	1425
1	4	2	2023	1700	915	3108	1421
1	2	0	2030	1706	923	3118	1426
0	1	0	2033	1708	924	3116	1427
2	0	3	2031	1707	919	3110	1421
1	0	2	2032	1710	922	3117	1424
0	1	3	2033	1710	923	3117	1427
0	2	3	2033	1709	921	3116	1426
0	0	0	2030	1707	920	3115	1425
3	0	0	2027	1703	916	3107	1418
0	1	0	2030	1705	921	3114	1424
1	0	5	2030	1705	921	3115	1425
1	0	3	2031	1706	922	3114	1425
0	1	2	2025	1699	915	3110	1423
0	1	2	2031	1708	923	3119	1429
0	3	0	2033	1710	922	3116	1426
0	1	5	2032	1708	921	3115	1425
2	0	0	2030	1705	921	3114	1425
1	0	0	2030	1706	920	3115	1423
2	0	0	2030	1706	923	3114	1425
0	0	0	2029	1706	920	3115	1424
1	0	0	2030	1707	920	3115	1427
0	1	3	2025	1701	916	3108	1420
0	1	0	2029	1704	919	3110	1421
1	0	2	2030	1706	922	3115	1428
0	0	1	2031	1706	921	3114	1425
0	0	0	2030	1705	921	3115	1426
1	1	0	2025	1699	914	3106	1420
2	0	0	2031	1705	918	3114	1425
1	0	0	2031	1706	921	3115	1427
3	0	2	2030	1707	921	3116	1429
1	0	0	2025	1705	922	3116	1428
2	0	0	2033	1708	921	3114	1425
0	1	0	2032	1707	920	3116	1426
0	1	3	2031	1708	923	3115	1425
0	1	2	2029	1706	921	3114	1426
2	0	0	2028	1706	918	3109	1421
0	2	3	2029	1705	919	3115	1426
1	0	4	2029	1706	919	3115	1422
1	0	0	2031	1706	921	3115	1426
0	1	1	2023	1698	915	3107	1417
1	3	3	2028	1701	914	3105	1417
2	0	0	2033	1706	920	3114	1427
0	1	1	2031	1706	916	3115	1426
0	0	0	2030	1706	921	3114	1422
0	1	2	2024	1698	911	3107	1424
1	0	0	2029	1705	921	3114	1423
0	0	2	2030	1706	920	3115	1428
0	0	0	2031	1707	923	3117	1427
1	0	2	2032	1707	922	3114	1426
0	1	0	2026	1704	920	3114	1422
0	0	0	2031	1706	921	3114	1425
0	0	0	2030	1705	920	3114	1426
0	2	2	2030	1705	920	3113	1425
0	0	0	2027	1701	916	3108	1419
0	2	2	2030	1706	921	3113	1425
0	2	2	2031	1705	921	3114	1428
0	1	0	2029	1707	924	3117	1430
0	1	0	2021	1701	913	3108	1422
0	1	2	2024	1699	914	3106	1419
0	2	2	2029	1706	921	3112	1426
0	1	3	2030	1705	921	3113	1425
0	1	1	2030	1701	917	3113	1423
0	0	0	2027	1705	923	3117	1429
0	0	6	2032	1709	920	3113	1425
1	0	5	2031	1707	921	3113	1426
0	0	0	2029	1707	922	3114	1427
0	1	0	2029	1705	920	3111	1427
1	0	0	2029	1703	917	3107	1417
3	0	2	2029	1705	922	3113	1425
1	0	6	2023	1705	920	3114	1426
0	0	2	2029	1706	922	3114	1428
0	2	0	2024	1697	920	3106	1421
2	0	3	2032	1709	924	3116	1427
1	0	0	2031	1707	922	3114	1425
1	2	4	2030	1707	916	3105	1424
1	4	5	2023	1701	919	3113	1424
1	2	0	2026	1698	917	3111	1424
0	0	0	2029	1706	922	3122	1419
0	0	2	2030	1706	921	3113	1426
2	0	0	2027	1705	920	3114	1426
1	0	0	2029	1705	918	3113	1425
1	0	0	2025	1703	918	3109	1421
0	0	5	2031	1707	919	3114	1424
0	0	0	2029	1706	922	3117	1429
0	1	0	2033	1709	924	3116	1427
0	1	1	2029	1703	917	3108	1421
0	2	3	2030	1707	920	3115	1426
1	4	2	2030	1707	921	3115	1426
1	2	0	2031	1706	919	3115	1424
1	2	2	2025	1698	915	3109	1423
2	0	3	2031	1706	921	3115	1425
0	0	5	2030	1706	918	3113	1427
0	1	0	2025	1703	920	3116	1428
1	3	0	2029	1707	924	3118	1429
1	0	0	2029	1704	918	3111	1424
2	0	3	2030	1699	913	3111	1424
1	0	2	2030	1704	922	3115	1426
0	0	2	2030	1706	920	3114	1426
0	1	0	2026	1708	920	3114	1427
1	2	0	2029	1707	919	3115	1427
0	0	5	2030	1709	923	3116	1427
0	0	0	2032	1707	922	3111	1427
1	0	0	2024	1698	915	3108	1423
0	1	2	2030	1706	921	3115	1426
0	0	0	2029	1705	921	3114	1426
1	2	2	2029	1707	919	3115	1426
0	0	1	2029	1705	920	3115	1425
1	3	3	2028	1706	919	3115	1424
0	1	1	2031	1708	924	3118	1429
2	0	4	2033	1706	921	3117	1427
1	4	1	2031	1707	922	3113	1427
0	1	0	2025	1700	914	3107	1420
0	2	0	2029	1707	921	3114	1426
0	4	2	2030	1707	919	3113	1426
0	2	5	2029	1706	920	3115	1427
0	3	0	2020	1701	915	3109	1423
1	0	0	2029	1705	921	3115	1429
0	3	5	2031	1709	924	3119	1428
0	0	0	2030	1707	919	3114	1426
1	4	1	2029	1705	920	3113	1426
0	0	0	2027	1702	918	3113	1427
1	3	4	2030	1705	918	3114	1425
0	0	2	2029	1706	921	3117	1429
1	0	5	2029	1706	921	3114	1427
2	0	5	2029	1706	922	3115	1425
1	4	2	2027	1701	918	3108	1419
3	0	0	2030	1706	920	3114	1425
0	1	0	2030	1708	923	3114	1426
0	1	0	2029	1706	922	3118	1429
0	1	0	2026	1702	919	3110	1423
0	1	2	2031	1708	922	3115	1425
0	2	3	2029	1707	920	3116	1427
1	0	2	2029	1705	918	3113	1426
0	0	0	2027	1704	918	3113	1425
1	0	2	2029	1705	918	3112	1425
0	2	0	2029	1706	922	3114	1426
0	0	0	2030	1709	925	3117	1426
0	0	0	2030	1707	923	3115	1426
0	1	2	2029	1705	922	3115	1427
0	1	2	2029	1706	919	3108	1422
0	0	0	2029	1706	922	3114	1426
3	0	0	2030	1707	922	3116	1426
0	0	1	2029	1707	920	3115	1426
2	0	0	2023	1700	912	3108	1419
1	4	7	2030	1702	921	3117	1428
2	0	3	2031	1709	925	3117	1429
0	0	0	2031	1709	922	3111	1421
0	2	4	2026	1700	915	3112	1423
2	0	0	2030	1707	920	3114	1422
1	2	5	2031	1708	922	3113	1426
2	0	5	2027	1705	920	3114	1426
1	0	0	2028	1705	920	3113	1426
1	0	0	2026	1705	917	3112	1421
0	0	1	2030	1707	922	3114	1427
0	0	0	2030	1707	921	3114	1425
0	1	1	2030	1705	922	3114	1425
0	3	2	2030	1705	921	3113	1426
0	1	3	2021	1698	917	3107	1420
0	0	1	2030	1706	919	3115	1425
3	0	0	2029	1706	923	3115	1423
0	1	0	2030	1706	923	3115	1429
0	0	1	2027	1702	915	3110	1422
0	3	0	2031	1709	924	3116	1427
0	1	1	2031	1707	922	3115	1427
0	1	1	2028	1701	918	3112	1426
1	0	0	2029	1704	924	3112	1425
0	0	0	2031	1700	918	3111	1424
0	0	0	2030	1711	921	3114	1426
0	0	0	2031	1706	919	3114	1426
1	4	3	2029	1707	921	3113	1426
0	0	2	2028	1702	916	3109	1422
0	1	1	2029	1705	922	3113	1426
3	0	0	2031	1707	922	3114	1425
1	0	0	2030	1707	921	3114	1426
0	0	0	2030	1707	922	3113	1426
0	0	0	2026	1700	914	3103	1419
0	0	0	2031	1705	922	3114	1425
1	1	5	2030	1706	921	3114	1427
0	0	3	2028	1707	921	3103	1422
0	1	1	2023	1696	917	3111	1426
0	2	4	2030	1707	921	3111	1423
0	1	1	2032	1710	924	3117	1427
1	0	0	2029	1707	921	3115	1427
0	0	0	2030	1706	921	3115	1426
0	0	0	2028	1705	920	3109	1422
0	0	1	2030	1706	922	3113	1426
0	0	0	2029	1707	921	3114	1425
0	4	2	2029	1707	919	3114	1426
3	0	0	2025	1699	917	3106	1421
0	0	0	2029	1708	923	3117	1430
0	0	2	2030	1706	920	3115	1426
0	2	2	2029	1707	921	3114	1426
2	0	0	2030	1708	922	3114	1427
3	0	0	2024	1699	913	3107	1421
1	3	4	2030	1707	922	3111	1427
