# Supplementary material for: Assisting hand gesture classification and rehabilitation assessment via sEMG and finger motion data
Source: Front Bioeng Biotechnol. 2026 Jan 8;13:1751763. doi: 10.3389/fbioe.2025.1751763 (PMC12823985; doi:10.3389/fbioe.2025.1751763)
Supplement: Supplementary file 1 [file DataSheet1.zip › dataset/function 0/2/3/8.csv]

channel_2	channel_3	channel_6	pinky	ring finger	middle finger	forefinger	thumb
0	0	2	2041	1725	925	3116	1448
0	0	2	2035	1721	922	3105	1441
3	0	2	2042	1727	924	3114	1446
1	3	1	2039	1724	923	3113	1445
0	1	0	2040	1724	923	3112	1445
0	1	0	2035	1718	918	3110	1444
2	0	3	2040	1724	925	3113	1446
0	0	2	2041	1725	924	3112	1446
1	1	2	2040	1724	926	3113	1446
0	0	4	2039	1724	926	3114	1449
0	0	0	2041	1727	926	3113	1442
1	0	2	2042	1726	926	3112	1447
0	2	1	2040	1724	926	3112	1447
0	2	2	2041	1725	924	3114	1446
0	0	0	2034	1715	919	3104	1440
0	0	3	2030	1723	916	3089	1438
1	4	2	2035	1729	923	3093	1441
2	0	2	2035	1728	925	3093	1440
0	0	0	2036	1729	925	3094	1442
0	2	1	2034	1729	926	3095	1443
0	0	0	2032	1729	922	3095	1438
0	1	0	2037	1731	924	3094	1442
2	0	5	2036	1730	923	3095	1441
1	3	2	2032	1729	922	3094	1441
0	0	5	2032	1723	914	3086	1433
0	1	0	2028	1725	920	3092	1439
0	0	0	2035	1729	924	3092	1441
0	1	0	2035	1731	923	3093	1441
0	0	5	2030	1724	917	3085	1438
0	0	2	2036	1732	928	3096	1443
1	0	2	2039	1733	924	3095	1437
0	0	2	2038	1730	923	3094	1440
1	2	1	2037	1729	924	3091	1440
2	0	5	2033	1726	922	3091	1440
1	1	0	2035	1729	914	3090	1438
1	2	0	2034	1729	926	3097	1444
1	1	2	2038	1733	925	3095	1443
0	1	0	2037	1729	925	3094	1440
0	0	0	2037	1728	921	3084	1437
0	1	0	2038	1731	919	3089	1430
1	2	0	2036	1730	923	3095	1440
0	0	3	2035	1730	925	3094	1440
0	1	3	2030	1719	919	3087	1434
0	0	2	2034	1729	923	3093	1441
1	3	2	2036	1731	924	3094	1440
1	0	6	2035	1729	924	3093	1441
0	1	1	2030	1723	922	3094	1442
1	0	0	2037	1731	925	3089	1437
0	1	3	2037	1730	924	3095	1441
1	0	0	2036	1730	924	3094	1439
0	0	0	2035	1729	920	3092	1441
2	0	1	2034	1729	923	3091	1441
1	0	0	2032	1724	922	3091	1436
0	1	2	2037	1731	927	3096	1439
1	0	0	2038	1732	924	3094	1440
2	0	0	2036	1730	923	3093	1441
0	1	2	2038	1733	925	3095	1440
0	4	2	2038	1731	925	3094	1440
2	0	0	2037	1728	924	3093	1441
3	0	0	2029	1726	921	3092	1439
0	1	2	2034	1729	923	3091	1441
0	0	2	2036	1730	921	3092	1441
1	0	0	2036	1730	923	3092	1441
0	1	0	2035	1728	924	3093	1441
0	0	0	2035	1728	922	3090	1438
0	1	1	2036	1732	924	3095	1442
0	1	3	2039	1730	925	3094	1437
1	0	5	2037	1729	924	3094	1440
0	4	0	2033	1723	918	3079	1434
1	0	0	2034	1728	925	3093	1441
1	0	2	2035	1729	924	3094	1438
1	2	6	2035	1729	924	3093	1440
0	1	1	2031	1725	919	3091	1439
0	0	0	2036	1730	924	3091	1442
0	1	2	2036	1730	924	3092	1438
1	2	2	2035	1729	924	3092	1441
2	0	0	2035	1730	923	3093	1441
0	1	5	2035	1729	923	3091	1439
0	1	0	2034	1729	921	3089	1435
0	0	1	2036	1730	923	3093	1439
1	0	6	2036	1729	925	3096	1443
0	1	1	2036	1731	927	3097	1443
0	0	0	2034	1723	919	3082	1432
0	2	2	2034	1729	924	3093	1439
0	0	0	2035	1729	924	3093	1441
0	0	0	2036	1727	923	3094	1441
0	1	2	2031	1721	916	3087	1437
0	2	2	2036	1729	923	3093	1441
2	0	0	2035	1729	922	3094	1438
0	2	3	2035	1730	923	3094	1442
0	1	0	2035	1730	924	3095	1443
0	0	0	2033	1727	921	3093	1439
1	2	2	2036	1727	921	3091	1440
1	2	2	2032	1728	924	3094	1440
0	2	0	2036	1730	922	3095	1441
0	2	4	2033	1729	924	3093	1441
1	0	0	2033	1723	917	3083	1432
1	0	0	2036	1725	921	3090	1440
1	1	2	2035	1730	926	3097	1442
0	3	2	2039	1732	926	3095	1443
1	2	0	2028	1725	916	3087	1432
0	1	0	2035	1729	922	3094	1441
0	1	0	2035	1729	924	3093	1440
0	1	1	2035	1731	922	3094	1440
1	4	2	2033	1727	923	3092	1440
0	0	0	2035	1730	919	3090	1440
0	3	0	2035	1729	923	3094	1441
0	0	0	2035	1730	925	3096	1442
0	1	0	2037	1732	927	3095	1443
0	1	2	2037	1729	919	3089	1434
0	0	3	2033	1728	922	3088	1435
1	0	0	2033	1729	924	3093	1433
3	0	0	2035	1729	922	3094	1441
1	1	5	2035	1729	923	3096	1443
1	0	2	2033	1727	920	3087	1433
0	0	3	2038	1730	924	3092	1441
0	2	0	2037	1730	924	3093	1440
0	0	2	2034	1730	924	3091	1441
0	2	0	2030	1721	914	3089	1438
2	0	3	2035	1728	923	3092	1438
0	2	0	2035	1730	922	3093	1440
1	4	0	2035	1730	924	3093	1441
1	4	2	2034	1729	924	3095	1443
3	0	0	2033	1728	922	3094	1437
0	1	1	2037	1732	924	3093	1435
0	2	2	2036	1737	922	3091	1441
3	0	2	2035	1730	923	3093	1441
1	0	3	2031	1726	920	3087	1437
0	0	0	2033	1726	919	3087	1434
0	2	2	2036	1723	920	3089	1440
0	0	0	2035	1730	912	3093	1441
0	0	1	2033	1731	923	3091	1441
2	0	5	2026	1725	918	3083	1433
0	0	0	2035	1729	922	3092	1442
1	4	2	2036	1731	926	3096	1444
1	1	1	2038	1732	927	3094	1442
1	1	2	2035	1729	925	3092	1439
1	3	2	2036	1724	920	3090	1438
1	3	0	2035	1731	923	3092	1441
0	0	5	2036	1730	922	3093	1440
1	1	1	2037	1729	923	3091	1440
0	0	0	2032	1725	919	3083	1436
1	2	1	2035	1723	919	3090	1439
0	0	1	2036	1731	924	3097	1444
0	1	0	2036	1734	927	3095	1444
0	0	2	2030	1725	919	3086	1435
0	1	0	2030	1724	918	3085	1433
0	1	0	2034	1730	923	3093	1440
0	0	5	2036	1731	924	3092	1440
1	2	0	2031	1731	926	3093	1442
0	0	2	2028	1725	923	3093	1442
1	4	0	2035	1730	922	3092	1440
1	2	0	2037	1731	925	3094	1441
1	3	2	2035	1731	923	3088	1441
0	1	3	2031	1725	916	3081	1434
0	0	1	2035	1729	922	3093	1439
0	0	1	2035	1731	922	3093	1441
0	0	1	2035	1730	922	3093	1440
2	0	1	2030	1723	918	3085	1438
0	0	0	2034	1731	924	3096	1444
0	1	2	2039	1731	925	3093	1441
0	0	0	2036	1732	923	3093	1441
0	0	0	2033	1729	923	3091	1441
1	1	0	2037	1729	921	3093	1441
1	2	1	2036	1730	924	3093	1441
2	0	4	2035	1730	921	3093	1441
0	0	6	2035	1729	924	3092	1439
1	0	3	2033	1725	916	3087	1436
0	1	0	2036	1729	926	3095	1443
1	2	0	2038	1733	925	3094	1441
1	1	0	2036	1731	920	3093	1439
0	3	2	2034	1731	924	3092	1441
0	0	0	2030	1723	916	3084	1433
0	2	2	2035	1730	923	3092	1442
0	0	0	2037	1732	926	3094	1444
0	1	3	2038	1734	926	3094	1442
0	0	0	2029	1729	922	3092	1438
0	1	0	2036	1731	923	3079	1439
0	0	3	2035	1731	923	3093	1441
0	1	0	2034	1730	923	3090	1442
3	0	2	2035	1731	924	3094	1441
1	3	2	2037	1733	919	3088	1435
1	4	1	2036	1732	922	3090	1438
0	2	2	2036	1731	922	3093	1440
1	2	3	2034	1730	925	3094	1440
0	0	0	2032	1725	917	3085	1435
0	1	0	2035	1730	923	3092	1440
2	0	0	2034	1732	923	3092	1441
2	0	3	2037	1731	924	3093	1441
0	0	0	2037	1731	923	3094	1439
0	0	0	2030	1725	917	3089	1438
0	0	0	2035	1730	924	3093	1439
0	0	3	2036	1729	923	3094	1439
1	0	0	2033	1729	925	3092	1439
0	0	5	2034	1728	922	3092	1441
0	0	0	2034	1728	922	3094	1440
0	0	0	2037	1734	926	3096	1443
1	0	2	2037	1733	922	3094	1441
0	1	2	2036	1729	923	3094	1440
0	0	6	2031	1725	917	3080	1435
2	0	3	2033	1727	920	3092	1438
0	1	0	2036	1730	923	3094	1440
0	1	0	2034	1731	923	3094	1440
0	0	0	2031	1723	918	3082	1436
0	0	0	2035	1730	923	3093	1442
0	1	0	2035	1732	926	3097	1443
0	0	0	2036	1732	924	3092	1441
1	2	2	2034	1732	924	3093	1440
1	3	2	2031	1727	922	3090	1439
1	0	5	2035	1731	919	3089	1439
0	2	0	2036	1732	922	3093	1441
0	0	0	2035	1732	926	3097	1444
0	3	2	2034	1734	926	3096	1449
0	0	1	2035	1730	920	3085	1436
0	1	0	2036	1731	919	3088	1438
1	4	2	2034	1731	923	3093	1440
1	0	0	2035	1732	923	3093	1439
0	2	0	2029	1725	918	3086	1435
0	1	6	2034	1730	923	3093	1440
1	1	1	2036	1730	924	3093	1440
0	0	6	2036	1730	924	3095	1441
1	3	0	2031	1729	924	3096	1440
2	0	3	2037	1733	926	3087	1437
1	1	0	2036	1732	923	3091	1441
0	1	0	2036	1730	924	3092	1440
0	1	0	2035	1731	925	3091	1440
1	2	0	2035	1730	922	3093	1438
0	0	5	2033	1728	922	3088	1435
0	0	0	2036	1732	923	3093	1434
1	2	0	2036	1731	924	3092	1442
1	2	1	2036	1733	926	3096	1443
1	0	2	2034	1726	921	3085	1434
0	1	0	2033	1730	923	3091	1440
1	2	2	2035	1731	924	3093	1441
1	0	2	2035	1730	924	3093	1440
0	1	0	2030	1722	917	3088	1437
0	1	0	2035	1731	924	3092	1437
0	0	3	2036	1731	925	3092	1441
0	0	0	2035	1731	925	3095	1443
0	1	1	2036	1733	925	3095	1442
0	0	0	2032	1731	923	3091	1437
1	0	5	2037	1728	924	3092	1441
1	0	2	2035	1731	924	3092	1441
0	1	0	2035	1733	924	3093	1450
0	0	0	2034	1731	923	3094	1443
1	1	6	2034	1727	920	3088	1439
0	2	1	2037	1729	918	3090	1439
0	1	0	2030	1729	910	3091	1439
0	0	4	2028	1722	920	3088	1439
0	0	3	2034	1731	920	3091	1440
1	4	2	2034	1730	922	3092	1439
0	1	0	2035	1731	922	3094	1442
2	1	0	2033	1732	926	3095	1443
0	2	0	2038	1732	925	3089	1436
0	0	2	2036	1732	924	3091	1440
3	0	1	2035	1731	923	3093	1439
1	0	1	2035	1731	921	3090	1440
0	0	3	2030	1726	919	3085	1434
0	0	0	2032	1731	923	3092	1439
0	0	1	2035	1731	923	3090	1441
0	1	0	2035	1732	923	3092	1441
0	0	0	2026	1725	920	3091	1440
1	0	2	2035	1734	924	3096	1442
0	1	0	2037	1733	922	3092	1442
0	0	1	2036	1730	923	3093	1439
0	1	0	2035	1732	922	3091	1440
0	1	2	2032	1729	923	3090	1440
2	0	0	2035	1729	924	3092	1440
3	0	0	2035	1732	926	3094	1443
0	3	2	2038	1735	927	3095	1442
1	2	2	2029	1729	924	3093	1443
0	0	1	2032	1729	922	3086	1435
0	0	0	2037	1732	923	3092	1440
1	3	2	2035	1732	924	3091	1441
0	1	0	2035	1731	923	3092	1441
1	4	1	2028	1724	916	3085	1432
0	0	0	2036	1731	922	3091	1442
0	2	1	2035	1731	923	3093	1440
2	0	2	2036	1731	923	3092	1441
2	0	2	2032	1729	923	3092	1442
2	0	2	2038	1732	922	3094	1442
1	0	3	2045	1733	925	3091	1440
1	1	0	2036	1732	924	3092	1439
0	1	0	2034	1730	924	3091	1441
0	0	0	2034	1727	924	3091	1440
1	4	2	2034	1731	922	3080	1438
1	1	2	2037	1734	926	3089	1439
2	0	0	2043	1732	923	3091	1440
2	0	0	2036	1732	922	3093	1441
1	2	0	2028	1725	919	3085	1432
0	1	0	2034	1730	924	3091	1439
0	1	0	2035	1731	922	3092	1440
0	0	1	2035	1732	922	3091	1439
0	2	1	2027	1722	920	3089	1439
1	2	0	2035	1732	925	3090	1438
0	0	4	2037	1733	925	3094	1441
0	0	2	2033	1732	925	3091	1440
3	0	0	2035	1731	923	3092	1440
0	0	0	2030	1730	921	3086	1435
2	0	0	2034	1731	921	3090	1433
0	1	0	2034	1731	924	3091	1438
0	1	0	2035	1731	923	3092	1440
0	1	0	2037	1732	924	3091	1440
0	0	0	2032	1726	919	3084	1435
0	0	4	2027	1726	922	3088	1440
2	0	6	2035	1730	923	3091	1440
1	2	0	2035	1731	921	3092	1439
1	1	2	2030	1722	917	3079	1435
0	1	0	2034	1730	923	3091	1441
0	2	0	2036	1729	925	3097	1443
2	2	0	2038	1734	926	3095	1442
0	0	2	2035	1731	923	3093	1438
0	1	4	2031	1725	921	3090	1438
1	3	0	2036	1729	920	3085	1435
0	1	0	2035	1731	925	3094	1443
0	1	0	2034	1735	925	3095	1441
0	1	0	2033	1726	920	3087	1434
0	0	2	2031	1725	918	3090	1440
1	2	0	2035	1730	924	3092	1439
1	1	1	2036	1732	923	3092	1437
1	2	0	2034	1731	925	3090	1441
0	0	0	2030	1725	918	3087	1433
0	0	0	2036	1733	925	3095	1441
0	1	0	2037	1733	922	3094	1439
0	1	3	2036	1730	924	3092	1441
3	0	3	2031	1727	923	3090	1440
0	1	0	2034	1730	917	3085	1436
0	1	0	2035	1731	923	3092	1439
0	2	2	2034	1731	922	3092	1440
2	0	2	2033	1730	925	3092	1439
0	1	2	2033	1726	918	3086	1437
0	0	3	2037	1733	919	3088	1439
3	0	2	2038	1733	925	3093	1440
2	2	0	2035	1730	924	3092	1440
0	0	6	2026	1723	920	3084	1435
0	0	0	2034	1729	921	3091	1440
0	1	0	2035	1730	924	3092	1440
0	0	2	2035	1729	924	3092	1440
0	0	2	2037	1733	927	3093	1441
1	4	1	2030	1728	919	3087	1437
0	0	3	2036	1732	922	3092	1433
1	3	0	2036	1731	924	3091	1441
2	2	0	2035	1732	923	3093	1441
2	0	2	2035	1730	923	3093	1440
0	1	2	2034	1731	925	3091	1439
2	0	3	2034	1732	925	3095	1441
0	1	0	2037	1735	927	3095	1443
1	1	0	2030	1725	916	3087	1432
0	1	0	2035	1731	921	3093	1440
1	2	1	2034	1731	923	3091	1440
1	0	0	2036	1731	922	3093	1441
1	1	0	2031	1727	923	3091	1439
3	0	2	2035	1731	921	3091	1439
0	1	2	2034	1730	925	3091	1440
0	1	0	2036	1731	925	3094	1443
2	0	1	2036	1733	925	3095	1442
0	2	2	2038	1727	921	3085	1435
0	1	0	2036	1731	922	3092	1439
1	0	1	2034	1730	922	3093	1438
1	1	0	2035	1731	923	3090	1439
0	0	2	2029	1724	918	3084	1434
0	0	2	2034	1730	924	3092	1440
0	0	5	2034	1731	921	3091	1439
1	0	1	2034	1731	923	3091	1439
1	2	0	2036	1732	922	3092	1439
1	3	0	2028	1725	920	3089	1439
0	0	5	2035	1732	923	3089	1443
1	2	0	2036	1734	927	3093	1441
1	2	1	2037	1733	924	3092	1440
0	1	4	2036	1732	924	3090	1440
1	2	0	2034	1729	923	3086	1433
0	1	0	2035	1730	922	3091	1438
0	0	6	2035	1732	922	3091	1439
0	1	0	2035	1731	923	3091	1439
0	0	6	2029	1725	918	3081	1434
1	2	0	2034	1730	922	3093	1441
0	0	1	2035	1733	926	3094	1443
1	0	0	2036	1734	925	3084	1441
0	0	3	2031	1723	918	3088	1438
0	1	0	2035	1731	923	3090	1438
1	3	2	2034	1731	923	3090	1439
0	0	3	2035	1731	923	3090	1441
0	0	2	2034	1733	923	3096	1443
0	1	4	2036	1733	926	3092	1442
0	0	5	2036	1729	923	3092	1437
0	1	0	2036	1732	924	3091	1439
3	0	5	2034	1732	923	3091	1440
1	2	0	2035	1730	923	3091	1439
2	3	0	2031	1727	919	3085	1434
0	0	2	2034	1725	921	3090	143
