# Supplementary material for: Assisting hand gesture classification and rehabilitation assessment via sEMG and finger motion data
Source: Front Bioeng Biotechnol. 2026 Jan 8;13:1751763. doi: 10.3389/fbioe.2025.1751763 (PMC12823985; doi:10.3389/fbioe.2025.1751763)
Supplement: Supplementary file 1 [file DataSheet1.zip › dataset/function 0/2/3/9.csv]

channel_2	channel_3	channel_6	pinky	ring finger	middle finger	forefinger	thumb
2	0	1	2028	1742	924	3084	1441
2	0	0	2032	1744	925	3084	1439
0	0	0	2030	1744	922	3083	1439
1	2	3	2024	1736	916	3074	1434
1	0	0	2030	1743	922	3082	1438
1	1	2	2030	1742	923	3081	1440
1	1	0	2030	1742	922	3081	1439
2	0	3	2025	1738	920	3079	1438
0	0	4	2029	1740	922	3081	1439
0	2	3	2030	1743	923	3085	1440
0	0	0	2022	1741	916	3062	1432
0	1	2	2030	1749	923	3070	1437
0	1	3	2030	1750	923	3070	1437
1	0	2	2031	1749	923	3072	1435
0	0	0	2028	1746	923	3073	1440
0	0	0	2028	1750	926	3074	1439
1	1	3	2031	1751	925	3073	1438
1	0	6	2031	1750	924	3071	1438
2	0	0	2031	1749	923	3072	1436
0	1	0	2026	1746	916	3065	1430
1	0	0	2029	1746	919	3067	1433
0	0	1	2032	1750	926	3075	1437
0	0	0	2032	1751	925	3072	1438
0	3	0	2031	1751	923	3072	1437
2	0	0	2027	1743	916	3064	1431
1	0	0	2027	1749	923	3069	1436
0	4	0	2028	1749	923	3070	1437
0	0	0	2028	1748	923	3063	1434
0	0	2	2021	1742	918	3067	1435
0	4	0	2030	1749	923	3069	1436
0	0	3	2031	1751	925	3075	1439
1	0	0	2033	1752	924	3073	1438
1	0	0	2030	1750	923	3072	1437
0	2	5	2028	1748	924	3064	1431
0	1	2	2030	1749	923	3069	1437
0	2	2	2030	1749	923	3070	1437
0	0	0	2031	1749	923	3069	1436
1	0	0	2026	1748	916	3065	1429
1	3	3	2024	1744	917	3063	1428
0	1	0	2030	1750	923	3070	1437
2	0	3	2029	1749	923	3072	1437
2	0	0	2029	1749	923	3069	1437
1	0	1	2025	1741	914	3063	1432
1	0	0	2030	1749	923	3070	1436
1	1	0	2030	1748	924	3072	1439
0	1	3	2027	1747	925	3074	1438
0	1	2	2031	1751	923	3073	1438
0	1	2	2025	1747	919	3070	1437
1	0	0	2031	1749	925	3072	1436
2	0	0	2030	1750	923	3071	1436
0	2	2	2028	1748	923	3070	1437
0	1	2	2027	1742	917	3065	1431
0	0	1	2030	1748	924	3072	1438
2	0	0	2031	1747	920	3072	1437
0	0	1	2031	1748	922	3070	1435
1	0	0	2025	1743	917	3063	1429
0	1	4	2023	1738	916	3068	1433
1	0	2	2031	1751	925	3073	1438
0	0	0	2034	1753	926	3073	1437
2	0	1	2031	1751	921	3067	1436
1	0	0	2027	1746	921	3069	1435
0	3	0	2030	1749	925	3063	1434
1	0	0	2027	1749	923	3070	1438
0	1	1	2027	1748	922	3071	1437
0	1	1	2030	1747	921	3072	1437
1	0	0	2028	1748	919	3066	1430
2	0	2	2033	1749	925	3073	1440
0	0	2	2033	1751	927	3074	1438
0	4	0	2033	1752	924	3073	1434
0	2	5	2020	1744	919	3063	1431
0	1	2	2031	1749	923	3070	1438
3	0	0	2030	1748	923	3072	1437
0	2	6	2031	1749	924	3062	1431
2	0	2	2025	1743	917	3068	1434
1	0	0	2027	1746	918	3067	1435
0	4	0	2028	1748	925	3072	1437
1	0	0	2030	1749	924	3072	1438
0	1	2	2021	1746	921	3069	1437
0	2	0	2028	1748	922	3069	1437
1	0	0	2021	1743	922	3068	1433
1	0	5	2030	1749	924	3072	1437
0	0	2	2029	1749	924	3072	1437
2	0	0	2029	1748	924	3072	1441
0	2	3	2026	1745	919	3068	1435
0	2	0	2032	1752	925	3070	1438
0	0	4	2030	1750	926	3069	1439
1	0	0	2030	1748	924	3071	1435
0	2	5	2024	1741	919	3060	1431
0	1	0	2029	1749	924	3071	1437
1	4	0	2029	1747	924	3069	1437
2	0	3	2026	1739	921	3067	1435
0	0	1	2028	1747	923	3071	1436
0	2	0	2026	1749	924	3070	1434
0	1	0	2033	1752	921	3060	1432
0	0	2	2031	1750	924	3070	1437
0	0	5	2028	1750	922	3070	1437
0	1	0	2029	1749	922	3070	1437
0	1	5	2030	1749	924	3072	1438
0	2	0	2030	1752	924	3072	1438
1	0	5	2030	1748	924	3070	1437
0	0	4	2022	1743	916	3063	1431
3	0	6	2029	1747	921	3071	1437
2	0	2	2029	1749	922	3072	1438
3	0	2	2031	1751	925	3074	1441
0	2	0	2028	1750	924	3070	1438
0	1	0	2031	1748	923	3071	1436
1	0	3	2030	1749	923	3071	1435
0	1	0	2028	1748	923	3070	1437
0	1	5	2030	1748	923	3069	1438
0	1	0	2026	1743	916	3063	1427
1	0	2	2030	1749	923	3070	1437
0	1	0	2029	1749	923	3072	1438
2	0	0	2027	1749	925	3074	1439
1	0	2	2026	1744	919	3066	1429
0	1	0	2029	1750	923	3072	1437
0	1	3	2030	1749	922	3069	1436
0	1	4	2029	1749	928	3070	1437
0	3	0	2030	1749	923	3068	1436
1	0	0	2025	1745	921	3071	1438
3	0	2	2030	1750	925	3072	1439
1	0	5	2030	1751	925	3072	1438
1	4	2	2031	1749	923	3071	1437
0	1	1	2025	1748	924	3072	1436
0	0	0	2029	1749	920	3065	1432
1	3	2	2030	1749	923	3070	1437
1	0	0	2031	1748	922	3072	1437
2	0	0	2030	1748	921	3068	1437
0	1	2	2025	1743	919	3061	1430
1	3	5	2030	1750	925	3074	1439
0	1	0	2032	1751	926	3073	1438
1	0	0	2031	1750	925	3068	1432
0	0	0	2024	1741	920	3068	1436
0	3	2	2029	1751	923	3070	1434
0	0	1	2030	1749	922	3072	1436
1	4	2	2029	1749	920	3070	1439
0	1	1	2028	1748	924	3074	1439
0	0	0	2031	1751	926	3072	1438
1	4	2	2029	1749	921	3070	1434
0	1	0	2030	1750	924	3072	1437
1	0	0	2030	1750	923	3071	1438
0	4	5	2030	1749	923	3072	1438
1	0	3	2027	1744	919	3063	1430
0	0	0	2033	1752	924	3073	1437
0	0	0	2032	1751	922	3072	1436
0	3	3	2030	1749	924	3069	1437
1	4	2	2026	1742	914	3064	1432
1	0	0	2030	1749	924	3072	1437
0	3	0	2030	1749	924	3070	1437
1	1	0	2026	1746	924	3070	1437
0	1	0	2028	1748	922	3072	1437
1	0	0	2030	1746	923	3073	1440
0	0	0	2030	1752	926	3073	1439
0	0	0	2030	1746	923	3070	1439
1	3	3	2029	1748	928	3072	1437
0	0	0	2029	1749	923	3067	1438
0	0	0	2029	1743	919	3062	1431
1	3	0	2030	1748	926	3072	1438
0	1	2	2031	1752	927	3072	1438
2	0	0	2030	1751	924	3070	1437
1	2	6	2025	1742	916	3063	1430
1	3	2	2030	1748	924	3068	1437
0	1	2	2029	1751	926	3069	1435
0	1	0	2030	1748	919	3066	1433
1	4	2	2025	1745	921	3068	1435
0	4	3	2030	1749	919	3064	1435
1	0	5	2029	1750	926	3074	1440
1	0	0	2032	1750	925	3072	1437
0	0	0	2031	1749	925	3072	1436
0	2	5	2030	1746	921	3064	1431
1	4	0	2029	1754	922	3071	1438
0	0	0	2030	1748	923	3070	1437
2	0	0	2029	1751	925	3074	1440
0	0	0	2032	1752	926	3073	1438
1	1	4	2027	1743	918	3064	1432
0	0	0	2030	1750	924	3070	1436
0	1	2	2030	1749	922	3072	1437
3	0	0	2031	1749	921	3070	1432
0	0	6	2024	1743	917	3065	1434
2	0	1	2029	1749	922	3072	1437
3	0	2	2030	1749	923	3072	1438
0	2	2	2026	1747	924	3072	1438
0	0	0	2032	1750	925	3072	1438
0	1	2	2025	1745	920	3070	1434
0	2	5	2031	1750	924	3071	1438
2	0	0	2029	1749	924	3070	1437
0	1	0	2029	1749	924	3068	1437
1	0	0	2026	1746	920	3064	1434
1	4	2	2033	1752	924	3072	1436
0	2	5	2029	1747	924	3067	1443
0	0	0	2028	1748	922	3069	1436
1	0	0	2029	1749	921	3065	1436
0	1	0	2025	1740	917	3058	1428
0	1	0	2028	1748	924	3073	1440
1	3	5	2027	1747	928	3069	1439
1	2	0	2028	1749	926	3071	1437
0	0	0	2030	1748	922	3070	1433
1	4	0	2029	1747	924	3070	1436
1	0	0	2028	1747	923	3065	1437
0	1	5	2025	1748	924	3065	1437
1	4	3	2025	1743	917	3061	1428
0	1	3	2028	1748	921	3066	1435
0	1	2	2028	1747	925	3068	1436
1	0	0	2028	1749	924	3070	1439
0	1	1	2023	1742	919	3061	1433
1	0	1	2031	1748	923	3069	1436
1	0	0	2029	1748	922	3069	1435
2	0	0	2027	1747	923	3068	1436
0	1	1	2027	1747	921	3069	1436
0	0	1	2028	1746	922	3067	1436
0	1	0	2028	1748	922	3067	1436
0	0	0	2028	1748	922	3069	1436
2	0	0	2028	1748	924	3072	1438
0	2	3	2027	1746	922	3067	1435
1	2	2	2028	1746	918	3060	1431
0	0	0	2028	1748	923	3069	1435
0	0	0	2029	1748	922	3069	1435
0	1	0	2027	1748	923	3067	1437
1	3	2	2025	1742	919	3064	1433
0	2	2	2030	1749	924	3070	1439
1	0	0	2030	1749	924	3068	1437
2	0	0	2029	1749	921	3066	1436
2	0	0	2023	1741	921	3066	1434
1	2	2	2028	1748	924	3066	1433
0	1	0	2028	1748	923	3069	1436
2	0	1	2029	1747	921	3068	1434
0	2	5	2028	1747	922	3067	1437
3	0	0	2027	1748	920	3066	1433
0	1	1	2031	1750	924	3072	1438
1	0	0	2026	1749	924	3069	1436
1	0	0	2029	1749	922	3069	1435
2	0	0	2027	1746	923	3068	1437
1	2	0	2025	1743	918	3059	1429
1	0	5	2028	1748	923	3067	1435
0	3	0	2028	1749	923	3068	1436
0	1	0	2029	1748	923	3069	1433
0	0	3	2023	1740	916	3061	1433
0	0	3	2030	1748	924	3069	1437
0	1	0	2032	1747	924	3069	1437
0	0	0	2022	1747	922	3072	1438
1	2	2	2026	1750	924	3080	1436
0	2	5	2024	1745	922	3067	1437
1	2	1	2029	1748	927	3069	1435
0	1	0	2028	1749	921	3069	1436
0	1	1	2029	1748	924	3068	1436
0	1	0	2023	1741	917	3061	1429
2	0	0	2028	1748	922	3069	1434
3	0	5	2028	1748	923	3067	1437
1	0	1	2028	1747	924	3069	1439
0	0	2	2028	1748	921	3068	1436
1	3	1	2023	1742	916	3058	1429
2	0	5	2026	1748	922	3069	1436
0	2	1	2026	1748	923	3069	1437
1	0	0	2028	1746	918	3068	1434
0	1	0	2024	1745	920	3066	1436
0	0	0	2028	1748	922	3068	1437
0	2	5	2031	1752	926	3072	1437
0	0	0	2030	1750	924	3069	1437
2	0	0	2029	1749	923	3070	1435
1	0	0	2026	1746	919	3063	1427
1	0	0	2030	1747	922	3068	1436
1	2	3	2029	1749	923	3068	1436
0	1	0	2028	1748	924	3069	1436
0	2	2	2024	1746	915	3059	1430
0	1	4	2028	1748	925	3073	1439
1	0	5	2030	1750	923	3073	1439
0	1	2	2031	1751	922	3060	1433
0	2	4	2027	1748	923	3068	1430
1	4	0	2022	1741	916	3064	1434
0	0	0	2028	1748	922	3068	1433
0	2	0	2027	1749	923	3068	1436
2	0	0	2023	1747	922	3070	1439
1	0	0	2029	1749	926	3071	1437
0	0	0	2026	1747	921	3068	1434
0	1	2	2031	1747	923	3069	1436
0	2	4	2029	1748	923	3069	1436
1	0	0	2027	1749	922	3069	1437
0	1	2	2024	1741	916	3062	1431
0	1	1	2024	1748	923	3069	1436
1	0	5	2028	1747	924	3068	1436
1	2	6	2029	1749	924	3069	1436
0	1	0	2022	1741	913	3061	1433
0	0	2	2028	1748	921	3069	1438
1	4	0	2029	1749	925	3072	1439
0	1	2	2021	1745	924	3068	1436
0	1	0	2028	1743	916	3065	1433
0	0	0	2024	1745	920	3068	1434
1	2	2	2028	1749	916	3062	1433
1	4	1	2028	1748	923	3070	1439
0	0	0	2027	1750	925	3072	1437
0	2	2	2026	1748	924	3070	1436
0	2	5	2028	1749	923	3072	1439
0	1	2	2030	1751	926	3070	1438
2	0	0	2029	1749	923	3069	1437
1	3	3	2023	1739	915	3061	1430
2	0	0	2029	1749	924	3069	1437
1	1	6	2029	1749	922	3067	1435
0	0	0	2027	1748	921	3070	1436
0	0	0	2028	1744	922	3066	1436
0	2	2	2028	1747	921	3065	1435
0	1	1	2030	1747	923	3070	1439
1	0	0	2032	1750	926	3072	1438
0	1	0	2031	1751	923	3070	1437
1	2	2	2026	1745	918	3062	1431
0	0	0	2029	1748	923	3069	1437
0	0	0	2029	1748	922	3067	1436
0	2	3	2027	1748	922	3068	1436
1	1	1	2024	1740	912	3060	1428
0	2	2	2028	1748	923	3068	1436
0	0	1	2031	1750	923	3070	1437
1	0	6	2029	1749	924	3068	1436
0	1	0	2028	1749	922	3069	1436
1	0	6	2022	1743	921	3066	1435
1	0	3	2029	1747	921	3065	1436
0	1	0	2029	1749	921	3069	1436
1	3	2	2029	1748	922	3069	1436
1	4	0	2028	1748	923	3069	1435
2	0	3	2029	1748	922	3067	1434
3	0	3	2031	1752	925	3070	1435
0	1	2	2029	1749	923	3069	1436
2	0	2	2029	1749	924	3069	1435
1	2	6	2022	1741	915	3061	1427
1	4	1	2029	1747	921	3068	1434
0	3	2	2029	1747	922	3068	1435
2	0	1	2029	1749	921	3067	1434
1	2	0	2023	1743	919	3067	1435
0	1	2	2028	1751	923	3068	1438
0	2	3	2031	1750	925	3069	1435
0	0	0	2028	1749	924	3069	1435
1	0	0	2028	1747	921	3069	1434
1	4	1	2027	1746	922	3067	1435
0	0	0	2027	1747	921	3062	1431
0	1	2	2028	1748	923	3068	1436
0	1	0	2028	1749	923	3068	1434
1	0	5	2023	1749	923	3069	1438
1	4	2	2024	1743	916	3064	1431
0	3	2	2031	1751	922	3070	1436
1	0	2	2029	1749	923	3069	1436
0	1	0	2028	1749	922	3068	1433
1	4	6	2020	1741	917	3063	1433
0	1	2	2028	1749	922	3067	1436
0	1	2	2028	1749	921	3067	1436
0	1	4	2026	1746	923	3067	1435
0	2	2	2027	1747	924	3072	1439
1	3	3	2027	1748	924	3071	1433
0	0	0	2029	1741	921	3067	1434
0	0	4	2025	1748	924	3069	1436
1	0	1	2027	1744	923	3069	1435
1	0	0	2027	1747	920	3069	1437
1	0	2	2026	1742	918	3060	1433
0	1	2	2031	1752	924	3072	1438
0	1	2	2031	1751	922	3070	1436
0	0	0	2028	1749	923	3068	1435
2	0	0	2021	1742	918	3061	1429
1	0	2	2029	1748	922	3069	1435
3	0	0	2028	1749	923	3068	1436
0	0	1	2029	1744	917	3066	1434
0	0	0	2026	1745	922	3067	1435
0	0	0	2028	1748	915	3068	1435
0	1	1	2030	1751	924	3072	1437
1	4	5	2028	1751	923	3069	1437
1	1	0	2027	1749	923	3069	1436
0	0	0	2027	1745	917	3061	1430
1	1	2	2026	1746	919	3063	1429
1	4	2	2028	1749	923	3069	1439
0	0	0	2030	1750	928	3072	1437
0	3	2	2028	1749	922	3069	1435
2	0	6	2019	1743	915	3061	1430
2	0	2	2027	1749	923	3069	1436
1	2	2	2029	1748	921	3069	1437
3	0	0	2029	1751	925	3066	1431
1	1	5	2025	1744	921	3068	1435
0	2	2	2029	1749	920	3069	1431
2	0	1	2028	1749	922	3069	1435
0	0	0	2027	1738	922	3066	1434
0	3	6	2027	1747	922	3069	1434
1	0	2	2025	1745	923	3060	1433
1	0	4	2029	1749	921	3068	1434
0	0	0	2029	1749	922	3070	1437
1	3	2	2029	1748	924	3070	1438
0	1	2	2025	1744	919	3064	1431
1	2	0	2025	1742	915	3062	1429
1	0	4	2029	1749	922	3067	1436
0	1	0	2029	1748	923	3070	1436
1	2	3	2028	1749	923	3069	1435
0	1	2	2017	1741	918	3061	1434
1	0	0	2028	1749	923	3069	1436
0	2	0	2031	1751	925	3069	1436
2	0	1	2026	1749	923	3068	1437
0	1	0	2029	1747	919	3064	1431
0	1	2	2033	1748	923	3067	1434
0	1	2	2029	1748	924	3070	1435
0	1	3	2027	1747	923	3067	1436
0	2	0	2022	1741	917	3056	1429
1	2	0	2028	1748	923	3070	1437
2	0	1	2030	1747	925	3073	1439
0	0	2	2029	1751	924	3072	1434
0	1	1	2024	1739	919	3063	1433
1	0	0	2028	1748	922	3068	1433
2	0	0	2029	1748	924	3069	1435
0	3	2	2028	1748	921	3068	1433
1	0	1	2028	1748	922	3068	1435
0	0	2	2028	1748	923	3062	1432
0	1	0	2029	1748	923	3071	1439
1	0	0	2029	1749	925	3073	1438
1	0	0	2027	1749	923	3069	1436
0	0	2	2028	1748	923	3069	1435
0	0	0	2023	1741	915	3059	1429
1	0	2	2028	1748	922	3067	1434
1	0	2	2027	1748	922	3070	1438
2	0	3	2029	1751	925	3073	1437
0	4	2	2027	1744	920	3062	1433
0	1	2	2028	1749	921	3069	1435
2	0	2	2029	1748	920	3068	1437
0	4	3	2021	1746	922	3067	1435
0	0	0	2026	1747	922	3068	1436
1	1	0	2028	1746	919	3068	1436
0	0	0	2028	1749	924	3069	1435
1	0	1	2029	1748	921	3070	1438
0	2	1	2027	1748	920	3069	1437
0	4	0	2025	1744	917	3060	1430
0	1	1	2026	1749	922	3069	1433
0	0	0	2026	1747	921	3069	1436
