# Supplementary material for: Assisting hand gesture classification and rehabilitation assessment via sEMG and finger motion data
Source: Front Bioeng Biotechnol. 2026 Jan 8;13:1751763. doi: 10.3389/fbioe.2025.1751763 (PMC12823985; doi:10.3389/fbioe.2025.1751763)
Supplement: Supplementary file 1 [file DataSheet1.zip › dataset/function 0/2/4/0.csv]

channel_2	channel_3	channel_6	pinky	ring finger	middle finger	forefinger	thumb
1	3	1	2010	1698	916	1854	1391
1	3	1	2011	1695	914	1853	1392
1	0	2	2012	1695	916	1854	1391
1	0	3	2013	1696	915	1857	1393
0	1	0	2009	1695	914	1855	1391
0	0	2	2010	1696	913	1900	1377
1	3	0	2010	1697	913	1904	1386
0	2	2	2010	1697	914	1903	1388
0	4	5	2004	1692	904	1895	1380
0	1	1	2006	1695	912	1902	1386
3	0	6	2008	1697	913	1907	1390
1	3	2	2011	1701	917	1907	1389
3	0	5	2007	1693	910	1902	1386
1	0	2	2010	1697	913	1904	1381
0	3	1	2009	1698	914	1904	1389
0	1	2	2009	1697	913	1901	1386
0	0	0	2008	1697	913	1904	1385
2	0	0	2004	1695	911	1896	1382
1	1	4	2012	1699	914	1903	1383
1	3	3	2006	1697	914	1904	1387
2	0	0	2009	1698	913	1903	1388
0	0	0	2004	1691	907	1898	1382
0	1	2	2003	1689	908	1899	1385
0	1	2	2002	1687	913	1905	1390
1	0	0	2011	1698	915	1905	1388
2	0	0	2010	1699	911	1904	1388
2	0	0	2003	1692	905	1896	1382
1	3	2	2006	1697	914	1899	1387
0	1	0	2009	1695	912	1906	1387
0	1	2	2008	1697	913	1902	1386
0	1	1	2008	1696	913	1900	1379
0	0	0	2004	1696	914	1904	1386
1	3	2	2009	1698	914	1904	1389
0	1	3	2006	1697	915	1907	1390
0	0	0	2004	1694	909	1899	1382
1	0	2	2013	1700	913	1905	1387
0	0	0	2010	1698	913	1905	1389
0	2	3	2010	1698	914	1905	1387
2	0	0	2004	1688	910	1902	1385
0	1	2	2009	1697	913	1904	1386
1	2	4	2009	1697	915	1905	1387
0	1	0	2009	1697	913	1906	1386
0	1	0	2009	1697	912	1905	1388
0	1	1	2009	1699	916	1903	1385
1	0	0	2011	1700	916	1907	1388
0	0	0	2010	1699	914	1907	1388
0	0	2	2007	1698	914	1904	1387
0	2	0	2008	1698	914	1905	1386
1	0	6	2005	1690	907	1900	1380
0	0	0	2007	1696	912	1906	1389
0	1	0	2009	1699	917	1907	1391
0	0	0	2012	1700	914	1898	1388
0	0	0	2006	1692	908	1899	1380
1	2	2	2010	1698	914	1905	1388
0	1	0	2009	1698	913	1905	1388
0	2	2	2010	1698	911	1905	1388
1	0	0	2005	1694	914	1903	1386
0	0	0	2009	1695	909	1904	1386
0	1	2	2008	1697	914	1905	1388
0	1	2	2009	1698	915	1906	1390
0	0	0	2010	1701	917	1908	1389
1	0	0	2014	1694	911	1901	1382
0	1	4	2009	1699	911	1903	1387
0	1	0	2009	1698	913	1903	1387
0	1	2	2013	1702	914	1908	1388
0	0	0	2009	1698	912	1916	1385
0	0	0	2004	1690	908	1896	1380
2	0	0	2008	1696	913	1905	1388
1	1	0	2009	1696	915	1909	1389
0	0	2	2011	1701	917	1908	1390
0	1	0	2004	1691	911	1904	1386
1	0	0	2008	1698	915	1904	1382
0	2	0	2006	1698	913	1905	1387
0	3	0	2009	1698	913	1904	1387
0	1	1	2008	1697	914	1905	1385
0	0	0	2008	1696	913	1900	1381
2	0	0	2009	1698	913	1905	1383
0	2	4	2009	1698	913	1907	1389
2	0	0	2010	1700	916	1906	1388
1	0	0	2005	1693	907	1899	1376
0	0	0	2009	1696	913	1905	1386
1	0	0	2010	1698	914	1905	1388
0	0	0	2007	1696	912	1907	1387
1	3	2	2009	1697	913	1909	1390
1	2	1	2007	1693	911	1902	1382
1	2	2	2011	1699	913	1907	1386
0	0	0	2010	1698	912	1906	1386
0	2	6	2009	1697	913	1906	1387
0	0	2	2006	1695	912	1903	1386
1	0	0	2007	1694	910	1904	1385
0	0	0	2009	1698	912	1906	1387
0	1	1	2009	1696	913	1906	1386
0	0	0	2009	1698	914	1909	1390
0	1	2	2010	1693	911	1903	1382
0	0	0	2011	1699	908	1903	1385
1	0	0	2010	1699	913	1906	1387
0	0	0	2010	1699	913	1906	1385
0	1	2	2004	1691	907	1899	1380
0	0	0	2007	1695	913	1906	1385
0	0	0	2009	1698	914	1906	1388
2	0	0	2011	1699	916	1907	1388
1	2	2	2009	1698	913	1906	1387
0	1	0	2005	1691	910	1901	1386
0	1	4	2009	1695	915	1908	1380
0	1	2	2009	1697	913	1905	1386
0	3	6	2009	1698	913	1905	1386
0	0	0	2008	1697	912	1906	1387
1	4	5	2006	1695	913	1902	1385
1	2	2	2008	1694	914	1906	1379
1	0	0	2008	1698	913	1904	1388
1	2	2	2010	1698	913	1905	1386
1	0	4	2005	1691	908	1900	1381
1	0	0	2007	1694	912	1907	1388
0	2	1	2011	1699	916	1909	1390
0	0	0	2011	1700	916	1909	1387
1	0	5	2003	1691	909	1902	1383
0	1	2	2009	1698	914	1905	1383
2	0	1	2011	1698	914	1906	1388
0	2	3	2009	1697	913	1906	1387
0	0	0	2010	1698	913	1908	1390
0	0	0	2008	1698	908	1908	1388
0	1	3	2009	1691	910	1905	1387
0	1	2	2010	1698	913	1906	1388
1	0	2	2010	1698	913	1906	1388
0	1	1	2008	1695	913	1906	1386
1	0	5	2008	1697	915	1908	1390
0	1	1	2011	1700	915	1907	1388
0	0	0	2011	1699	914	1908	1387
0	2	2	2009	1693	910	1900	1382
0	2	2	2008	1698	914	1905	1388
0	3	5	2008	1697	914	1905	1388
0	1	2	2008	1697	913	1907	1386
3	0	1	2003	1688	907	1898	1380
0	1	2	2009	1697	913	1906	1387
3	0	0	2008	1695	913	1908	1390
1	0	6	2011	1700	916	1910	1388
0	0	0	2006	1695	912	1906	1386
0	0	0	2010	1698	912	1907	1386
0	1	1	2008	1696	914	1907	1386
0	0	0	2010	1698	913	1908	1387
1	0	2	2008	1697	914	1907	1387
0	0	0	2008	1694	910	1902	1378
0	0	3	2010	1699	915	1903	1384
3	0	1	2009	1698	912	1908	1387
1	1	0	2010	1699	912	1907	1386
1	0	0	2008	1697	914	1907	1387
1	2	2	2002	1691	907	1899	1379
0	1	0	2008	1697	913	1906	1387
1	2	3	2011	1697	914	1906	1386
1	1	0	2009	1697	913	1910	1389
1	0	1	2006	1694	909	1907	1387
1	1	0	2011	1700	914	1909	1387
0	0	4	2010	1699	913	1908	1388
1	2	1	2010	1699	913	1907	1388
0	0	1	2008	1697	913	1907	1386
1	2	1	2004	1694	913	1906	1381
0	1	0	2009	1697	912	1908	1387
1	0	3	2009	1698	912	1908	1389
0	0	0	2009	1697	915	1911	1390
0	0	0	2007	1694	908	1901	1377
0	2	2	2006	1693	909	1900	1379
0	2	5	2009	1698	916	1909	1390
0	1	0	2011	1701	915	1910	1387
0	0	3	2012	1699	914	1909	1386
2	0	2	2002	1690	908	1900	1382
0	0	2	2008	1698	914	1907	1387
0	0	4	2002	1696	913	1908	1386
3	0	5	2009	1697	911	1907	1387
1	4	1	2006	1695	912	1906	1385
0	0	0	2007	1693	910	1905	1386
0	0	0	2009	1698	913	1909	1389
1	0	5	2008	1699	916	1910	1390
0	0	0	2010	1700	915	1909	1389
2	0	0	2007	1693	909	1903	1381
0	0	1	2008	1698	913	1909	1388
1	0	0	2009	1699	912	1908	1387
0	1	2	2008	1698	914	1907	1388
0	3	0	2003	1689	905	1900	1383
1	1	5	2004	1692	910	1901	1379
0	1	0	2012	1700	915	1909	1388
0	1	1	2011	1700	910	1905	1386
1	0	2	2009	1700	913	1909	1387
1	2	1	2003	1687	909	1906	1386
0	4	0	2008	1697	914	1906	1381
0	0	0	2008	1696	912	1907	1386
1	0	0	2010	1699	911	1908	1387
0	0	4	2007	1697	913	1907	1387
0	4	2	2008	1699	913	1906	1386
0	2	4	2011	1699	916	1910	1388
1	1	0	2011	1699	914	1909	1387
0	1	0	2011	1698	916	1908	1387
1	2	1	2005	1692	905	1901	1380
0	0	0	2008	1699	913	1907	1387
1	0	0	2009	1698	915	1902	1382
0	0	4	2008	1698	910	1909	1387
1	2	2	2000	1689	906	1904	1384
0	4	4	2002	1694	910	1903	1384
0	2	1	2012	1700	916	1907	1388
0	1	0	2007	1696	911	1907	1385
0	0	0	2011	1698	912	1908	1386
0	1	0	2006	1695	913	1906	1387
1	2	1	2008	1687	910	1906	1386
1	2	2	2008	1697	913	1906	1386
1	3	2	2007	1698	914	1907	1387
0	2	4	2008	1698	912	1909	1389
2	0	0	2005	1691	910	1904	1384
1	0	0	2012	1701	919	1910	1388
0	0	2	2009	1700	916	1908	1386
2	0	0	2010	1698	915	1907	1388
0	1	6	2003	1691	907	1899	1380
1	0	0	2008	1698	914	1907	1388
1	0	0	2003	1694	912	1907	1386
0	0	0	2009	1697	914	1907	1386
1	0	0	2005	1694	913	1907	1388
0	0	0	2004	1693	910	1907	1386
1	0	0	2010	1697	914	1899	1380
0	3	2	2007	1697	913	1907	1387
0	1	4	2009	1698	914	1908	1388
2	0	0	2007	1696	913	1907	1386
0	0	0	2009	1695	913	1908	1387
0	1	2	2009	1697	913	1907	1385
3	0	4	2008	1696	912	1907	1387
1	1	1	2002	1687	906	1900	1381
1	4	1	2006	1698	916	1913	1389
0	0	0	2008	1698	916	1909	1387
0	1	5	2009	1699	914	1908	1387
0	1	0	2006	1696	911	1907	1386
1	0	0	2009	1696	913	1906	1386
0	1	3	2008	1697	913	1906	1387
1	3	1	2007	1696	914	1907	1386
0	3	0	2007	1697	914	1907	1387
1	0	0	2007	1693	908	1898	1378
1	0	0	2007	1697	911	1910	1389
0	1	3	2009	1699	916	1912	1389
0	0	0	2011	1700	915	1908	1388
1	0	2	2002	1692	904	1901	1380
0	1	3	2008	1698	913	1908	1385
2	0	0	2009	1696	911	1905	1386
0	0	0	2007	1697	911	1905	1386
0	3	0	2008	1697	913	1910	1387
0	0	1	2004	1692	911	1909	1386
1	0	1	2011	1700	916	1910	1386
1	0	0	2009	1697	912	1910	1387
0	2	2	2010	1698	913	1912	1388
0	1	0	2007	1696	913	1909	1386
0	2	0	2007	1695	911	1906	1382
0	1	0	2006	1697	913	1909	1386
1	0	0	2008	1697	913	1908	1386
0	0	0	2009	1694	913	1908	1388
0	0	0	2004	1691	907	1903	1378
2	0	0	2009	1695	914	1910	1389
1	0	0	2009	1697	915	1913	1385
0	1	2	2010	1699	916	1909	1388
0	1	2	2002	1691	908	1902	1382
1	3	5	2008	1698	914	1909	1388
2	0	0	2008	1696	913	1907	1386
0	0	0	2005	1695	912	1907	1386
0	0	0	2009	1697	914	1912	1391
0	1	2	2007	1698	913	1909	1387
2	0	2	2007	1696	912	1908	1386
0	3	0	2009	1698	913	1909	1387
3	0	0	2009	1697	914	1909	1386
1	0	0	2008	1697	913	1908	1386
0	0	1	2007	1695	908	1903	1380
1	0	0	2008	1698	913	1908	1387
0	2	4	2008	1698	912	1909	1387
0	2	0	2008	1699	913	1913	1391
3	0	0	2004	1693	907	1901	1381
0	0	0	2011	1699	914	1909	1387
0	2	0	2009	1695	910	1907	1385
0	0	2	2009	1697	914	1909	1386
0	0	3	2003	1692	910	1907	1385
2	0	0	2007	1695	914	1904	1385
0	2	5	2007	1697	913	1908	1386
0	0	7	2009	1699	914	1906	1387
0	0	2	2010	1698	913	1910	1386
1	2	2	2007	1696	912	1908	1386
0	0	0	2000	1694	912	1908	1381
1	0	2	2007	1696	912	1910	1387
0	1	0	2008	1697	913	1909	1387
1	3	1	2007	1696	914	1909	1385
0	0	0	2004	1691	910	1903	1382
0	0	0	2011	1700	914	1913	1389
1	0	2	2011	1701	913	1911	1380
0	0	0	2009	1698	912	1910	1386
0	1	0	2002	1690	904	1899	1381
1	0	4	2008	1697	913	1909	1385
0	1	0	2006	1695	912	1910	1386
0	3	1	2007	1699	913	1909	1386
2	0	0	2003	1696	910	1910	1385
0	0	3	2008	1692	910	1909	1387
0	1	0	2009	1699	916	1912	1390
0	0	0	2007	1696	913	1909	1387
0	1	2	2008	1697	914	1913	1391
0	0	0	2009	1699	914	1913	1388
1	0	1	2010	1698	912	1905	1379
0	0	0	2009	1698	912	1910	1387
0	0	0	2008	1700	914	1909	1386
0	0	0	2009	1699	912	1910	1386
1	2	2	2003	1692	908	1900	1381
0	4	0	2008	1698	913	1910	1387
1	0	0	2008	1698	907	1904	1385
1	4	1	2008	1697	911	1911	1388
0	1	1	2003	1692	911	1909	1388
0	2	2	2012	1703	916	1903	1381
1	2	2	2008	1698	912	1909	1387
0	4	0	2009	1698	911	1909	1388
0	0	0	2007	1696	914	1910	1386
0	1	2	2006	1695	910	1905	1382
3	0	0	2006	1697	910	1908	1386
1	0	4	2007	1699	914	1913	1390
1	0	0	2010	1701	916	1911	1387
0	0	0	2009	1698	913	1909	1387
1	0	0	2004	1690	905	1901	1380
0	0	0	2008	1697	915	1909	1386
1	2	2	2005	1695	911	1908	1386
0	0	1	2002	1690	908	1907	1383
0	0	0	2007	1696	913	1909	1386
1	3	3	2008	1694	913	1911	1389
0	0	0	2010	1700	915	1913	1388
2	0	0	2008	1698	915	1912	1385
0	1	5	2008	1698	912	1908	1383
1	0	0	2008	1696	913	1909	1387
0	1	0	2009	1698	912	1910	1384
0	1	2	2006	1698	914	1907	1386
0	0	0	2003	1691	907	1901	1378
0	1	0	2007	1697	914	1910	1386
1	0	0	2007	1697	914	1913	1389
1	0	1	2009	1700	914	1914	1389
0	0	0	2005	1690	908	1908	1387
0	1	4	2008	1698	917	1910	1386
0	0	0	2007	1697	912	1909	1386
0	1	2	2009	1699	909	1911	1385
1	1	0	2013	1697	911	1909	1386
2	0	0	2006	1699	914	1912	1386
2	0	0	2011	1699	914	1912	1387
0	0	2	2010	1698	913	1910	1387
1	2	2	2008	1698	913	1911	1386
0	0	0	2005	1693	904	1905	1385
0	0	5	2005	1693	910	1907	1381
1	2	2	2011	1701	916	1912	1388
0	2	2	2009	1698	913	1912	1385
2	0	1	2008	1700	913	1911	1386
2	0	0	2002	1687	906	1905	1380
0	0	1	2008	1697	914	1910	1383
1	0	1	2006	1696	911	1910	1385
0	1	2	2007	1698	913	1911	1387
2	0	3	2002	1695	911	1906	1386
0	4	3	2007	1696	913	1909	1387
1	0	2	2010	1700	917	1913	1389
0	2	1	2009	1696	915	1911	1387
0	0	1	2010	1700	914	1912	1386
0	1	1	2009	1697	914	1913	1387
1	3	3	2009	1698	911	1907	1383
0	2	2	2009	1699	913	1911	1389
1	1	2	2009	1696	915	1914	1393
0	0	0	2011	1701	917	1915	1389
1	0	6	2006	1692	908	1905	1382
0	1	0	2011	1697	916	1914	1388
1	1	0	2010	1699	911	1910	1386
0	0	0	2010	1698	913	1912	1387
0	4	0	2005	1692	910	1910	1385
1	0	0	2007	1699	913	1911	1385
0	0	0	2009	1697	912	1910	1386
0	2	0	2007	1697	913	1912	1390
0	0	0	2008	1699	914	1915	1389
0	1	2	2007	1700	915	1911	1385
0	0	0	2010	1700	915	1911	1387
0	0	0	2009	1699	914	1912	1387
1	0	0	2010	1698	914	1912	1386
0	1	0	2008	1698	914	1908	1389
3	0	0	2006	1694	906	1905	1380
0	1	1	2008	1700	915	1915	1388
0	2	3	2013	1702	916	1914	1389
0	1	0	2011	1700	914	1914	1388
1	1	0	2004	1690	908	1908	1380
1	2	4	2011	1699	914	1907	1386
1	0	0	2006	1693	912	1910	1386
1	0	0	2010	1699	913	1912	1386
1	2	2	2005	1696	913	1909	1387
0	1	0	2006	1695	907	1909	1385
0	1	0	2009	1697	914	1912	1386
0	1	0	2008	1697	913	1913	1387
0	0	0	2009	1699	917	1915	1389
2	0	0	2011	1697	911	1910	1380
0	0	2	2011	1700	913	1912	1387
0	1	0	2009	1700	912	1913	1387
0	0	0	2009	1699	915	1913	1387
0	1	0	2009	1699	914	1911	1387
0	0	4	2004	1692	907	1908	1383
0	1	0	2007	1702	917	1915	1390
1	3	4	2007	1699	914	1905	1384
0	0	3	2010	1700	915	1913	1387
0	0	0	2003	1691	910	1908	1384
1	4	1	2010	1699	914	1913	1381
0	0	4	2008	1698	912	1912	1387
1	0	0	2009	1699	914	1913	1388
2	0	2	2008	1697	914	1912	1386
0	0	0	2005	1696	912	1913	1386
0	0	0	2011	1705	916	1915	1389
0	2	2	2013	1701	914	1914	1388
1	0	0	2009	1700	915	1913	1388
0	1	0	2006	1693	908	1904	1380
2	0	0	2009	1699	914	1913	1387
0	1	2	2008	1699	912	1913	1378
0	0	0	2009	1698	910	1913	1386
0	2	2	2011	1703	916	1914	1387
0	1	0	2005	1694	908	1911	1381
3	0	0	2010	1698	915	1914	1387
0	1	2	2006	1688	910	1910	1386
0	0	4	2009	1699	914	1913	1387
0	0	0	2011	1701	917	1916	1389
2	0	2	2009	1698	915	1913	1387
0	0	0	2009	1698	913	1913	1388
0	0	4	2010	1699	913	1913	1387
0	1	0	2001	1692	908	1906	1381
0	2	2	2008	1699	914	1912	1387
2	0	0	2009	1698	913	1915	1389
1	2	2	2011	1702	916	1916	1389
0	1	0	2006	1695	900	1910	1385
1	2	1	2010	1699	916	1913	1385
1	0	4	2009	1699	913	1913	1387
0	1	1	2007	1697	914	1911	1387
1	2	1	2008	1698	913	1911	1387
2	0	2	2008	1698	914	1911	1384
0	0	0	2010	1698	914	1913	1389
0	2	1	2010	1698	913	1914	1390
1	3	3	2011	1700	914	1914	1390
0	2	1	2009	1696	909	1906	1380
3	0	5	2010	1701	915	1913	1388
1	4	2	2008	1698	914	1913	1387
0	0	3	2009	1698	914	1913	1386
0	1	0	2009	1698	912	1915	1389
0	1	2	2004	1690	907	1909	1384
0	1	0	2013	1701	914	1914	1388
0	0	4	2007	1699	914	1913	1388
1	2	0	2010	1699	913	1913	1387
0	0	0	2007	1695	913	1912	1387
0	0	0	2008	1698	911	1911	1386
0	0	1	2008	1699	910	1913	1386
0	3	5	2010	1699	913	1912	1387
0	1	2	2009	1698	913	1913	1388
1	0	0	2010	1700	911	1910	1384
1	0	0	2012	1701	915	1912	1388
0	3	1	2011	1699	914	1913	1387
0	1	2	2009	1699	914	1913	1386
0	0	0	2004	1691	908	1903	1381
0	2	2	2010	1700	912	1913	1386
0	1	2	2010	1701	916	1915	1390
2	0	5	2014	1703	913	1912	1388
0	0	4	2010	1699	914	1914	1387
1	1	2	2000	1689	911	1910	1384
0	1	0	2009	1699	912	1908	1381
0	0	0	2008	1697	913	1911	1386
0	0	4	2009	1697	914	1912	1387
0	0	0	2007	1697	914	1911	1387
0	1	0	2006	1698	913	1909	1384
0	1	0	2010	1702	913	1917	1389
1	3	2	2011	1702	915	1915	1389
2	0	2	2010	1699	912	1911	1388
0	1	0	2004	1692	908	1906	1381
0	0	0	2008	1698	914	1913	1386
0	1	0	2010	1699	913	1909	1382
0	0	0	2010	1699	913	1901	1388
0	3	1	2004	1691	907	1908	1385
1	0	3	2009	1698	913	1914	1390
0	0	0	2010	1700	914	1913	1388
0	0	0	2004	1696	912	1912	1387
0	1	1	2009	1700	914	1913	1387
1	1	2	2007	1697	912	1911	1387
0	0	2	2009	1696	910	1910	1387
0	0	6	2009	1698	914	1912	1387
2	0	5	2009	1697	912	1913	1387
1	0	2	2009	1699	912	1913	1386
0	1	0	2007	1694	906	1908	1384
0	1	0	2011	1702	915	1913	1390
1	1	1	2012	1699	916	1912	1388
1	3	1	2010	1700	913	1914	1386
0	0	1	2002	1691	905	1906	1380
0	1	0	2009	1699	914	1910	1388
0	1	0	2002	1693	910	1911	1387
1	0	2	2009	1699	914	1913	1387
2	0	3	2007	1696	913	1911	1387
0	0	6	2009	1698	907	1909	1386
2	0	5	2007	1701	917	1911	1385
0	0	5	2010	1701	914	1915	1387
3	0	2	2011	1700	915	1914	1388
1	1	2	2008	1699	912	1913	1386
1	1	2	2009	1697	909	1907	1381
2	0	0	2010	1699	914	1913	1388
0	3	5	2010	1701	911	1914	1387
0	1	2	2009	1699	914	1913	1387
0	0	0	2004	1692	908	1906	1381
1	0	5	2010	1700	917	1917	1390
0	1	1	2012	1705	910	1909	1386
0	1	0	2010	1700	915	1913	1389
0	1	1	2004	1689	910	1912	1386
0	0	3	2009	1698	914	1912	1381
0	0	1	2007	1698	913	1911	1387
0	1	0	2009	1695	914	1913	1387
0	0	0	2007	1697	913	1913	1388
0	0	2	2005	1695	911	1907	1383
2	0	1	2007	1691	910	1911	1387
1	0	0	2010	1699	915	1912	1386
1	3	2	2010	1699	914	1914	1388
0	0	0	2010	1699	914	1913	1388
1	0	3	2004	1694	908	1906	1381
