# Supplementary material for: Assisting hand gesture classification and rehabilitation assessment via sEMG and finger motion data
Source: Front Bioeng Biotechnol. 2026 Jan 8;13:1751763. doi: 10.3389/fbioe.2025.1751763 (PMC12823985; doi:10.3389/fbioe.2025.1751763)
Supplement: Supplementary file 1 [file DataSheet1.zip › dataset/function 0/2/4/1.csv]

channel_2	channel_3	channel_6	pinky	ring finger	middle finger	forefinger	thumb
2	0	5	2013	1706	914	1931	1389
1	1	0	2010	1706	915	1934	1390
0	0	0	2012	1702	914	1935	1389
0	1	0	2006	1695	906	1928	1382
0	2	0	2011	1703	914	1933	1390
0	0	0	2009	1701	915	1936	1392
0	0	0	2011	1707	916	1938	1391
1	2	2	2006	1700	914	1933	1389
2	0	2	2012	1704	913	1926	1388
0	2	0	2012	1703	914	1934	1387
0	0	2	2011	1704	914	1934	1389
1	1	2	2010	1703	915	1934	1390
0	1	0	2010	1700	910	1930	1383
0	1	0	2011	1703	914	1933	1389
0	1	0	2011	1703	916	1936	1391
1	3	1	2012	1707	918	1936	1392
1	0	2	2012	1709	918	1957	1390
1	0	0	2014	1710	917	1956	1388
0	1	1	2013	1708	917	1956	1389
1	3	2	2011	1707	914	1955	1388
0	0	0	2009	1702	904	1944	1383
0	2	0	2011	1707	915	1952	1389
1	0	2	2011	1708	914	1954	1386
0	1	2	2011	1708	914	1953	1388
0	0	0	2005	1700	909	1950	1384
0	0	0	2013	1711	916	1958	1390
0	1	0	2014	1709	917	1955	1388
2	0	0	2011	1709	914	1956	1388
1	4	1	2006	1703	911	1953	1386
0	1	0	2011	1707	912	1952	1387
2	0	6	2010	1707	915	1954	1388
0	1	1	2008	1708	914	1954	1387
1	0	3	2010	1707	915	1954	1389
0	0	0	2011	1705	907	1950	1383
0	1	2	2011	1707	915	1950	1384
1	4	4	2011	1706	915	1954	1387
0	0	1	2011	1708	914	1954	1388
2	0	3	2011	1707	914	1955	1387
0	1	2	2006	1703	909	1947	1383
0	1	2	2009	1706	914	1955	1390
2	0	5	2012	1709	918	1957	1391
0	0	0	2013	1709	917	1955	1389
0	0	4	2007	1702	911	1951	1386
0	0	1	2011	1707	916	1954	1383
0	0	6	2011	1709	915	1954	1389
1	0	4	2011	1707	914	1954	1388
0	0	0	2008	1706	913	1954	1388
0	0	0	2009	1706	913	1953	1382
0	1	0	2012	1707	915	1955	1389
2	0	3	2010	1709	918	1957	1391
0	1	0	2011	1707	923	1953	1389
0	1	0	2006	1702	908	1943	1382
1	0	5	2008	1705	912	1951	1384
1	2	0	2011	1705	915	1955	1388
0	0	2	2012	1709	917	1955	1388
1	4	0	2012	1707	913	1954	1387
0	0	0	2007	1700	916	1948	1382
0	0	0	2012	1708	914	1954	1389
0	0	0	2010	1707	916	1955	1388
1	0	3	2011	1709	915	1955	1388
0	1	0	2008	1705	911	1954	1388
0	3	1	2011	1706	913	1955	1389
3	0	0	2013	1712	918	1957	1389
0	1	0	2014	1710	917	1954	1389
0	2	2	2012	1708	911	1955	1388
0	0	0	2011	1704	907	1947	1382
1	0	1	2011	1706	910	1951	1386
0	0	2	2011	1707	915	1954	1388
0	0	0	2011	1707	912	1954	1388
2	0	0	2005	1702	907	1947	1380
0	0	0	2005	1703	908	1948	1381
0	0	0	2010	1709	913	1955	1386
0	0	5	2011	1708	915	1954	1386
0	0	5	2011	1708	915	1954	1388
1	0	1	2006	1700	910	1950	1386
0	1	2	2010	1707	914	1955	1382
0	0	0	2011	1708	914	1954	1389
2	0	4	2011	1707	914	1957	1391
1	3	2	2009	1708	916	1957	1390
0	2	2	2010	1707	917	1951	1382
0	2	2	2011	1708	914	1955	1384
0	1	0	2011	1707	915	1954	1388
1	1	2	2010	1707	915	1954	1389
0	1	1	2005	1701	908	1948	1381
1	0	1	2007	1705	913	1952	1388
0	0	0	2011	1707	913	1955	1387
0	2	2	2010	1709	914	1955	1388
0	0	0	2005	1701	911	1954	1389
0	0	5	2008	1700	910	1949	1383
0	0	0	2011	1709	915	1955	1388
0	1	0	2009	1707	916	1955	1389
0	0	0	2011	1708	914	1951	1387
1	3	1	2009	1706	911	1951	1388
0	0	0	2011	1703	907	1953	1386
0	1	0	2011	1707	915	1954	1389
0	0	0	2011	1707	916	1957	1389
0	1	0	2011	1709	917	1958	1391
0	0	0	2011	1703	911	1945	1381
0	0	0	2013	1703	908	1951	1386
0	1	1	2011	1707	915	1953	1389
3	0	1	2011	1707	915	1954	1390
0	2	0	2005	1701	909	1948	1381
0	1	0	2010	1707	914	1954	1388
0	2	2	2010	1708	916	1954	1388
1	4	1	2010	1707	916	1957	1391
1	1	1	2009	1707	916	1956	1390
1	3	1	2003	1702	912	1953	1387
0	0	2	2011	1708	916	1947	1382
1	3	1	2011	1709	915	1955	1389
2	0	5	2010	1707	914	1950	1387
0	1	0	2009	1706	917	1956	1390
0	0	6	2011	1707	914	1955	1389
2	0	5	2011	1707	915	1954	1388
0	0	0	2011	1708	916	1956	1392
0	0	4	2006	1703	910	1949	1386
0	0	0	2014	1709	914	1955	1388
1	2	0	2011	1708	913	1955	1389
0	0	0	2011	1707	915	1953	1389
0	0	5	2009	1705	914	1953	1388
0	1	0	2011	1706	914	1955	1388
1	0	0	2009	1707	911	1957	1388
2	0	1	2010	1707	914	1955	1389
0	1	0	2010	1708	915	1954	1390
0	0	0	2006	1699	911	1949	1385
0	1	0	2014	1710	914	1956	1389
2	0	2	2013	1709	915	1956	1388
0	1	0	2010	1708	914	1954	1387
0	0	2	2005	1701	910	1947	1381
0	0	6	2012	1707	914	1954	1387
0	0	0	2010	1707	914	1953	1388
2	0	0	2011	1709	917	1957	1392
0	1	1	2014	1711	917	1955	1390
0	2	0	2006	1705	913	1954	1388
0	0	1	2011	1708	915	1953	1387
0	0	0	2007	1708	915	1954	1388
0	0	0	2009	1704	915	1955	1389
1	2	1	2011	1707	914	1954	1388
1	0	0	2010	1707	911	1950	1383
0	1	2	2011	1709	913	1953	1387
0	1	0	2011	1708	915	1954	1386
2	0	3	2010	1707	914	1956	1389
1	2	0	2006	1702	909	1950	1384
1	2	0	2013	1711	916	1956	1389
0	0	0	2012	1709	916	1954	1389
1	4	2	2011	1709	915	1956	1388
2	0	1	2005	1696	910	1952	1386
0	0	5	2011	1708	913	1953	1386
0	0	4	2011	1707	913	1954	1387
1	0	5	2014	1710	917	1955	1389
0	0	3	2013	1709	918	1956	1389
0	0	2	2009	1705	915	1954	1389
0	0	5	2008	1707	913	1953	1385
0	0	0	2009	1707	916	1954	1387
0	2	0	2010	1707	915	1954	1389
0	1	0	2010	1707	916	1954	1389
0	0	0	2007	1702	908	1948	1380
0	0	4	2008	1705	914	1957	1390
1	0	0	2013	1711	918	1956	1390
1	2	0	2013	1710	913	1956	1388
0	2	2	2005	1701	910	1946	1383
1	2	0	2011	1708	913	1954	1387
0	0	2	2010	1708	915	1953	1388
0	0	2	2013	1707	915	1955	1387
0	2	0	2009	1707	914	1953	1388
1	1	0	2009	1703	913	1954	1388
0	0	3	2012	1708	913	1958	1391
0	0	3	2011	1708	914	1954	1389
0	0	2	2010	1707	913	1954	1389
0	1	0	2010	1707	914	1955	1389
0	0	2	2011	1702	911	1949	1382
0	0	5	2012	1708	911	1952	1387
2	0	4	2010	1708	916	1959	1392
0	0	0	2014	1710	917	1955	1391
0	0	0	2007	1702	907	1949	1382
3	0	2	2010	1707	914	1954	1387
0	1	0	2011	1709	915	1954	1389
1	1	0	2010	1708	914	1955	1388
0	1	0	2006	1705	912	1954	1386
3	0	2	2010	1708	914	1948	1388
0	0	4	2011	1707	915	1955	1390
0	1	0	2011	1708	917	1957	1391
0	0	2	2012	1712	917	1957	1388
2	0	0	2011	1708	912	1946	1383
0	0	0	2012	1708	916	1947	1383
1	3	1	2014	1710	918	1957	1384
0	0	0	2012	1708	914	1956	1388
1	0	2	2010	1709	913	1955	1387
0	0	2	2006	1701	909	1948	1383
0	1	0	2009	1705	913	1954	1387
0	1	1	2009	1707	914	1955	1389
0	0	0	2010	1708	914	1955	1387
0	0	0	2005	1699	909	1950	1387
0	1	0	2010	1707	914	1959	1393
1	0	2	2012	1711	916	1957	1389
0	0	1	2012	1710	915	1957	1389
0	0	2	2010	1707	914	1954	1389
0	0	3	2004	1705	911	1954	1385
2	0	1	2011	1709	912	1955	1387
2	0	1	2011	1707	914	1956	1387
0	0	0	2011	1707	915	1954	1389
0	1	1	2006	1701	908	1949	1381
0	4	2	2004	1703	913	1955	1388
0	4	2	2011	1698	910	1953	1387
0	3	5	2011	1707	914	1955	1388
1	0	0	2010	1709	914	1956	1389
0	1	0	2007	1701	908	1946	1381
0	0	4	2009	1706	915	1954	1388
0	2	2	2012	1708	915	1955	1390
0	0	2	2014	1710	918	1958	1391
0	0	1	2014	1710	917	1953	1384
0	0	3	2012	1710	914	1957	1387
1	2	0	2012	1709	915	1956	1389
0	0	5	2012	1708	915	1956	1389
1	0	0	2007	1700	909	1949	1382
1	3	0	2011	1709	914	1957	1389
1	1	2	2012	1709	914	1956	1389
0	1	1	2013	1709	916	1957	1392
1	1	5	2007	1703	915	1957	1390
1	2	0	2015	1710	916	1956	1388
0	0	3	2012	1709	916	1957	1388
1	1	0	2012	1708	916	1957	1389
0	0	2	2010	1707	916	1956	1389
1	2	0	2010	1707	914	1949	1383
0	0	0	2012	1708	915	1955	1388
0	1	0	2012	1709	915	1956	1388
0	0	0	2011	1710	915	1959	1392
2	0	5	2012	1708	915	1957	1390
0	0	0	2008	1703	913	1946	1385
1	1	2	2011	1705	915	1957	1388
1	2	0	2014	1712	916	1958	1390
1	0	3	2013	1710	914	1957	1388
0	1	0	2005	1703	906	1950	1387
0	1	0	2011	1706	915	1956	1390
1	3	2	2013	1709	914	1957	1388
3	0	1	2012	1709	915	1956	1389
0	1	2	2010	1707	914	1956	1388
0	2	2	2010	1706	915	1956	1389
1	1	0	2013	1710	917	1959	1392
0	0	0	2014	1712	918	1959	1391
0	1	2	2014	1711	915	1958	1390
0	0	2	2009	1704	912	1949	1383
0	2	1	2011	1705	915	1955	1388
1	4	2	2011	1709	914	1956	1390
0	2	0	2012	1709	915	1957	1390
0	1	6	2012	1710	917	1959	1392
1	3	2	2005	1706	912	1952	1382
1	0	0	2013	1709	917	1957	1387
1	0	0	2012	1708	916	1957	1388
1	1	0	2011	1709	911	1957	1388
2	0	1	2009	1706	912	1955	1388
1	0	3	2011	1707	911	1954	1388
0	1	0	2012	1709	914	1956	1388
2	1	0	2012	1709	913	1957	1389
3	0	1	2011	1710	917	1959	1393
0	0	0	2012	1707	913	1953	1385
1	2	0	2014	1708	911	1955	1388
0	1	0	2011	1709	915	1956	1389
0	1	0	2012	1709	915	1957	1389
1	0	1	2007	1702	910	1951	1383
1	0	1	2012	1710	915	1955	1389
2	0	2	2012	1708	916	1957	1390
1	4	2	2011	1709	916	1956	1389
1	4	1	2013	1711	916	1958	1388
2	0	2	2006	1703	913	1955	1389
0	0	4	2013	1710	915	1952	1384
1	0	0	2012	1708	917	1955	1389
1	3	2	2012	1710	916	1968	1388
2	0	2	2011	1709	914	1958	1389
0	1	0	2011	1709	911	1949	1384
0	2	2	2012	1709	915	1957	1389
0	3	4	2015	1713	918	1960	1391
1	1	0	2014	1710	917	1958	1389
0	1	0	2010	1705	912	1961	1383
0	0	0	2012	1710	916	1956	1390
1	0	2	2013	1709	917	1957	1389
0	1	2	2012	1710	916	1957	1390
0	0	0	2001	1702	912	1955	1387
0	1	0	2011	1708	914	1957	1382
1	3	1	2013	1710	913	1957	1387
1	0	3	2014	1710	915	1956	1389
2	0	5	2014	1710	915	1955	1390
0	1	0	2011	1708	916	1957	1390
0	1	2	2008	1706	914	1957	1386
0	1	2	2011	1709	915	1955	1391
0	1	2	2012	1710	916	1957	1390
0	2	0	2012	1709	915	1956	1390
2	0	0	2008	1705	913	1953	1387
1	0	0	2009	1709	916	1958	1391
0	0	0	2014	1713	914	1959	1391
0	1	4	2013	1710	917	1958	1390
0	0	4	2004	1703	910	1946	1386
2	0	2	2012	1708	913	1957	1389
0	0	0	2013	1709	916	1957	1389
0	0	0	2013	1709	916	1958	1389
0	0	0	2010	1707	914	1956	1390
0	0	2	2008	1703	913	1956	1391
0	2	2	2012	1711	919	1959	1392
0	1	0	2015	1711	916	1957	1390
0	0	0	2013	1710	915	1958	1389
0	2	0	2011	1710	915	1956	1390
0	3	2	2011	1705	910	1949	1383
1	0	1	2012	1709	907	1954	1390
0	1	0	2014	1712	917	1961	1391
0	0	0	2012	1710	915	1958	1387
1	1	0	2013	1709	913	1959	1391
0	1	0	2013	1711	918	1961	1392
0	0	1	2015	1711	917	1958	1390
0	0	6	2012	1710	912	1957	1388
0	0	4	2013	1709	915	1955	1384
3	0	2	2012	1709	916	1957	1389
0	1	0	2012	1709	915	1957	1391
2	0	5	2013	1709	913	1956	1391
0	1	0	2007	1703	910	1950	1383
1	0	5	2011	1708	914	1957	1388
0	2	2	2012	1710	918	1960	1393
0	1	2	2011	1713	919	1960	1390
1	0	2	2010	1704	909	1951	1384
0	0	4	2013	1711	914	1956	1388
0	1	0	2013	1709	914	1957	1388
1	3	0	2013	1709	915	1957	1390
2	2	2	2011	1708	916	1958	1389
0	1	0	2011	1709	913	1950	1385
1	3	0	2012	1707	916	1958	1391
0	0	3	2014	1712	917	1960	1392
1	2	2	2015	1712	918	1958	1391
0	1	0	2012	1709	916	1958	1391
0	1	0	2007	1705	909	1951	1382
2	0	2	2009	1707	914	1956	1388
0	2	0	2013	1709	916	1956	1390
0	0	2	2012	1709	914	1959	1390
1	4	0	2007	1702	910	1949	1385
1	1	0	2011	1710	915	1960	1393
1	3	2	2014	1711	917	1961	1390
0	0	0	2015	1713	915	1960	1390
2	0	0	2012	1709	915	1957	1390
3	0	3	2013	1706	914	1957	1388
0	1	0	2012	1706	913	1959	1390
0	0	5	2012	1709	915	1958	1388
1	1	0	2012	1709	913	1957	1389
0	1	0	2006	1706	910	1953	1385
1	2	0	2012	1707	910	1950	1384
1	1	0	2013	1709	913	1956	1389
0	0	4	2012	1710	913	1958	1389
0	0	3	2012	1709	914	1957	1390
1	2	0	2005	1701	911	1951	1383
0	0	2	2010	1709	914	1957	1390
0	1	6	2013	1709	916	1959	1392
0	1	0	2014	1712	917	1962	1390
1	2	0	2007	1707	915	1957	1389
1	3	0	2014	1710	912	1953	1386
1	4	0	2014	1710	916	1957	1387
0	0	2	2013	1709	916	1958	1389
2	0	5	2012	1708	914	1958	1390
0	1	0	2012	1707	908	1949	1383
1	0	5	2011	1709	910	1952	1386
1	3	1	2013	1710	915	1960	1391
0	0	0	2014	1712	918	1960	1391
0	0	8	2011	1703	916	1951	1384
1	3	0	2008	1704	909	1949	1384
1	3	0	2011	1708	914	1957	1389
1	2	0	2012	1709	914	1959	1389
1	1	0	2013	1709	915	1956	1390
0	1	0	2008	1702	911	1954	1388
1	4	2	2013	1709	915	1958	1384
0	0	3	2012	1708	915	1958	1389
0	0	2	2013	1710	915	1957	1390
1	0	3	2012	1710	915	1957	1391
4	0	0	2011	1709	915	1958	1388
0	1	2	2016	1713	916	1960	1385
0	1	0	2014	1710	916	1957	1391
0	0	2	2013	1710	915	1958	1388
0	0	2	2008	1702	909	1951	1384
0	0	2	2010	1708	913	1958	1389
1	2	0	2013	1710	914	1958	1391
0	1	1	2012	1706	916	1958	1390
0	0	2	2008	1701	909	1953	1387
1	3	2	2007	1703	912	1948	1386
0	0	0	2012	1708	916	1957	1389
0	1	0	2014	1710	915	1957	1388
0	1	0	2013	1709	915	1957	1389
1	0	2	2011	1707	915	1955	1390
0	2	2	2012	1700	911	1954	1389
3	0	2	2012	1709	913	1959	1391
2	0	2	2013	1709	919	1961	1393
1	3	2	2014	1712	918	1960	1390
2	0	2	2014	1706	911	1953	1382
0	0	2	2009	1700	911	1955	1390
0	0	1	2013	1709	917	1956	1390
0	1	0	2013	1710	915	1957	1390
1	0	0	2007	1700	910	1950	1384
3	0	3	2012	1709	913	1957	1390
0	0	0	2012	1709	914	1958	1391
0	1	0	2013	1709	915	1960	1393
1	0	2	2011	1709	917	1960	1389
3	0	2	2009	1706	911	1957	1389
0	3	0	2012	1709	907	1950	1387
1	1	4	2013	1709	915	1957	1390
0	0	3	2013	1709	916	1957	1390
2	0	2	2012	1710	915	1956	1391
0	0	0	2012	1710	918	1955	1390
1	0	1	2013	1709	914	1958	1387
0	1	0	2012	1710	915	1958	1390
0	0	5	2008	1702	912	1955	1388
0	2	0	2013	1709	913	1952	1389
0	0	3	2012	1709	914	1958	1390
3	0	0	2012	1709	917	1959	1391
0	0	0	2014	1711	916	1960	1391
0	2	0	2014	1710	916	1955	1386
0	0	0	2013	1709	914	1955	1388
0	0	2	2012	1709	914	1957	1389
0	0	0	2014	1708	915	1956	1390
0	1	0	2009	1705	909	1951	1382
0	1	0	2012	1708	915	1957	1388
0	0	0	2013	1709	913	1957	1390
0	0	2	2014	1709	916	1958	1390
1	2	1	2007	1702	904	1951	1386
1	2	1	2013	1710	914	1958	1389
2	0	0	2013	1709	913	1957	1392
0	0	2	2012	1709	916	1960	1391
1	3	0	2014	1711	919	1961	1392
0	0	0	2014	1710	917	1957	1390
0	1	0	2013	1709	914	1956	1389
0	1	0	2013	1710	915	1957	1390
2	0	0	2012	1708	915	1958	1388
0	0	3	2012	1709	914	1958	1389
0	1	0	2007	1703	909	1950	1380
1	2	0	2012	1707	913	1957	1389
0	0	5	2013	1709	917	1958	1391
0	0	1	2013	1710	916	1961	1391
0	1	5	2008	1706	913	1953	1384
0	0	0	2014	1710	915	1958	1389
0	0	2	2013	1710	916	1956	1388
0	0	1	2013	1709	915	1958	1389
1	3	0	2008	1705	915	1956	1389
1	0	1	2012	1710	909	1955	1388
1	3	0	2012	1709	913	1958	1389
1	0	1	2015	1712	918	1958	1391
0	2	0	2015	1710	916	1958	1389
0	0	0	2013	1709	915	1956	1390
0	0	2	2012	1709	910	1951	1384
0	2	1	2013	1710	915	1953	1387
0	1	6	2012	1709	916	1958	1390
1	4	0	2012	1708	915	1957	1389
1	1	3	2005	1702	909	1951	1383
0	0	1	2011	1709	914	1959	1393
1	3	0	2014	1713	919	1960	1390
0	0	1	2014	1709	916	1957	1391
0	0	1	2007	1703	913	1955	1388
1	4	0	2013	1710	915	1953	1385
1	1	0	2012	1709	916	1958	1395
2	0	1	2011	1708	915	1958	1389
2	0	3	2010	1709	910	1957	1389
1	4	0	2012	1708	911	1951	1383
0	2	2	2013	1709	916	1955	1388
1	0	2	2015	1713	916	1959	1388
0	2	0	2013	1711	916	1957	1391
0	0	0	2013	1708	915	1957	1390
0	2	0	2006	1701	910	1951	1385
0	1	2	2009	1707	914	1957	1389
0	0	3	2013	1709	915	1956	1391
2	0	0	2013	1709	915	1959	1390
0	0	4	2007	1702	909	1953	1388
0	0	2	2011	1710	915	1961	1393
0	0	2	2014	1712	918	1960	1390
1	0	5	2014	1711	915	1959	1390
0	1	0	2012	1709	915	1958	1390
0	1	0	2008	1705	913	1957	1382
1	0	2	2013	1710	914	1959	1389
0	0	0	2013	1709	916	1959	1389
2	1	1	2010	1710	916	1958	1391
0	0	0	2006	1702	908	1952	1384
0	0	3	2009	1704	914	1958	1391
0	1	1	2012	1704	904	1954	1388
0	0	2	2012	1710	914	1959	1389
2	0	7	2012	1709	917	1957	1390
1	1	0	2008	1703	910	1953	1382
0	1	0	2011	1708	915	1959	1392
0	0	3	2012	1710	916	1963	1391
0	1	0	2015	1714	918	1957	1391
0	1	0	2011	1709	913	1958	1389
0	0	0	2014	1709	909	1954	1387
2	0	0	2013	1709	916	1962	1390
0	0	0	2012	1709	915	1957	1388
0	0	0	2018	1705	916	1959	1390
3	0	1	2010	1706	911	1951	1381
2	0	1	2012	1709	911	1949	1386
0	0	2	2012	1710	918	1961	1392
0	1	3	2015	1713	917	1961	1391
0	0	1	2008	1704	909	1952	1384
2	0	0	2009	1709	915	1957	1390
0	0	5	2010	1705	915	1958	1389
0	1	0	2012	1710	914	1957	1389
0	0	0	2012	1710	919	1960	1393
0	1	0	2006	1704	910	1958	1389
2	0	3	2012	1709	913	1957	1383
