# Supplementary material for: Assisting hand gesture classification and rehabilitation assessment via sEMG and finger motion data
Source: Front Bioeng Biotechnol. 2026 Jan 8;13:1751763. doi: 10.3389/fbioe.2025.1751763 (PMC12823985; doi:10.3389/fbioe.2025.1751763)
Supplement: Supplementary file 1 [file DataSheet1.zip › dataset/function 0/2/4/2.csv]

channel_2	channel_3	channel_6	pinky	ring finger	middle finger	forefinger	thumb
0	0	2	2012	1709	915	1967	1391
0	1	0	2013	1714	919	1971	1393
2	0	0	2016	1711	913	1967	1388
0	0	0	2014	1713	916	1969	1390
2	2	5	2013	1712	916	1968	1391
0	0	3	2011	1708	909	1963	1383
0	0	5	2013	1712	915	1967	1390
0	0	1	2008	1705	910	1968	1383
0	1	2	2006	1709	910	1967	1383
1	4	0	2012	1714	916	1978	1392
0	0	0	2014	1717	919	1977	1391
1	4	5	2014	1716	916	1976	1389
2	0	0	2005	1706	910	1973	1386
1	3	1	2013	1715	916	1975	1386
0	1	2	2011	1716	915	1974	1389
2	0	0	2012	1714	914	1975	1388
0	0	0	2010	1713	918	1974	1389
0	1	2	2011	1714	914	1970	1385
0	0	0	2011	1715	916	1978	1389
0	1	1	2013	1716	917	1977	1389
0	1	2	2013	1716	916	1975	1390
0	1	1	2005	1706	910	1969	1380
0	1	2	2010	1714	913	1975	1389
2	0	0	2012	1714	914	1975	1388
0	0	0	2013	1715	916	1975	1389
0	0	0	2007	1707	910	1972	1387
0	1	0	2008	1707	909	1970	1385
2	0	3	2013	1716	916	1976	1388
1	0	0	2012	1714	915	1977	1389
0	2	4	2011	1714	917	1976	1389
0	0	0	2010	1711	915	1974	1388
0	2	3	2005	1711	915	1974	1388
0	1	2	2012	1715	915	1974	1390
1	1	2	2012	1713	918	1978	1393
0	2	2	2014	1718	919	1977	1391
1	0	0	2009	1709	909	1970	1383
0	2	2	2008	1712	914	1974	1389
0	3	3	2012	1715	916	1976	1389
1	0	0	2011	1714	915	1976	1390
1	0	0	2006	1707	908	1969	1385
0	1	4	2011	1711	915	1975	1389
0	4	5	2013	1715	913	1976	1388
3	0	0	2013	1715	914	1976	1389
1	0	0	2006	1713	915	1974	1389
1	4	0	2007	1711	913	1974	1389
1	0	6	2012	1715	912	1976	1391
1	4	2	2014	1717	919	1978	1390
0	1	2	2013	1715	916	1974	1390
1	2	0	2012	1715	916	1975	1389
0	0	0	2011	1711	911	1967	1383
0	2	3	2013	1714	910	1972	1387
0	3	5	2011	1713	916	1975	1390
0	0	2	2013	1714	915	1976	1388
0	1	2	2007	1709	911	1969	1383
0	0	0	2010	1714	915	1978	1393
0	3	1	2013	1718	919	1978	1392
1	0	3	2015	1716	918	1976	1389
0	0	0	2009	1712	915	1974	1389
1	0	0	2012	1715	910	1970	1385
0	1	2	2011	1714	915	1975	1388
1	0	0	2012	1713	916	1974	1389
2	0	0	2010	1715	914	1975	1388
1	2	2	2011	1717	917	1972	1390
1	3	4	2010	1714	915	1970	1385
2	0	0	2012	1714	915	1969	1382
0	3	3	2011	1714	917	1976	1392
0	0	6	2013	1717	918	1979	1391
1	2	5	2006	1710	909	1968	1382
2	0	2	2010	1712	915	1974	1389
0	1	1	2013	1714	914	1978	1387
0	2	1	2010	1714	915	1975	1389
0	0	0	2006	1703	913	1973	1387
1	0	0	2011	1713	916	1970	1381
0	0	0	2012	1715	914	1976	1389
0	1	0	2011	1714	917	1977	1392
0	0	0	2010	1715	925	1978	1391
0	1	0	2011	1715	917	1972	1385
2	0	4	2013	1715	914	1977	1380
0	1	0	2010	1714	916	1976	1390
1	0	0	2012	1714	914	1975	1388
1	2	2	2013	1717	918	1978	1392
1	0	0	2005	1708	910	1969	1382
0	2	3	2003	1708	913	1973	1388
0	1	1	2012	1713	916	1975	1389
1	3	0	2011	1714	915	1976	1388
0	1	0	2010	1713	915	1975	1389
3	0	3	2013	1714	917	1975	1390
3	0	5	2011	1713	915	1974	1389
0	1	0	2011	1712	915	1975	1389
1	0	2	2012	1710	911	1971	1385
2	0	4	2011	1715	917	1978	1392
1	1	0	2014	1717	916	1977	1389
0	4	0	2011	1714	916	1973	1389
0	1	0	2008	1707	907	1967	1381
3	0	2	2011	1714	915	1975	1389
0	0	6	2012	1715	913	1976	1388
0	0	5	2011	1714	915	1975	1389
0	0	5	2006	1710	912	1970	1387
0	3	2	2010	1713	913	1975	1389
2	0	5	2012	1715	915	1977	1393
3	0	3	2013	1718	919	1977	1391
3	0	0	2011	1716	917	1975	1389
0	1	0	2012	1713	909	1970	1385
1	3	1	2011	1714	915	1972	1388
0	1	0	2008	1714	915	1975	1386
1	3	2	2012	1714	914	1976	1390
1	3	1	2012	1716	918	1980	1392
2	0	1	2008	1707	913	1970	1385
2	0	0	2013	1715	915	1976	1390
0	1	0	2012	1714	914	1976	1389
0	0	0	2012	1714	916	1975	1389
0	1	2	2007	1707	910	1973	1387
0	1	0	2011	1713	914	1975	1388
0	0	0	2011	1711	916	1974	1389
1	1	0	2010	1714	916	1975	1389
0	0	0	2011	1713	915	1977	1391
0	1	0	2012	1716	916	1976	1387
1	1	6	2014	1717	916	1978	1387
1	2	0	2013	1716	916	1977	1388
1	2	0	2011	1713	915	1975	1389
1	0	2	2006	1709	907	1969	1383
1	2	0	2012	1712	913	1974	1388
1	2	0	2007	1712	917	1978	1391
0	2	0	2013	1717	918	1978	1391
0	0	0	2015	1717	916	1977	1389
0	2	2	2005	1708	907	1970	1385
0	1	2	2011	1714	916	1975	1391
0	1	2	2012	1714	915	1976	1388
0	0	0	2011	1714	916	1976	1389
0	0	0	2010	1713	915	1975	1389
0	1	0	2009	1709	914	1974	1389
0	1	0	2012	1713	915	1975	1389
0	0	2	2012	1714	915	1975	1388
1	0	0	2011	1714	917	1979	1391
1	4	5	2010	1709	913	1979	1385
0	0	0	2013	1713	914	1976	1387
0	2	1	2012	1714	916	1977	1389
0	2	5	2008	1714	914	1975	1389
0	2	7	2006	1708	910	1966	1381
1	0	2	2012	1713	916	1975	1389
0	1	1	2013	1715	918	1978	1390
0	4	4	2015	1715	917	1977	1389
0	3	2	2011	1715	916	1975	1388
1	0	2	2008	1711	914	1974	1387
1	0	2	2012	1713	911	1971	1386
1	1	0	2012	1713	915	1975	1388
1	0	0	2012	1714	916	1975	1388
0	4	0	2011	1714	914	1975	1388
0	3	0	2012	1711	913	1970	1383
0	1	6	2013	1717	914	1973	1388
0	0	2	2015	1717	916	1975	1390
0	0	0	2009	1714	916	1975	1389
2	0	3	2006	1705	909	1968	1383
1	0	0	2010	1713	913	1975	1389
0	0	1	2010	1715	915	1974	1390
1	4	3	2010	1714	914	1975	1389
1	0	0	2005	1709	912	1973	1388
0	0	6	2012	1713	916	1968	1390
1	4	3	2011	1714	917	1975	1382
0	1	1	2012	1714	917	1976	1389
1	3	4	2012	1715	916	1975	1389
0	2	2	2011	1714	914	1975	1388
0	0	0	2009	1713	914	1970	1382
2	0	0	2011	1714	917	1978	1383
1	0	1	2010	1716	917	1978	1391
0	1	0	2013	1716	919	1977	1390
0	1	2	2008	1708	909	1970	1382
0	4	1	2009	1712	914	1974	1389
1	0	0	2011	1713	916	1977	1389
0	3	3	2012	1713	915	1974	1389
1	0	3	2007	1705	910	1972	1386
0	2	2	2012	1714	915	1975	1382
1	0	0	2011	1714	915	1978	1393
0	1	2	2011	1713	915	1977	1388
1	3	2	2010	1713	915	1973	1388
0	1	0	2008	1711	914	1970	1383
0	2	3	2006	1712	914	1976	1386
0	0	2	2013	1715	917	1977	1388
0	0	0	2012	1715	916	1976	1389
0	2	3	2011	1711	916	1975	1389
1	0	5	2008	1708	908	1968	1381
1	3	3	2012	1714	915	1976	1390
0	1	0	2013	1714	916	1975	1389
1	0	6	2008	1711	914	1974	1386
1	0	0	2011	1714	914	1977	1392
0	0	2	2013	1715	919	1978	1391
3	0	0	2014	1717	917	1975	1390
1	1	0	2013	1715	914	1974	1389
0	0	3	2013	1711	910	1970	1382
0	1	0	2014	1713	915	1975	1387
1	0	3	2011	1714	914	1976	1388
0	0	3	2012	1714	914	1975	1388
0	1	5	2007	1707	910	1967	1381
0	0	5	2012	1714	916	1977	1390
0	1	0	2014	1717	918	1978	1391
0	1	0	2014	1715	915	1976	1390
1	1	0	2007	1711	914	1975	1389
0	3	0	2011	1715	915	1974	1386
0	0	2	2011	1714	913	1975	1389
1	0	1	2012	1714	914	1976	1388
1	3	0	2014	1718	917	1979	1391
1	0	2	2013	1716	914	1977	1389
1	0	0	2011	1714	913	1967	1381
0	1	2	2010	1713	915	1971	1387
0	1	1	2010	1714	917	1975	1389
0	1	2	2010	1714	915	1976	1389
1	0	5	2005	1701	909	1970	1386
0	1	0	2011	1714	914	1974	1392
0	3	3	2012	1714	917	1978	1392
0	1	2	2013	1715	918	1978	1390
2	0	0	2010	1709	912	1973	1388
1	0	3	2012	1714	914	1976	1387
1	1	2	2012	1713	913	1977	1389
1	2	1	2011	1714	918	1976	1388
1	4	0	2011	1714	916	1975	1388
0	1	0	2011	1712	915	1972	1385
0	1	0	2013	1714	914	1972	1383
0	0	0	2011	1714	914	1976	1391
0	1	0	2012	1714	914	1976	1389
0	0	0	2007	1708	912	1973	1390
1	1	2	2009	1711	913	1970	1384
0	0	2	2007	1713	914	1977	1389
0	0	4	2012	1713	917	1976	1392
0	1	1	2011	1714	914	1976	1388
0	1	0	2005	1705	909	1968	1386
0	0	5	2012	1713	915	1974	1389
0	2	0	2011	1715	914	1976	1390
1	1	1	2012	1715	914	1976	1381
1	2	0	2010	1711	914	1976	1391
0	0	2	2007	1712	917	1978	1389
0	1	0	2015	1717	916	1977	1389
1	2	0	2013	1714	916	1977	1389
0	1	6	2011	1714	915	1976	1389
0	0	0	2007	1708	909	1965	1385
0	0	5	2006	1708	912	1975	1388
1	0	2	2011	1714	914	1975	1388
1	0	2	2013	1717	920	1978	1391
1	2	0	2013	1718	914	1975	1389
1	1	0	2010	1708	911	1970	1382
1	1	2	2010	1714	915	1976	1388
0	2	1	2012	1715	915	1975	1390
3	0	2	2011	1714	914	1976	1389
1	1	3	2008	1713	913	1974	1387
3	0	0	2011	1713	908	1972	1387
0	0	5	2011	1714	913	1976	1391
1	0	6	2011	1716	905	1979	1393
0	1	2	2014	1718	918	1978	1391
0	1	1	2012	1710	912	1965	1381
0	0	5	2012	1715	908	1973	1387
0	0	0	2012	1714	914	1977	1389
0	0	0	2012	1714	914	1973	1390
1	0	0	2002	1706	910	1967	1380
0	1	5	2010	1713	915	1974	1388
0	4	2	2012	1714	915	1974	1389
0	1	6	2012	1716	916	1977	1389
1	0	5	2012	1715	915	1976	1389
1	3	2	2006	1705	912	1973	1388
1	0	3	2010	1714	914	1971	1380
0	1	0	2012	1715	914	1975	1389
0	1	1	2011	1722	916	1975	1389
1	2	0	2011	1715	915	1976	1389
2	0	0	2010	1714	916	1972	1386
1	0	1	2012	1713	913	1969	1377
0	2	3	2012	1715	917	1979	1392
1	0	0	2014	1717	918	1978	1390
0	1	1	2007	1711	910	1971	1384
0	2	0	2010	1714	913	1975	1387
0	1	3	2012	1714	915	1976	1389
0	1	0	2012	1714	915	1975	1389
1	3	1	2006	1706	910	1973	1387
0	1	1	2011	1714	916	1975	1378
1	0	5	2011	1715	915	1974	1391
2	0	0	2012	1716	915	1977	1389
1	0	5	2011	1714	914	1975	1388
1	4	3	2011	1714	914	1976	1389
1	0	0	2005	1709	914	1975	1383
0	0	0	2011	1713	916	1976	1390
1	4	0	2004	1705	909	1968	1387
0	0	5	2007	1708	907	1968	1383
2	0	2	2011	1714	915	1975	1390
0	0	3	2012	1715	916	1979	1392
0	0	2	2014	1716	919	1978	1390
0	0	4	2012	1714	915	1975	1389
0	0	2	2011	1713	914	1977	1390
2	0	2	2011	1714	916	1975	1386
0	0	0	2011	1715	916	1974	1389
1	2	0	2012	1710	914	1976	1389
1	0	3	2011	1708	912	1969	1384
0	1	0	2010	1715	912	1974	1389
1	4	6	2011	1713	915	1975	1390
0	0	5	2013	1716	919	1978	1390
1	3	0	2009	1711	912	1969	1382
0	1	0	2011	1715	914	1975	1389
2	0	0	2012	1713	917	1975	1388
0	0	2	2011	1713	916	1974	1387
1	1	0	2007	1711	911	1972	1388
0	1	0	2004	1710	913	1975	1390
1	0	2	2012	1716	917	1977	1389
1	1	3	2011	1716	916	1975	1390
0	0	1	2011	1715	915	1976	1389
1	2	0	2010	1714	914	1975	1388
0	1	0	2011	1714	911	1970	1383
2	0	2	2012	1712	914	1972	1386
0	1	0	2011	1714	915	1975	1389
0	0	6	2011	1714	915	1975	1396
2	0	2	2006	1707	909	1970	1384
0	1	5	2009	1715	916	1978	1392
0	0	4	2014	1718	916	1977	1390
0	0	0	2010	1715	916	1976	1390
2	2	0	2005	1707	911	1973	1387
2	0	2	2011	1714	907	1973	1385
0	0	2	2013	1714	913	1974	1387
2	0	1	2010	1714	914	1975	1390
2	0	0	2009	1712	914	1975	1389
1	2	0	2008	1714	914	1978	1391
1	4	0	2012	1715	916	1974	1385
3	0	0	2013	1716	915	1975	1386
1	1	4	2013	1715	914	1975	1388
0	0	3	2010	1714	914	1976	1389
2	0	0	2005	1706	907	1967	1383
1	2	2	2009	1712	913	1973	1390
0	3	0	2012	1714	916	1976	1388
1	1	1	2011	1714	915	1976	1391
1	1	0	2006	1706	908	1973	1390
0	1	0	2014	1717	915	1977	1387
0	1	0	2015	1716	916	1975	1389
0	2	0	2012	1713	917	1976	1386
0	1	2	2011	1713	915	1975	1387
0	2	2	2006	1712	914	1975	1384
0	0	0	2011	1713	915	1975	1390
0	0	0	2012	1714	915	1974	1389
0	1	0	2011	1714	913	1975	1390
1	1	2	2012	1715	914	1975	1389
0	0	0	2009	1708	908	1968	1383
0	1	0	2010	1710	917	1973	1387
0	0	4	2012	1715	915	1975	1378
0	0	0	2012	1714	916	1975	1388
0	1	0	2007	1705	910	1968	1383
1	3	2	2010	1713	916	1978	1390
1	2	1	2014	1717	918	1978	1389
1	0	2	2012	1715	918	1976	1391
0	1	0	2008	1712	914	1975	1389
0	2	0	2011	1711	900	1972	1387
1	0	2	2012	1713	915	1973	1389
2	0	0	2012	1714	914	1976	1388
0	0	0	2010	1713	916	1976	1388
2	0	3	2012	1709	908	1968	1384
1	0	3	2011	1713	912	1975	1390
1	0	6	2014	1718	917	1978	1390
0	0	0	2012	1715	917	1976	1388
0	1	0	2011	1714	915	1975	1389
0	0	0	2008	1708	908	1968	1382
1	0	1	2011	1713	914	1976	1387
0	0	0	2012	1714	916	1977	1389
0	1	1	2011	1715	916	1976	1389
0	0	0	2006	1706	911	1974	1387
0	0	0	2011	1713	913	1976	1382
0	0	0	2011	1715	913	1976	1390
1	4	2	2010	1714	914	1977	1390
0	0	0	2010	1715	916	1979	1391
0	2	1	2011	1716	915	1974	1385
1	1	2	2013	1716	915	1976	1381
0	1	0	2011	1714	914	1976	1389
1	4	3	2011	1714	915	1975	1390
0	1	0	2007	1709	909	1971	1383
0	0	0	2007	1712	913	1976	1388
1	4	3	2011	1714	916	1976	1389
1	2	2	2011	1711	916	1976	1390
1	0	5	2012	1715	914	1973	1389
0	0	5	2006	1708	909	1968	1385
0	2	0	2011	1714	915	1976	1388
1	0	0	2012	1714	916	1976	1388
0	0	2	2012	1715	915	1976	1388
0	1	0	2011	1714	915	1977	1390
1	3	0	2010	1713	916	1978	1390
0	0	0	2012	1716	917	1980	1388
0	2	5	2012	1716	918	1978	1388
0	0	0	2006	1708	908	1971	1382
1	0	5	2010	1714	915	1977	1386
1	0	6	2011	1715	913	1977	1388
0	0	0	2011	1715	916	1977	1388
0	0	0	2006	1709	913	1975	1386
1	1	0	2011	1714	914	1977	1387
0	3	2	2010	1714	915	1979	1391
0	0	0	2011	1716	917	1981	1390
1	0	0	2013	1716	917	1977	1388
0	0	0	2012	1715	913	1972	1381
2	0	0	2012	1713	916	1975	1388
0	0	0	2011	1714	915	1977	1388
0	1	0	2011	1714	915	1976	1388
0	1	2	2007	1705	910	1971	1382
1	3	2	2010	1714	912	1977	1388
0	1	0	2009	1714	912	1976	1389
1	1	0	2011	1716	917	1980	1391
2	0	0	2013	1718	917	1979	1390
0	1	0	2007	1708	908	1972	1385
2	0	1	2011	1714	913	1978	1389
1	0	2	2011	1713	916	1977	1388
0	2	0	2011	1715	917	1976	1389
0	1	1	2009	1713	916	1976	1389
0	2	0	2007	1713	914	1976	1382
0	2	1	2011	1715	914	1978	1388
1	1	1	2011	1716	918	1980	1392
0	0	0	2013	1717	917	1978	1389
0	3	2	2008	1710	910	1967	1379
1	3	2	2011	1716	916	1977	1390
0	1	5	2012	1715	913	1978	1388
0	0	0	2011	1715	915	1977	1387
1	4	2	2005	1708	907	1970	1384
1	1	3	2011	1714	916	1976	1389
0	2	1	2011	1714	915	1978	1391
3	0	4	2013	1717	918	1979	1390
0	0	2	2012	1716	917	1979	1387
0	0	0	2009	1712	914	1976	1386
2	0	6	2011	1712	911	1975	1387
1	4	2	2010	1714	916	1976	1389
2	0	4	2010	1714	915	1976	1388
2	0	2	2010	1713	913	1977	1392
0	2	2	2008	1709	908	1968	1381
1	1	1	2011	1709	913	1976	1389
0	1	1	2013	1715	920	1980	1391
0	2	1	2014	1716	916	1979	1390
0	0	0	2007	1709	910	1968	1380
3	0	1	2012	1715	914	1977	1387
0	1	4	2011	1715	915	1976	1389
0	0	6	2012	1715	915	1977	1388
0	5	0	2007	1712	915	1975	1387
0	0	0	2007	1713	907	1974	1387
1	0	4	2013	1717	915	1974	1385
2	0	1	2012	1715	915	1977	1388
0	1	0	2013	1713	916	1976	1389
1	2	2	2012	1713	916	1976	1389
0	1	0	2011	1712	911	1972	1381
1	3	2	2011	1713	916	1969	1385
0	1	0	2011	1714	915	1976	1388
0	1	2	2011	1714	914	1977	1387
0	1	0	2006	1710	912	1972	1385
0	0	2	2012	1717	915	1979	1389
0	1	3	2012	1715	917	1975	1388
1	1	1	2010	1714	915	1977	1388
0	0	0	2005	1708	913	1975	1387
1	0	0	2011	1714	915	1970	1382
0	0	0	2011	1715	909	1977	1387
