# Supplementary material for: Assisting hand gesture classification and rehabilitation assessment via sEMG and finger motion data
Source: Front Bioeng Biotechnol. 2026 Jan 8;13:1751763. doi: 10.3389/fbioe.2025.1751763 (PMC12823985; doi:10.3389/fbioe.2025.1751763)
Supplement: Supplementary file 1 [file DataSheet1.zip › dataset/function 0/2/4/3.csv]

channel_2	channel_3	channel_6	pinky	ring finger	middle finger	forefinger	thumb
0	0	0	2011	1717	913	1981	1389
0	1	3	2008	1712	907	1974	1383
0	0	2	2012	1719	916	1986	1391
0	1	0	2009	1721	918	1985	1390
2	0	4	2010	1719	915	1984	1389
1	3	2	2007	1711	911	1981	1388
0	0	0	2012	1718	917	1981	1388
0	0	0	2012	1716	915	1981	1388
0	0	0	2011	1718	915	1983	1388
0	0	0	2013	1721	917	1986	1391
1	0	2	2013	1719	917	1983	1389
1	0	0	2009	1718	915	1982	1385
1	4	1	2013	1720	916	1983	1389
0	0	0	2013	1719	915	1983	1389
1	3	0	2013	1718	914	1983	1388
0	1	0	2013	1720	914	1988	1387
0	1	0	2011	1720	915	1987	1386
2	0	1	2011	1719	916	1988	1388
1	0	0	2008	1713	910	1981	1382
1	4	3	2012	1722	917	1989	1391
2	0	0	2011	1723	917	1991	1386
0	0	3	2013	1721	917	1988	1387
0	0	0	2006	1714	910	1980	1381
0	0	0	2011	1720	917	1987	1387
0	0	3	2011	1720	914	1987	1387
0	2	0	2009	1722	918	1989	1390
1	1	2	2007	1720	917	1988	1388
2	0	1	2011	1717	922	1987	1386
0	1	0	2011	1719	916	1988	1387
0	2	1	2010	1720	916	1988	1388
1	3	1	2012	1720	916	1988	1389
0	0	0	2008	1715	911	1981	1380
0	0	4	2011	1718	914	1987	1386
0	0	0	2014	1723	919	1990	1387
0	0	0	2013	1721	915	1988	1387
1	1	0	2011	1720	915	1987	1388
0	1	0	2005	1713	909	1980	1380
0	0	0	2012	1720	914	1987	1387
0	0	0	2010	1718	915	1987	1388
1	0	0	2009	1720	914	1986	1388
0	0	6	2005	1710	909	1983	1387
1	0	3	2012	1719	915	1990	1388
0	0	0	2013	1723	916	1990	1388
2	0	4	2010	1720	917	1988	1387
0	0	0	2010	1719	916	1987	1388
0	1	0	2010	1721	913	1983	1382
1	1	0	2011	1720	915	1986	1386
0	1	0	2011	1720	917	1988	1387
0	0	0	2011	1721	915	1982	1387
1	1	0	2006	1714	908	1981	1381
0	1	0	2008	1720	916	1990	1390
0	0	2	2011	1721	916	1988	1389
0	0	5	2009	1720	912	1985	1385
0	0	1	2009	1722	915	1988	1389
1	2	2	2004	1711	909	1978	1384
0	1	1	2012	1719	917	1989	1387
0	0	1	2009	1718	916	1988	1388
0	1	1	2011	1720	917	1990	1390
1	1	2	2013	1723	915	1988	1388
0	1	0	2009	1719	915	1988	1385
0	2	0	2011	1721	916	1987	1388
1	4	3	2009	1720	916	1987	1388
1	0	0	2011	1721	915	1988	1387
0	1	0	2007	1712	909	1980	1379
0	4	0	2012	1719	915	1988	1386
0	0	2	2011	1721	914	1985	1383
2	0	0	2010	1719	916	1991	1389
2	0	4	2004	1714	911	1987	1386
0	1	0	2009	1717	914	1988	1388
0	1	2	2011	1721	916	1986	1387
2	0	3	2008	1719	913	1987	1387
0	2	6	2012	1720	916	1988	1388
0	1	1	2008	1718	914	1988	1387
0	0	1	2010	1721	911	1983	1385
0	0	1	2012	1719	916	1988	1390
3	0	0	2012	1724	918	1991	1389
0	4	0	2013	1723	919	1989	1387
0	1	1	2013	1718	913	1982	1382
1	0	0	2011	1722	917	1987	1387
2	0	0	2011	1720	917	1987	1387
0	2	1	2012	1721	915	1988	1388
2	0	0	2006	1713	907	1980	1379
0	0	0	2010	1721	916	1988	1385
0	1	0	2005	1716	915	1988	1389
1	3	1	2012	1722	919	1990	1390
1	2	2	2007	1719	916	1987	1387
0	0	0	2011	1721	912	1981	1385
1	0	5	2011	1722	914	1983	1379
1	0	0	2010	1722	916	1986	1388
1	1	1	2011	1722	914	1990	1389
0	2	0	2008	1722	919	1992	1389
1	1	2	2009	1722	916	1983	1386
0	1	2	2012	1722	915	1989	1391
0	1	2	2012	1722	914	1989	1385
1	0	5	2011	1720	913	1988	1388
0	4	2	2001	1713	909	1981	1383
0	0	0	2012	1721	914	1988	1388
0	0	0	2011	1716	910	1983	1386
2	0	0	2011	1720	916	1990	1389
0	0	0	2007	1716	914	1990	1387
0	1	0	2014	1723	914	1990	1382
0	0	0	2009	1722	916	1989	1389
0	0	0	2011	1714	916	1988	1383
2	2	2	2010	1719	915	1987	1387
2	0	0	2007	1718	912	1985	1382
0	0	5	2006	1714	912	1986	1386
1	4	0	2010	1720	916	1989	1389
0	0	0	2011	1722	914	1989	1388
0	1	0	2012	1721	916	1988	1388
0	0	0	2006	1715	911	1979	1380
0	1	2	2010	1721	915	1989	1388
1	2	0	2013	1722	915	1989	1388
0	0	0	2008	1719	915	1986	1386
2	0	0	2011	1720	916	1987	1389
1	2	2	2011	1721	915	1988	1387
1	2	1	2011	1722	915	1988	1387
1	2	1	2011	1720	917	1990	1385
1	4	2	2011	1718	913	1982	1379
0	1	0	2011	1721	913	1988	1387
3	0	2	2010	1721	915	1989	1388
0	1	0	2010	1722	914	1991	1390
0	0	0	2007	1717	912	1980	1381
1	1	2	2013	1722	915	1988	1388
1	1	2	2012	1721	914	1989	1388
1	0	0	2008	1719	915	1988	1389
0	2	2	2006	1717	913	1986	1387
1	0	2	2011	1721	913	1987	1385
0	0	4	2011	1721	915	1988	1386
1	3	2	2011	1722	915	1988	1390
1	4	2	2014	1722	916	1980	1388
2	0	0	2011	1720	916	1989	1387
1	3	1	2010	1720	911	1983	1382
0	1	5	2012	1721	914	1989	1388
0	0	3	2011	1720	914	1987	1387
0	1	0	2011	1721	916	1989	1389
0	4	0	2000	1716	912	1985	1384
0	0	0	2014	1723	917	1991	1389
3	0	0	2012	1722	912	1988	1387
0	1	0	2010	1721	916	1990	1387
0	3	3	2006	1714	910	1986	1385
0	0	0	2012	1721	914	1989	1385
0	0	0	2011	1721	915	1989	1387
1	4	2	2011	1720	917	1989	1388
0	4	2	2011	1721	915	1989	1389
0	0	0	2010	1722	918	1989	1386
0	3	3	2014	1724	918	1990	1389
0	2	2	2012	1723	915	1990	1387
1	0	3	2010	1722	917	1989	1388
1	0	3	2011	1720	916	1988	1388
0	4	2	2005	1715	909	1981	1381
0	2	2	2012	1723	916	1993	1391
2	0	6	2014	1725	917	1985	1387
0	0	0	2012	1723	917	1989	1388
0	1	0	2005	1716	909	1980	1381
1	4	5	2011	1720	916	1989	1386
1	3	0	2010	1720	914	1987	1386
1	2	3	2010	1721	914	1990	1387
1	0	0	2010	1720	914	1987	1387
0	1	1	2011	1718	915	1987	1386
0	1	0	2011	1719	917	1989	1386
0	0	0	2011	1721	915	1989	1387
2	0	2	2010	1721	916	1989	1387
0	0	0	2007	1715	909	1982	1381
0	1	1	2011	1720	916	1990	1388
0	0	0	2011	1721	917	1989	1385
1	0	0	2011	1720	917	1989	1385
0	1	3	2011	1719	917	1988	1387
1	0	1	2006	1715	907	1983	1381
2	0	0	2009	1720	916	1989	1387
2	0	0	2009	1717	914	1987	1386
1	2	0	2010	1721	915	1989	1388
1	0	0	2007	1720	915	1992	1389
0	3	0	2014	1725	911	1989	1388
0	1	0	2013	1722	916	1990	1387
1	0	0	2013	1721	916	1988	1386
0	0	0	2010	1721	916	1989	1386
0	0	1	2007	1718	911	1979	1381
1	0	0	2012	1727	915	1989	1385
0	0	0	2012	1721	916	1988	1388
0	2	0	2011	1722	915	1989	1387
0	1	3	2006	1711	908	1984	1383
1	4	3	2013	1724	918	1993	1389
0	2	1	2009	1718	916	1988	1388
2	0	3	2011	1717	910	1986	1386
1	3	1	2012	1720	917	1988	1388
1	1	1	2001	1714	911	1987	1386
0	0	1	2011	1721	914	1990	1381
0	3	0	2010	1719	916	1992	1390
2	0	2	2013	1725	919	1993	1388
0	0	2	2013	1723	917	1991	1387
1	4	0	2009	1720	914	1985	1383
0	1	1	2010	1722	918	1990	1387
0	3	0	2011	1721	917	1989	1388
1	2	2	2012	1721	916	1989	1388
1	1	2	2006	1716	909	1983	1379
0	0	5	2011	1722	914	1989	1388
1	1	0	2011	1719	912	1987	1387
0	1	0	2012	1723	918	1992	1391
0	0	5	2010	1717	911	1988	1385
0	0	0	2013	1722	917	1988	1380
0	1	0	2011	1721	916	1989	1388
1	3	5	2009	1720	914	1987	1387
0	1	0	2011	1721	917	1990	1387
0	2	3	2009	1718	915	1988	1387
0	4	0	2005	1712	912	1987	1386
1	0	0	2011	1720	917	1991	1390
0	2	2	2005	1717	911	1984	1383
0	2	2	2007	1718	909	1986	1383
0	3	5	2015	1724	918	1992	1388
2	0	2	2011	1722	916	1989	1388
0	0	4	2012	1721	916	1985	1387
2	0	0	2007	1718	915	1988	1384
0	0	1	2011	1721	913	1989	1386
0	3	3	2012	1722	916	1990	1388
1	0	0	2010	1721	916	1989	1387
0	0	0	2010	1719	915	1990	1389
0	1	4	2011	1718	907	1986	1386
0	2	3	2013	1724	916	1992	1389
1	4	1	2014	1723	917	1991	1388
0	0	0	2011	1721	916	1990	1388
0	2	1	2005	1712	907	1982	1380
1	0	4	2011	1720	914	1988	1388
0	1	0	2010	1719	914	1989	1386
0	0	0	2010	1721	915	1988	1387
2	0	3	2004	1718	913	1987	1386
0	3	0	2006	1715	913	1987	1385
0	2	0	2012	1721	914	1990	1385
0	1	0	2010	1719	915	1990	1387
0	1	0	2010	1720	916	1989	1388
0	1	0	2010	1721	914	1989	1387
2	0	0	2011	1721	917	1987	1383
0	0	5	2012	1721	916	1986	1387
0	2	0	2011	1721	916	1992	1389
0	0	0	2012	1724	919	1992	1390
0	0	0	2007	1718	911	1981	1380
0	0	0	2013	1721	915	1990	1385
1	0	3	2012	1720	912	1988	1386
0	1	0	2011	1720	915	1990	1387
0	0	3	2006	1715	910	1985	1384
1	2	2	2010	1719	916	1990	1386
0	4	1	2010	1717	915	1989	1386
0	0	0	2012	1722	915	1990	1389
0	2	2	2010	1720	917	1992	1390
1	2	2	2009	1719	915	1989	1386
1	0	0	2010	1717	913	1988	1385
3	0	1	2010	1719	917	1990	1387
0	1	2	2012	1721	915	1989	1388
0	0	0	2010	1720	915	1989	1387
0	1	1	2008	1716	910	1983	1381
1	0	0	2011	1722	915	1990	1386
0	0	0	2009	1720	916	1991	1384
2	0	0	2012	1724	927	1993	1390
0	1	4	2006	1715	911	1985	1379
1	3	2	2013	1723	915	1990	1386
1	2	0	2009	1720	915	1989	1386
1	3	1	2011	1721	915	1991	1386
0	1	0	2007	1718	914	1988	1385
0	0	0	2011	1719	912	1987	1385
0	1	0	2011	1721	913	1989	1386
0	1	0	2011	1722	914	1991	1389
0	2	0	2013	1724	919	1992	1389
0	1	0	2010	1720	915	1990	1387
0	1	1	2010	1720	912	1984	1382
1	0	0	2012	1721	914	1990	1386
0	0	0	2012	1719	916	1988	1387
1	0	1	2011	1721	916	1991	1390
0	0	0	2006	1717	901	1985	1385
0	0	3	2015	1725	912	1991	1388
0	0	0	2010	1713	912	1990	1387
0	0	3	2012	1721	915	1990	1387
1	2	1	2005	1715	913	1985	1385
0	0	0	2011	1722	914	1984	1383
1	2	0	2011	1720	915	1990	1388
1	0	5	2011	1720	912	1990	1388
1	2	1	2011	1721	913	1991	1388
0	0	1	2012	1723	913	1985	1383
0	0	0	2014	1723	918	1991	1386
0	1	0	2010	1722	916	1990	1387
0	0	0	2011	1721	916	1989	1387
1	0	0	2011	1722	915	1990	1386
0	0	0	2006	1713	909	1984	1382
0	2	0	2012	1723	918	1993	1390
2	0	6	2013	1723	915	1978	1386
0	0	2	2013	1722	917	1990	1387
0	0	1	2006	1717	910	1983	1385
1	1	1	2012	1720	916	1990	1387
0	1	0	2010	1719	913	1989	1387
0	1	0	2011	1720	917	1990	1387
2	0	0	2012	1721	915	1989	1387
1	1	2	2003	1713	913	1988	1387
1	0	0	2012	1720	915	1990	1388
0	0	0	2011	1719	916	1989	1388
0	1	1	2009	1720	914	1989	1386
0	0	0	2007	1717	909	1981	1380
1	0	5	2011	1720	914	1989	1389
0	0	0	2012	1722	916	1987	1385
0	0	0	2014	1725	919	1992	1389
2	0	1	2012	1722	914	1990	1386
2	0	2	2006	1716	909	1984	1378
0	1	1	2010	1721	914	1990	1388
1	0	0	2007	1717	913	1988	1387
0	0	0	2011	1721	914	1990	1389
0	1	0	2011	1720	915	1989	1387
0	1	0	2011	1722	917	1992	1388
1	0	2	2014	1723	917	1990	1389
1	0	5	2011	1721	915	1989	1388
0	0	4	2006	1716	908	1982	1380
0	0	0	2011	1721	915	1988	1386
0	1	0	2011	1720	914	1989	1386
0	0	0	2011	1721	915	1989	1386
0	1	0	2005	1712	912	1992	1386
1	0	4	2011	1721	915	1992	1388
0	0	0	2013	1724	916	1992	1387
0	2	0	2013	1723	916	1989	1388
0	1	0	2011	1721	915	1988	1386
0	1	0	2011	1720	915	1986	1383
3	0	0	2011	1721	915	1989	1385
2	0	2	2010	1719	915	1988	1386
0	0	2	2010	1720	914	1990	1387
0	1	3	2002	1716	909	1980	1382
1	0	1	2011	1720	914	1991	1389
0	2	2	2010	1722	916	1988	1387
0	1	0	2011	1721	914	1986	1386
0	2	0	2011	1721	915	1989	1387
2	0	0	2004	1712	910	1982	1383
0	0	1	2011	1721	913	1989	1386
2	0	2	2011	1720	914	1991	1389
1	1	3	2012	1724	918	1992	1388
1	1	0	2012	1721	915	1990	1387
1	3	1	2007	1720	914	1990	1386
1	3	0	2011	1721	915	1988	1386
0	1	5	2011	1721	915	1989	1387
1	1	5	2011	1721	914	1989	1386
0	1	0	2008	1714	908	1977	1381
0	3	0	2010	1720	927	1989	1389
0	1	1	2011	1722	916	1989	1388
0	1	2	2014	1725	917	1992	1388
0	1	6	2007	1713	911	1983	1383
1	4	2	2012	1722	916	1987	1388
0	0	3	2013	1723	916	1989	1387
0	2	4	2010	1720	915	1988	1387
1	2	0	2011	1721	915	1989	1388
0	0	2	2008	1718	913	1988	1387
1	0	1	2012	1718	912	1987	1387
0	1	0	2011	1720	916	1989	1387
0	0	0	2010	1721	916	1988	1388
0	1	0	2011	1719	915	1990	1390
0	0	1	2012	1719	912	1987	1384
0	0	1	2013	1724	917	1991	1388
1	2	0	2012	1721	913	1988	1388
1	3	0	2011	1721	915	1988	1388
0	1	5	2008	1714	910	1978	1381
0	0	4	2011	1721	916	1988	1386
1	1	4	2004	1717	916	1987	1387
0	1	1	2011	1720	916	1988	1388
1	0	2	2009	1718	915	1988	1388
0	0	0	2013	1722	912	1991	1389
0	0	2	2012	1721	914	1983	1383
1	2	0	2012	1722	914	1990	1387
1	2	0	2011	1720	915	1989	1386
0	0	0	2011	1720	914	1988	1386
0	0	0	2010	1720	908	1983	1382
1	0	2	2011	1722	916	1989	1389
0	0	0	2011	1723	919	1993	1392
0	2	0	2013	1724	919	1991	1389
1	1	0	2004	1715	909	1983	1381
2	0	2	2012	1722	916	1988	1385
0	1	1	2011	1718	912	1986	1386
1	2	0	2010	1722	915	1989	1386
1	1	0	2001	1712	912	1987	1387
0	0	2	2011	1721	916	1986	1380
0	0	0	2010	1721	913	1989	1387
0	0	3	2010	1721	927	1989	1392
1	1	1	2012	1724	918	1993	1390
0	2	3	2008	1722	916	1984	1383
0	0	0	2003	1717	914	1986	1384
1	1	0	2010	1722	916	1989	1388
0	1	0	2011	1721	916	1987	1388
0	0	0	2011	1722	914	1987	1387
0	0	4	2006	1714	910	1983	1379
0	1	0	2011	1720	915	1991	1389
0	0	1	2010	1722	919	1985	1387
0	2	0	2014	1724	918	1988	1388
2	0	0	2008	1716	908	1984	1384
0	0	0	2011	1721	915	1988	1388
0	0	0	2009	1717	914	1988	1386
0	1	5	2011	1720	916	1989	1388
1	1	0	2009	1719	912	1989	1386
2	0	2	2007	1711	911	1988	1385
1	4	2	2011	1721	916	1989	1387
0	1	0	2011	1721	916	1990	1391
0	2	2	2012	1724	920	1992	1390
1	0	3	2006	1718	910	1984	1381
0	2	1	2009	1714	912	1983	1381
0	0	0	2011	1721	913	1988	1388
1	2	1	2012	1721	914	1989	1387
2	0	1	2011	1722	918	1992	1391
0	0	1	2007	1718	911	1985	1381
0	1	0	2012	1721	915	1989	1387
0	1	0	2013	1723	916	1992	1389
