# Supplementary material for: Assisting hand gesture classification and rehabilitation assessment via sEMG and finger motion data
Source: Front Bioeng Biotechnol. 2026 Jan 8;13:1751763. doi: 10.3389/fbioe.2025.1751763 (PMC12823985; doi:10.3389/fbioe.2025.1751763)
Supplement: Supplementary file 1 [file DataSheet1.zip › dataset/function 0/2/4/4.csv]

channel_2	channel_3	channel_6	pinky	ring finger	middle finger	forefinger	thumb
2	0	1	2006	1717	910	1989	1385
2	0	0	2009	1724	918	1996	1392
0	0	0	2011	1724	915	1993	1390
1	2	0	2009	1721	914	1993	1386
0	1	2	2012	1730	916	1994	1387
2	0	0	2010	1724	914	1995	1390
2	0	2	2011	1726	918	1997	1394
1	3	0	2013	1727	917	1995	1389
1	1	4	2008	1716	912	1987	1382
0	0	0	2008	1722	914	1994	1389
2	0	0	2010	1723	915	1992	1389
0	0	5	2010	1724	916	1992	1389
1	3	0	2008	1725	915	1995	1387
0	1	0	2009	1723	917	1996	1387
0	0	0	2008	1722	917	1995	1386
3	2	0	2008	1723	914	1995	1388
0	0	0	2004	1719	908	1989	1376
0	0	1	2008	1723	914	1996	1388
0	0	1	2010	1727	916	1999	1388
2	0	0	2010	1726	915	1996	1386
0	0	2	2003	1717	907	1989	1381
0	0	2	2009	1724	915	1995	1386
0	1	0	2009	1724	914	1996	1384
1	2	0	2006	1723	914	1996	1386
1	1	0	2004	1721	912	1994	1385
1	2	0	2007	1724	911	1995	1386
1	0	1	2008	1723	913	1996	1386
1	4	0	2008	1725	916	1998	1389
0	0	5	2010	1724	916	1996	1386
1	3	0	2010	1723	910	1988	1380
0	1	0	2008	1724	911	1990	1374
0	1	6	2010	1724	916	1995	1387
0	0	5	2005	1724	916	1995	1386
1	0	0	2008	1721	912	1994	1386
0	0	2	2003	1715	909	1988	1379
0	0	5	2008	1723	914	1995	1387
1	3	0	2006	1721	913	1994	1386
1	3	0	2007	1723	914	1994	1387
3	0	0	2002	1715	909	1995	1388
0	0	5	2009	1726	917	1996	1384
1	1	2	2011	1726	916	1995	1386
0	0	2	2010	1725	914	1995	1387
0	1	1	2006	1723	913	1995	1387
0	0	1	2007	1722	912	1992	1381
0	0	2	2008	1722	913	1994	1387
0	0	3	2007	1723	914	1994	1385
0	0	0	2007	1724	914	1994	1386
0	0	0	2002	1717	908	1988	1382
1	0	2	2004	1719	909	1988	1381
0	0	0	2008	1723	915	1995	1386
1	4	4	2007	1723	912	1993	1385
0	0	0	2008	1723	913	1994	1387
1	0	2	2001	1717	907	1988	1383
0	0	0	2009	1724	914	1994	1387
3	0	0	2007	1723	914	1995	1388
3	0	5	2008	1725	918	1998	1390
0	1	0	2008	1725	915	1996	1387
0	0	0	2004	1721	910	1993	1387
0	1	0	2008	1723	915	1994	1386
1	2	2	2008	1725	914	1996	1387
0	1	0	2008	1724	913	1994	1386
0	1	1	2003	1717	909	1988	1380
0	1	0	2008	1724	914	1996	1385
2	0	5	2008	1722	913	1991	1384
0	0	1	2008	1723	915	1998	1389
0	1	1	2005	1721	910	1989	1383
0	1	1	2003	1717	908	1988	1379
0	0	5	2008	1724	915	1993	1386
1	1	0	2004	1722	913	1994	1386
1	0	2	2008	1722	915	1994	1386
0	1	0	2004	1720	913	1994	1386
1	1	5	2007	1725	910	1995	1387
0	0	0	2011	1727	918	1997	1388
0	2	3	2009	1725	914	1995	1388
0	0	6	2010	1726	914	1995	1387
0	2	1	2008	1723	907	1988	1379
0	0	0	2008	1724	915	1995	1387
0	0	0	2006	1724	915	1995	1382
1	0	4	2008	1724	913	1995	1385
1	0	0	2001	1716	908	1987	1380
0	0	0	2007	1724	913	1993	1386
0	1	1	2004	1719	915	1993	1385
1	0	5	2008	1723	916	1998	1389
1	4	2	2004	1721	914	1995	1386
0	0	5	2003	1715	911	1991	1384
3	0	1	2009	1723	917	1996	1381
0	0	0	2007	1724	914	1993	1385
2	0	2	2007	1724	913	1995	1387
1	1	1	2007	1723	916	1998	1390
1	1	1	2008	1725	916	1994	1381
2	0	1	2008	1725	916	1994	1387
0	0	3	2008	1725	914	1995	1387
0	0	0	2008	1723	915	1992	1387
0	0	2	2004	1717	909	1987	1378
1	4	0	2005	1723	915	1994	1385
0	0	1	2009	1718	909	1992	1384
1	2	1	2009	1724	914	1996	1387
0	1	0	2002	1718	909	1994	1387
0	1	0	2011	1727	917	1997	1385
0	0	0	2008	1726	914	1996	1387
1	1	0	2009	1724	916	1995	1385
0	0	0	2007	1722	915	1994	1385
0	0	0	2005	1721	914	1994	1386
0	3	2	2007	1716	912	1995	1387
0	1	0	2010	1728	918	1994	1388
0	0	6	2010	1726	914	1997	1387
0	0	0	2007	1722	913	1995	1386
0	0	2	2008	1723	913	1994	1387
0	0	3	2011	1727	916	1995	1388
0	1	0	2008	1723	915	1994	1387
1	0	0	2003	1719	912	1993	1385
0	1	0	2009	1723	915	1993	1387
0	0	0	2008	1724	913	1995	1387
0	1	1	2007	1722	914	1995	1386
1	0	2	2007	1722	913	1993	1386
1	1	1	2008	1724	910	1990	1382
0	0	2	2009	1725	917	1998	1390
0	1	0	2011	1725	918	1997	1387
2	4	0	2009	1724	914	1995	1387
0	0	2	2005	1717	906	1987	1380
0	0	4	2008	1725	914	1994	1387
0	2	2	2005	1723	914	1994	1385
0	0	3	2009	1724	913	1995	1385
0	0	0	2001	1715	911	1991	1384
1	3	2	2007	1723	913	1994	1387
1	4	0	2007	1724	915	1997	1390
0	1	4	2011	1726	916	1995	1388
0	0	2	2010	1724	912	1994	1387
0	2	0	2007	1722	916	1994	1386
0	0	1	2007	1722	911	1994	1380
2	0	1	2007	1723	914	1994	1386
1	2	0	2008	1722	913	1994	1387
1	3	1	2008	1723	916	1995	1386
1	1	5	2004	1720	910	1989	1382
1	1	0	2010	1726	918	1997	1388
1	2	1	2011	1724	912	1995	1387
0	0	2	2009	1726	914	1995	1387
0	0	1	2003	1716	908	1990	1384
2	1	1	2009	1723	913	1995	1387
0	0	0	2008	1723	915	1993	1387
0	0	2	2007	1724	915	1994	1387
0	0	5	2007	1723	914	1994	1386
0	0	0	2001	1722	915	1997	1386
0	0	1	2010	1727	916	1997	1389
2	0	1	2009	1723	914	1995	1385
0	0	3	2008	1723	908	1994	1387
1	1	0	2007	1724	912	1994	1385
0	0	2	2005	1719	909	1987	1381
2	0	2	2007	1724	915	1996	1390
1	4	1	2010	1728	917	1993	1384
0	2	0	2010	1726	915	1995	1385
0	1	5	2003	1717	908	1987	1380
0	2	0	2009	1724	914	1994	1386
1	0	1	2007	1723	913	1995	1386
0	1	5	2008	1724	912	1995	1387
0	0	2	2004	1721	915	1993	1384
0	0	0	2009	1721	911	1992	1386
0	2	0	2007	1723	916	1997	1388
0	1	0	2007	1728	918	1997	1388
0	1	0	2010	1725	916	1995	1387
0	0	2	2008	1722	909	1989	1381
0	0	3	2007	1725	915	1995	1387
0	1	0	2006	1724	914	1995	1387
0	0	1	2008	1724	916	1998	1390
0	0	1	2008	1723	914	1994	1387
2	0	2	2003	1717	909	1988	1380
3	0	1	2008	1724	914	1994	1387
3	0	1	1995	1721	912	1993	1387
1	1	0	2008	1724	914	1997	1389
0	2	2	2004	1719	915	1996	1387
1	0	2	2012	1727	916	1992	1384
2	0	1	2008	1724	916	1995	1386
0	0	4	2010	1724	914	1994	1385
0	0	2	2007	1723	914	1995	1386
1	2	1	2007	1722	911	1989	1380
0	2	2	2008	1723	915	1994	1386
0	0	0	2007	1723	914	1994	1387
2	0	3	2008	1724	914	1992	1388
1	2	0	2004	1719	911	1990	1384
1	4	1	2008	1728	917	1996	1388
2	0	2	2010	1724	913	1994	1386
2	0	1	2008	1718	910	1993	1385
0	1	1	2008	1721	914	1995	1388
1	2	2	2002	1717	907	1989	1385
1	2	0	2008	1723	914	1996	1386
0	0	2	2008	1726	917	1998	1391
0	1	0	2011	1727	915	1998	1386
0	0	2	2009	1722	915	1995	1387
0	0	3	2006	1721	914	1990	1382
0	1	0	2008	1725	913	1995	1388
1	0	4	2008	1725	914	1995	1387
1	2	0	2006	1724	916	1994	1386
0	0	0	2002	1717	909	1986	1380
1	2	0	2009	1723	914	1993	1387
1	0	2	2007	1718	911	1993	1388
0	1	1	2011	1727	917	1997	1388
0	0	0	2005	1717	907	1991	1385
0	0	0	2009	1723	918	1993	1382
2	3	1	2009	1723	913	1994	1386
1	2	1	2005	1723	913	1993	1387
0	0	0	2009	1725	914	1997	1389
0	4	2	2008	1724	916	1997	1390
1	0	5	2007	1717	914	1995	1386
1	3	2	2007	1723	915	1995	1388
1	0	2	2011	1723	916	1997	1388
0	4	2	1999	1719	908	1986	1381
3	0	1	2009	1723	913	1994	1385
0	0	0	2008	1724	913	1993	1386
0	0	0	2008	1721	913	1996	1388
0	0	0	2002	1720	912	1993	1386
0	0	0	2008	1724	914	1994	1386
0	2	1	2007	1721	917	1998	1390
0	0	4	2010	1726	917	1998	1389
1	3	1	2010	1726	916	1995	1387
0	0	3	2008	1725	913	1990	1382
2	0	2	2008	1724	914	1996	1387
1	1	0	2007	1722	915	1995	1386
1	2	2	2003	1721	913	1995	1389
0	0	5	2006	1720	908	1991	1382
0	0	0	2010	1726	915	1996	1387
1	1	0	2008	1723	915	1995	1387
0	0	3	2009	1724	917	1997	1386
0	0	6	2009	1723	913	1996	1386
0	0	1	2002	1716	908	1993	1387
2	0	1	2012	1726	916	1998	1388
2	0	2	2010	1727	916	1997	1388
1	2	0	2010	1727	916	1998	1387
0	0	2	2008	1723	914	1996	1386
1	4	2	2007	1724	909	1994	1383
0	0	0	2010	1722	915	1996	1386
0	1	0	2008	1724	914	1995	1385
0	3	0	2008	1725	911	1995	1385
1	4	3	2004	1718	908	1987	1381
0	0	5	2008	1723	916	1998	1389
0	0	6	2010	1727	914	1995	1388
1	3	1	2011	1729	916	1995	1389
1	1	3	2005	1719	907	1991	1383
1	1	1	2008	1724	915	1995	1387
0	0	4	2008	1724	913	1992	1387
3	0	0	2010	1725	914	1995	1387
0	1	0	2007	1727	916	1998	1389
2	0	4	2008	1725	915	1997	1387
1	0	2	2010	1720	913	1994	1386
0	1	0	2009	1724	914	1996	1387
0	0	0	2008	1723	915	1995	1386
0	2	5	2007	1724	915	1995	1387
0	0	5	2007	1719	907	1987	1380
0	0	1	2009	1723	914	1994	1386
2	0	0	2008	1723	915	1993	1382
0	1	0	2009	1723	915	1996	1389
0	2	1	2002	1719	911	1993	1383
1	3	3	2010	1727	916	1997	1388
0	0	0	2008	1723	914	1994	1387
2	0	2	2009	1724	914	1995	1385
0	0	0	2006	1721	912	1994	1386
0	1	1	2009	1725	909	1992	1384
0	1	2	2007	1723	914	1996	1387
0	3	2	2008	1723	914	1994	1387
0	1	0	2008	1723	917	1996	1389
2	0	2	2011	1728	915	1998	1387
0	0	0	2010	1725	914	1992	1382
1	0	0	2009	1724	915	1996	1388
2	0	0	2006	1722	915	1995	1388
2	1	2	2008	1723	915	1995	1386
0	0	1	2002	1717	909	1987	1380
0	0	0	2009	1722	914	1994	1387
0	0	5	2002	1720	914	1993	1387
0	0	5	2009	1726	915	1998	1390
1	1	0	2006	1719	913	1995	1387
0	1	0	2009	1725	916	1995	1382
0	0	2	2009	1725	915	1994	1389
2	0	2	2009	1726	915	1995	1387
1	4	0	2008	1723	913	1995	1387
3	0	0	2006	1723	914	1991	1383
0	1	0	2007	1724	913	1996	1386
0	2	0	2008	1724	914	1995	1387
0	2	0	2009	1725	915	1997	1386
3	0	2	2009	1723	914	1995	1388
0	0	0	2004	1718	907	1989	1381
2	0	3	2009	1724	915	1995	1386
0	1	0	2008	1724	909	1991	1382
1	1	3	2008	1724	913	1997	1387
0	0	3	2002	1717	910	1989	1385
0	0	0	2011	1727	917	1999	1388
1	0	1	2010	1724	914	1995	1387
0	0	3	2009	1727	915	1997	1387
1	3	0	2008	1720	915	1996	1387
0	0	5	2004	1713	911	1993	1386
2	0	0	2009	1723	911	1996	1386
1	3	0	2009	1724	912	1996	1385
1	2	0	2008	1725	915	1995	1386
0	0	0	2004	1719	912	1991	1384
0	0	3	2012	1731	917	1999	1389
1	1	0	2010	1726	914	1988	1380
1	0	3	2008	1724	914	1995	1378
1	2	1	2008	1725	914	1995	1388
0	1	0	1999	1716	907	1988	1380
0	0	4	2008	1724	916	1996	1388
2	0	2	2002	1719	913	1993	1387
1	3	2	2008	1723	910	1988	1382
0	0	5	2009	1725	913	1990	1378
2	0	1	2009	1725	914	1997	1391
1	1	0	2011	1727	918	2000	1389
2	0	0	2011	1726	916	1997	1387
0	1	0	1998	1719	909	1990	1381
0	1	2	2009	1724	914	1996	1386
0	0	3	2008	1723	913	1996	1387
3	0	1	2008	1725	914	1996	1387
1	1	0	2004	1715	911	1991	1386
0	0	0	2009	1724	914	1996	1386
2	0	0	2007	1723	915	1995	1386
2	0	6	2008	1723	914	1995	1387
1	3	2	2007	1722	915	1997	1389
0	0	6	2009	1726	916	1994	1385
0	1	0	2012	1728	918	1997	1387
1	0	2	2010	1725	915	1996	1388
0	1	0	2009	1724	913	1998	1387
0	1	0	2002	1719	905	1988	1378
0	1	0	2006	1718	909	1988	1381
0	0	2	2010	1726	916	1999	1389
0	1	0	2011	1726	914	1995	1387
0	1	2	2008	1725	914	1996	1387
0	0	5	2003	1717	907	1987	1383
0	0	3	2008	1722	914	1995	1385
1	2	1	2007	1723	913	1995	1387
1	1	3	2008	1723	914	1992	1386
0	0	2	2006	1723	913	1994	1387
0	0	0	2008	1721	912	1996	1390
1	1	0	2010	1726	918	1998	1388
0	0	2	2010	1727	913	1996	1387
1	0	3	2009	1728	915	1996	1386
1	1	0	2005	1719	906	1989	1382
3	0	1	2008	1724	913	1996	1386
0	1	0	2009	1723	915	1990	1384
0	1	0	2008	1723	913	1995	1385
0	0	0	2003	1716	907	1987	1381
2	1	0	2003	1717	909	1990	1383
0	0	5	2008	1724	914	1994	1387
0	2	0	2006	1723	913	1997	1386
1	0	1	2007	1724	913	1996	1387
0	1	0	2000	1721	913	1993	1386
1	4	1	2008	1723	914	1990	1385
0	0	3	2008	1723	915	1996	1388
0	2	2	2009	1727	918	1998	1389
0	0	0	2010	1726	915	1997	1388
1	1	1	2008	1724	911	1987	1381
0	1	0	2007	1723	914	1994	1387
2	3	0	2008	1724	914	1992	1387
0	2	0	2007	1723	914	1995	1386
1	0	2	2004	1717	908	1986	1380
0	0	4	2010	1725	914	1996	1388
0	0	6	2005	1723	913	1994	1386
2	0	2	2007	1724	913	1996	1387
2	0	2	2001	1717	912	1992	1385
2	0	1	2003	1715	907	1994	1386
1	3	1	2009	1726	915	1999	1386
0	1	0	2010	1726	914	1998	1387
0	1	0	2009	1724	917	1997	1386
0	0	0	2008	1722	914	1995	1386
0	2	2	2005	1722	913	1990	1380
0	1	0	2006	1724	914	1994	1386
1	2	0	2008	1724	913	1996	1386
1	1	0	2006	1723	914	1994	1387
1	3	0	2000	1717	907	1986	1383
0	1	0	2009	1724	917	1998	1388
0	3	0	2010	1720	913	1994	1387
0	1	0	2011	1727	915	1997	1389
1	3	2	2000	1719	908	1991	1383
0	1	0	2008	1724	914	1991	1385
0	1	0	2007	1722	915	1995	1386
0	0	0	2008	1724	912	1996	1386
0	0	2	2006	1721	914	1994	1386
1	0	2	2008	1724	916	1995	1387
2	0	2	2010	1718	911	1994	1385
1	1	0	2008	1724	914	1995	1388
1	2	0	2008	1724	915	1994	1387
2	0	2	2008	1723	914	1995	1386
0	1	0	2004	1718	909	1988	1382
0	4	0	2007	1724	910	1994	1387
0	1	0	2008	1723	912	1987	1381
1	4	0	2009	1725	915	1998	1391
0	1	0	2005	1720	911	1989	1383
0	2	0	2011	1726	916	1995	1388
0	0	2	2004	1724	913	1995	1385
1	1	0	2008	1725	911	1996	1386
1	2	0	2005	1719	910	1994	1387
1	3	1	2007	1717	907	1992	1385
0	3	0	2010	1724	914	1993	1386
0	0	0	2007	1725	914	1995	1387
0	0	0	2007	1724	914	1998	1390
0	0	2	2011	1727	917	1997	1387
0	0	2	2007	1723	911	1990	1381
0	0	2	2009	1725	915	1994	1388
1	3	0	2008	1724	916	1995	1385
0	1	5	2008	1725	915	1995	1387
0	0	2	2010	1725	913	1995	1386
3	0	1	2006	1723	913	1994	1386
1	4	2	2007	1723	914	1993	1384
0	0	0	2007	1723	912	1995	1386
2	0	4	2007	1725	914	1994	1385
0	2	0	2009	1726	920	1997	1388
0	0	0	2010	1726	915	1996	1387
0	0	4	2008	1724	913	1995	1387
1	2	0	2000	1717	906	1987	1378
0	0	5	2007	1724	913	1994	1385
0	0	6	2007	1724	914	1993	1386
1	2	0	2007	1723	913	1995	1387
0	0	4	2002	1715	906	1991	1384
1	2	0	2008	1724	915	1995	1389
1	2	0	2008	1725	918	1998	1389
0	1	0	2011	1727	917	1995	1388
0	0	2	2007	1725	913	1995	1386
0	0	5	2007	1723	914	1992	1383
0	0	0	2008	1723	914	1993	1385
0	4	2	2007	1724	911	1993	1387
0	0	0	2009	1723	914	1997	1388
1	3	0	2009	1725	917	1997	1388
0	0	0	2008	1721	909	1988	1378
1	2	3	2009	1725	916	1993	1387
1	3	0	2007	1724	913	1993	1385
2	0	2	2009	1723	914	1995	1386
0	1	5	2003	1715	908	1985	1380
0	0	2	2009	1723	916	1993	1386
2	0	0	2006	1723	914	1994	1387
0	0	3	2008	1724	914	1995	1388
1	2	1	2005	1723	913	1995	1390
1	1	0	2011	1724	916	1996	1387
3	0	1	2010	1725	916	1995	1387
0	0	4	2009	1723	913	1994	1385
0	0	2	2008	1724	915	1995	1387
1	4	0	2006	1719	909	1986	1380
0	0	2	2008	1727	914	1994	1385
2	0	3	2009	1725	918	1998	1389
0	0	3	2009	1727	916	1998	1386
0	0	0	2010	1725	913	1994	1388
1	4	0	2003	1717	907	1985	1381
2	3	0	2007	1723	914	1995	1387
