# Supplementary material for: Assisting hand gesture classification and rehabilitation assessment via sEMG and finger motion data
Source: Front Bioeng Biotechnol. 2026 Jan 8;13:1751763. doi: 10.3389/fbioe.2025.1751763 (PMC12823985; doi:10.3389/fbioe.2025.1751763)
Supplement: Supplementary file 1 [file DataSheet1.zip › dataset/function 0/2/4/5.csv]

channel_2	channel_3	channel_6	pinky	ring finger	middle finger	forefinger	thumb
1	1	0	2011	1720	914	1989	1388
2	0	2	2010	1722	914	1990	1388
0	0	1	2011	1724	916	1988	1390
0	1	0	2008	1719	915	1991	1390
0	0	3	2014	1724	919	1992	1389
0	0	0	2011	1719	915	1990	1388
0	0	2	2012	1723	916	1989	1388
0	0	0	2011	1722	916	1988	1387
1	3	0	2010	1722	916	1989	1388
2	0	0	2010	1719	912	1984	1384
0	0	1	2010	1723	917	1992	1390
0	0	2	2013	1725	917	1992	1389
0	1	0	2013	1722	916	1990	1387
1	1	0	2003	1715	909	1984	1380
0	1	0	2011	1721	915	1989	1385
0	0	0	2010	1722	913	1988	1385
1	0	1	2009	1721	915	1990	1386
0	0	0	2007	1719	914	1991	1388
0	0	5	2009	1725	914	1992	1386
0	0	2	2010	1724	914	1992	1386
0	0	0	2011	1722	915	1992	1384
0	1	0	2007	1719	914	1990	1386
0	3	0	2008	1720	909	1984	1380
0	0	0	2008	1720	917	1989	1385
0	1	1	2018	1723	917	1994	1389
0	2	2	2012	1724	915	1993	1388
1	0	2	2010	1723	915	1992	1386
0	0	2	2006	1717	909	1985	1381
0	1	1	2010	1722	914	1992	1387
0	1	0	2010	1724	914	1991	1388
0	0	1	2010	1722	913	1991	1387
0	0	0	2005	1717	908	1987	1385
0	2	0	2010	1722	915	1993	1388
0	3	0	2007	1721	917	1993	1388
0	0	0	2013	1725	917	1992	1389
0	0	0	2009	1722	916	1992	1384
0	1	0	2008	1719	914	1991	1387
0	1	0	2010	1724	918	1994	1390
0	0	1	2013	1723	917	1994	1388
0	0	1	2009	1724	916	1991	1388
0	0	4	2007	1717	910	1983	1381
1	0	0	2017	1725	915	1995	1390
0	1	0	2011	1721	913	1991	1390
0	0	3	2011	1723	918	1995	1390
0	0	0	2012	1726	917	1994	1389
0	3	0	2006	1718	910	1987	1382
0	0	5	2010	1723	915	1991	1388
0	1	5	2011	1722	916	1983	1383
0	2	0	2010	1721	915	1992	1388
0	2	6	2005	1715	913	1990	1386
0	0	1	2010	1722	910	1986	1386
1	0	1	2009	1722	914	1991	1387
0	0	4	2010	1723	916	1994	1391
0	0	3	2010	1724	919	1995	1389
0	0	3	2012	1723	913	1984	1383
0	2	0	2011	1723	916	1992	1388
0	1	0	2010	1723	915	1992	1387
0	0	6	2010	1723	915	1991	1387
1	3	1	2002	1719	909	1986	1380
0	0	0	2012	1722	919	1998	1391
0	0	2	2012	1725	915	1995	1389
0	1	0	2013	1725	915	1992	1384
2	0	0	2011	1723	916	1992	1387
0	1	0	2003	1716	911	1989	1385
1	4	0	2010	1722	914	1993	1383
1	3	1	2005	1719	913	1991	1387
1	3	0	2011	1722	913	1991	1386
0	1	4	2009	1719	914	1992	1387
1	1	0	2007	1721	913	1989	1385
0	1	0	2011	1722	917	1996	1389
1	0	3	2013	1725	919	1994	1388
1	2	0	2013	1725	916	1993	1383
0	1	0	2003	1713	910	1985	1380
0	1	0	2010	1723	914	1992	1388
1	3	0	2010	1724	914	1992	1388
0	1	4	2009	1723	914	1992	1387
0	0	4	2004	1715	908	1989	1385
0	0	0	2009	1718	907	1984	1384
0	0	0	2013	1723	915	1991	1387
0	0	0	2011	1714	909	1989	1385
0	0	1	2009	1723	914	1992	1388
1	2	0	2008	1721	915	1991	1387
2	0	2	2018	1730	920	2001	1393
0	2	0	2010	1723	917	1994	1389
2	0	0	2013	1725	919	1993	1388
1	4	2	2005	1714	911	1985	1378
1	1	0	2011	1723	914	1992	1386
0	0	0	2010	1723	913	1991	1385
2	0	3	2009	1723	911	1992	1385
0	0	0	2006	1720	913	1991	1386
0	0	2	2009	1722	914	1991	1385
0	1	0	2009	1723	915	1991	1388
1	0	2	2009	1722	916	1995	1390
0	1	0	2009	1723	915	1991	1386
1	2	1	2009	1719	910	1985	1381
0	0	2	2011	1722	913	1992	1385
0	0	3	2010	1721	915	1990	1386
0	0	2	2007	1721	917	1994	1390
0	0	5	2003	1717	913	1988	1383
0	0	0	2014	1725	920	1994	1387
0	1	3	2012	1723	916	1991	1386
0	0	5	2010	1721	914	1993	1387
1	0	2	2010	1723	917	1992	1386
0	2	1	2004	1715	911	1990	1385
0	0	0	2010	1723	913	1994	1387
0	0	0	2011	1723	917	1996	1390
0	0	0	2012	1726	918	1993	1389
0	0	3	2010	1724	915	1991	1387
0	0	2	2008	1721	914	1993	1384
1	0	2	2010	1721	914	1992	1387
1	0	1	2010	1723	914	1992	1387
0	1	1	2010	1722	916	1992	1387
1	0	2	2005	1717	908	1985	1379
0	0	4	2010	1723	917	1992	1389
2	0	0	2009	1723	916	1994	1390
0	0	5	2012	1725	917	1996	1390
0	1	0	2007	1718	912	1984	1384
1	0	1	2010	1723	917	1992	1387
0	3	0	2010	1721	912	1992	1387
1	0	5	2012	1723	913	1988	1386
0	0	5	2011	1722	915	1993	1389
0	0	1	2007	1721	914	1995	1388
1	0	2	2011	1724	915	1993	1387
2	0	1	2011	1723	916	1992	1388
0	0	2	2011	1724	914	1993	1387
2	0	2	2010	1723	915	1992	1388
0	0	2	2010	1719	910	1986	1382
2	3	0	2007	1722	916	1992	1387
0	4	0	2010	1722	916	1992	1387
2	2	0	2010	1722	916	1994	1387
0	1	0	2005	1717	909	1988	1383
1	2	2	2011	1725	907	1997	1390
0	0	0	2013	1726	916	1990	1385
1	4	0	2011	1723	916	1993	1387
1	1	2	2006	1720	912	1991	1385
0	0	1	2010	1722	912	1987	1385
0	2	0	2009	1722	915	1992	1386
1	3	0	2009	1718	912	1993	1385
0	0	2	2011	1722	915	1993	1390
1	1	0	2009	1724	917	1995	1390
0	0	1	2012	1723	913	1990	1382
1	4	0	2012	1724	916	1993	1388
1	2	0	2010	1724	915	1993	1387
0	0	5	2010	1722	913	1993	1386
1	1	0	2006	1714	908	1985	1378
0	0	0	2010	1723	916	1993	1388
1	0	1	2010	1722	915	1994	1383
1	4	2	2009	1723	915	1995	1390
0	2	5	2005	1719	914	1994	1387
1	2	0	2013	1725	916	1987	1382
0	0	0	2009	1722	914	1993	1387
0	0	0	2012	1724	915	1993	1377
1	2	0	2009	1724	916	1992	1387
0	0	2	2008	1722	913	1987	1381
1	3	0	2010	1722	914	1992	1387
1	1	1	2012	1725	917	1994	1387
0	0	0	2011	1724	915	1993	1388
2	0	2	2009	1722	915	1992	1387
0	0	6	2003	1716	905	1985	1380
1	2	0	2010	1722	913	1993	1387
0	2	0	2011	1723	914	1993	1387
0	0	0	2009	1722	915	1992	1386
0	3	2	2006	1716	908	1989	1387
0	1	1	2011	1725	917	1997	1390
0	0	0	2009	1717	912	1990	1386
1	1	0	2012	1724	912	1993	1388
2	0	2	2009	1722	915	1991	1387
2	0	2	2005	1717	914	1991	1384
0	1	0	2006	1723	916	1992	1387
0	0	2	2009	1722	915	1986	1386
1	2	0	2010	1721	916	1993	1387
2	2	2	2007	1716	909	1988	1383
1	0	0	2012	1725	919	1995	1390
0	0	0	2011	1723	915	1993	1389
0	1	2	2010	1724	917	1995	1391
1	3	2	2010	1726	918	1995	1389
1	3	0	2005	1717	911	1984	1381
0	1	0	2011	1724	915	1993	1387
0	0	1	2012	1724	916	1994	1388
0	0	1	2010	1723	914	1991	1387
0	0	0	2011	1723	913	1988	1381
1	0	0	2011	1722	915	1992	1388
2	0	0	2010	1723	916	1992	1388
0	0	6	2010	1723	914	1993	1389
1	1	0	2006	1717	911	1987	1383
0	0	0	2010	1725	918	1994	1387
0	0	2	2011	1725	916	1993	1387
1	2	0	2011	1723	914	1994	1388
0	0	2	2005	1715	912	1990	1386
1	4	2	2010	1721	915	1992	1386
0	1	0	2010	1723	916	1992	1387
1	0	2	2011	1723	914	1993	1386
2	0	2	2010	1722	915	1992	1388
0	0	5	2010	1723	915	1989	1384
1	2	0	2012	1725	917	1995	1391
3	0	2	2012	1724	915	1994	1386
0	0	0	2011	1724	914	1994	1387
1	2	0	2010	1721	914	1991	1387
1	2	3	2005	1717	910	1986	1382
1	4	0	2010	1724	916	1996	1390
0	1	0	2013	1727	924	1995	1387
0	2	0	2012	1724	917	1993	1388
0	1	2	2004	1716	910	1988	1385
0	2	1	2011	1722	916	1993	1387
2	0	5	2006	1721	913	1993	1385
0	0	0	2010	1723	914	1992	1387
0	0	2	2009	1721	916	1992	1386
0	0	2	2008	1721	915	1993	1383
0	0	5	2010	1723	916	1997	1397
0	1	0	2013	1726	917	1996	1389
2	0	2	2012	1724	915	1992	1387
0	0	5	2007	1718	908	1986	1381
0	2	0	2010	1723	914	1992	1389
0	1	6	2011	1723	914	1993	1388
0	1	0	2010	1723	916	1993	1389
0	0	2	2012	1726	919	1994	1389
0	0	3	2006	1717	910	1985	1381
0	0	2	2011	1723	914	1993	1387
1	2	0	2011	1724	911	1989	1387
0	0	0	2009	1723	914	1993	1386
0	2	0	2008	1719	915	1991	1387
0	2	0	2010	1720	912	1991	1387
0	0	0	2010	1722	914	1993	1389
0	0	4	2010	1721	916	1996	1390
0	0	0	2012	1727	918	1995	1389
1	1	2	2009	1721	912	1986	1382
0	3	2	2010	1723	917	1993	1387
2	1	3	2009	1724	916	1993	1387
1	0	2	2010	1723	916	1993	1391
0	0	0	2006	1718	912	1989	1383
0	0	2	2013	1726	917	1994	1389
0	0	0	2011	1724	916	1987	1383
0	0	2	2011	1722	916	1992	1387
0	1	6	2010	1723	915	1992	1388
3	0	2	2005	1714	912	1988	1387
1	1	0	2010	1723	918	1993	1386
0	1	0	2009	1725	917	1994	1389
0	0	1	2013	1725	921	1994	1389
0	0	2	2009	1723	916	1992	1389
2	0	3	2008	1722	915	1989	1382
0	2	0	2010	1723	913	1993	1388
1	3	1	2010	1722	915	1993	1388
0	2	0	2011	1723	914	1993	1388
1	1	0	2006	1716	910	1985	1379
3	0	5	2010	1722	916	1995	1391
0	2	0	2010	1725	919	1997	1390
1	4	0	2011	1725	917	1994	1389
0	0	0	2003	1715	905	1991	1386
1	0	2	2012	1725	914	1994	1382
2	0	2	2000	1719	914	1991	1385
2	0	2	2010	1723	915	1993	1389
3	0	2	2009	1723	916	1996	1391
1	1	0	2010	1725	918	1996	1390
1	0	0	2005	1723	913	1993	1385
0	1	0	2010	1725	915	1993	1388
0	3	0	2010	1720	915	1994	1388
1	2	0	2010	1722	915	1993	1389
1	0	4	2007	1717	909	1986	1380
1	0	2	2009	1723	916	1992	1388
1	2	2	2010	1723	913	1992	1388
0	1	0	2011	1722	916	1994	1391
1	0	5	2004	1717	912	1987	1387
0	0	2	2013	1726	918	1994	1388
0	1	3	2013	1717	909	1990	1385
0	2	2	2011	1724	916	1994	1388
2	0	2	2008	1721	915	1991	1389
0	1	1	2005	1716	913	1990	1384
0	1	2	2010	1722	914	1993	1388
0	1	0	2010	1724	916	1991	1387
1	0	0	2011	1723	916	1996	1392
3	0	0	2012	1725	919	1997	1390
0	1	2	2012	1720	909	1987	1386
0	0	0	2011	1723	916	1994	1387
0	1	2	2010	1723	915	1991	1388
0	1	0	2018	1731	920	2000	1396
0	3	2	2011	1723	915	1991	1386
0	0	0	2010	1723	915	1989	1386
0	0	2	2010	1723	914	1992	1386
0	0	0	2010	1722	914	1992	1386
0	0	0	2010	1722	913	1988	1382
0	1	1	2011	1722	917	1996	1390
0	1	0	2013	1725	918	1996	1390
0	4	2	2013	1726	915	1994	1387
2	0	4	2003	1717	908	1985	1379
1	0	0	2011	1722	917	1992	1387
0	0	5	2011	1721	916	1993	1385
0	0	0	2010	1723	915	1992	1388
2	0	0	2003	1713	911	1991	1385
0	1	0	2011	1723	917	1991	1387
0	1	0	2010	1723	914	1993	1390
0	0	0	2011	1725	916	1997	1390
0	1	3	2012	1725	918	1994	1389
2	0	0	2012	1724	914	1990	1383
1	2	1	2009	1722	913	1993	1385
0	1	1	2009	1723	915	1992	1389
0	0	0	2009	1722	915	1992	1388
0	0	0	2011	1723	914	1994	1390
1	0	0	2006	1716	912	1989	1381
0	0	5	2013	1726	916	1994	1389
0	0	0	2013	1724	917	1993	1388
0	0	5	2010	1724	916	1993	1388
0	2	0	2006	1717	910	1983	1383
0	0	0	2009	1723	915	1993	1388
0	0	3	2007	1723	913	1991	1388
0	2	2	2011	1723	915	1992	1390
2	0	1	2007	1721	913	1992	1388
1	4	2	2010	1720	914	1992	1390
1	3	2	2011	1726	919	1996	1390
0	0	1	2012	1725	915	1993	1388
0	1	0	2011	1723	915	1993	1386
0	0	3	2007	1718	910	1983	1381
0	0	0	2009	1720	911	1987	1379
0	1	2	2009	1723	914	1993	1389
0	1	2	2011	1723	918	1995	1391
0	4	2	2009	1721	913	1990	1388
0	0	0	2005	1717	911	1989	1384
0	1	0	2013	1727	918	1994	1389
1	0	5	2011	1724	917	1990	1384
0	1	0	2010	1723	916	1992	1389
0	1	0	2005	1719	914	1991	1386
1	0	4	2009	1721	916	1988	1386
0	2	2	2009	1722	912	1992	1387
1	4	2	2010	1723	915	1993	1387
0	1	0	2009	1723	914	2001	1389
0	1	0	2008	1719	913	1991	1384
0	3	2	2013	1723	918	1996	1389
1	3	5	2013	1725	917	1994	1387
0	1	0	2010	1724	915	1992	1386
2	0	2	2006	1715	911	1987	1380
0	0	4	2004	1716	912	1986	1383
0	0	1	2010	1724	918	1995	1391
1	0	2	2012	1726	917	1994	1388
0	0	3	2012	1725	918	1993	1389
1	2	0	2002	1717	910	1990	1387
2	0	0	2010	1723	916	1993	1383
0	1	0	2008	1721	914	1991	1387
1	2	0	2010	1723	913	1993	1388
3	0	2	2009	1722	914	1992	1387
1	0	0	2005	1720	916	1987	1385
0	0	3	2011	1724	918	1997	1390
0	1	0	2013	1725	917	1995	1389
1	2	0	2012	1725	915	1994	1389
0	1	0	2003	1714	911	1985	1382
1	4	1	2010	1723	916	1993	1389
0	0	4	2010	1722	914	1994	1389
1	4	0	2010	1724	915	1991	1388
0	0	0	2006	1716	909	1990	1385
2	0	1	2006	1718	909	1986	1385
0	1	0	2011	1723	916	1992	1389
1	0	2	2011	1718	911	1991	1385
0	0	3	2010	1723	915	1994	1388
2	0	0	2008	1721	914	1992	1388
0	0	5	2005	1717	915	1991	1386
0	0	0	2010	1722	922	1994	1390
1	3	1	2011	1725	917	1996	1390
1	3	0	2011	1725	918	1993	1391
1	0	2	2007	1718	907	1988	1384
0	1	1	2012	1725	916	1990	1385
1	0	5	2010	1723	915	1993	1391
1	1	3	2010	1725	919	1996	1392
1	4	1	2006	1718	912	1987	1386
0	0	0	2013	1723	917	1994	1388
0	1	0	2011	1716	908	1989	1387
3	0	2	2010	1724	914	1993	1388
1	2	0	2010	1722	916	1992	1387
0	0	5	2008	1721	913	1993	1389
0	1	0	2010	1725	911	1992	1389
0	0	0	2012	1719	916	1995	1390
0	2	1	2011	1723	916	1993	1389
0	1	1	2011	1723	916	1993	1387
0	1	0	2013	1726	916	1996	1389
0	1	0	2010	1723	916	1992	1389
0	1	0	2011	1723	914	1994	1388
0	1	0	2000	1715	912	1990	1387
0	0	2	2010	1721	915	1993	1389
1	2	2	2010	1723	916	1995	1391
0	0	0	2013	1727	919	1995	1391
2	0	2	2012	1724	918	1993	1388
0	0	2	2010	1723	916	1989	1386
0	0	2	2011	1723	916	1993	1388
0	0	4	2010	1723	913	1993	1388
0	0	1	2010	1723	915	1993	1388
0	2	0	2006	1715	909	1986	1382
0	0	2	2011	1724	915	1992	1389
0	1	1	2010	1723	914	1995	1392
0	0	3	2013	1727	918	1995	1391
0	0	5	2008	1717	913	1991	1386
0	1	0	2011	1722	914	1993	1386
0	0	0	2008	1722	914	1992	1388
0	1	0	2010	1722	914	1992	1388
0	0	0	2009	1722	917	1995	1393
1	3	1	2011	1724	917	1993	1391
0	0	0	2011	1724	915	1993	1385
0	0	5	2011	1724	915	1993	1388
0	0	5	2011	1724	915	1993	1387
0	0	0	2011	1722	915	1994	1388
0	0	0	2006	1718	910	1985	1380
1	2	2	2010	1721	913	1993	1388
1	2	1	2012	1723	915	1992	1388
2	0	3	2010	1723	916	1996	1390
1	2	2	2007	1719	910	1987	1387
0	0	0	2012	1724	916	1994	1389
0	0	3	2011	1722	913	1991	1389
0	1	0	2011	1723	917	1993	1388
0	0	4	2009	1721	915	1992	1389
2	0	2	2008	1720	915	1992	1388
0	1	0	2012	1723	916	1992	1389
0	2	0	2010	1721	915	1993	1389
0	0	0	2009	1723	916	1992	1389
2	0	0	2010	1723	915	1993	1389
0	0	1	2009	1720	910	1988	1384
0	1	6	2011	1724	919	1996	1393
0	0	3	2013	1725	915	1995	1390
0	0	2	2013	1725	917	1993	1391
1	0	3	2006	1716	909	1984	1383
0	0	2	2011	1723	914	1994	1389
1	0	2	2010	1724	914	1986	1385
0	1	3	2011	1722	916	1993	1388
0	0	1	2007	1720	913	1991	1388
0	1	0	2011	1723	912	1989	1387
0	1	0	2010	1722	916	1994	1392
1	1	0	2011	1726	919	1996	1392
2	0	2	2013	1726	915	1992	1390
0	0	5	2010	1722	910	1987	1383
1	4	0	2011	1723	914	1995	1389
0	0	2	2010	1722	914	1993	1388
1	3	0	2009	1723	915	1992	1389
1	1	6	2010	1723	918	1996	1391
1	1	1	2005	1719	912	1986	1380
0	0	0	2012	1725	916	1993	1389
1	1	0	2012	1724	915	1994	1384
0	0	3	2010	1722	917	1992	1388
1	3	2	2000	1716	913	1990	1389
1	3	0	2011	1724	916	1994	1385
0	2	0	2011	1723	918	1993	1389
0	0	0	2011	1724	917	1993	1389
0	2	0	2010	1723	915	1993	1387
0	1	0	2008	1718	913	1988	1384
1	3	2	2010	1723	914	1992	1389
1	2	2	2010	1723	915	1991	1389
0	0	5	2011	1722	915	1992	1389
0	0	0	2005	1716	909	1985	1381
