# Supplementary material for: Assisting hand gesture classification and rehabilitation assessment via sEMG and finger motion data
Source: Front Bioeng Biotechnol. 2026 Jan 8;13:1751763. doi: 10.3389/fbioe.2025.1751763 (PMC12823985; doi:10.3389/fbioe.2025.1751763)
Supplement: Supplementary file 1 [file DataSheet1.zip › dataset/function 0/2/4/6.csv]

channel_2	channel_3	channel_6	pinky	ring finger	middle finger	forefinger	thumb
0	0	5	2021	1772	916	3022	1430
1	0	0	2027	1778	923	3029	1437
1	0	3	2027	1778	923	3034	1439
0	2	2	2027	1779	925	3035	1439
0	0	4	2027	1777	924	3033	1437
0	4	2	2029	1779	923	3032	1438
1	4	1	2007	1688	913	1821	1391
0	0	0	2014	1694	915	1817	1390
0	1	0	2014	1694	916	1823	1395
0	1	0	2015	1695	918	1826	1394
0	0	4	2015	1693	915	1825	1393
1	2	1	2015	1694	913	1817	1387
0	0	0	2016	1694	914	1823	1391
0	1	0	2014	1693	914	1821	1392
0	2	2	2014	1694	915	1823	1392
0	0	2	2014	1693	917	1825	1396
0	0	0	2012	1689	912	1819	1387
1	3	5	2016	1696	914	1824	1393
0	0	0	2015	1692	908	1821	1391
0	0	0	2014	1693	914	1822	1393
1	0	0	2009	1687	909	1812	1389
0	2	0	2014	1694	914	1819	1392
1	0	0	2013	1693	914	1823	1391
2	0	0	2014	1693	916	1823	1392
1	0	0	2012	1691	914	1822	1390
0	1	2	2014	1689	910	1820	1391
1	0	0	2014	1694	915	1823	1394
0	1	0	2014	1695	917	1826	1397
0	0	2	2017	1696	918	1826	1393
1	0	2	2012	1691	910	1815	1385
1	0	2	2014	1695	916	1823	1393
0	0	0	2015	1693	915	1818	1386
1	0	3	2014	1694	919	1823	1392
0	1	0	2014	1694	916	1827	1395
0	0	6	2012	1688	911	1817	1388
0	0	5	2016	1696	917	1823	1393
0	1	0	2008	1692	911	1822	1392
0	1	0	2015	1694	914	1823	1392
0	2	2	2007	1687	911	1822	1390
0	1	0	2015	1693	917	1818	1385
0	0	0	2014	1693	915	1823	1392
0	1	0	2015	1694	915	1823	1394
0	2	0	2013	1692	917	1827	1396
1	3	2	2013	1695	915	1821	1387
0	2	2	2016	1695	912	1825	1392
0	0	1	2014	1694	916	1824	1392
0	1	2	2014	1694	915	1823	1392
0	1	4	2007	1689	909	1818	1387
2	0	0	2014	1693	913	1824	1394
2	0	2	2009	1687	910	1822	1391
0	0	0	2014	1694	916	1824	1392
1	3	2	2012	1695	914	1824	1393
2	0	2	2008	1687	910	1818	1389
0	0	2	2014	1694	914	1824	1390
1	2	0	2014	1693	913	1824	1393
0	0	4	2016	1696	919	1827	1395
2	4	2	2014	1696	917	1825	1393
2	0	1	2015	1692	915	1826	1393
1	4	1	2013	1694	915	1825	1391
1	3	0	2013	1694	914	1824	1390
0	0	3	2009	1688	907	1821	1388
0	0	6	2015	1695	917	1829	1394
0	0	2	2017	1696	918	1826	1393
3	0	2	2016	1697	915	1827	1391
1	0	2	2010	1691	914	1823	1391
1	2	0	2015	1694	914	1825	1391
2	0	2	2015	1695	914	1827	1392
0	0	2	2013	1692	916	1825	1391
2	1	0	2013	1692	915	1823	1392
0	1	0	2013	1691	913	1819	1385
1	0	2	2014	1694	917	1828	1394
0	1	0	2017	1698	919	1828	1392
1	0	5	2012	1695	916	1828	1392
2	0	0	2010	1688	908	1817	1386
1	4	6	2014	1695	916	1825	1391
0	0	0	2014	1694	916	1825	1391
1	4	2	2012	1692	914	1825	1392
1	0	4	2015	1694	915	1827	1391
0	1	2	2007	1687	912	1825	1394
0	0	1	2015	1697	914	1830	1393
0	1	0	2015	1695	915	1825	1392
0	1	0	2014	1695	915	1826	1392
0	0	0	2012	1693	913	1826	1391
0	1	0	2013	1694	914	1823	1387
0	0	0	2013	1693	916	1826	1391
0	1	0	2014	1695	914	1826	1392
1	2	1	2013	1693	914	1827	1391
1	2	0	2011	1689	910	1821	1387
0	0	0	2016	1698	918	1829	1394
2	0	2	2015	1694	913	1826	1389
1	2	1	2014	1694	914	1826	1390
1	3	0	2007	1684	907	1821	1391
1	2	1	2013	1693	914	1822	1389
1	4	1	2010	1693	915	1827	1393
0	0	0	2014	1695	916	1828	1391
0	2	1	2013	1695	916	1826	1391
1	3	2	2012	1692	914	1824	1390
1	1	0	2011	1687	911	1825	1389
0	0	1	2012	1693	914	1825	1389
0	0	0	2013	1692	917	1825	1391
0	0	0	2012	1693	914	1826	1390
0	2	0	2010	1689	906	1820	1386
1	2	2	2012	1694	916	1829	1394
0	0	0	2014	1694	916	1825	1388
1	0	2	2014	1694	917	1828	1390
0	0	1	2008	1686	907	1819	1380
2	0	2	2013	1693	914	1826	1391
0	0	0	2011	1692	914	1825	1391
0	0	3	2012	1693	913	1826	1391
0	0	0	2010	1690	914	1824	1389
2	0	0	2014	1694	910	1822	1390
2	0	0	2013	1693	914	1821	1386
0	0	3	2012	1693	914	1826	1390
2	0	1	2013	1694	915	1827	1394
0	1	2	2010	1694	917	1830	1393
0	0	0	2013	1695	914	1823	1385
2	0	0	2014	1694	916	1827	1391
0	0	0	2013	1695	914	1826	1391
0	1	0	2013	1694	915	1826	1391
0	0	0	2007	1687	909	1815	1385
1	0	5	2012	1693	914	1826	1390
0	1	2	2014	1688	913	1823	1390
2	0	0	2012	1693	914	1826	1391
0	2	2	2007	1686	907	1823	1393
0	0	0	2015	1697	917	1829	1391
1	0	2	2015	1695	914	1827	1391
2	0	0	2015	1695	915	1828	1391
0	1	0	2013	1693	915	1826	1391
0	0	0	2005	1690	912	1825	1385
0	0	0	2013	1685	910	1822	1389
0	1	2	2012	1694	916	1830	1393
0	3	4	2015	1696	917	1830	1393
0	1	1	2015	1695	916	1827	1391
0	0	2	2008	1688	908	1820	1384
0	2	1	2013	1694	914	1827	1389
0	0	6	2013	1694	913	1820	1385
0	1	1	2013	1694	916	1831	1391
0	4	1	2009	1687	909	1819	1385
0	3	0	2013	1693	915	1827	1391
1	1	1	2011	1691	913	1827	1391
1	0	3	2014	1696	917	1830	1395
0	1	0	2012	1694	915	1827	1391
1	3	1	2014	1696	908	1822	1389
0	0	3	2013	1694	915	1828	1391
0	1	0	2013	1694	916	1827	1391
1	2	1	2014	1693	914	1827	1390
0	1	0	2011	1689	910	1820	1387
1	0	3	2014	1696	914	1827	1387
1	4	3	2017	1697	916	1830	1394
0	1	2	2014	1696	916	1828	1393
0	0	0	2015	1695	915	1829	1392
0	0	0	2007	1685	911	1821	1384
0	0	3	2014	1695	915	1829	1391
0	1	0	2011	1693	915	1828	1390
0	1	0	2011	1693	913	1829	1392
1	2	0	2015	1696	917	1831	1392
1	2	0	2014	1695	914	1829	1391
0	0	0	2014	1694	915	1827	1391
1	4	1	2014	1694	915	1829	1391
0	0	0	2008	1689	908	1822	1385
0	0	0	2013	1693	915	1827	1390
1	0	4	2013	1693	915	1828	1390
0	0	1	2012	1694	914	1828	1391
1	0	2	2008	1687	910	1824	1386
2	0	3	2012	1697	915	1828	1391
1	0	0	2013	1693	914	1829	1390
0	3	0	2014	1694	916	1828	1391
0	0	5	2010	1691	914	1828	1389
3	0	5	2012	1693	915	1829	1395
1	0	5	2014	1695	918	1831	1394
0	0	0	2017	1697	918	1832	1391
0	1	1	2013	1694	916	1828	1392
0	0	0	2013	1694	914	1829	1392
0	2	2	2013	1694	911	1823	1384
0	0	0	2014	1694	915	1829	1391
1	1	1	2012	1694	915	1831	1394
2	0	0	2015	1696	917	1833	1391
1	3	3	2010	1691	911	1824	1386
1	0	3	2015	1693	913	1831	1390
1	0	0	2010	1691	915	1829	1390
0	1	1	2012	1695	914	1829	1391
0	2	3	2008	1689	911	1828	1390
0	0	0	2014	1696	914	1826	1390
0	0	5	2013	1695	915	1830	1392
0	1	0	2014	1695	910	1830	1393
1	3	2	2013	1695	915	1834	1396
0	1	0	2016	1699	915	1827	1387
0	1	1	2015	1695	916	1831	1391
2	0	2	2014	1695	916	1830	1393
1	2	1	2013	1694	915	1830	1391
1	1	0	2011	1695	915	1830	1392
0	2	2	2009	1689	908	1825	1387
0	3	0	2014	1698	919	1833	1396
1	2	1	2013	1695	916	1829	1391
0	0	5	2012	1696	917	1831	1391
0	0	0	2006	1688	905	1826	1389
0	1	0	2014	1695	917	1830	1390
1	2	0	2013	1695	914	1829	1391
1	2	0	2013	1694	916	1830	1391
1	0	0	2010	1693	914	1830	1390
2	0	1	2009	1692	914	1829	1389
0	0	1	2013	1695	916	1835	1394
1	0	2	2016	1697	917	1832	1393
0	1	0	2015	1696	917	1830	1391
0	0	0	2010	1689	909	1824	1384
0	2	0	2014	1696	914	1830	1389
2	0	1	2013	1695	897	1827	1389
1	0	4	2013	1696	915	1827	1388
0	2	2	2015	1695	914	1832	1390
2	0	3	2002	1689	908	1825	1387
0	0	0	2015	1696	917	1833	1394
0	0	0	2015	1697	917	1832	1391
1	2	2	2014	1696	915	1829	1391
0	1	0	2010	1693	914	1829	1391
1	2	0	2013	1694	911	1828	1391
2	0	2	2016	1695	914	1832	1391
1	3	0	2013	1695	915	1829	1391
3	0	2	2011	1694	915	1830	1391
0	0	0	2012	1692	911	1828	1388
0	1	0	2015	1699	917	1835	1393
1	0	5	2017	1697	915	1832	1382
1	0	0	2012	1695	916	1831	1391
0	1	2	2010	1689	907	1826	1382
0	0	0	2013	1696	914	1832	1390
0	2	7	2011	1694	914	1833	1391
1	0	5	2010	1691	916	1832	1391
1	1	2	2015	1696	917	1832	1390
1	2	2	2008	1689	912	1829	1390
0	0	0	2013	1694	915	1829	1381
0	0	0	2013	1694	914	1829	1390
0	1	0	2013	1694	915	1831	1391
0	2	0	2012	1693	916	1831	1389
1	0	0	2011	1692	913	1827	1384
1	0	2	2013	1695	915	1837	1393
0	3	0	2013	1698	917	1834	1393
0	2	2	2014	1697	915	1832	1391
0	0	0	2009	1688	908	1824	1382
1	0	2	2013	1694	915	1832	1390
0	0	0	2013	1686	910	1829	1389
1	1	1	2015	1695	916	1831	1391
3	0	0	2007	1688	909	1827	1389
0	1	0	2012	1695	914	1832	1385
3	0	0	2012	1695	915	1834	1393
0	0	2	2011	1693	914	1831	1389
0	1	1	2011	1695	915	1833	1392
0	1	0	2013	1696	917	1835	1392
0	0	4	2013	1691	913	1832	1391
0	0	4	2013	1696	914	1831	1392
0	0	0	2011	1691	911	1828	1382
1	0	0	2008	1687	909	1826	1382
0	1	2	2013	1695	914	1835	1391
0	0	2	2013	1695	915	1833	1391
0	1	3	2013	1695	914	1834	1391
1	0	0	2006	1687	913	1832	1389
0	0	0	2012	1693	914	1834	1391
1	0	0	2012	1695	916	1837	1392
0	0	0	2015	1696	917	1836	1391
0	0	0	2014	1695	915	1832	1388
0	2	3	2013	1694	915	1829	1386
1	0	0	2013	1694	914	1833	1390
0	0	3	2013	1695	914	1835	1390
0	0	0	2011	1694	916	1834	1391
0	1	0	2009	1688	906	1828	1384
0	1	3	2012	1694	915	1833	1391
2	0	2	2013	1695	913	1836	1392
0	1	0	2014	1698	919	1838	1393
1	4	1	2007	1687	910	1830	1387
0	1	0	2003	1688	906	1827	1385
2	0	4	2011	1695	915	1833	1390
1	0	2	2012	1694	912	1834	1388
0	0	0	2011	1695	916	1835	1393
0	0	0	2013	1695	917	1834	1391
1	0	2	2015	1697	914	1833	1389
1	2	0	2013	1695	916	1834	1391
1	3	2	2013	1694	914	1835	1390
0	1	0	2013	1694	915	1833	1390
0	0	0	2009	1691	907	1828	1383
0	0	2	2013	1694	914	1834	1389
0	1	0	2014	1695	914	1832	1387
1	2	0	2013	1695	917	1837	1393
0	1	0	2007	1690	913	1830	1386
1	0	0	2015	1696	915	1835	1390
1	2	0	2012	1695	915	1834	1391
0	0	5	2014	1695	915	1834	1390
0	0	3	2010	1693	912	1834	1388
0	0	6	2007	1689	908	1833	1391
0	0	0	2014	1697	917	1834	1391
1	0	5	2015	1698	916	1835	1391
2	0	3	2013	1696	915	1835	1390
1	2	2	2011	1693	915	1834	1390
0	1	2	2011	1694	911	1829	1385
1	2	1	2013	1695	914	1835	1389
0	1	0	2013	1695	914	1835	1390
1	0	0	2012	1695	914	1835	1390
0	2	2	2007	1686	911	1831	1387
0	0	0	2013	1697	914	1838	1390
0	1	0	2008	1690	913	1833	1389
0	1	1	2012	1695	915	1833	1389
1	0	3	2006	1689	911	1834	1387
0	1	2	2011	1695	915	1836	1387
0	1	2	2013	1697	917	1836	1392
1	0	5	2015	1698	915	1837	1391
0	0	0	2013	1694	916	1835	1390
0	0	0	2011	1693	913	1834	1389
0	0	4	2008	1690	913	1834	1388
0	0	2	2012	1694	914	1835	1390
2	1	0	2012	1694	915	1837	1393
1	3	0	2013	1697	916	1839	1393
0	2	0	2011	1691	910	1831	1384
2	0	2	2013	1696	916	1835	1391
0	0	2	2012	1694	911	1830	1388
0	1	0	2012	1695	913	1835	1390
0	1	0	2008	1688	921	1829	1385
0	0	0	2011	1694	915	1835	1390
0	1	1	2011	1693	912	1835	1390
2	0	3	2012	1695	914	1835	1390
1	3	0	2002	1693	917	1836	1391
0	0	5	2014	1690	914	1836	1389
0	0	0	2014	1696	916	1837	1390
0	0	5	2013	1694	915	1836	1389
0	2	0	2013	1695	915	1829	1389
0	1	0	2009	1694	915	1835	1390
1	2	2	2011	1691	906	1829	1386
0	2	1	2012	1696	916	1838	1393
1	0	0	2015	1697	917	1837	1388
0	0	3	2014	1695	916	1836	1390
0	0	4	2009	1688	907	1830	1385
0	2	1	2013	1695	913	1837	1389
1	4	3	2009	1690	912	1835	1389
0	1	0	2012	1694	914	1834	1390
0	1	1	2007	1689	913	1833	1389
0	2	2	2012	1694	913	1828	1386
0	2	0	2011	1694	914	1839	1394
0	0	0	2014	1697	918	1838	1391
0	3	3	2014	1697	915	1835	1390
0	0	0	2011	1694	911	1831	1384
3	0	2	2012	1695	915	1834	1388
0	1	2	2013	1695	915	1835	1392
0	1	1	2012	1694	914	1836	1389
0	4	0	2012	1695	913	1836	1390
0	0	0	2001	1687	911	1829	1386
1	4	1	2007	1697	915	1840	1392
0	1	1	2015	1691	903	1833	1390
0	0	0	2011	1696	916	1836	1390
2	0	4	2012	1694	913	1836	1391
3	0	0	2012	1695	915	1836	1388
0	0	0	2012	1696	913	1837	1389
1	2	2	2010	1694	914	1836	1390
1	0	4	2011	1692	911	1830	1382
1	2	5	2013	1695	915	1837	1389
0	1	3	2012	1695	914	1837	1389
1	3	6	2011	1694	913	1838	1391
0	1	0	2008	1690	911	1834	1385
0	0	0	2015	1694	917	1838	1391
0	1	1	2012	1695	914	1838	1389
1	3	6	2013	1694	914	1838	1390
2	0	0	2009	1691	913	1835	1391
0	1	4	2013	1693	914	1834	1388
2	0	0	2009	1694	915	1837	1388
0	0	0	2012	1695	915	1838	1390
1	0	6	2011	1694	914	1836	1392
0	1	0	2012	1695	913	1836	1386
0	1	3	2014	1697	917	1839	1391
1	2	5	2011	1694	914	1838	1390
0	0	0	2012	1694	912	1838	1390
0	4	5	2012	1695	912	1838	1389
0	2	2	2007	1687	909	1830	1383
1	4	2	2012	1694	913	1840	1392
0	1	0	2013	1695	916	1841	1393
0	2	3	2014	1698	914	1840	1390
0	0	0	2006	1688	909	1835	1388
2	0	0	2012	1695	914	1837	1389
0	0	0	2012	1693	915	1836	1390
2	0	2	2012	1695	915	1837	1391
0	2	5	2011	1693	914	1837	1389
0	0	0	2009	1693	912	1837	1386
2	0	1	2012	1693	914	1839	1390
0	2	0	2012	1694	912	1840	1392
0	2	5	2013	1697	915	1841	1392
1	3	2	2011	1689	906	1832	1380
0	1	0	2016	1694	915	1838	1389
0	1	2	2011	1693	915	1838	1390
2	0	1	2011	1694	915	1834	1389
2	0	2	2013	1694	914	1839	1391
0	0	2	2006	1687	910	1832	1386
1	3	5	2012	1693	911	1834	1390
0	0	0	2011	1695	918	1841	1393
0	0	0	2016	1698	917	1841	1391
0	0	0	2011	1694	913	1838	1389
2	0	0	2011	1695	909	1831	1389
2	0	0	2011	1692	914	1836	1389
0	4	2	2012	1694	913	1836	1391
0	3	5	2011	1694	912	1838	1390
0	4	5	2011	1690	912	1833	1383
0	0	0	2012	1695	914	1837	1390
0	1	0	2012	1695	915	1841	1388
1	0	2	2013	1697	918	1842	1391
0	1	2	2008	1689	909	1834	1385
1	0	0	2013	1694	914	1838	1391
0	1	8	2012	1693	915	1839	1390
0	1	5	2009	1688	911	1836	1390
0	0	0	2011	1695	915	1841	1392
1	0	0	2009	1690	911	1839	1388
0	0	0	2014	1696	916	1838	1387
0	0	1	2009	1695	914	1839	1390
0	0	0	2012	1695	915	1839	1390
3	0	0	2012	1694	913	1838	1389
1	0	0	2009	1691	913	1838	1386
0	0	0	2012	1695	915	1841	1390
2	0	0	2012	1692	914	1838	1391
0	1	0	2012	1694	914	1841	1392
0	3	2	2011	1691	911	1837	1384
0	1	0	2015	1697	915	1841	1391
0	0	0	2014	1695	910	1835	1388
0	0	0	2010	1695	915	1839	1390
0	1	3	2007	1688	910	1833	1384
0	0	0	2011	1696	916	1839	1390
0	0	0	2012	1696	917	1841	1392
0	1	0	2012	1695	916	1840	1390
0	0	0	2012	1694	916	1839	1391
0	0	0	2006	1689	913	1834	1388
0	1	0	2011	1695	905	1832	1386
2	0	0	2010	1694	915	1838	1390
0	1	0	2012	1694	911	1838	1390
0	1	1	2010	1694	914	1838	1389
1	0	0	2011	1692	912	1835	1385
3	0	0	2011	1695	917	1842	1394
0	1	1	2015	1697	917	1841	1391
0	0	0	2012	1696	917	1840	1390
0	1	2	2007	1687	908	1831	1383
0	2	2	2012	1694	915	1839	1387
2	0	6	2002	1690	912	1840	1392
1	0	5	2014	1696	912	1838	1392
0	0	0	2002	1690	914	1837	1391
2	0	0	2012	1695	914	1839	1383
1	0	1	2012	1694	915	1839	1391
0	2	2	2010	1694	913	1839	1390
1	0	0	2011	1695	914	1852	1391
3	0	2	2010	1693	914	1842	1393
0	0	1	2005	1691	915	1840	1389
1	4	0	2011	1694	915	1841	1390
0	2	2	2013	1697	915	1842	1391
0	2	2	2009	1689	909	1835	1382
2	0	6	2012	1694	915	1841	1389
0	0	0	2012	1694	914	1841	1387
0	2	0	2012	1695	914	1840	1391
0	0	2	2004	1689	911	1836	1389
0	0	6	2013	1695	915	1841	1393
0	1	2	2012	1697	918	1844	1392
0	4	6	2015	1698	915	1844	1395
1	0	0	2012	1692	916	1841	1390
0	3	5	2012	1695	911	1837	1384
0	0	0	2013	1695	916	1842	1390
0	1	1	2012	1695	914	1841	1389
0	2	4	2012	1697	915	1841	1391
0	0	0	2005	1689	909	1833	1383
0	1	0	2011	1694	914	1841	1391
0	1	2	2012	1694	911	1843	1391
0	0	0	2015	1697	915	1842	1390
0	2	2	2012	1694	913	1841	1389
0	1	1	2006	1688	907	1834	1388
0	1	0	2011	1693	914	1841	1390
3	0	0	2011	1694	914	1840	1392
3	0	2	2011	1695	918	1843	1394
0	1	0	2012	1695	916	1840	1391
