# Supplementary material for: Assisting hand gesture classification and rehabilitation assessment via sEMG and finger motion data
Source: Front Bioeng Biotechnol. 2026 Jan 8;13:1751763. doi: 10.3389/fbioe.2025.1751763 (PMC12823985; doi:10.3389/fbioe.2025.1751763)
Supplement: Supplementary file 1 [file DataSheet1.zip › dataset/function 0/2/4/7.csv]

channel_2	channel_3	channel_6	pinky	ring finger	middle finger	forefinger	thumb
0	2	5	2011	1701	915	1913	1389
3	0	0	2005	1692	911	1914	1385
0	0	0	2010	1699	914	1914	1387
1	0	0	2010	1699	913	1913	1388
0	2	2	2010	1699	915	1915	1387
2	0	0	2009	1699	912	1914	1387
0	2	4	2010	1695	912	1912	1387
0	2	2	2011	1701	916	1917	1390
1	0	1	2010	1703	917	1935	1390
0	0	0	2008	1701	916	1931	1387
0	0	0	2013	1704	913	1932	1389
1	3	3	2011	1702	916	1929	1386
2	0	0	2010	1703	913	1931	1388
0	0	0	2010	1701	914	1931	1387
2	0	0	2010	1703	908	1929	1383
0	1	2	2008	1702	917	1931	1387
0	0	0	2009	1702	914	1932	1388
0	1	0	2010	1702	914	1935	1391
0	2	3	2005	1698	910	1928	1380
1	0	2	2012	1702	915	1933	1387
0	1	0	2009	1702	914	1931	1386
0	0	4	2010	1701	914	1931	1388
0	0	0	2010	1700	923	1932	1388
1	0	0	2005	1697	909	1931	1389
1	3	2	2012	1705	916	1934	1387
0	1	1	2016	1703	916	1931	1385
2	0	0	2011	1703	915	1932	1389
0	0	0	2006	1701	914	1931	1386
1	3	2	2009	1702	914	1931	1384
0	2	2	2007	1699	914	1930	1387
3	0	0	2010	1702	914	1932	1387
1	0	0	2010	1701	915	1931	1388
0	1	1	2005	1697	908	1928	1384
0	1	2	2009	1702	915	1933	1387
0	0	0	2011	1701	914	1931	1388
0	1	1	2009	1702	913	1932	1387
0	0	0	2005	1695	908	1925	1384
0	1	0	2010	1702	912	1933	1389
1	0	3	2011	1702	915	1932	1388
1	0	0	2009	1701	913	1930	1387
0	0	0	2009	1701	912	1931	1385
0	1	0	2005	1699	910	1929	1386
0	1	0	2008	1700	913	1927	1385
1	2	6	2008	1696	904	1926	1384
1	0	0	2009	1700	914	1932	1389
0	2	0	2009	1701	916	1933	1388
0	0	0	2007	1697	912	1926	1381
0	0	0	2009	1701	914	1929	1386
0	1	2	2009	1702	913	1930	1386
0	0	0	2007	1700	913	1931	1385
0	0	0	2003	1695	907	1924	1379
0	0	5	2007	1703	912	1931	1387
0	1	0	2005	1701	912	1931	1387
0	3	0	2005	1700	913	1929	1387
0	2	0	2002	1695	911	1930	1387
0	3	1	2009	1703	918	1933	1388
0	1	0	2007	1699	911	1930	1386
2	0	1	2010	1701	914	1931	1381
1	0	1	2009	1701	913	1931	1388
0	0	5	2006	1700	913	1930	1385
0	1	1	2007	1700	914	1930	1382
0	0	0	2004	1698	915	1931	1389
0	0	0	2010	1704	915	1934	1387
0	1	0	2010	1703	914	1931	1387
0	0	0	2005	1698	907	1924	1380
0	2	2	2008	1701	913	1931	1385
0	0	0	2008	1701	913	1931	1387
0	1	2	2008	1701	915	1930	1387
1	0	0	2002	1695	908	1920	1381
0	0	2	2009	1700	913	1930	1387
1	0	1	2005	1700	914	1931	1390
1	0	0	2008	1698	915	1933	1390
1	2	2	2008	1702	916	1932	1388
0	0	0	2010	1706	914	1929	1389
0	1	2	2009	1700	913	1928	1387
2	0	5	2005	1701	909	1924	1384
0	0	2	2010	1702	915	1930	1386
1	0	2	2008	1701	915	1929	1387
0	0	0	2007	1700	907	1925	1377
0	0	0	2011	1705	916	1933	1386
1	0	3	2009	1701	916	1931	1389
1	0	3	2003	1698	909	1930	1387
1	4	0	2012	1705	916	1932	1388
0	0	5	2010	1702	914	1929	1386
0	4	0	2010	1702	914	1930	1388
0	0	0	2009	1700	913	1930	1386
0	0	3	2009	1701	914	1930	1382
2	0	2	2005	1702	913	1930	1386
2	0	2	2008	1702	912	1931	1385
0	2	1	2009	1701	915	1929	1387
0	2	0	2006	1696	911	1926	1384
1	1	2	2011	1706	916	1933	1387
0	0	5	2011	1703	916	1931	1387
0	1	6	2009	1700	913	1930	1387
0	1	0	2006	1692	909	1922	1383
0	0	0	2009	1700	914	1930	1386
0	0	0	2009	1702	913	1929	1389
0	0	6	2009	1702	912	1930	1385
1	3	0	2012	1704	915	1930	1388
0	0	0	2007	1700	915	1929	1387
1	0	0	2006	1702	915	1930	1385
0	0	0	2008	1701	909	1930	1386
0	0	3	2009	1701	914	1929	1388
1	3	2	2008	1700	914	1929	1386
1	0	0	2009	1696	908	1923	1380
1	0	0	2009	1701	913	1929	1386
1	0	3	2008	1700	914	1931	1390
0	1	0	2010	1703	917	1931	1389
0	1	0	2003	1693	909	1924	1380
0	0	1	2010	1702	914	1928	1386
1	0	0	2010	1701	912	1931	1386
1	2	0	2009	1700	915	1928	1386
1	0	3	2005	1699	913	1928	1384
1	2	2	2009	1702	914	1930	1387
0	0	2	2009	1702	913	1927	1386
0	0	0	2007	1701	913	1931	1388
0	2	1	2009	1702	913	1931	1387
1	2	2	2008	1702	913	1929	1386
0	0	0	2009	1701	910	1924	1381
0	0	0	2007	1700	911	1930	1387
0	2	6	2010	1701	911	1929	1387
0	1	4	2008	1701	914	1929	1387
0	1	5	2006	1695	906	1922	1379
3	0	0	2010	1702	913	1931	1387
1	0	0	2010	1698	916	1934	1389
1	0	5	2010	1703	915	1934	1388
2	0	0	2007	1698	907	1928	1385
0	0	0	2011	1702	914	1930	1388
0	0	0	2009	1702	914	1931	1383
0	1	0	2009	1702	913	1931	1387
1	3	2	2008	1700	915	1930	1387
2	0	2	2010	1702	915	1931	1383
2	1	0	2004	1698	912	1931	1387
0	1	0	2009	1699	913	1931	1386
1	1	2	2009	1702	913	1930	1386
0	0	2	2009	1701	914	1931	1387
0	1	2	2005	1697	910	1926	1381
0	0	3	2010	1701	913	1931	1387
0	0	1	2009	1702	912	1931	1387
0	0	2	2008	1702	913	1932	1388
0	0	0	2007	1698	912	1922	1384
0	0	0	2012	1704	917	1932	1387
0	2	2	2011	1702	914	1931	1387
0	1	2	2010	1703	914	1931	1387
1	0	5	2008	1699	909	1928	1386
1	0	0	2009	1702	914	1930	1386
0	1	0	2009	1698	909	1929	1386
0	1	2	2009	1701	913	1931	1388
0	0	0	2008	1701	914	1933	1389
0	0	0	2010	1699	917	1929	1383
1	1	2	2011	1703	914	1931	1386
0	0	0	2010	1702	914	1929	1388
0	2	1	2008	1702	914	1929	1388
0	0	0	2009	1701	913	1931	1386
0	0	0	2005	1694	906	1925	1383
0	0	0	2009	1702	917	1934	1389
0	0	0	2012	1705	915	1933	1384
0	0	0	2011	1702	915	1928	1387
1	1	0	2004	1695	907	1929	1385
0	1	2	2009	1702	913	1931	1387
0	0	0	2010	1701	911	1927	1378
0	1	0	2009	1701	914	1930	1387
0	0	0	2007	1702	913	1930	1387
1	3	1	2009	1702	915	1928	1383
0	1	0	2007	1701	917	1932	1389
0	0	5	2008	1700	914	1931	1386
3	0	0	2009	1701	914	1931	1387
0	0	3	2004	1697	908	1923	1380
0	0	5	2009	1700	913	1930	1384
0	1	0	2007	1702	914	1933	1388
2	0	0	2009	1702	914	1930	1388
0	0	6	2009	1701	914	1930	1387
1	2	0	2003	1695	907	1923	1381
1	4	0	2010	1700	913	1930	1387
0	1	0	2009	1701	913	1930	1386
0	0	0	2009	1695	910	1924	1383
2	0	3	2011	1702	909	1927	1386
0	0	0	2011	1704	917	1932	1390
0	2	1	2013	1704	916	1931	1387
0	1	0	2011	1702	914	1931	1387
0	1	2	2004	1695	909	1924	1381
0	2	2	2008	1701	913	1931	1386
0	2	0	2009	1701	914	1929	1387
0	0	6	2010	1702	914	1928	1387
0	0	0	2007	1696	911	1927	1387
1	2	4	2009	1702	914	1932	1390
1	3	5	2011	1704	916	1931	1388
0	1	0	2011	1702	912	1932	1388
1	0	5	2010	1702	913	1928	1387
0	1	0	2009	1701	910	1925	1382
0	1	1	2009	1701	912	1930	1387
0	0	0	2008	1703	915	1929	1387
0	0	0	2008	1702	913	1929	1389
0	1	0	2005	1694	902	1923	1382
1	3	2	2006	1693	909	1923	1381
0	3	0	2007	1700	914	1930	1387
0	0	0	2010	1701	913	1920	1387
0	0	6	2009	1701	914	1929	1387
0	0	4	2003	1694	907	1925	1384
0	1	5	2008	1700	914	1928	1389
2	0	1	2009	1701	914	1933	1390
0	0	0	2013	1706	911	1933	1388
0	1	0	2010	1702	914	1929	1388
0	0	0	2010	1701	913	1930	1383
0	1	0	2009	1701	913	1931	1388
0	1	0	2008	1701	913	1931	1387
0	0	2	2010	1700	915	1928	1387
0	0	5	2005	1695	910	1923	1380
0	0	0	2010	1702	912	1930	1387
0	0	3	2010	1702	914	1932	1391
1	3	2	2013	1705	917	1934	1389
0	0	0	2007	1698	908	1925	1384
0	0	0	2005	1697	912	1927	1383
0	3	2	2013	1705	914	1932	1387
0	0	0	2011	1703	913	1931	1388
3	0	3	2011	1703	914	1930	1387
0	2	1	2007	1700	913	1930	1388
2	0	5	2010	1702	910	1931	1388
0	0	1	2010	1701	911	1928	1387
3	0	2	2008	1701	916	1930	1385
0	0	0	2009	1702	914	1931	1391
1	3	1	2011	1698	915	1929	1386
0	0	1	2011	1705	914	1932	1390
0	0	0	2012	1703	913	1931	1387
0	2	0	2010	1701	915	1929	1388
1	0	2	2004	1695	908	1924	1379
2	0	2	2010	1701	912	1929	1388
1	3	2	2008	1702	914	1930	1387
1	1	0	2010	1701	915	1929	1387
1	3	1	2007	1699	913	1929	1387
1	0	5	2005	1697	911	1928	1386
2	0	2	2009	1703	911	1930	1387
0	1	2	2009	1701	911	1922	1385
1	3	1	2010	1699	915	1930	1386
0	0	0	2009	1701	911	1930	1387
0	1	0	2010	1701	911	1926	1381
1	1	0	2008	1701	913	1931	1390
0	0	6	2009	1703	917	1934	1392
1	3	0	2011	1705	918	1932	1390
0	0	2	2003	1697	907	1924	1381
0	0	3	2010	1701	915	1930	1387
0	0	3	2009	1701	914	1930	1388
0	1	0	2010	1702	913	1931	1387
0	0	0	2003	1694	907	1928	1386
1	0	1	2010	1701	915	1928	1389
0	1	2	2009	1702	914	1924	1382
0	0	0	2010	1702	914	1933	1390
0	1	3	2010	1703	917	1932	1390
0	2	2	2008	1700	913	1930	1387
1	1	6	2006	1701	915	1930	1384
1	4	0	2005	1698	912	1929	1389
1	2	0	2010	1702	914	1929	1387
1	4	0	2009	1701	913	1930	1389
0	0	4	2004	1697	911	1925	1384
0	0	0	2007	1698	911	1928	1388
0	0	5	2010	1704	916	1932	1391
0	0	0	2012	1705	915	1932	1386
1	1	1	2005	1696	907	1924	1384
2	0	2	2011	1701	914	1931	1388
2	0	2	2009	1702	914	1930	1387
1	1	0	2010	1703	913	1930	1389
0	0	0	2009	1701	914	1929	1386
2	0	1	2009	1702	915	1929	1386
0	1	0	2001	1697	912	1928	1388
0	0	0	2010	1703	917	1934	1391
0	0	0	2009	1705	917	1933	1391
0	0	4	2010	1702	915	1930	1388
0	0	5	2005	1697	908	1925	1382
0	0	3	2008	1701	913	1929	1386
0	2	0	2009	1702	913	1930	1390
0	0	1	2010	1702	915	1934	1392
1	1	0	2008	1703	914	1930	1388
2	0	5	2010	1703	915	1934	1391
1	4	3	2013	1704	917	1933	1390
1	1	0	2011	1703	914	1931	1388
3	0	2	2011	1703	912	1926	1383
0	0	0	2010	1701	914	1928	1389
0	0	4	2011	1701	913	1932	1388
1	1	0	2009	1702	912	1931	1388
1	1	0	2006	1696	909	1921	1383
0	0	1	2010	1702	913	1929	1387
2	0	2	2009	1701	916	1931	1391
0	1	0	2012	1704	919	1933	1390
0	1	0	2008	1698	906	1929	1386
0	1	0	2011	1703	913	1932	1388
0	1	0	2010	1702	911	1929	1385
0	1	0	2010	1701	914	1930	1387
1	1	2	2009	1694	913	1930	1388
0	0	0	2011	1703	914	1925	1385
2	0	0	2010	1701	914	1931	1387
0	2	2	2009	1704	915	1930	1388
0	0	0	2011	1701	913	1932	1388
0	2	2	2009	1699	912	1931	1388
0	1	2	2005	1696	908	1922	1380
0	2	1	2010	1702	915	1931	1387
0	0	0	2010	1702	914	1927	1388
1	0	2	2010	1702	912	1931	1388
0	0	1	2006	1695	908	1923	1386
0	0	2	2011	1702	917	1934	1389
1	1	2	2014	1704	916	1933	1388
0	1	0	2012	1703	915	1929	1387
0	0	6	2008	1700	914	1929	1387
2	0	3	2010	1702	917	1927	1389
0	1	0	2010	1697	912	1929	1387
0	2	1	2008	1702	913	1931	1388
0	1	2	2010	1701	914	1929	1387
2	0	0	2006	1695	908	1924	1382
0	0	0	2010	1703	914	1930	1387
0	0	1	2011	1703	915	1930	1388
0	0	2	2010	1702	914	1929	1388
1	4	0	2010	1702	914	1929	1388
1	0	2	2006	1696	908	1921	1381
1	0	0	2010	1702	914	1930	1387
0	2	2	2010	1701	912	1932	1388
0	1	0	2008	1702	913	1931	1389
0	0	1	2003	1697	913	1932	1390
1	3	2	2013	1705	916	1933	1389
1	1	0	2011	1703	914	1927	1386
0	3	2	2010	1701	913	1931	1387
1	1	0	2009	1700	915	1931	1387
1	0	2	2009	1701	912	1925	1383
2	0	4	2009	1701	913	1930	1388
0	2	0	2010	1702	913	1930	1387
0	0	1	2010	1701	915	1929	1389
0	0	0	2005	1694	907	1928	1386
0	0	0	2012	1704	917	1930	1389
1	0	2	2009	1701	914	1930	1387
1	2	0	2009	1701	915	1930	1388
0	1	0	2011	1701	915	1931	1388
0	1	2	2004	1695	904	1926	1386
0	0	0	2009	1702	913	1933	1393
0	1	0	2013	1704	917	1932	1386
0	0	0	2011	1704	916	1930	1389
0	0	0	2009	1702	915	1930	1387
2	0	6	2011	1703	913	1930	1384
0	0	1	2005	1698	913	1929	1388
0	1	2	2008	1704	913	1931	1388
0	0	0	2009	1701	914	1929	1389
0	1	2	2006	1694	906	1923	1381
1	0	6	2009	1702	915	1933	1392
1	3	0	2013	1704	917	1934	1390
0	1	2	2012	1702	917	1931	1389
0	0	0	2005	1695	909	1924	1385
0	2	0	2010	1701	915	1930	1389
0	0	0	2012	1703	914	1930	1389
1	1	0	2010	1701	913	1931	1389
2	0	2	2010	1702	915	1930	1389
0	2	0	2006	1699	916	1930	1388
0	2	0	2009	1702	915	1930	1388
0	0	0	2010	1702	906	1928	1384
1	1	0	2009	1701	912	1932	1391
1	1	0	2009	1702	917	1932	1392
0	0	0	2011	1703	912	1926	1382
1	4	1	2011	1702	912	1931	1386
0	0	0	2011	1702	915	1930	1389
0	0	3	2010	1701	914	1930	1388
0	0	5	2004	1695	907	1925	1383
0	0	5	2010	1703	915	1931	1387
0	0	1	2010	1702	913	1929	1388
2	0	0	2010	1702	913	1931	1388
0	0	2	2005	1697	913	1931	1390
0	0	2	2011	1706	916	1934	1391
0	1	1	2010	1702	915	1931	1387
2	0	0	2010	1702	913	1928	1381
0	1	0	2010	1703	914	1930	1386
0	2	2	2009	1696	913	1929	1388
1	4	2	2008	1702	915	1925	1385
0	0	2	2010	1703	914	1931	1389
0	0	3	2011	1702	915	1930	1389
2	0	2	2006	1696	905	1924	1382
1	0	2	2009	1702	914	1930	1389
1	3	2	2010	1702	915	1931	1389
0	0	6	2010	1704	916	1934	1390
2	0	2	2011	1703	912	1933	1389
1	0	1	2013	1704	913	1933	1388
0	0	3	2010	1701	913	1930	1388
1	0	2	2010	1703	914	1929	1389
1	2	1	2011	1702	916	1931	1387
0	0	4	2007	1698	912	1924	1382
1	0	1	2010	1701	927	1931	1388
0	3	3	2009	1699	912	1931	1390
0	1	1	2008	1703	914	1934	1389
0	0	0	2006	1693	911	1926	1381
0	0	6	2012	1703	913	1933	1386
0	0	0	2011	1703	911	1929	1389
0	0	0	2011	1703	912	1931	1389
1	1	0	2010	1701	915	1930	1390
1	2	0	2004	1698	915	1932	1391
0	0	4	2012	1704	916	1932	1388
0	0	0	2011	1702	912	1930	1388
0	2	1	2011	1702	915	1930	1388
0	1	0	2008	1702	914	1930	1388
2	0	6	2010	1702	910	1925	1386
2	4	1	2009	1700	914	1929	1389
2	0	2	2009	1703	913	1931	1388
0	0	0	2007	1701	914	1930
