# Supplementary material for: Assisting hand gesture classification and rehabilitation assessment via sEMG and finger motion data
Source: Front Bioeng Biotechnol. 2026 Jan 8;13:1751763. doi: 10.3389/fbioe.2025.1751763 (PMC12823985; doi:10.3389/fbioe.2025.1751763)
Supplement: Supplementary file 1 [file DataSheet1.zip › dataset/function 0/2/4/8.csv]

channel_2	channel_3	channel_6	pinky	ring finger	middle finger	forefinger	thumb
2	0	0	2005	1705	908	1956	1387
2	0	0	2012	1709	914	1958	1390
0	1	2	2013	1710	915	1958	1389
0	1	1	2013	1709	916	1959	1390
0	0	2	2012	1709	916	1958	1390
1	4	6	2011	1709	915	1958	1388
0	1	0	2013	1710	916	1959	1388
2	0	0	2014	1710	914	1960	1390
0	0	1	2014	1712	915	1965	1390
0	0	0	2014	1708	910	1957	1388
0	0	0	2012	1710	915	1963	1395
1	3	0	2008	1702	910	1958	1388
2	0	1	2013	1711	914	1963	1384
0	0	1	2010	1708	915	1962	1389
0	0	0	2012	1709	917	1962	1390
2	2	5	2011	1709	917	1963	1391
0	0	1	2012	1709	917	1960	1388
1	3	0	2015	1713	916	1963	1391
0	0	2	2013	1713	918	1964	1390
2	0	0	2013	1710	915	1963	1390
0	0	0	2009	1711	915	1962	1390
0	0	2	2007	1701	908	1955	1383
0	0	0	2012	1709	915	1962	1390
0	0	0	2011	1710	914	1961	1384
2	0	3	2012	1710	915	1962	1390
0	0	0	2013	1710	917	1962	1390
1	2	0	2011	1710	916	1963	1389
0	1	0	2013	1706	916	1963	1389
0	0	2	2007	1706	910	1956	1386
1	2	0	2012	1710	914	1963	1389
1	1	0	2012	1710	914	1963	1391
0	1	4	2012	1712	918	1966	1393
1	1	0	2013	1713	916	1964	1390
0	0	3	2012	1711	916	1963	1391
1	3	0	2012	1709	915	1961	1389
1	2	1	2012	1710	915	1964	1389
1	1	1	2011	1710	916	1962	1389
0	2	0	2005	1703	912	1958	1383
1	1	0	2012	1710	913	1962	1390
1	0	1	2011	1710	916	1962	1391
3	0	2	2011	1711	917	1967	1391
1	1	0	2009	1707	913	1959	1386
0	0	2	2014	1713	914	1964	1390
0	0	5	2012	1711	915	1964	1388
0	0	0	2012	1710	916	1962	1390
0	0	0	2012	1711	913	1963	1387
0	0	0	2008	1707	914	1962	1390
2	1	0	2012	1712	918	1966	1392
0	0	0	2015	1715	915	1963	1390
0	1	1	2013	1713	917	1964	1390
0	1	0	2010	1711	914	1962	1389
1	3	0	2013	1708	910	1957	1383
1	2	0	2011	1710	915	1964	1389
0	0	2	2011	1709	916	1964	1388
0	0	1	2012	1709	916	1963	1387
2	0	0	2007	1704	906	1956	1378
0	1	4	2013	1711	917	1966	1391
0	0	0	2014	1713	918	1967	1391
0	0	2	2015	1713	916	1966	1388
0	0	0	2005	1707	914	1963	1389
0	1	0	2012	1712	914	1962	1390
0	0	2	2011	1710	915	1963	1390
0	1	0	2012	1710	916	1962	1386
2	0	0	2012	1711	916	1964	1388
0	1	0	2012	1710	916	1963	1391
1	0	0	2013	1712	915	1963	1387
0	0	0	2013	1712	918	1965	1390
0	0	2	2014	1709	915	1964	1391
2	0	4	2013	1711	915	1964	1389
0	0	4	2009	1707	910	1956	1393
2	0	2	2012	1710	916	1963	1390
1	0	0	2012	1711	914	1962	1388
2	0	0	2012	1710	915	1963	1390
0	0	3	2007	1703	908	1959	1386
1	2	0	2013	1710	916	1965	1389
0	0	2	2013	1714	918	1966	1389
1	2	0	2013	1712	915	1963	1390
0	1	0	2013	1709	913	1963	1390
3	0	2	2012	1710	918	1962	1385
0	0	2	2009	1710	915	1961	1387
2	0	0	2008	1707	914	1965	1390
0	1	0	2015	1715	917	1965	1391
1	1	1	2014	1712	917	1963	1391
0	0	2	2007	1705	913	1958	1383
0	0	1	2014	1712	917	1965	1391
2	0	0	2015	1713	915	1963	1389
0	0	0	2013	1710	916	1963	1390
0	0	5	2008	1703	911	1957	1385
0	0	3	2013	1711	916	1964	1389
2	0	0	2010	1710	914	1962	1390
1	2	0	2012	1711	916	1963	1390
0	0	2	2010	1708	916	1962	1389
2	0	3	2013	1711	918	1966	1393
0	0	1	2013	1707	913	1964	1389
1	1	3	2014	1712	913	1963	1390
3	0	1	2012	1710	915	1963	1389
0	1	5	2010	1707	910	1956	1383
2	0	0	2012	1706	910	1958	1386
0	0	2	2011	1710	917	1966	1392
0	0	0	2015	1714	918	1964	1391
1	0	1	2014	1711	915	1963	1390
2	0	0	2008	1704	911	1956	1383
0	0	3	2012	1710	914	1964	1390
0	0	1	2012	1710	916	1963	1390
1	2	0	2012	1711	914	1965	1393
1	2	0	2011	1711	916	1965	1391
2	0	1	2015	1713	918	1966	1390
0	0	2	2012	1709	909	1960	1387
0	0	4	2013	1709	915	1962	1390
0	3	2	2013	1709	916	1965	1391
0	0	2	2011	1711	913	1961	1384
1	0	0	2014	1711	914	1965	1390
1	0	3	2013	1711	915	1963	1390
0	1	0	2011	1710	914	1964	1389
2	1	1	2007	1704	909	1957	1383
0	0	0	2008	1705	909	1956	1385
1	2	0	2012	1711	918	1967	1391
0	0	2	2015	1713	918	1966	1390
0	0	0	2014	1712	917	1964	1390
0	0	0	2007	1705	912	1963	1388
0	0	6	2014	1714	917	1964	1391
1	1	4	2012	1708	915	1963	1388
0	0	2	2012	1710	916	1964	1389
2	0	2	2008	1706	907	1960	1384
3	0	2	2012	1708	914	1963	1391
2	0	2	2012	1711	917	1965	1393
1	2	0	2016	1712	918	1965	1391
0	0	2	2008	1705	908	1959	1387
1	0	2	2013	1710	915	1964	1391
0	0	1	2013	1709	917	1963	1391
0	0	5	2012	1709	913	1963	1389
0	0	4	2011	1709	913	1963	1388
1	1	0	2012	1710	914	1963	1387
0	0	2	2011	1709	913	1964	1391
0	0	0	2011	1711	918	1968	1392
2	0	0	2014	1714	916	1966	1390
1	3	0	2009	1704	908	1956	1381
1	1	0	2013	1710	915	1963	1392
2	0	3	2013	1710	916	1964	1389
2	0	0	2012	1710	915	1963	1391
0	0	0	2011	1711	918	1966	1393
1	2	0	2009	1707	911	1957	1385
0	0	5	2014	1712	916	1965	1390
0	0	1	2013	1711	915	1963	1389
1	1	0	2013	1710	915	1962	1390
0	0	2	2006	1709	914	1963	1389
1	1	0	2012	1710	914	1964	1389
1	1	0	2011	1709	912	1963	1387
0	1	2	2011	1710	915	1964	1392
0	0	2	2012	1711	917	1967	1393
0	1	1	2010	1709	926	1959	1385
0	0	2	2013	1710	916	1963	1390
0	1	0	2012	1710	915	1963	1388
0	0	5	2012	1710	914	1964	1388
2	0	2	2005	1702	910	1957	1383
2	0	2	2012	1709	914	1964	1387
1	3	0	2012	1710	914	1963	1389
1	1	2	2011	1709	913	1964	1389
0	0	2	2013	1710	913	1964	1389
0	1	0	2007	1706	914	1962	1388
0	1	5	2012	1710	915	1967	1393
2	0	2	2015	1714	914	1961	1387
0	0	2	2015	1713	916	1962	1390
2	0	1	2012	1711	916	1963	1390
1	2	0	2012	1710	911	1959	1383
1	2	3	2010	1709	914	1963	1389
1	2	0	2012	1711	915	1963	1390
0	2	0	2012	1711	915	1963	1389
1	2	0	2008	1703	909	1956	1383
0	2	1	2013	1710	915	1966	1392
2	0	0	2013	1712	917	1966	1393
0	0	6	2015	1713	917	1965	1389
1	4	3	2008	1706	910	1963	1389
1	3	1	2012	1711	914	1964	1388
0	1	2	2012	1710	914	1958	1387
0	0	0	2012	1710	916	1962	1379
0	1	0	2012	1711	917	1967	1392
1	1	0	2012	1713	917	1966	1390
1	2	0	2014	1713	923	1960	1384
2	2	0	2011	1707	914	1964	1389
0	0	0	2012	1710	917	1963	1388
0	0	0	2012	1711	915	1964	1389
0	1	0	2007	1704	910	1955	1383
1	1	0	2011	1709	916	1964	1389
0	1	0	2012	1708	916	1963	1390
3	0	1	2009	1710	917	1962	1391
1	2	0	2009	1705	910	1963	1390
0	0	6	2014	1714	918	1965	1389
0	0	4	2011	1712	916	1965	1386
1	1	0	2012	1712	914	1964	1389
0	0	6	2011	1710	915	1963	1389
0	0	0	2012	1711	913	1964	1386
1	1	6	2009	1708	913	1963	1389
0	0	0	2007	1707	917	1966	1391
0	0	2	2015	1714	915	1966	1391
0	0	0	2013	1712	916	1965	1391
1	0	0	2012	1710	910	1960	1383
0	1	0	2012	1711	917	1964	1389
1	3	6	2013	1714	915	1964	1390
0	3	1	2012	1711	915	1963	1390
0	0	0	2007	1705	910	1958	1383
0	3	2	2013	1711	914	1963	1390
0	1	5	2013	1712	913	1965	1388
1	4	4	2013	1711	914	1964	1392
0	1	0	2009	1711	918	1964	1392
0	0	0	2015	1714	916	1966	1389
1	2	1	2015	1706	912	1961	1388
1	3	2	2014	1712	914	1965	1388
0	0	0	2009	1712	916	1964	1392
0	0	5	2010	1707	907	1958	1386
1	0	2	2011	1710	915	1962	1388
0	3	2	2014	1713	916	1964	1389
1	1	1	2014	1711	917	1965	1388
0	0	0	2013	1712	915	1965	1391
0	1	2	2010	1705	909	1955	1385
0	0	0	2012	1711	914	1963	1390
1	2	0	2013	1711	915	1965	1390
0	1	0	2011	1710	916	1964	1386
0	1	0	2013	1709	914	1959	1383
1	0	6	2012	1711	914	1966	1390
0	0	2	2012	1712	917	1966	1392
0	0	1	2015	1714	917	1967	1390
1	3	1	2009	1707	909	1959	1383
0	0	2	2012	1712	916	1964	1391
1	4	0	2013	1711	915	1965	1389
0	0	0	2013	1712	914	1965	1389
1	0	0	2008	1705	911	1961	1388
0	0	0	2013	1711	914	1963	1388
1	4	1	2012	1711	915	1963	1390
0	1	0	2009	1712	916	1968	1392
1	0	0	2012	1713	917	1967	1391
1	0	4	2015	1713	917	1962	1384
0	0	5	2011	1711	916	1964	1389
1	0	5	2012	1711	915	1965	1388
1	1	2	2013	1710	916	1965	1388
0	0	0	2013	1710	915	1965	1390
1	1	2	2010	1707	911	1962	1385
1	0	0	2014	1713	918	1967	1390
1	0	0	2012	1713	917	1967	1389
1	1	0	2013	1711	913	1967	1389
0	0	7	2008	1703	910	1958	1384
1	0	2	2011	1711	915	1964	1389
2	0	2	2012	1712	914	1964	1388
0	1	0	2013	1711	916	1965	1391
0	1	0	2010	1711	914	1964	1389
1	1	0	2012	1711	917	1967	1391
1	4	2	2012	1711	917	1968	1390
0	0	0	2015	1714	918	1967	1389
1	1	1	2013	1712	915	1966	1387
0	0	5	2007	1705	910	1959	1381
0	0	2	2012	1711	915	1965	1388
2	4	0	2013	1711	914	1965	1388
2	2	1	2013	1713	917	1969	1391
1	3	0	2012	1712	916	1965	1388
0	0	3	2007	1702	907	1956	1381
0	0	3	2012	1711	915	1965	1388
3	0	1	2013	1711	915	1966	1388
0	0	3	2011	1711	917	1964	1391
1	4	0	2010	1710	915	1969	1391
1	4	0	2014	1714	916	1968	1391
0	0	3	2014	1707	912	1965	1388
0	1	0	2014	1712	915	1965	1387
0	0	1	2012	1712	915	1965	1388
0	0	2	2010	1706	911	1960	1382
0	0	5	2012	1710	916	1965	1388
2	0	3	2012	1709	914	1965	1388
0	0	0	2012	1711	916	1966	1389
1	3	1	2006	1705	914	1962	1385
1	1	0	2015	1712	919	1968	1390
1	3	1	2014	1712	916	1966	1389
1	1	0	2013	1710	916	1963	1388
0	0	0	2011	1712	914	1966	1389
2	0	0	2006	1705	912	1963	1388
1	3	0	2012	1711	915	1969	1393
0	0	1	2015	1714	917	1961	1385
0	1	4	2015	1713	916	1967	1390
0	1	0	2012	1711	915	1966	1387
2	0	2	2009	1711	911	1958	1383
0	1	0	2012	1710	914	1965	1388
0	0	3	2012	1711	914	1966	1389
0	0	0	2012	1712	915	1964	1389
2	0	5	2006	1706	909	1960	1384
0	0	5	2012	1711	918	1968	1391
0	2	0	2015	1714	919	1968	1390
0	0	5	2015	1713	916	1967	1390
2	0	5	2009	1705	912	1963	1386
0	0	0	2012	1711	915	1966	1389
1	0	0	2010	1708	916	1964	1384
0	1	2	2011	1711	915	1965	1388
0	0	3	2013	1712	915	1965	1389
1	2	2	2010	1710	916	1965	1389
3	0	2	2013	1712	916	1965	1387
2	0	2	2002	1710	916	1963	1389
0	1	0	2011	1711	915	1965	1391
3	0	1	2013	1713	918	1969	1391
0	1	0	2017	1710	912	1965	1383
0	3	2	2014	1712	917	1965	1389
0	2	0	2012	1709	917	1965	1388
0	2	1	2013	1711	916	1965	1389
2	0	2	2008	1708	909	1957	1384
0	0	0	2013	1711	915	1965	1390
0	1	2	2013	1711	916	1964	1388
1	0	0	2011	1710	916	1965	1389
1	3	0	2011	1710	912	1967	1392
1	0	0	2013	1715	917	1967	1390
0	0	0	2010	1707	914	1966	1389
0	0	2	2014	1712	916	1966	1389
1	0	1	2013	1712	916	1965	1397
0	0	0	2012	1711	922	1966	1389
0	3	0	2010	1706	910	1960	1383
0	0	3	2010	1710	916	1967	1392
1	0	2	2013	1714	919	1968	1390
0	0	0	2013	1711	916	1965	1391
1	4	5	2011	1709	915	1962	1389
0	2	3	2012	1710	914	1962	1390
0	1	2	2012	1711	916	1967	1391
0	0	0	2014	1712	918	1967	1390
1	0	2	2014	1711	913	1960	1384
1	3	5	2012	1711	916	1964	1391
0	0	0	2012	1711	916	1965	1390
2	0	2	2010	1711	915	1964	1388
0	1	2	2006	1705	905	1955	1383
0	1	0	2011	1709	914	1964	1390
2	0	0	2013	1711	915	1964	1390
1	3	1	2012	1711	917	1967	1392
0	0	0	2010	1707	913	1965	1388
0	0	0	2013	1710	914	1965	1390
0	4	3	2012	1711	917	1965	1388
0	1	1	2011	1707	914	1965	1389
0	1	1	2012	1710	915	1964	1389
2	0	4	2007	1711	915	1961	1384
1	1	2	2015	1712	917	1966	1387
0	0	6	2013	1710	914	1963	1387
0	0	0	2012	1711	915	1968	1390
1	0	2	2012	1711	916	1964	1389
2	0	0	2010	1704	912	1958	1382
1	2	2	2012	1711	916	1964	1389
0	0	2	2013	1710	915	1965	1389
1	3	3	2012	1711	914	1965	1390
1	2	0	2010	1706	911	1962	1388
1	3	3	2011	1710	915	1965	1389
0	0	0	2012	1709	917	1967	1392
2	0	0	2012	1713	918	1967	1391
0	1	3	2013	1710	915	1963	1387
0	0	1	2013	1712	915	1965	1385
0	0	0	2010	1709	915	1963	1389
1	0	0	2013	1712	914	1965	1389
0	0	3	2009	1710	915	1964	1389
0	3	4	2008	1704	909	1956	1381
0	1	2	2013	1709	913	1959	1383
0	0	2	2014	1711	917	1964	1390
0	1	0	2013	1711	917	1965	1389
0	0	4	2013	1711	916	1965	1389
0	0	6	2002	1701	908	1952	1383
0	1	0	2012	1711	916	1965	1389
0	0	0	2012	1710	916	1965	1389
1	1	0	2012	1711	913	1965	1388
0	1	0	2009	1708	915	1964	1392
1	3	2	2014	1712	917	1968	1391
0	0	0	2015	1712	908	1964	1389
0	0	2	2013	1711	914	1964	1388
0	0	1	2012	1711	914	1964	1389
3	0	0	2012	1706	912	1959	1384
0	1	0	2010	1711	916	1965	1389
1	0	0	2012	1711	915	1965	1389
0	0	2	2012	1711	913	1965	1388
0	0	0	2007	1703	907	1956	1383
1	1	0	2007	1704	911	1958	1384
0	0	6	2012	1711	916	1965	1389
0	1	0	2012	1711	914	1965	1389
1	4	1	2013	1711	914	1965	1389
0	0	0	2006	1706	911	1962	1389
2	0	2	2010	1709	912	1963	1388
1	1	0	2011	1711	912	1960	1385
1	2	0	2013	1713	916	1968	1391
0	0	0	2014	1714	918	1965	1390
1	4	0	2013	1711	916	1961	1382
1	0	0	2010	1709	914	1963	1388
1	1	0	2013	1709	916	1965	1388
1	4	0	2013	1711	915	1965	1393
2	0	3	2008	1703	909	1958	1383
1	1	0	2011	1710	914	1965	1389
1	1	1	2011	1710	917	1967	1393
1	1	0	2016	1716	918	1969	1391
0	1	0	2011	1708	915	1965	1389
1	1	0	2001	1706	910	1962	1387
0	0	1	2013	1712	917	1965	1390
0	0	2	2014	1710	916	1965	1385
1	0	6	2012	1712	916	1969	1392
1	1	0	2014	1714	919	1968	1392
0	0	2	2016	1715	917	1967	1386
0	1	1	2007	1710	913	1966	1389
2	0	3	2014	1712	916	1966	1390
2	0	5	2013	1711	916	1965	1390
1	1	0	2009	1706	911	1959	1383
1	0	0	2012	1709	916	1966	1390
0	0	0	2013	1712	914	1965	1388
0	0	0	2013	1710	916	1966	1393
1	0	3	2010	1706	914	1962	1388
1	0	2	2016	1713	915	1967	1390
2	0	1	2019	1711	915	1965	1390
3	0	0	2011	1711	916	1966	1390
0	1	0	2011	1710	913	1965	1389
0	2	1	2011	1709	915	1963	1392
0	1	0	2015	1713	916	1969	1391
1	0	2	2015	1707	912	1964	1389
1	0	1	2013	1712	916	1966	1391
0	0	0	2013	1710	917	1964	1390
1	1	2	2013	1711	915	1966	1391
1	0	6	2013	1711	913	1967	1388
0	1	0	2013	1710	916	1966	1389
0	0	6	2008	1707	912	1963	1389
2	0	0	2012	1711	914	1965	1389
0	0	2	2012	1711	915	1964	1389
0	0	2	2013	1711	915	1966	1388
0	0	2	2012	1710	915	1968	1391
0	0	0	2013	1713	915	1965	1387
0	0	1	2015	1714	917	1968	1389
0	0	1	2015	1711	918	1967	1390
0	0	0	2013	1711	914	1966	1389
1	3	0	2008	1705	905	1957	1384
0	1	0	2013	1711	917	1965	1389
0	1	0	2010	1713	916	1966	1390
0	0	2	2012	1712	915	1966	1389
0	0	3	2006	1704	911	1961	1387
1	1	5	2012	1710	917	1968	1392
1	3	0	2015	1714	921	1967	1389
1	1	2	2012	1710	912	1965	1386
0	0	0	2012	1711	912	1966	1388
1	1	0	2012	1709	914	1966	1387
0	1	0	2012	1711	908	1963	1384
0	0	5	2011	1712	914	1965	1389
0	0	0	2011	1711	916	1965	1388
0	0	0	2012	1711	915	1967	1391
0	3	2	2005	1704	911	1963	1386
1	4	1	2014	1714	915	1968	1390
1	2	0	2014	1713	915	1966	1388
0	1	0	2012	1712	916	1966	1388
2	0	0	2007	1705	910	1961	1386
0	0	5	2011	1710	915	1965	1389
0	2	2	2012	1711	915	1965	1389
1	3	0	2010	1711	914	1966	1388
1	1	1	2011	1709	914	1967	1391
0	2	2	2013	1713	919	1968	1385
0	2	1	2013	1712	915	1966	1388
0	0	1	2010	1709	914	1965	1388
2	1	0	2007	1711	914	1967	1389
1	0	1	2012	1710	913	1966	1388
0	1	3	2007	1702	909	1961	1383
2	0	2	2010	1710	914	1965	1390
0	1	0	2012	1711	918	1969	1392
0	2	0	2015	1714	918	1970	1392
0	0	4	2010	1707	911	1957	1384
1	2	1	2010	1712	916	1967	1388
2	0	1	2013	1710	915	1966	1387
0	0	4	2013	1711	914	1966	1389
2	0	2	2010	1709	916	1965	1388
3	0	3	2010	1711	914	1965	1390
1	1	0	2005	1706	913	1964	1389
0	1	0	2013	1711	914	1967	1392
1	0	5	2014	1713	918	1967	1390
1	2	1	2009	1708	910	1957	1382
0	1	0	2012	1711	915	1966	1390
1	0	5	2011	1710	913	1966	1389
1	0	2	2012	1710	917	1966	1388
0	1	0	2012	1711	919	1968	1393
0	2	2	2010	1709	912	1961	1384
0	1	0	2013	1713	917	1966	1390
0	1	0	2013	1711	915	1967	1389
0	1	0	2012	1712	914	1966	1388
0	0	5	2009	1709	914	1965	1387
0	0	3	2012	1711	916	1965	1389
0	0	2	2013	1713	911	1963	1389
0	0	1	2012	1712	916	1966	1389
1	3	0	2012	1712	916	1965	1389
0	1	0	2012	1709	912	1958	1382
1	0	1	2011	1710	915	1967	1389
1	0	3	2012	1711	915	1967	1387
3	0	2	2011	1711	916	1968	1391
0	1	1	2006	1708	911	1962	1384
0	0	4	2014	1714	916	1968	1390
1	2	2	2012	1711	914	1966	1389
0	1	0	2013	1711	916	1966	1389
1	0	4	2011	1711	915	1966	1389
0	1	1	2007	1704	910	1965	1390
0	2	0	2012	1713	919	1969	1392
0	4	1	2015	1713	918	1961	1382
0	1	0	2013	1712	917	1966	1389
0	0	0	2012	1711	916	1964	1389
1	3	0	2012	1711	914	1963	1385
1	1	0	2010	1709	913	1965	1388
0	0	5	2012	1711	917	1964	1389
0	1	2	2010	1712	915	1965	1389
1	1	0	2007	1707	909	1961	1384
0	0	4	2013	1713	918	1970	1392
0	0	0	2014	1715	918	1967	1390
0	0	3	2013	1712	916	1967	1390
1	3	1	2007	1705	909	1962	1389
0	3	0	2011	1711	916	1967	1389
1	1	0	2013	1711	915	1968	1390
1	0	3	2014	1712	918	1970	1391
0	1	0	2015	1714	916	1968	1390
0	1	0	2012	1712	916	1966	1389
0	3	0	2013	1711	914	1966	1386
0	2	0	2013	1711	915	1967	1389
0	2	0	2011	1711	915	1967	1391
0	1	0	2007	1704	911	1964	1384
0	0	2	2012	1715	917	1967	1387
1	0	3	2013	1712	916	1966	1389
2	0	0	2013	1712	914	1968	1389
2	0	3	2010	1709	913	1965	1387
0	0	0	2012	1711	913	1966	1389
0	0	2	2013	1711	914	1966	1389
0	0	0	2012	1711	915	1965	1389
0	1	0	2011	1711	916	1966	1390
0	1	0	2012	1707	911	1965	1387
0	0	3	2014	1714	917	1970	1392
0	2	0	2014	1713	917	1965	1389
0	0	0	2013	1712	916	1966	1390
1	1	0	2008	1705	909	1960	1383
0	0	2	2011	1712	913	1965	1390
1	1	0	2011	1711	916	1965	1389
1	2	0	2012	1710	915	1964	1390
1	0	0	2012	1710	915	1968	1391
0	0	0	2009	1706	914	1968	1389
0	4	3	2015	1714	917	1967	1390
3	0	2	2014	1711	916	1965	1388
0	0	0	2013	1712	916	1966	1389
0	0	1	2011	1710	915	1966	1389
0	0	0	2012	1711	915	1961	1384
1	3	0	2011	1711	917	1965	1389
0	0	0	2012	1712	915	1965	1389
3	0	1	2013	1711	916	1966	1391
1	1	1	2009	1708	911	1963	1386
0	0	2	2014	1714	920	1967	1391
