# Supplementary material for: Assisting hand gesture classification and rehabilitation assessment via sEMG and finger motion data
Source: Front Bioeng Biotechnol. 2026 Jan 8;13:1751763. doi: 10.3389/fbioe.2025.1751763 (PMC12823985; doi:10.3389/fbioe.2025.1751763)
Supplement: Supplementary file 1 [file DataSheet1.zip › dataset/function 0/2/4/9.csv]

channel_2	channel_3	channel_6	pinky	ring finger	middle finger	forefinger	thumb
0	0	0	2011	1715	916	1977	1390
1	2	4	2007	1713	912	1976	1386
1	0	0	2010	1719	916	1981	1389
1	2	0	2011	1718	914	1982	1389
0	4	3	2011	1717	914	1980	1388
0	0	1	2010	1716	913	1978	1388
0	1	1	2011	1716	913	1981	1387
1	1	5	2012	1716	922	1980	1387
0	0	0	2013	1716	913	1981	1388
1	0	0	2011	1715	917	1983	1391
0	0	0	2009	1715	912	1976	1383
2	0	3	2013	1719	916	1981	1386
0	0	0	2012	1718	915	1981	1389
1	0	3	2011	1718	913	1981	1387
0	0	4	2006	1711	909	1972	1385
0	2	2	2010	1717	918	1984	1391
0	3	6	2014	1719	917	1981	1390
0	3	2	2012	1718	916	1980	1389
2	0	0	2008	1715	915	1980	1386
0	0	1	2008	1714	913	1978	1387
0	3	0	2007	1717	915	1981	1390
1	2	7	2008	1718	913	1982	1390
0	1	3	2014	1721	915	1983	1389
0	3	1	2013	1717	914	1982	1387
1	0	0	2012	1713	912	1975	1381
0	1	1	2011	1716	915	1981	1386
0	1	1	2010	1716	914	1981	1387
3	0	0	2011	1717	914	1977	1386
1	0	0	2006	1709	908	1973	1381
1	0	0	2010	1717	914	1980	1388
1	0	3	2011	1716	916	1982	1391
1	2	1	2012	1719	917	1984	1390
0	0	6	2009	1718	914	1979	1388
0	0	3	2012	1717	913	1981	1389
0	1	0	2011	1716	912	1976	1387
0	2	2	2011	1717	915	1979	1387
2	0	3	2009	1716	916	1979	1388
1	0	5	2009	1717	916	1983	1390
2	0	0	2013	1719	915	1979	1384
0	3	1	2011	1717	914	1980	1388
0	2	0	2011	1721	914	1980	1387
1	3	0	2011	1715	915	1979	1387
0	1	0	2007	1711	911	1973	1382
1	0	3	2009	1716	915	1980	1386
0	0	0	2012	1716	913	1980	1386
1	0	6	2010	1716	915	1980	1389
2	0	2	2003	1709	909	1979	1387
0	2	0	2011	1717	918	1983	1391
0	1	0	2012	1719	916	1980	1384
0	0	0	2012	1718	915	1981	1388
2	0	2	2010	1715	914	1980	1388
1	2	2	2011	1717	915	1978	1382
0	1	0	2008	1714	914	1982	1387
0	0	6	2010	1717	913	1980	1386
2	0	2	2010	1716	915	1981	1387
0	1	0	2010	1717	917	1983	1391
0	3	3	2009	1711	915	1974	1382
1	0	3	2013	1718	915	1980	1387
0	2	2	2012	1719	916	1980	1388
1	3	0	2010	1717	915	1979	1388
0	0	0	2001	1709	910	1973	1384
0	2	2	2010	1716	914	1978	1388
0	0	0	2012	1718	917	1980	1390
1	2	4	2010	1717	910	1978	1388
1	0	0	2006	1716	914	1979	1390
0	2	2	2011	1720	915	1983	1390
0	0	2	2014	1714	916	1980	1385
2	0	5	2013	1717	916	1981	1388
2	0	0	2010	1717	915	1979	1388
0	0	3	2003	1715	910	1974	1379
0	1	1	2011	1716	914	1981	1387
0	1	0	2011	1716	914	1980	1386
2	0	0	2011	1717	915	1980	1387
0	2	1	2012	1718	914	1980	1386
0	1	6	2003	1709	908	1974	1380
0	2	0	2010	1714	915	1978	1388
1	3	0	2011	1716	915	1979	1387
3	0	3	2011	1716	914	1981	1388
1	0	1	2008	1714	913	1979	1387
1	0	1	2011	1719	915	1984	1391
0	1	1	2011	1715	912	1979	1387
1	3	0	2013	1721	915	1980	1389
0	1	0	2011	1716	915	1981	1387
0	0	5	2011	1711	908	1976	1383
0	1	0	2010	1716	911	1979	1387
0	2	3	2011	1717	915	1981	1388
0	0	0	2010	1715	915	1980	1388
1	1	1	2005	1710	909	1973	1381
0	1	2	2011	1717	916	1983	1390
1	0	1	2013	1721	914	1983	1390
2	0	2	2012	1719	914	1982	1389
1	0	0	2008	1714	913	1982	1389
0	2	2	2004	1710	909	1978	1385
0	1	2	2011	1717	914	1982	1389
1	1	0	2011	1717	917	1976	1385
1	0	2	2012	1720	917	1982	1389
2	0	3	2011	1716	913	1979	1389
1	0	3	2009	1718	914	1980	1387
0	2	1	2012	1716	915	1980	1388
0	1	0	2010	1715	915	1980	1386
0	0	5	2010	1716	913	1977	1383
1	3	2	2009	1717	908	1980	1387
0	0	2	2009	1717	914	1980	1388
0	1	0	2011	1714	912	1981	1390
1	0	2	2005	1712	909	1973	1383
0	1	0	2013	1720	919	1981	1389
0	0	0	2010	1718	918	1983	1391
0	0	0	2013	1720	916	1981	1391
0	0	2	2006	1707	910	1979	1386
0	1	0	2011	1717	915	1980	1386
0	1	0	2009	1717	915	1980	1386
1	0	1	2010	1715	915	1980	1388
0	2	0	2009	1715	914	1979	1387
0	0	5	2008	1716	916	1975	1383
0	0	2	2011	1717	914	1981	1389
0	0	4	2011	1716	915	1980	1389
2	0	2	2009	1717	914	1980	1388
0	0	1	2010	1714	915	1979	1387
0	0	6	2007	1710	909	1973	1381
1	4	2	2011	1717	915	1981	1388
0	0	4	2011	1717	913	1979	1390
0	0	3	2009	1719	916	1983	1390
1	0	1	2006	1710	912	1976	1385
0	1	0	2011	1716	916	1981	1387
3	0	0	2011	1717	913	1980	1388
0	0	3	2011	1716	915	1979	1388
0	0	4	2009	1715	913	1981	1387
1	3	0	2009	1713	915	1979	1387
0	0	2	2010	1717	914	1980	1387
1	1	0	2011	1716	915	1980	1389
0	1	0	2011	1717	916	1984	1390
0	3	2	2008	1715	910	1975	1381
1	2	1	2012	1719	914	1981	1388
1	0	0	2009	1715	916	1978	1389
0	0	5	2010	1717	914	1980	1385
2	0	2	2010	1714	914	1981	1386
0	0	2	2005	1708	910	1976	1382
0	0	3	2014	1720	917	1981	1390
0	0	4	2011	1718	915	1979	1389
0	0	3	2011	1718	914	1980	1388
0	2	0	2003	1712	913	1980	1388
0	1	0	2011	1717	912	1975	1384
0	0	0	2010	1714	915	1979	1387
0	0	3	2011	1717	915	1980	1386
0	1	0	2010	1714	915	1979	1388
0	1	1	2008	1716	910	1979	1386
0	1	2	2013	1719	916	1982	1388
0	1	0	2012	1719	916	1980	1386
0	0	0	2011	1716	914	1979	1388
0	1	2	2005	1707	909	1973	1380
0	1	0	2010	1717	916	1982	1391
1	3	0	2011	1717	916	1981	1387
1	0	5	2011	1713	911	1977	1387
0	1	0	2007	1718	915	1980	1389
0	0	0	2004	1709	908	1976	1386
0	0	0	2010	1717	912	1981	1387
0	0	0	2009	1715	914	1980	1388
0	1	6	2011	1717	918	1981	1391
1	2	0	2011	1718	916	1983	1390
1	0	1	2004	1715	915	1979	1387
0	0	2	2011	1718	914	1981	1388
0	0	2	2010	1716	917	1981	1388
1	2	6	2009	1717	915	1979	1387
0	0	5	2006	1710	910	1973	1383
0	0	0	2010	1717	914	1981	1388
0	0	0	2010	1718	909	1977	1386
1	0	2	2009	1716	914	1982	1390
0	1	1	2006	1712	911	1977	1387
0	1	2	2009	1719	916	1982	1389
2	0	2	2011	1717	914	1979	1388
2	0	2	2007	1715	913	1979	1385
0	0	2	2010	1717	916	1977	1388
0	1	0	2008	1714	912	1980	1386
2	0	1	2008	1716	908	1979	1388
1	2	2	2012	1719	917	1983	1390
1	2	0	2013	1719	917	1985	1389
0	1	0	2010	1717	913	1981	1387
1	0	0	2008	1710	911	1975	1381
0	0	0	2010	1717	912	1978	1388
1	3	2	2011	1716	914	1979	1381
0	0	6	2011	1715	915	1980	1387
0	2	0	2007	1710	909	1973	1380
0	0	2	2011	1716	916	1981	1388
0	0	6	2007	1714	916	1983	1390
0	1	0	2013	1719	917	1983	1388
0	0	2	2009	1716	914	1979	1387
0	4	2	2011	1717	911	1973	1386
0	0	3	2010	1716	916	1976	1379
0	0	1	2010	1715	914	1979	1387
0	3	2	2010	1717	916	1980	1388
1	2	1	2010	1716	915	1979	1387
0	0	0	2008	1715	914	1977	1384
0	2	0	2013	1718	916	1983	1389
1	2	2	2011	1717	914	1981	1386
1	2	2	2005	1708	905	1972	1382
0	0	6	2012	1717	915	1980	1386
1	0	1	2010	1717	915	1981	1388
0	1	0	2011	1718	914	1981	1388
0	1	0	2008	1716	914	1980	1388
0	0	2	2009	1715	914	1980	1388
1	1	0	2009	1717	915	1980	1388
0	0	2	2010	1717	915	1980	1389
0	0	1	2011	1719	917	1982	1391
0	1	0	2010	1715	913	1977	1383
0	1	5	2012	1718	914	1982	1388
0	1	0	2011	1717	916	1979	1386
0	2	0	2011	1716	915	1981	1388
0	0	2	2006	1709	909	1971	1382
0	1	0	2011	1717	913	1981	1388
0	2	0	2009	1716	915	1979	1388
0	0	0	2010	1717	915	1979	1388
0	3	2	2012	1717	915	1981	1387
0	0	0	2006	1714	911	1981	1386
0	1	0	2012	1716	913	1984	1387
1	3	2	2011	1717	914	1982	1388
0	1	0	2010	1717	914	1981	1387
0	2	2	2009	1715	915	1980	1387
1	2	4	2010	1714	912	1976	1382
0	1	0	2011	1717	915	1982	1391
0	1	2	2013	1719	919	1982	1389
0	1	0	2014	1720	916	1982	1388
0	1	0	2003	1711	909	1974	1381
0	1	2	2011	1717	915	1980	1385
0	3	1	2007	1716	914	1981	1387
2	0	0	2010	1716	916	1979	1387
0	0	2	2005	1711	912	1978	1387
0	1	5	2011	1717	914	1976	1384
0	0	6	2011	1716	916	1981	1389
2	1	0	2008	1717	915	1981	1391
1	0	2	2010	1716	916	1978	1388
1	2	0	2009	1717	915	1979	1387
0	4	0	2009	1716	914	1974	1383
0	1	5	2009	1717	915	1981	1387
0	0	3	2010	1717	916	1980	1388
0	1	0	2010	1716	915	1982	1390
1	1	0	2006	1713	912	1975	1383
0	1	6	2013	1720	915	1983	1389
1	3	0	2013	1713	911	1980	1386
0	0	0	2012	1719	915	1981	1389
0	0	0	2006	1708	908	1977	1385
0	0	2	2011	1717	917	1981	1388
0	0	0	2011	1716	915	1979	1387
0	0	0	2009	1716	916	1971	1387
0	0	0	2010	1715	913	1980	1387
0	0	0	2007	1714	913	1980	1386
0	1	0	2010	1716	915	1982	1389
1	2	0	2010	1717	916	1985	1391
0	0	0	2011	1718	915	1981	1387
0	0	2	2010	1717	916	1981	1387
1	0	0	2011	1713	910	1972	1381
2	0	0	2009	1714	911	1983	1387
0	0	0	2011	1716	915	1979	1382
0	0	1	2010	1718	919	1985	1391
0	0	0	2004	1712	912	1976	1379
0	0	2	2011	1718	914	1981	1388
0	0	0	2009	1716	913	1981	1387
0	0	2	2010	1718	916	1981	1387
1	3	4	2002	1714	914	1980	1387
1	2	0	2008	1716	912	1975	1385
0	1	0	2010	1717	914	1982	1387
0	1	1	2010	1717	915	1981	1389
0	2	0	2009	1717	917	1984	1392
2	0	0	2013	1717	910	1973	1382
1	2	0	2011	1718	915	1982	1388
0	0	2	2012	1717	914	1983	1381
1	1	0	2010	1715	916	1981	1387
0	0	2	2010	1723	915	1981	1388
0	1	0	2005	1709	911	1977	1385
1	4	0	2012	1721	916	1982	1389
1	2	0	2009	1711	913	1980	1388
0	0	1	2010	1718	916	1980	1388
1	2	0	2005	1711	910	1977	1386
0	1	6	2011	1716	915	1981	1381
0	2	0	2010	1717	913	1981	1387
0	1	5	2010	1716	913	1982	1387
0	0	1	2008	1716	912	1979	1385
0	0	0	2007	1715	916	1981	1386
0	0	0	2013	1719	919	1983	1389
1	0	3	2012	1719	916	1983	1389
0	1	2	2010	1716	913	1981	1388
0	0	1	2006	1710	910	1974	1381
0	0	1	2005	1711	914	1982	1389
0	1	2	2012	1713	910	1980	1387
0	0	2	2010	1715	909	1973	1387
0	0	0	2012	1719	917	1984	1391
2	0	0	2009	1712	910	1975	1384
0	0	2	2013	1718	916	1981	1388
0	1	0	2007	1716	914	1981	1387
1	1	5	2009	1714	911	1976	1382
0	0	3	2013	1718	913	1971	1383
1	2	0	2012	1718	916	1982	1389
0	0	2	2010	1718	915	1981	1386
0	0	5	2008	1717	915	1982	1387
2	0	0	2002	1710	909	1974	1382
1	3	0	2011	1716	914	1981	1385
2	0	0	2010	1717	915	1981	1388
1	4	0	2011	1718	915	1982	1388
1	2	0	2005	1712	913	1981	1388
0	0	1	2012	1719	917	1982	1389
2	3	0	2012	1718	917	1981	1388
2	2	0	2009	1716	917	1981	1388
0	0	0	2010	1716	914	1980	1388
0	4	0	2010	1716	912	1973	1381
0	0	0	2009	1715	915	1980	1388
0	1	0	2010	1717	914	1979	1388
0	2	0	2011	1717	914	1981	1390
0	0	5	2005	1710	911	1975	1383
0	0	6	2006	1710	906	1974	1375
3	0	1	2010	1717	915	1980	1387
0	0	4	2012	1715	913	1980	1388
1	3	3	2010	1717	914	1982	1389
0	0	0	2006	1710	907	1977	1386
0	1	0	2011	1716	916	1983	1389
0	0	2	2013	1719	918	1983	1389
0	2	0	2013	1719	915	1980	1387
0	1	0	2009	1716	914	1981	1387
0	2	0	2009	1716	915	1978	1383
0	4	2	2011	1717	915	1980	1386
0	1	6	2010	1717	915	1980	1388
0	0	0	2011	1718	913	1981	1388
0	0	3	2007	1711	909	1973	1383
0	0	2	2010	1716	916	1983	1390
1	3	0	2013	1718	914	1982	1389
0	0	2	2013	1719	916	1980	1388
0	0	0	2005	1710	909	1975	1386
0	3	1	2006	1711	909	1974	1382
0	0	0	2011	1716	915	1981	1388
1	4	2	2009	1716	915	1984	1390
1	3	1	2011	1717	915	1982	1389
1	1	2	2009	1714	914	1981	1388
1	2	0	2010	1715	911	1980	1387
2	0	2	2010	1716	915	1981	1387
1	4	0	2010	1717	915	1981	1388
0	0	4	2011	1716	915	1982	1386
0	0	2	2007	1713	907	1970	1383
1	1	0	2011	1717	914	1981	1388
0	1	0	2011	1717	915	1977	1385
0	1	0	2010	1717	915	1981	1391
0	0	2	2004	1713	909	1975	1384
0	0	3	2013	1720	915	1982	1390
0	0	3	2009	1717	915	1982	1389
2	4	0	2012	1716	914	1981	1388
0	1	7	2008	1715	913	1981	1388
0	0	6	2006	1713	913	1980	1387
0	1	0	2012	1719	915	1980	1389
2	1	0	2011	1720	917	1985	1391
1	3	0	2013	1720	916	1983	1389
1	1	0	2011	1717	914	1982	1389
0	1	1	2010	1716	911	1976	1383
0	0	4	2007	1717	914	1983	1388
0	1	4	2011	1717	914	1981	1387
0	0	5	2012	1718	915	1985	1389
0	1	0	2005	1713	908	1975	1382
0	0	0	2011	1718	915	1982	1390
1	2	1	2005	1714	917	1984	1391
1	1	0	2013	1719	919	1983	1389
0	0	3	2007	1711	913	1979	1385
1	3	0	2012	1718	915	1977	1380
0	0	1	2010	1716	915	1981	1387
2	4	0	2010	1717	915	1981	1387
0	1	0	2010	1716	914	1981	1387
0	1	0	2007	1718	917	1983	1391
0	0	2	2008	1716	914	1980	1384
0	0	0	2011	1717	915	1981	1389
0	1	4	2011	1718	915	1980	1389
1	2	0	2011	1718	914	1980	1387
0	1	0	2006	1711	910	1974	1379
1	0	3	2010	1717	915	1980	1388
0	2	2	2010	1714	906	1975	1386
0	0	5	2011	1716	915	1980	1388
2	0	1	2006	1710	909	1978	1388
2	3	0	2011	1715	914	1980	1388
0	1	5	2010	1716	914	1981	1388
0	0	1	2008	1718	914	1980	1389
1	0	2	2009	1715	914	1977	1387
0	1	0	2004	1711	911	1978	1387
0	0	3	2011	1717	913	1984	1392
0	1	0	2012	1720	917	1984	1390
0	0	1	2013	1719	918	1981	1389
1	2	1	2010	1716	915	1980	1389
0	0	6	2006	1712	910	1969	1382
0	1	0	2011	1716	914	1980	1387
0	0	0	2011	1718	915	1975	1384
0	0	3	2013	1720	918	1982	1390
1	2	0	2010	1717	915	1980	1389
0	0	0	2013	1719	916	1983	1390
3	0	1	2012	1719	915	1981	1390
0	0	1	2011	1716	916	1980	1388
0	1	0	2011	1717	912	1974	1383
0	0	0	2013	1717	914	1982	1388
0	0	4	2008	1717	914	1981	1389
0	0	2	2010	1717	916	1977	1386
2	0	2	2007	1710	909	1971	1381
1	2	0	2011	1717	914	1981	1390
2	0	1	2010	1718	916	1983	1391
0	0	3	2013	1721	917	1981	1389
2	0	0	2007	1710	912	1979	1387
3	0	1	2012	1717	915	1981	1386
2	3	0	2012	1717	914	1981	1387
1	0	5	2011	1717	915	1981	1388
2	0	5	2009	1715	914	1980	1388
3	0	5	2009	1715	912	1974	1384
0	0	5	2010	1717	914	1981	1389
1	2	0	2010	1716	915	1980	1389
2	0	2	2010	1716	915	1981	1387
1	4	1	2010	1717	914	1980	1388
0	0	5	2006	1711	908	1974	1382
0	0	0	2010	1714	915	1980	1387
0	0	2	2010	1714	911	1979	1387
0	0	1	2009	1716	914	1981	1389
1	3	0	2004	1708	907	1978	1387
0	0	2	2013	1719	917	1982	1389
0	0	0	2012	1717	916	1981	1389
1	0	2	2010	1718	915	1981	1387
2	0	2	2008	1716	914	1980	1388
1	2	0	2007	1714	912	1979	1387
0	0	2	2010	1717	914	1978	1388
1	1	1	2011	1717	915	1982	1388
1	0	2	2010	1716	914	1980	1388
1	4	1	2005	1709	910	1975	1383
1	3	0	2013	1721	917	1985	1390
0	4	3	2011	1718	913	1982	1388
2	0	2	2011	1718	916	1979	1386
1	2	1	2010	1717	925	1982	1387
0	2	0	2005	1707	908	1969	1381
1	1	0	2011	1716	914	1982	1387
1	0	6	2009	1717	914	1982	1387
2	0	2	2011	1717	915	1983	1390
0	0	0	2009	1716	917	1985	1389
0	0	0	2012	1718	913	1980	1385
1	3	0	2010	1717	915	1982	1387
1	0	1	2011	1718	915	1981	1388
1	2	1	2011	1717	915	1984	1388
0	0	2	2009	1714	909	1974	1381
0	1	0	2010	1717	914	1982	1389
0	0	2	2011	1716	913	1979	1382
0	0	2	2010	1717	917	1984	1391
0	1	0	2007	1715	912	1978	1381
3	0	2	2012	1719	915	1982	1387
1	0	0	2011	1717	916	1982	1387
0	2	0	2007	1715	914	1981	1387
0	0	6	2010	1715	915	1982	1387
2	0	5	2006	1710	911	1979	1389
1	0	0	2012	1720	916	1977	1384
1	0	3	2013	1719	916	1983	1387
0	1	0	2012	1717	916	1981	1387
0	2	0	2009	1717	915	1981	1389
0	1	0	2009	1715	915	1977	1383
0	1	0	2011	1716	915	1981	1388
0	1	0	2011	1717	914	1981	1387
0	0	2	2010	1717	916	1980	1388
0	0	0	2006	1711	909	1975	1385
0	0	0	2012	1719	916	1985	1390
0	1	2	2014	1713	914	1980	1388
1	0	4	2010	1718	915	1982	1387
2	0	2	2002	1710	911	1977	1386
0	2	1	2011	1717	914	1982	1385
0	0	5	2010	1717	914	1981	1388
0	0	5	2010	1717	913	1981	1388
2	0	1	2011	1717	915	1981	1388
0	1	0	2008	1716	914	1981	1388
0	1	1	2006	1711	913	1980	1385
