# Supplementary material for: Assisting hand gesture classification and rehabilitation assessment via sEMG and finger motion data
Source: Front Bioeng Biotechnol. 2026 Jan 8;13:1751763. doi: 10.3389/fbioe.2025.1751763 (PMC12823985; doi:10.3389/fbioe.2025.1751763)
Supplement: Supplementary file 1 [file DataSheet1.zip › dataset/function 0/2/5/0.csv]

channel_2	channel_3	channel_6	pinky	ring finger	middle finger	forefinger	thumb
1	4	1	2002	1725	912	1998	1384
0	0	0	2001	1722	908	1988	1375
0	0	2	2002	1722	912	1995	1381
1	0	1	2002	1724	913	1994	1378
2	0	1	2002	1724	911	1995	1381
1	3	0	2001	1724	910	1996	1382
2	0	0	1998	1718	908	1990	1374
0	0	0	2005	1727	915	1996	1383
0	0	5	2003	1716	910	1993	1381
0	0	5	2001	1723	911	1995	1381
0	0	0	1995	1716	907	1992	1380
0	0	3	2001	1722	912	1996	1374
1	0	1	1999	1721	912	1994	1382
0	0	5	1994	1715	902	1923	1365
2	0	2	1995	1715	904	1923	1364
0	0	0	1998	1719	906	1923	1363
1	0	3	1997	1719	905	1922	1363
0	3	5	1996	1717	905	1923	1364
1	0	2	1991	1713	898	1916	1356
0	0	2	1995	1718	902	1924	1363
0	0	1	1995	1719	903	1923	1364
0	1	0	1995	1718	903	1927	1364
2	0	2	1990	1711	896	1913	1354
0	0	6	1995	1719	906	1927	1366
1	2	0	1997	1721	901	1920	1363
0	0	4	1998	1720	904	1924	1363
0	0	4	1992	1716	903	1921	1363
0	1	0	1996	1714	897	1920	1361
0	1	5	1995	1716	903	1923	1362
0	0	2	1996	1717	905	1923	1362
0	0	0	1995	1719	906	1926	1367
1	0	0	1996	1721	906	1923	1365
0	0	6	1996	1718	901	1915	1358
1	1	1	1995	1718	904	1924	1361
0	0	2	1996	1717	905	1923	1363
0	0	3	1995	1718	903	1923	1362
0	4	1	1988	1709	893	1916	1354
0	1	0	1994	1716	904	1922	1362
0	1	0	1995	1717	904	1923	1358
0	1	0	1995	1717	905	1925	1365
0	0	2	1989	1712	902	1925	1363
0	0	1	1992	1721	905	1924	1358
0	1	0	1986	1714	903	1922	1361
0	1	5	1992	1718	904	1923	1363
0	3	0	1993	1714	902	1924	1362
0	0	3	1990	1715	901	1920	1357
2	0	0	1994	1717	901	1923	1361
0	1	5	1995	1717	902	1923	1363
1	2	0	1997	1720	904	1923	1363
1	2	0	1996	1716	904	1923	1363
0	0	0	1991	1712	897	1915	1357
1	0	2	1995	1717	903	1922	1363
0	1	0	1995	1718	904	1923	1363
0	0	0	1998	1720	904	1923	1364
0	0	2	1996	1717	905	1923	1363
0	0	0	1996	1718	904	1921	1363
2	0	2	1995	1719	903	1926	1365
1	0	2	1997	1719	908	1927	1366
0	2	0	1996	1722	907	1918	1359
0	1	0	1996	1719	903	1925	1364
0	0	2	1997	1719	905	1926	1364
0	0	0	1996	1717	903	1924	1364
2	2	0	1991	1712	901	1915	1356
1	1	6	1997	1719	905	1924	1365
1	1	0	1997	1719	903	1925	1363
2	0	2	1997	1720	903	1925	1367
0	0	5	1994	1714	900	1926	1361
1	4	1	2000	1722	905	1924	1365
2	0	1	1995	1718	904	1924	1365
1	4	0	1997	1720	905	1923	1364
1	1	0	1996	1715	904	1925	1362
0	0	1	1996	1718	904	1920	1363
0	0	2	1997	1717	904	1925	1364
0	0	1	1997	1719	904	1923	1364
1	4	2	1997	1719	905	1924	1363
0	1	1	1997	1720	905	1924	1364
0	1	0	1992	1715	895	1914	1358
0	0	3	1997	1719	905	1925	1363
1	1	1	1997	1719	905	1927	1368
0	0	1	1998	1721	909	1924	1367
1	2	2	1995	1715	900	1913	1359
0	1	0	1997	1720	906	1924	1364
0	0	6	1998	1719	900	1924	1363
1	0	2	1998	1720	905	1923	1364
0	0	2	1995	1717	903	1924	1363
0	0	6	1996	1717	903	1923	1364
0	0	2	1996	1719	903	1924	1363
1	3	0	1997	1721	905	1925	1365
1	0	2	1997	1718	907	1927	1367
0	2	0	1997	1718	901	1917	1358
0	0	0	1996	1718	901	1918	1358
1	4	1	1997	1718	906	1924	1364
1	2	0	1997	1720	907	1924	1363
2	1	1	1998	1719	904	1923	1364
1	0	3	1991	1712	897	1918	1359
1	3	2	1998	1721	907	1929	1366
0	1	0	2001	1722	907	1922	1360
1	0	5	1999	1721	905	1923	1364
0	0	3	1992	1715	902	1923	1362
1	2	0	1998	1719	905	1918	1361
1	2	0	1994	1719	903	1923	1364
0	0	0	1997	1717	904	1925	1364
1	1	0	1996	1718	905	1924	1365
0	1	0	1997	1719	901	1918	1358
0	1	0	1998	1721	906	1930	1368
0	0	5	2001	1724	908	1927	1366
1	1	2	2001	1723	908	1926	1366
0	0	1	1994	1713	899	1917	1358
0	1	1	1995	1712	900	1917	1349
0	0	0	1996	1720	908	1926	1365
0	0	0	1998	1719	903	1926	1364
0	1	0	1998	1721	906	1921	1366
0	1	0	1994	1713	897	1920	1364
1	3	0	1999	1721	908	1930	1369
1	0	2	2000	1717	905	1926	1366
0	1	0	1998	1721	906	1925	1365
2	0	2	1996	1718	904	1925	1364
0	0	0	1995	1714	903	1924	1362
1	1	0	1997	1719	904	1924	1364
0	0	1	1997	1720	904	1923	1364
3	0	2	1996	1720	903	1924	1364
1	4	2	1990	1713	900	1921	1358
1	0	2	2000	1722	907	1927	1366
0	0	0	2001	1722	907	1922	1365
2	0	0	1999	1721	904	1925	1365
1	2	0	1993	1714	897	1917	1360
2	0	2	1993	1710	899	1914	1356
3	0	2	1998	1719	905	1928	1366
1	2	0	2000	1722	908	1916	1362
2	0	1	1998	1722	909	1923	1366
0	0	0	1994	1719	903	1924	1363
0	0	0	1999	1720	899	1908	1362
1	0	3	1995	1719	903	1924	1364
0	0	0	1999	1719	905	1926	1364
0	0	0	1996	1719	906	1923	1364
0	2	0	1996	1713	900	1917	1357
0	0	2	1997	1718	905	1928	1367
1	2	0	1999	1722	908	1931	1365
0	1	4	2000	1722	908	1925	1364
0	2	0	1994	1712	900	1920	1357
0	0	2	1999	1722	905	1924	1366
0	2	0	1998	1717	904	1926	1355
2	4	0	1998	1720	903	1919	1365
1	1	3	1989	1713	901	1923	1362
0	2	0	1992	1710	901	1922	1363
0	4	2	1998	1719	905	1923	1356
0	0	5	1987	1715	902	1924	1363
1	0	2	1997	1720	903	1926	1366
2	0	1	1997	1716	903	1930	1367
2	0	0	1998	1722	906	1929	1368
0	0	6	1998	1719	904	1923	1363
1	3	0	1998	1719	906	1923	1363
0	0	2	1991	1713	897	1916	1356
0	0	0	1996	1717	905	1920	1362
1	2	0	1994	1718	904	1922	1363
1	4	0	1996	1718	905	1926	1365
0	1	0	1993	1718	906	1928	1365
1	1	2	1997	1719	906	1927	1365
1	2	0	1999	1721	908	1927	1365
1	1	0	1999	1719	906	1919	1364
0	0	0	1997	1719	905	1923	1364
0	1	0	1998	1717	900	1917	1358
0	1	0	1997	1719	904	1923	1363
1	1	1	1996	1718	905	1924	1362
2	0	2	1996	1717	904	1923	1363
1	0	2	1991	1711	897	1915	1355
2	0	1	1996	1718	905	1925	1365
1	0	0	1998	1721	908	1926	1365
0	0	0	1997	1719	904	1922	1360
0	1	0	1996	1718	904	1922	1364
0	1	0	1993	1711	900	1921	1361
0	2	0	1996	1718	904	1923	1361
0	0	2	1996	1718	904	1927	1364
1	4	0	1997	1721	907	1927	1366
2	0	1	1998	1720	906	1923	1363
1	3	1	1996	1719	904	1919	1360
1	4	0	1997	1719	905	1923	1362
1	3	1	1996	1718	904	1923	1363
1	1	3	1997	1718	904	1922	1362
1	2	0	1993	1712	895	1915	1356
1	0	5	1997	1717	907	1923	1364
0	0	6	1996	1719	904	1927	1367
0	0	0	1997	1721	908	1927	1367
0	1	0	1992	1713	898	1922	1362
2	0	0	1998	1719	906	1919	1362
0	0	5	1995	1719	904	1922	1364
2	0	3	1995	1716	899	1922	1362
0	1	2	1996	1718	905	1926	1365
2	0	4	1995	1718	907	1926	1364
0	0	0	1999	1719	904	1923	1364
0	1	0	1997	1718	904	1918	1362
0	0	2	1996	1719	903	1922	1362
0	1	5	1994	1717	902	1922	1362
0	0	5	1993	1712	897	1913	1355
0	1	0	1995	1717	904	1920	1363
0	1	0	1995	1717	902	1921	1361
0	0	2	1995	1717	903	1924	1365
2	0	3	1991	1712	899	1916	1357
1	0	6	1998	1720	905	1924	1363
0	0	0	1995	1717	905	1913	1361
0	0	1	1992	1715	906	1922	1362
0	1	0	1989	1713	900	1922	1363
1	0	0	1993	1718	903	1918	1363
0	0	3	1996	1719	906	1921	1364
0	0	0	1990	1714	901	1920	1361
0	0	2	1993	1716	903	1922	1362
0	1	0	1993	1714	903	1921	1361
0	0	1	1991	1714	905	1919	1358
0	0	0	1994	1715	903	1922	1363
0	1	0	1995	1719	906	1924	1364
0	3	1	1997	1721	905	1922	1364
0	0	0	1993	1713	898	1913	1357
0	0	0	1996	1718	903	1921	1362
0	0	0	1995	1717	903	1922	1361
0	1	0	1995	1717	904	1921	1361
0	0	3	1987	1710	898	1914	1357
1	0	2	1995	1717	904	1921	1362
0	0	3	1994	1714	898	1914	1361
0	0	2	1995	1716	901	1924	1365
0	1	0	1992	1717	906	1924	1365
0	3	0	1998	1716	901	1921	1362
2	0	1	1996	1719	904	1922	1363
2	0	2	1993	1715	901	1919	1362
1	0	0	1995	1715	903	1921	1361
0	0	0	1993	1715	902	1919	1360
0	0	0	1992	1714	898	1917	1356
0	0	0	1993	1716	903	1922	1362
0	2	0	1995	1717	902	1920	1361
1	0	2	1993	1716	900	1918	1359
0	0	6	1989	1708	893	1905	1351
0	0	2	1992	1715	901	1922	1358
0	0	5	1990	1713	903	1918	1360
0	0	0	1992	1715	901	1918	1361
0	0	0	1986	1705	894	1916	1357
0	0	0	1992	1714	902	1918	1360
0	0	4	1986	1707	900	1920	1361
8	0	0	1994	1718	904	1920	1362
6	3	4	1993	1715	902	1919	1361
6	2	0	1991	1712	898	1911	1355
15	5	0	1992	1714	903	1919	1359
8	0	1	1985	1713	903	1918	1360
6	0	0	1993	1717	904	1920	1361
3	0	1	1991	1715	904	1918	1361
0	0	0	1989	1712	898	1912	1355
0	2	1	1992	1714	902	1919	1361
0	0	6	1988	1708	893	1909	1355
2	0	1	1987	1707	896	1910	1353
1	0	0	1992	1714	902	1919	1361
1	0	2	1992	1715	904	1923	1364
0	3	1	1994	1715	906	1923	1362
2	0	0	1990	1713	900	1919	1359
0	1	0	1993	1715	902	1917	1361
0	4	2	1993	1716	900	1919	1360
0	0	0	1993	1714	902	1917	1359
0	3	1	1990	1714	901	1918	1361
0	0	3	1992	1715	898	1913	1353
0	0	5	1992	1715	902	1918	1359
1	0	2	1992	1713	901	1920	1363
0	1	0	1992	1714	903	1921	1363
1	0	2	1990	1712	899	1913	1354
0	3	0	1994	1716	904	1919	1360
2	0	1	1993	1716	902	1920	1363
0	0	0	1993	1714	902	1919	1360
1	1	0	1987	1708	897	1918	1358
1	1	1	1987	1708	893	1916	1360
1	2	1	1992	1717	905	1924	1362
0	1	4	1995	1717	905	1919	1363
0	2	2	1995	1717	904	1918	1361
0	1	0	1991	1713	903	1918	1360
0	1	0	1993	1714	901	1919	1358
1	1	2	1992	1715	902	1919	1361
0	0	0	1993	1714	902	1918	1361
1	0	1	1992	1714	902	1918	1358
0	1	1	1986	1709	897	1911	1355
0	0	0	1990	1713	903	1922	1364
0	2	0	1996	1719	904	1922	1361
0	1	0	1994	1716	904	1920	1362
0	0	1	1987	1709	896	1912	1356
0	0	3	1992	1714	903	1919	1360
0	0	0	1992	1714	902	1919	1361
0	0	0	1993	1715	901	1919	1359
0	3	2	1989	1712	899	1918	1359
3	0	0	1987	1715	904	1921	1362
0	3	2	1994	1715	905	1915	1361
1	4	2	1995	1715	902	1921	1361
0	0	0	1993	1717	902	1920	1361
0	3	3	1994	1715	904	1920	1360
0	0	0	1993	1715	898	1914	1355
0	0	0	1993	1716	903	1912	1359
0	0	0	1994	1716	903	1920	1362
0	1	0	1994	1716	903	1921	1361
0	2	1	1987	1708	897	1906	1356
0	2	0	1992	1715	902	1926	1365
0	0	1	1996	1720	906	1922	1363
0	1	1	1993	1719	905	1920	1362
0	0	0	1990	1708	901	1919	1359
0	0	0	1991	1715	904	1921	1358
0	0	2	1993	1716	904	1919	1362
0	1	0	1994	1715	903	1921	1362
0	1	2	1992	1714	900	1922	1361
0	1	0	1993	1715	899	1921	1360
2	0	1	1991	1708	900	1920	1360
2	0	1	1994	1716	903	1919	1361
0	3	1	1995	1715	903	1920	1361
1	0	1	1993	1715	903	1920	1362
2	0	5	1988	1708	898	1913	1354
1	0	2	1991	1709	899	1913	1360
2	0	3	1993	1717	903	1924	1365
1	1	0	1996	1719	904	1925	1364
1	0	2	1990	1711	899	1913	1358
0	1	0	1991	1716	902	1920	1362
0	0	0	1993	1717	902	1921	1361
1	1	0	1994	1715	904	1915	1361
1	0	2	1990	1713	901	1920	1360
1	3	0	1994	1710	900	1919	1360
1	1	3	1994	1716	903	1919	1362
0	0	1	1993	1716	906	1925	1365
1	3	0	1996	1719	905	1922	1364
1	1	0	1994	1715	904	1920	1363
0	0	4	1993	1712	897	1906	1353
0	0	4	1995	1715	896	1907	1359
0	1	0	1995	1716	902	1921	1360
0	0	2	1993	1719	906	1925	1364
0	1	0	1989	1712	899	1914	1356
0	0	0	1995	1716	903	1920	1361
1	4	0	1994	1717	902	1921	1362
2	0	0	1993	1715	904	1920	1359
2	0	0	1986	1706	898	1916	1359
0	2	0	1993	1715	902	1915	1350
1	1	1	1994	1715	901	1920	1359
0	0	2	1994	1715	902	1920	1360
0	0	6	1992	1715	902	1921	1360
0	0	0	1990	1713	901	1909	1355
1	3	1	1993	1715	901	1921	1352
0	1	0	1993	1715	903	1919	1361
2	3	0	1993	1715	902	1919	1360
0	0	6	1994	1717	905	1919	1361
0	1	0	1990	1708	884	1915	1354
1	0	0	1987	1709	901	1918	1360
2	0	0	1993	1716	902	1919	1361
1	2	0	1993	1716	903	1920	1360
1	3	0	1993	1715	901	1920	1361
0	1	0	1992	1714	901	1918	1361
2	0	1	1993	1711	905	1923	1363
0	0	0	1993	1716	905	1923	1362
1	1	0	1994	1717	902	1912	1353
1	0	1	1994	1715	903	1915	1360
0	0	0	1993	1714	903	1919	1362
0	0	2	1993	1715	902	1920	1359
0	1	7	1988	1709	896	1911	1354
1	2	0	1993	1715	902	1921	1363
1	1	0	1994	1716	902	1920	1363
1	1	0	1994	1717	905	1925	1364
0	0	1	1989	1713	900	1922	1362
1	1	0	1997	1718	903	1921	1361
0	1	0	1995	1717	905	1921	1362
0	0	3	1994	1717	901	1920	1362
3	0	2	1994	1715	901	1920	1360
0	0	3	1993	1715	902	1916	1357
1	0	2	1995	1717	901	1921	1358
1	1	0	1995	1716	904	1919	1360
1	1	0	1994	1717	902	1919	1360
0	0	0	1993	1714	904	1919	1360
1	0	5	1990	1710	897	1913	1354
0	0	1	1993	1714	901	1919	1360
0	0	0	1993	1714	901	1920	1361
0	1	0	1993	1715	901	1919	1360
1	1	0	1986	1707	895	1916	1353
0	1	1	1994	1718	907	1921	1363
1	4	0	1996	1717	903	1920	1362
0	0	3	1994	1717	902	1920	1360
1	0	4	1987	1713	898	1918	1359
0	2	2	1990	1714	899	1917	1359
0	0	6	1993	1714	904	1919	1357
0	0	5	1992	1715	900	1918	1360
2	0	2	1992	1714	902	1920	1361
0	0	0	1999	1708	900	1917	1355
0	0	0	1995	1717	902	1923	1361
0	0	0	1993	1715	903	1915	1360
0	1	1	1994	1718	906	1922	1363
0	1	0	1996	1717	905	1919	1362
1	0	0	1986	1710	896	1912	1355
0	0	0	1992	1715	901	1920	1360
0	0	5	1992	1715	903	1918	1361
0	1	0	1992	1715	903	1918	1361
1	0	0	1986	1708	898	1917	1357
0	0	0	1992	1714	901	1919	1359
1	3	1	1993	1715	901	1919	1360
0	0	0	1993	1716	905	1923	1365
0	0	4	1993	1716	906	1921	1361
0	2	0	1992	1714	902	1920	1356
0	0	0	1994	1715	903	1920	1360
2	0	2	1993	1715	903	1918	1361
0	0	0	1993	1713	901	1920	1361
0	0	0	1986	1706	897	1913	1353
1	3	5	1990	1708	900	1917	1359
0	2	2	1996	1718	901	1919	1361
1	3	0	1995	1717	904	1918	1361
0	0	0	1994	1715	903	1919	1360
2	0	5	1984	1709	895	1911	1352
0	1	0	1992	1714	901	1918	1359
0	0	0	1993	1714	902	1919	1360
1	4	2	1993	1715	902	1919	1361
2	0	1	1986	1710	900	1917	1359
0	0	0	1993	1714	901	1909	1361
1	1	0	1994	1717	905	1923	1363
0	0	0	1996	1719	904	1920	1361
0	0	5	1993	1716	903	1918	1361
0	3	3	1992	1715	898	1913	1353
0	2	1	1994	1715	901	1906	1357
0	1	2	1992	1714	903	1919	1361
0	1	0	1994	1715	902	1919	1361
0	0	1	1987	1708	894	1913	1352
0	0	3	1991	1714	901	1919	1363
1	3	2	1989	1712	900	1918	1360
0	1	5	1993	1717	903	1919	1361
1	1	0	1993	1715	903	1919	1361
0	1	0	1987	1709	895	1916	1357
0	0	6	1993	1715	902	1922	1361
2	0	0	1991	1715	903	1919	1361
0	2	0	1993	1715	903	1918	1361
1	0	4	1991	1713	900	1919	1361
1	3	1	1987	1710	902	1923	1359
0	1	0	1994	1719	906	1923	1363
0	2	0	1996	1718	903	1920	1361
0	0	3	1993	1718	904	1919	1361
1	2	2	1988	1709	894	1914	1355
0	1	0	1988	1709	898	1919	1359
0	1	0	1992	1714	903	1918	1359
0	1	0	1994	1714	902	1919	1360
1	3	2	1984	1710	896	1915	1354
0	0	0	1993	1714	901	1921	1362
3	0	0	1994	1716	903	1920	1361
0	0	5	1994	1717	900	1921	1363
1	3	2	1994	1717	903	1921	1361
2	0	0	1988	1710	900	1922	1362
0	0	1	1993	1717	903	1903	1358
