# Supplementary material for: Assisting hand gesture classification and rehabilitation assessment via sEMG and finger motion data
Source: Front Bioeng Biotechnol. 2026 Jan 8;13:1751763. doi: 10.3389/fbioe.2025.1751763 (PMC12823985; doi:10.3389/fbioe.2025.1751763)
Supplement: Supplementary file 1 [file DataSheet1.zip › dataset/function 0/2/5/1.csv]

channel_2	channel_3	channel_6	pinky	ring finger	middle finger	forefinger	thumb
0	1	1	1980	1702	897	1907	1350
1	3	0	1979	1700	896	1904	1349
1	2	1	1972	1690	892	1904	1347
3	0	0	1975	1698	894	1904	1349
0	0	4	1977	1700	900	1909	1351
1	1	0	1976	1697	898	1903	1349
1	0	4	1977	1701	895	1898	1345
2	0	0	1990	1709	904	1924	1361
2	0	0	1985	1705	897	1914	1353
0	0	1	1994	1711	903	1920	1359
1	3	0	1991	1709	899	1910	1356
0	0	1	1991	1710	903	1918	1359
0	2	0	1987	1705	901	1918	1357
0	1	2	1991	1709	896	1918	1357
1	3	6	1989	1706	901	1918	1358
1	4	4	1987	1709	902	1919	1359
0	0	0	1990	1707	902	1923	1361
0	0	1	1990	1708	903	1922	1357
0	0	2	1989	1708	900	1906	1354
1	0	0	1988	1710	902	1918	1358
0	1	1	1991	1708	901	1919	1360
0	1	5	1990	1709	903	1919	1359
0	2	6	1985	1702	894	1913	1351
0	1	4	1989	1711	905	1924	1362
0	1	1	1993	1713	906	1922	1360
1	0	2	1994	1713	901	1921	1362
0	2	5	1987	1701	899	1920	1358
1	0	0	1991	1712	904	1920	1352
0	1	1	1981	1707	900	1918	1360
2	0	0	1990	1711	901	1915	1360
1	0	0	1991	1709	902	1919	1358
0	2	2	1988	1707	901	1911	1355
0	0	0	1990	1709	903	1921	1363
1	1	1	1991	1713	904	1925	1362
2	0	0	1993	1714	906	1922	1360
0	1	0	1991	1709	902	1919	1361
0	1	2	1987	1705	897	1911	1353
0	4	0	1990	1709	898	1921	1360
0	3	0	1991	1711	900	1920	1359
0	2	3	1992	1710	901	1922	1363
1	0	0	1990	1711	902	1919	1361
0	0	0	1991	1712	903	1924	1363
0	1	2	1994	1714	905	1920	1362
0	1	3	1992	1710	903	1919	1361
1	2	2	1990	1708	903	1919	1356
0	0	0	1990	1710	901	1919	1360
1	0	0	1991	1709	900	1916	1361
0	2	1	1990	1710	902	1920	1359
1	0	0	1987	1703	896	1913	1353
0	0	0	1990	1709	901	1919	1362
0	1	1	1991	1712	905	1925	1363
0	0	0	1993	1711	904	1920	1364
0	1	0	1985	1701	895	1911	1357
0	1	3	1992	1711	902	1919	1361
1	0	0	1991	1709	902	1918	1360
1	0	0	1991	1710	902	1919	1360
2	0	0	1989	1708	900	1920	1360
2	0	5	1989	1708	900	1920	1360
1	0	0	1991	1709	902	1920	1359
0	2	6	1991	1710	904	1924	1363
0	1	2	1995	1714	906	1922	1363
0	0	2	1993	1711	902	1920	1361
1	0	0	1993	1708	893	1915	1354
1	0	0	1991	1711	901	1920	1361
0	1	0	1992	1710	902	1919	1360
0	0	0	1991	1710	903	1919	1359
0	0	2	1986	1703	894	1914	1353
0	2	0	1991	1710	902	1920	1359
0	2	0	1991	1711	901	1923	1361
0	1	0	1992	1713	905	1925	1364
0	1	2	1988	1707	899	1921	1359
0	0	0	1993	1713	903	1920	1359
0	4	0	1989	1710	901	1920	1360
0	1	5	1991	1710	903	1919	1360
0	1	6	1990	1709	901	1919	1359
0	4	0	1991	1709	903	1914	1354
1	0	0	1992	1710	903	1923	1360
0	2	5	1994	1719	903	1922	1361
1	0	1	1993	1712	903	1920	1362
0	1	0	1992	1711	904	1921	1360
0	0	3	1987	1702	898	1913	1353
1	0	0	1991	1709	898	1921	1360
0	2	3	1992	1712	902	1920	1361
0	0	1	1992	1710	902	1920	1359
3	0	1	1987	1703	897	1912	1356
0	3	0	1992	1712	902	1923	1364
2	0	2	1993	1715	899	1919	1361
1	2	2	1994	1713	904	1921	1362
1	0	6	1990	1708	902	1921	1360
2	0	0	1992	1707	898	1918	1357
0	1	2	1992	1710	902	1920	1361
0	0	4	1993	1712	903	1919	1360
0	0	1	1992	1710	903	1920	1360
0	3	1	1990	1703	898	1916	1355
0	1	2	1991	1709	903	1922	1361
1	0	1	1995	1714	908	1922	1362
0	0	0	1992	1712	900	1921	1361
2	0	0	1990	1711	903	1919	1360
0	1	0	1986	1704	894	1910	1351
0	0	0	1993	1711	900	1920	1359
0	1	2	1992	1712	902	1919	1359
1	0	0	1991	1711	901	1920	1359
0	2	2	1981	1700	898	1917	1357
0	0	0	1991	1712	903	1925	1357
0	2	5	1988	1709	904	1918	1361
0	1	0	1994	1712	901	1920	1361
0	0	0	1990	1709	899	1918	1359
0	1	3	1987	1707	901	1914	1352
0	0	0	1990	1710	901	1920	1360
0	0	2	1992	1711	901	1919	1360
1	0	0	1990	1709	903	1920	1359
0	1	6	1986	1699	894	1912	1353
1	0	0	1991	1711	903	1922	1363
0	0	2	1990	1709	902	1919	1360
0	1	0	1989	1710	901	1918	1361
0	2	0	1991	1710	902	1918	1358
1	0	2	1985	1703	895	1912	1353
0	1	2	1991	1711	901	1920	1361
1	4	0	1991	1711	896	1919	1361
0	0	3	1993	1714	904	1921	1362
1	0	0	1989	1710	902	1919	1359
0	1	2	1991	1705	895	1915	1358
0	1	3	1990	1709	902	1918	1360
0	1	0	1991	1710	902	1918	1359
0	3	0	1992	1709	901	1918	1360
1	0	6	1990	1704	896	1908	1354
0	1	0	1989	1709	901	1920	1361
1	0	4	1991	1712	903	1923	1363
1	0	0	1993	1713	904	1920	1362
0	2	0	1987	1705	897	1907	1353
0	0	1	1992	1711	902	1919	1360
3	0	3	1991	1709	902	1921	1361
0	2	0	1990	1706	902	1919	1358
1	0	2	1990	1710	904	1923	1363
0	2	5	1988	1703	900	1920	1361
1	4	0	1993	1712	903	1921	1353
1	4	4	1992	1709	901	1915	1359
1	4	1	1991	1710	903	1924	1363
0	0	1	1994	1712	900	1911	1355
0	0	0	1992	1713	904	1915	1361
0	0	0	1993	1711	901	1919	1359
1	0	2	1990	1711	901	1920	1360
1	0	5	1985	1703	892	1908	1353
0	0	1	1991	1710	899	1920	1360
1	0	5	1991	1710	903	1918	1359
1	4	5	1991	1710	902	1919	1360
0	0	0	1986	1705	899	1919	1359
0	1	0	1992	1711	901	1919	1359
1	0	3	1990	1710	903	1923	1363
1	4	4	1993	1713	904	1923	1363
2	0	1	1993	1712	905	1919	1360
0	1	0	1992	1711	888	1912	1353
1	0	0	1991	1711	902	1921	1359
1	3	3	1991	1711	902	1920	1359
1	2	1	1990	1709	903	1916	1361
0	0	1	1991	1713	905	1924	1363
0	0	7	1989	1703	897	1913	1353
2	0	0	1992	1712	899	1921	1361
0	2	1	1992	1710	903	1921	1359
1	4	2	1989	1710	902	1920	1358
0	1	0	1982	1705	894	1915	1355
0	0	0	1991	1710	902	1920	1359
0	1	0	1992	1707	902	1921	1359
2	0	1	1991	1710	901	1923	1363
0	0	2	1991	1710	904	1924	1362
0	1	0	1994	1710	901	1920	1361
0	2	3	1992	1711	902	1919	1361
0	2	6	1992	1711	902	1919	1361
2	0	2	1991	1710	903	1920	1360
0	1	5	1987	1704	897	1913	1354
1	2	3	1991	1711	903	1920	1360
0	1	2	1991	1710	903	1920	1358
3	0	0	1990	1708	903	1923	1362
0	2	0	1992	1711	903	1920	1361
1	1	0	1986	1701	893	1912	1352
2	0	3	1991	1709	902	1920	1360
0	2	0	1992	1711	902	1913	1358
1	0	2	1992	1711	900	1921	1361
0	1	1	1984	1707	901	1922	1362
1	0	3	1994	1713	905	1917	1361
2	0	4	1993	1713	903	1920	1360
0	4	2	1991	1712	903	1920	1361
1	0	6	1992	1710	900	1921	1359
0	2	2	1991	1709	896	1914	1353
1	2	2	1991	1709	902	1920	1359
0	1	2	1991	1708	902	1920	1360
0	2	5	1992	1710	902	1919	1360
0	0	4	1987	1704	896	1913	1355
0	0	0	1992	1714	906	1924	1362
0	0	0	1994	1713	903	1920	1356
0	1	2	1991	1709	902	1920	1360
1	2	6	1993	1714	907	1922	1361
3	0	0	1987	1704	896	1917	1358
0	0	0	1993	1711	902	1920	1359
0	1	0	1989	1705	901	1919	1359
3	0	0	1990	1710	903	1919	1361
1	2	2	1989	1707	902	1920	1361
0	2	0	1985	1708	901	1919	1357
0	1	1	1991	1711	902	1920	1359
0	3	1	1992	1709	903	1923	1364
0	4	1	1991	1713	905	1923	1363
0	0	4	1991	1706	900	1913	1353
0	4	6	1993	1711	903	1920	1360
0	0	0	1992	1711	902	1921	1360
0	1	0	1991	1712	901	1921	1358
0	0	0	1984	1703	894	1910	1354
0	0	0	1991	1710	902	1920	1360
0	0	0	1991	1708	893	1916	1359
1	0	0	1991	1710	902	1918	1361
1	0	0	1992	1711	904	1920	1358
1	0	0	1981	1706	901	1919	1358
0	2	2	1990	1713	901	1909	1357
0	1	0	1989	1709	900	1919	1358
1	0	0	1991	1710	901	1920	1361
1	4	4	1990	1711	903	1919	1359
0	1	0	1989	1709	899	1915	1353
0	2	2	1990	1712	904	1925	1365
2	0	0	1994	1715	905	1921	1362
2	0	0	1993	1712	903	1918	1359
1	0	0	1986	1703	897	1907	1353
2	0	0	1994	1710	903	1929	1360
1	0	3	1992	1711	901	1920	1353
1	0	0	1991	1710	903	1920	1359
2	0	0	1982	1701	898	1919	1359
0	2	2	1991	1710	902	1917	1352
0	0	0	1985	1706	900	1920	1362
0	1	0	1993	1713	906	1923	1363
0	1	0	1992	1711	904	1920	1361
0	0	0	1987	1709	901	1920	1359
0	0	0	1987	1701	896	1919	1359
2	0	0	1990	1709	901	1923	1357
1	0	0	1991	1709	903	1914	1360
0	0	2	1991	1710	900	1920	1359
1	4	2	1992	1711	901	1921	1359
0	0	0	1991	1710	900	1918	1359
1	0	4	1990	1708	902	1920	1359
0	2	2	1984	1705	901	1920	1359
0	0	0	1993	1713	903	1919	1360
0	0	0	1990	1710	901	1919	1358
1	0	5	1992	1710	902	1919	1360
1	4	2	1990	1708	901	1920	1359
0	2	1	1989	1709	898	1919	1355
0	0	0	1990	1710	903	1920	1360
0	0	2	1991	1709	901	1919	1360
0	1	0	1990	1709	904	1922	1363
1	4	2	1988	1707	898	1919	1357
1	4	2	1994	1713	905	1921	1362
1	3	2	1991	1713	905	1916	1361
0	2	0	1991	1709	901	1920	1361
0	2	0	1986	1702	893	1909	1356
0	0	0	1992	1710	900	1920	1359
1	2	0	1990	1711	903	1923	1360
0	1	1	1993	1714	902	1921	1361
2	0	2	1995	1712	905	1921	1360
1	2	0	1988	1708	902	1919	1359
0	0	5	1993	1710	893	1920	1358
0	1	0	1992	1710	900	1919	1360
0	1	0	1991	1712	901	1920	1360
1	0	2	1990	1711	902	1920	1357
0	0	4	1990	1707	899	1911	1353
0	0	0	1991	1710	901	1920	1359
0	3	2	1992	1710	905	1924	1363
0	0	5	1993	1714	905	1918	1362
0	0	0	1986	1707	898	1914	1349
1	1	0	1993	1712	904	1921	1359
0	2	2	1991	1709	903	1919	1357
0	1	0	1992	1710	902	1920	1359
1	3	0	1984	1703	898	1920	1358
0	0	3	1991	1710	902	1915	1357
1	1	3	1994	1714	903	1922	1358
0	2	2	1991	1710	900	1921	1360
0	0	0	1992	1711	902	1920	1361
0	5	2	1990	1710	902	1920	1360
0	2	4	1982	1707	899	1920	1355
0	3	2	1989	1709	901	1921	1359
2	0	5	1990	1710	902	1920	1360
1	0	3	1991	1710	901	1920	1360
1	2	5	1987	1704	896	1917	1355
1	4	1	1993	1714	902	1924	1362
0	1	1	1990	1710	906	1924	1363
0	1	1	1993	1713	906	1923	1362
0	0	0	1987	1705	893	1917	1357
2	0	0	1992	1711	901	1921	1359
0	0	2	1991	1706	899	1920	1358
0	0	0	1991	1711	903	1920	1360
1	1	5	1988	1707	900	1920	1359
0	0	2	1988	1705	898	1921	1357
0	0	0	1995	1714	898	1918	1359
2	0	4	1991	1711	900	1921	1359
0	1	0	1991	1710	902	1920	1359
0	0	0	1991	1709	902	1919	1360
0	2	1	1989	1708	895	1911	1354
0	0	0	1991	1711	901	1916	1360
0	1	0	1991	1709	902	1919	1359
0	1	0	1992	1710	904	1922	1362
0	0	0	1987	1707	898	1916	1357
0	1	1	1994	1712	905	1921	1362
0	0	0	1992	1713	902	1920	1352
1	0	0	1991	1710	904	1920	1361
1	0	0	1985	1704	900	1918	1358
2	0	0	1991	1710	902	1913	1351
1	1	3	1987	1707	901	1920	1359
0	1	3	1990	1710	901	1921	1359
0	4	0	1989	1709	902	1924	1363
0	0	3	1990	1711	899	1918	1358
0	1	0	1987	1706	901	1919	1355
1	0	0	1990	1709	900	1919	1359
1	0	3	1991	1710	901	1918	1360
0	0	0	1991	1709	903	1920	1359
2	0	1	1984	1702	896	1914	1356
0	1	2	1993	1712	904	1925	1362
0	1	2	1994	1713	905	1921	1361
0	1	0	1992	1710	903	1920	1359
0	1	0	1986	1703	896	1903	1356
2	0	2	1992	1711	901	1919	1359
1	0	2	1992	1705	896	1919	1358
0	0	0	1991	1710	902	1920	1358
0	1	0	1988	1707	901	1919	1360
0	0	5	1989	1703	898	1923	1360
0	1	0	1990	1710	904	1925	1363
1	0	0	1994	1713	905	1921	1361
0	1	0	1992	1711	902	1920	1360
0	0	0	1986	1702	894	1913	1352
1	0	0	1991	1711	898	1914	1354
1	3	2	1991	1712	903	1922	1360
2	0	0	1992	1710	902	1923	1358
1	0	0	1989	1710	903	1919	1360
2	0	0	1986	1703	895	1912	1353
0	3	2	1994	1713	902	1920	1360
0	2	0	1993	1714	901	1920	1361
0	1	2	1989	1708	902	1921	1359
0	0	2	1989	1710	901	1918	1359
1	0	0	1991	1708	901	1919	1361
0	0	2	1991	1711	903	1924	1363
2	0	0	1992	1711	904	1923	1362
0	1	2	1993	1708	897	1914	1355
0	0	0	1991	1711	902	1921	1359
1	0	0	1990	1709	901	1920	1360
0	0	4	1990	1710	901	1920	1360
0	4	0	1986	1703	895	1906	1353
3	0	0	1991	1711	902	1919	1359
0	2	0	1991	1711	901	1918	1360
0	1	0	1990	1711	904	1924	1361
0	2	0	1986	1707	902	1918	1359
0	1	4	1994	1712	903	1918	1359
2	0	1	1991	1710	903	1920	1359
0	1	2	1990	1709	901	1919	1359
0	1	0	1989	1711	901	1920	1358
0	1	0	1988	1708	902	1921	1361
0	0	0	1992	1712	904	1923	1358
0	4	0	1993	1711	904	1920	1360
0	0	0	1992	1710	903	1920	1359
1	0	2	1991	1710	904	1921	1361
0	1	5	1988	1701	897	1911	1353
0	1	2	1991	1711	899	1918	1360
0	2	6	1990	1710	902	1918	1359
0	2	5	1991	1710	901	1920	1359
2	0	0	1987	1703	896	1914	1356
2	0	0	1992	1710	907	1924	1362
0	0	0	1994	1712	899	1919	1359
3	0	0	1992	1711	902	1921	1360
0	1	0	1986	1708	901	1919	1359
1	0	1	1990	1707	897	1918	1359
1	3	5	1991	1709	902	1919	1359
0	4	3	1991	1710	903	1919	1359
1	0	2	1994	1712	905	1921	1360
0	0	5	1991	1710	902	1917	1359
0	1	1	1991	1710	899	1913	1355
1	1	0	1991	1710	901	1921	1358
1	1	2	1990	1709	899	1920	1360
0	1	0	1991	1709	900	1922	1360
1	0	0	1985	1706	899	1915	1354
1	4	2	1994	1713	902	1926	1361
1	2	2	1989	1711	903	1920	1358
1	2	1	1992	1710	902	1918	1361
0	0	0	1985	1703	900	1919	1358
0	0	1	1991	1710	900	1914	1356
0	0	0	1987	1708	900	1918	1357
0	0	0	1990	1710	901	1921	1360
0	1	0	1990	1711	901	1920	1359
0	4	6	1989	1709	902	1919	1359
2	0	2	1993	1714	910	1924	1363
0	2	3	1994	1712	903	1917	1362
0	1	0	1990	1711	903	1921	1360
0	0	0	1992	1710	903	1921	1358
0	0	0	1983	1703	897	1914	1354
0	0	1	1991	1711	900	1921	1361
0	1	1	1991	1711	905	1925	1363
0	3	2	1994	1714	907	1923	1363
1	0	2	1989	1706	896	1913	1354
1	0	0	1992	1711	902	1921	1361
0	0	4	1991	1711	898	1920	1359
0	1	1	1991	1711	901	1921	1360
0	1	0	1989	1709	900	1919	1360
0	0	5	1991	1704	897	1919	1359
2	0	2	1991	1709	902	1921	1360
2	0	0	1992	1711	904	1924	1363
0	0	0	1993	1713	906	1926	1364
0	0	0	1993	1710	900	1915	1356
0	0	2	1993	1712	903	1922	1361
0	2	0	1992	1711	903	1921	1360
0	1	0	1992	1711	903	1921	1360
1	3	2	1991	1711	903	1917	1361
0	2	0	1983	1703	896	1915	1355
0	1	0	1994	1714	906	1924	1362
3	0	0	1995	1714	906	1920	1357
0	0	5	1993	1712	902	1921	1362
1	1	0	1987	1703	899	1920	1357
1	4	0	1991	1711	902	1921	1354
1	4	1	1986	1708	901	1919	1360
1	1	0	1992	1710	903	1920	1359
0	0	2	1990	1709	903	1920	1359
0	1	0	1989	1708	900	1911	1353
2	0	3	1991	1708	901	1921	1359
0	0	0	1991	1711	904	1924	1362
1	4	0	1992	1714	906	1925	1362
0	1	3	1989	1709	899	1915	1354
0	1	0	1993	1712	902	1921	1361
1	2	0	1992	1712	896	1920	1361
1	1	5	1991	1711	902	1920	1359
0	0	6	1991	1711	902	1925	1363
2	0	3	1987	1703	899	1915	1358
0	2	1	1994	1714	904	1921	1360
2	0	0	1992	1706	896	1920	1358
0	0	0	1991	1705	895	1912	1353
1	0	1	1992	1711	904	1916	1353
0	2	2	1992	1710	901	1919	1358
0	1	0	1991	1710	906	1920	1359
1	2	2	1990	1710	902	1921	1359
1	3	1	1985	1703	896	1912	1353
1	3	1	1991	1710	900	1919	1357
2	0	0	1991	1709	900	1922	1361
1	1	3	1992	1714	906	1924	1362
0	0	2	1988	1706	901	1920	1359
0	2	2	1993	1710	902	1920	1358
1	0	0	1992	1710	902	1918	1359
0	2	1	1990	1710	901	1919	1360
3	0	6	1990	1709	901	1911	1359
0	0	0	1990	1710	902	1911	1355
1	0	2	1991	1710	902	1920	1359
0	3	1	1990	1710	902	1920	1361
0	1	2	1990	1711	902	1925	1363
0	1	0	1988	1706	897	1913	1354
0	0	1	1986	1706	897	1913	1352
2	0	6	1990	1711	902	1919	1359
1	2	2	1992	1710	901	1918	1361
1	4	2	1990	1709	902	1919	1360
0	0	0	1983	1702	890	1917	1355
2	0	0	1991	1711	905	1922	1364
1	2	2	1994	1713	903	1921	1360
2	0	0	1994	1713	902	1920	1359
0	2	2	1987	1709	900	1919	1358
0	0	0	1991	1709	900	1918	1353
0	4	0	1990	1710	902	1919	1360
0	1	4	1991	1710	902	1919	1361
0	2	1	1991	1707	901	1920	1358
0	0	0	1989	1706	897	1909	1354
1	0	5	1990	1710	901	1924	1361
0	0	0	1993	1713	906	1925	1362
1	0	0	1993	1712	904	1920	1362
0	2	2	1986	1703	894	1911	1350
1	3	1	1985	1703	897	1910	1352
0	0	1	1990	1710	901	1919	1360
0	1	1	1989	1711	902	1920	1360
0	0	0	1991	1711	902	1921	1359
0	1	0	1986	1700	898	1920	1359
0	2	2	1992	1713	904	1927	1361
0	0	1	1988	1711	904	1924	1362
1	4	2	1995	1713	902	1922	1361
1	0	6	1992	1711	903	1921	1361
0	0	0	1990	1708	901	1918	1356
1	2	2	1992	1710	902	1920	1360
0	0	0	1991	1712	902	1921	1362
1	0	0	1992	1711	903	1921	1361
1	2	2	1988	1705	895	1911	1357
1	0	4	1993	1713	906	1926	1364
1	0	2	1994	1714	905	1922	1362
2	0	2	1989	1712	903	1922	1359
0	0	5	1985	1703	892	1919	1358
1	0	3	1987	1704	896	1913	1354
1	0	1	1992	1711	902	1924	1363
0	1	0	1993	1710	901	1925	1362
1	1	0	1995	1714	905	1922	1360
0	1	5	1991	1710	901	1921	1360
0	1	0	1992	1706	899	1920	1357
0	1	2	1992	1710	901	1921	1359
1	2	3	1992	1711	903	1920	1361
0	3	2	1991	1710	903	1921	1360
0	2	1	1986	1706	895	1908	1351
1	0	4	1991	1710	903	1924	1364
0	1	0	1995	1713	904	1926	1364
0	1	2	1995	1713	906	1921	1362
1	3	1	1987	1705	896	1915	1353
1	0	1	1993	1711	903	1921	1361
0	2	0	1991	1712	896	1916	1359
0	0	3	1990	1711	902	1921	1361
0	0	5	1988	1708	902	1921	1361
1	3	2	1988	1709	902	1921	1360
1	3	2	1994	1712	903	1910	1357
0	1	1	1990	1711	902	1919	1360
2	0	1	1992	1711	904	1921	1359
0	1	2	1989	1710	902	1926	1362
1	0	5	1993	1713	898	1917	1356
0	1	1	1993	1711	903	1922	1361
1	0	0	1992	1710	903	1921	1360
1	2	3	1993	1711	902	1922	1361
0	1	1	1985	1702	895	1914	1352
0	2	3	1990	1710	903	1922	1358
0	1	0	1991	1711	903	1922	1352
0	0	0	1992	1711	901	1923	1362
2	0	0	1986	1702	901	1924	1361
0	1	0	1995	1715	905	1912	1355
2	0	2	1990	1709	901	1922	1360
0	0	0	1994	1711	901	1922	1361
1	0	0	1991	1710	903	1921	1359
0	0	0	1992	1710	902	1922	1358
2	0	0	1986	1706	900	1922	1361
1	0	5	1992	1711	905	1925	1362
0	1	2	1996	1715	905	1923	1361
1	2	2	1992	1714	904	1920	1362
