# Supplementary material for: Assisting hand gesture classification and rehabilitation assessment via sEMG and finger motion data
Source: Front Bioeng Biotechnol. 2026 Jan 8;13:1751763. doi: 10.3389/fbioe.2025.1751763 (PMC12823985; doi:10.3389/fbioe.2025.1751763)
Supplement: Supplementary file 1 [file DataSheet1.zip › dataset/function 0/2/5/2.csv]

channel_2	channel_3	channel_6	pinky	ring finger	middle finger	forefinger	thumb
0	1	0	1992	1712	900	1923	1361
1	3	2	1993	1712	902	1923	1358
1	0	5	1992	1710	902	1924	1362
0	0	0	1992	1712	904	1927	1365
2	0	0	1990	1707	898	1914	1355
1	0	3	1994	1713	904	1924	1361
1	0	2	1988	1708	901	1922	1360
1	0	0	1993	1712	901	1922	1361
0	0	0	1985	1704	899	1926	1362
0	0	0	1990	1710	902	1915	1350
1	0	6	1990	1710	901	1923	1358
1	2	3	1986	1705	901	1926	1359
0	1	1	1991	1715	903	1910	1357
0	1	0	1990	1710	902	1922	1360
0	3	3	1988	1705	900	1921	1356
0	0	0	1987	1705	895	1916	1350
0	1	2	1988	1708	900	1920	1358
0	1	1	1988	1708	900	1923	1360
0	1	0	1987	1710	903	1926	1359
0	1	2	1986	1705	895	1911	1351
0	0	0	1989	1709	901	1920	1357
0	0	0	1989	1707	901	1919	1357
1	3	4	1988	1709	901	1917	1357
0	0	0	1985	1704	898	1919	1356
0	0	0	1987	1708	901	1918	1357
0	0	1	1988	1707	901	1921	1358
0	0	0	1988	1707	898	1921	1357
0	1	0	1986	1707	901	1924	1359
2	0	6	1991	1710	900	1916	1353
0	1	0	1989	1709	901	1921	1358
0	0	1	1988	1709	902	1920	1357
0	1	1	1987	1709	901	1919	1358
0	2	2	1989	1709	901	1922	1360
0	0	0	1984	1703	896	1921	1354
2	0	1	1992	1713	902	1923	1361
0	0	0	1990	1710	902	1922	1358
0	1	0	1989	1709	901	1918	1359
2	0	0	1981	1700	895	1913	1354
0	0	0	1990	1710	901	1922	1358
1	2	5	1988	1706	900	1921	1359
1	0	4	1989	1710	901	1922	1359
0	2	4	1986	1706	899	1924	1360
0	2	2	1988	1703	903	1926	1362
0	0	0	1991	1712	902	1919	1359
1	0	0	1991	1711	900	1920	1359
0	0	0	1989	1709	903	1922	1358
0	0	3	1987	1703	899	1913	1350
1	0	3	1988	1709	903	1921	1359
0	1	0	1989	1708	901	1922	1356
0	0	2	1989	1709	902	1918	1359
0	0	3	1991	1710	902	1922	1357
0	2	0	1983	1702	896	1913	1350
0	0	0	1989	1709	902	1921	1358
0	0	0	1989	1709	900	1922	1355
1	0	2	1990	1708	900	1922	1358
0	0	0	1981	1701	896	1922	1356
0	1	1	1989	1709	898	1922	1357
1	0	2	1985	1707	902	1922	1360
0	2	0	1992	1713	904	1923	1358
1	3	1	1989	1710	902	1921	1360
0	0	5	1987	1709	901	1916	1354
0	0	0	1989	1708	903	1922	1358
1	0	5	1989	1709	907	1922	1359
3	0	0	1988	1709	902	1921	1360
0	0	0	1982	1704	896	1914	1350
0	0	6	1989	1708	900	1923	1360
0	0	3	1988	1710	904	1926	1363
0	1	0	1991	1713	906	1924	1361
0	0	0	1989	1710	902	1926	1362
0	2	0	1985	1705	898	1918	1352
0	0	4	1993	1713	904	1923	1361
0	0	3	1992	1711	899	1918	1358
0	1	0	1990	1711	903	1922	1360
1	0	0	1987	1707	901	1925	1358
0	0	2	1989	1710	897	1919	1358
1	2	0	1986	1708	898	1921	1358
1	1	0	1990	1709	901	1922	1359
1	4	2	1989	1709	901	1924	1360
1	2	0	1987	1706	900	1923	1355
0	0	0	1992	1713	903	1925	1361
1	1	3	1991	1712	902	1923	1361
0	0	1	1990	1711	902	1921	1359
2	2	1	1983	1701	894	1916	1350
0	1	0	1989	1709	901	1920	1358
0	0	0	1989	1709	902	1911	1355
0	4	2	1989	1708	901	1923	1359
0	1	3	1990	1712	901	1922	1358
0	1	2	1984	1702	896	1920	1355
0	2	0	1989	1708	901	1921	1351
0	1	5	1983	1706	899	1914	1357
0	2	2	1988	1707	900	1921	1358
2	0	0	1986	1706	899	1920	1357
1	0	1	1985	1706	899	1914	1354
0	3	0	1987	1707	902	1921	1358
1	0	0	1989	1710	904	1925	1362
1	0	1	1989	1709	905	1925	1360
0	3	0	1986	1705	893	1912	1351
0	1	4	1988	1709	902	1921	1358
0	3	0	1989	1708	901	1920	1358
0	1	0	1989	1710	903	1922	1358
0	2	1	1983	1702	895	1917	1355
0	0	1	1988	1709	902	1921	1359
0	2	5	1986	1699	898	1919	1356
0	4	4	1988	1706	903	1924	1362
2	0	0	1990	1710	901	1923	1357
0	1	0	1987	1707	901	1921	1358
1	1	3	1989	1708	894	1919	1355
1	4	2	1987	1708	899	1918	1359
2	0	0	1990	1709	901	1921	1357
0	1	0	1987	1707	900	1920	1357
0	0	1	1990	1712	903	1921	1360
0	0	0	1989	1710	900	1923	1359
0	2	6	1988	1710	900	1921	1357
0	1	2	1979	1700	895	1913	1353
0	0	0	1986	1709	902	1921	1358
1	0	1	1988	1709	901	1921	1359
1	2	0	1988	1709	898	1916	1359
0	0	0	1985	1706	898	1920	1357
0	0	1	1986	1709	902	1918	1359
0	1	0	1989	1708	901	1920	1358
1	3	0	1989	1709	901	1921	1357
0	0	0	1988	1707	900	1918	1358
0	4	1	1989	1706	896	1917	1353
0	0	0	1989	1710	903	1926	1363
0	2	2	1991	1712	905	1926	1362
1	1	2	1992	1711	903	1923	1360
0	1	2	1983	1702	897	1913	1351
0	1	2	1989	1710	902	1921	1359
0	0	0	1989	1709	899	1922	1358
1	2	0	1989	1709	901	1922	1359
1	3	1	1988	1709	902	1926	1363
0	0	2	1986	1705	899	1922	1358
1	2	0	1992	1712	903	1922	1357
3	0	0	1986	1707	902	1922	1359
1	0	1	1988	1709	902	1922	1358
2	0	3	1987	1708	900	1920	1359
1	4	1	1988	1708	901	1914	1355
0	0	0	1989	1708	899	1922	1359
0	1	1	1989	1710	902	1923	1357
0	1	0	1984	1709	900	1926	1362
0	0	0	1987	1705	895	1921	1355
0	0	0	1993	1713	904	1921	1361
2	0	0	1991	1710	902	1921	1360
0	1	0	1990	1709	902	1922	1360
0	2	2	1984	1705	894	1915	1355
0	0	0	1990	1710	903	1922	1359
0	1	0	1990	1711	903	1925	1361
0	1	0	1991	1712	901	1921	1361
1	1	0	1992	1713	903	1923	1361
1	2	2	1988	1708	900	1922	1358
2	1	1	1990	1708	898	1922	1358
0	1	0	1990	1708	901	1921	1359
3	1	0	1990	1709	898	1922	1359
1	1	0	1989	1709	901	1922	1357
1	0	2	1988	1704	898	1918	1352
1	0	2	1987	1709	901	1923	1360
0	1	0	1990	1710	904	1926	1361
0	1	0	1992	1712	904	1921	1360
0	0	1	1986	1703	895	1914	1349
1	3	0	1989	1709	901	1922	1359
2	0	0	1990	1710	903	1914	1355
2	0	1	1990	1710	901	1922	1357
1	4	0	1984	1706	898	1920	1357
1	0	0	1988	1710	898	1914	1357
1	2	1	1989	1710	902	1925	1358
0	0	5	1988	1710	903	1924	1360
2	4	0	1989	1710	902	1922	1359
1	0	5	1989	1708	902	1922	1358
0	4	2	1986	1707	900	1915	1354
0	1	0	1988	1709	900	1923	1358
0	1	0	1989	1709	901	1920	1359
1	3	1	1988	1708	900	1923	1358
0	1	5	1981	1702	895	1915	1354
0	0	0	1990	1711	904	1926	1360
0	1	0	1993	1711	905	1923	1359
1	1	0	1991	1712	902	1923	1360
0	4	0	1982	1698	896	1919	1356
0	0	0	1989	1710	900	1922	1359
0	0	5	1986	1700	900	1922	1357
2	0	1	1988	1709	899	1923	1359
3	0	1	1988	1707	902	1921	1359
0	1	3	1983	1706	901	1924	1358
0	0	0	1991	1706	897	1921	1358
0	0	0	1989	1707	901	1923	1359
0	0	0	1991	1710	903	1924	1359
0	0	0	1990	1709	903	1921	1359
2	0	4	1991	1707	896	1913	1351
0	0	0	1989	1709	901	1923	1361
1	0	2	1988	1709	904	1928	1361
0	1	0	1993	1713	904	1924	1359
0	1	0	1985	1703	896	1914	1349
0	0	6	1990	1708	902	1922	1358
0	0	0	1989	1710	901	1907	1353
3	0	0	1989	1707	903	1922	1359
1	1	0	1982	1705	899	1921	1358
1	0	2	1989	1709	901	1909	1354
2	0	2	1987	1708	900	1922	1360
0	0	0	1991	1711	902	1927	1362
1	1	1	1990	1711	904	1923	1360
0	1	0	1987	1708	894	1917	1354
0	0	0	1987	1711	902	1919	1353
1	3	1	1990	1711	903	1925	1359
1	2	2	1988	1710	902	1922	1358
0	1	0	1989	1710	900	1925	1357
1	2	0	1985	1702	895	1912	1350
0	0	2	1990	1710	902	1923	1360
1	0	3	1991	1710	902	1923	1360
0	1	0	1985	1706	903	1922	1358
0	0	0	1990	1710	902	1923	1360
0	2	2	1990	1711	903	1927	1363
0	0	0	1994	1714	903	1925	1360
0	0	0	1991	1711	903	1922	1361
0	0	0	1991	1711	900	1916	1353
0	0	5	1990	1710	900	1923	1359
2	0	0	1989	1709	902	1923	1359
0	0	2	1987	1710	902	1922	1359
0	1	1	1984	1701	891	1915	1352
0	1	2	1990	1709	903	1918	1358
1	0	2	1990	1708	902	1925	1359
0	0	0	1991	1712	904	1924	1359
2	0	0	1987	1704	898	1919	1357
1	0	0	1991	1711	900	1923	1358
2	0	4	1989	1709	900	1923	1358
1	3	2	1990	1710	902	1923	1360
0	0	0	1990	1710	908	1927	1364
0	1	0	1991	1711	906	1924	1361
0	0	0	1992	1709	903	1922	1359
1	2	1	1991	1712	902	1923	1359
1	3	2	1991	1710	902	1923	1359
1	0	0	1988	1710	903	1924	1359
1	0	3	1984	1704	891	1917	1354
1	0	0	1991	1711	901	1924	1360
1	0	4	1989	1710	902	1923	1360
2	0	0	1990	1711	903	1928	1362
1	0	0	1987	1707	898	1918	1355
1	0	0	1994	1713	903	1923	1360
0	2	1	1991	1713	900	1921	1360
1	4	4	1991	1709	902	1923	1359
0	0	2	1988	1709	900	1923	1358
1	2	3	1991	1707	899	1925	1359
0	0	2	1991	1710	901	1924	1360
1	0	1	1992	1710	904	1924	1360
0	2	1	1992	1712	901	1925	1361
0	1	2	1991	1711	900	1925	1359
0	0	2	1990	1711	899	1921	1354
2	0	0	1991	1711	903	1925	1359
2	0	0	1991	1710	903	1924	1361
0	1	0	1992	1711	902	1923	1363
1	1	1	1986	1704	897	1920	1356
0	1	0	1993	1715	905	1926	1363
0	0	0	1991	1711	903	1924	1356
2	0	1	1990	1710	903	1924	1360
1	0	2	1982	1700	897	1922	1358
1	1	0	1991	1711	903	1925	1359
0	0	0	1990	1712	904	1927	1362
0	1	0	1993	1714	904	1923	1361
3	0	4	1991	1711	902	1925	1360
1	0	0	1988	1709	902	1918	1356
0	0	6	1990	1710	903	1923	1360
0	1	2	1991	1710	902	1924	1359
0	1	0	1991	1711	904	1927	1362
0	2	2	1991	1714	905	1927	1361
2	0	2	1989	1704	897	1915	1352
0	1	0	1992	1710	901	1924	1359
1	0	3	1991	1709	903	1924	1358
2	0	5	1991	1710	902	1922	1359
2	0	3	1985	1704	895	1916	1354
1	2	1	1990	1710	902	1922	1358
0	0	0	1990	1704	894	1922	1357
0	0	0	1990	1711	900	1924	1358
0	1	1	1987	1708	904	1926	1362
1	1	1	1993	1706	899	1925	1356
0	4	2	1990	1710	902	1923	1359
0	1	2	1992	1709	902	1923	1359
0	1	0	1989	1709	897	1922	1358
0	1	2	1987	1705	894	1908	1349
0	0	0	1990	1710	902	1922	1358
2	0	2	1989	1710	901	1923	1359
0	0	0	1992	1712	904	1922	1360
1	0	0	1990	1711	904	1922	1361
0	1	2	1983	1700	895	1915	1350
0	1	3	1990	1710	899	1922	1357
0	3	2	1988	1711	902	1922	1354
1	0	0	1989	1708	903	1923	1358
0	0	0	1984	1704	898	1922	1358
1	3	2	1989	1709	902	1923	1352
0	1	0	1985	1706	903	1926	1359
0	0	0	1992	1713	906	1923	1361
2	0	0	1992	1710	902	1924	1359
1	2	2	1987	1708	901	1918	1352
1	0	5	1989	1709	900	1923	1359
0	0	0	1989	1709	901	1923	1357
0	0	3	1988	1710	902	1923	1359
0	0	0	1984	1701	891	1912	1351
0	0	0	1988	1709	901	1921	1358
0	1	2	1989	1709	902	1917	1358
0	0	0	1992	1713	904	1925	1360
2	0	5	1990	1710	903	1923	1360
1	0	4	1985	1703	893	1908	1352
0	1	1	1988	1710	902	1922	1359
1	3	0	1990	1710	892	1914	1355
0	0	3	1989	1709	898	1914	1353
1	3	1	1986	1710	901	1922	1356
1	1	1	1988	1707	901	1920	1357
0	1	0	1988	1707	900	1920	1358
1	2	0	1988	1707	902	1924	1361
0	1	0	1987	1707	897	1916	1350
0	0	0	1991	1711	901	1921	1358
1	0	6	1990	1710	899	1921	1357
0	0	0	1987	1709	901	1920	1357
0	0	0	1982	1700	891	1913	1351
1	1	0	1989	1706	900	1919	1356
1	0	2	1987	1707	897	1920	1356
0	0	0	1988	1707	900	1920	1357
1	0	0	1985	1706	899	1922	1357
0	0	0	1989	1709	902	1927	1359
3	0	4	1990	1711	904	1924	1359
0	4	1	1991	1710	901	1922	1360
0	1	1	1988	1710	899	1922	1357
0	0	5	1986	1703	892	1910	1350
0	2	0	1987	1706	898	1914	1352
1	3	0	1988	1708	901	1923	1359
2	0	3	1988	1710	902	1925	1360
0	2	3	1989	1711	902	1924	1359
0	3	1	1984	1702	893	1916	1351
0	2	5	1988	1708	899	1921	1356
0	1	0	1989	1708	900	1921	1354
2	0	0	1987	1707	901	1920	1356
1	3	5	1981	1701	897	1919	1354
0	0	0	1987	1708	900	1916	1354
0	0	0	1988	1708	901	1921	1357
1	0	0	1989	1708	903	1922	1357
2	0	0	1987	1707	900	1922	1357
0	4	0	1987	1707	901	1913	1354
1	0	0	1986	1708	900	1922	1356
0	0	6	1987	1709	903	1921	1360
2	0	0	1987	1709	903	1927	1362
0	1	3	1987	1706	899	1919	1355
0	0	0	1984	1701	897	1914	1353
0	2	0	1989	1709	901	1923	1359
0	2	0	1988	1711	904	1928	1362
1	0	0	1992	1713	904	1919	1360
0	1	1	1986	1705	896	1917	1351
0	3	3	1991	1710	900	1923	1358
1	2	5	1990	1709	900	1913	1356
0	2	2	1990	1710	901	1923	1358
0	1	5	1986	1707	896	1922	1357
0	2	0	1990	1711	892	1921	1356
0	0	0	1988	1709	896	1926	1359
1	1	1	1986	1709	902	1927	1362
0	0	4	1991	1712	903	1927	1361
0	2	0	1992	1709	899	1912	1354
0	0	0	1993	1712	904	1924	1360
2	0	3	1992	1712	902	1925	1361
0	0	0	1990	1711	902	1925	1360
0	0	6	1985	1705	895	1916	1349
0	1	1	1988	1707	899	1919	1357
0	0	0	1995	1716	904	1927	1363
1	3	2	1994	1712	902	1926	1361
0	2	1	1992	1711	903	1926	1361
1	1	0	1986	1705	898	1923	1359
1	0	3	1993	1712	901	1926	1355
0	0	2	1984	1710	903	1925	1360
3	0	5	1991	1712	904	1924	1361
0	0	0	1990	1711	904	1932	1365
1	2	3	1991	1712	905	1925	1359
0	0	6	1994	1714	904	1926	1360
0	0	1	1993	1713	905	1926	1361
0	1	0	1991	1713	903	1927	1362
1	3	2	1986	1704	895	1920	1354
2	0	0	1992	1710	903	1926	1360
0	0	5	1993	1712	903	1926	1360
0	1	2	1992	1713	903	1926	1363
1	0	3	1984	1705	899	1929	1362
1	0	2	1986	1705	898	1920	1357
0	4	2	1993	1713	902	1924	1358
0	0	2	1993	1708	897	1925	1360
0	0	1	1992	1712	905	1926	1362
0	2	0	1990	1711	901	1926	1361
1	3	1	1992	1701	903	1930	1362
3	0	5	1996	1715	906	1927	1362
1	0	0	1995	1713	904	1926	1360
0	2	1	1993	1712	903	1925	1362
0	2	1	1986	1707	897	1916	1356
2	1	1	1993	1714	905	1932	1366
1	1	2	1995	1714	907	1928	1362
0	0	0	1996	1714	905	1926	1362
0	0	0	1988	1706	896	1919	1356
1	0	0	1994	1714	903	1923	1362
1	2	1	1993	1713	895	1923	1357
3	0	2	1993	1712	902	1927	1360
0	0	0	1991	1710	901	1922	1358
0	1	0	1990	1713	903	1927	1361
1	1	1	1994	1714	901	1915	1358
0	1	0	1992	1713	904	1927	1361
0	0	0	1992	1713	903	1926	1361
0	1	0	1992	1711	903	1925	1362
0	1	0	1994	1713	904	1926	1361
0	2	2	1992	1712	902	1925	1360
1	0	1	1993	1717	903	1926	1359
0	0	0	1983	1706	898	1922	1358
0	1	2	1995	1714	906	1927	1362
0	1	0	1994	1713	902	1926	1360
0	3	0	1994	1712	902	1925	1359
1	0	0	1991	1711	901	1925	1358
0	1	0	1992	1710	902	1924	1359
0	0	0	1993	1712	901	1925	1359
2	0	1	1992	1711	902	1924	1360
0	3	3	1992	1710	902	1925	1361
1	0	0	1991	1705	900	1923	1357
1	3	5	1994	1715	905	1923	1363
3	0	0	1994	1714	904	1927	1360
0	1	0	1991	1711	900	1925	1360
0	0	3	1984	1706	897	1914	1356
1	0	6	1992	1713	902	1924	1360
0	1	0	1992	1710	902	1921	1357
