# Supplementary material for: Assisting hand gesture classification and rehabilitation assessment via sEMG and finger motion data
Source: Front Bioeng Biotechnol. 2026 Jan 8;13:1751763. doi: 10.3389/fbioe.2025.1751763 (PMC12823985; doi:10.3389/fbioe.2025.1751763)
Supplement: Supplementary file 1 [file DataSheet1.zip › dataset/function 0/2/5/3.csv]

channel_2	channel_3	channel_6	pinky	ring finger	middle finger	forefinger	thumb
2	0	0	1994	1713	903	1930	1360
0	0	6	1987	1707	901	1928	1359
0	1	2	1993	1714	903	1932	1360
1	4	0	1994	1714	904	1930	1361
1	1	1	1993	1711	904	1932	1361
0	1	0	1994	1713	902	1932	1361
0	0	2	1994	1715	903	1924	1360
3	0	0	1997	1718	907	1933	1362
0	0	0	1997	1716	903	1933	1362
0	0	0	1995	1715	904	1932	1362
0	1	2	1990	1705	894	1925	1354
0	2	5	1994	1713	904	1931	1361
0	0	0	1994	1713	904	1931	1362
1	0	0	1993	1713	903	1933	1362
1	0	0	1989	1706	897	1931	1358
0	1	3	1993	1715	905	1934	1363
2	0	0	1996	1718	906	1938	1365
0	1	2	1982	1702	897	1928	1355
1	2	2	1988	1709	902	1933	1358
0	1	0	1990	1712	903	1920	1347
1	0	2	1990	1711	901	1926	1356
2	0	5	1987	1708	901	1926	1354
0	1	0	1987	1709	900	1920	1351
0	2	0	1984	1705	900	1925	1353
0	0	2	1987	1707	899	1927	1355
2	0	1	1987	1708	902	1928	1355
0	3	1	1982	1701	893	1919	1347
0	0	0	1987	1709	904	1930	1357
0	0	0	1989	1711	903	1927	1357
0	0	0	1984	1709	901	1926	1356
12	17	0	1986	1708	898	1927	1355
14	17	1	1979	1705	901	1930	1357
15	14	4	1988	1711	897	1921	1350
12	17	2	1985	1707	900	1925	1353
13	14	3	1986	1708	900	1924	1355
20	18	23	1978	1696	892	1909	1346
16	8	20	1976	1697	890	1913	1346
16	13	16	1982	1704	898	1922	1355
16	17	23	1986	1706	901	1925	1354
14	15	14	1983	1705	898	1923	1354
17	14	18	1983	1706	898	1923	1355
14	12	0	1986	1709	901	1925	1358
13	18	0	1978	1699	893	1920	1353
13	13	0	1983	1705	899	1919	1354
11	19	0	1981	1705	898	1927	1358
14	15	0	1987	1708	901	1923	1355
16	13	0	1984	1706	900	1923	1351
13	7	0	1982	1704	898	1921	1353
14	0	0	1983	1704	894	1915	1347
17	2	0	1983	1706	901	1927	1358
15	0	0	1987	1709	901	1926	1357
18	1	0	1985	1707	901	1924	1352
19	0	0	1979	1700	898	1923	1353
0	0	2	1977	1698	896	1922	1353
0	0	2	1984	1707	900	1928	1358
1	0	1	1986	1708	904	1923	1355
0	0	0	1988	1708	901	1925	1355
0	0	0	1985	1706	898	1924	1354
0	0	1	1986	1706	901	1919	1350
0	0	0	1983	1705	900	1924	1354
0	3	1	1984	1706	900	1921	1352
0	0	0	1984	1707	897	1928	1358
0	2	0	1982	1702	895	1921	1353
0	0	0	1988	1710	900	1926	1357
0	0	1	1986	1708	902	1924	1356
0	0	0	1985	1708	900	1924	1355
0	2	0	1981	1698	894	1916	1349
0	0	0	1984	1706	901	1924	1355
0	0	0	1983	1706	901	1924	1356
1	0	3	1982	1707	900	1924	1356
0	2	1	1981	1704	896	1925	1354
1	1	0	1980	1703	897	1923	1355
0	0	0	1985	1707	901	1924	1355
0	0	0	1986	1707	897	1920	1353
0	0	5	1985	1708	901	1925	1356
0	2	4	1984	1706	898	1925	1354
0	1	1	1986	1707	896	1918	1350
0	0	0	1985	1706	903	1930	1359
0	0	0	1988	1710	904	1928	1357
0	1	0	1987	1708	902	1926	1354
1	2	1	1983	1699	894	1918	1350
0	0	0	1986	1707	900	1925	1355
0	2	0	1986	1707	900	1925	1355
2	0	2	1985	1707	900	1925	1355
0	1	0	1980	1700	892	1923	1353
0	2	2	1986	1708	900	1926	1353
0	2	0	1986	1707	902	1929	1356
2	0	0	1988	1709	905	1923	1357
3	0	0	1986	1708	901	1926	1355
0	1	0	1983	1705	898	1922	1355
0	1	1	1987	1708	896	1926	1357
0	1	0	1986	1702	897	1925	1355
0	0	0	1986	1707	899	1930	1357
0	0	0	1987	1710	905	1929	1357
2	0	0	1986	1705	899	1921	1353
3	0	0	1987	1707	902	1927	1355
0	0	0	1985	1709	901	1925	1357
0	0	3	1986	1708	901	1925	1355
0	2	2	1980	1698	894	1920	1347
0	1	0	1986	1707	897	1926	1356
0	0	1	1986	1708	899	1924	1357
0	2	6	1986	1708	903	1930	1359
0	1	2	1982	1707	901	1929	1359
0	2	5	1989	1711	902	1928	1359
0	1	2	1987	1708	895	1919	1354
0	1	0	1987	1708	902	1926	1357
0	3	4	1986	1707	900	1930	1360
1	3	0	1986	1708	901	1926	1356
1	0	0	1987	1709	900	1914	1351
1	0	1	1984	1707	897	1927	1356
1	0	1	1986	1706	897	1926	1357
0	0	0	1986	1706	900	1927	1357
0	2	2	1983	1702	894	1910	1351
0	4	2	1986	1707	898	1929	1360
0	1	0	1989	1712	903	1931	1359
0	1	0	1990	1711	903	1927	1357
0	0	0	1984	1704	897	1922	1354
0	4	2	1988	1709	899	1926	1357
1	1	1	1986	1709	900	1926	1356
1	0	4	1986	1707	900	1926	1357
1	2	6	1985	1706	899	1924	1355
0	3	3	1987	1708	900	1927	1352
2	0	2	1978	1705	899	1923	1358
1	3	1	1987	1712	902	1932	1360
0	1	0	1990	1713	902	1929	1358
0	0	2	1986	1707	900	1926	1356
0	1	2	1987	1704	897	1920	1351
1	1	3	1986	1707	901	1924	1358
2	0	2	1985	1709	902	1925	1357
2	0	6	1986	1708	901	1931	1359
0	4	3	1983	1704	897	1923	1351
0	1	0	1996	1716	907	1940	1369
0	1	0	1984	1708	899	1925	1354
0	0	2	1985	1706	898	1926	1352
0	0	2	1987	1708	899	1926	1351
0	0	0	1986	1707	900	1926	1355
0	2	1	1987	1707	900	1926	1356
1	4	1	1986	1707	900	1930	1358
0	1	0	1983	1705	898	1920	1350
2	0	2	1989	1710	902	1926	1355
0	0	3	1988	1709	900	1926	1357
2	0	2	1986	1708	899	1925	1355
0	1	0	1982	1699	895	1916	1352
0	1	0	1987	1706	899	1925	1355
1	3	0	1986	1709	901	1926	1356
0	0	0	1987	1708	900	1927	1356
0	0	0	1983	1705	899	1929	1359
0	0	2	1989	1711	903	1930	1358
0	1	6	1988	1709	899	1928	1357
0	0	0	1987	1709	901	1923	1356
0	0	0	1990	1711	901	1928	1358
0	1	0	1987	1710	902	1926	1357
0	2	1	1987	1709	898	1922	1352
0	1	0	1987	1710	900	1927	1356
0	1	0	1987	1708	901	1926	1356
2	0	3	1987	1707	901	1926	1355
0	0	2	1982	1702	892	1921	1348
0	0	3	1987	1709	900	1928	1358
0	1	0	1988	1711	904	1931	1361
0	1	0	1990	1713	904	1928	1359
0	1	2	1985	1704	898	1926	1356
2	0	4	1987	1710	900	1927	1357
1	3	2	1987	1708	900	1925	1355
0	1	0	1987	1708	900	1926	1356
0	1	0	1986	1707	900	1926	1355
0	1	0	1986	1709	899	1921	1348
2	0	2	1985	1708	899	1926	1356
0	0	0	1986	1707	898	1928	1359
0	0	5	1988	1708	900	1925	1357
1	4	3	1986	1708	898	1925	1356
1	0	0	1983	1701	896	1911	1347
0	2	0	1985	1708	899	1924	1355
0	1	0	1985	1706	900	1925	1356
0	1	0	1986	1706	901	1925	1356
1	0	0	1980	1701	896	1923	1353
1	0	6	1987	1710	902	1927	1358
0	1	1	1988	1709	901	1925	1356
0	2	2	1985	1706	901	1924	1355
0	2	0	1979	1704	899	1922	1354
2	0	2	1985	1707	897	1924	1354
2	0	1	1985	1701	897	1918	1353
0	0	1	1984	1705	899	1923	1353
0	0	1	1983	1704	898	1924	1354
1	3	0	1982	1698	897	1921	1352
0	1	1	1985	1708	902	1925	1357
0	0	1	1988	1710	901	1924	1354
0	0	4	1983	1705	901	1921	1354
0	0	0	1984	1706	900	1923	1355
0	4	0	1978	1699	894	1914	1347
1	3	3	1983	1706	899	1923	1355
0	1	0	1984	1707	900	1926	1358
1	0	0	1986	1709	902	1926	1358
0	2	1	1982	1704	896	1925	1354
0	1	1	1987	1710	902	1928	1358
0	0	1	1988	1709	902	1926	1352
0	0	0	1987	1708	900	1924	1355
1	0	0	1983	1705	895	1925	1356
0	0	0	1985	1706	898	1924	1350
0	0	0	1973	1705	897	1930	1358
0	0	0	1987	1709	902	1926	1357
0	2	0	1985	1708	902	1924	1355
0	0	0	1980	1701	894	1918	1346
0	0	1	1983	1704	900	1923	1353
0	0	2	1985	1706	900	1925	1354
0	2	2	1985	1707	902	1928	1359
1	0	0	1986	1707	903	1927	1357
2	0	2	1982	1702	893	1918	1349
0	1	0	1986	1708	900	1924	1357
0	1	1	1986	1709	900	1926	1356
0	3	4	1986	1709	901	1926	1357
0	1	1	1978	1703	900	1926	1357
0	0	0	1986	1707	902	1927	1356
0	2	1	1987	1707	898	1916	1353
1	0	1	1988	1708	900	1930	1360
1	3	0	1989	1712	903	1929	1359
0	0	1	1989	1710	908	1921	1353
1	0	0	1986	1709	899	1926	1358
1	0	0	1987	1709	901	1925	1358
0	1	2	1987	1708	901	1927	1356
0	0	0	1982	1702	894	1921	1351
2	0	0	1988	1709	900	1928	1358
1	0	0	1989	1709	900	1926	1358
0	1	1	1991	1710	901	1927	1358
0	1	1	1986	1706	895	1926	1355
2	0	0	1981	1701	891	1917	1353
0	0	0	1987	1708	900	1926	1355
0	2	4	1986	1708	899	1926	1354
2	0	0	1986	1704	892	1914	1352
1	4	2	1986	1707	899	1913	1350
0	0	0	1986	1708	900	1923	1355
0	1	0	1986	1707	900	1924	1356
2	0	3	1985	1706	899	1924	1353
1	3	0	1981	1700	895	1918	1347
0	1	0	1985	1707	900	1929	1357
0	0	0	1986	1710	903	1929	1358
0	2	0	1989	1711	901	1927	1355
0	1	0	1981	1699	896	1923	1351
0	1	0	1983	1707	898	1926	1354
0	0	0	1986	1707	901	1925	1354
0	0	0	1985	1707	899	1924	1354
0	1	2	1984	1705	898	1925	1354
0	0	0	1986	1707	900	1925	1355
0	3	2	1984	1706	900	1927	1357
1	3	4	1986	1710	902	1932	1359
0	0	0	1987	1711	903	1928	1356
2	0	0	1985	1702	896	1921	1349
1	1	1	1985	1703	894	1917	1346
0	1	0	1984	1705	898	1920	1354
0	0	0	1985	1705	898	1927	1355
0	0	0	1984	1707	900	1929	1358
0	2	4	1983	1702	897	1911	1347
2	0	1	1987	1708	900	1925	1356
1	0	0	1983	1707	898	1925	1355
0	1	2	1985	1707	900	1921	1355
0	0	0	1977	1700	897	1922	1353
0	0	1	1984	1706	899	1924	1354
0	0	0	1985	1707	899	1925	1350
0	0	5	1986	1706	900	1924	1355
1	0	1	1983	1703	900	1927	1356
0	0	0	1985	1709	902	1922	1353
0	0	0	1987	1710	902	1926	1355
2	0	1	1986	1708	902	1925	1356
1	0	0	1985	1706	902	1924	1354
2	0	0	1981	1700	892	1912	1349
0	1	0	1980	1701	893	1917	1347
0	0	0	1983	1706	903	1926	1357
0	0	0	1985	1708	902	1928	1358
0	3	6	1986	1709	901	1925	1356
0	0	0	1979	1699	892	1917	1346
0	0	4	1984	1706	899	1923	1354
0	0	0	1983	1705	899	1922	1355
0	0	0	1983	1705	898	1922	1353
1	0	3	1978	1702	897	1924	1353
0	0	0	1983	1705	899	1924	1354
0	0	3	1984	1706	897	1915	1352
0	1	2	1985	1707	899	1928	1357
0	0	0	1985	1709	903	1928	1358
0	2	2	1987	1709	895	1919	1351
0	1	3	1985	1707	901	1924	1356
0	1	1	1986	1705	900	1924	1356
0	2	1	1985	1706	899	1925	1355
0	0	0	1980	1699	890	1917	1349
0	0	0	1982	1702	895	1918	1351
0	0	0	1985	1707	896	1920	1354
0	2	5	1985	1708	901	1931	1359
0	0	0	1987	1710	904	1926	1357
0	3	5	1982	1703	893	1917	1350
0	0	0	1986	1708	900	1927	1356
0	2	2	1985	1707	899	1926	1356
0	1	6	1986	1707	898	1926	1354
0	0	2	1982	1704	897	1925	1352
0	1	0	1985	1707	899	1918	1354
0	2	2	1984	1701	896	1924	1354
2	0	4	1985	1707	899	1929	1358
0	2	5	1986	1709	905	1930	1358
0	0	0	1986	1706	899	1921	1351
0	1	0	1985	1709	901	1925	1357
1	0	2	1987	1708	900	1925	1357
1	0	0	1983	1707	901	1925	1357
0	0	0	1978	1701	893	1917	1349
0	0	0	1982	1706	897	1920	1351
0	0	0	1988	1709	901	1925	1355
1	0	6	1987	1708	901	1926	1357
0	1	0	1986	1707	900	1925	1353
1	0	2	1980	1699	893	1923	1351
0	0	0	1986	1708	899	1924	1355
0	0	5	1986	1708	899	1926	1349
0	0	2	1985	1707	900	1926	1356
1	0	0	1983	1705	900	1927	1358
1	0	4	1987	1709	902	1931	1355
1	0	2	1982	1707	900	1925	1356
2	0	2	1987	1709	902	1926	1357
1	1	0	1983	1708	901	1925	1355
2	0	2	1982	1703	896	1914	1349
1	3	2	1985	1707	900	1925	1356
0	0	0	1986	1706	901	1926	1357
1	0	2	1985	1709	900	1926	1355
0	1	0	1979	1701	891	1918	1354
1	0	3	1978	1700	894	1917	1348
2	0	3	1986	1707	898	1922	1355
0	0	3	1986	1706	898	1925	1355
0	1	0	1986	1706	900	1926	1354
1	3	2	1981	1703	899	1924	1355
0	0	0	1996	1715	906	1935	1362
1	0	2	1984	1705	899	1923	1353
1	4	1	1984	1705	899	1924	1353
0	0	0	1980	1701	893	1913	1346
0	1	1	1983	1705	901	1926	1356
2	0	6	1985	1707	901	1926	1354
0	0	1	1985	1706	901	1923	1353
2	0	3	1977	1698	888	1917	1347
0	1	2	1983	1704	898	1922	1353
0	0	0	1982	1704	900	1922	1351
0	1	0	1982	1704	896	1921	1352
1	0	1	1979	1701	896	1922	1351
0	1	1	1981	1704	898	1921	1353
0	0	0	1981	1701	898	1922	1352
0	0	0	1982	1703	899	1921	1354
0	0	0	1982	1705	899	1928	1358
0	0	0	1983	1704	898	1922	1348
0	0	3	1986	1710	900	1927	1357
0	3	0	1987	1708	902	1926	1356
0	0	0	1986	1706	900	1925	1356
0	0	0	1986	1708	901	1925	1357
0	1	0	1980	1701	892	1922	1350
0	0	2	1986	1710	902	1931	1359
1	0	5	1989	1713	902	1928	1356
2	0	1	1987	1708	900	1927	1355
0	3	0	1980	1700	891	1918	1354
0	1	0	1985	1706	900	1925	1355
0	0	0	1986	1707	899	1923	1354
1	0	4	1985	1706	899	1924	1355
0	2	0	1982	1704	900	1924	1355
0	0	6	1986	1707	899	1925	1353
0	0	0	1982	1705	901	1929	1358
1	0	2	1989	1710	903	1928	1357
0	2	0	1987	1709	900	1928	1356
0	0	1	1981	1702	893	1916	1348
0	0	4	1985	1706	900	1924	1355
1	1	0	1985	1707	900	1925	1355
0	2	1	1986	1709	902	1925	1357
0	0	0	1986	1708	900	1926	1355
1	0	0	1979	1699	892	1918	1349
2	3	0	1987	1706	900	1926	1355
1	3	0	1986	1708	899	1925	1354
1	3	1	1985	1706	901	1925	1356
0	1	0	1977	1702	897	1924	1355
1	3	1	1986	1709	901	1930	1360
0	0	0	1985	1710	902	1915	1356
1	0	5	1988	1710	900	1927	1357
0	0	0	1986	1707	897	1923	1356
1	1	0	1986	1706	896	1917	1348
0	1	0	1983	1705	898	1925	1355
0	0	1	1985	1707	899	1924	1355
0	0	2	1984	1706	898	1924	1354
1	3	0	1979	1699	895	1917	1347
0	1	0	1984	1707	898	1927	1358
0	0	0	1987	1709	903	1927	1355
0	1	0	1984	1707	898	1923	1353
0	1	1	1983	1705	897	1924	1352
0	1	0	1978	1699	889	1916	1351
3	0	2	1984	1707	901	1928	1357
0	0	3	1987	1710	901	1925	1356
0	1	0	1984	1707	901	1924	1356
1	2	1	1982	1705	897	1924	1354
1	4	1	1984	1707	899	1928	1355
0	1	2	1983	1695	895	1924	1353
0	3	1	1985	1706	897	1924	1355
0	2	1	1984	1706	900	1924	1355
2	3	0	1981	1700	895	1914	1349
0	0	4	1983	1706	901	1928	1359
0	0	4	1983	1710	902	1928	1358
0	0	0	1987	1708	902	1925	1355
2	0	3	1981	1700	889	1919	1348
0	0	0	1985	1706	900	1922	1355
1	0	1	1985	1706	899	1919	1355
2	0	0	1984	1704	898	1925	1356
2	0	3	1985	1707	903	1929	1358
0	1	0	1980	1704	901	1926	1355
1	0	2	1987	1709	902	1925	1356
1	3	0	1986	1708	900	1909	1351
1	0	2	1985	1707	900	1925	1356
0	1	0	1983	1705	899	1924	1354
0	2	0	1985	1705	898	1918	1350
0	1	0	1983	1704	897	1923	1353
0	4	2	1984	1705	899	1924	1354
0	0	3	1985	1706	901	1927	1357
1	1	0	1983	1704	894	1921	1350
0	0	0	1988	1709	903	1926	1356
0	1	0	1987	1708	901	1926	1357
2	0	1	1986	1708	900	1925	1356
1	0	2	1980	1701	894	1923	1354
0	0	0	1986	1708	900	1926	1356
0	0	0	1985	1708	901	1926	1349
0	0	6	1990	1712	903	1930	1360
0	4	4	1990	1712	902	1925	1356
0	0	5	1988	1709	903	1928	1357
0	0	0	1989	1711	902	1924	1358
1	2	2	1979	1700	898	1926	1356
0	0	2	1983	1703	898	1920	1350
1	3	0	1982	1702	897	1923	1351
1	4	0	1990	1713	903	1929	1359
0	0	0	1990	1710	903	1928	1356
2	0	3	1989	1710	900	1928	1356
1	3	0	1979	1702	896	1927	1354
0	1	0	1987	1707	901	1927	1357
1	0	1	1990	1711	902	1929	1357
1	0	5	1990	1710	902	1928	1356
1	0	6	1987	1709	901	1926	1357
1	0	0	1987	1709	901	1921	1354
1	0	3	1986	1709	900	1927	1357
2	0	5	1987	1708	899	1927	1357
0	1	0	1986	1708	901	1926	1356
0	1	0	1983	1702	894	1918	1349
3	0	2	1989	1709	901	1932	1359
0	0	0	1989	1713	904	1931	1360
0	1	1	1990	1711	903	1928	1358
0	0	0	1983	1702	896	1925	1354
0	0	0	1979	1701	894	1920	1352
0	2	0	1986	1709	901	1926	1358
0	1	0	1987	1709	900	1928	1359
0	0	3	1987	1709	903	1931	1359
0	0	0	1987	1711	894	1930	1358
