# Supplementary material for: Assisting hand gesture classification and rehabilitation assessment via sEMG and finger motion data
Source: Front Bioeng Biotechnol. 2026 Jan 8;13:1751763. doi: 10.3389/fbioe.2025.1751763 (PMC12823985; doi:10.3389/fbioe.2025.1751763)
Supplement: Supplementary file 1 [file DataSheet1.zip › dataset/function 0/2/5/4.csv]

channel_2	channel_3	channel_6	pinky	ring finger	middle finger	forefinger	thumb
0	0	0	1994	1718	907	1936	1360
0	2	0	1993	1714	903	1933	1361
0	1	0	1990	1713	903	1936	1360
1	2	1	1996	1717	905	1939	1365
0	1	0	1997	1719	908	1941	1365
1	0	0	1995	1720	906	1937	1363
1	3	2	1991	1709	896	1931	1356
0	2	2	1996	1714	906	1936	1361
0	1	2	1995	1717	903	1930	1355
1	2	5	1995	1715	904	1937	1362
0	1	0	1985	1710	896	1930	1358
2	0	2	1995	1716	903	1937	1361
0	1	0	1993	1714	903	1938	1364
0	3	3	1997	1719	908	1939	1365
0	1	0	1996	1718	905	1936	1362
0	0	2	1991	1713	903	1937	1361
0	1	0	1995	1716	899	1932	1360
0	2	1	1995	1716	905	1937	1363
1	0	3	1993	1714	903	1934	1359
0	0	2	1993	1714	904	1934	1361
0	0	1	1986	1713	903	1933	1359
0	0	1	1990	1714	899	1926	1355
0	3	1	1991	1714	901	1935	1359
2	0	0	1992	1714	902	1936	1361
0	0	2	1993	1715	906	1939	1363
0	3	2	1990	1711	899	1929	1354
0	1	3	1989	1716	905	1936	1361
0	1	0	1990	1709	901	1933	1359
0	0	0	1994	1714	903	1935	1361
0	0	0	1992	1715	904	1936	1362
0	1	0	1985	1708	898	1935	1359
0	0	0	1994	1718	906	1936	1363
0	0	0	1992	1716	906	1934	1361
0	0	0	1994	1715	903	1934	1359
0	1	3	1990	1712	901	1933	1360
1	0	0	1993	1708	902	1935	1361
2	0	0	1990	1714	904	1934	1361
0	0	1	1991	1713	904	1936	1360
0	0	1	1992	1714	904	1934	1361
2	0	0	1989	1709	900	1928	1355
0	0	0	1995	1718	906	1936	1363
0	0	1	1994	1716	906	1935	1358
0	0	0	1993	1714	904	1934	1360
0	1	3	1987	1708	895	1927	1353
0	4	0	1992	1714	904	1934	1360
0	1	0	1988	1710	902	1932	1358
0	0	0	1991	1714	903	1935	1361
0	0	0	1994	1716	905	1934	1360
0	1	2	1987	1707	899	1931	1358
0	1	2	1989	1714	903	1933	1352
0	0	3	1990	1712	903	1933	1360
0	2	1	1990	1713	903	1933	1359
1	0	4	1990	1709	903	1933	1358
0	3	1	1989	1710	903	1927	1355
0	1	0	1991	1713	904	1937	1362
0	0	5	1993	1717	905	1938	1361
0	0	0	1991	1716	904	1934	1360
0	1	1	1988	1704	897	1927	1352
0	1	2	1991	1713	902	1931	1359
0	0	0	1991	1713	900	1922	1358
0	1	1	1991	1712	906	1937	1360
2	0	0	1988	1709	899	1930	1358
0	1	1	1992	1714	904	1934	1360
0	0	0	1990	1711	903	1933	1358
1	0	0	1991	1713	905	1933	1358
0	0	1	1990	1712	903	1932	1358
0	2	0	1983	1709	900	1933	1360
0	1	0	1990	1714	897	1929	1360
0	0	2	1992	1715	906	1935	1359
0	0	2	1991	1714	905	1933	1359
0	1	0	1989	1711	906	1937	1362
0	1	0	1989	1712	903	1931	1359
1	0	1	1989	1712	902	1931	1359
0	4	0	1989	1711	903	1931	1359
1	0	1	1983	1703	895	1916	1353
0	1	1	1989	1711	903	1931	1359
0	0	0	1989	1712	905	1933	1362
0	0	0	1992	1715	905	1932	1357
2	0	0	1988	1711	901	1931	1358
1	0	0	1990	1711	903	1931	1357
0	1	2	1989	1711	901	1931	1357
0	0	1	1988	1709	902	1930	1357
0	0	0	1987	1711	901	1929	1356
0	1	1	1985	1703	894	1917	1351
0	1	0	1989	1710	901	1929	1358
0	2	1	1987	1710	904	1934	1361
0	0	0	1991	1714	903	1932	1358
0	2	2	1984	1705	897	1921	1350
2	0	2	1987	1711	901	1929	1357
0	0	0	1985	1710	902	1928	1357
0	2	1	1987	1708	899	1930	1356
0	0	0	1985	1709	903	1933	1362
0	0	0	1985	1706	900	1930	1357
2	0	0	1990	1713	903	1930	1357
1	0	0	1988	1711	902	1931	1357
0	0	1	1985	1711	902	1930	1358
3	0	4	1986	1707	901	1929	1356
0	0	0	1986	1709	902	1931	1353
0	0	0	1987	1708	903	1926	1356
0	1	0	1987	1709	901	1930	1358
0	0	1	1987	1709	900	1932	1358
0	2	1	1986	1707	897	1927	1353
0	1	1	1990	1714	904	1930	1359
0	1	1	1990	1712	903	1926	1355
0	0	1	1987	1711	900	1931	1357
0	1	3	1978	1703	894	1919	1352
0	0	0	1988	1707	900	1929	1358
0	0	4	1988	1711	901	1930	1357
0	0	1	1985	1708	901	1929	1356
0	0	0	1988	1710	902	1930	1358
0	0	2	1981	1706	899	1929	1353
0	3	2	1984	1710	900	1924	1356
0	2	4	1987	1711	902	1933	1360
0	0	0	1989	1711	905	1935	1360
0	1	2	1990	1713	903	1925	1359
0	0	0	1988	1711	898	1919	1353
0	0	0	1988	1711	902	1931	1358
0	0	2	1989	1711	902	1929	1358
0	2	0	1988	1711	902	1930	1357
0	2	2	1983	1703	896	1923	1352
0	0	3	1988	1711	901	1931	1358
0	0	5	1989	1711	897	1929	1357
0	0	0	1989	1713	903	1936	1361
0	1	0	1984	1707	894	1931	1358
0	0	1	1992	1714	904	1931	1359
0	3	1	1988	1710	902	1930	1358
0	0	2	1987	1710	902	1928	1358
0	3	2	1989	1710	901	1930	1359
1	0	2	1986	1709	899	1931	1357
0	1	0	1989	1706	901	1936	1360
0	0	0	1991	1714	905	1933	1360
0	0	1	1991	1713	904	1932	1359
0	0	0	1987	1711	901	1929	1357
0	1	0	1985	1705	895	1924	1352
0	1	0	1988	1711	901	1930	1358
0	0	0	1989	1711	902	1930	1354
0	0	0	1989	1711	903	1931	1358
1	4	0	1983	1704	893	1923	1349
2	0	5	1988	1712	902	1933	1360
0	0	0	1982	1710	904	1934	1361
3	0	5	1991	1716	905	1933	1360
2	0	0	1983	1709	901	1928	1357
0	0	5	1991	1711	900	1919	1355
0	0	1	1988	1711	902	1930	1353
0	0	2	1985	1710	901	1930	1356
0	0	3	1989	1712	903	1934	1362
2	2	2	1989	1713	906	1934	1361
1	3	1	1983	1707	901	1927	1356
0	0	2	1992	1715	905	1933	1360
2	0	5	1992	1712	902	1927	1359
0	2	2	1990	1712	902	1931	1359
0	1	0	1984	1705	893	1924	1352
0	0	2	1989	1712	902	1931	1357
2	0	0	1989	1711	895	1926	1355
1	0	1	1991	1710	902	1931	1357
0	1	3	1983	1704	895	1929	1354
0	1	0	1988	1711	902	1934	1357
0	1	1	1988	1713	902	1934	1360
0	0	0	1993	1714	904	1932	1358
2	0	4	1988	1710	903	1931	1357
0	4	5	1981	1707	901	1927	1353
1	3	1	1987	1703	896	1929	1354
1	3	2	1987	1709	903	1933	1361
0	0	3	1990	1714	905	1934	1358
0	0	2	1988	1711	904	1930	1356
1	5	0	1984	1705	896	1921	1349
1	1	0	1987	1712	904	1931	1362
0	0	3	1991	1714	904	1928	1360
0	1	0	1986	1705	895	1929	1356
0	4	1	1991	1712	903	1930	1358
0	0	0	1990	1712	903	1932	1359
0	0	1	1991	1711	901	1933	1358
0	3	0	1988	1710	902	1931	1359
0	0	0	1989	1712	902	1932	1356
0	1	0	1989	1715	905	1935	1362
2	0	3	1992	1715	905	1933	1361
0	1	0	1992	1713	903	1932	1359
0	0	2	1988	1706	898	1924	1352
0	2	2	1990	1711	903	1931	1358
0	3	2	1989	1709	901	1934	1357
0	0	0	1987	1713	903	1930	1359
0	0	0	1981	1702	894	1922	1353
0	0	2	1989	1711	902	1930	1359
0	0	4	1988	1711	901	1930	1359
0	0	0	1991	1713	906	1935	1361
0	0	2	1989	1711	903	1933	1357
1	4	0	1984	1708	900	1930	1357
0	1	0	1989	1712	902	1926	1357
1	1	0	1988	1712	901	1929	1356
2	1	1	1989	1711	903	1931	1358
0	0	1	1988	1712	903	1934	1362
0	2	1	1990	1714	898	1927	1355
0	0	0	1991	1714	903	1931	1359
0	0	0	1991	1713	904	1931	1359
1	3	0	1989	1711	903	1931	1359
0	0	0	1983	1705	893	1925	1350
0	0	2	1988	1712	901	1932	1358
0	0	0	1987	1707	900	1931	1358
0	1	0	1989	1711	902	1933	1359
2	3	0	1983	1703	899	1930	1357
0	0	2	1989	1711	902	1923	1352
0	1	0	1989	1711	901	1934	1359
1	4	0	1991	1715	905	1935	1361
2	0	3	1988	1711	902	1932	1361
0	0	2	1988	1711	903	1936	1360
0	0	0	1989	1714	904	1933	1357
1	1	0	1991	1713	902	1933	1360
0	0	2	1989	1712	901	1931	1359
1	3	0	1989	1710	900	1931	1358
0	1	0	1984	1705	896	1923	1351
1	0	2	1989	1713	902	1930	1359
0	1	0	1989	1711	902	1924	1355
0	0	0	1987	1712	904	1934	1361
0	0	1	1983	1706	900	1929	1355
2	0	1	1992	1713	905	1932	1359
0	2	0	1989	1715	900	1931	1359
0	1	0	1989	1710	903	1930	1357
0	1	1	1985	1709	901	1930	1358
0	3	1	1990	1706	900	1930	1357
0	0	2	1989	1711	900	1932	1358
0	0	4	1989	1712	902	1930	1358
0	1	0	1991	1713	902	1927	1358
1	2	2	1988	1711	901	1930	1358
0	1	0	1989	1709	899	1925	1350
0	1	0	1988	1711	907	1930	1359
0	1	0	1989	1711	903	1931	1358
1	0	2	1989	1709	902	1930	1358
0	0	1	1984	1704	895	1927	1352
0	1	0	1991	1714	903	1936	1362
3	0	0	1993	1709	902	1932	1358
1	2	3	1990	1712	903	1932	1357
0	1	2	1984	1704	900	1931	1358
0	0	3	1990	1713	900	1924	1353
1	2	0	1989	1713	903	1932	1359
0	0	0	1991	1713	902	1932	1359
0	1	0	1988	1712	899	1931	1359
0	1	0	1988	1712	902	1928	1356
0	0	1	1990	1715	905	1938	1362
0	0	3	1992	1716	903	1933	1360
1	3	0	1992	1713	903	1934	1360
0	0	5	1990	1712	901	1931	1361
0	0	1	1987	1705	900	1923	1351
3	0	2	1990	1712	902	1933	1361
0	0	3	1990	1716	905	1926	1355
0	0	2	1994	1717	904	1935	1362
1	2	0	1986	1708	899	1924	1355
1	3	0	1990	1712	901	1933	1360
0	0	2	1989	1711	901	1931	1360
0	0	0	1989	1713	903	1931	1360
1	0	0	1987	1710	900	1931	1359
0	0	3	1990	1707	898	1931	1359
0	1	0	1990	1712	902	1934	1362
1	1	0	1991	1714	904	1938	1363
2	4	0	1993	1716	906	1934	1361
0	4	2	1988	1708	892	1923	1355
0	0	2	1990	1714	904	1932	1360
0	2	0	1991	1713	904	1932	1355
0	0	2	1991	1712	904	1933	1361
1	0	1	1991	1714	906	1938	1363
1	4	0	1989	1711	898	1929	1355
1	1	0	1991	1715	904	1934	1361
0	2	0	1988	1705	900	1933	1359
3	0	2	1992	1715	904	1930	1357
0	0	0	1992	1714	903	1933	1359
2	0	2	1993	1715	903	1935	1361
1	2	0	1993	1715	906	1939	1364
0	0	2	1994	1717	907	1936	1363
0	0	3	1991	1711	900	1927	1355
0	0	0	1992	1713	905	1934	1361
0	1	0	1991	1715	903	1935	1359
1	2	2	1991	1713	903	1932	1360
0	0	0	1984	1708	898	1927	1355
0	0	0	1992	1714	903	1931	1361
0	1	0	1992	1713	902	1934	1360
1	0	4	1991	1713	904	1937	1364
2	0	0	1988	1713	903	1937	1362
0	1	0	1995	1717	904	1933	1362
1	0	0	1994	1715	903	1933	1361
0	1	2	1992	1715	904	1934	1355
0	1	0	1992	1714	905	1933	1360
0	1	0	1989	1711	899	1928	1353
2	0	3	1990	1712	901	1931	1357
0	0	0	1995	1717	906	1932	1362
0	3	1	1994	1715	905	1930	1359
2	0	0	1991	1716	904	1934	1358
1	1	0	1983	1707	898	1923	1356
0	0	0	1993	1714	903	1932	1359
0	1	0	1993	1711	901	1934	1360
2	0	0	1992	1713	904	1935	1360
0	1	0	1985	1705	899	1934	1357
0	1	0	1992	1714	903	1936	1359
1	2	0	1992	1714	903	1934	1360
2	0	4	1992	1714	905	1937	1364
0	1	0	1992	1717	907	1938	1363
2	0	2	1995	1716	902	1929	1358
1	1	0	1991	1715	905	1935	1361
1	1	0	1993	1715	902	1934	1358
0	0	0	1992	1714	905	1933	1360
1	4	1	1988	1709	895	1926	1354
1	1	2	1989	1711	901	1931	1356
1	4	0	1995	1717	906	1936	1362
0	2	0	1994	1716	902	1927	1359
0	1	5	1992	1715	905	1934	1361
0	0	2	1987	1707	895	1925	1356
0	0	5	1992	1714	904	1933	1359
0	2	1	1991	1713	904	1934	1360
0	0	0	1993	1715	903	1933	1361
0	0	0	1991	1712	902	1937	1363
1	4	3	1992	1713	906	1938	1362
0	0	2	1995	1717	905	1933	1362
0	1	0	1993	1715	904	1929	1362
1	0	0	1992	1715	900	1934	1360
1	2	2	1987	1709	899	1925	1353
0	0	1	1992	1714	903	1935	1360
1	4	2	1991	1714	904	1935	1354
1	0	2	1991	1713	903	1934	1361
1	2	2	1986	1706	899	1927	1356
0	1	1	1986	1707	899	1929	1354
1	2	1	1991	1714	904	1934	1361
0	0	3	1987	1711	902	1933	1359
1	1	2	1990	1711	903	1934	1360
1	2	4	1986	1710	900	1932	1359
0	1	0	1992	1714	899	1932	1361
2	0	2	1993	1716	905	1937	1361
0	1	0	1993	1717	906	1935	1361
0	1	0	1992	1714	904	1934	1360
0	0	0	1991	1711	897	1921	1351
1	2	1	1992	1713	902	1931	1359
0	1	2	1992	1713	905	1933	1360
1	3	2	1991	1713	904	1934	1360
0	0	1	1985	1706	898	1925	1351
0	3	2	1993	1715	904	1939	1363
2	0	5	1984	1713	905	1937	1360
1	0	2	1994	1716	906	1934	1362
0	2	0	1983	1709	901	1933	1359
0	3	2	1989	1708	902	1934	1360
1	2	0	1993	1714	905	1933	1354
0	2	0	1991	1713	902	1933	1360
0	0	4	1993	1714	902	1934	1361
0	1	2	1991	1714	904	1934	1359
3	0	0	1989	1711	902	1928	1355
2	0	2	1990	1713	904	1934	1361
0	0	0	1991	1714	903	1935	1362
1	0	5	1991	1715	906	1936	1363
0	1	5	1986	1711	901	1928	1356
2	0	2	1995	1717	904	1935	1358
1	3	1	1992	1715	897	1932	1359
0	2	1	1990	1714	903	1933	1360
0	1	1	1987	1707	898	1933	1358
0	1	0	1992	1714	902	1934	1353
0	1	0	1991	1713	904	1934	1359
0	0	1	1991	1714	903	1934	1359
0	0	0	1990	1713	902	1938	1363
0	1	0	1988	1712	901	1934	1359
0	0	2	1992	1705	902	1932	1358
0	0	0	1991	1711	897	1933	1360
0	2	2	1991	1714	902	1934	1360
0	1	0	1991	1713	904	1932	1359
2	0	2	1990	1713	903	1932	1359
0	1	0	1992	1716	906	1934	1361
0	0	0	1993	1715	904	1932	1360
0	1	0	1987	1706	899	1933	1357
1	4	1	1990	1712	903	1933	1358
0	0	1	1990	1713	901	1932	1359
0	0	4	1986	1713	903	1932	1358
0	0	0	1988	1711	901	1931	1358
0	0	1	1989	1711	902	1930	1354
0	1	1	1990	1711	903	1935	1361
0	1	0	1991	1716	906	1935	1362
1	0	2	1992	1716	904	1932	1360
1	0	3	1986	1707	895	1922	1352
0	0	0	1989	1712	901	1933	1358
0	1	0	1989	1711	903	1926	1356
0	0	2	1989	1711	903	1930	1358
1	0	2	1983	1705	895	1924	1354
0	1	1	1989	1711	902	1931	1358
1	0	0	1990	1711	902	1935	1360
0	1	6	1988	1711	902	1931	1354
0	0	0	1989	1711	902	1931	1357
0	0	0	1986	1707	902	1931	1358
0	0	0	1990	1713	901	1931	1358
0	0	0	1988	1713	902	1931	1358
1	0	1	1990	1714	903	1931	1358
0	1	0	1989	1711	902	1931	1358
0	3	0	1989	1709	897	1923	1352
1	0	3	1989	1711	901	1931	1357
0	0	0	1989	1711	903	1932	1358
0	0	5	1989	1711	902	1929	1358
0	0	0	1984	1703	897	1928	1355
0	1	2	1991	1714	904	1935	1359
0	0	0	1990	1712	901	1932	1357
0	0	0	1990	1713	903	1931	1358
0	1	1	1982	1700	898	1929	1355
0	0	1	1990	1711	902	1928	1356
1	0	5	1989	1711	901	1931	1356
0	0	0	1987	1710	902	1931	1359
1	0	3	1990	1714	904	1934	1360
0	1	0	1989	1710	902	1931	1356
0	1	0	1986	1709	901	1930	1354
0	0	0	1989	1714	900	1931	1357
0	0	0	1988	1712	900	1931	1358
0	1	0	1988	1711	903	1930	1358
0	1	0	1984	1706	895	1918	1352
0	0	4	1988	1711	902	1929	1358
0	0	3	1988	1710	902	1930	1356
2	0	1	1990	1712	907	1933	1361
0	0	2	1984	1706	899	1925	1350
0	3	1	1991	1713	903	1929	1359
0	0	0	1987	1710	895	1931	1357
0	1	0	1989	1711	901	1932	1356
0	1	0	1983	1708	899	1929	1355
0	0	5	1989	1710	898	1929	1356
0	0	2	1988	1710	903	1932	1357
0	0	0	1990	1714	903	1933	1359
0	1	0	1991	1713	904	1931	1357
0	0	0	1988	1711	902	1930	1357
0	1	0	1986	1709	901	1927	1352
0	0	4	1989	1711	901	1931	1354
1	0	0	1989	1711	903	1930	1358
0	0	0	1988	1711	903	1931	1357
0	0	3	1984	1706	896	1925	1348
0	0	2	1989	1710	901	1934	1361
0	1	0	1989	1711	904	1926	1358
0	0	2	1986	1708	901	1933	1358
2	0	5	1985	1707	898	1923	1357
0	1	0	1992	1714	905	1931	1360
2	0	2	1989	1711	899	1931	1358
0	3	2	1990	1712	902	1932	1358
0	0	1	1987	1710	900	1932	1356
0	0	0	1986	1704	900	1930	1357
0	0	5	1986	1713	903	1928	1359
0	1	1	1991	1714	903	1933	1359
1	0	2	1992	1713	904	1931	1359
0	2	1	1989	1712	903	1932	1358
0	1	0	1988	1708	893	1925	1352
0	1	0	1989	1712	901	1932	1359
0	2	1	1989	1712	903	1929	1359
0	1	0	1989	1712	902	1933	1359
2	0	2	1981	1704	892	1931	1354
0	0	5	1990	1714	905	1936	1359
1	1	1	1985	1708	903	1932	1357
0	3	0	1992	1713	904	1931	1359
0	0	2	1980	1708	900	1932	1357
0	0	2	1990	1713	901	1919	1354
1	3	1	1988	1710	902	1932	1357
0	2	2	1989	1712	903	1930	1359
0	0	4	1988	1711	902	1932	1360
0	1	0	1988	1711	898	1927	1354
0	0	3	1992	1714	907	1936	1363
1	1	0	1990	1712	902	1933	1358
1	0	2	1990	1712	903	1933	1360
2	0	0	1989	1711	903	1930	1358
0	1	0	1985	1701	895	1924	1353
0	1	0	1990	1712	901	1935	1361
0	0	0	1986	1709	900	1932	1358
0	1	0	1981	1706	901	1931	1356
1	0	1	1988	1711	900	1931	1358
2	0	0	1989	1713	903	1935	1360
0	0	0	1991	1715	905	1934	1360
1	3	2	1990	1712	902	1931	1359
0	1	1	1989	1711	900	1921	1352
2	0	0	1989	1711	903	1930	1358
0	1	0	1988	1711	903	1931	1359
1	4	2	1989	1711	902	1930	1356
1	1	3	1985	1703	900	1924	1351
1	2	0	1987	1711	903	1930	1359
1	5	3	1988	1710	901	1935	1361
0	1	1	1991	1713	905	1934	1360
0	3	1	1985	1708	901	1929	1358
0	2	2	1990	1714	902	1925	1358
1	1	0	1989	1711	901	1931	1358
2	0	0	1989	1711	903	1931	1357
2	0	0	1988	1709	902	1930	1357
0	0	0	1986	1708	902	1931	1357
2	0	1	1987	1709	902	1933	1356
1	1	0	1989	1712	904	1936	1361
0	0	2	1992	1714	904	1932	1358
0	0	3	1990	1712	902	1932	1358
1	1	0	1986	1706	897	1926	1351
1	2	0	1988	1711	902	1930	1357
0	0	3	1989	1711	901	1925	1354
0	1	0	1987	1711	903	1931	1357
0	0	1	1983	1704	895	1925	1354
2	0	2	1988	1711	901	1935	1361
1	4	2	1989	1714	906	1934	1361
0	0	0	1990	1712	904	1931	1359
0	0	2	1988	1710	901	1930	1358
1	2	0	1987	1709	901	1930	1358
1	2	2	1988	1707	901	1929	1357
1	2	1	1989	1711	901	1931	1358
1	3	0	1988	1711	902	1933	1359
2	0	0	1990	1713	903	1932	1359
1	0	0	1988	1709	896	1922	1352
0	3	2	1989	1712	903	1930	1358
1	4	2	1989	1711	902	1930	1357
0	0	3	1988	1712	901	1929	1356
1	0	0	1982	1700	896	1923	1349
0	1	1	1989	1710	903	1931	1355
0	1	0	1981	1707	901	1933	1359
2	0	1	1989	1713	904	1936	1359
1	2	2	1984	1710	903	1931	1357
0	1	1	1989	1712	897	1925	1356
2	0	5	1988	1710	901	1929	1358
0	0	0	1988	1710	902	1931	1357
0	1	0	1987	1709	902	1931	1360
0	0	0	1987	1711	899	1921	1352
2	0	5	1988	1711	900	1934	1357
1	2	0	1989	1710	902	1933	1360
0	1	0	1990	1713	904	1933	1359
1	2	0	1989	1710	901	1931	1358
2	0	0	1981	1703	896	1917	1351
0	0	0	1988	1710	903	1929	1357
0	0	0	1989	1710	900	1925	1356
0	0	0	1990	1712	903	1932	1358
2	0	0	1983	1705	894	1928	1354
1	0	0	1990	1709	901	1932	1358
0	0	0	1987	1710	902	1931	1357
1	0	0	1989	1711	903	1934	1358
0	0	0	1986	1711	900	1932	1358
0	3	0	1984	1705	902	1934	1361
0	0	0	1990	1713	905	1935	1359
0	3	5	1992	1714	904	1932	1359
1	0	6	1990	1713	903	1931	1358
0	1	0	1985	1706	895	1923	1351
0	0	2	1989	1711	903	1931	1358
0	0	0	1988	1711	903	1931	1354
0	0	0	1989	1712	902	1931	1358
0	1	0	1989	1714	905	1934	1359
0	0	0	1985	1704	898	1920	1349
2	0	4	1990	1712	903	1931	1358
1	0	5	1989	1703	898	1929	1357
0	1	0	1988	1711	901	1931	1358
1	3	0	1982	1700	898	1929	1355
0	1	0	1989	1710	902	1927	1351
