# Supplementary material for: Assisting hand gesture classification and rehabilitation assessment via sEMG and finger motion data
Source: Front Bioeng Biotechnol. 2026 Jan 8;13:1751763. doi: 10.3389/fbioe.2025.1751763 (PMC12823985; doi:10.3389/fbioe.2025.1751763)
Supplement: Supplementary file 1 [file DataSheet1.zip › dataset/function 0/2/5/5.csv]

channel_2	channel_3	channel_6	pinky	ring finger	middle finger	forefinger	thumb
2	0	0	1988	1711	903	1930	1358
1	0	0	1992	1710	897	1928	1356
2	0	0	1995	1717	906	1932	1360
0	1	2	1997	1719	907	1937	1363
1	0	1	1996	1718	904	1937	1363
0	1	2	1996	1716	905	1936	1362
0	0	3	1990	1708	897	1928	1357
3	0	0	1991	1713	905	1939	1365
0	4	3	1996	1719	908	1937	1365
0	0	0	1997	1718	905	1937	1363
2	0	0	1990	1707	900	1936	1361
0	0	0	1996	1717	903	1936	1362
0	1	1	1996	1717	903	1937	1362
0	0	0	1994	1716	904	1930	1363
0	0	0	1994	1714	902	1936	1361
1	0	4	1995	1714	904	1932	1357
0	3	3	1996	1715	904	1938	1361
0	2	2	1995	1719	908	1940	1365
2	0	1	1997	1720	905	1937	1364
0	0	0	1992	1709	896	1922	1355
2	0	2	1992	1711	898	1929	1353
2	0	0	1993	1714	900	1935	1362
0	1	1	1995	1716	905	1936	1362
0	1	2	1996	1716	903	1938	1365
0	1	2	1990	1713	903	1930	1358
0	0	0	1998	1719	906	1937	1363
1	4	2	1996	1717	906	1935	1362
2	0	6	1995	1715	903	1934	1363
0	3	2	1992	1714	903	1934	1360
1	0	2	1993	1714	903	1933	1362
0	0	0	1995	1714	902	1937	1363
1	1	0	1995	1715	905	1936	1363
2	0	0	1993	1715	905	1937	1364
0	0	0	1995	1712	900	1929	1359
0	0	0	1998	1717	905	1937	1363
0	0	0	1997	1718	905	1935	1364
1	0	2	1996	1717	904	1936	1361
0	0	3	1988	1708	899	1928	1355
0	2	2	1990	1709	898	1931	1355
0	2	5	1994	1714	904	1936	1364
0	1	2	1996	1719	909	1941	1364
0	2	1	1997	1719	907	1936	1363
1	2	1	1990	1711	902	1935	1361
0	2	0	1995	1715	906	1927	1359
0	1	0	1995	1716	905	1935	1363
1	0	2	1995	1714	904	1933	1361
1	0	5	1994	1714	900	1935	1363
0	1	1	1993	1714	903	1929	1354
0	2	0	1994	1716	906	1924	1360
0	0	0	1994	1716	906	1940	1366
1	0	1	1993	1713	902	1935	1364
0	1	2	1988	1707	899	1926	1359
0	0	1	1995	1717	908	1937	1363
0	1	2	1997	1718	906	1936	1362
0	0	0	1996	1717	904	1936	1362
0	0	0	1990	1709	901	1934	1361
0	1	2	1989	1707	896	1930	1358
0	3	2	1993	1716	906	1941	1364
0	1	0	1997	1719	906	1938	1363
0	0	2	1997	1719	905	1937	1362
0	2	2	1994	1713	905	1935	1362
1	0	6	1992	1712	902	1935	1359
0	1	0	1995	1716	905	1936	1362
0	4	1	1995	1716	907	1937	1360
0	1	0	1994	1717	906	1936	1362
1	0	4	1989	1707	901	1925	1357
0	2	4	1991	1713	906	1939	1365
1	0	0	1997	1719	908	1937	1364
0	0	0	1997	1718	907	1935	1363
0	1	0	1989	1705	899	1930	1360
0	1	2	1994	1716	904	1936	1363
0	3	0	1995	1716	907	1935	1364
2	0	1	1995	1716	905	1935	1363
1	1	0	1992	1715	904	1935	1362
0	1	0	1992	1714	905	1934	1361
2	0	0	1995	1716	897	1930	1359
0	0	0	1995	1715	904	1936	1362
0	0	0	1995	1717	903	1937	1362
1	0	0	1993	1716	903	1935	1363
0	1	2	1993	1715	899	1928	1356
0	4	2	1994	1715	906	1919	1358
1	0	0	1994	1716	905	1939	1366
0	1	5	1996	1718	909	1937	1365
0	1	2	1992	1711	900	1928	1356
2	0	0	1995	1716	904	1941	1362
0	0	0	1995	1715	905	1936	1363
1	0	0	1994	1712	906	1936	1362
0	1	5	1990	1707	899	1934	1361
0	1	2	1994	1715	905	1926	1351
0	1	6	1996	1717	905	1934	1364
0	1	4	1995	1717	907	1939	1366
2	0	0	1996	1716	907	1939	1363
2	0	0	1993	1714	904	1938	1365
0	2	4	1984	1713	906	1939	1362
0	4	1	1998	1719	907	1937	1363
0	0	0	1996	1718	905	1935	1364
0	1	1	1995	1716	906	1935	1363
0	0	0	1996	1719	907	1935	1358
0	2	3	1994	1715	904	1934	1362
0	3	6	1995	1715	904	1935	1361
0	1	0	1986	1708	902	1934	1360
1	0	0	1994	1714	904	1932	1361
0	1	2	1994	1715	904	1938	1365
0	2	5	1995	1718	908	1938	1363
0	0	0	1996	1718	907	1936	1362
0	1	0	1996	1716	903	1928	1357
0	0	0	1994	1716	904	1933	1360
0	2	6	1993	1715	904	1934	1362
0	0	1	1993	1713	904	1934	1361
1	0	0	1989	1707	898	1925	1356
0	0	1	1993	1714	904	1934	1361
1	4	5	1995	1716	904	1937	1365
0	0	0	1996	1716	906	1939	1364
0	4	4	1992	1710	900	1934	1360
0	0	1	1995	1715	900	1934	1358
0	1	4	1995	1714	903	1934	1358
0	0	0	1989	1715	905	1934	1361
0	0	0	1993	1714	904	1937	1364
0	3	7	1992	1716	907	1937	1363
0	0	0	1995	1718	905	1932	1359
0	0	0	1996	1717	903	1931	1361
0	2	3	1993	1715	903	1935	1362
2	0	0	1993	1714	905	1935	1361
0	0	0	1989	1709	899	1914	1356
0	0	0	1990	1711	902	1933	1361
1	0	2	1993	1714	904	1930	1361
1	0	0	1993	1715	905	1935	1364
2	0	0	1989	1709	899	1928	1356
0	1	0	1997	1716	909	1937	1365
0	1	0	1993	1717	903	1935	1362
0	2	2	1993	1715	905	1935	1361
0	2	2	1991	1712	902	1934	1360
0	1	2	1992	1712	901	1933	1359
0	0	2	1993	1714	905	1932	1360
0	1	1	1996	1718	907	1935	1362
0	1	2	1995	1716	906	1935	1362
1	0	0	1993	1714	904	1932	1360
0	1	0	1992	1714	900	1927	1355
1	0	0	1992	1715	901	1927	1360
1	4	1	1994	1715	904	1930	1362
2	0	4	1994	1715	904	1934	1361
2	0	0	1987	1708	897	1926	1353
0	3	3	1992	1714	903	1934	1361
0	0	1	1992	1714	902	1933	1362
0	0	0	1993	1714	904	1934	1361
0	2	0	1986	1705	900	1931	1352
0	1	5	1993	1714	901	1929	1357
1	0	0	1993	1713	905	1937	1365
2	0	6	1994	1718	907	1936	1363
0	0	2	1995	1716	906	1930	1362
1	0	0	1991	1712	902	1924	1356
0	2	0	1990	1714	903	1932	1358
1	0	6	1994	1713	903	1932	1361
0	0	0	1990	1711	902	1932	1361
0	1	2	1992	1714	905	1936	1365
0	0	0	1991	1709	899	1927	1355
0	0	0	1988	1711	902	1933	1361
0	0	0	1995	1714	902	1934	1360
0	1	1	1994	1712	903	1934	1360
0	1	2	1988	1707	897	1925	1354
1	0	3	1991	1712	903	1933	1361
0	1	0	1993	1713	903	1933	1360
1	0	4	1992	1713	902	1932	1360
0	0	0	1989	1712	900	1935	1362
0	1	1	1992	1706	898	1936	1363
1	0	4	1995	1717	905	1934	1362
1	0	3	1995	1716	903	1933	1360
0	1	0	1992	1714	902	1933	1360
0	2	2	1990	1709	897	1925	1354
0	1	0	1993	1709	895	1930	1358
0	3	1	1992	1713	905	1922	1359
1	0	0	1993	1715	907	1936	1363
0	2	0	1995	1717	906	1933	1361
0	0	0	1985	1707	896	1919	1351
0	3	5	1991	1713	903	1932	1359
0	1	0	1995	1714	904	1933	1361
0	0	0	1993	1714	902	1934	1359
1	0	0	1988	1706	898	1932	1359
0	0	1	1993	1713	903	1931	1356
0	0	1	1991	1714	905	1933	1361
0	1	1	1991	1714	905	1937	1364
0	2	1	1992	1714	906	1936	1362
0	2	0	1991	1712	905	1932	1355
0	0	0	1995	1717	907	1934	1357
0	3	0	1996	1716	906	1932	1362
0	1	0	1992	1714	904	1933	1360
0	1	2	1986	1709	898	1925	1354
0	0	0	1982	1709	900	1931	1360
0	0	3	1991	1704	896	1931	1358
0	0	0	1993	1715	906	1937	1363
0	0	0	1995	1716	905	1934	1362
0	1	3	1987	1705	898	1926	1354
0	0	0	1991	1714	902	1932	1359
0	0	0	1988	1711	904	1935	1363
0	0	0	1988	1709	900	1933	1358
0	3	4	1990	1710	903	1930	1359
0	3	2	1991	1713	902	1932	1359
0	0	0	1990	1712	901	1931	1358
0	0	0	1989	1711	901	1930	1358
0	0	0	1987	1706	897	1922	1352
0	3	1	1990	1712	903	1935	1362
0	1	1	1992	1715	903	1933	1361
0	0	0	1992	1714	904	1931	1358
0	0	0	1985	1706	897	1922	1351
0	2	0	1987	1711	903	1930	1358
0	0	0	1988	1711	902	1931	1358
0	0	2	1989	1711	902	1928	1358
0	0	2	1979	1707	898	1928	1356
0	2	0	1989	1710	899	1925	1356
0	0	1	1988	1713	901	1930	1359
0	0	1	1989	1711	903	1934	1361
0	0	1	1991	1713	902	1927	1359
1	0	0	1987	1708	898	1928	1355
0	1	1	1987	1710	899	1930	1353
0	0	0	1989	1709	902	1929	1356
0	0	0	1987	1709	901	1928	1357
0	1	2	1987	1709	900	1928	1358
0	3	3	1985	1705	898	1922	1354
0	0	0	1989	1711	903	1932	1359
0	0	0	1991	1713	902	1928	1356
1	0	0	1989	1710	903	1928	1357
0	0	4	1981	1701	897	1920	1352
1	0	0	1987	1709	899	1929	1357
0	0	0	1987	1710	901	1930	1357
0	0	0	1986	1711	901	1929	1357
1	0	4	1980	1707	900	1927	1356
0	2	2	1987	1709	899	1928	1358
0	0	0	1988	1711	903	1928	1359
0	1	1	1989	1713	905	1930	1358
0	2	3	1989	1710	903	1929	1356
0	0	4	1985	1707	902	1927	1355
0	3	5	1987	1708	897	1921	1348
0	2	3	1987	1709	901	1922	1350
0	1	1	1987	1709	901	1928	1355
0	1	1	1987	1709	901	1927	1357
0	0	1	1980	1703	895	1924	1351
1	0	1	1987	1711	905	1930	1360
2	0	4	1991	1714	904	1929	1359
0	0	0	1987	1710	902	1929	1356
0	1	1	1980	1701	892	1925	1353
0	0	0	1987	1709	900	1926	1357
0	0	5	1987	1710	900	1924	1356
0	0	0	1984	1710	900	1927	1357
0	0	0	1983	1706	899	1927	1354
0	0	0	1983	1705	900	1930	1357
0	0	0	1988	1711	904	1930	1359
0	0	0	1990	1711	903	1928	1357
0	0	2	1988	1710	901	1928	1355
0	0	0	1986	1708	901	1927	1356
0	0	0	1985	1707	897	1920	1351
0	0	0	1985	1710	900	1920	1354
1	0	0	1986	1710	903	1931	1360
0	1	1	1988	1711	904	1929	1358
1	0	3	1980	1703	895	1916	1349
0	0	4	1985	1707	892	1925	1354
0	0	0	1986	1708	898	1926	1354
0	3	2	1985	1707	901	1927	1354
0	0	2	1979	1698	895	1923	1351
0	0	0	1985	1707	900	1925	1350
0	0	1	1985	1706	900	1922	1355
0	0	0	1984	1708	902	1928	1358
18	0	1	1982	1707	902	1929	1355
14	0	0	1984	1707	899	1921	1350
12	0	0	1985	1708	899	1916	1349
18	0	0	1984	1704	900	1925	1355
16	0	0	1984	1707	899	1924	1353
15	9	2	1987	1710	902	1922	1357
13	4	0	1978	1700	893	1916	1349
14	2	4	1983	1706	900	1919	1349
16	0	0	1984	1706	900	1926	1354
15	0	3	1985	1707	901	1926	1355
13	0	0	1983	1707	899	1930	1358
16	0	0	1982	1699	894	1916	1348
16	2	0	1980	1704	898	1924	1354
14	0	0	1984	1706	899	1925	1356
13	0	0	1984	1709	901	1930	1358
14	0	1	1982	1707	901	1927	1355
15	0	0	1985	1703	892	1925	1353
17	0	0	1985	1708	902	1926	1357
16	0	0	1984	1707	899	1921	1355
17	2	2	1984	1706	901	1926	1355
20	0	0	1979	1700	893	1917	1347
15	0	0	1983	1707	902	1929	1357
14	0	0	1987	1710	904	1926	1357
0	0	0	1986	1707	901	1928	1356
0	1	0	1985	1707	900	1926	1355
0	0	0	1975	1702	897	1925	1354
0	0	0	1985	1706	899	1908	1350
0	1	1	1985	1709	901	1931	1358
0	0	0	1988	1708	897	1926	1354
1	0	0	1992	1712	900	1922	1356
0	1	0	1993	1715	903	1930	1361
1	0	4	1993	1713	903	1933	1360
0	1	1	1993	1714	904	1932	1361
1	1	0	1987	1706	898	1927	1354
2	0	6	1993	1712	904	1935	1361
0	1	0	1993	1716	904	1932	1360
0	0	0	1994	1714	906	1938	1365
3	0	1	1990	1715	906	1937	1362
2	0	2	1996	1716	902	1934	1363
0	0	1	1995	1716	903	1935	1361
0	0	0	1994	1714	903	1935	1360
0	2	2	1993	1713	904	1934	1360
0	1	0	1993	1713	898	1923	1354
0	0	2	1994	1715	903	1930	1356
0	0	0	1993	1716	903	1933	1360
0	0	0	1994	1711	907	1938	1364
0	0	0	1990	1711	900	1930	1355
1	0	0	1989	1707	898	1925	1354
0	0	2	1993	1714	903	1933	1362
1	0	0	1993	1714	902	1935	1361
2	0	2	1993	1715	904	1935	1362
2	0	0	1987	1709	898	1936	1361
1	0	1	1995	1713	906	1940	1364
1	4	0	1998	1719	906	1934	1362
0	1	2	1995	1716	905	1930	1362
0	4	2	1991	1715	902	1934	1361
1	0	4	1989	1713	904	1934	1357
1	4	0	1994	1715	904	1936	1362
3	0	5	1994	1717	905	1935	1362
0	1	0	1994	1716	904	1934	1363
0	0	0	1989	1708	900	1933	1357
1	0	6	1993	1716	906	1937	1362
0	0	5	1996	1717	904	1935	1363
0	0	4	1995	1716	903	1935	1362
1	4	2	1987	1707	897	1924	1358
0	1	2	1991	1709	896	1929	1353
1	4	1	1994	1716	904	1935	1362
0	1	0	1995	1716	902	1935	1360
0	0	0	1994	1716	904	1935	1362
0	0	4	1990	1712	903	1932	1360
0	0	2	1994	1715	901	1933	1360
1	2	1	1992	1716	904	1935	1361
0	0	0	1995	1713	905	1938	1364
0	0	0	1994	1716	907	1939	1363
0	3	2	1996	1716	898	1923	1357
2	0	3	1995	1716	902	1931	1361
2	0	5	1995	1717	904	1935	1362
0	1	0	1994	1717	903	1934	1360
1	3	2	1988	1706	898	1927	1353
1	0	3	1993	1714	904	1933	1361
0	0	4	1994	1715	904	1935	1362
0	0	0	1994	1714	903	1935	1363
1	1	2	1984	1711	904	1934	1363
2	0	0	1988	1705	900	1932	1360
1	3	1	1994	1716	903	1935	1357
0	1	0	1995	1715	903	1935	1362
0	1	2	1994	1716	904	1933	1362
0	0	0	1991	1714	903	1935	1361
1	2	0	1990	1712	903	1930	1358
2	0	0	1995	1714	907	1939	1362
0	0	3	1997	1719	908	1936	1362
0	1	0	1995	1716	900	1935	1362
1	3	2	1988	1704	897	1927	1354
1	1	3	1990	1712	903	1935	1358
0	0	2	1994	1712	904	1934	1362
0	1	2	1995	1715	904	1933	1361
0	0	0	1988	1708	897	1930	1359
0	0	6	1993	1715	904	1933	1360
0	0	0	1994	1715	903	1937	1365
0	4	1	1992	1718	906	1940	1365
0	0	3	1995	1717	903	1936	1362
2	0	1	1990	1714	903	1933	1361
0	0	0	1993	1714	896	1933	1361
1	3	5	1994	1715	904	1936	1362
2	0	6	1994	1716	904	1935	1359
1	0	3	1994	1715	904	1933	1361
0	0	2	1993	1707	900	1928	1356
2	0	2	1995	1717	899	1937	1363
1	1	4	1996	1720	906	1937	1363
0	1	3	1996	1716	904	1935	1363
0	0	7	1990	1708	899	1926	1354
0	2	2	1993	1713	905	1934	1362
0	0	0	1994	1716	904	1934	1362
1	4	2	1992	1716	903	1935	1362
0	2	0	1988	1712	901	1934	1360
1	1	0	1994	1715	898	1924	1361
1	0	1	1995	1718	908	1939	1365
0	2	2	1997	1718	907	1935	1363
1	1	0	1995	1716	905	1936	1361
0	1	1	1992	1713	904	1935	1362
1	0	6	1991	1713	902	1927	1357
0	0	0	1993	1714	905	1930	1349
3	0	0	1994	1715	907	1939	1365
0	1	2	1996	1718	907	1936	1362
0	1	2	1993	1715	903	1934	1361
0	1	0	1996	1717	906	1936	1362
1	2	5	1994	1715	904	1935	1362
0	0	0	1991	1713	901	1927	1358
0	2	2	1993	1715	904	1932	1362
0	3	0	1994	1712	904	1933	1361
0	0	5	1993	1714	903	1934	1361
2	0	2	1992	1714	903	1933	1361
0	1	2	1992	1710	898	1925	1354
0	0	0	1992	1713	902	1935	1363
1	0	6	1993	1717	911	1937	1364
1	0	0	1996	1718	905	1934	1362
0	0	2	1990	1709	897	1921	1353
0	0	0	1993	1713	902	1932	1360
0	1	2	1991	1714	904	1932	1361
0	0	0	1993	1714	904	1933	1360
0	1	1	1984	1708	899	1931	1359
2	0	0	1989	1712	903	1930	1358
1	0	3	1992	1714	904	1932	1360
0	1	0	1993	1715	903	1932	1359
1	0	2	1993	1714	903	1932	1358
0	2	0	1989	1711	902	1931	1359
1	3	5	1990	1711	900	1930	1354
0	0	0	1991	1712	902	1931	1359
0	1	0	1992	1712	904	1932	1359
0	0	0	1991	1712	902	1932	1360
1	0	0	1987	1708	894	1929	1356
0	0	0	1991	1714	905	1933	1361
0	1	2	1994	1715	904	1933	1359
1	0	0	1992	1716	904	1933	1360
1	0	2	1987	1707	891	1922	1355
0	2	1	1991	1713	901	1930	1359
1	0	4	1991	1713	902	1932	1359
0	0	0	1991	1713	901	1931	1358
0	2	0	1988	1709	901	1930	1358
0	1	6	1988	1709	901	1931	1359
0	0	0	1991	1712	902	1930	1359
1	3	2	1991	1713	903	1933	1359
2	0	4	1991	1713	903	1931	1360
1	2	0	1991	1711	904	1930	1360
1	3	2	1991	1708	898	1922	1350
2	0	0	1991	1713	899	1929	1358
0	0	0	1991	1713	903	1931	1359
1	3	1	1991	1714	903	1936	1363
2	0	3	1988	1708	900	1924	1352
1	1	2	1992	1714	904	1930	1361
1	1	0	1992	1713	904	1932	1362
0	1	1	1991	1714	902	1932	1361
0	0	0	1986	1708	900	1932	1358
0	1	0	1991	1712	902	1925	1358
0	1	0	1991	1711	904	1930	1359
1	0	4	1991	1712	903	1931	1362
0	2	1	1989	1713	905	1938	1364
1	4	6	1993	1715	901	1927	1354
0	0	4	1993	1716	899	1920	1358
0	1	0	1990	1713	903	1933	1355
0	1	0	1990	1711	902	1928	1359
1	2	2	1990	1712	901	1930	1359
0	1	2	1983	1707	898	1927	1355
1	0	3	1991	1714	905	1932	1360
0	1	0	1993	1714	903	1932	1360
0	0	0	1991	1712	905	1930	1359
0	0	6	1983	1704	900	1927	1356
2	0	6	1991	1712	901	1932	1359
0	2	2	1990	1710	903	1930	1357
1	0	0	1989	1711	903	1931	1359
0	1	2	1988	1710	902	1926	1359
0	1	2	1978	1709	902	1935	1359
0	0	0	1993	1716	905	1934	1361
1	0	0	1993	1714	904	1933	1360
0	1	0	1990	1712	903	1930	1360
0	0	0	1986	1705	896	1925	1349
0	1	0	1979	1697	895	1932	1358
0	1	0	1992	1713	893	1929	1357
0	2	2	1990	1713	904	1932	1359
0	1	0	1997	1713	904	1932	1359
0	1	1	1982	1704	897	1924	1351
0	0	2	1990	1711	900	1932	1363
0	0	2	1990	1711	903	1931	1361
0	0	0	1990	1713	904	1937	1364
0	1	1	1987	1711	904	1933	1360
0	2	0	1994	1714	903	1922	1357
0	1	1	1991	1713	903	1930	1361
0	0	0	1991	1712	903	1930	1360
0	1	1	1988	1711	901	1931	1357
0	1	2	1987	1711	898	1926	1353
0	1	3	1990	1711	902	1913	1354
0	0	0	1989	1711	903	1930	1359
1	0	2	1990	1711	902	1932	1361
0	1	0	1986	1708	896	1928	1355
2	1	1	1991	1713	904	1933	1359
0	1	0	1985	1708	898	1930	1358
1	0	3	1990	1711	902	1930	1357
1	0	5	1989	1712	903	1929	1359
0	1	0	1982	1705	894	1926	1356
0	0	5	1989	1711	903	1935	1362
1	0	0	1993	1714	904	1934	1361
0	2	4	1995	1716	905	1934	1363
0	0	0	1995	1716	900	1924	1355
1	0	0	1995	1715	904	1935	1361
0	0	0	1992	1715	905	1935	1362
0	1	0	1994	1715	905	1935	1361
0	3	1	1988	1710	897	1927	1353
0	0	2	1994	1714	903	1937	1365
0	0	2	1995	1718	908	1939	1365
0	0	3	1997	1719	909	1936	1364
1	2	1	1990	1708	901	1934	1360
3	0	6	1995	1715	905	1941	1363
0	0	0	1995	1715	902	1935	1363
0	0	1	1995	1715	905	1935	1362
0	0	0	1993	1714	904	1934	1361
0	0	3	1994	1715	904	1930	1357
0	2	0	1994	1716	905	1936	1363
2	0	1	1994	1718	907	1941	1366
0	1	0	1997	1718	906	1937	1362
0	0	0	1994	1716	903	1937	1361
0	1	1	1989	1708	895	1929	1357
0	2	2	1994	1714	904	1934	1363
0	0	0	1995	1716	904	1937	1363
0	1	2	1995	1716	906	1936	1362
0	0	5	1989	1709	896	1926	1356
0	1	0	1995	1715	903	1935	1362
1	3	7	1995	1716	905	1935	1361
2	0	3	1995	1716	905	1937	1362
1	2	0	1992	1715	904	1940	1364
1	4	0	1996	1717	906	1939	1363
2	0	1	1997	1717	907	1935	1363
1	0	1	1996	1717	905	1936	1363
0	0	0	1995	1717	904	1936	1362
0	0	0	1991	1711	898	1929	1355
2	0	2	1995	1714	904	1935	1363
