# Supplementary material for: Assisting hand gesture classification and rehabilitation assessment via sEMG and finger motion data
Source: Front Bioeng Biotechnol. 2026 Jan 8;13:1751763. doi: 10.3389/fbioe.2025.1751763 (PMC12823985; doi:10.3389/fbioe.2025.1751763)
Supplement: Supplementary file 1 [file DataSheet1.zip › dataset/function 0/2/5/6.csv]

channel_2	channel_3	channel_6	pinky	ring finger	middle finger	forefinger	thumb
0	1	1	2005	1724	913	1996	1385
0	1	3	2000	1720	910	1987	1378
0	0	0	2005	1724	914	1995	1384
0	0	0	2006	1725	912	1994	1379
0	0	0	2006	1724	916	1995	1386
0	0	1	2002	1719	910	1990	1380
0	2	1	2009	1728	917	1997	1387
0	0	0	2002	1723	911	1995	1384
1	0	0	1999	1720	907	1989	1378
0	1	0	2005	1722	908	1994	1383
0	0	2	2005	1726	915	1998	1385
2	0	4	2005	1727	915	1999	1386
1	0	2	2001	1723	908	1990	1378
0	1	0	2006	1726	915	1996	1385
0	1	0	2005	1726	914	1997	1383
1	1	0	2005	1726	913	1997	1382
0	0	5	2001	1723	911	1995	1383
0	1	1	2004	1725	910	1991	1380
0	1	0	2005	1726	915	1996	1384
0	0	1	2004	1725	913	1996	1383
0	0	2	2004	1725	913	1998	1386
0	3	0	2005	1727	911	1992	1378
1	0	1	2007	1727	909	1991	1381
0	0	0	2006	1727	913	1997	1384
0	2	2	2004	1726	913	1996	1382
0	1	0	2003	1726	915	1996	1383
0	0	0	2000	1719	904	1989	1377
1	0	1	2002	1724	915	1997	1385
0	2	1	2006	1729	916	1998	1386
0	0	0	2007	1727	914	1998	1385
1	1	0	1999	1719	908	1993	1381
1	2	0	2004	1725	912	1996	1379
2	0	4	2005	1725	912	1997	1382
0	0	5	2004	1725	913	1996	1384
1	0	2	2002	1724	913	1994	1383
0	1	1	2000	1723	910	1992	1379
0	1	2	2004	1727	913	1999	1380
2	0	0	2005	1727	913	1996	1384
0	2	2	2004	1726	914	1997	1387
0	0	0	2000	1720	910	1990	1381
0	0	2	1999	1723	911	1996	1384
1	0	5	2006	1725	914	1997	1382
1	1	0	2005	1725	912	1995	1384
1	0	1	2004	1724	913	1995	1383
0	0	3	2000	1714	908	1990	1380
0	1	1	2005	1728	917	2000	1386
1	0	5	2007	1722	916	1997	1385
1	2	1	2002	1720	907	1991	1379
1	0	4	2007	1726	910	1992	1379
1	1	0	2005	1726	913	1996	1383
0	2	2	2005	1727	914	1996	1384
1	0	0	2005	1726	913	1996	1384
1	0	0	1999	1718	909	1990	1377
0	1	1	2005	1725	909	1996	1384
1	0	0	2005	1726	915	1997	1384
0	2	4	2004	1726	911	1996	1383
0	1	2	1997	1720	914	1995	1385
0	1	2	2007	1727	916	1995	1384
0	0	0	2006	1725	908	1995	1383
0	1	1	2003	1723	913	1994	1382
0	0	0	2003	1724	913	1994	1383
0	0	2	2003	1724	909	1991	1375
0	1	0	2004	1724	912	1991	1382
1	1	4	2003	1725	914	1993	1383
1	2	0	2004	1724	914	1995	1383
2	0	3	1999	1720	907	1990	1377
0	1	2	1999	1719	907	1987	1373
0	2	1	2002	1723	914	1995	1381
2	0	0	2003	1724	913	1995	1384
0	0	0	2003	1725	914	1993	1383
1	1	2	1996	1718	906	1990	1380
0	2	0	2003	1724	913	1995	1385
1	3	2	2003	1724	915	1997	1387
0	1	0	2006	1727	915	1998	1385
0	0	0	2003	1725	915	1994	1383
1	0	5	2002	1727	913	1995	1381
2	0	0	2002	1725	912	1996	1382
0	1	0	2004	1724	906	1994	1384
1	3	0	2003	1725	913	1995	1382
0	2	0	1999	1718	907	1986	1375
1	4	0	2001	1723	910	1995	1384
1	4	2	2002	1725	913	1996	1385
0	1	0	2005	1726	913	1997	1385
0	1	0	2002	1717	909	1989	1380
2	0	5	2000	1714	906	1988	1375
0	0	2	2004	1725	912	1995	1384
1	0	0	2004	1725	911	1996	1383
0	1	2	2004	1725	912	1997	1383
0	0	0	1996	1723	912	1995	1383
2	0	0	2004	1725	911	1994	1384
1	4	1	2003	1724	914	1998	1383
0	1	0	2007	1728	917	1998	1384
2	0	0	2006	1728	913	1995	1384
2	0	2	2005	1722	909	1990	1377
0	1	0	2004	1724	908	1994	1383
0	0	2	2003	1725	914	1995	1384
1	2	0	2002	1724	914	1996	1383
2	1	0	1999	1718	908	1989	1376
1	2	0	2004	1723	910	1996	1384
2	0	2	2004	1725	917	2000	1384
0	1	0	2007	1727	915	1996	1384
0	0	0	2003	1722	912	1995	1382
0	1	0	1999	1715	909	1993	1380
0	1	2	2007	1725	914	1992	1376
1	1	0	2004	1723	911	1995	1384
1	0	0	2004	1725	916	1997	1387
0	0	5	2006	1729	917	1998	1384
0	1	0	2004	1725	913	1990	1379
0	5	2	2004	1724	909	1994	1377
0	0	0	2004	1725	910	1995	1382
0	0	6	2004	1725	912	1995	1382
0	0	0	1999	1717	904	1989	1375
2	0	3	2001	1723	912	1994	1381
1	1	2	2006	1726	911	1996	1384
0	0	0	2004	1726	915	1999	1386
0	1	0	2001	1718	906	1995	1381
0	1	0	2005	1726	912	1996	1379
1	0	2	2006	1726	914	1996	1383
0	1	0	2003	1725	914	1995	1383
1	0	5	2002	1724	912	1993	1382
1	1	0	2002	1724	913	1999	1386
1	3	1	2002	1718	914	1996	1382
1	0	0	2007	1727	913	1997	1382
0	1	1	2005	1727	914	1997	1385
0	1	0	2003	1721	908	1991	1381
0	1	0	1998	1718	910	1992	1378
1	0	0	2002	1722	913	1996	1384
0	1	2	2006	1727	915	1996	1384
0	0	0	2005	1726	915	1996	1383
1	0	3	1997	1719	908	1988	1377
0	3	1	2003	1725	914	1996	1383
0	1	2	2002	1725	913	1995	1384
0	1	0	2005	1725	910	1995	1382
1	2	0	2001	1723	911	1994	1380
1	4	0	2003	1717	908	1994	1384
1	0	0	2005	1728	916	1997	1386
0	1	1	2007	1726	915	1997	1384
0	1	0	2004	1726	915	1994	1383
0	2	2	2001	1723	912	1996	1382
1	1	0	2003	1721	906	1988	1373
2	0	0	2004	1729	906	1989	1379
1	4	1	2004	1724	914	1997	1386
0	4	4	2004	1727	915	1999	1385
0	1	5	2005	1727	913	1995	1383
0	0	5	2003	1725	914	1995	1384
0	0	5	2002	1723	912	1995	1383
0	3	2	2002	1723	913	1995	1386
0	0	6	2005	1727	912	1996	1377
0	1	0	2005	1727	915	1996	1384
0	0	4	2003	1726	913	1995	1382
2	0	2	2003	1724	914	1995	1383
0	0	2	1996	1716	910	1987	1377
0	0	2	2002	1724	910	1995	1382
0	0	2	2004	1723	913	1994	1381
1	2	0	2003	1724	913	1994	1384
0	0	4	1997	1717	906	1992	1383
0	0	0	2005	1728	915	1997	1385
0	0	5	2005	1727	912	1996	1384
0	4	2	2003	1725	914	1994	1383
1	4	0	2002	1724	911	1994	1382
2	0	3	1999	1723	911	1994	1378
0	1	0	2003	1725	911	1995	1383
0	1	0	2004	1726	916	1998	1385
0	1	0	2006	1727	914	1996	1384
0	1	0	2004	1725	914	1994	1383
3	0	1	2002	1720	907	1989	1376
0	1	0	2003	1723	909	1993	1383
1	4	0	2002	1725	911	1995	1382
1	3	0	2003	1724	912	1994	1383
0	2	0	1998	1715	908	1986	1373
2	1	2	1999	1725	910	1997	1385
1	2	1	2005	1728	914	1998	1383
0	2	0	2006	1726	913	1997	1384
1	3	1	2002	1722	911	1995	1382
0	0	0	2003	1724	906	1994	1383
0	0	0	2005	1724	913	1994	1383
0	1	0	2004	1725	913	1994	1383
0	0	0	2003	1724	910	1994	1383
2	0	3	2003	1721	906	1988	1377
0	3	2	2004	1727	910	1995	1384
0	3	6	2003	1725	914	1991	1381
0	0	0	2003	1725	913	1995	1380
1	4	2	2003	1722	913	1995	1382
0	4	0	1995	1718	907	1988	1376
0	1	0	2002	1723	911	1994	1383
0	0	0	2003	1725	914	1999	1385
1	0	4	2006	1727	915	1999	1385
1	0	2	2002	1719	909	1993	1385
2	0	4	2005	1726	913	1993	1377
0	0	0	2005	1725	916	1995	1382
0	0	0	2004	1726	914	1996	1383
0	0	0	2002	1724	911	1995	1383
0	1	0	2003	1724	912	1988	1378
2	0	5	2004	1725	912	1995	1379
0	2	0	2003	1724	913	1996	1386
2	0	3	2006	1727	916	1998	1387
0	1	0	2002	1721	907	1990	1377
0	2	2	2002	1723	913	1995	1383
0	4	6	1999	1720	912	1993	1382
0	0	0	2004	1725	913	1995	1383
0	2	2	2004	1726	913	1997	1385
3	0	0	2000	1720	910	1990	1382
0	0	0	2005	1727	914	1997	1383
1	0	3	2005	1726	906	1995	1382
0	0	0	2003	1725	912	1996	1382
0	2	2	2001	1723	911	1995	1381
0	2	3	2003	1720	911	1992	1382
0	0	0	2003	1724	910	1996	1382
0	0	5	2003	1724	913	1996	1383
2	0	5	2002	1724	913	1995	1385
0	1	1	2001	1720	905	1993	1379
1	0	4	2006	1722	912	1995	1383
0	1	0	2004	1726	913	1995	1384
2	0	2	2003	1725	913	1997	1383
1	4	3	1997	1718	907	1985	1376
1	3	3	2002	1724	912	1995	1382
1	4	1	2003	1724	915	1999	1386
0	0	3	2006	1729	915	1998	1384
3	0	0	2006	1726	913	1998	1382
1	1	0	1999	1722	912	1994	1382
0	0	0	2004	1725	907	1990	1379
1	0	5	2004	1725	912	1997	1383
0	1	0	2003	1724	913	1995	1384
0	0	0	2002	1725	915	1995	1383
1	0	2	2001	1721	908	1991	1377
1	4	2	2003	1725	908	1984	1381
0	2	2	2005	1727	916	1999	1387
0	2	2	2007	1728	912	1997	1383
0	1	2	1998	1718	909	1990	1378
0	1	0	2003	1724	912	1996	1381
0	1	0	2004	1726	908	1995	1382
0	0	0	2004	1724	913	1995	1382
2	0	5	1999	1719	911	1995	1380
0	2	0	2003	1725	914	1986	1376
3	0	6	2005	1727	914	1997	1374
0	1	0	2004	1725	912	1996	1381
1	2	0	2003	1724	912	1997	1382
1	0	2	2003	1723	913	1995	1381
0	1	1	2000	1722	909	1990	1378
1	2	2	2002	1724	912	1995	1383
0	0	0	2004	1726	915	1998	1383
0	0	2	2006	1728	912	1996	1378
0	0	2	2005	1725	913	1995	1382
0	0	1	2004	1725	914	1996	1382
0	3	0	2004	1725	912	1996	1383
0	1	0	1997	1718	908	1989	1375
1	4	3	2003	1724	913	1996	1382
0	1	0	2003	1725	911	1996	1383
0	0	0	2004	1724	914	1998	1385
0	1	1	1999	1719	909	1993	1380
0	0	0	2006	1729	915	1995	1383
1	3	1	2004	1725	913	1996	1383
0	0	0	2004	1725	913	1995	1383
0	2	0	2000	1723	911	1994	1380
0	1	0	2002	1723	912	1995	1380
0	2	1	2003	1724	913	1996	1383
0	0	0	2002	1724	913	1995	1383
0	1	2	2004	1725	915	1995	1385
2	0	4	2004	1724	914	1995	1382
0	1	2	2003	1721	908	1987	1377
0	1	0	2002	1725	911	1994	1382
0	1	0	2003	1723	913	1995	1380
1	0	2	2003	1725	912	1996	1383
2	0	1	1998	1718	906	1988	1377
0	1	1	2005	1728	916	2000	1386
1	2	2	2004	1726	911	1997	1383
1	1	2	2004	1726	915	1991	1383
0	1	0	2000	1722	912	1995	1383
1	1	1	2002	1725	911	1996	1382
3	0	2	2003	1724	910	1996	1383
2	0	0	2004	1725	911	1996	1384
0	3	2	2004	1725	914	1998	1384
0	0	1	2007	1724	911	1989	1378
0	0	0	2005	1726	917	1997	1383
0	2	3	2005	1725	912	1995	1383
0	1	1	2004	1723	913	1996	1382
2	0	2	2002	1724	913	1995	1384
3	0	3	1996	1718	906	1989	1376
0	0	0	2005	1728	916	1999	1385
0	0	0	2006	1725	911	1996	1382
0	2	2	2005	1725	915	1996	1383
0	0	0	1997	1719	911	1994	1381
2	0	0	2003	1724	913	1997	1377
1	2	2	2003	1724	913	1996	1382
0	0	0	2004	1725	911	1997	1381
2	0	0	2002	1724	913	1995	1383
0	1	0	2002	1724	912	1993	1378
0	1	2	2003	1725	913	1999	1385
0	0	2	2005	1725	917	1999	1384
0	1	1	2006	1727	914	1995	1384
0	0	0	1999	1718	908	1988	1375
1	0	0	2003	1725	914	1997	1383
0	0	0	2004	1725	906	1993	1381
0	0	0	2005	1725	912	1996	1382
1	4	6	2004	1724	915	1999	1384
1	0	6	1999	1718	908	1990	1376
0	0	0	2006	1726	913	1997	1383
0	2	2	2001	1724	911	1995	1382
0	1	2	2003	1725	911	1995	1382
0	1	0	2000	1723	911	1994	1382
2	0	0	2004	1718	909	1994	1378
0	2	5	2003	1724	912	1997	1382
0	1	1	2002	1724	911	1995	1381
0	1	1	2002	1723	913	1997	1384
0	0	1	2001	1719	908	1990	1375
0	0	0	2006	1728	913	1998	1384
0	1	2	2006	1726	913	1997	1378
1	0	0	2003	1726	913	1996	1382
0	0	0	1998	1718	906	1986	1376
2	0	0	2004	1729	912	1996	1383
0	1	0	1993	1722	911	1994	1382
0	1	6	2001	1724	912	1995	1380
1	0	0	1995	1724	916	1998	1386
0	2	1	1998	1716	910	1997	1383
0	1	4	2006	1727	914	1996	1379
1	0	5	2003	1725	913	1997	1383
1	2	2	2004	1724	913	1996	1383
1	2	2	2003	1726	914	1996	1383
2	0	0	2001	1722	908	1991	1378
1	0	4	2003	1725	909	1995	1381
0	1	0	2003	1726	913	1996	1381
0	1	0	2004	1725	916	1999	1386
0	1	2	2000	1721	910	1989	1378
0	0	0	2004	1726	914	1994	1384
0	1	0	2003	1717	906	1993	1381
1	0	3	2003	1725	913	1996	1384
1	0	5	1999	1717	906	1993	1381
0	0	0	2001	1724	910	1997	1375
0	2	0	2000	1724	912	1993	1383
0	2	2	2003	1725	914	1996	1383
2	0	4	2005	1726	913	1997	1382
0	2	6	2003	1723	912	1994	1383
0	0	0	1998	1716	911	1994	1381
3	0	0	2003	1723	912	1995	1383
0	1	3	2004	1725	912	1995	1383
0	1	0	2005	1726	914	1996	1384
0	2	1	2003	1724	912	1996	1383
0	0	0	2005	1725	914	1995	1381
1	0	0	2004	1726	912	1996	1382
0	0	0	1994	1721	911	1997	1384
1	1	1	2004	1728	916	1999	1384
1	2	2	2006	1727	914	1996	1384
0	1	2	2005	1725	913	1997	1382
0	1	2	2002	1724	912	1996	1383
1	2	1	2003	1724	906	1991	1377
0	1	2	2004	1724	912	1996	1382
1	1	0	2003	1724	910	1996	1384
1	0	0	2004	1724	911	1997	1383
0	0	0	1999	1717	907	1990	1378
1	0	0	2006	1727	917	1999	1385
0	0	0	2003	1726	914	1998	1382
0	0	3	2002	1726	914	1998	1384
3	0	0	1997	1717	909	1993	1382
0	2	4	2004	1725	912	1995	1379
0	1	2	2003	1724	911	1996	1383
0	1	0	2003	1722	913	1996	1384
0	2	3	2005	1726	915	1999	1386
0	1	3	1999	1723	913	1997	1385
0	5	4	2003	1726	916	1999	1381
0	0	0	2006	1727	914	1997	1383
0	2	0	2004	1726	911	1996	1383
0	1	5	2004	1725	912	1996	1381
1	0	0	2000	1718	905	1989	1376
0	4	0	2003	1726	913	1997	1383
1	0	0	2003	1725	912	1994	1381
2	0	0	2003	1724	914	1995	1383
1	0	1	1996	1714	901	1990	1380
3	0	1	2003	1725	912	1999	1387
2	0	2	2006	1728	914	1998	1382
0	0	0	2005	1726	914	1997	1382
1	0	2	2002	1723	913	1994	1382
0	0	1	2001	1720	912	1995	1380
0	0	0	2003	1726	911	1993	1384
0	0	0	2003	1726	915	1999	1388
0	2	0	2005	1727	917	1999	1384
3	0	0	2004	1724	914	1997	1381
0	0	1	2004	1723	908	1990	1377
2	0	0	2003	1725	913	1995	1384
0	3	0	2002	1724	913	1996	1384
0	3	0	2003	1724	913	1996	1383
1	0	0	1994	1719	905	1989	1375
1	3	0	2003	1725	920	1996	1385
2	0	0	1998	1720	913	1998	1385
0	1	2	2006	1730	916	2000	1384
0	0	0	2000	1720	913	1995	1381
0	1	2	2003	1724	913	1992	1378
0	2	4	2002	1725	913	1997	1383
0	0	0	1999	1725	913	1996	1384
1	0	0	2003	1720	911	1995	1380
0	0	0	2002	1724	911	1991	1377
1	2	0	2001	1724	911	1997	1378
0	1	0	2004	1727	914	1995	1385
0	0	0	2004	1726	913	1998	1382
0	0	4	2002	1725	912	1996	1382
0	0	4	2000	1722	907	1989	1376
0	0	4	2004	1726	913	1996	1384
1	0	2	2004	1725	914	1990	1379
0	0	0	2003	1725	915	1998	1385
2	0	2	1999	1721	910	1991	1383
2	0	2	2007	1727	914	1998	1383
0	2	0	2002	1724	914	1995	1383
0	0	3	2004	1726	915	1996	1383
0	1	2	2001	1722	914	1998	1385
0	1	0	1999	1718	912	1999	1387
1	2	0	2006	1728	916	1998	1383
2	0	5	2005	1726	914	1997	1381
0	0	0	2004	1726	912	1995	1383
1	4	0	1998	1719	907	1989	1379
1	3	4	2003	1720	909	1991	1378
0	1	0	2003	1725	913	1998	1386
2	0	0	2005	1728	917	2001	1386
2	0	4	2007	1729	914	1995	1384
0	2	2	1999	1717	908	1989	1377
1	2	0	2004	1725	914	1997	1384
1	0	5	1998	1721	910	1995	1382
2	0	2	2002	1725	913	1996	1382
0	0	0	1998	1721	911	1995	1382
0	1	0	2004	1725	906	1990	1381
0	0	5	2005	1723	913	1996	1385
1	3	2	2003	1727	914	2000	1387
1	0	0	2006	1727	915	1998	1383
2	0	0	2005	1724	909	1990	1378
0	1	1	2005	1725	913	1996	1383
0	0	5	2003	1725	913	1996	1384
1	0	0	2002	1725	914	1994	1382
1	2	3	1998	1719	905	1989	1376
2	0	5	1999	1721	911	1993	1379
0	0	0	2005	1728	917	1998	1385
0	0	2	2005	1724	907	1993	1381
1	0	2	2005	1727	912	1997	1383
0	0	0	2001	1716	909	1992	1379
1	0	0	2004	1726	912	1997	1383
0	1	5	2003	1725	912	1992	1383
0	0	0	2003	1724	913	1997	1384
0	0	0	1998	1721	910	1991	1379
0	1	2	2006	1729	914	1998	1383
0	1	0	2004	1726	914	1996	1383
0	3	2	2004	1725	913	1995	1383
1	2	5	1999	1718	904	1985	1375
0	1	1	2002	1724	913	1996	1382
0	1	0	2003	1725	911	1994	1382
1	0	4	2001	1719	913	1995	1384
0	1	2	2001	1722	911	1995	1384
0	0	0	2002	1727	922	1998	1386
0	1	2	2006	1725	916	1998	1384
0	2	0	2004	1725	915	1994	1383
0	0	0	2003	1725	914	1995	1383
2	0	0	2003	1721	908	1989	1377
0	0	0	2003	1722	912	1995	1383
0	1	0	2002	1722	913	1995	1383
0	2	0	2004	1726	914	1996	1383
0	2	2	2004	1723	916	1995	1383
2	0	5	1999	1717	907	1983	1375
3	0	4	2003	1725	913	1996	1382
1	0	0	2004	1724	916	1997	1385
0	0	0	2003	1727	916	1998	1386
0	1	1	2001	1719	911	1995	1382
0	1	3	2004	1724	913	1996	1381
0	1	0	2003	1725	914	1996	1383
0	1	2	2004	1725	913	1995	1382
0	4	3	2003	1724	912	1994	1383
0	0	0	2002	1723	910	1992	1379
0	0	0	2005	1724	914	1994	1383
3	0	0	2004	1724	914	1994	1385
0	1	0	2003	1725	925	1999	1386
0	1	0	2001	1719	906	1991	1377
0	1	1	2005	1726	915	1996	1382
0	0	2	2004	1726	908	1993	1383
0	0	2	2003	1725	911	1992	1376
1	4	2	2002	1725	912	1996	1383
1	4	2	1997	1717	906	1989	1379
0	0	5	2004	1726	916	1999	1386
1	5	2	2004	1727	916	1996	1385
1	2	1	2003	1727	915	1996	1384
0	0	0	2002	1723	912	1995	1381
1	0	2	2000	1721	910	1994	1381
0	1	0	2003	1724	912	1996	1382
0	1	2	2003	1725	911	1996	1382
1	0	0	2003	1722	913	1996	1383
0	0	0	2001	1720	909	1988	1377
0	0	0	2004	1725	913	1997	1386
0	0	0	2003	1726	916	1998	1381
0	0	0	2005	1728	913	1997	1384
0	0	0	1995	1717	907	1989	1374
0	0	0	2004	1725	913	1994	1381
0	4	6	1992	1722	911	1994	1382
0	1	0	2003	1719	911	1989	1382
3	0	0	2003	1724	914	1997	1385
0	0	0	1996	1720	912	1995	1384
1	0	1	2001	1722	911	1994	1379
1	2	3	2004	1727	914	1999	1385
1	0	0	2006	1727	915	1997	1384
0	1	0	2003	1727	913	1996	1382
0	0	0	2002	1723	912	1987	1378
0	1	1	2003	1722	912	1995	1382
1	2	2	2003	1724	912	1995	1381
0	0	0	2003	1724	913	1995	1382
3	0	0	1999	1716	907	1988	1374
0	0	0	2003	1724	913	1996	1386
2	0	3	2003	1727	909	1995	1384
1	1	4	2006	1726	915	1995	1384
0	0	0	2001	1718	909	1993	1380
0	0	0	2003	1724	913	1995	1377
0	0	0	2002	1724	912	1994	1381
2	0	5	2001	1723	913	1996	1386
0	0	0	2003	1726	916	1998	1386
0	1	2	2004	1726	915	1995	1383
1	0	1	2004	1717	910	1994	1382
2	0	5	1996	1724	914	1994	1383
0	1	0	2004	1725	913	1994	1383
0	4	2	2003	1725	913	1995	1384
2	0	3	1999	1719	908	1989	1375
0	0	3	2003	1725	913	1994	1384
0	1	2	2003	1726	913	1994	1378
2	0	0	2004	1727	916	1998	1386
2	0	0	2000	1721	908	1987	1377
0	3	0	2004	1726	913	1995	1384
0	1	0	2001	1723	912	1995	1382
0	2	0	2004	1725	911	1994	1383
0	2	0	2000	1722	912	1994	1381
1	0	0	2002	1718	908	1991	1381
2	0	0	2003	1722	912	1995	1383
0	2	2	2004	1725	913	1995	1382
1	0	5	2004	1724	914	1995	1382
3	0	0	2000	1723	912	1995	1382
0	0	1	2002	1724	909	1989	1378
2	0	1	2003	1725	914	1994	1383
3	0	5	1995	1718	910	1996	1382
1	0	0	1997	1717	906	1991	1380
0	1	0	2003	1724	913	1995	1383
0	0	0	2003	1723	913	1995	1383
1	2	2	2003	1725	911	1996	1383
1	0	0	2001	1722	913	1995	1383
0	3	3	2003	1725	915	1998	1381
0	1	0	2005	1727	914	1998	1384
0	0	0	2004	1727	914	1995	1384
1	0	4	2002	1723	913	1996	1382
0	0	0	2000	1717	908	1985	1375
2	0	5	2004	1724	910	1994	1383
1	0	2	2004	1725	914	1995	1381
0	1	0	2003	1725	913	1997	1382
0	1	2	1997	1717	903	1987	1375
2	0	2	2002	1724	912	1995	1381
0	2	1	2002	1724	912	1995	1385
2	0	6	2003	1727	913	1999	1386
0	0	1	2004	1726	913	1996	1383
2	0	6	1998	1721	909	1993	1379
0	0	4	2004	1725	911	1994	1382
1	3	2	2003	1725	912	1995	1381
0	1	0	2003	1724	914	1996	1383
0	1	0	2002	1724	915	1998	1386
0	0	0	2004	1724	911	1987	1380
1	0	3	2006	1726	914	1995	1383
0	4	2	2005	1725	913	1997	1382
1	0	0	2003	1723	913	1995	1382
0	0	2	1998	1718	906	1987	1375
0	0	0	2002	1724	913	1994	1383
0	1	0	2002	1721	911	1994	1382
0	3	2	2002	1725	913	1996	1383
0	0	6	1995	1718	911	1996	1383
1	1	0	2005	1730	917	1995	1383
1	2	2	2005	1726	914	1997	1383
0	1	3	2003	1725	911	1995	1382
0	0	0	2003	1724	913	1995	1382
0	1	2	2003	1723	913	1995	1381
0	1	3	2002	1723	913	1994	1381
1	3	2	2005	1730	915	1999	1384
1	4	1	2005	1727	914	1997	1382
