# Supplementary material for: Assisting hand gesture classification and rehabilitation assessment via sEMG and finger motion data
Source: Front Bioeng Biotechnol. 2026 Jan 8;13:1751763. doi: 10.3389/fbioe.2025.1751763 (PMC12823985; doi:10.3389/fbioe.2025.1751763)
Supplement: Supplementary file 1 [file DataSheet1.zip › dataset/function 0/2/5/7.csv]

channel_2	channel_3	channel_6	pinky	ring finger	middle finger	forefinger	thumb
0	0	6	1995	1717	905	1920	1363
0	0	0	1993	1711	898	1916	1358
0	0	3	1995	1717	905	1927	1366
1	3	0	1998	1720	907	1925	1365
0	0	4	1998	1719	905	1922	1363
0	0	5	1990	1711	898	1913	1354
1	0	3	1997	1718	903	1923	1363
1	1	0	1995	1718	903	1922	1362
0	1	0	1996	1717	904	1922	1363
0	1	1	1988	1710	901	1915	1358
1	0	0	1983	1704	895	1914	1354
0	1	0	1990	1710	900	1916	1357
0	1	4	1990	1709	901	1916	1357
2	0	2	1989	1710	900	1916	1358
0	1	2	1987	1707	902	1920	1361
1	0	0	1989	1714	904	1912	1355
0	2	0	1992	1712	905	1918	1359
0	0	6	1988	1710	903	1917	1359
0	0	4	1990	1711	898	1917	1358
1	0	0	1981	1699	895	1902	1351
1	0	0	1990	1709	901	1911	1358
0	0	0	1988	1710	900	1914	1355
1	0	5	1987	1710	901	1915	1357
1	2	4	1983	1702	892	1911	1357
1	0	0	1985	1702	897	1908	1350
0	1	2	1988	1713	902	1913	1359
0	1	2	1989	1709	899	1916	1357
0	0	0	1989	1710	901	1915	1358
2	0	0	1984	1706	898	1912	1356
2	0	0	1989	1710	898	1914	1357
0	1	2	1988	1709	900	1915	1357
2	0	0	1988	1709	901	1916	1356
1	3	6	1988	1710	902	1920	1361
0	1	2	1990	1711	900	1911	1354
0	1	1	1990	1711	900	1915	1358
0	0	0	1985	1704	898	1911	1352
0	0	0	1984	1704	896	1909	1352
1	0	0	1977	1698	892	1899	1346
1	0	0	1984	1705	898	1912	1354
0	1	1	1985	1706	897	1909	1352
0	0	0	1985	1706	899	1911	1355
0	12	0	1975	1703	900	1916	1357
16	17	0	1980	1705	898	1912	1355
19	12	0	1988	1709	899	1909	1355
16	4	0	1991	1714	905	1920	1360
16	4	0	1989	1710	899	1914	1357
16	0	0	1987	1708	897	1914	1357
11	0	4	1985	1705	900	1914	1357
2	0	0	1986	1709	895	1910	1352
2	0	0	1989	1710	902	1920	1361
0	0	0	1989	1711	904	1916	1359
0	2	2	1989	1710	900	1913	1358
0	0	1	1982	1701	895	1906	1348
0	0	0	1988	1709	902	1913	1357
1	0	0	1984	1703	899	1914	1356
0	0	0	1987	1707	900	1914	1357
0	0	3	1982	1705	898	1913	1355
0	0	0	1987	1708	896	1908	1356
0	0	0	1987	1708	902	1919	1360
0	1	4	1989	1712	903	1916	1359
0	0	0	1989	1710	901	1917	1358
0	0	0	1986	1705	900	1917	1359
1	0	0	1986	1709	902	1916	1354
0	0	1	1985	1705	897	1911	1353
0	1	5	1984	1705	897	1908	1352
0	0	1	1984	1704	898	1910	1353
0	0	4	1980	1699	890	1903	1346
0	0	1	1984	1705	898	1912	1353
0	0	0	1985	1705	899	1911	1351
0	0	1	1985	1706	898	1912	1356
1	0	1	1976	1700	896	1912	1351
0	0	0	1989	1711	903	1915	1358
0	0	4	1984	1705	900	1913	1355
0	3	0	1986	1708	901	1911	1356
1	0	0	1982	1705	899	1911	1355
0	0	0	1986	1708	891	1909	1354
0	2	0	1986	1707	901	1912	1356
0	1	2	1986	1707	899	1913	1357
0	2	0	1989	1711	903	1916	1358
1	0	1	1988	1708	902	1913	1356
0	1	0	1985	1707	898	1908	1352
0	0	0	1986	1707	900	1913	1357
0	2	2	1988	1709	901	1914	1358
0	0	2	1986	1707	899	1913	1357
1	0	0	1982	1700	891	1906	1349
1	0	0	1986	1707	900	1914	1357
1	0	0	1986	1707	897	1915	1352
0	1	6	1985	1710	904	1918	1361
1	0	0	1984	1703	895	1901	1355
0	0	0	1989	1708	902	1913	1358
0	0	2	1982	1707	899	1913	1356
0	0	0	1987	1708	902	1914	1357
0	0	0	1993	1705	900	1914	1357
0	0	0	1988	1701	897	1914	1355
0	0	1	1988	1707	901	1915	1359
0	1	1	1989	1708	902	1915	1358
0	1	0	1991	1711	902	1914	1359
0	1	0	1987	1709	898	1915	1358
0	1	0	1987	1708	896	1910	1353
2	0	2	1988	1709	903	1916	1359
0	1	2	1990	1711	902	1917	1359
1	0	0	1990	1710	901	1921	1362
0	0	1	1990	1712	900	1917	1359
1	0	0	1991	1710	899	1917	1357
0	0	4	1989	1711	902	1917	1359
1	0	0	1983	1706	898	1915	1356
0	1	4	1989	1710	900	1915	1357
0	4	0	1989	1709	899	1918	1362
0	1	2	1989	1711	903	1920	1363
1	0	2	1991	1712	905	1917	1358
1	0	0	1991	1712	899	1908	1351
0	0	3	1988	1710	901	1915	1358
0	1	1	1989	1710	901	1915	1357
0	1	2	1981	1709	901	1918	1358
0	1	1	1983	1703	892	1902	1346
0	3	0	1989	1710	899	1919	1359
1	0	1	1990	1712	902	1917	1360
2	0	0	1993	1713	906	1919	1359
1	0	2	1986	1703	898	1915	1357
1	0	0	1990	1711	900	1916	1358
0	1	0	1987	1708	901	1915	1357
0	1	0	1987	1708	900	1915	1358
1	0	2	1989	1709	902	1919	1360
0	2	0	1987	1709	902	1920	1360
0	3	0	1990	1711	901	1917	1359
0	1	3	1991	1711	901	1917	1358
0	0	6	1990	1709	901	1916	1359
2	1	0	1989	1709	899	1916	1355
0	1	0	1986	1701	895	1906	1351
1	3	0	1989	1710	901	1915	1357
0	1	0	1990	1709	899	1916	1356
0	2	0	1988	1710	901	1916	1359
1	3	0	1981	1703	894	1910	1349
0	0	0	1989	1709	900	1917	1358
1	0	1	1989	1707	901	1916	1356
1	4	0	1989	1708	898	1916	1358
0	2	0	1983	1705	897	1915	1357
1	0	2	1989	1709	898	1913	1360
0	4	0	1990	1710	902	1917	1356
0	1	0	1988	1709	900	1916	1358
0	0	2	1989	1709	902	1917	1357
2	0	1	1987	1707	900	1915	1358
0	3	0	1985	1707	900	1913	1351
1	0	0	1989	1709	900	1916	1357
1	0	1	1990	1710	900	1920	1361
2	0	1	1988	1712	905	1921	1360
1	2	0	1986	1706	897	1910	1353
0	0	0	1989	1712	901	1915	1359
1	0	2	1990	1710	902	1914	1353
0	1	3	1989	1710	901	1914	1359
0	1	0	1981	1700	894	1911	1353
1	0	0	1988	1709	901	1917	1358
0	0	1	1987	1707	901	1915	1356
0	0	3	1988	1710	900	1916	1360
0	1	1	1986	1709	901	1920	1361
1	1	0	1988	1708	902	1918	1357
1	0	2	1984	1705	890	1909	1352
0	0	2	1983	1704	898	1916	1356
1	0	1	1985	1708	903	1915	1355
0	2	0	1985	1706	899	1907	1354
0	3	0	1983	1701	894	1899	1346
0	2	0	1984	1702	899	1905	1353
0	0	0	1983	1705	899	1909	1353
15	13	0	1983	1703	900	1909	1351
17	15	0	1977	1697	890	1910	1353
17	13	0	1985	1701	896	1912	1353
13	12	9	1983	1705	896	1911	1353
13	10	19	1983	1705	893	1908	1351
14	13	14	1983	1706	902	1913	1356
15	16	25	1982	1703	897	1909	1352
14	14	17	1973	1697	889	1907	1349
14	10	24	1975	1700	898	1913	1351
13	16	26	1982	1705	899	1909	1353
18	18	22	1982	1703	898	1913	1356
22	14	21	1983	1705	899	1911	1354
15	19	18	1982	1705	896	1910	1352
18	12	22	1983	1705	897	1904	1352
15	17	23	1984	1708	900	1911	1356
17	11	19	1979	1699	893	1902	1347
18	14	25	1984	1707	899	1911	1350
16	17	28	1987	1710	904	1915	1357
16	10	16	1984	1708	900	1904	1348
13	14	21	1985	1707	898	1914	1357
16	13	16	1987	1709	903	1920	1359
15	13	14	1979	1699	894	1903	1350
13	11	0	1985	1697	893	1910	1353
14	14	3	1984	1704	898	1914	1361
13	16	0	1986	1707	895	1893	1352
12	19	0	1985	1705	899	1912	1355
15	15	0	1982	1706	898	1912	1353
12	0	0	1984	1705	899	1911	1356
6	1	0	1975	1691	886	1893	1345
2	0	1	1984	1707	901	1915	1358
0	0	0	1986	1707	897	1902	1353
0	0	0	1985	1706	901	1910	1355
1	0	4	1978	1699	891	1909	1350
0	0	0	1984	1705	899	1910	1349
0	0	2	1983	1705	899	1909	1353
1	0	1	1983	1704	897	1910	1354
0	2	1	1984	1706	899	1904	1350
2	0	0	1985	1706	900	1917	1358
1	0	5	1983	1704	895	1909	1355
1	0	5	1985	1707	902	1915	1357
2	0	2	1982	1699	895	1903	1348
0	0	1	1986	1708	901	1912	1356
1	2	0	1985	1707	899	1911	1355
0	0	2	1985	1705	897	1912	1354
2	0	0	1977	1699	892	1909	1352
0	1	0	1984	1705	899	1911	1355
0	0	1	1983	1705	897	1912	1355
0	0	0	1984	1706	899	1911	1356
0	4	2	1981	1703	898	1916	1357
0	1	0	1986	1706	902	1915	1354
2	0	0	1988	1709	900	1913	1354
0	1	1	1985	1704	901	1911	1354
0	4	2	1984	1706	899	1910	1353
0	0	0	1979	1699	896	1906	1348
0	0	0	1979	1698	896	1907	1347
1	0	3	1985	1703	899	1911	1353
0	0	1	1983	1703	898	1907	1351
0	1	0	1980	1701	896	1906	1349
0	0	1	1974	1693	888	1897	1341
1	0	0	1979	1700	891	1908	1350
5	15	0	1978	1699	894	1902	1349
2	18	0	1978	1699	896	1903	1349
17	15	0	1975	1700	897	1910	1352
11	15	14	1975	1696	889	1895	1340
12	14	15	1976	1698	894	1904	1348
19	19	18	1975	1698	892	1905	1349
20	15	14	1978	1699	894	1904	1348
21	18	24	1978	1700	897	1906	1350
23	25	22	1975	1698	895	1904	1350
23	21	21	1976	1691	890	1894	1343
33	27	31	1967	1685	888	1885	1340
32	27	25	1975	1695	894	1903	1348
35	24	27	1972	1694	893	1899	1344
35	28	33	1968	1692	890	1898	1344
34	35	34	1971	1697	897	1904	1348
38	34	28	1972	1695	895	1899	1345
38	31	38	1966	1690	891	1898	1344
35	31	28	1972	1696	891	1900	1345
36	32	38	1977	1698	896	1900	1349
36	32	32	1973	1695	895	1902	1349
34	32	37	1975	1700	896	1901	1350
37	28	32	1975	1698	892	1902	1348
31	29	24	1972	1695	895	1905	1350
30	27	28	1971	1694	886	1891	1342
30	28	20	1974	1697	895	1901	1348
32	25	29	1973	1696	895	1902	1348
20	21	18	1972	1697	894	1901	1348
24	18	20	1973	1697	891	1896	1346
23	16	26	1976	1700	896	1905	1350
20	19	20	1973	1694	894	1902	1349
20	18	17	1968	1690	888	1898	1344
22	21	17	1970	1695	894	1907	1347
18	11	19	1976	1699	893	1902	1348
20	17	18	1970	1695	891	1902	1347
16	17	15	1974	1697	894	1905	1349
17	13	18	1976	1699	896	1902	1350
18	12	18	1970	1692	889	1901	1346
17	13	27	1973	1694	889	1888	1337
16	11	26	1977	1700	898	1904	1349
16	14	23	1973	1697	893	1901	1347
16	16	14	1973	1697	895	1901	1349
14	12	23	1975	1699	897	1907	1349
13	16	0	1975	1696	896	1901	1347
15	16	0	1971	1694	894	1899	1346
13	10	0	1972	1694	892	1897	1344
14	8	0	1976	1698	896	1903	1348
14	3	0	1970	1695	892	1900	1348
15	1	0	1974	1697	895	1902	1349
16	0	0	1973	1695	892	1902	1348
14	0	0	1974	1694	892	1901	1344
16	0	2	1976	1702	897	1902	1350
14	2	0	1976	1698	895	1903	1342
12	0	1	1975	1698	895	1901	1349
4	0	1	1969	1691	891	1901	1347
1	1	0	1976	1697	896	1906	1341
0	0	0	1973	1695	893	1901	1349
0	0	0	1975	1700	896	1903	1351
0	2	0	1971	1696	894	1906	1352
0	0	1	1968	1698	897	1905	1348
0	2	0	1977	1699	895	1903	1349
0	1	1	1974	1697	894	1901	1348
0	1	0	1975	1698	895	1901	1350
0	3	1	1974	1697	895	1900	1349
0	0	0	1973	1693	889	1897	1340
0	0	0	1975	1698	893	1901	1350
0	0	0	1974	1700	895	1906	1351
0	0	3	1976	1700	897	1907	1352
1	0	0	1971	1692	888	1893	1340
0	0	0	1976	1699	896	1899	1349
0	1	2	1975	1698	891	1883	1344
0	0	0	1969	1693	892	1905	1349
0	1	0	1975	1697	895	1902	1349
0	1	1	1974	1697	895	1901	1347
0	0	0	1974	1696	895	1902	1348
2	0	0	1968	1694	891	1899	1347
0	2	2	1974	1696	893	1901	1348
1	0	4	1975	1696	895	1902	1349
0	1	1	1975	1699	894	1907	1353
0	1	0	1977	1699	897	1904	1349
0	0	0	1973	1695	890	1894	1343
1	0	3	1976	1698	895	1903	1349
1	0	2	1975	1698	895	1901	1349
0	4	2	1973	1697	895	1902	1348
1	2	1	1968	1686	882	1896	1339
0	2	2	1974	1698	895	1901	1345
1	0	3	1973	1694	894	1901	1346
0	0	0	1973	1697	895	1906	1351
2	0	0	1976	1696	895	1905	1348
0	0	0	1977	1701	895	1902	1346
0	0	0	1976	1699	895	1903	1349
1	2	0	1977	1699	895	1907	1350
2	0	0	1975	1698	894	1904	1349
0	1	3	1972	1695	895	1903	1349
1	4	2	1974	1698	896	1905	1350
0	0	0	1980	1705	902	1909	1355
2	0	2	1984	1707	901	1910	1356
1	0	0	1982	1705	900	1909	1355
1	3	0	1978	1697	893	1903	1347
1	0	1	1983	1704	898	1911	1355
0	1	0	1982	1705	895	1909	1354
0	1	0	1982	1704	898	1910	1356
0	0	0	1975	1699	890	1907	1353
1	2	0	1985	1706	899	1915	1361
2	0	1	1983	1707	901	1918	1362
0	2	4	1988	1710	902	1913	1360
0	0	0	1985	1707	899	1913	1357
2	0	0	1986	1705	898	1915	1358
0	0	0	1983	1704	900	1899	1352
0	1	2	1983	1705	897	1910	1355
0	0	0	1983	1705	899	1910	1355
1	0	0	1980	1704	899	1910	1353
0	1	3	1982	1704	897	1908	1351
0	1	2	1986	1709	903	1915	1356
0	1	1	1987	1705	901	1912	1354
0	1	3	1985	1708	900	1911	1356
0	2	0	1973	1700	893	1904	1347
1	0	0	1984	1705	899	1910	1356
2	0	3	1983	1705	898	1908	1351
0	1	0	1984	1705	899	1909	1355
0	0	0	1978	1697	893	1908	1352
0	1	0	1984	1705	900	1915	1355
0	3	2	1984	1709	901	1915	1358
2	0	0	1988	1709	902	1912	1358
1	0	1	1985	1706	900	1911	1355
0	1	0	1980	1702	897	1911	1351
1	4	2	1982	1700	892	1907	1351
2	0	4	1981	1704	897	1913	1356
2	0	5	1983	1706	902	1913	1356
1	3	2	1985	1705	898	1910	1352
1	3	1	1980	1700	893	1896	1345
0	0	0	1980	1702	895	1907	1350
0	1	2	1979	1701	895	1901	1351
1	1	2	1979	1700	895	1905	1350
0	0	0	1974	1694	890	1898	1343
2	0	2	1980	1700	897	1907	1350
0	1	0	1979	1694	894	1908	1351
0	1	0	1980	1703	899	1909	1352
0	0	3	1975	1698	895	1903	1349
2	0	5	1979	1702	898	1893	1347
0	0	4	1976	1698	895	1903	1348
1	3	2	1976	1699	896	1903	1349
0	0	3	1975	1697	895	1902	1347
0	0	3	1975	1698	892	1890	1340
0	2	3	1971	1697	894	1903	1345
2	0	3	1973	1699	896	1902	1348
0	1	0	1976	1698	894	1904	1347
0	0	3	1975	1697	895	1902	1347
1	0	0	1970	1691	886	1889	1341
1	0	1	1974	1696	895	1901	1347
0	1	1	1975	1697	893	1902	1341
0	0	1	1973	1696	892	1901	1346
0	0	1	1967	1686	887	1892	1338
0	0	0	1974	1695	903	1901	1346
0	0	2	1963	1690	891	1896	1344
2	0	0	1974	1697	895	1902	1348
0	0	0	1970	1691	892	1899	1346
0	0	0	1973	1697	891	1899	1347
0	0	0	1974	1698	896	1904	1350
0	0	0	1978	1699	894	1903	1349
0	0	0	1974	1696	894	1902	1347
0	0	2	1970	1693	887	1889	1337
1	0	0	1970	1691	889	1896	1343
0	0	5	1976	1699	898	1907	1352
0	2	5	1978	1701	898	1904	1350
1	0	0	1975	1699	896	1903	1349
1	0	0	1968	1691	886	1895	1339
0	3	1	1979	1703	898	1907	1353
0	1	0	1982	1704	900	1911	1354
1	3	1	1975	1696	895	1908	1352
2	0	0	1981	1703	899	1903	1354
1	0	2	1980	1702	897	1908	1356
1	0	2	1981	1703	899	1913	1357
0	0	1	1983	1705	899	1911	1354
0	0	0	1983	1704	897	1903	1349
0	4	4	1981	1704	897	1908	1354
0	1	2	1981	1703	903	1909	1353
0	0	0	1982	1704	900	1911	1355
0	0	0	1974	1700	891	1905	1347
1	0	3	1982	1706	901	1909	1356
1	0	1	1982	1706	898	1911	1359
0	2	1	1983	1706	900	1915	1361
0	0	0	1981	1700	897	1912	1355
0	0	0	1987	1708	900	1912	1355
1	0	0	1984	1706	899	1911	1357
0	0	1	1985	1705	899	1911	1356
1	0	6	1984	1705	898	1912	1356
0	0	0	1982	1703	899	1915	1359
1	1	0	1987	1708	898	1914	1357
0	1	0	1987	1708	898	1909	1355
1	3	2	1987	1708	899	1911	1355
1	0	2	1985	1705	898	1913	1356
2	0	0	1983	1702	898	1904	1350
1	0	6	1985	1705	897	1912	1355
2	0	0	1982	1705	900	1912	1356
2	0	5	1985	1706	899	1911	1357
0	1	0	1979	1699	893	1907	1350
2	0	2	1988	1709	904	1915	1358
0	0	0	1987	1705	897	1912	1356
0	1	1	1986	1707	902	1911	1357
3	0	0	1979	1702	897	1911	1354
0	0	0	1985	1705	898	1904	1354
0	2	1	1984	1705	899	1908	1356
1	0	4	1986	1707	897	1912	1353
0	0	0	1986	1707	900	1914	1355
0	1	0	1984	1704	899	1912	1356
0	1	0	1983	1706	898	1911	1352
0	2	2	1984	1706	898	1912	1356
1	0	0	1984	1705	901	1917	1359
0	1	0	1987	1706	901	1913	1359
0	1	0	1984	1702	892	1903	1350
2	0	0	1987	1704	900	1912	1358
0	0	0	1985	1706	900	1913	1349
1	0	2	1985	1707	898	1911	1355
1	0	0	1979	1699	893	1903	1350
0	0	2	1985	1706	897	1912	1355
0	2	0	1980	1700	896	1911	1353
0	0	0	1985	1706	897	1914	1357
1	0	1	1981	1705	903	1915	1358
2	0	0	1987	1709	898	1911	1355
2	0	0	1983	1706	900	1913	1356
3	0	1	1986	1706	898	1911	1354
0	1	0	1985	1706	899	1910	1355
3	0	7	1983	1705	898	1910	1355
0	3	2	1981	1705	898	1904	1350
0	0	0	1978	1702	900	1911	1355
1	0	5	1984	1703	898	1910	1354
1	0	2	1984	1706	898	1912	1351
0	0	0	1978	1696	892	1907	1348
1	0	0	1987	1709	902	1914	1357
1	4	3	1986	1707	900	1903	1350
1	0	3	1985	1707	901	1912	1355
1	3	2	1971	1695	889	1909	1351
0	0	0	1985	1705	899	1910	1354
0	2	0	1982	1704	896	1908	1354
0	1	1	1983	1705	897	1911	1354
1	4	0	1981	1703	899	1911	1356
1	0	0	1977	1699	894	1912	1351
0	4	0	1981	1704	899	1911	1355
1	4	1	1984	1706	900	1910	1354
