# Supplementary material for: Assisting hand gesture classification and rehabilitation assessment via sEMG and finger motion data
Source: Front Bioeng Biotechnol. 2026 Jan 8;13:1751763. doi: 10.3389/fbioe.2025.1751763 (PMC12823985; doi:10.3389/fbioe.2025.1751763)
Supplement: Supplementary file 1 [file DataSheet1.zip › dataset/function 0/2/5/8.csv]

channel_2	channel_3	channel_6	pinky	ring finger	middle finger	forefinger	thumb
1	0	0	1992	1711	904	1922	1361
0	1	2	1991	1711	903	1920	1361
2	0	0	1986	1699	900	1923	1359
0	3	0	1992	1711	903	1920	1360
1	0	0	1992	1710	902	1923	1360
0	0	2	1993	1713	905	1926	1363
0	2	4	1994	1710	906	1923	1362
0	2	4	1994	1713	904	1916	1355
0	0	1	1993	1710	905	1922	1360
1	2	2	1992	1712	901	1921	1359
0	1	2	1991	1711	903	1921	1360
0	4	2	1991	1711	902	1923	1361
2	0	0	1991	1711	901	1920	1357
0	0	2	1984	1700	895	1913	1355
1	0	0	1990	1710	903	1920	1360
0	0	6	1990	1709	902	1921	1360
0	0	3	1989	1709	901	1920	1359
1	2	2	1987	1707	900	1919	1360
0	0	1	1990	1708	903	1925	1363
0	0	0	1992	1713	903	1925	1362
0	1	1	1990	1708	902	1919	1358
0	0	0	1990	1708	900	1920	1355
1	0	5	1987	1704	895	1913	1352
0	1	0	1990	1709	899	1925	1362
2	0	1	1992	1713	905	1925	1361
0	1	2	1987	1712	904	1922	1360
0	0	1	1982	1701	903	1912	1351
2	0	0	1987	1709	902	1920	1360
1	3	2	1987	1708	902	1919	1358
1	0	5	1989	1706	899	1921	1359
0	0	2	1990	1710	903	1922	1364
0	1	2	1986	1708	903	1919	1359
1	0	0	1993	1712	901	1919	1359
1	4	2	1990	1710	902	1920	1360
0	0	0	1990	1710	901	1920	1361
1	0	0	1988	1709	890	1921	1359
0	0	5	1988	1709	899	1915	1355
2	0	0	1987	1709	900	1918	1359
0	0	0	1990	1709	902	1919	1359
0	4	2	1990	1708	902	1920	1362
0	1	1	1983	1702	899	1917	1356
1	0	0	1993	1713	905	1921	1361
0	1	0	1992	1712	901	1919	1358
0	1	0	1990	1709	905	1920	1361
2	0	3	1984	1701	896	1918	1357
1	0	5	1990	1709	899	1921	1358
2	0	0	1989	1709	898	1920	1359
0	1	2	1988	1711	903	1925	1361
2	0	1	1993	1712	905	1921	1359
0	2	0	1988	1707	900	1920	1358
0	2	2	1990	1706	900	1919	1358
0	3	5	1989	1708	900	1920	1357
0	0	0	1989	1708	899	1920	1357
0	0	0	1988	1705	901	1919	1357
0	0	0	1986	1703	895	1904	1351
0	1	2	1990	1709	899	1920	1358
1	0	2	1988	1709	902	1925	1358
0	4	2	1989	1709	901	1920	1358
1	1	0	1983	1701	895	1912	1353
1	0	1	1989	1709	900	1920	1361
0	0	0	1988	1709	901	1919	1359
0	1	1	1989	1708	903	1919	1357
0	0	0	1984	1706	899	1918	1357
0	2	0	1989	1708	898	1915	1356
0	0	1	1987	1708	899	1919	1358
0	1	0	1988	1711	904	1923	1361
0	1	0	1993	1713	903	1921	1361
0	0	0	1989	1709	900	1920	1359
3	0	5	1987	1708	902	1915	1354
0	1	0	1990	1709	901	1921	1359
0	0	0	1988	1709	901	1919	1360
0	2	0	1989	1710	902	1920	1359
0	0	0	1982	1702	890	1914	1352
1	0	4	1989	1708	902	1923	1363
0	1	1	1991	1713	898	1913	1359
0	1	0	1993	1713	904	1923	1361
0	0	0	1986	1704	893	1917	1358
0	1	0	1990	1710	904	1921	1360
0	1	0	1989	1709	901	1922	1359
2	0	5	1991	1710	901	1922	1361
0	0	4	1987	1705	899	1920	1360
0	1	0	1986	1703	899	1920	1360
0	0	1	1989	1709	901	1922	1365
1	1	2	1991	1710	901	1921	1359
0	1	2	1990	1711	902	1920	1360
0	0	2	1988	1709	902	1919	1359
3	0	0	1988	1706	894	1913	1351
0	1	1	1990	1708	902	1921	1359
0	0	0	1989	1709	902	1923	1362
1	0	3	1990	1711	903	1925	1362
1	3	2	1987	1705	896	1914	1352
0	2	2	1991	1711	902	1921	1360
0	1	0	1985	1703	899	1920	1358
1	0	0	1990	1709	901	1921	1359
0	0	0	1978	1706	899	1920	1355
0	2	2	1990	1709	895	1909	1356
0	1	2	1989	1707	899	1919	1359
0	4	3	1989	1709	903	1923	1362
0	1	0	1990	1711	904	1920	1360
1	0	0	1991	1711	901	1915	1354
0	2	0	1991	1710	903	1920	1359
2	0	5	1992	1713	901	1922	1360
1	0	5	1991	1710	901	1919	1360
0	4	2	1990	1709	902	1920	1358
1	0	0	1984	1702	896	1913	1350
2	0	0	1988	1708	900	1920	1358
1	2	1	1986	1706	898	1919	1359
1	0	5	1984	1705	901	1920	1358
1	3	2	1991	1711	901	1920	1359
0	1	0	1988	1708	901	1919	1361
0	1	2	1990	1711	904	1923	1363
0	0	0	1991	1711	903	1921	1358
0	0	0	1991	1710	901	1913	1352
1	4	1	1989	1709	901	1919	1359
1	0	2	1989	1709	901	1919	1360
0	1	2	1989	1709	900	1919	1359
2	0	0	1984	1701	893	1909	1352
0	2	0	1989	1709	900	1917	1357
0	1	0	1989	1708	899	1919	1358
0	0	5	1989	1709	903	1924	1361
0	1	0	1986	1704	899	1922	1357
0	0	6	1989	1711	903	1920	1359
0	0	2	1987	1706	900	1920	1358
1	3	1	1988	1709	901	1919	1358
0	0	0	1986	1706	900	1918	1358
0	0	0	1985	1708	903	1923	1360
0	1	3	1991	1710	902	1921	1358
0	1	6	1990	1710	902	1918	1357
0	0	0	1990	1707	901	1918	1358
0	0	0	1987	1708	900	1919	1357
1	2	2	1983	1701	895	1911	1350
0	0	2	1989	1708	900	1911	1357
1	1	2	1989	1708	902	1919	1357
2	0	2	1984	1708	901	1919	1360
0	0	2	1977	1700	894	1919	1354
0	2	0	1992	1711	902	1921	1359
0	0	0	1988	1708	900	1918	1358
0	0	3	1990	1708	902	1918	1359
1	0	0	1984	1704	899	1917	1357
0	0	0	1990	1709	899	1917	1357
0	1	0	1988	1707	900	1920	1361
0	1	2	1989	1708	901	1920	1358
0	1	1	1987	1707	900	1919	1358
1	1	3	1987	1708	903	1918	1357
1	1	1	1988	1707	900	1912	1354
2	0	6	1988	1708	899	1917	1359
0	1	2	1989	1708	900	1918	1355
1	3	3	1986	1708	896	1920	1358
2	0	0	1982	1702	895	1912	1354
0	0	0	1988	1709	903	1924	1361
1	1	0	1990	1712	902	1919	1358
1	2	1	1992	1711	903	1914	1360
1	1	0	1982	1700	896	1916	1356
1	2	0	1988	1711	902	1919	1356
0	0	0	1988	1709	902	1924	1362
1	0	0	1992	1711	906	1924	1360
0	1	1	1991	1710	901	1921	1358
1	2	1	1986	1708	901	1920	1357
1	2	0	1989	1709	900	1915	1360
0	1	0	1989	1708	901	1920	1358
0	2	0	1989	1709	899	1920	1358
0	0	0	1987	1708	903	1924	1362
0	2	1	1988	1707	897	1914	1355
0	2	0	1992	1712	904	1920	1359
1	2	0	1990	1709	903	1920	1356
0	1	0	1989	1709	902	1918	1359
2	0	3	1983	1701	895	1911	1349
2	0	0	1989	1710	900	1920	1358
1	0	5	1986	1705	900	1919	1359
2	0	0	1989	1708	902	1920	1359
1	0	2	1983	1705	898	1921	1359
1	0	6	1990	1710	897	1915	1357
0	0	0	1992	1711	904	1921	1360
0	2	2	1991	1711	902	1919	1357
0	4	2	1989	1710	900	1920	1357
0	1	2	1989	1709	897	1909	1353
0	0	3	1989	1708	901	1921	1358
2	0	6	1989	1710	898	1919	1358
1	1	1	1988	1709	899	1920	1358
0	0	0	1993	1712	904	1922	1360
2	0	5	1986	1704	897	1910	1354
0	1	0	1990	1711	903	1921	1359
2	0	3	1991	1709	896	1915	1355
1	0	0	1990	1709	901	1920	1359
0	0	0	1982	1702	896	1918	1356
0	0	0	1988	1709	902	1920	1358
0	1	1	1987	1708	900	1916	1361
1	4	3	1992	1711	904	1925	1363
0	0	0	1992	1712	905	1918	1360
0	0	0	1986	1707	901	1920	1356
0	2	1	1991	1709	902	1921	1359
0	3	6	1989	1709	902	1919	1359
1	2	1	1989	1710	899	1919	1359
0	2	2	1986	1700	896	1913	1350
0	1	2	1990	1709	902	1918	1359
0	0	4	1989	1709	902	1910	1352
0	0	0	1990	1709	902	1921	1356
1	0	3	1991	1711	902	1920	1359
1	0	2	1981	1703	897	1912	1350
1	1	0	1989	1707	901	1920	1357
1	3	2	1982	1701	897	1918	1357
0	3	0	1988	1708	900	1917	1358
3	0	3	1989	1708	898	1925	1359
1	4	2	1988	1708	900	1919	1359
0	0	0	1989	1708	901	1920	1358
0	1	3	1987	1708	901	1919	1361
1	1	2	1986	1705	898	1917	1354
0	0	0	1991	1712	904	1917	1360
0	0	0	1991	1710	902	1918	1359
1	0	5	1990	1708	901	1919	1358
0	1	1	1983	1702	893	1908	1353
0	0	0	1988	1707	900	1919	1359
0	2	2	1987	1707	901	1917	1359
3	0	5	1988	1707	903	1917	1358
2	0	0	1985	1705	898	1915	1358
2	0	0	1989	1707	896	1921	1361
0	3	2	1989	1711	904	1923	1361
1	2	1	1991	1710	904	1920	1358
1	0	2	1989	1709	897	1918	1357
0	1	0	1987	1703	895	1911	1352
0	0	0	1989	1708	902	1919	1358
0	0	0	1989	1709	900	1919	1360
1	3	2	1990	1709	901	1924	1361
1	0	3	1991	1711	904	1922	1361
0	4	2	1987	1704	893	1914	1352
1	4	1	1989	1709	902	1919	1358
0	0	0	1988	1707	899	1919	1359
2	0	3	1990	1708	900	1920	1358
1	3	1	1982	1703	898	1918	1357
0	0	1	1989	1709	900	1915	1357
0	1	2	1989	1707	899	1919	1358
0	1	2	1988	1708	901	1923	1361
0	1	0	1988	1711	903	1918	1362
0	1	0	1990	1710	901	1911	1353
0	2	2	1990	1709	901	1920	1359
2	0	0	1987	1708	901	1914	1359
0	0	0	1989	1707	902	1919	1358
0	0	0	1978	1704	892	1912	1352
0	0	1	1989	1708	903	1919	1357
0	0	1	1989	1711	905	1923	1360
1	0	0	1991	1708	901	1912	1356
0	0	0	1988	1710	902	1919	1360
0	2	2	1985	1700	895	1911	1353
0	1	2	1990	1709	901	1920	1357
0	0	0	1987	1708	898	1919	1357
3	0	0	1986	1708	902	1919	1358
1	0	0	1986	1705	901	1919	1357
1	0	0	1988	1704	905	1919	1357
0	4	1	1991	1712	904	1922	1361
2	0	0	1990	1711	902	1920	1360
0	1	2	1990	1708	900	1921	1359
0	2	5	1988	1705	898	1911	1351
0	4	2	1989	1708	901	1919	1359
1	0	3	1989	1709	902	1920	1356
1	2	2	1989	1708	901	1919	1358
0	1	2	1985	1702	893	1911	1350
1	0	0	1989	1709	902	1920	1358
0	0	2	1988	1709	902	1920	1359
3	0	0	1988	1704	900	1921	1361
2	0	0	1988	1711	905	1921	1361
0	2	6	1986	1706	900	1921	1359
3	0	0	1990	1710	903	1913	1355
0	1	0	1989	1709	901	1919	1359
1	2	2	1989	1710	902	1920	1359
0	1	5	1988	1707	901	1916	1358
3	0	0	1986	1707	899	1913	1354
1	3	0	1989	1708	901	1920	1360
0	1	2	1989	1708	902	1923	1362
0	1	0	1987	1712	905	1925	1362
0	0	1	1987	1704	896	1915	1353
0	1	2	1991	1710	901	1920	1358
1	0	1	1990	1706	898	1917	1356
0	0	0	1990	1710	905	1920	1360
0	2	2	1985	1702	895	1919	1356
0	0	0	1989	1711	902	1921	1355
0	0	0	1994	1714	903	1923	1362
0	1	2	1990	1710	901	1921	1360
3	0	0	1991	1711	901	1922	1358
0	4	3	1987	1709	900	1921	1360
0	1	2	1987	1700	899	1920	1358
0	1	3	1990	1709	899	1921	1359
1	0	0	1991	1710	903	1920	1359
1	0	0	1990	1709	901	1924	1362
0	4	6	1987	1707	897	1919	1355
0	1	1	1993	1713	905	1923	1361
0	1	1	1990	1710	901	1918	1352
0	0	0	1991	1710	901	1921	1359
0	1	2	1981	1703	895	1912	1354
0	0	0	1991	1710	903	1924	1363
0	1	2	1988	1711	903	1927	1362
0	1	0	1994	1711	904	1921	1361
2	0	0	1989	1708	902	1920	1359
1	4	3	1990	1705	895	1919	1358
3	0	0	1990	1709	899	1908	1356
0	4	4	1989	1709	901	1922	1359
0	0	0	1990	1710	904	1925	1362
0	0	0	1991	1712	904	1925	1362
1	1	3	1991	1710	901	1917	1355
2	0	0	1989	1709	901	1924	1363
0	1	2	1991	1708	902	1920	1360
1	0	2	1983	1702	896	1909	1352
0	4	0	1990	1709	901	1922	1359
0	0	0	1990	1710	902	1915	1359
0	1	2	1991	1709	902	1919	1361
0	0	0	1985	1705	900	1922	1362
2	0	0	1991	1712	905	1925	1363
1	0	0	1994	1713	902	1922	1361
1	0	0	1992	1710	903	1922	1361
2	0	0	1992	1710	902	1918	1360
1	4	5	1989	1708	895	1914	1355
1	0	0	1990	1709	902	1920	1353
0	1	0	1990	1710	901	1917	1360
1	0	5	1989	1709	902	1922	1359
0	0	0	1985	1703	891	1916	1355
1	3	2	1991	1710	904	1926	1364
1	2	2	1992	1709	901	1921	1360
0	1	2	1991	1710	903	1919	1360
1	3	2	1988	1709	900	1920	1359
0	2	2	1982	1702	894	1917	1357
1	1	0	1989	1709	893	1922	1361
0	2	2	1988	1711	905	1923	1362
0	1	0	1997	1714	903	1922	1360
1	0	0	1987	1708	902	1919	1359
0	1	4	1992	1709	901	1920	1355
0	3	0	1990	1709	899	1920	1359
1	0	0	1988	1709	901	1918	1357
1	0	4	1988	1708	898	1919	1357
2	0	0	1985	1702	895	1907	1351
0	0	1	1987	1707	901	1920	1360
0	0	0	1990	1710	905	1921	1358
0	1	0	1992	1711	904	1921	1360
0	1	5	1983	1702	895	1912	1353
0	2	0	1989	1710	900	1919	1358
1	2	1	1987	1706	906	1919	1358
0	2	0	1989	1707	901	1918	1358
0	0	0	1990	1709	900	1918	1360
2	0	0	1985	1706	898	1915	1359
0	1	2	1989	1709	898	1914	1358
1	2	3	1990	1708	901	1920	1359
2	0	0	1990	1709	902	1920	1360
0	0	0	1988	1709	903	1924	1363
1	0	0	1987	1711	902	1917	1355
1	4	0	1992	1711	904	1922	1361
0	1	2	1991	1710	902	1923	1360
0	2	6	1990	1709	901	1919	1359
2	0	0	1982	1701	896	1912	1350
0	2	1	1990	1708	901	1920	1359
0	0	0	1991	1706	899	1920	1357
1	0	6	1989	1708	901	1921	1360
0	2	2	1981	1699	898	1921	1358
0	1	0	1989	1711	902	1922	1359
0	1	1	1991	1713	904	1922	1361
0	0	0	1989	1712	903	1919	1361
0	2	1	1991	1710	901	1921	1359
1	0	5	1989	1709	902	1919	1359
0	0	0	1983	1707	900	1921	1356
0	1	1	1991	1709	901	1921	1363
1	0	4	1992	1711	907	1925	1362
0	1	0	1993	1713	904	1921	1361
2	0	2	1988	1704	897	1914	1353
0	0	0	1991	1710	903	1921	1360
1	4	0	1990	1708	903	1914	1356
0	1	3	1990	1710	901	1920	1360
0	1	1	1985	1700	895	1913	1355
1	0	1	1988	1708	904	1920	1359
3	0	0	1988	1709	901	1921	1361
0	0	5	1991	1711	902	1926	1363
0	2	2	1991	1711	904	1922	1361
1	4	2	1993	1706	898	1922	1359
2	0	0	1990	1710	903	1921	1359
0	0	0	1991	1710	902	1920	1359
1	0	0	1990	1710	902	1920	1360
0	1	3	1989	1709	900	1921	1360
0	0	0	1988	1707	899	1911	1358
3	0	0	1990	1707	899	1922	1359
0	2	2	1992	1712	905	1925	1362
1	0	0	1995	1713	905	1922	1360
0	2	2	1985	1705	895	1912	1353
1	2	1	1991	1708	901	1921	1360
0	2	5	1983	1702	897	1918	1358
0	1	0	1990	1709	902	1921	1355
0	0	0	1982	1704	898	1919	1357
1	4	1	1990	1709	902	1911	1353
2	0	0	1985	1708	901	1921	1361
1	4	1	1990	1710	903	1926	1363
1	0	3	1991	1711	906	1922	1360
2	2	2	1991	1710	899	1913	1354
1	3	0	1990	1710	902	1922	1359
1	0	2	1990	1709	901	1920	1360
0	1	2	1990	1709	900	1923	1362
1	3	0	1990	1711	904	1925	1363
0	1	0	1985	1706	899	1916	1353
1	3	2	1991	1710	902	1919	1360
1	3	4	1990	1710	896	1907	1353
0	0	0	1990	1709	901	1923	1360
1	0	0	1989	1709	902	1919	1360
0	1	0	1988	1707	902	1920	1358
1	0	5	1989	1709	900	1917	1358
0	0	6	1988	1707	900	1919	1358
2	0	0	1988	1708	897	1914	1353
0	1	2	1989	1708	900	1921	1358
3	0	2	1989	1707	904	1923	1361
0	0	3	1990	1711	905	1922	1360
1	3	2	1985	1704	894	1913	1349
0	1	0	1989	1708	902	1918	1357
1	0	2	1988	1707	898	1917	1357
0	1	2	1987	1707	900	1918	1356
1	0	0	1982	1698	895	1916	1353
0	0	1	1987	1707	900	1918	1355
0	0	0	1986	1703	898	1917	1356
0	1	0	1986	1705	900	1919	1358
0	1	0	1985	1705	901	1920	1358
0	0	0	1988	1706	902	1915	1353
0	0	0	1985	1703	898	1916	1354
4	4	0	1985	1704	900	1915	1355
11	6	0	1985	1705	899	1917	1354
9	17	3	1984	1704	900	1922	1359
15	17	3	1981	1701	892	1913	1355
14	11	0	1989	1704	900	1919	1358
13	5	0	1987	1709	902	1920	1359
8	8	0	1988	1709	901	1920	1360
2	2	1	1989	1712	905	1925	1362
0	0	0	1983	1705	898	1919	1357
0	0	3	1989	1710	901	1918	1356
0	0	0	1989	1708	901	1919	1358
0	0	0	1989	1709	902	1919	1358
0	2	1	1988	1706	901	1919	1357
0	2	1	1988	1706	898	1915	1353
0	0	5	1989	1707	900	1921	1359
0	0	0	1988	1708	902	1919	1359
0	1	0	1989	1708	903	1923	1363
0	1	0	1990	1709	902	1920	1360
0	1	0	1984	1703	895	1912	1353
0	0	0	1989	1707	901	1920	1359
0	2	3	1989	1709	898	1917	1357
0	0	0	1991	1708	902	1921	1357
0	1	0	1983	1701	893	1921	1359
0	0	1	1991	1712	905	1925	1362
0	0	1	1990	1711	903	1919	1361
0	0	0	1991	1708	902	1919	1360
0	0	3	1987	1707	901	1918	1358
0	2	3	1988	1704	899	1919	1359
2	0	2	1988	1709	900	1919	1360
0	1	0	1990	1709	905	1918	1358
0	0	0	1989	1708	902	1920	1359
1	0	4	1981	1703	897	1911	1355
1	0	0	1990	1709	904	1925	1364
1	0	4	1994	1713	905	1922	1358
1	4	1	1990	1710	901	1921	1359
0	1	0	1989	1708	902	1920	1359
0	1	2	1983	1702	894	1914	1352
0	0	0	1989	1708	902	1921	1360
0	1	0	1985	1706	901	1925	1363
1	1	1	1992	1712	904	1921	1360
0	3	5	1986	1704	900	1919	1357
0	0	3	1984	1710	903	1910	1354
0	1	0	1989	1709	902	1920	1360
0	0	0	1990	1710	899	1921	1359
0	0	0	1988	1707	902	1920	1359
0	0	2	1987	1709	901	1913	1354
0	0	0	1989	1708	900	1921	1361
0	0	1	1989	1712	904	1926	1363
0	2	0	1992	1713	905	1924	1362
0	1	1	1987	1704	897	1912	1354
0	1	0	1992	1712	902	1922	1358
0	0	4	1989	1710	900	1913	1357
0	1	0	1991	1711	902	1923	1359
0	0	5	1991	1711	902	1922	1361
0	0	0	1982	1704	894	1913	1351
0	0	1	1991	1710	902	1921	1360
1	0	0	1987	1707	900	1920	1358
0	1	0	1990	1711	901	1923	1360
1	0	3	1988	1707	899	1923	1360
0	0	0	1991	1712	897	1923	1361
1	1	0	1995	1714	905	1923	1361
0	0	0	1993	1712	903	1921	1362
3	0	5	1992	1710	901	1921	1360
0	1	1	1991	1708	898	1915	1351
0	1	0	1991	1711	901	1923	1360
2	0	1	1992	1710	903	1922	1361
0	1	2	1991	1710	903	1922	1361
0	0	0	1984	1703	894	1906	1352
1	4	3	1991	1709	903	1926	1363
0	0	0	1988	1707	901	1925	1360
1	0	3	1994	1713	905	1923	1361
0	0	0	1990	1710	901	1921	1360
1	0	2	1985	1700	895	1921	1357
1	0	3	1989	1710	901	1921	1354
0	0	2	1989	1709	900	1922	1358
0	1	0	1988	1709	904	1927	1363
0	1	0	1991	1710	901	1922	1360
0	2	5	1994	1713	902	1922	1360
0	0	1	1991	1709	902	1921	1359
0	0	0	1991	1711	902	1922	1361
1	0	1	1986	1705	895	1914	1353
0	1	2	1991	1710	900	1923	1360
0	2	4	1991	1710	901	1920	1360
0	2	3	1991	1710	902	1923	1364
1	0	0	1987	1707	903	1926
