# Supplementary material for: Assisting hand gesture classification and rehabilitation assessment via sEMG and finger motion data
Source: Front Bioeng Biotechnol. 2026 Jan 8;13:1751763. doi: 10.3389/fbioe.2025.1751763 (PMC12823985; doi:10.3389/fbioe.2025.1751763)
Supplement: Supplementary file 1 [file DataSheet1.zip › dataset/function 0/2/5/9.csv]

channel_2	channel_3	channel_6	pinky	ring finger	middle finger	forefinger	thumb
0	2	0	1998	1716	904	1927	1361
2	0	0	1997	1718	904	1936	1363
1	0	6	1999	1719	908	1940	1369
0	1	0	2002	1722	910	1937	1366
1	0	0	2001	1720	907	1935	1365
2	0	2	1996	1712	901	1927	1358
2	0	3	1999	1719	906	1934	1365
1	2	2	1999	1719	904	1929	1364
0	1	2	1999	1716	906	1934	1365
0	2	1	1995	1712	900	1931	1362
1	1	1	1988	1709	901	1925	1358
3	0	4	1988	1709	904	1931	1360
0	0	5	1981	1704	899	1920	1356
0	1	0	1990	1712	902	1927	1358
0	0	0	1991	1710	901	1926	1358
0	4	2	1989	1710	901	1923	1357
0	1	0	1986	1707	899	1925	1357
0	2	2	1991	1705	896	1924	1357
0	2	1	1989	1709	902	1926	1358
1	3	0	1989	1711	904	1928	1358
1	1	2	1989	1710	903	1920	1357
1	0	2	1987	1708	902	1926	1356
0	2	2	1985	1705	896	1910	1351
0	1	0	1987	1708	896	1912	1351
0	1	0	1986	1707	900	1923	1356
0	0	0	1985	1707	899	1923	1355
0	0	2	1980	1699	895	1915	1348
0	1	0	1985	1705	900	1926	1357
1	1	3	1986	1709	903	1927	1359
1	1	0	1989	1709	903	1923	1356
0	0	1	1981	1701	895	1919	1353
0	2	0	1987	1705	901	1916	1348
0	3	1	1985	1707	899	1924	1356
0	1	0	1986	1706	908	1923	1355
0	1	0	1985	1706	899	1923	1355
0	1	0	1982	1704	898	1917	1350
0	0	2	1986	1707	901	1924	1350
0	0	0	1986	1709	905	1924	1357
0	0	0	1988	1709	901	1923	1356
0	0	2	1986	1707	900	1922	1355
0	0	1	1982	1701	892	1915	1348
0	0	0	1985	1699	894	1921	1351
0	2	1	1979	1697	896	1922	1353
0	3	1	1978	1699	892	1919	1351
0	1	2	1985	1706	900	1923	1354
0	0	0	1984	1704	900	1923	1355
0	0	0	1986	1706	897	1920	1358
0	1	0	1982	1704	900	1926	1357
0	0	4	1986	1709	902	1924	1355
0	0	0	1987	1708	901	1923	1356
0	0	0	1986	1706	900	1922	1355
0	1	0	1985	1705	899	1923	1355
0	1	1	1981	1700	894	1909	1347
0	0	0	1985	1704	899	1922	1354
0	0	0	1985	1707	899	1924	1356
0	1	0	1985	1707	899	1924	1355
0	1	0	1977	1700	892	1919	1352
0	0	5	1986	1709	903	1928	1359
0	1	0	1987	1710	901	1924	1357
2	0	4	1986	1708	903	1922	1356
1	0	1	1979	1700	897	1921	1352
1	1	2	1979	1698	894	1922	1355
0	0	4	1988	1707	901	1921	1355
2	0	4	1986	1705	902	1928	1358
2	0	4	1988	1711	903	1927	1358
0	0	0	1988	1709	901	1926	1356
1	0	3	1987	1707	900	1919	1352
0	0	2	1986	1709	902	1924	1354
0	1	3	1986	1707	899	1923	1356
0	0	2	1986	1707	900	1922	1356
0	1	2	1982	1699	893	1915	1349
2	0	0	1985	1707	898	1922	1357
1	3	2	1985	1706	900	1925	1356
0	0	0	1986	1708	903	1927	1359
0	1	0	1984	1703	900	1923	1353
0	1	0	1987	1707	902	1923	1356
0	1	0	1986	1706	900	1923	1356
1	4	2	1986	1705	899	1922	1354
0	1	1	1983	1704	898	1921	1355
0	2	0	1982	1702	897	1918	1355
0	3	2	1986	1705	899	1926	1358
0	2	1	1987	1709	903	1924	1356
2	0	0	1987	1708	902	1923	1355
0	0	0	1984	1706	898	1922	1354
0	1	2	1982	1702	895	1915	1349
0	0	0	1985	1706	893	1922	1354
0	1	1	1985	1706	900	1922	1355
2	0	0	1984	1706	901	1922	1355
0	2	2	1978	1698	893	1909	1349
2	0	2	1985	1707	900	1922	1356
2	0	6	1985	1707	901	1924	1357
0	0	0	1986	1708	901	1930	1359
0	2	0	1982	1705	902	1922	1356
0	0	0	1988	1709	900	1917	1353
1	0	6	1987	1708	901	1923	1357
0	1	2	1985	1708	899	1924	1355
2	1	0	1985	1705	898	1922	1353
0	1	1	1982	1705	901	1925	1357
1	0	0	1982	1708	901	1921	1354
1	0	0	1988	1708	900	1924	1355
0	1	1	1986	1707	899	1923	1356
0	0	0	1986	1706	900	1923	1354
1	0	0	1980	1700	893	1915	1349
0	1	0	1979	1703	897	1922	1355
2	0	0	1986	1706	895	1920	1355
0	0	0	1986	1707	900	1922	1357
0	2	1	1977	1700	897	1919	1354
0	0	0	1987	1709	900	1924	1357
0	0	0	1988	1709	899	1921	1355
1	1	1	1987	1707	900	1922	1356
2	0	0	1983	1704	899	1921	1354
0	1	0	1985	1700	897	1921	1354
0	3	3	1985	1707	902	1924	1356
2	0	6	1986	1706	900	1922	1355
0	0	0	1983	1705	899	1922	1356
3	0	0	1985	1707	901	1923	1357
0	2	0	1984	1705	898	1917	1351
0	1	0	1987	1707	899	1916	1350
1	0	0	1987	1708	899	1924	1355
0	0	1	1986	1707	900	1925	1357
0	0	0	1978	1701	894	1913	1350
0	1	0	1983	1704	899	1926	1360
3	0	0	1988	1710	903	1929	1358
0	1	1	1990	1711	903	1927	1357
0	2	3	1983	1700	896	1924	1354
1	0	0	1988	1707	901	1925	1352
1	0	1	1987	1708	901	1924	1358
0	3	2	1987	1707	902	1924	1357
1	4	0	1986	1707	901	1925	1357
2	0	0	1983	1707	900	1918	1352
0	1	4	1987	1709	900	1924	1353
1	0	0	1986	1707	899	1923	1357
0	2	3	1987	1707	901	1925	1357
0	2	6	1987	1709	904	1930	1362
0	1	1	1987	1707	894	1922	1351
3	0	1	1987	1703	897	1925	1357
2	0	0	1988	1709	902	1925	1355
1	0	0	1987	1708	900	1925	1357
0	4	0	1988	1709	901	1923	1356
0	1	2	1986	1707	898	1924	1355
0	2	5	1985	1706	896	1922	1355
1	4	2	1983	1704	898	1923	1354
2	0	3	1986	1707	900	1923	1354
1	2	0	1986	1709	904	1927	1360
0	0	0	1985	1709	901	1925	1357
0	0	0	1985	1708	900	1924	1358
1	0	0	1983	1701	891	1916	1348
2	0	3	1983	1707	899	1923	1357
0	1	1	1986	1708	899	1923	1353
0	0	0	1987	1708	901	1926	1355
1	2	3	1978	1697	894	1916	1349
0	0	1	1986	1707	900	1928	1359
0	1	1	1987	1710	903	1928	1359
0	1	0	1986	1707	902	1926	1357
1	2	3	1985	1706	899	1924	1356
2	0	2	1987	1707	899	1925	1356
0	1	0	1986	1708	900	1923	1357
1	4	2	1987	1707	901	1927	1359
1	0	0	1987	1710	904	1929	1359
0	4	0	1989	1711	901	1926	1358
0	1	1	1989	1709	898	1918	1351
2	0	6	1988	1709	901	1920	1356
0	1	3	1987	1708	898	1924	1357
0	1	1	1987	1704	900	1925	1357
0	1	2	1981	1700	894	1915	1350
0	0	1	1986	1706	900	1925	1355
0	0	0	1986	1708	901	1926	1359
1	3	4	1989	1710	905	1930	1359
0	1	2	1984	1704	898	1924	1356
0	2	0	1988	1708	902	1924	1354
2	0	5	1987	1708	902	1924	1357
1	2	1	1987	1708	900	1925	1356
0	0	0	1986	1707	899	1929	1356
3	0	1	1988	1707	898	1918	1350
1	0	0	1986	1709	900	1925	1353
1	0	5	1989	1709	902	1926	1357
0	0	0	1988	1709	901	1925	1357
0	1	2	1987	1708	902	1926	1359
1	0	3	1985	1705	896	1921	1353
0	0	0	1988	1708	902	1926	1359
1	4	3	1990	1709	903	1926	1357
0	0	0	1987	1709	912	1924	1357
0	0	0	1981	1701	895	1917	1352
1	0	0	1987	1707	901	1925	1356
0	1	0	1988	1709	901	1925	1357
1	2	0	1987	1708	901	1925	1357
0	0	0	1984	1706	899	1922	1357
0	1	2	1988	1706	897	1927	1360
2	0	0	1989	1710	905	1925	1361
0	2	2	1990	1709	903	1925	1359
0	1	2	1988	1709	903	1924	1358
0	2	1	1987	1704	897	1917	1353
2	0	5	1987	1707	895	1922	1355
0	0	0	1989	1709	899	1914	1354
2	0	2	1987	1709	900	1924	1358
0	0	0	1987	1708	900	1920	1358
1	2	1	1981	1701	893	1918	1352
0	1	0	1986	1706	898	1924	1357
1	0	0	1987	1709	901	1925	1359
0	0	0	1987	1710	902	1929	1361
0	1	0	1985	1705	898	1928	1357
0	0	3	1990	1711	903	1925	1353
1	2	2	1989	1710	902	1925	1358
0	1	0	1988	1711	900	1925	1358
1	0	4	1986	1707	900	1926	1357
0	0	0	1985	1706	900	1919	1352
0	1	0	1988	1709	901	1924	1353
0	1	0	1987	1708	901	1925	1358
0	1	2	1988	1708	901	1928	1361
1	0	6	1984	1702	894	1921	1353
0	1	0	1984	1709	901	1926	1357
2	0	3	1985	1701	897	1924	1355
1	0	0	1989	1708	900	1925	1357
1	2	1	1986	1707	900	1922	1356
1	0	0	1980	1699	894	1916	1350
0	0	0	1986	1705	902	1929	1361
1	2	2	1988	1709	904	1927	1358
0	0	2	1989	1709	903	1924	1357
3	0	5	1984	1704	898	1924	1355
0	0	3	1986	1701	893	1922	1355
0	0	1	1988	1708	900	1924	1355
0	0	1	1987	1707	901	1927	1360
1	2	2	1988	1710	903	1930	1360
0	2	0	1985	1706	898	1919	1351
1	0	3	1987	1708	895	1918	1355
0	0	0	1988	1709	901	1923	1358
0	0	0	1988	1709	900	1924	1357
1	0	0	1982	1700	895	1915	1348
1	2	0	1985	1707	900	1923	1357
0	2	1	1988	1710	900	1925	1358
2	0	2	1989	1710	902	1924	1357
0	2	0	1988	1707	901	1924	1356
0	0	0	1983	1701	895	1923	1355
1	3	2	1986	1708	900	1925	1352
3	0	5	1990	1710	901	1926	1357
1	3	0	1986	1705	899	1922	1356
1	0	0	1985	1705	896	1915	1351
0	0	2	1987	1708	902	1929	1358
2	0	4	1989	1711	905	1927	1358
0	0	0	1990	1710	902	1925	1356
1	0	1	1978	1703	894	1919	1350
1	3	1	1986	1707	900	1924	1357
0	1	0	1987	1707	901	1922	1355
1	2	0	1986	1707	901	1922	1356
0	0	0	1980	1700	898	1922	1353
3	0	3	1986	1707	898	1923	1355
0	0	0	1984	1708	902	1927	1362
0	0	0	1988	1710	904	1927	1359
2	0	0	1987	1709	902	1925	1357
1	0	3	1987	1708	900	1915	1348
1	1	0	1986	1707	900	1922	1354
0	0	4	1986	1707	900	1924	1356
1	3	1	1985	1707	901	1924	1356
1	3	2	1986	1707	904	1929	1359
2	0	2	1984	1700	899	1919	1347
0	1	0	1986	1706	897	1927	1356
0	2	2	1986	1709	900	1923	1357
0	2	0	1986	1707	900	1921	1354
0	1	0	1979	1699	891	1917	1351
0	3	3	1985	1706	898	1923	1355
2	0	3	1985	1705	901	1923	1354
0	1	0	1983	1705	900	1920	1355
0	1	2	1982	1703	897	1925	1357
0	0	5	1982	1706	906	1927	1355
1	2	1	1988	1709	900	1924	1355
0	3	0	1986	1708	900	1923	1354
0	0	2	1986	1705	902	1923	1355
0	0	2	1981	1699	891	1916	1348
0	1	0	1986	1703	900	1925	1355
0	0	0	1985	1708	901	1924	1355
0	0	0	1985	1706	901	1924	1356
0	1	1	1987	1709	899	1924	1357
2	0	5	1980	1699	894	1915	1350
0	1	1	1985	1706	900	1925	1356
0	0	1	1982	1705	901	1925	1355
0	0	0	1985	1707	901	1924	1356
2	0	1	1978	1698	896	1927	1356
0	0	0	1988	1711	903	1925	1354
0	1	1	1989	1709	901	1925	1356
0	3	2	1987	1708	899	1925	1355
0	0	0	1985	1706	900	1922	1355
0	1	2	1985	1705	900	1916	1351
1	2	5	1986	1707	900	1923	1351
0	0	2	1986	1707	902	1924	1355
0	0	0	1984	1705	897	1926	1356
2	0	2	1976	1700	895	1919	1353
0	1	0	1984	1708	903	1926	1357
2	0	3	1988	1710	901	1925	1356
0	0	0	1988	1707	901	1925	1355
0	0	0	1986	1706	900	1920	1354
0	2	1	1979	1699	894	1915	1347
0	3	2	1985	1706	901	1929	1358
0	1	0	1988	1711	904	1927	1358
0	0	0	1988	1709	902	1926	1356
1	3	0	1983	1705	899	1923	1355
3	0	1	1985	1707	895	1922	1353
0	0	5	1985	1707	900	1919	1356
0	3	0	1985	1705	898	1921	1356
0	0	2	1983	1705	899	1922	1354
1	3	2	1984	1701	893	1912	1349
1	0	6	1986	1707	895	1925	1355
1	0	2	1987	1710	903	1927	1357
0	1	0	1989	1708	901	1925	1356
0	0	3	1980	1699	894	1914	1350
2	0	3	1984	1705	900	1923	1353
2	0	1	1985	1706	899	1923	1355
0	0	0	1985	1707	900	1924	1355
2	0	0	1987	1711	903	1929	1360
0	0	1	1978	1700	893	1922	1355
0	0	2	1986	1708	899	1921	1355
0	3	2	1987	1707	901	1925	1356
3	0	3	1988	1708	900	1926	1356
0	0	0	1985	1706	902	1927	1360
1	3	2	1982	1707	902	1929	1355
0	1	1	1990	1711	902	1926	1358
0	0	0	1990	1710	901	1919	1358
1	0	3	1988	1709	901	1924	1358
1	0	2	1984	1699	894	1918	1350
1	3	0	1979	1704	898	1921	1356
0	2	0	1988	1709	903	1926	1358
0	0	0	1989	1709	901	1926	1358
0	1	0	1981	1700	897	1919	1354
0	1	0	1988	1709	901	1932	1361
0	1	0	1991	1713	906	1927	1360
0	4	0	1991	1714	904	1927	1359
0	1	0	1988	1710	902	1925	1359
1	0	2	1982	1703	899	1927	1356
1	0	2	1989	1709	897	1909	1354
1	2	2	1988	1709	908	1928	1361
0	0	5	1989	1710	905	1932	1363
3	0	0	1987	1707	899	1925	1356
0	1	2	1989	1710	901	1926	1356
1	0	6	1987	1708	902	1925	1357
0	1	2	1988	1707	901	1925	1357
0	1	4	1984	1703	895	1922	1351
0	1	2	1990	1710	904	1927	1358
0	2	6	1991	1712	902	1929	1359
0	3	0	1991	1711	903	1934	1363
0	0	2	1989	1712	904	1934	1363
0	2	0	1994	1715	903	1930	1362
1	0	2	1993	1713	903	1930	1359
0	0	2	1992	1711	904	1930	1360
0	0	0	1989	1711	903	1930	1361
0	0	3	1992	1707	895	1922	1355
0	0	1	1994	1713	903	1930	1361
0	0	0	1991	1711	902	1931	1361
0	0	4	1991	1713	904	1930	1364
0	1	0	1987	1707	900	1925	1357
0	0	1	1995	1715	904	1932	1361
0	2	1	1989	1711	902	1929	1361
1	2	0	1991	1712	902	1930	1360
0	0	2	1992	1713	903	1931	1360
0	1	0	1986	1705	899	1931	1360
0	0	0	1993	1715	906	1935	1362
0	1	2	1995	1716	905	1932	1362
0	0	1	1993	1714	905	1930	1361
0	2	2	1991	1711	902	1930	1362
1	3	0	1990	1712	904	1922	1354
0	0	3	1993	1714	907	1930	1359
0	0	1	1991	1713	904	1931	1360
2	0	4	1991	1711	904	1931	1361
1	0	2	1989	1707	896	1918	1352
1	1	0	1991	1711	902	1930	1360
1	4	1	1992	1714	903	1930	1361
0	0	0	1993	1713	902	1931	1360
1	0	5	1983	1707	893	1928	1357
0	0	0	1992	1713	899	1932	1361
0	1	0	1993	1713	905	1925	1361
0	0	0	1993	1713	904	1931	1360
0	1	0	1992	1713	902	1932	1359
1	2	2	1990	1709	900	1930	1360
0	0	1	1993	1711	903	1930	1358
0	0	6	1993	1712	903	1929	1360
1	0	0	1993	1712	902	1933	1360
0	1	0	1992	1714	909	1935	1364
0	0	5	1993	1711	898	1923	1356
2	0	0	1994	1712	901	1930	1359
0	1	2	1993	1713	902	1930	1359
0	0	0	1993	1712	905	1930	1360
2	0	0	1986	1705	898	1923	1352
1	0	0	1991	1711	903	1930	1360
0	1	2	1993	1713	902	1932	1360
0	0	0	1990	1713	900	1931	1360
1	0	1	1986	1708	899	1933	1362
0	1	5	1994	1715	906	1928	1360
0	1	2	1993	1713	903	1930	1357
0	0	1	1993	1712	903	1928	1360
2	0	2	1993	1712	903	1930	1361
0	2	0	1991	1711	903	1928	1359
3	0	1	1988	1711	902	1924	1356
1	0	0	1992	1713	904	1935	1360
0	0	0	1994	1715	905	1934	1363
0	1	2	1995	1716	906	1931	1362
0	0	0	1988	1706	897	1920	1355
0	0	0	1988	1710	902	1928	1358
0	4	1	1992	1714	904	1929	1361
0	1	2	1992	1713	903	1930	1361
1	0	0	1986	1706	895	1927	1357
1	0	0	1993	1712	904	1931	1359
0	2	2	1993	1713	903	1931	1362
0	1	4	1992	1716	906	1932	1363
0	0	0	1992	1715	905	1931	1362
0	0	0	1990	1708	902	1929	1368
0	0	0	1992	1712	894	1928	1358
1	0	0	1992	1712	902	1931	1360
0	1	2	1991	1711	904	1930	1359
0	1	0	1992	1711	901	1930	1358
3	0	0	1991	1708	896	1922	1353
0	2	1	1991	1712	896	1922	1360
0	0	0	1994	1716	906	1933	1363
0	0	0	1995	1714	905	1931	1360
1	4	2	1987	1707	896	1920	1353
0	1	0	1989	1711	903	1929	1359
0	0	0	1991	1712	902	1930	1360
1	0	6	1992	1711	902	1927	1358
1	0	2	1982	1705	899	1928	1357
1	2	3	1990	1711	902	1918	1354
0	0	0	1991	1712	903	1934	1364
2	0	0	1993	1715	905	1933	1362
2	0	0	1991	1713	903	1930	1362
0	1	0	1989	1708	901	1923	1354
0	1	1	1985	1707	901	1928	1355
0	1	2	1987	1711	902	1928	1360
0	3	0	1991	1710	903	1932	1363
2	0	0	1992	1714	907	1931	1362
0	1	4	1989	1707	898	1918	1352
