# Supplementary material for: Assisting hand gesture classification and rehabilitation assessment via sEMG and finger motion data
Source: Front Bioeng Biotechnol. 2026 Jan 8;13:1751763. doi: 10.3389/fbioe.2025.1751763 (PMC12823985; doi:10.3389/fbioe.2025.1751763)
Supplement: Supplementary file 1 [file DataSheet1.zip › dataset/function 0/3/0/0.csv]

channel_2	channel_3	channel_6	pinky	ring finger	middle finger	forefinger	thumb
97	104	103	2194	2429	1120	2912	1534
95	102	102	2197	2434	1124	2918	1542
95	97	98	2198	2435	1124	2921	1542
91	91	93	2198	2434	1122	2916	1540
87	95	89	2198	2435	1122	2919	1539
87	90	90	2199	2435	1126	2918	1541
84	92	90	2198	2435	1125	2919	1540
69	72	70	2197	2434	1125	2919	1541
70	67	69	2197	2434	1125	2919	1543
68	68	67	2194	2427	1117	2913	1534
62	73	68	2198	2434	1122	2917	1540
67	65	66	2195	2433	1125	2920	1543
62	64	66	2198	2436	1124	2919	1540
61	64	64	2197	2435	1124	2919	1540
59	56	60	2199	2437	1124	2922	1543
57	65	61	2197	2436	1125	2918	1541
55	62	60	2193	2427	1118	2913	1533
54	57	55	2198	2434	1123	2916	1540
52	59	57	2194	2434	1124	2918	1539
50	59	55	2198	2437	1122	2920	1542
49	54	51	2196	2436	1125	2919	1540
49	52	51	2199	2436	1128	2920	1542
51	47	49	2197	2436	1124	2919	1540
40	36	42	2199	2437	1125	2921	1540
39	39	39	2193	2433	1123	2917	1539
37	38	41	2198	2433	1122	2912	1535
35	41	39	2199	2437	1125	2919	1541
38	32	41	2198	2434	1125	2918	1532
37	36	34	2197	2434	1125	2919	1540
34	40	36	2198	2436	1126	2919	1542
32	35	32	2198	2435	1125	2919	1541
30	32	37	2193	2432	1124	2917	1542
31	30	32	2198	2433	1120	2912	1535
27	34	38	2197	2434	1125	2919	1539
29	31	27	2199	2436	1122	2919	1538
28	30	28	2198	2436	1125	2918	1541
28	26	28	2198	2436	1122	2919	1540
26	32	30	2198	2436	1125	2918	1542
28	26	24	2194	2432	1124	2920	1541
23	21	16	2198	2435	1124	2918	1541
20	19	22	2195	2428	1121	2913	1532
23	18	23	2196	2431	1119	2915	1540
19	20	24	2196	2434	1123	2918	1541
19	23	19	2197	2436	1126	2918	1541
18	23	17	2198	2435	1128	2920	1541
18	21	16	2199	2436	1126	2919	1541
20	16	21	2199	2436	1125	2918	1542
17	17	19	2193	2428	1117	2911	1535
17	15	16	2195	2433	1119	2917	1542
14	17	23	2195	2434	1126	2918	1541
18	13	18	2198	2433	1125	2919	1541
16	14	21	2197	2437	1126	2920	1544
13	16	30	2198	2436	1124	2919	1540
13	15	22	2197	2435	1125	2919	1540
13	13	11	2193	2429	1119	2909	1536
17	18	2	2194	2432	1124	2917	1540
17	20	0	2195	2429	1121	2911	1535
20	15	0	2197	2435	1125	2919	1541
17	14	0	2197	2434	1125	2918	1542
16	14	0	2199	2437	1129	2919	1543
14	17	4	2198	2436	1125	2919	1542
12	13	0	2197	2435	1126	2919	1541
6	9	0	2193	2427	1122	2911	1538
5	9	0	2199	2434	1125	2916	1543
2	2	0	2197	2435	1125	2915	1541
0	2	0	2197	2435	1124	2919	1541
1	0	0	2197	2434	1125	2919	1541
0	0	1	2194	2429	1119	2912	1537
0	0	0	2200	2437	1126	2918	1542
0	0	0	2198	2435	1124	2919	1543
0	0	0	2197	2434	1125	2919	1541
0	1	0	2197	2435	1123	2918	1540
0	1	0	2197	2435	1126	2919	1541
1	0	2	2197	2434	1125	2919	1543
0	0	3	2199	2438	1127	2921	1543
1	3	0	2197	2436	1123	2919	1541
0	0	6	2197	2435	1123	2919	1544
0	0	5	2196	2430	1121	2914	1535
0	0	2	2196	2434	1124	2919	1541
2	0	1	2198	2436	1127	2921	1542
1	0	3	2197	2436	1125	2918	1541
0	0	0	2191	2431	1122	2919	1541
0	0	5	2197	2436	1124	2918	1539
1	2	1	2193	2434	1127	2921	1542
0	0	0	2197	2436	1126	2919	1540
0	0	2	2197	2435	1124	2919	1541
0	0	2	2190	2428	1119	2907	1533
2	0	3	2197	2434	1126	2918	1541
0	1	0	2198	2439	1126	2918	1541
1	2	4	2196	2436	1124	2919	1549
0	0	0	2195	2434	1124	2918	1541
0	0	0	2196	2436	1127	2920	1542
1	0	1	2196	2434	1124	2914	1535
0	0	0	2195	2433	1124	2918	1540
0	3	1	2195	2435	1125	2920	1540
0	0	0	2196	2435	1125	2917	1541
0	0	0	2190	2427	1119	2914	1539
0	1	0	2192	2434	1126	2920	1541
1	0	5	2198	2436	1124	2919	1541
0	2	2	2196	2434	1125	2918	1540
1	1	1	2196	2435	1124	2917	1540
0	0	2	2192	2430	1119	2911	1534
0	3	2	2197	2435	1127	2918	1541
0	0	0	2195	2435	1122	2917	1539
0	1	1	2196	2434	1123	2918	1540
0	2	0	2194	2434	1123	2918	1540
0	0	0	2194	2435	1127	2919	1540
0	0	6	2195	2435	1121	2915	1540
0	0	6	2195	2435	1125	2917	1541
2	0	4	2195	2435	1125	2917	1542
1	0	2	2195	2435	1124	2917	1540
1	0	2	2190	2426	1119	2909	1534
0	2	2	2193	2434	1125	2917	1541
0	1	0	2195	2434	1124	2917	1541
0	1	0	2195	2434	1127	2920	1542
0	1	5	2197	2435	1125	2918	1541
1	2	0	2194	2429	1118	2910	1533
0	2	3	2194	2435	1125	2916	1541
0	0	0	2195	2434	1124	2916	1541
1	0	2	2194	2434	1123	2915	1540
2	0	2	2190	2433	1124	2918	1542
0	0	0	2195	2433	1122	2917	1538
0	0	0	2195	2433	1124	2916	1537
1	0	2	2196	2433	1125	2916	1541
1	3	1	2194	2434	1125	2918	1541
0	0	0	2190	2428	1122	2909	1535
1	4	2	2194	2434	1124	2917	1541
0	5	2	2194	2433	1126	2917	1539
0	0	0	2194	2434	1124	2916	1541
1	2	1	2194	2434	1124	2917	1541
0	0	0	2194	2434	1124	2917	1540
2	0	0	2194	2434	1123	2913	1538
3	0	6	2190	2433	1123	2917	1541
0	3	6	2195	2434	1126	2921	1541
0	2	2	2195	2433	1124	2917	1541
0	3	1	2190	2426	1122	2914	1539
1	3	2	2195	2434	1125	2910	1538
0	4	2	2194	2434	1124	2918	1542
1	0	1	2192	2436	1128	2918	1542
0	2	1	2195	2435	1124	2917	1541
2	0	0	2190	2427	1120	2908	1534
1	0	1	2194	2433	1125	2917	1541
0	0	0	2194	2434	1124	2917	1541
1	2	1	2196	2432	1127	2918	1542
1	0	1	2194	2433	1125	2916	1540
0	0	3	2193	2433	1126	2918	1541
1	0	2	2193	2434	1120	2913	1534
1	3	0	2192	2426	1122	2915	1541
2	1	1	2194	2434	1123	2916	1539
1	2	0	2194	2433	1125	2917	1541
1	4	4	2189	2428	1121	2913	1534
0	0	0	2196	2434	1127	2918	1533
0	2	2	2196	2435	1125	2917	1541
1	2	1	2195	2433	1123	2916	1540
1	3	3	2194	2433	1125	2917	1541
0	0	0	2189	2427	1120	2910	1533
0	1	2	2194	2433	1125	2916	1541
1	0	5	2194	2433	1126	2919	1543
0	2	2	2196	2436	1127	2917	1542
0	1	5	2194	2432	1125	2915	1538
1	0	0	2189	2429	1124	2915	1537
0	2	2	2194	2433	1119	2911	1539
0	0	0	2194	2433	1120	2916	1540
1	0	2	2194	2433	1125	2915	1542
1	3	2	2196	2434	1123	2917	1541
0	0	5	2188	2427	1121	2911	1540
0	1	0	2195	2434	1125	2917	1541
1	4	2	2194	2434	1125	2916	1542
0	1	0	2190	2428	1120	2913	1540
0	1	0	2190	2427	1120	2912	1539
0	0	2	2194	2433	1123	2915	1541
0	0	0	2194	2432	1125	2915	1541
0	1	0	2195	2432	1124	2914	1540
2	0	5	2193	2434	1124	2918	1542
0	0	1	2190	2426	1119	2908	1535
0	1	0	2193	2432	1124	2913	1542
0	0	6	2195	2430	1124	2913	1539
0	2	0	2193	2433	1126	2916	1542
0	1	6	2194	2434	1125	2913	1542
1	3	0	2194	2432	1122	2916	1536
0	0	0	2193	2432	1121	2915	1541
1	2	0	2194	2431	1124	2916	1541
1	2	1	2193	2432	1124	2916	1542
1	0	6	2188	2424	1120	2909	1538
0	1	0	2194	2434	1125	2917	1541
2	0	0	2195	2433	1126	2916	1540
0	0	2	2194	2432	1124	2915	1540
1	1	0	2194	2434	1125	2918	1542
0	0	0	2194	2433	1124	2917	1541
0	3	2	2189	2428	1119	2908	1535
1	4	1	2193	2432	1124	2916	1540
0	0	4	2194	2432	1125	2916	1540
2	0	5	2193	2432	1124	2916	1541
2	0	4	2191	2432	1126	2918	1543
0	4	2	2194	2429	1123	2915	1541
1	0	0	2195	2434	1123	2912	1541
0	1	0	2194	2432	1125	2914	1541
2	0	2	2194	2432	1125	2914	1541
1	0	2	2186	2425	1118	2905	1534
0	2	2	2193	2433	1125	2918	1542
0	0	0	2194	2434	1127	2915	1545
1	1	3	2194	2433	1119	2917	1541
2	0	2	2193	2433	1123	2917	1539
1	0	5	2194	2429	1120	2909	1533
0	1	0	2192	2432	1123	2914	1541
1	1	2	2194	2432	1127	2913	1540
1	0	2	2193	2432	1124	2915	1540
0	0	2	2194	2433	1127	2916	1540
0	0	1	2187	2429	1123	2915	1542
0	0	0	2196	2434	1124	2915	1540
0	1	2	2193	2432	1124	2916	1537
0	0	3	2194	2433	1125	2914	1540
0	0	0	2193	2432	1125	2917	1540
2	0	4	2186	2428	1119	2910	1537
0	1	0	2194	2434	1126	2915	1541
1	1	0	2193	2432	1123	2916	1541
2	0	2	2194	2431	1123	2916	1540
2	0	5	2193	2432	1125	2916	1541
0	0	1	2195	2435	1120	2910	1534
0	1	2	2189	2429	1116	2914	1541
0	0	0	2193	2433	1122	2915	1541
0	0	1	2193	2433	1123	2916	1541
0	0	0	2186	2425	1119	2913	1540
0	1	0	2188	2425	1119	2911	1538
1	0	0	2194	2433	1123	2910	1537
0	1	2	2193	2432	1123	2916	1541
0	1	2	2193	2433	1124	2915	1540
0	1	0	2193	2433	1125	2918	1544
0	1	5	2189	2426	1119	2906	1532
0	1	0	2193	2431	1125	2915	1542
1	2	0	2193	2433	1123	2916	1541
0	0	0	2193	2432	1123	2916	1540
0	1	1	2193	2433	1124	2916	1541
0	0	2	2188	2430	1123	2915	1537
0	1	0	2193	2428	1119	2912	1539
2	0	0	2194	2433	1125	2915	1541
1	4	2	2193	2434	1126	2918	1542
2	0	0	2188	2425	1118	2909	1534
2	0	0	2194	2432	1125	2915	1540
0	1	3	2193	2432	1123	2916	1541
0	0	0	2193	2432	1125	2916	1543
2	0	0	2194	2431	1125	2916	1540
2	0	0	2193	2432	1125	2915	1540
1	0	0	2190	2427	1119	2908	1535
0	0	0	2191	2432	1122	2915	1542
0	0	2	2195	2434	1127	2917	1541
0	0	0	2194	2433	1126	2916	1540
0	2	0	2185	2428	1122	2915	1541
0	3	3	2192	2429	1117	2910	1539
0	2	2	2193	2433	1124	2910	1533
0	1	2	2193	2432	1125	2917	1542
0	1	2	2194	2433	1125	2915	1542
1	0	2	2187	2422	1116	2905	1537
1	1	1	2193	2432	1124	2916	1542
0	2	1	2193	2430	1125	2915	1541
0	2	6	2193	2432	1123	2915	1541
0	1	1	2193	2431	1124	2915	1542
1	0	0	2193	2429	1118	2907	1534
2	0	3	2187	2428	1123	2914	1539
2	0	5	2190	2429	1125	2917	1544
1	2	1	2195	2435	1123	2915	1542
0	0	0	2193	2432	1125	2914	1541
0	0	0	2189	2427	1122	2914	1540
0	1	0	2193	2432	1121	2908	1539
0	0	0	2193	2431	1125	2916	1544
0	1	0	2193	2431	1123	2914	1538
2	0	0	2190	2426	1119	2907	1534
0	1	0	2192	2431	1124	2915	1542
1	0	2	2192	2430	1126	2917	1543
1	3	0	2194	2435	1125	2915	1542
0	1	0	2190	2431	1120	2915	1541
3	0	3	2193	2431	1125	2914	1541
1	0	2	2194	2432	1124	2915	1541
0	1	0	2193	2433	1120	2916	1541
0	0	1	2193	2432	1125	2915	1542
1	0	2	2189	2428	1121	2909	1536
0	0	0	2193	2433	1122	2914	1541
1	0	2	2191	2431	1124	2914	1541
0	1	1	2193	2430	1122	2912	1541
0	0	0	2192	2432	1124	2914	1541
3	0	0	2191	2428	1118	2909	1534
3	0	0	2193	2432	1125	2916	1541
1	0	1	2194	2432	1123	2913	1541
2	0	0	2193	2429	1123	2914	1540
1	1	1	2192	2433	1126	2918	1542
0	0	0	2187	2427	1120	2913	1539
0	1	0	2191	2430	1123	2911	1540
1	2	0	2192	2431	1124	2914	1538
2	0	2	2193	2430	1124	2914	1539
0	1	0	2192	2430	1123	2912	1541
0	0	2	2189	2427	1119	2906	1533
0	0	0	2193	2432	1123	2914	1542
1	2	0	2193	2431	1125	2913	1540
1	4	1	2191	2432	1121	2912	1539
2	1	2	2191	2430	1124	2914	1541
1	5	2	2192	2430	1122	2912	1539
0	1	1	2194	2433	1126	2914	1542
0	1	0	2192	2433	1124	2913	1540
2	0	3	2193	2430	1125	2914	1540
0	2	2	2184	2425	1120	2910	1539
0	0	0	2192	2432	1123	2911	1538
1	3	1	2192	2431	1125	2911	1538
1	4	0	2194	2434	1125	2915	1541
0	0	3	2190	2431	1123	2914	1540
0	1	0	2192	2431	1123	2913	1542
0	1	0	2186	2426	1118	2905	1534
0	1	0	2192	2432	1122	2911	1539
0	0	3	2193	2431	1125	2913	1541
1	0	2	2192	2431	1124	2912	1539
1	2	0	2194	2433	1126	2913	1541
0	1	0	2189	2430	1119	2914	1537
0	2	2	2192	2431	1121	2912	1541
2	1	2	2193	2430	1124	2913	1544
0	1	0	2191	2431	1124	2914	1541
0	1	0	2188	2425	1122	2909	1538
0	0	1	2194	2434	1124	2915	1541
0	0	0	2193	2432	1121	2915	1540
0	0	3	2190	2429	1123	2914	1541
0	2	0	2191	2430	1123	2914	1539
0	1	0	2193	2431	1125	2914	1541
2	0	0	2189	2427	1118	2907	1532
2	0	1	2193	2432	1126	2916	1541
0	0	0	2192	2431	1122	2914	1541
1	3	0	2192	2431	1127	2913	1542
0	0	0	2188	2429	1124	2913	1541
1	3	0	2192	2427	1120	2913	1540
0	1	0	2193	2432	1123	2914	1540
0	0	0	2193	2430	1125	2913	1541
0	2	2	2192	2431	1124	2913	1541
1	4	0	2187	2424	1116	2907	1536
1	1	2	2192	2430	1124	2914	1540
0	2	2	2194	2431	1125	2917	1542
2	0	5	2194	2426	1121	2913	1542
0	1	0	2192	2429	1123	2914	1541
2	0	0	2191	2428	1120	2906	1533
1	3	1	2193	2429	1125	2913	1540
1	0	2	2192	2432	1123	2914	1541
0	2	3	2192	2431	1123	2915	1541
1	3	3	2192	2430	1123	2915	1540
0	2	0	2190	2426	1123	2913	1542
2	0	2	2194	2431	1117	2906	1539
0	0	0	2192	2431	1123	2914	1541
0	2	1	2191	2431	1125	2913	1541
0	1	0	2190	2432	1124	2914	1541
0	0	0	2188	2427	1119	2907	1536
2	0	0	2193	2431	1123	2914	1541
0	1	0	2192	2430	1125	2913	1540
1	4	2	2194	2432	1123	2906	1537
0	0	0	2192	2432	1125	2914	1542
0	0	0	2191	2431	1124	2908	1535
1	1	3	2193	2432	1124	2914	1542
0	0	0	2192	2431	1122	2913	1539
1	0	0	2192	2430	1121	2914	1541
0	0	0	2187	2424	1119	2906	1538
0	2	1	2192	2430	1125	2914	1537
1	0	0	2190	2432	1123	2912	1534
0	0	0	2192	2431	1123	2913	1541
0	0	2	2189	2430	1124	2913	1541
2	0	0	2194	2432	1126	2915	1543
0	1	2	2189	2425	1118	2905	1534
0	0	2	2194	2435	1127	2918	1545
0	1	0	2191	2431	1122	2913	1542
0	2	0	2195	2432	1126	2914	1541
0	1	0	2191	2424	1117	2906	1532
0	0	3	2193	2430	1123	2912	1541
0	1	5	2192	2430	1124	2911	1540
0	3	0	2192	2431	1121	2912	1540
0	0	0	2190	2429	1124	2911	1541
1	4	0	2190	2429	1122	2913	1537
0	0	3	2193	2432	1125	2911	1542
0	1	0	2192	2430	1121	2911	1540
1	1	0	2191	2430	1124	2912	1541
0	1	0	2187	2424	1115	2906	1537
0	0	3	2192	2432	1127	2912	1541
1	2	0	2192	2430	1123	2909	1541
1	1	0	2191	2430	1123	2911	1541
0	1	0	2191	2429	1124	2911	1540
2	4	0	2187	2427	1120	2905	1538
1	4	1	2192	2430	1122	2912	1541
0	1	0	2192	2429	1124	2911	1541
0	0	0	2192	2430	1123	2912	1540
0	1	0	2193	2430	1125	2915	1542
1	2	2	2191	2430	1125	2911	1541
0	1	0	2191	2428	1123	2911	1539
0	0	0	2192	2431	1123	2911	1539
0	0	6	2192	2429	1124	2912	1540
2	0	1	2192	2430	1125	2911	1540
0	0	4	2188	2424	1120	2907	1538
2	0	2	2192	2432	1123	2911	1542
1	4	1	2191	2429	1122	2909	1542
0	0	4	2190	2427	1123	2911	1540
1	4	0	2191	2428	1124	2912	1540
0	0	5	2192	2427	1120	2904	1533
1	1	0	2191	2429	1121	2912	1541
2	0	2	2192	2429	1120	2910	1541
1	0	2	2191	2430	1124	2911	1541
0	1	6	2186	2426	1121	2909	1542
0	0	0	2187	2426	1123	2908	1542
0	1	0	2189	2426	1120	2910	1538
1	3	4	2192	2429	1126	2915	1543
0	1	0	2194	2432	1125	2912	1541
0	0	0	2192	2429	1124	2910	1542
0	1	0	2184	2422	1117	2905	1536
0	0	3	2191	2429	1124	2910	1541
2	0	3	2192	2429	1124	2912	1540
0	1	0	2192	2423	1121	2909	1541
1	2	0	2192	2430	1127	2914	1542
0	2	0	2191	2425	1122	2907	1531
0	0	0	2191	2429	1122	2911	1542
0	0	2	2191	2428	1124	2910	1541
1	1	0	2192	2429	1120	2911	1542
0	1	0	2186	2423	1122	2913	1541
0	0	4	2191	2429	1123	2906	1538
2	4	0	2190	2426	1123	2911	1533
2	0	1	2191	2427	1123	2907	1538
1	3	1	2191	2427	1123	2910	1542
2	0	3	2191	2428	1124	2911	1542
0	1	0	2186	2423	1120	2903	1536
0	2	2	2191	2429	1123	2910	1541
0	0	6	2191	2429	1122	2911	1541
0	4	2	2191	2429	1120	2905	1538
2	2	0	2191	2428	1123	2910	1541
0	0	6	2190	2427	1122	2907	1537
0	0	2	2189	2429	1124	2912	1543
0	0	2	2193	2430	1125	2912	1541
0	1	0	2191	2429	1122	2911	1542
0	0	3	2187	2423	1119	2906	1539
2	0	0	2191	2429	1123	2909	1536
3	0	0	2190	2429	1124	2911	1541
0	1	0	2189	2426	1123	2910	1542
0	0	2	2192	2429	1125	2910	1539
3	0	1	2187	2423	1117	2903	1534
0	1	4	2191	2428	1123	2909	1541
0	2	0	2189	2428	1124	2909	1543
1	1	2	2191	2428	1120	2910	1542
0	0	0	2190	2426	1124	2906	1533
0	1	2	2190	2427	1123	2910	1540
0	1	6	2185	2422	1123	2909	1538
2	1	0	2191	2429	1123	2910	1541
0	0	2	2189	2429	1126	2913	1543
1	2	0	2193	2430	1122	2911	1540
2	0	3	2187	2422	1120	2903	1535
0	0	0	2191	2429	1125	2911	1540
0	0	0	2191	2428	1122	2908	1541
0	0	0	2184	2423	1122	2909	1540
0	0	0	2191	2428	1123	2911	1542
1	1	2	2192	2426	1122	2902	1536
2	0	0	2191	2429	1123	2910	1541
0	0	2	2191	2427	1129	2911	1540
0	0	2	2191	2428	1119	2910	1541
1	2	0	2186	2424	1121	2908	1540
1	0	0	2187	2425	1123	2909	1538
0	0	2	2192	2426	1119	2908	1539
0	0	2	2190	2429	1125	2909	1541
1	5	0	2190	2427	1122	2911	1541
0	0	4	2190	2429	1124	2910	1541
0	0	2	2191	2428	1123	2909	1540
1	3	0	2192	2427	1125	2910	1540
1	2	2	2191	2427	1124	2908	1542
0	1	0	2192	2428	1123	2909	1540
0	0	0	2186	2421	1115	2900	1537
0	0	0	2190	2427	1123	2910	1541
0	1	0	2191	2426	1124	2909	1539
0	2	2	2190	2427	1123	2908	1541
1	1	0	2190	2427	1122	2910	1541
2	0	2	2189	2424	1121	2903	1534
1	2	0	2190	2427	1119	2907	1541
1	2	0	2191	2427	1125	2910	1540
