# Supplementary material for: Assisting hand gesture classification and rehabilitation assessment via sEMG and finger motion data
Source: Front Bioeng Biotechnol. 2026 Jan 8;13:1751763. doi: 10.3389/fbioe.2025.1751763 (PMC12823985; doi:10.3389/fbioe.2025.1751763)
Supplement: Supplementary file 1 [file DataSheet1.zip › dataset/function 0/3/0/1.csv]

channel_2	channel_3	channel_6	pinky	ring finger	middle finger	forefinger	thumb
2	0	2	2188	2422	1123	2904	1542
0	0	3	2184	2415	1118	2897	1538
2	0	2	2187	2424	1122	2906	1542
1	2	0	2189	2421	1123	2904	1541
1	0	1	2189	2423	1123	2902	1539
2	0	1	2187	2421	1123	2904	1540
0	1	0	2188	2423	1123	2907	1542
0	0	1	2144	2356	1112	2817	1538
0	0	4	2146	2355	1113	2817	1537
0	2	2	2140	2348	1107	2810	1532
0	1	1	2145	2354	1108	2818	1538
0	0	0	2144	2354	1112	2817	1539
0	2	1	2148	2357	1114	2827	1546
0	0	0	2139	2354	1114	2818	1542
1	3	1	2144	2354	1111	2817	1538
0	0	0	2144	2354	1111	2819	1539
0	0	0	2145	2357	1113	2819	1539
1	0	0	2144	2354	1110	2817	1539
0	0	1	2140	2347	1107	2811	1532
0	1	0	2145	2353	1112	2816	1539
0	4	2	2146	2354	1113	2816	1539
3	0	4	2145	2354	1113	2819	1542
0	0	0	2145	2354	1113	2817	1538
1	0	5	2144	2354	1109	2814	1532
0	1	2	2144	2354	1113	2817	1541
3	0	0	2145	2354	1111	2817	1539
0	1	0	2145	2356	1114	2821	1541
0	0	0	2143	2351	1107	2813	1537
1	0	0	2146	2355	1112	2818	1540
0	0	0	2143	2355	1112	2817	1539
2	0	1	2145	2354	1113	2818	1540
0	0	0	2146	2357	1116	2820	1539
1	0	6	2146	2355	1112	2817	1539
0	1	1	2140	2349	1107	2810	1532
0	0	0	2144	2355	1112	2818	1539
0	0	0	2144	2354	1111	2817	1538
0	0	1	2144	2354	1112	2819	1541
1	0	0	2142	2354	1113	2816	1548
0	0	5	2144	2352	1109	2816	1540
0	0	0	2143	2355	1111	2816	1538
0	3	2	2144	2354	1113	2817	1540
0	3	2	2144	2356	1116	2816	1540
0	0	0	2139	2348	1108	2810	1534
0	0	6	2145	2354	1112	2818	1539
1	4	3	2144	2355	1112	2817	1540
2	0	0	2144	2355	1113	2819	1541
1	0	2	2145	2354	1113	2817	1539
0	2	2	2144	2350	1108	2811	1533
0	0	4	2143	2354	1112	2817	1540
2	0	1	2143	2354	1114	2818	1541
2	0	0	2147	2356	1113	2817	1540
1	0	0	2145	2354	1113	2818	1539
0	1	2	2139	2350	1110	2816	1539
0	1	3	2145	2355	1106	2815	1538
2	0	6	2144	2353	1114	2817	1536
0	0	0	2145	2356	1115	2816	1540
0	1	2	2145	2356	1111	2816	1540
1	0	0	2141	2349	1105	2811	1533
0	0	0	2144	2353	1114	2816	1539
0	1	2	2145	2355	1115	2819	1542
0	0	1	2145	2355	1115	2818	1539
0	0	0	2144	2353	1114	2817	1540
1	0	5	2143	2353	1109	2814	1534
1	0	0	2141	2350	1112	2816	1540
0	1	1	2146	2357	1113	2818	1540
1	4	1	2143	2355	1112	2819	1539
0	1	2	2140	2347	1106	2814	1538
0	0	0	2141	2351	1108	2816	1539
1	4	3	2144	2355	1114	2813	1534
1	0	0	2144	2355	1113	2818	1540
1	0	0	2145	2355	1112	2818	1540
2	0	2	2145	2355	1113	2818	1540
0	0	0	2140	2346	1107	2810	1533
0	1	0	2145	2356	1115	2819	1540
1	0	0	2146	2355	1113	2818	1540
0	1	2	2144	2355	1113	2816	1540
0	2	0	2143	2353	1112	2814	1539
1	0	0	2140	2350	1112	2817	1535
1	0	0	2146	2357	1106	2815	1539
0	0	0	2145	2355	1113	2817	1540
0	1	0	2145	2353	1112	2818	1539
0	1	5	2140	2347	1106	2809	1531
0	0	2	2144	2355	1112	2819	1541
0	2	0	2145	2356	1113	2818	1540
0	0	6	2145	2355	1113	2817	1539
0	2	4	2144	2354	1112	2819	1540
1	0	1	2143	2355	1111	2817	1539
0	2	2	2141	2347	1108	2811	1534
1	0	0	2143	2352	1112	2817	1539
2	0	1	2144	2353	1113	2820	1543
0	0	2	2147	2357	1114	2819	1540
0	1	2	2138	2352	1112	2816	1540
1	0	0	2144	2351	1105	2813	1538
0	0	0	2145	2354	1112	2813	1528
3	0	1	2145	2354	1113	2817	1538
0	1	3	2145	2355	1111	2816	1540
0	0	1	2141	2350	1108	2813	1534
3	0	0	2145	2355	1111	2817	1540
0	1	2	2145	2355	1113	2816	1540
0	1	1	2145	2354	1111	2818	1540
1	0	0	2144	2354	1113	2818	1540
1	0	0	2143	2353	1107	2811	1533
0	1	2	2140	2348	1110	2814	1539
3	0	3	2134	2350	1111	2815	1540
0	0	1	2144	2355	1113	2817	1539
0	1	0	2145	2355	1113	2819	1540
0	0	0	2138	2347	1109	2816	1541
0	4	0	2146	2356	1115	2808	1533
1	4	2	2145	2353	1109	2817	1538
2	0	2	2145	2353	1112	2818	1540
1	4	2	2139	2352	1111	2816	1539
0	2	0	2143	2354	1112	2816	1540
1	4	3	2145	2353	1112	2817	1538
0	0	0	2145	2354	1113	2817	1538
1	4	3	2145	2353	1113	2818	1540
1	0	0	2141	2349	1108	2810	1532
2	0	0	2145	2355	1113	2817	1540
2	0	0	2145	2355	1113	2816	1539
0	0	0	2146	2355	1113	2817	1538
0	0	0	2145	2354	1113	2818	1539
0	4	3	2145	2354	1110	2806	1533
0	1	1	2144	2355	1114	2818	1541
2	0	0	2146	2356	1114	2817	1540
0	0	1	2145	2354	1112	2815	1539
1	2	0	2135	2347	1108	2810	1537
0	0	0	2145	2354	1118	2815	1538
2	0	0	2145	2354	1113	2816	1539
0	0	0	2143	2353	1110	2816	1538
0	2	1	2146	2354	1114	2818	1540
1	3	1	2144	2354	1112	2815	1540
1	2	2	2141	2348	1109	2808	1532
0	2	2	2145	2353	1112	2816	1539
1	2	5	2145	2353	1111	2818	1538
0	1	2	2144	2354	1110	2816	1539
0	0	5	2144	2354	1113	2818	1540
0	1	0	2146	2354	1113	2812	1536
0	1	1	2143	2351	1112	2814	1539
0	0	0	2145	2354	1112	2816	1539
0	1	0	2145	2353	1111	2817	1536
1	0	1	2139	2347	1107	2811	1536
2	0	0	2144	2355	1113	2816	1538
3	0	0	2146	2356	1114	2817	1542
0	1	0	2145	2354	1113	2817	1538
1	3	3	2144	2353	1112	2817	1540
1	0	0	2141	2347	1114	2808	1532
0	1	2	2141	2347	1105	2810	1533
0	0	2	2143	2354	1113	2813	1539
2	0	0	2145	2354	1111	2818	1540
1	0	1	2143	2354	1114	2814	1541
0	1	5	2144	2352	1112	2815	1539
0	1	2	2142	2352	1111	2816	1536
1	2	2	2144	2353	1110	2816	1541
0	2	1	2144	2352	1113	2815	1539
1	0	0	2145	2354	1112	2817	1539
0	3	0	2139	2346	1106	2808	1533
0	0	0	2145	2354	1110	2818	1541
1	0	0	2146	2356	1115	2818	1541
0	1	2	2145	2355	1111	2817	1540
1	0	6	2146	2354	1113	2816	1540
0	1	0	2143	2349	1108	2807	1536
1	0	0	2142	2353	1111	2816	1539
0	1	2	2144	2354	1111	2816	1539
1	1	2	2145	2356	1113	2819	1542
1	0	3	2145	2354	1112	2815	1539
0	0	0	2141	2352	1111	2816	1539
0	1	0	2146	2351	1111	2815	1539
1	1	2	2145	2354	1112	2812	1537
1	0	2	2145	2353	1111	2816	1540
0	1	1	2145	2345	1113	2818	1539
0	0	0	2138	2346	1107	2807	1533
0	1	2	2145	2353	1112	2816	1540
3	0	2	2146	2354	1113	2817	1540
0	3	1	2143	2354	1114	2817	1540
3	0	0	2145	2354	1110	2817	1538
0	0	2	2144	2349	1109	2810	1533
0	0	0	2142	2353	1112	2816	1540
0	2	4	2145	2354	1113	2816	1539
0	0	2	2145	2354	1115	2817	1542
0	0	0	2138	2349	1112	2816	1539
0	0	3	2145	2354	1109	2810	1537
0	0	0	2144	2354	1113	2817	1539
0	1	1	2146	2354	1111	2818	1533
0	0	0	2146	2356	1113	2818	1540
1	2	0	2143	2355	1113	2816	1539
1	2	0	2137	2347	1106	2809	1537
0	1	0	2146	2354	1114	2817	1540
1	3	0	2145	2355	1112	2816	1539
0	0	0	2144	2355	1113	2816	1540
2	0	2	2145	2354	1113	2816	1540
2	0	0	2143	2354	1111	2810	1536
0	1	3	2142	2344	1110	2811	1538
1	3	3	2145	2354	1110	2817	1539
2	0	5	2145	2353	1113	2817	1539
0	1	2	2140	2349	1109	2815	1541
1	4	1	2145	2355	1112	2817	1532
0	0	4	2146	2354	1113	2816	1539
0	1	0	2145	2353	1112	2815	1540
0	1	1	2145	2354	1113	2816	1540
0	2	2	2140	2349	1111	2812	1537
1	0	3	2141	2346	1106	2810	1531
0	1	2	2144	2355	1112	2817	1539
1	0	0	2144	2353	1113	2813	1540
0	1	6	2144	2354	1113	2817	1541
2	0	0	2141	2354	1114	2818	1541
1	4	4	2146	2354	1112	2815	1539
0	0	6	2145	2354	1113	2814	1539
2	0	0	2144	2354	1113	2816	1539
1	0	0	2144	2353	1112	2816	1540
2	0	0	2144	2354	1108	2810	1534
0	1	2	2143	2354	1112	2815	1540
1	3	2	2144	2355	1112	2818	1542
0	3	2	2147	2355	1114	2817	1539
2	0	5	2140	2347	1108	2814	1538
0	0	0	2145	2353	1111	2813	1539
0	0	0	2145	2354	1112	2815	1540
0	3	0	2146	2354	1112	2819	1540
2	0	0	2146	2354	1114	2818	1540
1	0	0	2141	2347	1105	2810	1533
0	4	2	2144	2354	1111	2814	1539
0	1	2	2144	2354	1113	2813	1539
0	2	1	2146	2356	1115	2818	1541
0	0	0	2143	2354	1113	2816	1539
0	2	0	2143	2353	1112	2815	1536
0	0	0	2144	2353	1112	2813	1533
0	2	5	2145	2351	1111	2816	1539
0	1	0	2144	2354	1112	2818	1542
1	0	0	2142	2355	1115	2816	1541
1	0	0	2139	2346	1108	2809	1537
0	2	1	2145	2354	1112	2814	1537
2	0	0	2145	2354	1112	2816	1540
0	2	4	2144	2354	1113	2816	1540
1	0	0	2144	2354	1112	2815	1539
0	2	3	2139	2348	1106	2811	1538
0	0	0	2147	2356	1113	2818	1540
0	0	6	2145	2354	1111	2815	1540
0	1	0	2144	2353	1110	2814	1539
1	0	4	2141	2351	1111	2815	1537
0	0	1	2144	2351	1111	2815	1540
0	0	0	2145	2355	1113	2813	1537
1	2	2	2144	2354	1113	2817	1540
0	1	2	2144	2353	1112	2815	1540
1	4	0	2144	2353	1113	2815	1540
1	1	0	2139	2348	1108	2809	1535
2	0	1	2145	2357	1114	2818	1541
1	0	0	2146	2354	1113	2811	1540
0	1	2	2145	2354	1113	2816	1538
1	0	0	2144	2353	1113	2816	1540
0	1	0	2144	2351	1107	2810	1533
1	3	1	2143	2353	1112	2814	1539
0	1	2	2144	2354	1115	2820	1543
0	2	1	2148	2355	1113	2817	1540
0	0	2	2139	2349	1109	2815	1539
1	2	2	2146	2353	1107	2809	1539
1	0	0	2145	2355	1110	2816	1534
2	0	2	2144	2354	1112	2815	1540
0	1	1	2143	2351	1113	2817	1540
0	0	0	2144	2349	1108	2808	1533
0	0	0	2144	2353	1112	2814	1541
2	0	0	2144	2353	1112	2816	1540
0	0	0	2143	2353	1111	2815	1538
1	2	2	2144	2353	1112	2814	1540
0	0	0	2145	2355	1112	2816	1538
2	0	1	2142	2352	1110	2809	1534
0	2	0	2141	2349	1111	2814	1539
0	2	4	2144	2353	1112	2816	1539
0	2	4	2145	2352	1111	2815	1539
1	4	2	2139	2347	1107	2816	1541
2	0	2	2146	2355	1111	2813	1533
1	0	2	2145	2353	1111	2815	1538
0	1	0	2144	2352	1112	2816	1539
2	0	0	2144	2353	1112	2814	1539
0	0	5	2140	2348	1108	2805	1533
1	0	1	2143	2352	1111	2814	1541
0	0	0	2145	2354	1114	2818	1541
1	1	4	2145	2353	1113	2815	1540
0	0	2	2143	2353	1112	2814	1540
0	1	2	2138	2349	1111	2813	1536
0	3	0	2140	2353	1112	2812	1536
0	3	6	2144	2348	1108	2812	1540
2	0	0	2144	2354	1113	2815	1539
1	0	1	2145	2354	1111	2816	1540
2	0	2	2138	2343	1106	2812	1538
0	0	0	2146	2354	1112	2815	1536
1	1	2	2145	2353	1111	2816	1539
0	0	0	2142	2353	1113	2815	1540
0	1	0	2142	2353	1114	2816	1540
0	1	3	2142	2348	1106	2809	1534
0	1	2	2141	2354	1114	2818	1540
0	1	1	2146	2351	1112	2814	1540
0	0	0	2145	2353	1113	2814	1539
3	0	0	2141	2352	1112	2816	1539
1	0	2	2144	2345	1107	2812	1539
0	1	1	2144	2353	1112	2807	1533
0	2	6	2143	2353	1114	2817	1543
1	0	0	2146	2355	1113	2816	1540
0	0	3	2142	2352	1110	2815	1541
0	1	0	2137	2344	1110	2816	1538
0	0	1	2144	2353	1104	2805	1535
0	1	5	2146	2355	1113	2816	1540
3	0	0	2145	2354	1113	2816	1539
1	1	0	2146	2354	1112	2815	1539
1	0	3	2144	2353	1112	2817	1539
1	0	0	2145	2353	1113	2817	1541
0	0	1	2145	2353	1113	2816	1539
0	1	3	2140	2347	1108	2811	1536
0	0	1	2145	2355	1116	2818	1540
0	1	2	2145	2352	1118	2816	1538
0	0	0	2144	2353	1113	2816	1538
0	0	0	2144	2353	1113	2815	1539
1	3	2	2141	2348	1109	2810	1532
0	0	1	2147	2353	1113	2820	1540
2	0	4	2145	2354	1111	2816	1538
0	1	0	2145	2355	1111	2817	1539
0	2	0	2143	2352	1111	2815	1539
0	1	0	2144	2353	1113	2815	1536
1	0	0	2144	2354	1112	2818	1539
0	0	0	2145	2354	1110	2816	1538
0	3	0	2144	2353	1111	2814	1538
0	1	0	2142	2348	1108	2811	1534
1	0	0	2136	2346	1104	2808	1531
2	0	0	2143	2352	1112	2812	1539
0	0	0	2143	2353	1113	2817	1539
1	0	2	2146	2353	1112	2817	1539
0	1	0	2145	2353	1112	2816	1539
0	1	2	2143	2350	1109	2810	1534
1	0	0	2144	2352	1111	2814	1540
0	0	0	2145	2354	1114	2816	1541
2	0	6	2147	2353	1112	2810	1540
0	0	0	2138	2348	1110	2814	1537
1	2	2	2144	2353	1110	2813	1538
0	1	0	2143	2353	1112	2816	1540
1	0	0	2144	2353	1112	2814	1538
0	0	0	2145	2353	1111	2815	1540
0	0	5	2141	2350	1110	2810	1534
0	3	5	2145	2354	1112	2815	1539
0	0	5	2144	2353	1112	2813	1540
2	0	3	2144	2352	1114	2814	1536
1	3	3	2146	2354	1112	2812	1537
1	0	4	2143	2353	1112	2814	1540
0	1	0	2143	2353	1108	2811	1534
1	0	3	2144	2353	1113	2816	1540
0	0	0	2145	2353	1113	2814	1539
1	0	6	2142	2355	1110	2815	1541
0	0	1	2141	2348	1107	2815	1539
0	0	0	2145	2353	1113	2810	1532
0	0	2	2144	2353	1112	2816	1539
1	3	1	2142	2351	1111	2816	1538
0	1	0	2146	2356	1115	2817	1541
0	2	4	2140	2344	1108	2807	1532
0	1	0	2144	2351	1113	2816	1539
1	0	0	2144	2352	1112	2816	1541
0	0	1	2144	2353	1113	2817	1541
0	1	2	2144	2352	1113	2815	1540
1	0	0	2142	2350	1110	2815	1537
1	2	5	2145	2353	1113	2816	1540
0	1	2	2144	2354	1114	2815	1538
0	1	2	2145	2353	1113	2815	1540
0	1	0	2144	2353	1112	2816	1537
2	0	5	2139	2345	1106	2809	1536
0	1	0	2144	2352	1113	2816	1536
1	0	2	2144	2354	1113	2818	1541
0	2	1	2141	2350	1112	2816	1539
0	1	0	2145	2352	1114	2814	1540
0	0	0	2137	2346	1108	2807	1533
1	0	5	2144	2352	1110	2815	1539
0	1	0	2144	2352	1113	2816	1540
0	1	0	2144	2353	1114	2814	1538
0	1	1	2142	2350	1111	2814	1538
1	3	3	2145	2348	1109	2812	1539
0	4	5	2144	2352	1111	2815	1539
0	1	1	2144	2351	1112	2814	1535
2	0	0	2144	2351	1113	2815	1538
0	0	0	2138	2347	1104	2809	1531
1	2	2	2139	2349	1108	2810	1535
0	0	0	2143	2352	1111	2816	1538
0	1	0	2145	2352	1112	2813	1540
0	1	0	2144	2347	1106	2812	1537
0	0	1	2145	2353	1111	2815	1538
1	2	2	2144	2348	1109	2810	1534
0	1	0	2144	2353	1113	2816	1542
0	1	0	2146	2354	1114	2812	1540
0	1	1	2145	2353	1111	2813	1538
2	0	2	2141	2348	1112	2813	1537
0	3	0	2144	2352	1105	2810	1536
0	1	6	2143	2352	1111	2814	1539
1	0	0	2143	2351	1114	2817	1541
0	1	3	2145	2353	1112	2814	1540
1	0	0	2139	2343	1107	2807	1532
2	0	3	2144	2353	1112	2816	1539
0	1	2	2145	2352	1113	2815	1542
1	4	2	2146	2354	1114	2805	1536
1	2	0	2144	2353	1105	2808	1536
0	1	0	2143	2351	1114	2816	1542
0	0	0	2145	2353	1110	2810	1535
2	0	0	2144	2353	1113	2815	1539
0	3	2	2144	2353	1113	2815	1537
1	0	3	2143	2349	1106	2807	1534
1	0	1	2144	2348	1109	2809	1533
2	0	0	2144	2352	1111	2814	1540
1	0	0	2144	2352	1112	2815	1539
1	3	0	2144	2352	1111	2814	1539
0	1	2	2141	2351	1113	2813	1538
0	1	2	2146	2351	1112	2815	1540
1	1	4	2145	2353	1111	2815	1539
2	0	0	2144	2351	1120	2815	1538
0	0	0	2144	2353	1112	2814	1540
2	0	0	2136	2346	1106	2807	1534
0	1	1	2144	2354	1112	2812	1541
0	1	0	2145	2355	1114	2817	1541
0	0	0	2145	2352	1110	2814	1539
0	0	0	2144	2352	1111	2811	1539
0	0	1	2143	2351	1108	2808	1532
1	0	0	2145	2353	1111	2815	1538
0	0	2	2144	2352	1110	2815	1540
0	2	2	2145	2352	1114	2816	1542
0	0	0	2144	2352	1112	2810	1540
1	0	1	2139	2347	1110	2813	1540
1	3	2	2144	2352	1110	2812	1539
0	0	0	2144	2354	1115	2816	1540
1	0	0	2144	2353	1112	2816	1539
1	4	0	2144	2354	1112	2813	1538
0	0	0	2140	2346	1107	2807	1533
0	1	5	2144	2351	1112	2812	1540
0	0	0	2144	2354	1113	2817	1542
2	0	1	2146	2354	1113	2815	1535
3	0	0	2143	2351	1113	2815	1538
0	1	0	2141	2350	1112	2810	1534
3	0	0	2145	2353	1111	2816	1539
0	0	3	2144	2353	1112	2813	1539
0	2	1	2145	2353	1110	2816	1540
1	4	5	2140	2347	1109	2809	1538
0	2	2	2143	2353	1112	2815	1537
0	0	0	2145	2353	1113	2815	1540
0	1	0	2144	2351	1111	2814	1539
1	2	1	2140	2350	1110	2813	1540
1	0	0	2144	2351	1112	2814	1540
1	2	1	2141	2346	1108	2805	1535
2	0	0	2146	2353	1113	2816	1540
0	4	5	2143	2352	1111	2815	1539
0	0	2	2144	2352	1114	2813	1539
1	4	2	2143	2353	1112	2815	1540
1	3	3	2142	2351	1113	2815	1536
0	0	0	2144	2350	1113	2814	1539
0	2	1	2144	2351	1111	2815	1539
1	1	0	2144	2353	1115	2817	1541
1	2	1	2141	2346	1108	2808	1533
3	0	2	2145	2353	1111	2814	1540
0	1	0	2143	2350	1113	2815	1540
2	0	0	2142	2346	1110	2813	1540
0	0	2	2144	2352	1112	2813	1540
0	2	2	2142	2347	1109	2807	1533
0	1	1	2139	2346	1108	2809	1536
0	0	0	2143	2352	1112	2817	1540
0	1	0	2144	2352	1110	2813	1539
0	0	0	2144	2352	1112	2813	1540
1	4	2	2140	2351	1111	2815	1534
0	0	0	2144	2347	1110	2814	1537
1	0	3	2145	2353	1112	2814	1540
0	0	0	2144	2352	1113	2816	1539
0	1	0	2143	2352	1111	2816	1542
0	1	2	2140	2345	1107	2806	1536
0	1	3	2143	2352	1112	2813	1539
0	1	2	2144	2351	1110	2815	1540
2	0	6	2144	2353	1104	2810	1538
0	1	1	2144	2352	1114	2817	1540
1	2	1	2144	2350	1109	2811	1534
0	1	2	2145	2352	1113	2813	1541
0	1	0	2145	2349	1112	2815	1539
0	1	2	2144	2352	1113	2811	1540
1	3	124	2145	2353	1112	2814	1540
0	2	119	2142	2350	1109	2813	1538
2	0	114	2142	2350	1107	2810	1533
0	4	113	2144	2351	1111	2816	1541
3	0	108	2143	2351	1113	2813	1538
2	0	106	2143	2352	1109	2804	1536
1	0	101	2143	2351	1112	2813	1540
0	1	97	2140	2346	1107	2807	1531
1	0	98	2143	2352	1111	2814	1539
1	0	93	2143	2351	1112	2812	1539
2	0	92	2142	2342	1110	2813	1538
0	1	88	2143	2352	1113	2814	1540
0	2	86	2141	2344	1108	2807	1534
0	0	85	2144	2353	1111	2815	1538
0	0	80	2144	2354	1113	2813	1540
0	2	84	2144	2351	1106	2810	1538
0	1	77	2143	2351	1110	2816	1541
0	1	69	2144	2352	1111	2812	1540
0	3	68	2136	2346	1107	2809	1532
0	0	60	2145	2353	1111	2814	1539
0	0	67	2144	2353	1114	2817	1541
0	3	65	2144	2345	1107	2811	1539
1	1	51	2144	2350	1113	2813	1539
1	0	17	2144	2351	1109	2815	1538
1	3	22	2144	2351	1110	2815	1539
0	1	21	2145	2353	1115	2818	1540
2	0	5	2145	2353	1114	2815	1539
0	0	0	2140	2345	1106	2809	1538
0	0	2	2145	2351	1111	2816	1538
0	1	0	2144	2353	1112	2814	1539
0	1	0	2143	2349	1112	2814	1538
1	0	0	2143	2352	1112	2817	1542
0	1	0	2142	2348	1107	2807	1534
2	0	0	2145	2351	1112	2815	1537
1	3	0	2140	2351	1114	2814	1540
0	1	0	2144	2351	1110	2814	1539
2	0	0	2145	2351	1115	2814	1539
1	0	0	2142	2349	1112	2813	1537
0	1	5	2145	2352	1112	2813	1539
1	4	0	2143	2351	1113	2814	1539
0	1	3	2145	2353	1113	2816	1541
0	1	2	2138	2346	1108	2808	1532
1	0	0	2138	2347	1110	2809	1534
0	1	4	2146	2353	1112	2813	1540
0	2	5	2144	2351	1112	2814	1540
1	0	0	2144	2349	1111	2814	1540
0	1	0	2144	2351	1112	2813	1540
0	0	1	2141	2345	1106	2805	1534
0	1	0	2144	2350	1113	2816	1541
2	0	1	2147	2354	1112	2815	1540
2	0	0	2144	2351	1113	2814	1538
0	1	2	2139	2346	1111	2813	1538
1	0	0	2144	2351	1110	2813	1539
0	0	1	2144	2350	1112	2814	1541
2	0	4	2143	2351	1113	2816	1540
1	0	0	2145	2352	1112	2813	1540
1	0	5	2142	2351	1106	2808	1534
0	2	5	2145	2353	1111	2814	1538
0	1	0	2143	2351	1111	2810	1540
1	0	0	2143	2350	1111	2808	1539
0	0	4	2143	2351	1108	2812	1541
0	1	0	2144	2353	1114	2814	1541
0	1	0	2144	2349	1108	2808	1534
0	0	0	2144	2350	1111	2816	1538
1	2	1	2142	2351	1113	2814	1538
1	2	1	2144	2351	1113	2814	1539
0	1	3	2139	2341	1105	2814	1539
1	0	1	2144	2352	1113	2814	1540
0	1	1	2145	2354	1115	2814	1540
1	0	0	2143	2351	1112	2814	1539
0	2	0	2144	2351	1110	2813	1540
0	1	0	2138	2345	1107	2807	1533
0	0	0	2142	2351	1112	2813	1540
0	1	0	2144	2353	1111	2814	1541
1	0	0	2145	2352	1113	2810	1535
0	2	3	2143	2350	1111	2813	1539
1	0	0	2142	2349	1111	2809	1535
1	0	0	2143	2351	1110	2813	1538
0	0	0	2142	2351	1110	2814	1541
1	0	0	2146	2353	1112	2815	1538
1	0	0	2143	2351	1112	2813	1539
0	1	2	2138	2342	1106	2809	1536
1	4	5	2145	2351	1112	2815	1532
0	0	5	2143	2351	1111	2816	1539
0	2	2	2139	2350	1111	2817	1541
1	0	5	2145	2352	1114	2814	1539
0	2	2	2140	2346	1106	2806	1533
0	1	2	2145	2352	1112	2811	1540
0	1	1	2143	2351	1115	2816	1538
0	0	0	2143	2351	1111	2814	1539
0	0	2	2143	2349	1111	2813	1541
1	1	1	2141	2349	1111	2816	1538
0	0	3	2146	2354	1112	2816	1540
0	0	5	2144	2351	1112	2813	1540
1	0	1	2143	2352	1112	2814	1540
0	1	2	2137	2345	1106	2808	1534
0	1	2	2139	2344	1108	2807	1535
1	0	0	2144	2349	1114	2816	1540
0	0	2	2145	2350	1112	2813	1540
0	2	2	2141	2342	1110	2811	1539
0	2	0	2144	2350	1112	2813	1538
0	1	2	2141	2346	1108	2807	1536
1	0	0	2145	2353	1112	2815	1540
1	0	0	2144	2350	1113	2814	1539
0	0	0	2144	2350	1112	2813	1539
0	1	1	2137	2348	1111	2814	1539
0	0	0	2142	2343	1107	2811	1538
0	2	0	2143	2350	1112	2813	1541
0	1	0	2144	2351	1113	2816	1540
0	0	0	2144	2351	1113	2814	1538
0	1	0	2138	2344	1106	2808	1535
1	0	6	2144	2352	1112	2813	1539
0	0	0	2143	2350	1109	2814	1539
0	1	2	2144	2352	1107	2806	1537
0	2	2	2143	2347	1103	2809	1536
1	3	5	2144	2350	1113	2814	1540
0	0	0	2145	2346	1109	2807	1534
0	2	3	2143	2351	1112	2813	1539
0	2	0	2145	2351	1112	2815	1540
0	0	0	2142	2346	1107	2807	1534
2	0	1	2140	2343	1107	2807	1531
0	0	0	2144	2351	1113	2812	1539
0	0	0	2142	2349	1113	2814	1538
0	1	2	2145	2351	1110	2816	1541
0	0	2	2142	2349	1112	2805	1539
0	0	0	2144	2349	1111	2814	1539
1	0	5	2143	2350	1104	2814	1539
1	0	0	2143	2350	1113	2813	1540
0	0	5	2144	2349	1112	2814	1538
0	0	0	2139	2342	1107	2807	1534
1	2	0	2144	2352	1113	2816	1539
0	3	2	2143	2350	1113	2811	1540
3	0	0	2144	2352	1113	2814	1538
1	2	0	2144	2350	1111	2814	1538
0	1	0	2143	2350	1106	2805	1535
1	3	0	2143	2349	1111	2813	1539
0	0	0	2144	2350	1110	2813	1538
1	1	2	2143	2350	1110	2813	1539
2	1	2	2143	2350	1111	2813	1542
1	3	3	2140	2346	1111	2812	1539
1	2	2	2143	2351	1111	2813	1540
1	1	2	2143	2350	1112	2814	1541
0	0	0	2144	2350	1111	2813	1539
0	3	0	2143	2351	1114	2815	1541
3	0	2	2140	2344	1103	2807	1532
1	1	2	2146	2349	1110	2812	1539
0	2	0	2142	2350	1110	2814	1539
0	1	0	2142	2348	1111	2810	1540
0	0	0	2145	2352	1107	2814	1538
0	1	0	2143	2349	1109	2810	1532
2	1	1	2144	2353	1113	2814	1540
0	1	2	2143	2350	1112	2814	1540
3	0	0	2143	2349	1113	2812	1540
1	3	2	2138	2345	1106	2812	1537
1	1	2	2144	2349	1113	2814	1539
0	0	5	2145	2353	1113	2814	1539
0	4	2	2143	2350	1112	2813	1540
1	2	0	2142	2349	1111	2813	1538
1	0	5	2141	2350	1114	2814	1541
0	0	0	2140	2345	1106	2808	1533
0	1	5	2144	2351	1110	2813	1538
2	0	0	2143	2350	1112	2813	1539
2	0	2	2144	2350	1113	2811	1536
0	0	3	2142	2348	1112	2812	1539
1	2	3	2143	2350	1113	2811	1536
0	1	0	2144	2353	1112	2812	1539
1	2	1	2144	2348	1112	2813	1538
0	1	2	2142	2350	1113	2812	1538
0	2	2	2138	2343	1106	2811	1538
0	1	0	2143	2350	1110	2813	1537
0	1	0	2145	2351	1113	2813	1539
0	0	3	2140	2349	1111	2813	1539
2	0	5	2143	2349	1111	2813	1538
