# Supplementary material for: Assisting hand gesture classification and rehabilitation assessment via sEMG and finger motion data
Source: Front Bioeng Biotechnol. 2026 Jan 8;13:1751763. doi: 10.3389/fbioe.2025.1751763 (PMC12823985; doi:10.3389/fbioe.2025.1751763)
Supplement: Supplementary file 1 [file DataSheet1.zip › dataset/function 0/3/0/2.csv]

channel_2	channel_3	channel_6	pinky	ring finger	middle finger	forefinger	thumb
0	4	6	2141	2346	1109	2807	1536
0	1	0	2143	2348	1111	2812	1539
3	0	0	2143	2347	1113	2811	1538
0	1	2	2141	2347	1110	2812	1539
0	1	1	2139	2342	1106	2811	1538
1	2	0	2137	2341	1108	2810	1539
2	0	2	2131	2325	1106	2794	1539
1	3	1	2127	2319	1104	2788	1531
2	0	3	2131	2325	1107	2793	1537
3	0	2	2131	2324	1109	2796	1542
1	1	1	2132	2325	1110	2794	1542
0	0	1	2127	2322	1107	2793	1539
1	3	3	2131	2324	1107	2794	1537
1	0	0	2130	2324	1108	2794	1538
1	0	0	2129	2325	1109	2792	1539
1	2	2	2130	2323	1107	2794	1539
1	0	0	2123	2318	1106	2789	1533
2	0	0	2131	2326	1109	2793	1539
1	3	2	2130	2324	1109	2793	1537
1	0	0	2127	2323	1108	2794	1538
0	2	2	2130	2324	1109	2794	1538
0	1	5	2130	2322	1104	2785	1531
1	3	3	2130	2324	1107	2796	1541
0	1	1	2131	2325	1110	2793	1538
0	0	2	2128	2324	1106	2794	1538
1	0	0	2131	2324	1109	2793	1538
1	3	5	2125	2321	1109	2794	1539
0	1	1	2132	2324	1106	2795	1538
1	0	4	2131	2324	1107	2794	1538
0	0	2	2131	2325	1108	2793	1535
0	1	1	2130	2323	1108	2794	1537
0	2	3	2126	2314	1104	2789	1534
0	0	0	2131	2326	1110	2794	1540
2	4	4	2131	2323	1109	2793	1539
1	2	3	2131	2324	1109	2791	1537
1	0	1	2129	2324	1108	2791	1539
0	1	2	2130	2323	1106	2788	1532
0	0	0	2131	2324	1108	2793	1539
1	2	6	2128	2324	1109	2795	1540
1	3	2	2131	2325	1109	2793	1539
3	0	6	2126	2318	1104	2791	1536
0	1	2	2130	2324	1107	2791	1538
0	1	3	2129	2324	1106	2788	1538
0	1	0	2131	2324	1108	2793	1539
1	4	5	2130	2324	1108	2793	1537
0	0	0	2126	2324	1106	2793	1538
0	0	0	2123	2317	1102	2785	1533
2	0	0	2132	2325	1111	2793	1538
2	0	0	2130	2323	1108	2792	1539
0	0	0	2130	2324	1107	2792	1539
0	1	1	2130	2323	1108	2794	1537
0	1	0	2128	2323	1106	2789	1533
0	1	1	2130	2326	1108	2796	1540
1	0	0	2128	2318	1106	2790	1535
0	2	2	2131	2317	1108	2793	1539
0	2	1	2124	2317	1102	2787	1536
0	1	0	2130	2324	1107	2793	1534
0	0	0	2130	2324	1109	2793	1538
0	1	0	2127	2324	1109	2795	1540
1	0	0	2132	2326	1111	2793	1540
0	0	0	2130	2325	1108	2794	1537
0	1	0	2125	2319	1106	2785	1533
0	0	0	2130	2324	1107	2793	1538
0	0	4	2129	2322	1107	2793	1538
2	0	5	2129	2323	1107	2793	1538
1	1	3	2127	2322	1107	2795	1539
0	0	0	2129	2320	1105	2792	1534
0	1	2	2130	2324	1108	2791	1537
1	2	1	2129	2324	1103	2788	1537
1	4	0	2130	2323	1109	2793	1541
0	0	1	2126	2318	1104	2787	1533
1	1	2	2130	2324	1108	2792	1538
0	1	0	2129	2324	1107	2794	1538
2	0	0	2130	2326	1107	2794	1539
0	1	1	2130	2324	1108	2793	1538
2	0	0	2127	2318	1103	2789	1533
0	1	0	2132	2326	1108	2794	1539
1	0	0	2129	2323	1107	2792	1539
0	0	0	2129	2323	1108	2792	1539
0	2	2	2129	2324	1109	2795	1540
0	0	0	2126	2322	1107	2791	1538
0	0	0	2130	2319	1102	2789	1537
1	0	0	2130	2324	1109	2794	1540
0	1	0	2131	2324	1107	2787	1530
0	0	0	2131	2325	1110	2794	1535
1	1	0	2125	2317	1103	2786	1532
0	0	0	2130	2325	1108	2793	1539
0	1	0	2130	2323	1108	2792	1539
3	0	5	2129	2324	1110	2794	1552
1	0	0	2130	2324	1108	2793	1538
2	0	0	2128	2321	1103	2789	1532
1	3	2	2130	2324	1108	2792	1539
0	0	0	2122	2318	1107	2793	1539
0	1	2	2131	2327	1110	2795	1540
0	1	2	2126	2317	1104	2790	1536
2	0	3	2130	2324	1108	2787	1531
0	0	5	2130	2321	1108	2783	1534
0	1	4	2128	2325	1109	2796	1542
0	1	0	2133	2325	1108	2793	1537
2	0	0	2129	2324	1109	2793	1539
1	3	0	2126	2318	1104	2785	1532
1	3	2	2139	2335	1116	2803	1548
0	1	0	2129	2324	1109	2795	1541
2	0	5	2130	2325	1108	2795	1547
0	0	0	2127	2319	1102	2787	1531
1	3	4	2130	2323	1108	2792	1538
0	1	0	2130	2321	1109	2792	1538
1	0	3	2130	2323	1108	2790	1540
1	2	0	2129	2324	1107	2791	1538
0	0	3	2130	2318	1103	2787	1534
1	4	0	2131	2320	1110	2792	1539
1	0	5	2127	2323	1108	2792	1538
0	3	1	2130	2323	1108	2789	1539
1	0	2	2125	2319	1104	2790	1538
0	1	0	2131	2325	1109	2793	1539
0	0	5	2130	2323	1108	2791	1538
0	0	0	2129	2321	1108	2791	1537
0	4	3	2130	2324	1108	2792	1539
0	0	4	2126	2317	1104	2788	1533
1	0	0	2130	2324	1108	2793	1538
1	0	0	2129	2324	1108	2792	1540
1	1	0	2131	2326	1110	2794	1540
1	1	1	2131	2326	1109	2792	1540
0	0	6	2127	2324	1108	2792	1537
1	0	0	2130	2323	1102	2788	1533
0	4	2	2130	2324	1110	2792	1538
1	0	4	2128	2323	1108	2792	1538
0	2	0	2130	2323	1110	2793	1540
0	0	0	2128	2315	1105	2792	1538
2	0	0	2129	2331	1108	2791	1529
0	0	0	2130	2324	1108	2793	1539
0	1	0	2130	2323	1108	2792	1539
0	1	0	2130	2324	1109	2791	1539
3	0	5	2128	2318	1103	2786	1533
0	0	0	2129	2323	1108	2795	1539
0	1	1	2130	2323	1109	2792	1538
0	0	0	2131	2324	1108	2793	1538
0	4	4	2129	2324	1110	2793	1541
1	3	0	2130	2324	1111	2795	1539
0	0	1	2129	2323	1108	2790	1533
1	0	2	2129	2324	1108	2790	1539
0	1	0	2130	2318	1106	2792	1538
1	0	6	2129	2324	1107	2794	1538
0	0	0	2125	2316	1100	2785	1536
0	1	1	2129	2323	1108	2791	1537
0	0	5	2130	2322	1108	2793	1538
0	0	0	2130	2323	1111	2796	1540
0	1	0	2132	2325	1110	2792	1539
0	1	0	2128	2322	1104	2787	1530
0	0	2	2130	2323	1107	2793	1539
2	0	0	2129	2322	1107	2792	1540
1	2	2	2130	2324	1108	2792	1538
1	0	0	2127	2322	1107	2791	1538
1	4	2	2130	2318	1106	2791	1538
1	4	0	2131	2324	1110	2792	1540
1	1	0	2130	2323	1107	2785	1537
1	1	0	2129	2324	1105	2789	1537
0	1	6	2130	2324	1109	2792	1539
2	2	2	2126	2313	1100	2784	1534
0	0	4	2131	2326	1110	2795	1540
0	0	3	2132	2326	1109	2793	1539
1	4	2	2130	2324	1109	2792	1539
2	0	2	2130	2324	1109	2792	1540
1	0	1	2125	2319	1102	2786	1533
0	0	2	2131	2324	1109	2794	1537
1	1	1	2129	2322	1109	2795	1540
0	1	0	2132	2325	1108	2794	1539
2	0	2	2126	2321	1107	2792	1537
0	1	0	2131	2317	1103	2792	1537
0	0	6	2130	2322	1109	2793	1538
2	0	0	2131	2324	1108	2786	1532
0	0	0	2130	2325	1108	2792	1534
0	1	1	2124	2319	1103	2787	1534
0	0	4	2130	2321	1109	2793	1537
1	3	0	2130	2322	1108	2792	1537
0	0	2	2130	2323	1107	2792	1539
0	1	0	2131	2324	1109	2793	1538
0	1	0	2130	2325	1110	2794	1540
0	0	2	2129	2323	1105	2787	1533
1	1	1	2130	2323	1107	2794	1540
1	3	2	2125	2321	1109	2793	1539
0	0	0	2132	2325	1110	2793	1539
3	0	4	2125	2317	1106	2790	1537
0	0	0	2130	2323	1108	2785	1533
1	0	0	2129	2323	1108	2793	1538
0	0	0	2131	2322	1108	2792	1539
1	3	2	2131	2323	1107	2793	1541
0	1	1	2128	2318	1103	2787	1533
1	0	2	2131	2323	1108	2791	1539
1	0	2	2129	2323	1106	2793	1540
0	0	0	2130	2323	1109	2792	1539
1	0	0	2130	2322	1109	2790	1538
0	1	0	2130	2323	1108	2793	1538
0	1	4	2127	2321	1107	2787	1534
0	0	5	2130	2323	1107	2793	1540
1	2	0	2126	2311	1106	2790	1540
2	0	1	2132	2325	1110	2793	1538
1	1	3	2131	2323	1108	2792	1538
0	0	3	2130	2322	1110	2792	1538
0	0	6	2130	2323	1108	2792	1539
0	1	2	2129	2323	1108	2793	1538
1	0	2	2125	2321	1109	2792	1539
1	0	2	2130	2323	1108	2791	1538
0	0	2	2130	2324	1109	2795	1539
0	1	2	2131	2323	1109	2791	1537
1	2	5	2130	2323	1110	2790	1537
0	0	3	2124	2317	1105	2781	1532
1	0	2	2129	2324	1109	2793	1539
1	1	0	2131	2324	1109	2794	1539
0	1	0	2130	2323	1107	2793	1538
0	1	0	2129	2323	1108	2792	1539
1	0	2	2130	2324	1105	2787	1532
1	0	5	2130	2324	1109	2793	1538
0	1	0	2128	2322	1109	2795	1541
0	0	0	2132	2325	1110	2793	1538
0	1	0	2126	2316	1104	2789	1537
2	0	1	2126	2316	1104	2791	1536
0	1	0	2129	2320	1105	2791	1537
0	0	5	2130	2322	1108	2794	1541
2	0	2	2132	2325	1109	2793	1538
0	1	0	2129	2323	1108	2792	1538
0	0	2	2125	2317	1102	2785	1532
1	3	1	2130	2323	1109	2793	1538
0	1	0	2131	2325	1108	2793	1539
1	0	0	2130	2323	1108	2793	1537
0	0	2	2129	2323	1110	2793	1538
0	2	2	2122	2322	1106	2789	1534
2	0	5	2130	2324	1109	2793	1538
0	2	1	2129	2320	1106	2793	1540
0	1	0	2131	2323	1108	2794	1538
0	1	3	2126	2316	1104	2786	1536
1	4	2	2130	2323	1107	2792	1536
2	0	0	2130	2323	1108	2793	1538
0	1	0	2128	2323	1108	2792	1539
0	3	2	2138	2334	1116	2803	1548
0	2	1	2129	2323	1107	2793	1536
1	0	0	2126	2317	1103	2786	1532
0	3	4	2131	2320	1107	2793	1537
2	0	0	2127	2321	1108	2794	1540
1	2	2	2130	2323	1107	2791	1538
0	2	0	2128	2322	1107	2791	1538
0	0	2	2129	2319	1107	2790	1536
0	0	2	2130	2323	1107	2788	1539
0	3	0	2132	2324	1104	2790	1536
0	1	2	2129	2323	1108	2792	1539
0	1	2	2123	2315	1099	2787	1531
0	2	6	2129	2322	1108	2792	1538
0	1	0	2131	2324	1099	2793	1538
1	0	0	2130	2322	1107	2791	1537
1	4	6	2129	2323	1107	2793	1538
0	1	0	2128	2317	1102	2786	1532
2	0	1	2130	2322	1110	2794	1540
1	0	3	2128	2323	1108	2793	1538
0	1	2	2129	2321	1107	2791	1538
0	0	0	2129	2323	1106	2793	1538
0	2	3	2125	2320	1107	2791	1539
1	3	0	2130	2320	1106	2793	1538
0	3	5	2131	2324	1109	2793	1538
1	0	0	2130	2323	1108	2787	1534
0	2	1	2129	2322	1107	2793	1538
1	0	0	2125	2315	1102	2786	1533
1	0	0	2130	2323	1109	2794	1540
3	0	4	2131	2323	1108	2793	1538
1	2	0	2131	2322	1108	2793	1538
0	0	0	2132	2323	1107	2794	1540
0	0	0	2131	2323	1104	2789	1532
0	0	0	2128	2322	1107	2794	1547
2	0	5	2121	2319	1107	2793	1538
0	0	0	2131	2323	1109	2791	1538
0	1	0	2123	2314	1104	2788	1536
0	1	0	2125	2316	1105	2791	1537
0	2	0	2130	2323	1108	2785	1534
1	0	7	2129	2321	1107	2793	1537
0	0	0	2128	2323	1109	2793	1536
1	2	1	2128	2323	1109	2794	1538
1	1	1	2124	2317	1105	2789	1533
0	0	0	2131	2326	1110	2794	1539
0	2	3	2129	2324	1109	2793	1538
1	0	6	2129	2322	1108	2791	1537
0	2	1	2127	2322	1109	2793	1538
0	0	0	2125	2321	1106	2789	1532
0	0	3	2130	2325	1108	2794	1538
1	0	3	2130	2315	1104	2791	1536
0	2	2	2129	2323	1109	2792	1538
0	0	1	2121	2316	1102	2784	1534
0	2	2	2130	2324	1108	2794	1535
0	2	0	2129	2323	1110	2793	1537
0	0	0	2130	2323	1109	2793	1537
1	0	2	2132	2324	1109	2794	1538
0	2	0	2129	2323	1106	2794	1538
0	2	1	2124	2318	1102	2787	1533
0	2	2	2130	2322	1108	2793	1537
0	0	0	2129	2323	1108	2793	1537
1	0	0	2126	2317	1103	2786	1531
0	1	0	2127	2323	1101	2790	1535
1	0	3	2127	2323	1106	2792	1536
0	2	0	2130	2324	1109	2795	1538
3	2	2	2129	2325	1110	2794	1538
0	1	0	2130	2323	1106	2793	1536
1	1	3	2129	2323	1104	2787	1533
0	1	0	2130	2323	1109	2793	1537
1	1	2	2126	2323	1108	2793	1537
0	0	0	2130	2322	1108	2793	1538
2	0	1	2122	2316	1100	2791	1538
0	0	0	2131	2325	1109	2793	1537
3	0	1	2130	2323	1109	2792	1538
0	3	1	2129	2323	1108	2792	1538
0	0	0	2129	2323	1106	2792	1538
0	1	0	2125	2317	1103	2786	1532
2	0	0	2130	2323	1108	2792	1540
0	1	0	2130	2324	1110	2795	1539
2	0	0	2130	2322	1109	2793	1538
0	1	0	2137	2332	1116	2803	1547
2	0	5	2127	2321	1106	2792	1538
2	0	4	2127	2320	1107	2792	1533
0	0	0	2128	2323	1109	2793	1539
1	3	2	2129	2320	1106	2792	1538
0	0	2	2130	2322	1109	2792	1537
0	1	0	2125	2314	1104	2786	1532
1	0	1	2130	2322	1107	2792	1537
1	4	2	2129	2322	1108	2792	1539
1	2	5	2128	2322	1108	2792	1538
1	0	1	2129	2324	1109	2794	1541
1	1	1	2129	2320	1101	2788	1532
0	0	5	2129	2321	1106	2793	1539
1	1	0	2129	2321	1107	2791	1538
0	0	0	2129	2319	1109	2792	1538
0	0	0	2126	2320	1108	2792	1539
0	0	1	2128	2318	1107	2791	1537
1	3	4	2129	2323	1108	2795	1541
0	0	0	2129	2321	1108	2791	1538
0	1	2	2130	2324	1105	2789	1542
1	2	1	2130	2322	1109	2793	1539
1	0	2	2123	2315	1101	2784	1532
0	0	1	2128	2322	1109	2791	1539
0	1	0	2130	2322	1107	2792	1538
0	3	2	2130	2323	1108	2792	1539
1	0	6	2128	2322	1109	2791	1538
0	1	1	2128	2316	1105	2785	1531
0	0	0	2127	2322	1106	2790	1537
0	0	0	2127	2320	1105	2791	1537
0	1	2	2128	2322	1109	2793	1541
0	1	2	2123	2318	1105	2790	1536
0	2	5	2128	2322	1103	2789	1537
1	1	0	2129	2322	1106	2792	1538
0	1	0	2129	2321	1111	2791	1533
0	0	0	2128	2321	1107	2790	1538
0	0	2	2124	2316	1101	2785	1531
0	1	6	2124	2315	1102	2786	1532
0	1	5	2128	2322	1110	2792	1537
0	0	0	2128	2322	1110	2794	1539
2	0	0	2128	2321	1108	2792	1538
0	1	1	2128	2320	1109	2792	1538
0	3	2	2127	2321	1105	2786	1533
1	0	3	2128	2320	1109	2793	1539
0	1	3	2124	2317	1105	2790	1538
1	4	0	2127	2321	1106	2791	1538
0	2	0	2123	2314	1104	2788	1537
0	2	2	2128	2321	1108	2786	1534
3	0	1	2130	2323	1108	2793	1539
0	1	4	2129	2322	1108	2790	1541
0	1	2	2127	2322	1106	2788	1539
0	0	0	2123	2315	1103	2785	1532
1	0	0	2128	2321	1108	2791	1538
1	0	1	2127	2320	1107	2792	1538
0	0	2	2128	2323	1110	2794	1538
0	1	2	2127	2322	1107	2790	1538
2	0	4	2124	2320	1112	2789	1538
0	0	0	2125	2320	1109	2788	1535
1	4	3	2129	2322	1109	2791	1537
2	0	1	2126	2312	1105	2789	1538
2	0	3	2127	2321	1108	2789	1538
0	0	1	2122	2314	1099	2786	1537
0	0	0	2130	2323	1108	2792	1532
0	0	0	2128	2320	1109	2791	1536
1	0	0	2129	2320	1108	2791	1538
1	3	4	2128	2321	1106	2792	1537
0	0	0	2124	2315	1104	2785	1533
0	0	0	2128	2321	1109	2791	1539
0	1	2	2127	2319	1105	2792	1538
0	1	0	2128	2321	1109	2790	1536
0	0	0	2125	2318	1106	2790	1538
1	0	5	2129	2315	1106	2790	1537
0	0	2	2130	2322	1109	2791	1538
2	0	6	2128	2321	1108	2790	1539
1	0	0	2127	2321	1103	2785	1534
2	0	3	2129	2321	1108	2793	1541
0	2	1	2123	2317	1103	2786	1530
0	0	0	2128	2322	1108	2791	1539
1	0	4	2129	2321	1105	2789	1537
1	3	1	2128	2322	1108	2792	1538
0	0	0	2120	2312	1105	2790	1538
1	0	2	2130	2324	1110	2794	1539
1	0	1	2130	2321	1108	2792	1538
1	0	1	2129	2322	1109	2791	1538
0	1	0	2128	2321	1106	2791	1537
0	0	3	2124	2317	1101	2785	1532
1	3	2	2128	2322	1108	2791	1538
0	0	6	2129	2323	1109	2792	1539
1	0	0	2129	2322	1108	2791	1539
0	0	0	2127	2321	1105	2791	1538
0	0	0	2128	2321	1108	2791	1535
0	0	0	2127	2322	1109	2791	1541
0	1	1	2130	2323	1103	2791	1538
0	1	3	2128	2321	1108	2791	1538
0	0	6	2122	2314	1101	2784	1530
0	1	2	2127	2322	1109	2787	1539
0	2	5	2130	2324	1107	2791	1538
3	0	1	2128	2322	1106	2792	1539
0	0	5	2130	2325	1110	2791	1539
1	0	2	2131	2321	1108	2791	1540
0	4	2	2123	2317	1102	2785	1529
1	1	0	2129	2322	1109	2793	1539
1	2	0	2129	2322	1108	2791	1538
0	1	0	2128	2322	1106	2791	1539
0	0	0	2125	2321	1109	2791	1539
0	2	3	2130	2321	1108	2790	1538
1	0	5	2129	2323	1106	2791	1537
2	0	0	2127	2322	1107	2789	1537
2	0	2	2128	2321	1105	2790	1539
0	1	0	2123	2316	1101	2781	1530
0	1	1	2130	2324	1109	2792	1538
2	4	1	2128	2322	1107	2789	1539
1	0	0	2127	2321	1109	2791	1539
1	2	1	2128	2321	1108	2789	1539
0	0	0	2128	2319	1107	2787	1532
1	3	4	2127	2318	1103	2784	1532
2	0	0	2128	2322	1107	2791	1537
0	0	0	2126	2321	1106	2791	1539
0	1	1	2128	2322	1108	2791	1541
0	2	1	2127	2319	1108	2791	1538
2	0	0	2127	2322	1104	2789	1538
0	1	0	2128	2321	1109	2792	1538
0	1	2	2129	2322	1106	2790	1531
1	2	3	2128	2322	1108	2791	1538
0	0	0	2124	2315	1104	2783	1530
2	0	5	2128	2324	1108	2794	1541
0	2	5	2130	2321	1109	2792	1538
1	0	5	2128	2320	1107	2790	1538
1	0	0	2129	2317	1109	2791	1536
1	0	2	2128	2322	1104	2783	1532
0	1	0	2128	2322	1108	2791	1540
0	1	1	2126	2321	1107	2791	1537
0	1	1	2129	2322	1109	2790	1539
1	0	0	2128	2321	1108	2790	1539
0	1	0	2124	2317	1106	2789	1539
2	0	0	2129	2322	1107	2786	1536
1	2	0	2129	2321	1109	2792	1538
0	0	1	2128	2321	1107	2791	1539
1	3	0	2128	2322	1108	2788	1539
2	0	1	2124	2315	1103	2784	1534
0	1	2	2129	2324	1110	2792	1539
3	0	0	2128	2321	1108	2791	1538
1	0	0	2128	2321	1109	2790	1538
0	0	0	2127	2321	1109	2790	1539
2	0	0	2122	2320	1106	2790	1534
0	0	0	2128	2320	1107	2790	1538
2	0	1	2128	2317	1105	2790	1539
0	0	0	2130	2323	1109	2791	1539
1	2	3	2124	2313	1103	2783	1533
0	1	2	2128	2322	1107	2792	1537
0	2	1	2127	2322	1108	2792	1539
0	0	0	2129	2321	1106	2791	1538
0	1	3	2128	2321	1108	2792	1540
0	1	1	2130	2323	1109	2792	1540
1	2	2	2125	2316	1099	2785	1533
0	0	0	2128	2322	1109	2791	1538
1	4	3	2127	2321	1108	2791	1538
0	1	2	2130	2324	1110	2793	1539
0	0	0	2127	2319	1108	2790	1538
0	2	2	2124	2314	1104	2789	1538
2	0	0	2128	2321	1106	2790	1535
0	1	2	2128	2322	1103	2781	1535
1	2	2	2128	2321	1108	2791	1538
0	1	0	2120	2312	1101	2785	1535
0	0	1	2131	2324	1108	2790	1540
0	1	0	2129	2321	1108	2789	1539
1	0	0	2128	2320	1109	2791	1539
0	4	0	2128	2320	1108	2791	1538
0	1	3	2128	2318	1104	2782	1531
0	1	0	2127	2315	1101	2784	1533
0	0	0	2128	2321	1106	2791	1540
1	1	2	2126	2321	1108	2791	1540
1	1	0	2128	2322	1108	2791	1539
1	0	4	2122	2317	1107	2787	1536
0	1	4	2128	2320	1107	2791	1538
0	0	0	2128	2321	1104	2790	1538
1	0	0	2128	2319	1107	2789	1538
0	1	2	2123	2319	1108	2787	1537
0	0	0	2128	2322	1110	2789	1535
0	1	2	2127	2320	1107	2789	1539
0	3	0	2128	2320	1107	2787	1536
0	0	0	2126	2320	1107	2789	1537
0	0	3	2123	2314	1101	2785	1532
0	2	0	2127	2320	1109	2790	1538
1	0	0	2128	2321	1110	2791	1538
1	0	0	2128	2320	1107	2786	1538
0	0	0	2128	2320	1107	2791	1538
0	1	3	2127	2317	1103	2783	1533
0	0	0	2129	2322	1110	2792	1539
0	2	2	2128	2320	1107	2793	1539
2	0	0	2128	2320	1108	2789	1538
0	0	0	2122	2315	1107	2789	1537
0	0	0	2129	2320	1107	2789	1537
0	3	0	2130	2320	1106	2788	1538
0	0	3	2127	2321	1108	2790	1539
1	0	0	2128	2320	1107	2789	1537
1	3	2	2128	2320	1107	2790	1538
0	0	0	2123	2311	1105	2783	1533
0	0	0	2129	2321	1098	2790	1538
0	1	2	2129	2324	1109	2790	1539
0	1	0	2128	2320	1108	2790	1539
0	1	0	2127	2320	1107	2791	1538
0	1	0	2129	2321	1102	2784	1533
1	4	3	2127	2321	1108	2790	1538
0	0	0	2125	2319	1107	2793	1538
0	0	0	2127	2321	1107	2790	1540
0	0	0	2123	2315	1102	2788	1536
0	0	0	2127	2320	1109	2790	1536
