# Supplementary material for: Assisting hand gesture classification and rehabilitation assessment via sEMG and finger motion data
Source: Front Bioeng Biotechnol. 2026 Jan 8;13:1751763. doi: 10.3389/fbioe.2025.1751763 (PMC12823985; doi:10.3389/fbioe.2025.1751763)
Supplement: Supplementary file 1 [file DataSheet1.zip › dataset/function 0/3/0/3.csv]

channel_2	channel_3	channel_6	pinky	ring finger	middle finger	forefinger	thumb
0	0	1	2110	2264	1096	2674	1538
0	1	0	2108	2256	1093	2667	1537
0	0	0	2106	2255	1091	2666	1536
0	1	0	2106	2255	1092	2669	1536
0	1	0	2105	2256	1094	2670	1538
0	2	0	2106	2257	1093	2669	1535
1	4	0	2103	2254	1094	2666	1531
0	0	2	2104	2252	1089	2666	1536
2	3	0	2106	2255	1093	2667	1536
1	1	0	2105	2256	1093	2667	1535
0	0	1	2098	2249	1089	2664	1535
1	0	2	2107	2257	1093	2669	1532
0	0	0	2106	2256	1091	2668	1536
1	0	2	2106	2255	1093	2670	1539
0	0	3	2105	2256	1093	2668	1537
1	2	0	2102	2249	1084	2661	1530
2	4	0	2105	2254	1092	2666	1537
2	3	0	2107	2257	1093	2669	1536
0	1	0	2107	2256	1092	2670	1534
0	0	2	2103	2252	1093	2668	1534
1	1	4	2101	2252	1091	2665	1531
1	0	2	2106	2251	1090	2665	1536
0	2	0	2104	2249	1090	2666	1534
1	1	4	2104	2255	1093	2669	1536
1	0	1	2105	2256	1093	2667	1535
0	1	0	2100	2249	1087	2664	1534
0	0	1	2104	2256	1092	2669	1532
1	2	0	2107	2256	1092	2668	1535
1	2	6	2106	2254	1092	2666	1537
0	2	5	2105	2255	1093	2667	1537
2	2	4	2100	2246	1086	2660	1529
0	1	2	2106	2257	1094	2669	1534
0	0	2	2105	2256	1093	2667	1537
0	1	0	2105	2254	1088	2667	1537
0	0	2	2104	2254	1091	2668	1536
0	0	0	2100	2253	1093	2667	1531
1	3	1	2105	2252	1087	2667	1537
3	0	0	2106	2255	1092	2667	1537
0	0	0	2105	2254	1093	2668	1537
1	2	1	2097	2248	1087	2660	1532
1	0	6	2100	2248	1087	2661	1534
0	1	0	2105	2255	1093	2667	1528
0	0	5	2104	2255	1093	2667	1535
0	2	0	2106	2254	1093	2667	1536
0	1	0	2105	2256	1093	2669	1538
0	0	0	2102	2252	1090	2663	1528
0	1	0	2105	2255	1093	2678	1536
1	4	2	2106	2256	1092	2667	1537
1	4	2	2106	2256	1092	2668	1535
0	1	0	2104	2255	1094	2667	1536
1	0	5	2101	2254	1091	2666	1534
0	1	0	2107	2258	1087	2665	1535
0	1	1	2106	2254	1093	2667	1536
1	0	0	2105	2254	1090	2667	1537
0	1	3	2098	2248	1087	2660	1531
0	0	0	2103	2256	1094	2669	1537
2	0	0	2105	2257	1091	2668	1536
0	0	0	2105	2256	1092	2667	1534
1	0	5	2107	2255	1093	2667	1536
0	1	3	2105	2256	1093	2667	1536
0	1	2	2104	2250	1086	2662	1531
0	1	0	2103	2253	1092	2666	1536
3	0	0	2105	2255	1092	2668	1535
2	0	0	2101	2249	1088	2661	1531
1	0	5	2101	2247	1087	2658	1527
0	1	1	2105	2256	1094	2667	1536
0	0	2	2105	2254	1093	2669	1536
0	1	0	2106	2255	1091	2668	1537
0	0	0	2105	2255	1091	2667	1537
0	2	1	2106	2252	1090	2663	1532
1	0	2	2107	2257	1094	2668	1537
0	0	0	2106	2255	1092	2667	1535
1	3	0	2106	2255	1093	2665	1537
2	1	0	2096	2248	1087	2666	1535
0	0	4	2105	2255	1091	2666	1537
0	0	1	2106	2255	1094	2669	1537
0	0	5	2106	2257	1095	2669	1538
0	1	1	2103	2254	1091	2668	1537
2	0	0	2101	2248	1088	2659	1528
0	0	3	2106	2254	1091	2668	1536
0	1	1	2105	2255	1093	2667	1539
1	3	0	2106	2256	1094	2669	1536
0	0	2	2106	2255	1093	2667	1537
0	0	2	2104	2255	1091	2668	1536
0	4	0	2105	2256	1085	2661	1531
0	0	5	2103	2255	1091	2666	1537
1	1	5	2106	2256	1093	2670	1538
3	0	0	2104	2257	1091	2669	1537
0	1	0	2101	2249	1088	2666	1536
0	0	2	2105	2255	1095	2662	1534
0	0	5	2105	2254	1092	2664	1537
0	0	3	2106	2256	1095	2669	1538
0	0	0	2107	2257	1092	2669	1536
0	0	2	2100	2248	1085	2660	1530
2	0	1	2106	2255	1093	2667	1537
0	1	0	2106	2254	1093	2669	1536
1	1	0	2105	2255	1091	2668	1536
0	0	4	2105	2255	1093	2668	1538
2	1	0	2106	2257	1095	2666	1532
0	0	3	2106	2251	1092	2667	1535
0	0	1	2102	2252	1092	2667	1535
1	1	0	2106	2255	1093	2667	1536
1	1	0	2103	2255	1093	2668	1538
4	0	1	2102	2250	1088	2666	1536
0	1	0	2106	2254	1093	2663	1534
0	0	5	2106	2255	1093	2668	1537
0	0	0	2106	2255	1091	2666	1536
0	0	2	2106	2255	1093	2669	1538
0	0	5	2102	2248	1089	2661	1527
0	0	5	2106	2255	1093	2667	1537
0	1	0	2105	2255	1093	2669	1536
0	0	1	2106	2255	1093	2667	1538
0	0	4	2105	2254	1090	2667	1534
2	0	1	2101	2253	1091	2668	1531
0	0	2	2106	2255	1090	2668	1541
2	0	0	2107	2256	1094	2667	1537
0	1	2	2106	2255	1092	2668	1536
0	4	3	2101	2246	1088	2661	1537
0	2	3	2100	2248	1086	2662	1533
0	1	2	2106	2255	1093	2667	1532
1	0	0	2105	2255	1093	2668	1537
2	0	0	2105	2255	1090	2667	1537
1	0	1	2106	2255	1093	2667	1536
0	2	2	2103	2251	1088	2660	1529
0	0	0	2105	2254	1091	2666	1537
2	0	0	2106	2256	1092	2667	1535
0	0	6	2107	2256	1092	2669	1537
0	0	0	2103	2252	1092	2667	1534
0	0	3	2103	2248	1088	2664	1536
1	0	2	2105	2254	1090	2659	1532
0	1	0	2105	2255	1092	2667	1535
2	0	0	2105	2255	1092	2665	1536
0	0	0	2101	2250	1088	2661	1531
0	0	1	2106	2257	1093	2667	1538
0	0	0	2106	2255	1092	2668	1537
1	4	0	2105	2255	1091	2668	1537
0	0	2	2108	2256	1095	2669	1537
0	0	4	2106	2254	1093	2670	1536
2	0	1	2101	2248	1086	2658	1531
0	0	5	2104	2254	1092	2668	1536
0	0	5	2106	2257	1095	2669	1538
0	0	4	2107	2255	1094	2668	1537
1	1	0	2101	2251	1091	2666	1536
0	1	0	2105	2253	1086	2665	1534
0	1	1	2106	2254	1093	2663	1530
1	0	2	2106	2256	1090	2666	1537
1	0	0	2105	2255	1092	2667	1537
0	0	0	2100	2249	1087	2659	1531
1	1	0	2105	2255	1093	2669	1537
1	1	0	2106	2257	1095	2671	1538
2	0	2	2107	2257	1094	2669	1536
0	1	0	2105	2255	1094	2667	1536
0	0	4	2105	2253	1089	2663	1529
0	1	2	2099	2253	1091	2667	1534
0	1	5	2105	2256	1092	2668	1536
0	1	0	2107	2255	1094	2665	1537
0	1	1	2106	2256	1091	2668	1536
1	3	1	2097	2251	1091	2666	1536
0	0	5	2106	2251	1085	2665	1534
0	0	2	2106	2255	1095	2670	1540
0	1	1	2106	2254	1092	2667	1534
1	3	0	2104	2253	1091	2668	1536
2	0	0	2105	2253	1088	2658	1527
0	1	0	2105	2250	1092	2669	1540
1	2	2	2106	2256	1094	2669	1537
2	0	1	2106	2255	1095	2668	1536
0	0	2	2099	2249	1088	2665	1536
0	1	0	2105	2255	1091	2668	1534
0	0	0	2103	2255	1092	2670	1538
0	1	0	2107	2255	1094	2667	1537
1	0	0	2106	2254	1090	2668	1536
0	1	0	2097	2249	1086	2661	1530
1	0	5	2105	2253	1093	2670	1538
0	0	1	2106	2256	1092	2667	1536
2	0	2	2105	2255	1092	2667	1535
1	0	5	2104	2255	1091	2666	1537
0	0	6	2105	2253	1091	2664	1531
0	2	0	2105	2256	1093	2667	1537
1	1	2	2105	2255	1093	2669	1537
2	0	0	2107	2256	1093	2666	1531
1	0	0	2105	2254	1092	2666	1535
2	0	0	2097	2246	1084	2665	1534
1	3	3	2105	2255	1093	2666	1536
0	1	3	2105	2255	1093	2667	1537
0	1	0	2107	2254	1094	2669	1539
0	2	2	2106	2256	1093	2664	1537
2	0	0	2100	2249	1087	2656	1529
3	0	0	2105	2255	1090	2667	1534
0	1	0	2106	2254	1094	2668	1536
0	2	2	2107	2256	1091	2668	1536
0	0	0	2101	2254	1091	2667	1537
1	1	3	2102	2254	1090	2667	1531
0	0	0	2105	2251	1090	2666	1537
0	2	1	2107	2258	1094	2667	1536
0	2	1	2105	2255	1093	2668	1534
0	0	0	2097	2247	1087	2660	1532
0	2	0	2101	2250	1084	2662	1534
1	0	2	2105	2255	1092	2668	1533
0	0	0	2105	2255	1094	2667	1534
0	1	1	2102	2255	1092	2668	1536
0	0	0	2105	2254	1092	2667	1536
2	0	5	2099	2249	1086	2662	1527
1	3	0	2106	2257	1094	2669	1536
2	0	4	2107	2254	1093	2669	1537
0	0	0	2105	2254	1093	2667	1537
0	3	1	2103	2254	1091	2679	1534
0	0	2	2101	2251	1092	2667	1532
2	0	2	2105	2255	1089	2664	1535
0	0	0	2107	2256	1093	2665	1537
0	1	0	2106	2256	1092	2667	1535
0	1	0	2100	2247	1086	2663	1530
2	0	2	2105	2253	1092	2666	1537
0	1	0	2106	2256	1095	2668	1536
1	0	1	2107	2255	1093	2670	1536
1	1	3	2107	2255	1093	2668	1536
0	0	0	2099	2255	1093	2668	1536
2	4	0	2102	2250	1088	2660	1531
0	0	1	2103	2254	1092	2668	1536
0	1	1	2104	2255	1091	2667	1537
0	0	3	2106	2255	1095	2669	1538
0	2	1	2104	2255	1094	2668	1537
0	0	1	2106	2249	1091	2665	1536
1	1	3	2103	2255	1092	2662	1532
0	1	0	2106	2255	1093	2666	1539
0	0	3	2106	2255	1093	2667	1537
2	0	0	2100	2249	1087	2661	1531
0	0	0	2105	2257	1093	2670	1538
1	4	0	2106	2256	1092	2668	1537
3	0	1	2106	2254	1094	2668	1536
0	0	5	2105	2254	1093	2666	1536
0	1	0	2105	2251	1085	2659	1530
0	1	0	2103	2255	1093	2669	1537
1	1	0	2101	2254	1091	2667	1536
0	0	2	2106	2254	1093	2669	1534
1	0	2	2106	2256	1094	2669	1536
2	0	2	2102	2252	1092	2654	1535
0	0	2	2105	2250	1087	2666	1534
2	0	1	2105	2255	1093	2661	1530
0	0	6	2106	2256	1091	2668	1536
0	0	3	2105	2254	1092	2668	1536
2	0	1	2101	2248	1088	2664	1529
1	2	0	2107	2256	1094	2668	1536
0	1	0	2105	2256	1092	2668	1536
0	1	0	2105	2254	1094	2668	1536
1	0	1	2105	2255	1090	2668	1535
0	1	0	2104	2252	1088	2662	1529
0	0	0	2101	2254	1091	2669	1536
0	0	1	2106	2258	1094	2670	1537
1	2	0	2108	2256	1094	2668	1536
2	0	3	2101	2248	1089	2666	1534
0	1	1	2100	2250	1094	2666	1536
0	1	0	2106	2255	1086	2662	1534
0	0	0	2106	2256	1094	2670	1532
1	3	0	2107	2254	1094	2667	1537
1	1	0	2105	2255	1093	2666	1538
3	0	5	2106	2256	1094	2669	1540
0	0	0	2107	2257	1093	2666	1537
0	0	0	2106	2255	1093	2668	1537
0	1	0	2106	2255	1093	2668	1536
0	1	2	2101	2249	1088	2665	1534
1	2	4	2105	2257	1094	2669	1537
0	0	0	2106	2254	1092	2668	1536
0	0	6	2104	2254	1090	2670	1537
3	0	4	2106	2255	1091	2668	1536
0	1	0	2101	2249	1087	2661	1531
1	0	2	2107	2254	1093	2668	1535
0	0	0	2106	2253	1094	2668	1537
0	0	4	2105	2253	1092	2667	1537
1	4	0	2104	2254	1093	2666	1536
0	2	0	2104	2254	1089	2663	1531
1	1	0	2105	2254	1092	2669	1538
1	3	2	2107	2257	1093	2669	1537
1	3	2	2106	2255	1091	2668	1536
0	0	0	2101	2248	1086	2663	1532
0	2	1	2101	2248	1089	2665	1536
1	2	2	2108	2255	1091	2668	1533
1	1	0	2105	2255	1092	2668	1537
0	0	2	2106	2255	1094	2668	1536
3	0	1	2105	2255	1092	2670	1538
0	1	2	2098	2249	1085	2661	1527
0	4	0	2106	2254	1092	2667	1536
0	0	0	2106	2255	1093	2667	1536
1	2	1	2106	2255	1094	2668	1537
1	3	2	2105	2256	1093	2671	1537
1	3	2	2104	2254	1092	2666	1532
0	1	0	2106	2252	1091	2666	1537
1	4	1	2103	2254	1093	2668	1537
1	0	3	2106	2256	1094	2669	1537
2	0	5	2101	2250	1085	2662	1535
0	0	2	2105	2254	1092	2667	1534
0	0	3	2106	2251	1092	2667	1537
0	1	0	2108	2254	1094	2666	1536
1	2	0	2108	2257	1094	2669	1536
0	0	5	2106	2255	1091	2668	1538
1	1	0	2100	2248	1086	2660	1529
0	0	4	2105	2253	1092	2668	1537
0	0	5	2106	2256	1092	2668	1536
0	0	1	2107	2257	1092	2669	1537
0	0	0	2105	2255	1092	2668	1537
3	0	6	2102	2255	1092	2668	1534
2	4	2	2106	2256	1088	2666	1536
0	1	0	2103	2255	1093	2667	1537
1	1	0	2106	2254	1093	2666	1536
0	0	0	2100	2249	1087	2661	1532
0	0	3	2106	2255	1091	2668	1537
0	1	0	2108	2257	1093	2668	1537
1	1	2	2106	2255	1093	2667	1537
0	0	6	2105	2255	1091	2668	1537
0	2	2	2102	2252	1082	2661	1530
0	0	0	2106	2255	1092	2670	1538
1	1	0	2105	2252	1091	2668	1536
0	0	2	2106	2254	1093	2668	1536
0	0	0	2106	2254	1094	2668	1536
0	0	2	2102	2253	1092	2667	1537
1	2	1	2103	2251	1093	2668	1538
0	0	5	2106	2254	1093	2657	1534
0	1	5	2105	2255	1094	2667	1537
0	0	1	2106	2255	1094	2668	1536
1	3	0	2098	2246	1087	2661	1528
0	0	1	2107	2256	1094	2668	1536
0	0	1	2106	2255	1092	2666	1536
0	1	0	2105	2255	1091	2668	1537
0	0	3	2105	2254	1095	2667	1536
0	1	0	2105	2251	1091	2664	1532
0	0	4	2104	2250	1093	2666	1537
0	0	2	2107	2254	1091	2668	1537
0	1	0	2105	2254	1091	2668	1536
0	0	2	2100	2250	1091	2665	1538
0	0	3	2100	2252	1091	2666	1535
0	0	2	2105	2251	1086	2663	1535
1	4	2	2106	2255	1091	2665	1528
1	0	0	2105	2256	1095	2668	1539
1	3	0	2106	2257	1094	2668	1537
0	1	0	2099	2248	1089	2661	1531
0	0	1	2110	2254	1090	2665	1537
0	0	3	2106	2255	1093	2667	1537
0	4	0	2106	2255	1092	2668	1533
2	0	0	2105	2253	1093	2670	1537
0	2	0	2102	2255	1091	2659	1531
1	2	0	2100	2251	1091	2666	1536
1	0	4	2106	2255	1092	2668	1537
0	0	3	2106	2255	1093	2667	1536
0	0	0	2100	2249	1089	2664	1535
0	0	0	2104	2254	1092	2656	1530
0	1	0	2106	2254	1091	2668	1537
2	0	1	2107	2256	1094	2668	1537
0	0	2	2106	2256	1094	2669	1539
0	0	5	2108	2256	1094	2668	1537
1	3	0	2099	2249	1083	2661	1531
0	2	0	2105	2254	1092	2666	1536
1	1	0	2106	2253	1092	2667	1534
0	0	0	2100	2247	1087	2659	1533
0	1	1	2099	2248	1086	2663	1533
0	0	0	2106	2255	1090	2667	1534
2	0	2	2106	2255	1092	2679	1536
1	2	2	2105	2256	1094	2668	1538
0	0	0	2106	2254	1092	2666	1534
0	0	4	2097	2247	1085	2658	1529
0	1	0	2104	2254	1091	2667	1536
1	0	2	2105	2252	1092	2665	1536
2	0	2	2105	2254	1092	2666	1534
0	1	0	2103	2252	1091	2668	1537
0	0	2	2105	2255	1093	2667	1530
0	0	1	2104	2254	1092	2665	1535
0	0	0	2104	2255	1092	2665	1535
0	0	2	2105	2254	1092	2665	1535
0	0	3	2099	2246	1085	2659	1530
0	2	2	2105	2253	1090	2667	1537
0	1	0	2105	2256	1094	2667	1536
0	0	0	2105	2253	1092	2665	1533
0	0	2	2104	2254	1091	2664	1531
0	0	5	2104	2253	1091	2667	1538
0	0	3	2102	2248	1084	2661	1529
1	0	2	2105	2253	1090	2666	1534
0	0	6	2104	2254	1091	2665	1535
3	0	2	2104	2254	1092	2665	1535
0	1	0	2101	2252	1094	2668	1538
2	1	0	2107	2253	1093	2667	1535
0	0	0	2105	2253	1091	2662	1534
0	1	4	2104	2253	1093	2666	1536
1	1	2	2102	2253	1093	2668	1537
0	0	2	2105	2254	1092	2667	1534
1	2	0	2105	2253	1091	2665	1534
0	1	6	2105	2254	1087	2666	1536
0	0	1	2105	2253	1091	2667	1536
0	0	3	2099	2245	1087	2658	1531
0	0	3	2106	2254	1092	2666	1537
1	4	0	2104	2253	1093	2666	1533
0	0	3	2106	2256	1094	2666	1536
0	0	2	2104	2254	1091	2665	1535
0	1	5	2105	2254	1092	2666	1537
2	0	0	2101	2246	1086	2659	1529
1	3	0	2104	2255	1092	2666	1537
0	0	3	2106	2254	1092	2665	1537
3	0	0	2104	2253	1090	2666	1536
1	2	1	2102	2251	1092	2664	1536
0	3	0	2104	2248	1089	2667	1536
1	3	0	2105	2255	1091	2666	1536
0	0	0	2107	2256	1090	2667	1535
0	0	1	2105	2253	1090	2666	1534
0	2	0	2101	2248	1084	2660	1530
1	2	0	2105	2254	1092	2665	1536
3	0	0	2105	2254	1090	2666	1536
2	0	3	2105	2250	1093	2664	1533
0	1	4	2105	2257	1094	2668	1536
0	1	5	2105	2253	1092	2666	1537
0	0	2	2104	2249	1089	2662	1529
1	1	0	2106	2254	1091	2667	1536
0	0	0	2105	2253	1091	2666	1536
2	0	0	2105	2253	1092	2666	1536
0	0	5	2101	2252	1090	2665	1535
1	2	0	2105	2251	1090	2667	1537
0	0	1	2105	2254	1093	2662	1533
0	0	0	2103	2253	1092	2667	1536
1	3	0	2105	2253	1091	2666	1535
1	3	0	2098	2247	1087	2659	1532
0	0	1	2108	2256	1092	2667	1535
1	2	0	2105	2254	1093	2666	1536
0	0	2	2105	2253	1093	2665	1531
0	2	0	2105	2252	1092	2667	1536
0	1	4	2104	2251	1089	2660	1529
0	0	2	2104	2254	1091	2668	1539
0	0	2	2106	2256	1094	2668	1536
1	2	2	2105	2255	1095	2667	1536
3	0	4	2107	2255	1093	2668	1536
0	0	5	2099	2252	1090	2666	1534
0	1	0	2106	2250	1084	2664	1534
0	0	0	2105	2254	1092	2664	1534
1	0	0	2105	2254	1093	2668	1537
1	1	5	2105	2256	1094	2668	1536
1	3	0	2101	2246	1085	2660	1530
0	2	0	2105	2255	1091	2668	1534
0	0	2	2107	2256	1097	2669	1533
2	1	0	2106	2255	1093	2666	1532
0	1	3	2106	2255	1092	2667	1536
0	2	1	2103	2254	1090	2662	1531
2	0	0	2103	2253	1091	2668	1537
1	1	2	2107	2255	1093	2668	1534
1	0	0	2109	2255	1091	2667	1536
2	0	2	2101	2248	1091	2660	1537
0	1	0	2106	2254	1088	2658	1532
1	0	0	2106	2254	1080	2663	1533
0	1	3	2105	2255	1094	2669	1535
0	0	0	2102	2251	1092	2666	1536
0	1	0	2105	2255	1091	2667	1536
1	1	0	2101	2247	1085	2660	1529
1	3	0	2113	2255	1093	2668	1538
1	1	0	2105	2255	1093	2666	1538
0	1	0	2107	2256	1095	2666	1537
0	1	0	2099	2246	1089	2665	1534
1	4	1	2105	2254	1091	2666	1535
3	0	1	2106	2254	1086	2667	1536
2	0	2	2104	2253	1092	2665	1536
0	0	2	2105	2255	1097	2667	1537
2	0	2	2097	2248	1093	2659	1530
1	4	0	2106	2257	1094	2667	1536
1	0	2	2105	2253	1090	2666	1535
0	1	0	2105	2254	1095	2667	1536
0	0	4	2105	2255	1092	2666	1536
0	0	2	2104	2254	1090	2663	1532
2	0	1	2105	2253	1095	2668	1538
0	3	0	2106	2255	1093	2663	1536
0	2	0	2105	2255	1091	2667	1535
0	1	0	2100	2251	1088	2664	1536
0	0	2	2103	2253	1092	2666	1536
1	3	0	2104	2255	1092	2667	1536
0	1	1	2105	2255	1093	2666	1536
0	1	1	2103	2252	1089	2667	1536
0	1	0	2104	2254	1092	2668	1537
1	2	3	2100	2248	1086	2662	1531
0	1	0	2106	2256	1095	2667	1537
1	0	2	2104	2254	1092	2666	1536
0	0	2	2104	2255	1091	2666	1535
0	0	4	2104	2251	1092	2666	1536
0	1	0	2104	2253	1091	2663	1530
2	0	2	2106	2255	1091	2667	1537
1	1	0	2106	2255	1094	2667	1535
0	0	0	2104	2254	1091	2666	1534
1	1	0	2099	2247	1086	2658	1533
0	0	3	2105	2255	1091	2667	1532
1	0	2	2106	2257	1093	2667	1537
1	2	0	2106	2252	1087	2665	1535
0	0	0	2104	2254	1092	2667	1537
1	0	3	2101	2247	1082	2658	1529
1	0	1	2100	2249	1082	2662	1530
0	0	0	2106	2256	1093	2668	1535
1	1	0	2106	2255	1093	2667	1535
0	0	2	2105	2254	1092	2667	1537
1	1	0	2104	2254	1091	2667	1536
0	0	2	2103	2253	1092	2665	1533
0	0	2	2103	2254	1090	2666	1535
0	0	1	2104	2253	1093	2668	1538
0	0	3	2106	2257	1092	2668	1535
2	0	5	2102	2248	1085	2659	1531
0	1	0	2105	2254	1092	2666	1535
1	0	4	2105	2253	1093	2667	1534
1	0	3	2105	2255	1091	2661	1532
0	1	0	2106	2256	1092	2666	1534
2	0	5	2102	2249	1086	2660	1529
0	1	0	2106	2254	1092	2667	1536
1	0	1	2105	2255	1092	2666	1536
0	3	2	2107	2255	1094	2665	1538
0	0	2	2107	2256	1094	2667	1537
1	4	2	2103	2252	1090	2667	1535
1	2	0	2101	2249	1090	2666	1533
0	1	0	2106	2255	1091	2667	1536
1	1	2	2104	2253	1092	2668	1538
0	1	0	2106	2256	1095	2668	1537
1	2	0	2097	2248	1085	2660	1530
0	0	0	2105	2254	1093	2667	1536
0	1	0	2105	2254	1093	2667	1537
1	2	0	2105	2254	1092	2661	1531
0	1	0	2105	2253	1091	2665	1535
2	3	0	2104	2250	1087	2663	1531
0	0	0	2108	2255	1093	2667	1537
0	0	4	2106	2255	1093	2665	1538
2	0	3	2105	2254	1093	2666	1535
1	0	0	2100	2251	1091	2665	1535
0	1	4	2105	2248	1088	2665	1534
0	0	1	2106	2256	1095	2667	1535
0	0	0	2104	2253	1093	2668	1537
0	1	0	2103	2253	1093	2668	1538
0	1	0	2106	2255	1092	2665	1536
2	0	0	2098	2247	1087	2659	1530
0	0	2	2105	2254	1093	2666	1536
0	0	0	2105	2254	1094	2668	1538
0	0	4	2103	2254	1093	2669	1531
0	0	0	2106	2257	1092	2668	1534
0	0	5	2105	2253	1088	2659	1529
2	0	2	2107	2254	1093	2666	1536
1	3	0	2105	2254	1092	2666	1536
0	0	5	2105	2254	1092	2667	1535
0	2	0	2100	2244	1088	2665	1534
1	1	1	2106	2255	1085	2659	1534
2	0	2	2107	2257	1093	2666	1535
0	1	0	2098	2250	1095	2665	1536
0	0	0	2105	2252	1090	2666	1538
0	1	0	2100	2248	1085	2658	1528
0	1	0	2101	2248	1087	2659	1530
3	0	1	2104	2253	1092	2667	1538
2	0	0	2106	2255	1094	2664	1537
0	1	0	2105	2255	1093	2666	1533
2	2	0	2105	2253	1093	2665	1536
1	2	0	2105	2254	1093	2668	1539
1	3	1	2105	2253	1092	2666	1535
0	0	2	2105	2256	1091	2668	1536
2	0	0	2107	2256	1093	2666	1536
0	1	0	2100	2249	1087	2657	1530
0	0	1	2105	2254	1094	2666	1535
1	4	2	2104	2254	1093	2667	1535
0	0	2	2105	2254	1088	2666	1537
2	0	4	2106	2256	1091	2668	1537
0	1	6	2104	2253	1090	2660	1532
0	2	0	2105	2254	1092	2666	1536
0	0	1	2104	2252	1092	2667	1537
1	0	2	2105	2255	1094	2667	1537
1	4	2	2101	2250	1089	2665	1533
0	0	1	2105	2254	1092	2666	1535
2	0	4	2106	2254	1093	2667	1536
0	0	0	2106	2251	1092	2666	1537
2	0	2	2105	2254	1091	2665	1534
3	0	1	2101	2247	1087	2658	1530
