# Supplementary material for: Assisting hand gesture classification and rehabilitation assessment via sEMG and finger motion data
Source: Front Bioeng Biotechnol. 2026 Jan 8;13:1751763. doi: 10.3389/fbioe.2025.1751763 (PMC12823985; doi:10.3389/fbioe.2025.1751763)
Supplement: Supplementary file 1 [file DataSheet1.zip › dataset/function 0/3/0/4.csv]

channel_2	channel_3	channel_6	pinky	ring finger	middle finger	forefinger	thumb
1	2	1	2103	2249	1090	2663	1536
0	0	0	2097	2242	1087	2661	1536
2	0	0	2103	2248	1091	2657	1529
0	0	1	2102	2249	1092	2655	1533
2	0	0	2103	2248	1091	2662	1534
0	1	5	2103	2249	1092	2662	1538
0	1	2	2105	2251	1094	2664	1537
1	0	2	2099	2243	1086	2656	1528
0	1	5	2103	2249	1093	2663	1535
0	1	4	2103	2249	1092	2663	1534
0	1	4	2103	2250	1091	2663	1534
0	1	4	2102	2249	1091	2663	1535
1	0	4	2101	2249	1093	2661	1533
0	1	2	2102	2247	1090	2662	1534
0	0	0	2103	2246	1091	2661	1535
0	0	0	2103	2250	1090	2662	1536
2	0	6	2102	2247	1088	2656	1529
0	0	0	2103	2247	1092	2661	1536
0	0	0	2102	2247	1086	2659	1534
2	0	2	2102	2245	1090	2661	1534
0	0	0	2098	2242	1088	2660	1535
0	0	0	2104	2250	1092	2657	1531
0	0	2	2103	2248	1090	2659	1535
0	1	0	2102	2247	1088	2661	1533
2	0	0	2102	2247	1093	2662	1537
0	0	2	2099	2247	1092	2659	1534
0	0	3	2096	2243	1085	2652	1528
0	0	1	2099	2247	1091	2659	1534
0	1	5	2102	2247	1089	2661	1536
1	4	0	2103	2248	1089	2661	1535
0	2	2	2101	2247	1091	2660	1533
0	1	0	2100	2247	1090	2658	1528
0	1	0	2100	2248	1092	2660	1535
1	0	2	2102	2247	1090	2651	1533
1	0	3	2102	2247	1091	2661	1537
0	1	0	2098	2242	1086	2656	1532
0	1	1	2103	2248	1091	2660	1529
1	4	3	2102	2247	1091	2659	1534
0	0	0	2102	2247	1090	2660	1535
0	0	0	2101	2247	1090	2660	1536
0	0	0	2099	2243	1084	2655	1529
0	2	0	2098	2243	1085	2652	1527
0	1	0	2102	2245	1091	2660	1534
2	0	3	2101	2246	1090	2660	1534
0	1	0	2102	2247	1090	2663	1537
0	0	0	2101	2247	1092	2660	1533
0	1	0	2096	2244	1086	2660	1529
0	3	1	2101	2247	1090	2660	1534
0	0	0	2102	2246	1090	2656	1530
0	0	5	2103	2249	1092	2662	1535
1	1	0	2096	2243	1085	2653	1530
0	1	0	2103	2247	1090	2659	1536
1	1	0	2101	2250	1091	2660	1535
0	0	0	2103	2249	1093	2662	1536
1	0	2	2103	2248	1090	2660	1534
0	0	2	2099	2244	1083	2653	1530
0	0	1	2102	2247	1092	2661	1535
1	0	0	2097	2243	1091	2660	1534
0	0	4	2103	2247	1089	2663	1535
1	1	0	2102	2249	1093	2662	1536
2	0	2	2101	2247	1092	2661	1535
0	1	5	2100	2241	1088	2659	1533
1	2	5	2102	2247	1091	2660	1536
0	0	2	2103	2248	1090	2662	1531
0	0	2	2101	2248	1090	2660	1536
0	0	0	2099	2240	1085	2655	1528
1	1	0	2103	2248	1091	2661	1536
1	1	0	2101	2247	1090	2660	1536
0	0	4	2103	2248	1089	2660	1535
1	3	0	2101	2247	1091	2658	1534
1	1	0	2102	2245	1086	2655	1531
2	0	1	2103	2249	1089	2662	1533
0	0	0	2095	2240	1088	2658	1534
0	0	4	2103	2247	1090	2659	1533
1	1	0	2097	2242	1090	2658	1534
0	0	0	2102	2248	1086	2657	1533
1	3	0	2103	2248	1092	2660	1536
0	1	0	2102	2247	1091	2660	1537
0	0	0	2103	2249	1094	2663	1536
1	0	3	2100	2249	1091	2661	1535
2	0	3	2092	2237	1082	2652	1529
1	1	0	2102	2246	1091	2660	1534
0	0	2	2104	2248	1093	2664	1536
0	0	6	2103	2249	1093	2662	1537
0	0	0	2097	2242	1089	2659	1533
0	1	0	2103	2248	1090	2660	1534
1	4	0	2102	2247	1090	2660	1535
0	0	2	2102	2247	1089	2661	1534
1	0	2	2102	2248	1090	2660	1536
0	0	1	2097	2240	1081	2651	1529
0	0	2	2103	2249	1092	2661	1533
0	0	2	2100	2247	1090	2660	1534
0	0	0	2101	2245	1089	2660	1534
0	0	2	2101	2246	1090	2659	1533
1	2	0	2101	2246	1088	2655	1527
1	0	0	2099	2247	1089	2659	1534
0	0	1	2102	2249	1091	2660	1535
0	0	0	2103	2247	1091	2660	1534
0	0	0	2093	2238	1086	2656	1531
0	0	0	2101	2246	1090	2660	1533
0	1	2	2101	2245	1089	2660	1535
1	0	0	2101	2249	1092	2660	1536
2	0	2	2102	2248	1088	2660	1533
0	1	0	2101	2246	1091	2658	1535
0	0	3	2097	2238	1083	2652	1526
0	0	0	2101	2246	1087	2661	1534
1	2	0	2102	2247	1090	2661	1535
1	0	3	2104	2249	1091	2661	1535
0	0	0	2101	2244	1089	2659	1533
0	1	0	2100	2245	1090	2657	1530
1	2	0	2101	2246	1091	2659	1533
3	0	2	2101	2247	1091	2657	1533
0	0	3	2101	2247	1089	2659	1535
0	1	0	2094	2240	1085	2655	1532
0	4	1	2103	2247	1092	2661	1532
0	1	1	2102	2248	1090	2660	1533
1	3	5	2100	2246	1092	2657	1535
0	2	4	2101	2247	1091	2660	1534
2	0	2	2100	2239	1084	2649	1527
0	0	2	2097	2240	1085	2654	1529
0	0	0	2103	2248	1092	2660	1535
2	0	2	2101	2245	1091	2660	1534
0	2	1	2101	2247	1090	2659	1535
0	1	1	2100	2245	1090	2659	1534
0	1	0	2100	2249	1093	2660	1532
1	1	2	2102	2247	1091	2660	1534
0	0	0	2100	2247	1090	2657	1529
0	1	1	2100	2246	1090	2660	1534
1	0	0	2096	2239	1084	2653	1528
1	0	0	2102	2246	1091	2659	1535
1	0	0	2102	2247	1093	2662	1537
1	1	1	2102	2248	1091	2661	1534
0	0	0	2102	2247	1089	2660	1534
1	2	0	2098	2241	1086	2652	1527
0	3	1	2102	2246	1089	2657	1535
0	0	0	2094	2243	1088	2659	1535
0	1	1	2101	2246	1090	2657	1536
1	0	0	2103	2246	1091	2665	1535
2	0	0	2099	2246	1090	2658	1534
3	0	1	2101	2241	1088	2660	1534
0	0	2	2101	2247	1089	2661	1535
0	1	3	2103	2248	1091	2658	1533
0	1	2	2102	2247	1092	2659	1533
0	1	2	2097	2238	1081	2653	1528
0	0	0	2099	2247	1091	2660	1533
0	0	2	2103	2249	1091	2661	1535
1	0	3	2103	2248	1090	2660	1534
0	0	6	2101	2246	1091	2659	1534
0	0	0	2100	2243	1086	2654	1528
0	1	5	2102	2247	1089	2660	1535
0	3	0	2097	2241	1087	2661	1533
1	0	0	2101	2246	1092	2662	1537
2	0	0	2098	2245	1089	2662	1534
0	0	0	2102	2246	1085	2655	1533
0	0	0	2102	2246	1090	2661	1533
1	0	0	2101	2246	1091	2659	1535
0	3	0	2102	2247	1090	2660	1535
1	3	0	2101	2247	1092	2661	1537
1	3	4	2095	2240	1086	2650	1528
0	0	0	2102	2246	1091	2660	1536
1	0	2	2101	2247	1090	2660	1536
3	0	2	2101	2249	1092	2660	1537
0	0	3	2102	2248	1088	2660	1534
0	1	0	2100	2248	1087	2655	1529
0	0	0	2103	2246	1091	2661	1535
1	1	1	2103	2247	1083	2655	1534
0	0	0	2103	2248	1093	2662	1537
1	1	0	2098	2243	1085	2657	1533
0	1	2	2101	2245	1090	2653	1527
0	0	0	2103	2246	1093	2658	1535
0	0	1	2100	2246	1089	2660	1535
0	3	1	2101	2247	1090	2661	1534
0	2	6	2097	2240	1086	2654	1529
2	0	0	2097	2241	1084	2654	1531
1	0	0	2102	2246	1091	2660	1534
0	2	5	2100	2245	1090	2660	1534
3	0	0	2101	2248	1091	2660	1535
2	0	4	2101	2246	1091	2661	1536
0	4	0	2102	2247	1090	2658	1535
0	0	0	2102	2243	1093	2661	1537
3	0	3	2101	2248	1092	2657	1536
0	2	1	2102	2244	1090	2660	1534
0	1	1	2096	2241	1083	2653	1526
0	2	1	2102	2245	1092	2664	1534
0	1	1	2101	2245	1091	2659	1534
0	1	0	2104	2248	1090	2661	1533
0	0	0	2101	2245	1090	2660	1534
0	1	2	2102	2245	1090	2659	1530
1	0	5	2102	2246	1090	2659	1535
2	0	0	2103	2249	1093	2661	1532
0	1	1	2102	2245	1091	2661	1536
0	1	2	2096	2240	1085	2653	1531
0	1	2	2102	2247	1090	2659	1534
0	4	0	2101	2246	1090	2662	1537
0	3	4	2102	2247	1090	2659	1532
0	3	0	2103	2247	1090	2666	1535
0	0	0	2097	2241	1083	2651	1526
0	2	3	2098	2241	1086	2654	1528
3	0	0	2102	2245	1090	2659	1533
0	4	2	2101	2246	1089	2660	1534
0	0	0	2101	2245	1091	2659	1534
0	0	0	2100	2246	1090	2660	1534
2	0	0	2100	2244	1090	2661	1537
0	0	0	2103	2248	1091	2658	1534
0	0	0	2102	2247	1089	2659	1533
3	0	1	2101	2246	1090	2660	1534
0	0	0	2096	2240	1085	2654	1527
1	0	0	2099	2248	1091	2661	1537
0	0	1	2103	2247	1090	2660	1535
0	1	2	2101	2245	1088	2659	1534
1	0	3	2101	2246	1090	2659	1534
3	0	2	2101	2240	1084	2655	1529
1	0	0	2104	2249	1093	2662	1536
0	3	0	2101	2241	1093	2659	1535
0	1	5	2101	2248	1090	2660	1533
0	0	2	2102	2245	1090	2661	1533
1	0	2	2097	2243	1090	2659	1534
0	2	0	2100	2245	1088	2657	1533
1	3	0	2101	2247	1090	2662	1535
1	0	2	2101	2245	1091	2661	1537
0	0	0	2103	2249	1092	2661	1536
0	1	4	2098	2242	1086	2654	1537
0	1	2	2101	2246	1091	2660	1534
1	0	0	2101	2246	1089	2661	1532
0	0	0	2103	2248	1092	2661	1535
0	0	2	2103	2248	1091	2658	1534
1	0	3	2100	2246	1087	2653	1529
1	4	3	2102	2245	1090	2660	1536
1	0	0	2102	2243	1087	2657	1534
2	0	0	2102	2248	1092	2661	1534
0	1	2	2096	2240	1087	2656	1533
0	2	6	2100	2246	1089	2655	1531
1	0	0	2102	2247	1090	2660	1534
0	1	2	2102	2245	1091	2661	1534
0	2	2	2103	2247	1093	2662	1537
0	1	2	2103	2249	1093	2662	1535
1	4	1	2093	2242	1083	2652	1529
1	0	5	2102	2247	1092	2659	1535
0	0	2	2100	2247	1090	2659	1535
2	0	0	2102	2247	1091	2661	1535
1	0	0	2101	2246	1090	2661	1534
2	0	0	2102	2248	1088	2657	1530
0	0	0	2103	2247	1091	2659	1534
0	1	2	2102	2247	1084	2655	1533
0	1	3	2101	2246	1090	2660	1534
0	1	2	2096	2239	1082	2657	1533
0	0	2	2101	2246	1091	2653	1528
0	0	2	2102	2248	1092	2658	1537
1	0	0	2103	2248	1091	2660	1534
0	2	1	2101	2247	1091	2660	1534
0	1	2	2096	2240	1083	2652	1523
0	3	3	2097	2240	1082	2654	1528
0	2	0	2102	2249	1091	2661	1534
0	0	0	2100	2246	1088	2660	1533
0	2	5	2101	2247	1090	2660	1533
0	1	0	2101	2244	1090	2660	1535
2	0	0	2098	2245	1089	2655	1528
1	0	0	2101	2247	1091	2660	1537
0	0	0	2103	2248	1090	2650	1533
0	2	3	2103	2248	1088	2661	1533
3	0	0	2097	2242	1084	2655	1533
1	0	0	2102	2247	1090	2660	1527
0	2	3	2101	2246	1091	2661	1534
0	1	3	2101	2245	1089	2660	1534
0	1	0	2100	2247	1091	2661	1537
2	0	0	2098	2242	1087	2655	1529
0	0	6	2102	2247	1088	2659	1534
0	0	0	2099	2243	1091	2659	1534
0	0	0	2101	2247	1090	2661	1534
1	0	1	2102	2246	1089	2659	1535
0	1	5	2100	2244	1090	2659	1533
0	2	0	2095	2242	1089	2659	1533
2	0	0	2103	2249	1088	2660	1537
0	0	3	2103	2243	1090	2660	1530
0	0	0	2101	2239	1086	2655	1531
1	3	0	2100	2242	1084	2653	1517
0	0	0	2102	2247	1090	2662	1537
0	0	0	2103	2247	1090	2661	1533
0	0	0	2102	2247	1089	2660	1535
1	1	2	2094	2242	1088	2660	1533
0	0	0	2100	2245	1090	2658	1535
0	1	0	2104	2248	1092	2660	1533
0	0	1	2101	2246	1089	2659	1534
0	0	0	2102	2246	1090	2660	1534
0	2	0	2097	2238	1086	2652	1530
0	0	0	2104	2249	1091	2661	1535
0	1	0	2101	2247	1090	2662	1535
0	1	2	2101	2246	1091	2659	1534
1	1	0	2103	2246	1090	2660	1532
0	1	0	2101	2246	1086	2655	1530
1	0	0	2101	2247	1091	2661	1536
0	0	0	2103	2247	1090	2662	1534
1	0	6	2103	2248	1092	2661	1534
0	1	2	2102	2245	1091	2660	1534
0	1	2	2097	2240	1089	2660	1534
1	3	2	2103	2246	1091	2659	1532
0	1	2	2102	2246	1090	2660	1534
1	0	0	2101	2247	1092	2660	1534
1	0	0	2102	2247	1090	2661	1535
0	2	2	2097	2239	1087	2651	1528
2	0	0	2101	2247	1090	2660	1536
1	0	5	2101	2246	1089	2663	1533
0	2	4	2101	2245	1090	2659	1533
0	1	1	2101	2247	1092	2661	1534
1	0	0	2100	2245	1090	2655	1527
0	3	3	2102	2246	1092	2660	1533
0	0	0	2102	2248	1089	2657	1532
0	0	4	2102	2247	1085	2660	1534
0	1	2	2095	2242	1086	2658	1532
0	2	2	2104	2248	1091	2660	1530
0	1	1	2101	2246	1090	2660	1535
0	1	0	2102	2246	1090	2661	1535
0	0	1	2101	2247	1093	2663	1536
0	0	0	2103	2249	1091	2660	1533
0	0	0	2097	2239	1085	2651	1527
0	1	0	2101	2245	1089	2659	1534
0	1	4	2101	2246	1089	2660	1534
1	0	0	2102	2248	1093	2662	1537
1	0	0	2102	2245	1090	2660	1534
1	0	0	2098	2245	1090	2660	1529
0	2	2	2102	2245	1090	2658	1536
0	3	2	2103	2248	1093	2657	1530
3	0	0	2102	2247	1091	2660	1533
0	1	0	2097	2239	1086	2653	1532
0	1	2	2101	2246	1090	2660	1535
1	0	0	2101	2246	1090	2660	1534
0	1	3	2103	2246	1091	2660	1535
1	0	0	2102	2248	1093	2663	1536
2	0	0	2097	2240	1078	2654	1528
2	0	0	2098	2241	1085	2653	1528
0	0	0	2101	2246	1090	2661	1535
0	2	0	2098	2246	1091	2661	1536
1	1	6	2103	2248	1090	2660	1535
0	1	1	2100	2245	1091	2660	1535
0	3	0	2097	2243	1090	2659	1531
0	0	2	2101	2246	1091	2659	1536
0	0	2	2101	2247	1090	2658	1530
0	0	0	2103	2246	1090	2660	1535
1	0	0	2096	2239	1084	2653	1527
0	2	3	2102	2246	1089	2661	1534
0	1	0	2101	2246	1089	2661	1534
0	2	0	2102	2247	1093	2662	1536
0	0	1	2102	2247	1090	2659	1536
0	0	0	2098	2242	1081	2654	1530
0	0	0	2102	2247	1089	2660	1534
0	2	2	2095	2239	1089	2663	1536
0	1	2	2104	2247	1090	2661	1535
0	4	2	2102	2246	1090	2660	1535
0	1	0	2097	2244	1090	2661	1537
1	1	1	2104	2244	1088	2659	1533
1	2	2	2101	2247	1090	2661	1535
0	0	0	2102	2246	1090	2661	1533
0	0	0	2102	2246	1091	2659	1533
0	1	1	2096	2239	1085	2650	1528
0	0	0	2101	2246	1093	2659	1535
0	5	3	2101	2246	1092	2661	1537
0	0	2	2103	2247	1090	2661	1535
2	0	0	2101	2245	1090	2660	1536
1	0	0	2100	2243	1084	2649	1527
0	4	2	2102	2247	1091	2661	1537
0	0	3	2104	2241	1086	2658	1533
1	0	0	2102	2247	1089	2661	1534
0	0	3	2097	2240	1086	2659	1533
0	1	6	2102	2244	1090	2651	1531
0	1	0	2101	2248	1090	2661	1535
0	3	6	2102	2247	1092	2662	1536
2	0	0	2103	2248	1092	2662	1536
0	3	5	2100	2247	1091	2659	1536
0	0	0	2094	2239	1081	2652	1527
0	1	3	2101	2246	1091	2659	1535
0	0	0	2101	2243	1091	2659	1534
1	0	0	2102	2246	1090	2658	1534
1	0	0	2093	2240	1086	2657	1534
1	0	0	2103	2248	1091	2660	1533
0	0	0	2101	2245	1090	2659	1534
2	0	0	2101	2246	1091	2659	1534
0	1	1	2101	2245	1091	2657	1534
2	0	5	2098	2238	1082	2652	1525
0	1	0	2102	2246	1089	2660	1536
1	4	2	2103	2248	1092	2662	1534
3	0	0	2102	2246	1089	2660	1534
2	0	0	2100	2245	1089	2659	1540
0	1	1	2100	2245	1090	2657	1532
0	0	0	2102	2247	1089	2659	1533
0	0	6	2101	2246	1091	2660	1533
2	0	0	2102	2247	1092	2661	1537
0	1	3	2095	2237	1086	2654	1527
0	1	0	2102	2248	1090	2662	1535
0	0	0	2102	2245	1090	2658	1535
0	0	0	2101	2245	1092	2660	1535
1	0	5	2104	2248	1092	2660	1534
1	4	2	2101	2244	1089	2659	1534
0	1	2	2097	2241	1086	2653	1527
0	1	0	2102	2246	1091	2659	1534
0	0	1	2100	2245	1093	2661	1537
1	0	3	2101	2248	1092	2660	1534
1	0	0	2097	2244	1088	2659	1533
