# Supplementary material for: Assisting hand gesture classification and rehabilitation assessment via sEMG and finger motion data
Source: Front Bioeng Biotechnol. 2026 Jan 8;13:1751763. doi: 10.3389/fbioe.2025.1751763 (PMC12823985; doi:10.3389/fbioe.2025.1751763)
Supplement: Supplementary file 1 [file DataSheet1.zip › dataset/function 0/3/0/5.csv]

channel_2	channel_3	channel_6	pinky	ring finger	middle finger	forefinger	thumb
1	3	1	2100	2249	1089	2664	1537
1	0	2	2106	2255	1091	2666	1533
3	0	0	2105	2254	1094	2667	1537
0	1	2	2104	2251	1091	2666	1535
2	0	2	2104	2253	1093	2666	1537
0	1	0	2106	2255	1091	2668	1536
3	0	2	2100	2248	1085	2657	1529
0	2	0	2106	2255	1093	2666	1537
1	0	1	2106	2254	1093	2667	1535
0	1	5	2105	2254	1092	2668	1537
0	0	0	2103	2251	1092	2666	1538
1	0	2	2103	2252	1088	2663	1536
0	0	5	2103	2250	1092	2664	1534
1	2	2	2098	2247	1089	2662	1535
0	0	0	2100	2248	1092	2661	1535
0	1	0	2103	2250	1089	2660	1535
0	0	5	2102	2250	1091	2662	1535
1	1	0	2103	2251	1090	2662	1534
1	2	1	2105	2252	1093	2664	1537
1	4	1	2098	2242	1087	2656	1527
0	0	0	2104	2249	1092	2663	1537
0	1	0	2103	2250	1091	2664	1535
1	4	0	2104	2251	1093	2665	1536
0	0	2	2103	2251	1093	2662	1536
0	0	0	2103	2246	1087	2656	1530
0	0	0	2105	2250	1092	2662	1533
0	0	0	2101	2248	1090	2663	1534
0	3	2	2102	2249	1093	2665	1539
0	1	0	2100	2249	1091	2663	1535
1	4	0	2105	2251	1089	2661	1533
1	0	0	2104	2250	1090	2665	1535
0	0	0	2103	2252	1092	2663	1534
2	0	6	2104	2252	1094	2662	1535
1	0	2	2103	2250	1092	2666	1537
0	0	0	2099	2244	1084	2657	1529
0	0	0	2103	2250	1093	2663	1535
0	1	3	2103	2251	1093	2664	1534
1	2	4	2104	2251	1093	2664	1537
0	2	5	2102	2250	1090	2663	1536
3	0	0	2102	2250	1087	2657	1530
1	0	5	2104	2250	1091	2663	1534
1	0	0	2102	2245	1091	2665	1536
1	0	0	2104	2251	1090	2664	1536
1	4	2	2099	2244	1083	2661	1535
0	0	0	2105	2252	1092	2660	1531
0	1	0	2104	2251	1092	2663	1536
0	0	0	2104	2249	1092	2664	1534
0	0	0	2103	2250	1092	2663	1535
0	1	1	2095	2245	1083	2653	1530
1	0	0	2102	2251	1093	2662	1537
0	0	5	2103	2251	1092	2662	1534
0	1	2	2103	2250	1091	2660	1535
0	1	1	2103	2250	1091	2663	1536
0	1	0	2102	2250	1092	2664	1537
1	0	0	2103	2250	1092	2659	1530
0	0	2	2104	2251	1092	2662	1535
0	0	2	2103	2250	1086	2661	1533
0	1	2	2104	2252	1091	2663	1535
0	1	6	2098	2246	1088	2659	1533
1	0	0	2103	2251	1091	2664	1531
1	1	0	2102	2250	1092	2663	1537
0	1	2	2104	2250	1090	2663	1535
0	0	0	2103	2251	1094	2666	1536
0	0	0	2098	2244	1085	2655	1529
1	2	0	2104	2251	1091	2664	1536
3	0	0	2100	2250	1092	2663	1536
0	2	5	2102	2251	1093	2665	1538
3	0	2	2103	2252	1091	2664	1535
0	4	5	2102	2247	1092	2664	1536
0	1	0	2099	2248	1091	2660	1528
3	0	0	2103	2250	1093	2664	1537
0	0	2	2105	2252	1089	2658	1533
1	3	2	2105	2250	1092	2662	1535
0	1	2	2097	2245	1087	2656	1533
0	0	0	2103	2250	1091	2663	1534
1	3	0	2104	2250	1092	2661	1533
0	0	0	2104	2251	1094	2664	1537
0	0	0	2104	2250	1090	2664	1536
1	3	2	2099	2248	1085	2658	1529
1	0	0	2103	2250	1089	2662	1536
1	0	0	2101	2249	1092	2664	1536
0	0	0	2105	2251	1093	2665	1536
0	1	2	2101	2249	1091	2661	1535
2	0	0	2105	2240	1089	2661	1535
0	0	1	2103	2252	1092	2665	1536
0	0	0	2104	2251	1092	2659	1528
0	0	0	2103	2250	1092	2654	1531
1	0	1	2103	2247	1091	2664	1536
0	1	4	2098	2244	1087	2658	1529
1	4	0	2102	2250	1091	2664	1536
1	0	0	2103	2251	1092	2664	1538
0	1	0	2098	2244	1090	2661	1536
0	0	1	2094	2250	1090	2666	1536
0	0	0	2104	2250	1092	2663	1535
1	0	5	2104	2250	1091	2664	1533
1	1	3	2103	2250	1092	2664	1535
1	2	1	2104	2251	1090	2664	1534
0	1	0	2100	2240	1085	2656	1530
0	1	0	2103	2251	1094	2666	1539
0	0	2	2105	2253	1093	2664	1536
0	0	3	2103	2252	1090	2664	1536
0	1	0	2103	2251	1091	2664	1534
1	2	0	2103	2250	1083	2659	1529
0	0	1	2103	2250	1090	2664	1535
1	1	0	2102	2250	1092	2664	1536
1	0	4	2107	2253	1094	2664	1537
2	0	3	2098	2243	1084	2663	1534
0	1	0	2103	2251	1093	2662	1534
0	0	3	2103	2253	1091	2664	1536
2	0	0	2103	2252	1093	2665	1536
0	0	1	2103	2251	1091	2663	1534
0	4	3	2104	2251	1092	2664	1536
0	0	0	2100	2245	1088	2657	1528
0	0	2	2104	2252	1093	2667	1538
1	0	3	2105	2253	1093	2664	1536
1	0	3	2104	2252	1092	2664	1536
0	1	0	2102	2251	1091	2664	1536
0	1	0	2103	2251	1087	2657	1529
0	0	0	2101	2251	1091	2665	1535
0	1	2	2103	2248	1091	2663	1537
1	4	2	2105	2254	1093	2665	1537
0	0	0	2096	2244	1087	2661	1534
0	2	3	2101	2251	1091	2662	1534
0	1	2	2103	2252	1092	2663	1536
0	1	2	2102	2249	1092	2666	1538
0	0	0	2106	2253	1091	2665	1535
0	1	1	2102	2245	1083	2654	1529
1	2	0	2103	2251	1092	2663	1535
1	3	0	2103	2250	1091	2664	1536
0	2	2	2104	2250	1091	2665	1534
1	0	4	2105	2252	1094	2665	1535
1	2	1	2103	2250	1092	2663	1537
1	3	2	2103	2251	1088	2658	1530
0	1	0	2104	2250	1092	2663	1535
3	0	2	2102	2245	1090	2665	1538
2	0	1	2104	2251	1094	2665	1536
0	0	2	2099	2245	1088	2661	1534
0	0	2	2103	2251	1089	2661	1532
0	0	4	2103	2251	1092	2664	1534
0	0	1	2101	2251	1092	2663	1536
1	2	0	2103	2251	1091	2663	1537
3	0	0	2099	2244	1086	2658	1532
0	2	2	2105	2253	1096	2664	1536
0	0	4	2104	2250	1101	2662	1536
0	1	0	2101	2249	1093	2664	1535
1	0	3	2102	2249	1091	2662	1536
1	0	1	2102	2250	1093	2664	1535
2	0	5	2102	2250	1090	2659	1529
0	1	0	2103	2250	1092	2662	1535
0	1	0	2103	2246	1085	2661	1534
1	0	2	2104	2252	1094	2665	1536
1	0	3	2097	2245	1086	2661	1534
0	0	0	2102	2250	1090	2662	1529
0	1	0	2105	2252	1091	2666	1536
0	1	0	2104	2245	1092	2663	1533
0	0	7	2103	2251	1091	2664	1534
0	1	0	2099	2245	1086	2656	1529
0	2	0	2102	2252	1093	2665	1537
2	0	5	2102	2249	1094	2664	1536
1	0	4	2103	2249	1094	2666	1537
0	1	0	2103	2250	1090	2664	1538
0	1	0	2101	2248	1089	2663	1533
0	1	0	2104	2251	1092	2663	1536
0	1	2	2103	2251	1090	2655	1530
1	0	6	2103	2251	1088	2655	1533
2	3	1	2105	2251	1092	2664	1535
0	1	0	2097	2244	1086	2658	1533
0	0	0	2104	2252	1089	2665	1537
1	2	1	2102	2249	1091	2663	1536
1	2	0	2103	2250	1090	2666	1535
1	3	1	2103	2251	1091	2663	1535
2	0	2	2098	2242	1087	2659	1531
0	4	1	2103	2251	1092	2662	1536
0	0	0	2101	2249	1092	2663	1541
1	3	2	2102	2250	1090	2663	1537
1	2	0	2100	2247	1089	2662	1536
0	0	5	2100	2244	1093	2665	1534
0	0	0	2104	2251	1093	2663	1535
2	0	2	2104	2251	1091	2655	1529
0	0	0	2104	2250	1090	2663	1534
0	0	0	2096	2242	1087	2657	1529
2	0	3	2102	2251	1091	2662	1536
0	2	3	2104	2251	1090	2663	1536
1	0	3	2103	2251	1092	2664	1535
1	0	0	2104	2250	1091	2662	1536
1	4	2	2103	2250	1091	2665	1536
1	0	5	2102	2245	1087	2658	1529
0	2	0	2103	2250	1092	2663	1536
0	0	1	2104	2252	1095	2666	1536
1	0	3	2104	2251	1091	2663	1535
0	2	3	2098	2243	1087	2656	1529
0	0	0	2103	2250	1093	2665	1534
1	1	4	2104	2251	1090	2665	1536
1	1	2	2103	2250	1090	2664	1533
1	5	0	2103	2249	1092	2664	1535
0	1	0	2101	2245	1087	2657	1531
2	0	1	2103	2252	1094	2664	1537
0	1	0	2101	2249	1091	2663	1534
1	4	4	2103	2250	1092	2663	1535
0	1	0	2097	2246	1089	2662	1534
0	0	0	2103	2250	1092	2665	1536
1	0	3	2104	2250	1090	2663	1536
0	0	0	2103	2250	1091	2663	1536
1	3	5	2101	2250	1090	2665	1535
0	1	0	2098	2243	1087	2657	1528
0	0	0	2105	2252	1093	2664	1536
0	1	0	2103	2249	1092	2662	1533
1	0	3	2102	2250	1092	2663	1535
0	1	0	2103	2250	1093	2666	1537
0	0	0	2102	2251	1093	2663	1535
0	2	1	2103	2247	1088	2656	1529
0	1	1	2102	2248	1092	2663	1533
0	1	0	2101	2248	1090	2662	1533
1	3	2	2103	2250	1091	2663	1536
0	1	0	2097	2242	1090	2662	1536
0	1	0	2104	2252	1091	2659	1532
0	0	2	2102	2251	1092	2663	1536
1	2	2	2102	2250	1092	2662	1536
2	0	5	2108	2249	1091	2665	1537
0	1	0	2100	2246	1085	2657	1525
0	0	2	2102	2250	1091	2663	1536
0	2	0	2103	2250	1090	2664	1534
1	0	2	2103	2249	1093	2664	1538
1	0	4	2103	2252	1092	2664	1534
0	0	0	2103	2250	1092	2666	1537
1	0	0	2105	2253	1089	2660	1530
0	1	2	2105	2251	1091	2665	1535
0	1	1	2099	2244	1091	2663	1535
2	0	2	2101	2249	1091	2663	1536
0	0	0	2101	2244	1087	2662	1534
1	0	5	2103	2251	1092	2658	1534
0	1	1	2104	2252	1094	2668	1537
1	0	4	2105	2251	1092	2664	1536
0	1	1	2103	2251	1092	2663	1536
1	0	0	2100	2245	1085	2657	1530
2	0	0	2105	2252	1091	2664	1536
0	2	2	2102	2250	1089	2665	1538
0	1	2	2106	2253	1092	2666	1532
1	0	2	2102	2247	1091	2664	1535
0	0	0	2101	2251	1091	2660	1531
2	0	2	2103	2250	1092	2664	1536
0	3	2	2106	2253	1088	2663	1534
0	1	0	2103	2245	1091	2664	1535
1	0	1	2104	2250	1092	2663	1536
0	1	3	2099	2242	1087	2662	1533
0	1	0	2104	2251	1092	2659	1532
0	2	5	2104	2252	1091	2664	1536
0	0	2	2104	2249	1091	2664	1537
0	0	0	2104	2252	1093	2667	1537
2	0	4	2098	2244	1087	2657	1529
1	0	0	2103	2250	1092	2664	1535
0	0	0	2103	2250	1092	2664	1536
0	0	0	2102	2251	1090	2662	1536
0	1	0	2102	2249	1091	2662	1537
0	0	0	2098	2248	1091	2665	1533
0	2	1	2106	2253	1094	2664	1537
1	3	3	2104	2252	1087	2659	1535
0	1	0	2101	2250	1088	2664	1536
2	0	0	2098	2244	1089	2661	1532
0	1	2	2103	2250	1087	2663	1535
3	0	2	2105	2250	1093	2665	1529
0	1	2	2103	2251	1090	2665	1535
1	4	4	2104	2248	1093	2664	1536
0	1	1	2105	2251	1095	2667	1538
0	1	2	2100	2246	1087	2656	1528
0	1	1	2104	2251	1092	2665	1535
0	0	6	2103	2250	1092	2663	1535
0	2	2	2103	2250	1092	2664	1536
1	0	2	2102	2249	1091	2662	1535
0	2	2	2099	2248	1089	2661	1535
0	1	1	2106	2254	1094	2667	1537
2	0	0	2105	2253	1086	2659	1535
0	1	0	2103	2251	1090	2664	1536
1	4	1	2099	2245	1088	2655	1532
0	1	0	2103	2249	1090	2663	1535
0	1	0	2104	2249	1091	2663	1534
2	0	0	2103	2250	1093	2665	1537
1	1	2	2105	2250	1093	2663	1534
0	1	2	2103	2249	1092	2662	1536
0	0	2	2100	2244	1085	2655	1530
1	2	2	2104	2250	1091	2664	1537
1	1	0	2103	2250	1091	2663	1534
0	4	6	2103	2250	1092	2663	1534
2	0	0	2103	2252	1093	2664	1535
1	0	0	2104	2249	1092	2664	1535
0	1	1	2103	2250	1090	2665	1536
0	1	1	2103	2250	1091	2663	1536
0	1	1	2103	2250	1092	2665	1537
1	4	2	2099	2245	1088	2658	1529
0	0	0	2105	2252	1094	2663	1537
2	0	0	2103	2250	1091	2663	1536
0	2	2	2103	2250	1091	2663	1537
0	1	2	2101	2249	1093	2663	1536
0	3	0	2102	2248	1093	2667	1538
0	1	5	2106	2252	1093	2665	1535
0	0	2	2104	2251	1091	2662	1535
1	0	0	2103	2249	1092	2663	1537
1	3	3	2097	2241	1086	2657	1529
0	0	0	2103	2251	1091	2663	1536
0	1	0	2100	2251	1092	2663	1538
0	0	0	2104	2253	1094	2666	1537
0	2	2	2105	2250	1092	2665	1536
0	3	2	2102	2242	1092	2662	1535
1	0	4	2100	2247	1087	2658	1530
0	0	0	2102	2249	1092	2663	1536
2	0	0	2102	2249	1091	2663	1535
0	2	5	2102	2250	1092	2662	1536
0	0	1	2098	2247	1091	2664	1536
1	0	0	2105	2247	1090	2662	1534
3	0	0	2103	2250	1091	2663	1536
0	0	2	2103	2250	1093	2663	1533
0	3	4	2103	2249	1093	2663	1535
0	0	0	2099	2244	1087	2654	1528
0	0	0	2102	2249	1091	2663	1536
0	2	0	2103	2250	1090	2664	1534
2	0	0	2103	2249	1091	2664	1535
0	0	0	2101	2249	1091	2663	1536
0	1	4	2102	2250	1090	2660	1533
1	0	0	2103	2252	1093	2663	1536
1	1	5	2102	2245	1088	2662	1535
0	2	2	2101	2247	1089	2662	1535
1	2	2	2101	2251	1090	2665	1538
0	0	0	2098	2244	1089	2661	1534
0	0	2	2103	2249	1090	2660	1534
1	0	0	2102	2250	1092	2663	1537
1	0	0	2107	2252	1093	2663	1536
1	4	2	2102	2250	1091	2663	1536
1	0	0	2097	2244	1086	2656	1528
0	1	2	2103	2249	1090	2665	1536
1	0	0	2104	2251	1092	2663	1535
0	1	3	2102	2250	1091	2666	1536
0	0	4	2102	2250	1091	2663	1534
0	3	1	2104	2250	1086	2657	1531
2	0	0	2105	2252	1093	2664	1538
0	0	0	2103	2244	1090	2662	1534
0	0	0	2104	2251	1093	2664	1536
3	0	0	2099	2243	1085	2660	1533
2	0	0	2102	2247	1092	2659	1529
0	0	2	2102	2250	1092	2658	1535
0	1	0	2107	2253	1092	2665	1537
1	0	0	2104	2250	1092	2663	1537
1	1	0	2103	2250	1092	2662	1535
0	1	2	2100	2243	1083	2654	1531
0	1	2	2103	2248	1090	2664	1534
0	1	1	2103	2250	1092	2667	1538
2	0	0	2104	2250	1092	2663	1535
0	1	5	2102	2249	1094	2658	1536
2	0	0	2101	2251	1093	2660	1530
0	0	1	2103	2250	1102	2662	1537
0	0	0	2103	2249	1081	2660	1533
1	0	0	2103	2250	1092	2662	1536
0	0	0	2098	2245	1086	2658	1533
0	1	2	2103	2250	1090	2663	1532
0	1	2	2104	2251	1092	2662	1536
1	0	3	2103	2247	1091	2663	1534
2	0	0	2103	2250	1091	2665	1538
0	1	0	2103	2251	1091	2662	1536
0	1	0	2098	2243	1084	2655	1530
1	0	0	2103	2250	1090	2663	1536
1	0	0	2103	2249	1093	2666	1538
1	4	2	2106	2250	1093	2665	1536
0	0	0	2102	2250	1091	2663	1538
0	0	0	2098	2247	1091	2662	1531
0	2	2	2102	2250	1089	2663	1536
0	1	0	2103	2250	1089	2654	1531
1	2	2	2103	2251	1092	2665	1537
1	0	3	2097	2242	1088	2656	1532
0	4	5	2103	2251	1092	2664	1536
1	0	5	2103	2250	1089	2663	1536
0	0	0	2103	2253	1093	2665	1536
0	0	0	2104	2251	1091	2665	1536
0	0	2	2097	2245	1086	2656	1528
0	0	0	2103	2251	1091	2664	1536
2	0	0	2100	2248	1090	2665	1536
0	0	0	2101	2249	1092	2663	1536
0	2	2	2103	2251	1092	2664	1537
0	1	0	2102	2251	1093	2665	1538
0	1	0	2102	2241	1089	2661	1534
0	0	0	2101	2251	1092	2663	1535
1	1	2	2103	2251	1092	2658	1536
0	1	2	2103	2249	1093	2663	1536
1	2	2	2102	2245	1085	2657	1529
1	0	4	2103	2250	1090	2663	1536
1	0	1	2101	2248	1090	2663	1535
0	2	0	2103	2251	1093	2666	1537
0	1	0	2099	2246	1092	2663	1535
0	0	0	2104	2250	1090	2661	1535
0	2	0	2103	2250	1092	2661	1538
1	0	0	2103	2249	1093	2664	1534
0	1	0	2104	2250	1094	2663	1535
0	0	6	2098	2244	1085	2658	1533
1	0	2	2102	2252	1093	2667	1536
0	0	0	2104	2251	1091	2662	1534
1	0	2	2103	2249	1092	2663	1535
0	2	2	2103	2249	1090	2664	1534
0	3	2	2104	2251	1087	2657	1530
0	1	1	2098	2249	1093	2666	1537
1	2	2	2103	2248	1089	2663	1534
0	1	0	2100	2249	1092	2663	1536
1	4	2	2102	2250	1091	2661	1535
2	0	5	2098	2245	1088	2661	1533
0	3	0	2102	2248	1090	2659	1534
0	1	0	2103	2249	1090	2662	1536
1	0	1	2102	2251	1092	2664	1538
0	1	0	2105	2251	1093	2663	1535
1	0	0	2098	2242	1085	2654	1530
0	0	2	2102	2250	1091	2663	1536
0	0	5	2103	2250	1090	2663	1535
0	0	1	2103	2250	1091	2663	1536
0	1	0	2102	2249	1092	2664	1537
3	0	3	2103	2251	1092	2656	1530
0	3	5	2103	2251	1090	2663	1534
1	4	0	2102	2248	1089	2662	1535
0	2	1	2103	2250	1092	2664	1534
1	0	3	2096	2243	1085	2657	1534
0	0	1	2103	2250	1091	2660	1529
0	0	5	2103	2253	1093	2662	1535
0	0	6	2103	2250	1092	2662	1535
1	0	0	2103	2250	1091	2662	1535
0	1	2	2104	2250	1092	2663	1534
1	0	5	2098	2245	1086	2658	1530
2	0	0	2103	2251	1092	2663	1537
1	0	0	2103	2250	1091	2663	1534
0	1	2	2102	2250	1092	2663	1535
1	0	5	2102	2249	1091	2663	1535
1	0	0	2101	2250	1089	2659	1529
0	4	2	2103	2250	1095	2666	1539
0	4	2	2105	2249	1086	2661	1534
2	0	5	2100	2249	1092	2662	1533
0	0	0	2097	2243	1085	2658	1532
0	0	5	2102	2251	1088	2663	1531
0	1	0	2102	2250	1092	2663	1535
0	1	0	2103	2250	1090	2666	1538
0	0	0	2104	2252	1093	2665	1536
0	0	0	2100	2250	1091	2650	1535
0	2	2	2098	2242	1083	2655	1531
1	0	5	2103	2250	1093	2663	1538
0	1	0	2102	2250	1092	2664	1534
0	1	0	2103	2250	1092	2664	1537
1	3	1	2102	2250	1092	2662	1536
0	2	0	2099	2248	1092	2658	1530
2	3	0	2103	2249	1091	2664	1536
2	4	0	2103	2251	1084	2660	1535
0	1	0	2104	2251	1092	2664	1536
0	0	2	2098	2242	1085	2654	1532
0	1	0	2103	2250	1091	2663	1533
1	1	0	2103	2250	1092	2663	1534
0	2	0	2102	2250	1092	2661	1536
1	2	2	2102	2249	1090	2664	1536
0	0	4	2100	2245	1089	2658	1528
0	1	2	2104	2250	1091	2663	1536
1	0	5	2102	2250	1092	2661	1536
0	4	5	2102	2249	1092	2664	1538
1	3	3	2103	2252	1091	2663	1536
0	1	0	2101	2250	1092	2662	1534
0	0	0	2099	2246	1090	2661	1530
0	2	2	2103	2248	1092	2664	1535
0	1	2	2106	2252	1089	2655	1532
0	0	0	2104	2250	1089	2663	1536
1	0	1	2099	2245	1086	2654	1531
0	0	0	2102	2249	1094	2663	1536
0	1	1	2103	2253	1093	2665	1536
0	0	0	2103	2250	1091	2665	1535
1	0	0	2101	2250	1091	2663	1534
1	2	3	2100	2245	1087	2655	1529
0	1	0	2104	2250	1090	2665	1537
1	4	2	2101	2248	1091	2664	1535
2	0	0	2103	2250	1090	2662	1533
0	0	0	2100	2247	1089	2661	1533
0	0	0	2103	2240	1088	2658	1533
2	0	5	2099	2243	1089	2662	1529
2	2	1	2104	2250	1092	2662	1536
2	0	1	2103	2249	1092	2653	1530
0	3	2	2102	2249	1091	2661	1535
1	0	1	2097	2241	1084	2656	1528
0	1	0	2102	2249	1091	2661	1535
0	0	0	2100	2248	1091	2661	1535
0	0	3	2103	2249	1091	2662	1534
0	0	0	2096	2245	1090	2661	1534
0	1	0	2102	2248	1090	2661	1534
1	1	1	2100	2246	1092	2665	1536
0	1	0	2104	2256	1092	2661	1535
0	0	3	2103	2248	1091	2663	1535
0	0	0	2097	2242	1082	2654	1528
1	4	2	2102	2248	1091	2664	1535
0	0	0	2103	2251	1093	2663	1536
1	4	2	2103	2249	1091	2662	1534
0	0	1	2102	2248	1090	2662	1533
0	0	0	2102	2249	1087	2656	1529
0	0	0	2101	2250	1091	2663	1537
0	1	0	2102	2247	1090	2662	1536
0	0	0	2100	2247	1091	2661	1534
0	0	0	2097	2243	1084	2659	1531
0	0	0	2104	2251	1091	2662	1533
0	1	0	2103	2249	1091	2660	1533
0	0	2	2103	2249	1090	2664	1535
1	0	5	2104	2251	1094	2665	1534
1	2	0	2103	2250	1092	2662	1534
3	0	5	2098	2243	1086	2656	1529
1	3	1	2103	2249	1088	2663	1535
0	1	0	2101	2248	1092	2660	1535
0	2	2	2102	2249	1091	2661	1535
0	0	0	2102	2248	1092	2665	1536
0	1	0	2102	2249	1091	2658	1529
1	1	0	2102	2243	1092	2663	1535
0	0	5	2102	2247	1089	2660	1533
0	1	0	2103	2248	1092	2663	1536
0	0	0	2097	2243	1085	2658	1531
