# Supplementary material for: Assisting hand gesture classification and rehabilitation assessment via sEMG and finger motion data
Source: Front Bioeng Biotechnol. 2026 Jan 8;13:1751763. doi: 10.3389/fbioe.2025.1751763 (PMC12823985; doi:10.3389/fbioe.2025.1751763)
Supplement: Supplementary file 1 [file DataSheet1.zip › dataset/function 0/3/0/6.csv]

channel_2	channel_3	channel_6	pinky	ring finger	middle finger	forefinger	thumb
0	0	0	2117	2285	1098	2719	1540
0	1	1	2115	2285	1098	2718	1540
0	0	0	2115	2285	1098	2718	1539
0	0	4	2112	2278	1093	2709	1530
1	1	0	2114	2282	1096	2714	1536
0	0	0	2116	2287	1100	2718	1539
0	2	2	2114	2285	1099	2717	1536
1	0	0	2115	2285	1099	2718	1538
0	3	2	2115	2284	1099	2718	1539
0	2	3	2116	2283	1097	2715	1533
1	2	0	2116	2286	1097	2718	1538
0	2	0	2115	2285	1098	2719	1540
0	3	2	2116	2286	1098	2720	1542
0	1	4	2112	2281	1097	2718	1540
0	1	2	2116	2285	1096	2718	1539
0	1	1	2114	2281	1096	2716	1539
0	0	5	2117	2286	1098	2719	1540
0	0	6	2117	2288	1098	2718	1540
0	2	2	2110	2279	1093	2712	1533
0	0	0	2115	2286	1097	2718	1539
1	2	2	2116	2285	1099	2718	1538
2	0	0	2117	2287	1101	2721	1541
1	0	0	2115	2285	1098	2717	1539
0	1	2	2115	2284	1099	2714	1539
1	0	3	2116	2284	1097	2712	1533
0	1	0	2116	2286	1101	2721	1542
0	0	2	2117	2288	1101	2719	1539
0	0	0	2115	2285	1099	2718	1538
1	0	0	2111	2280	1094	2716	1539
1	0	0	2115	2285	1100	2719	1539
0	0	0	2114	2285	1095	2715	1537
0	2	2	2116	2286	1098	2719	1540
2	0	5	2116	2285	1099	2719	1539
1	0	3	2112	2280	1093	2713	1532
1	1	0	2117	2286	1099	2720	1539
1	2	0	2116	2285	1099	2719	1540
0	1	1	2116	2287	1099	2719	1540
0	2	1	2114	2283	1099	2718	1539
0	1	0	2116	2285	1099	2720	1540
1	0	1	2115	2284	1099	2718	1539
0	1	0	2114	2285	1100	2719	1541
1	2	2	2117	2289	1099	2720	1537
0	0	0	2116	2287	1098	2717	1539
2	0	6	2110	2279	1095	2713	1538
0	1	0	2116	2285	1100	2718	1541
1	2	2	2113	2277	1098	2710	1535
1	1	2	2115	2285	1098	2718	1539
0	0	4	2110	2287	1100	2722	1541
0	0	5	2114	2281	1095	2711	1531
2	0	0	2116	2286	1098	2719	1540
0	0	0	2116	2286	1098	2719	1539
0	0	5	2116	2285	1100	2719	1540
0	1	0	2114	2285	1098	2719	1541
0	1	2	2116	2286	1099	2719	1539
1	0	0	2113	2282	1099	2716	1539
0	1	0	2115	2284	1099	2718	1538
0	0	5	2116	2285	1099	2719	1540
0	0	0	2112	2281	1095	2713	1534
0	3	0	2113	2282	1096	2714	1537
1	0	3	2116	2286	1099	2719	1540
3	0	4	2116	2282	1094	2711	1530
0	0	0	2115	2286	1099	2718	1539
0	0	5	2116	2286	1098	2719	1541
1	3	2	2113	2282	1096	2710	1535
0	1	0	2116	2286	1103	2721	1541
0	0	5	2116	2287	1100	2718	1540
0	0	2	2115	2285	1099	2719	1538
0	2	0	2112	2283	1099	2718	1539
1	0	2	2114	2286	1099	2719	1539
0	0	0	2107	2281	1098	2717	1540
0	3	0	2115	2286	1100	2719	1542
1	1	0	2115	2286	1099	2719	1537
2	3	0	2110	2279	1094	2712	1533
0	1	3	2116	2286	1101	2718	1540
0	0	4	2115	2286	1100	2710	1535
1	2	0	2117	2286	1101	2720	1539
0	2	0	2116	2286	1100	2719	1541
0	0	0	2115	2285	1097	2719	1542
1	3	3	2116	2283	1096	2713	1535
0	0	0	2115	2285	1099	2718	1538
1	1	2	2112	2285	1100	2718	1540
0	1	0	2112	2281	1094	2713	1532
0	0	0	2112	2280	1095	2713	1535
1	2	2	2115	2283	1100	2719	1539
0	0	2	2117	2286	1098	2718	1539
0	3	0	2117	2287	1102	2720	1540
0	1	0	2117	2285	1099	2720	1539
0	1	2	2115	2285	1097	2714	1535
1	2	2	2115	2286	1100	2718	1539
1	1	0	2116	2285	1097	2718	1541
1	2	2	2116	2286	1101	2719	1541
0	1	0	2113	2283	1097	2717	1539
0	2	2	2116	2285	1099	2715	1540
1	3	3	2115	2286	1098	2714	1539
1	2	0	2116	2286	1098	2719	1538
2	0	0	2115	2285	1098	2718	1539
0	1	0	2111	2279	1095	2714	1536
0	1	0	2116	2287	1102	2720	1541
3	0	0	2116	2286	1099	2719	1540
0	1	1	2115	2285	1098	2719	1539
0	0	2	2116	2285	1099	2719	1539
2	0	0	2115	2285	1097	2719	1539
1	2	0	2116	2286	1097	2713	1534
0	0	0	2116	2285	1101	2722	1542
0	2	1	2115	2286	1098	2717	1539
0	0	0	2116	2286	1100	2719	1538
0	2	2	2112	2280	1093	2715	1538
0	0	0	2116	2285	1100	2719	1540
0	3	0	2116	2285	1098	2714	1537
1	3	1	2113	2285	1098	2719	1539
0	2	1	2115	2285	1096	2718	1537
0	1	1	2113	2278	1093	2711	1532
0	1	0	2115	2286	1097	2719	1538
0	0	2	2115	2284	1098	2718	1540
0	1	0	2116	2288	1101	2720	1541
1	3	1	2115	2285	1097	2718	1538
2	0	6	2116	2285	1098	2719	1534
1	1	5	2114	2285	1098	2717	1540
0	0	0	2115	2285	1099	2719	1539
0	1	0	2116	2285	1100	2719	1539
0	0	2	2115	2285	1100	2718	1540
1	0	2	2112	2277	1092	2714	1537
0	1	0	2116	2285	1098	2719	1538
1	2	0	2117	2283	1098	2713	1536
3	0	2	2115	2285	1100	2719	1539
0	1	0	2116	2286	1099	2718	1539
1	2	0	2113	2281	1094	2713	1531
0	0	0	2117	2285	1100	2722	1540
0	1	0	2115	2285	1099	2718	1538
1	0	3	2115	2285	1096	2719	1540
0	0	5	2112	2284	1099	2718	1540
1	1	0	2115	2286	1099	2720	1538
3	0	2	2116	2287	1101	2721	1540
0	2	1	2116	2287	1098	2719	1539
1	4	0	2116	2285	1099	2719	1538
0	1	0	2112	2280	1096	2711	1535
0	0	0	2111	2282	1095	2715	1538
2	0	2	2118	2287	1100	2718	1540
0	0	0	2115	2281	1096	2713	1535
1	1	0	2115	2283	1100	2719	1539
0	1	0	2115	2286	1100	2719	1539
0	0	3	2111	2282	1093	2711	1535
0	2	2	2116	2285	1095	2719	1538
0	0	4	2115	2285	1099	2718	1539
0	0	0	2116	2285	1100	2718	1541
2	0	2	2113	2285	1099	2718	1538
0	0	3	2117	2286	1102	2719	1540
1	2	0	2111	2281	1098	2712	1539
1	0	2	2116	2284	1099	2719	1538
0	0	2	2115	2285	1098	2719	1539
0	1	0	2111	2280	1095	2714	1533
0	0	0	2116	2285	1100	2719	1539
0	0	3	2116	2287	1098	2713	1535
0	0	2	2116	2285	1100	2717	1539
0	0	2	2114	2286	1101	2723	1540
1	2	0	2116	2286	1100	2718	1539
0	1	0	2113	2280	1091	2713	1534
0	1	0	2114	2284	1098	2717	1540
0	1	0	2115	2284	1099	2718	1539
0	0	2	2116	2285	1100	2717	1539
0	0	0	2114	2285	1100	2719	1541
0	0	0	2116	2285	1098	2717	1540
1	1	0	2105	2279	1097	2715	1538
0	1	0	2116	2285	1099	2718	1539
0	0	6	2114	2285	1098	2716	1540
0	0	2	2112	2278	1094	2714	1537
1	0	2	2117	2285	1101	2718	1538
1	2	0	2116	2285	1099	2711	1531
2	0	1	2115	2286	1098	2718	1538
0	0	2	2115	2284	1097	2718	1541
1	0	2	2117	2283	1095	2714	1534
0	0	0	2115	2285	1099	2718	1539
0	3	2	2112	2284	1100	2720	1540
2	0	1	2117	2287	1099	2718	1538
1	0	0	2116	2284	1099	2717	1539
1	0	0	2112	2282	1099	2716	1538
0	1	0	2116	2286	1100	2717	1539
0	1	0	2115	2284	1099	2718	1539
0	0	6	2116	2285	1100	2718	1540
0	0	0	2115	2286	1098	2719	1538
3	0	5	2116	2286	1096	2719	1536
0	1	0	2117	2284	1102	2719	1539
3	0	3	2115	2283	1098	2717	1538
0	0	5	2115	2285	1097	2717	1539
1	3	2	2112	2277	1096	2717	1538
0	1	1	2116	2288	1098	2719	1539
0	0	5	2114	2284	1098	2719	1540
0	1	0	2117	2287	1101	2720	1538
1	3	2	2116	2285	1097	2719	1540
1	2	2	2112	2280	1095	2711	1533
0	0	0	2115	2284	1098	2718	1538
1	2	2	2116	2286	1099	2719	1539
0	0	0	2116	2287	1100	2720	1541
1	3	1	2115	2285	1098	2716	1537
1	0	0	2115	2285	1096	2713	1534
0	1	2	2115	2283	1099	2717	1538
1	0	3	2115	2284	1098	2716	1539
0	0	0	2115	2284	1099	2717	1537
0	1	0	2116	2285	1098	2718	1538
0	4	3	2109	2277	1098	2720	1541
0	1	2	2117	2287	1101	2719	1539
0	1	1	2115	2284	1096	2717	1539
1	2	2	2114	2286	1100	2718	1539
1	0	0	2117	2285	1100	2719	1539
0	1	0	2109	2280	1095	2712	1533
0	1	0	2116	2284	1100	2718	1540
0	1	0	2116	2285	1099	2719	1539
0	1	0	2116	2284	1098	2716	1539
0	0	0	2114	2284	1100	2718	1538
1	0	6	2116	2287	1099	2716	1538
1	0	6	2118	2287	1100	2720	1540
1	3	2	2116	2285	1101	2719	1538
1	0	0	2116	2285	1098	2718	1540
0	1	0	2113	2281	1097	2714	1537
0	0	0	2113	2282	1095	2717	1538
0	1	2	2117	2287	1098	2719	1540
1	3	2	2114	2283	1089	2716	1537
0	0	0	2113	2286	1098	2719	1540
0	1	0	2116	2286	1100	2721	1539
2	0	2	2110	2279	1090	2710	1533
0	0	4	2116	2285	1099	2718	1538
0	2	2	2116	2286	1098	2718	1540
0	1	2	2115	2285	1099	2718	1536
0	1	1	2114	2284	1099	2718	1537
0	0	5	2115	2284	1101	2719	1534
0	0	2	2116	2286	1098	2718	1537
2	0	3	2117	2286	1099	2718	1540
1	0	6	2116	2283	1099	2718	1539
0	0	0	2112	2279	1094	2712	1534
1	1	2	2115	2286	1100	2720	1539
0	0	0	2116	2278	1097	2712	1536
0	0	0	2117	2287	1101	2722	1540
2	0	4	2118	2287	1101	2719	1538
0	0	0	2116	2285	1099	2717	1537
2	0	0	2115	2280	1093	2712	1531
2	0	0	2117	2285	1099	2719	1539
0	1	0	2116	2287	1098	2721	1545
0	0	5	2117	2285	1099	2719	1539
0	1	0	2115	2285	1098	2720	1539
1	1	0	2116	2285	1098	2719	1536
1	1	0	2114	2284	1098	2718	1538
0	0	3	2117	2286	1100	2721	1541
2	0	2	2119	2288	1100	2720	1538
0	0	5	2112	2279	1095	2710	1534
0	0	4	2117	2286	1099	2720	1539
3	0	2	2116	2282	1092	2712	1530
0	0	0	2116	2285	1098	2720	1539
2	0	2	2117	2287	1099	2719	1539
1	0	4	2115	2283	1097	2716	1534
1	0	2	2118	2284	1100	2720	1539
0	1	0	2117	2288	1101	2721	1541
0	0	0	2117	2287	1100	2718	1539
1	0	3	2117	2286	1099	2722	1539
1	2	0	2116	2286	1099	2719	1540
1	0	2	2116	2286	1099	2721	1537
1	1	0	2115	2284	1099	2718	1538
0	0	0	2117	2286	1099	2719	1538
0	1	1	2117	2286	1100	2719	1538
0	0	0	2113	2280	1095	2713	1534
0	1	0	2119	2288	1100	2720	1539
3	0	0	2119	2286	1092	2715	1531
0	1	0	2116	2284	1098	2717	1538
2	0	1	2116	2284	1099	2718	1537
1	0	0	2114	2280	1093	2713	1531
0	0	0	2116	2285	1099	2719	1540
1	4	3	2117	2287	1098	2720	1539
0	0	0	2119	2286	1100	2719	1537
0	0	5	2108	2283	1098	2717	1536
0	1	0	2114	2282	1095	2719	1539
0	0	0	2119	2286	1099	2720	1538
1	3	1	2106	2280	1098	2717	1536
0	0	0	2118	2285	1100	2718	1538
1	3	2	2118	2285	1098	2718	1537
0	0	5	2118	2286	1100	2721	1541
0	1	1	2118	2285	1099	2718	1538
0	0	0	2117	2285	1097	2720	1538
1	0	0	2118	2285	1097	2720	1539
0	2	2	2113	2279	1093	2715	1538
0	0	0	2120	2287	1100	2719	1538
0	1	1	2118	2285	1099	2718	1537
0	0	0	2117	2285	1099	2719	1538
0	1	1	2118	2287	1097	2719	1537
1	2	3	2112	2279	1095	2712	1534
0	0	0	2118	2285	1097	2719	1539
0	4	4	2117	2285	1100	2720	1539
0	1	0	2118	2285	1100	2720	1537
1	0	4	2117	2285	1098	2720	1539
2	0	0	2120	2286	1100	2719	1534
2	0	5	2117	2286	1100	2718	1539
0	2	3	2117	2286	1097	2719	1538
1	1	0	2117	2284	1098	2717	1537
0	0	0	2115	2281	1096	2714	1534
1	0	0	2113	2281	1092	2711	1532
3	0	0	2118	2285	1097	2715	1537
1	2	6	2118	2283	1096	2716	1534
0	2	0	2117	2287	1101	2721	1540
1	0	1	2117	2285	1099	2719	1538
0	1	5	2115	2281	1095	2711	1531
0	1	0	2117	2285	1098	2720	1537
0	0	1	2117	2285	1097	2719	1536
2	0	0	2117	2286	1098	2722	1540
0	0	2	2115	2282	1099	2718	1537
0	0	4	2117	2283	1097	2717	1537
0	0	1	2117	2285	1097	2718	1538
1	2	1	2118	2285	1095	2719	1537
1	0	0	2118	2285	1101	2722	1539
1	4	2	2113	2280	1091	2714	1532
1	4	2	2118	2286	1098	2718	1538
3	0	0	2117	2285	1095	2716	1535
2	0	0	2117	2285	1100	2720	1538
2	0	0	2119	2287	1101	2721	1537
0	0	0	2117	2286	1100	2719	1538
2	0	3	2116	2280	1086	2713	1534
1	2	0	2117	2286	1099	2719	1538
1	0	6	2117	2285	1097	2716	1537
1	0	0	2118	2285	1098	2717	1537
2	0	0	2114	2281	1098	2719	1540
0	0	0	2119	2287	1098	2719	1539
0	0	0	2112	2283	1099	2717	1539
0	2	0	2118	2286	1100	2719	1537
0	0	0	2118	2285	1099	2713	1539
1	3	2	2113	2278	1091	2713	1532
2	1	0	2118	2284	1098	2719	1538
0	2	0	2117	2285	1099	2714	1536
1	0	7	2119	2283	1099	2718	1538
2	0	2	2117	2285	1097	2719	1538
1	1	0	2117	2282	1095	2713	1531
0	0	0	2117	2284	1098	2716	1539
0	1	0	2117	2285	1099	2718	1539
1	2	0	2117	2285	1100	2720	1540
3	0	2	2120	2287	1101	2720	1538
2	0	0	2114	2282	1098	2717	1537
2	0	0	2118	2284	1097	2719	1540
0	2	1	2114	2279	1097	2714	1538
1	1	1	2117	2285	1098	2720	1537
3	0	1	2117	2285	1099	2722	1540
2	0	2	2115	2281	1097	2717	1534
0	0	0	2119	2286	1098	2720	1538
1	0	0	2117	2285	1098	2715	1531
0	1	0	2117	2285	1099	2717	1538
2	0	2	2117	2285	1097	2718	1538
1	0	3	2117	2285	1094	2713	1532
0	1	0	2117	2285	1099	2718	1538
0	0	0	2118	2285	1099	2718	1541
0	0	2	2117	2285	1098	2718	1540
1	1	0	2111	2281	1093	2717	1536
0	0	0	2112	2279	1098	2716	1536
0	0	2	2117	2285	1099	2717	1538
1	2	0	2114	2274	1094	2715	1537
1	4	0	2114	2284	1099	2717	1538
1	3	0	2117	2284	1100	2721	1540
0	1	0	2115	2280	1094	2712	1532
0	0	0	2118	2285	1098	2718	1537
2	0	0	2116	2285	1099	2719	1534
1	2	1	2119	2284	1097	2718	1539
0	0	4	2116	2284	1098	2718	1537
0	0	2	2118	2284	1098	2712	1535
1	3	0	2117	2286	1100	2721	1539
1	2	0	2118	2285	1100	2718	1538
1	0	0	2114	2284	1100	2719	1538
0	0	0	2112	2280	1090	2716	1538
0	0	0	2117	2284	1097	2718	1535
0	0	0	2111	2276	1092	2704	1534
0	2	0	2117	2284	1099	2718	1538
3	0	2	2117	2285	1099	2718	1538
2	0	0	2117	2284	1099	2719	1538
0	0	0	2114	2279	1093	2710	1534
2	0	2	2116	2287	1099	2719	1539
1	2	0	2117	2285	1099	2718	1533
0	0	0	2113	2278	1094	2712	1533
0	0	0	2112	2279	1094	2714	1535
0	1	0	2118	2284	1098	2721	1541
0	1	0	2118	2285	1098	2719	1538
0	2	2	2116	2283	1096	2719	1537
0	0	0	2116	2285	1099	2719	1537
0	0	0	2112	2281	1094	2713	1533
1	0	4	2118	2287	1099	2720	1539
0	0	1	2117	2285	1097	2719	1537
2	0	0	2117	2282	1098	2717	1538
0	0	2	2114	2282	1096	2717	1537
0	2	3	2116	2284	1098	2718	1539
1	0	0	2115	2286	1102	2721	1540
0	0	0	2118	2286	1100	2720	1540
0	1	1	2116	2286	1099	2718	1538
0	2	0	2112	2279	1093	2712	1533
2	0	5	2116	2285	1097	2716	1538
0	1	2	2118	2284	1096	2715	1536
0	1	0	2117	2284	1099	2720	1540
0	2	0	2117	2285	1095	2719	1537
1	0	0	2117	2284	1097	2719	1535
0	1	3	2119	2283	1094	2715	1532
0	2	5	2117	2285	1098	2719	1538
1	0	3	2118	2285	1096	2719	1537
1	0	0	2116	2284	1100	2717	1538
1	0	0	2113	2283	1100	2720	1539
2	0	0	2117	2284	1097	2718	1538
2	0	3	2114	2281	1098	2718	1538
0	1	2	2117	2283	1098	2719	1537
1	1	2	2116	2284	1098	2719	1539
1	3	2	2116	2280	1094	2713	1533
0	0	0	2116	2282	1098	2719	1538
1	4	1	2116	2284	1096	2718	1533
2	0	3	2116	2283	1097	2717	1537
0	0	3	2117	2285	1097	2718	1538
0	0	2	2117	2287	1095	2716	1537
1	2	0	2118	2287	1101	2720	1538
0	0	0	2117	2285	1099	2719	1539
1	1	1	2117	2284	1098	2719	1539
0	1	2	2117	2287	1101	2720	1538
0	0	1	2113	2281	1099	2717	1538
2	0	1	2117	2285	1098	2718	1538
0	1	0	2116	2280	1097	2717	1538
0	0	1	2117	2286	1098	2721	1539
0	0	3	2118	2285	1100	2718	1539
1	1	0	2111	2279	1093	2711	1531
2	0	5	2116	2285	1099	2718	1537
1	0	1	2117	2285	1100	2719	1534
1	2	1	2119	2287	1100	2720	1539
0	0	0	2117	2285	1098	2719	1539
0	0	0	2118	2285	1096	2713	1534
0	1	2	2117	2284	1098	2719	1537
0	1	0	2118	2285	1100	2721	1540
0	0	0	2118	2287	1101	2720	1540
1	1	2	2111	2279	1095	2716	1538
1	0	1	2109	2278	1096	2718	1537
0	1	0	2117	2285	1098	2719	1540
0	1	0	2114	2280	1097	2717	1537
1	0	2	2117	2285	1100	2718	1537
0	1	0	2113	2281	1098	2718	1539
0	1	1	2118	2287	1099	2720	1539
0	1	0	2113	2276	1094	2716	1537
0	0	2	2117	2284	1097	2719	1539
0	0	2	2117	2283	1099	2716	1537
0	0	3	2112	2276	1096	2715	1532
0	1	0	2117	2283	1099	2719	1538
0	1	0	2117	2283	1099	2719	1533
0	0	0	2116	2285	1099	2718	1539
1	4	0	2116	2283	1097	2719	1539
0	1	0	2118	2285	1097	2714	1534
0	0	1	2116	2283	1097	2718	1536
0	0	2	2117	2285	1097	2717	1536
0	0	0	2119	2286	1096	2719	1538
0	0	3	2117	2285	1098	2718	1539
2	0	0	2109	2280	1093	2716	1536
2	0	0	2117	2284	1097	2716	1535
0	0	0	2112	2281	1091	2713	1536
0	0	0	2116	2283	1098	2718	1538
1	2	2	2117	2286	1101	2721	1539
0	1	0	2112	2279	1093	2707	1530
1	3	3	2117	2284	1100	2719	1538
0	0	0	2117	2284	1098	2718	1538
0	0	5	2117	2285	1098	2718	1539
2	0	6	2118	2285	1100	2719	1538
0	0	2	2113	2283	1098	2717	1536
1	3	2	2115	2283	1098	2718	1540
0	1	0	2117	2284	1101	2716	1536
1	0	3	2118	2287	1099	2719	1540
0	1	2	2112	2274	1095	2712	1533
1	0	0	2116	2283	1097	2718	1539
3	0	0	2117	2284	1099	2720	1537
0	2	0	2117	2279	1094	2712	1534
0	1	2	2116	2282	1100	2718	1539
0	1	0	2117	2283	1101	2718	1538
1	0	0	2112	2279	1094	2712	1533
0	0	0	2118	2287	1101	2721	1538
0	2	0	2116	2283	1099	2718	1539
0	3	2	2118	2286	1101	2721	1538
0	2	3	2112	2276	1092	2712	1531
0	1	2	2117	2284	1098	2718	1539
0	1	2	2116	2284	1100	2714	1539
3	0	2	2116	2284	1097	2718	1538
1	1	0	2116	2283	1099	2717	1538
0	0	0	2116	2283	1097	2714	1535
0	0	0	2119	2287	1100	2719	1539
1	2	3	2117	2285	1098	2718	1539
3	0	3	2117	2283	1099	2719	1538
1	0	3	2111	2278	1095	2715	1538
0	0	0	2116	2284	1099	2717	1537
1	1	1	2116	2284	1098	2718	1539
0	1	0	2118	2287	1100	2720	1539
2	0	0	2117	2284	1099	2718	1538
1	0	2	2112	2278	1091	2710	1532
0	2	1	2116	2284	1098	2717	1539
0	1	0	2117	2286	1099	2720	1538
1	0	3	2117	2286	1095	2718	1538
0	0	0	2116	2283	1099	2718	1538
0	1	0	2116	2284	1099	2719	1538
0	0	0	2115	2284	1098	2716	1533
0	0	6	2116	2284	1099	2718	1540
2	0	0	2117	2285	1098	2718	1538
2	0	0	2118	2286	1099	2719	1537
0	0	0	2110	2276	1094	2711	1536
2	3	5	2116	2283	1099	2719	1538
0	4	7	2116	2284	1098	2718	1538
0	0	1	2116	2285	1097	2719	1539
0	1	2	2116	2283	1098	2719	1540
0	4	6	2116	2281	1094	2713	1533
1	1	4	2117	2285	1099	2719	1539
0	0	0	2114	2283	1098	2717	1539
1	0	0	2114	2285	1100	2719	1540
0	1	0	2115	2283	1097	2719	1539
2	0	0	2114	2282	1097	2717	1537
0	1	5	2115	2283	1100	2719	1538
0	1	0	2116	2285	1099	2719	1538
1	1	0	2117	2284	1097	2716	1532
1	4	2	2115	2284	1098	2718	1538
0	1	0	2109	2277	1093	2712	1537
0	0	0	2116	2284	1101	2719	1539
0	1	0	2116	2284	1099	2718	1538
0	0	0	2116	2284	1100	2716	1539
1	1	0	2114	2284	1098	2719	1537
2	0	2	2114	2280	1094	2712	1533
0	1	0	2116	2284	1099	2718	1539
0	0	3	2110	2283	1099	2719	1540
2	0	2	2117	2286	1099	2718	1539
2	4	0	2113	2281	1097	2718	1536
0	0	0	2116	2277	1095	2717	1536
0	0	0	2115	2284	1099	2719	1537
0	0	0	2116	2284	1098	2717	1539
0	0	2	2115	2284	1100	2719	1541
0	1	0	2116	2284	1097	2719	1538
0	1	0	2113	2279	1094	2712	1533
0	0	6	2116	2284	1099	2719	1538
1	1	2	2115	2283	1098	2717	1538
2	0	0	2116	2285	1098	2718	1539
1	0	1	2116	2285	1099	2720	1539
1	0	0	2116	2281	1094	2712	1531
0	0	2	2116	2285	1098	2719	1534
0	1	2	2113	2279	1097	2716	1539
0	1	0	2115	2284	1099	2718	1539
1	0	3	2112	2281	1100	2720	1539
0	1	2	2117	2283	1092	2716	1537
1	3	2	2116	2284	1100	2718	1537
1	2	2	2116	2283	1099	2714	1538
1	0	1	2115	2283	1099	2717	1539
1	2	2	2109	2276	1096	2711	1529
0	0	0	2115	2284	1099	2721	1541
1	2	0	2117	2285	1099	2718	1538
0	1	1	2116	2282	1096	2717	1538
0	0	0	2116	2285	1099	2718	1539
