# Supplementary material for: Assisting hand gesture classification and rehabilitation assessment via sEMG and finger motion data
Source: Front Bioeng Biotechnol. 2026 Jan 8;13:1751763. doi: 10.3389/fbioe.2025.1751763 (PMC12823985; doi:10.3389/fbioe.2025.1751763)
Supplement: Supplementary file 1 [file DataSheet1.zip › dataset/function 0/3/0/7.csv]

channel_2	channel_3	channel_6	pinky	ring finger	middle finger	forefinger	thumb
0	0	3	2116	2284	1099	2716	1539
1	1	5	2114	2279	1099	2710	1538
1	3	5	2113	2279	1097	2709	1539
2	0	6	2112	2280	1099	2711	1541
0	2	5	2115	2281	1098	2703	1532
0	0	1	2113	2279	1097	2709	1538
0	1	5	2113	2280	1097	2709	1539
0	1	0	2111	2279	1100	2710	1538
1	0	0	2108	2273	1092	2705	1537
1	1	4	2112	2281	1098	2711	1538
3	0	4	2113	2282	1096	2710	1539
0	0	0	2114	2280	1098	2710	1538
2	0	3	2113	2280	1098	2709	1539
0	0	6	2105	2274	1088	2700	1531
0	0	2	2114	2279	1096	2708	1539
0	0	0	2112	2280	1098	2712	1540
0	1	0	2115	2283	1099	2712	1539
1	0	2	2111	2279	1096	2706	1538
0	2	0	2112	2280	1097	2707	1533
0	0	5	2114	2279	1094	2703	1533
1	2	1	2113	2278	1097	2707	1538
0	1	0	2113	2280	1097	2709	1538
2	0	2	2114	2279	1098	2710	1539
0	1	0	2110	2276	1095	2709	1537
0	0	2	2114	2280	1095	2709	1537
3	0	2	2112	2279	1097	2709	1538
3	0	2	2112	2279	1098	2708	1537
0	0	0	2113	2280	1097	2711	1539
1	4	1	2107	2276	1094	2703	1533
1	0	0	2114	2280	1097	2709	1539
0	1	0	2113	2279	1095	2710	1538
1	2	2	2112	2283	1098	2710	1536
0	1	0	2111	2279	1097	2709	1538
0	1	0	2110	2278	1097	2709	1534
0	2	2	2113	2282	1091	2711	1539
0	2	0	2112	2281	1098	2708	1539
0	2	0	2114	2280	1095	2710	1537
1	4	2	2114	2282	1097	2710	1540
0	1	2	2107	2274	1093	2704	1535
3	0	1	2112	2279	1098	2709	1535
0	0	4	2112	2279	1097	2709	1539
2	0	2	2112	2280	1099	2713	1539
1	3	2	2111	2279	1097	2708	1538
0	1	0	2111	2274	1092	2703	1532
0	1	0	2110	2279	1098	2708	1539
0	0	2	2111	2278	1097	2710	1541
0	0	0	2114	2280	1098	2710	1539
0	0	3	2110	2278	1094	2709	1539
2	0	0	2110	2275	1096	2707	1537
1	2	1	2114	2280	1091	2706	1536
0	0	0	2113	2277	1095	2710	1539
2	0	2	2110	2282	1099	2712	1540
0	0	0	2108	2272	1091	2700	1530
0	1	0	2112	2280	1097	2710	1537
1	2	3	2113	2280	1096	2710	1537
1	3	0	2113	2282	1101	2711	1540
0	0	3	2113	2280	1097	2709	1539
0	0	1	2113	2279	1098	2708	1539
0	3	0	2108	2274	1092	2703	1530
2	1	2	2112	2281	1095	2711	1540
1	0	2	2115	2280	1099	2709	1540
0	0	0	2113	2279	1099	2710	1538
0	2	4	2110	2276	1097	2707	1538
1	4	2	2112	2271	1095	2708	1539
2	0	0	2116	2281	1095	2703	1536
0	1	0	2114	2279	1099	2711	1538
0	0	0	2113	2279	1098	2711	1538
1	1	1	2107	2271	1094	2703	1533
0	1	2	2114	2279	1098	2711	1540
1	3	3	2114	2280	1098	2710	1539
0	0	0	2113	2279	1098	2710	1538
0	0	3	2113	2279	1095	2708	1536
1	3	2	2111	2274	1094	2703	1532
0	1	2	2108	2279	1092	2703	1526
0	0	2	2111	2277	1099	2709	1539
2	0	5	2112	2278	1097	2708	1539
0	0	0	2112	2279	1096	2706	1538
1	2	0	2108	2276	1096	2708	1537
0	1	0	2114	2275	1093	2708	1538
1	1	0	2113	2279	1097	2701	1533
1	0	0	2112	2279	1096	2710	1538
1	0	0	2112	2278	1096	2707	1538
0	0	0	2106	2274	1094	2702	1534
0	0	0	2113	2279	1097	2710	1538
0	0	0	2113	2279	1096	2709	1538
0	1	0	2114	2279	1098	2708	1539
0	0	2	2112	2278	1098	2707	1538
0	2	1	2112	2278	1093	2702	1531
1	0	1	2106	2276	1098	2710	1539
0	0	4	2113	2280	1096	2709	1538
0	1	0	2113	2280	1096	2709	1538
1	4	0	2114	2280	1098	2711	1540
0	1	0	2111	2275	1091	2703	1533
0	0	7	2109	2278	1096	2708	1537
0	3	1	2112	2279	1096	2709	1538
2	0	0	2116	2280	1100	2708	1538
2	0	2	2114	2281	1094	2710	1539
0	1	0	2114	2281	1098	2710	1538
0	1	0	2112	2278	1097	2709	1538
0	0	0	2111	2279	1098	2708	1537
0	1	0	2110	2278	1096	2708	1537
0	0	5	2112	2278	1096	2704	1534
2	0	2	2113	2281	1096	2708	1536
0	0	5	2113	2280	1098	2711	1540
1	0	2	2114	2281	1098	2710	1540
1	0	3	2107	2273	1093	2704	1537
0	0	0	2112	2278	1097	2709	1538
0	1	0	2112	2278	1098	2708	1538
0	0	0	2116	2277	1097	2711	1539
0	0	2	2113	2280	1098	2709	1539
0	0	4	2109	2274	1092	2702	1531
1	3	1	2113	2279	1098	2706	1538
0	1	0	2111	2279	1097	2710	1537
0	0	1	2115	2280	1098	2711	1539
2	0	0	2112	2278	1097	2709	1538
0	0	2	2111	2278	1097	2708	1539
0	0	0	2110	2279	1097	2708	1535
1	2	0	2113	2278	1096	2709	1541
1	2	2	2114	2282	1100	2711	1539
0	1	0	2114	2280	1098	2709	1537
0	4	3	2107	2270	1092	2702	1534
0	0	4	2113	2279	1096	2709	1538
0	0	2	2112	2279	1096	2708	1537
0	4	3	2112	2275	1094	2708	1538
0	1	1	2113	2279	1099	2712	1540
0	1	0	2111	2277	1093	2703	1532
1	0	1	2111	2279	1097	2709	1540
0	0	4	2110	2279	1096	2709	1537
0	1	0	2110	2277	1098	2709	1539
0	0	3	2109	2277	1097	2710	1539
2	0	6	2114	2277	1097	2709	1539
1	1	0	2112	2280	1095	2710	1538
0	0	5	2112	2278	1097	2708	1539
1	2	0	2113	2278	1098	2708	1541
1	1	0	2114	2280	1096	2710	1538
0	0	1	2107	2273	1089	2701	1531
0	0	0	2113	2279	1097	2709	1539
0	0	1	2112	2279	1096	2708	1539
0	5	2	2113	2279	1094	2705	1538
0	1	4	2111	2279	1098	2709	1538
2	0	2	2109	2275	1094	2706	1535
0	1	2	2114	2281	1097	2710	1539
1	1	0	2112	2278	1098	2709	1539
0	0	0	2113	2278	1096	2710	1538
1	4	0	2108	2275	1096	2707	1538
1	0	5	2112	2273	1094	2707	1537
0	1	0	2112	2278	1098	2709	1539
1	0	0	2119	2280	1098	2711	1539
0	0	0	2113	2278	1097	2709	1538
2	0	0	2107	2274	1090	2701	1532
0	0	2	2112	2279	1097	2709	1537
1	3	2	2112	2279	1096	2709	1537
1	2	0	2113	2280	1101	2710	1538
1	2	2	2113	2279	1097	2703	1534
1	2	3	2113	2277	1098	2707	1539
0	0	0	2112	2275	1093	2703	1531
0	0	1	2113	2278	1096	2709	1539
1	0	0	2112	2279	1098	2711	1540
1	0	0	2115	2279	1097	2710	1534
0	2	3	2105	2269	1095	2707	1537
0	1	2	2112	2276	1094	2701	1536
1	0	0	2113	2279	1098	2709	1538
2	0	1	2109	2276	1096	2709	1537
0	2	1	2112	2279	1098	2711	1539
1	0	0	2108	2273	1093	2701	1533
3	0	0	2113	2278	1097	2709	1538
0	2	3	2112	2277	1098	2709	1538
1	3	5	2114	2279	1098	2709	1530
0	1	2	2111	2277	1097	2710	1539
0	0	0	2111	2278	1097	2707	1538
0	0	1	2112	2279	1093	2704	1532
0	0	2	2113	2279	1097	2709	1537
0	0	5	2112	2278	1097	2712	1540
1	0	0	2113	2280	1097	2708	1539
1	0	0	2106	2270	1092	2707	1537
1	4	1	2113	2279	1097	2704	1532
0	2	5	2114	2280	1098	2709	1537
0	1	2	2104	2274	1096	2708	1539
1	1	5	2112	2278	1098	2709	1539
1	3	2	2106	2269	1090	2702	1531
1	0	0	2113	2279	1099	2710	1539
0	1	1	2111	2279	1098	2713	1541
0	0	0	2114	2280	1099	2711	1539
0	0	0	2112	2277	1095	2709	1539
1	0	0	2106	2276	1097	2707	1535
0	0	0	2112	2278	1097	2708	1538
0	2	5	2112	2278	1097	2710	1538
0	1	0	2113	2278	1098	2708	1538
0	2	3	2110	2279	1099	2709	1539
0	2	5	2107	2272	1091	2704	1535
0	1	2	2113	2278	1097	2708	1532
0	0	1	2113	2279	1094	2709	1538
2	0	2	2107	2276	1096	2709	1539
1	1	1	2109	2276	1096	2709	1537
2	4	0	2114	2280	1100	2711	1539
0	0	0	2113	2278	1098	2709	1538
0	0	0	2113	2277	1096	2709	1540
1	0	1	2112	2278	1097	2707	1538
0	0	0	2106	2271	1093	2705	1535
0	0	5	2113	2278	1098	2708	1539
0	0	0	2111	2277	1097	2707	1538
0	1	0	2111	2278	1097	2707	1537
0	1	0	2111	2277	1096	2709	1539
0	0	0	2114	2277	1094	2703	1532
1	0	4	2112	2278	1097	2709	1537
1	4	2	2113	2279	1097	2710	1538
0	0	2	2108	2278	1094	2709	1538
0	1	1	2107	2272	1095	2707	1537
0	0	5	2112	2278	1096	2708	1539
0	1	4	2114	2280	1100	2710	1540
0	1	1	2113	2278	1096	2708	1538
2	0	2	2111	2277	1097	2708	1539
2	0	0	2113	2279	1098	2709	1539
0	0	4	2108	2270	1087	2705	1534
1	2	1	2114	2279	1099	2708	1539
0	0	3	2112	2278	1096	2708	1537
0	1	0	2112	2279	1096	2707	1534
0	0	1	2111	2278	1096	2709	1539
0	2	0	2111	2277	1092	2704	1533
2	0	2	2113	2278	1098	2710	1539
1	2	0	2113	2279	1097	2712	1537
0	0	4	2113	2278	1098	2710	1539
0	0	2	2107	2271	1096	2708	1538
0	0	0	2111	2278	1097	2705	1537
2	0	3	2113	2278	1097	2712	1541
0	1	0	2111	2277	1096	2708	1538
0	0	2	2113	2277	1098	2709	1539
0	0	3	2107	2273	1092	2701	1533
0	0	2	2113	2281	1099	2712	1540
0	1	0	2113	2278	1096	2711	1540
1	2	5	2113	2280	1099	2709	1538
0	1	0	2112	2278	1098	2710	1536
1	1	0	2112	2278	1096	2709	1539
0	0	2	2111	2278	1094	2704	1533
0	0	1	2113	2278	1102	2709	1538
1	3	0	2110	2279	1097	2710	1539
1	2	0	2113	2278	1097	2709	1538
0	1	0	2107	2271	1092	2706	1536
0	1	0	2113	2278	1096	2705	1534
2	0	0	2113	2278	1098	2710	1540
1	0	6	2110	2276	1096	2709	1538
3	0	5	2112	2275	1095	2708	1538
0	0	0	2105	2268	1092	2699	1529
0	1	0	2112	2277	1096	2708	1537
0	0	6	2113	2282	1099	2711	1540
0	1	2	2110	2279	1092	2706	1539
2	0	5	2111	2278	1096	2709	1538
0	0	0	2113	2279	1098	2710	1538
1	3	0	2110	2277	1095	2702	1532
0	1	4	2114	2278	1096	2709	1538
3	3	0	2112	2277	1098	2710	1538
0	0	0	2113	2278	1096	2708	1538
2	0	3	2106	2271	1090	2702	1537
0	1	0	2115	2280	1098	2711	1538
0	2	1	2112	2278	1096	2708	1538
0	0	0	2112	2271	1097	2707	1534
0	2	0	2111	2277	1096	2708	1538
0	2	0	2107	2271	1090	2700	1529
1	1	0	2113	2279	1097	2712	1537
0	1	0	2113	2276	1097	2708	1538
0	1	0	2112	2276	1096	2708	1536
1	0	0	2110	2276	1097	2708	1535
1	3	0	2109	2269	1094	2705	1539
0	0	0	2113	2277	1097	2708	1538
0	1	0	2111	2276	1096	2708	1537
2	0	2	2113	2279	1100	2710	1539
0	0	0	2114	2277	1097	2709	1539
0	1	3	2109	2267	1093	2702	1531
0	0	6	2114	2278	1095	2709	1537
1	3	0	2114	2277	1097	2708	1538
0	0	0	2111	2278	1090	2705	1536
0	1	0	2112	2277	1097	2711	1541
1	4	1	2115	2275	1094	2703	1532
0	3	0	2113	2278	1097	2708	1538
0	1	0	2112	2277	1096	2708	1537
0	0	4	2113	2277	1097	2708	1537
2	0	1	2107	2275	1096	2709	1538
0	1	0	2112	2274	1087	2705	1539
0	0	6	2114	2278	1098	2708	1539
1	0	3	2111	2275	1094	2708	1536
0	0	0	2114	2276	1098	2708	1537
0	2	2	2105	2273	1093	2702	1533
0	1	0	2113	2277	1096	2709	1538
1	0	2	2114	2277	1096	2708	1538
2	0	2	2114	2275	1096	2708	1537
1	2	0	2112	2276	1094	2697	1533
0	0	0	2113	2277	1098	2708	1538
0	0	0	2113	2272	1093	2703	1533
0	2	0	2114	2277	1098	2710	1540
0	2	0	2115	2278	1098	2711	1537
0	1	5	2114	2277	1098	2709	1538
0	0	0	2108	2270	1091	2696	1529
1	0	0	2114	2277	1097	2708	1538
1	4	1	2113	2277	1096	2708	1538
0	0	0	2113	2278	1096	2708	1539
0	2	0	2111	2277	1097	2709	1539
1	1	0	2113	2277	1095	2704	1535
0	1	0	2114	2279	1099	2710	1540
0	0	5	2115	2276	1097	2707	1537
0	0	0	2114	2279	1098	2710	1539
0	1	0	2108	2269	1090	2707	1538
0	1	0	2113	2276	1098	2708	1538
1	2	1	2113	2278	1097	2707	1539
0	0	4	2113	2275	1095	2711	1540
1	1	0	2116	2279	1100	2711	1539
0	1	0	2111	2268	1088	2702	1533
0	1	2	2113	2276	1097	2708	1537
1	3	0	2112	2275	1104	2707	1537
0	1	1	2113	2276	1095	2708	1538
0	0	2	2113	2274	1097	2709	1534
0	0	6	2114	2277	1097	2709	1536
0	1	0	2111	2277	1087	2704	1533
3	0	2	2113	2277	1098	2708	1538
2	0	4	2113	2277	1095	2708	1536
1	3	0	2116	2276	1098	2711	1538
0	1	0	2109	2273	1091	2704	1537
2	0	2	2112	2277	1095	2708	1535
1	4	1	2112	2276	1096	2707	1538
1	1	0	2111	2274	1097	2707	1538
0	0	5	2110	2277	1097	2708	1538
0	1	0	2111	2272	1093	2704	1532
1	2	0	2115	2279	1097	2708	1539
0	0	2	2114	2277	1096	2708	1538
1	3	1	2114	2275	1097	2708	1538
1	1	0	2112	2275	1096	2709	1538
0	0	4	2112	2275	1096	2707	1537
1	1	2	2112	2276	1096	2706	1534
0	0	1	2113	2278	1099	2709	1539
0	1	0	2113	2277	1098	2710	1539
1	0	6	2113	2277	1098	2707	1539
1	0	0	2107	2270	1088	2703	1535
1	0	1	2114	2277	1097	2708	1537
1	4	0	2113	2277	1099	2711	1540
0	0	2	2110	2270	1094	2707	1537
0	0	2	2114	2276	1096	2708	1539
0	0	2	2110	2272	1091	2701	1531
2	0	0	2113	2277	1097	2706	1538
0	0	2	2113	2278	1099	2711	1540
0	0	0	2115	2278	1096	2710	1539
1	2	0	2111	2276	1095	2707	1539
0	0	6	2109	2273	1095	2707	1536
0	0	5	2113	2276	1095	2707	1538
0	0	0	2110	2275	1097	2707	1538
1	4	0	2112	2276	1096	2707	1537
1	2	0	2110	2276	1098	2708	1539
1	2	2	2107	2268	1089	2702	1535
1	1	0	2113	2276	1097	2707	1541
0	3	0	2113	2276	1098	2708	1537
3	0	2	2112	2272	1094	2705	1537
0	0	0	2112	2275	1096	2708	1538
0	0	0	2108	2268	1090	2699	1531
0	0	0	2114	2278	1094	2709	1539
0	1	0	2113	2276	1099	2706	1538
2	0	4	2112	2276	1099	2706	1537
0	1	1	2109	2274	1096	2706	1538
1	0	2	2113	2271	1095	2708	1538
0	0	2	2113	2278	1097	2707	1539
1	2	2	2112	2276	1095	2706	1537
0	4	1	2114	2278	1095	2708	1537
1	2	2	2109	2272	1090	2700	1530
0	0	0	2113	2277	1097	2709	1539
0	0	2	2114	2278	1090	2707	1538
0	0	2	2114	2279	1097	2707	1539
0	0	3	2115	2280	1088	2703	1535
0	1	0	2115	2279	1097	2707	1537
1	2	0	2115	2277	1095	2702	1532
1	2	0	2116	2279	1096	2707	1538
0	1	0	2116	2279	1098	2708	1537
0	0	2	2116	2279	1096	2705	1538
2	0	1	2112	2276	1098	2709	1540
0	1	0	2117	2273	1092	2705	1536
0	0	0	2116	2278	1097	2706	1537
0	3	2	2114	2277	1097	2707	1536
2	3	2	2116	2279	1097	2708	1540
0	1	0	2109	2272	1090	2700	1531
0	1	0	2116	2279	1097	2707	1538
1	0	2	2117	2278	1096	2707	1536
2	0	1	2117	2278	1098	2702	1530
1	3	0	2116	2279	1095	2708	1538
0	1	0	2116	2278	1098	2708	1538
1	3	2	2118	2278	1093	2704	1532
0	0	4	2119	2280	1099	2708	1539
0	0	2	2118	2280	1097	2710	1538
0	0	0	2117	2278	1094	2707	1535
3	0	2	2117	2279	1096	2707	1538
0	0	0	2116	2278	1095	2706	1536
0	1	0	2116	2276	1096	2706	1537
0	1	0	2116	2277	1096	2706	1538
2	0	1	2115	2275	1097	2705	1538
0	0	2	2116	2277	1098	2702	1536
1	4	0	2117	2278	1098	2708	1537
1	4	1	2116	2278	1097	2706	1538
0	1	1	2117	2277	1094	2706	1535
1	1	1	2111	2268	1092	2702	1536
1	2	1	2116	2275	1097	2706	1537
2	0	2	2115	2276	1095	2708	1539
0	0	2	2116	2276	1096	2707	1536
2	0	3	2116	2277	1096	2707	1538
0	0	0	2112	2271	1088	2697	1529
1	0	2	2116	2277	1095	2705	1538
1	4	0	2117	2279	1099	2707	1538
1	0	2	2116	2277	1095	2706	1538
1	4	2	2114	2274	1095	2706	1538
3	0	0	2115	2277	1096	2705	1537
0	0	0	2114	2275	1097	2701	1532
0	0	0	2116	2275	1098	2706	1538
2	0	3	2116	2277	1097	2709	1539
1	0	3	2117	2277	1098	2705	1536
1	2	0	2110	2269	1090	2701	1536
0	0	3	2116	2275	1097	2707	1536
0	0	0	2116	2276	1095	2707	1536
1	0	0	2115	2274	1095	2706	1536
1	1	0	2116	2277	1094	2708	1539
2	0	0	2113	2272	1091	2701	1531
0	0	5	2116	2277	1096	2707	1537
0	4	0	2116	2275	1097	2707	1538
0	0	1	2116	2276	1095	2708	1536
2	0	0	2113	2274	1094	2707	1538
0	0	3	2113	2272	1097	2707	1540
0	0	1	2118	2276	1097	2706	1535
0	0	6	2114	2276	1092	2705	1538
1	0	2	2115	2275	1094	2706	1538
0	0	5	2115	2275	1096	2706	1537
3	0	5	2111	2269	1091	2703	1532
1	0	2	2117	2278	1098	2707	1538
1	3	0	2116	2277	1095	2707	1538
0	0	4	2114	2275	1091	2704	1537
0	1	0	2116	2275	1097	2705	1536
2	0	2	2112	2271	1091	2700	1532
0	1	0	2115	2276	1096	2707	1538
0	0	2	2116	2277	1098	2708	1539
1	2	2	2117	2278	1097	2706	1538
0	1	0	2111	2274	1094	2705	1535
0	2	0	2115	2272	1093	2708	1545
0	1	0	2117	2280	1097	2708	1538
0	1	0	2120	2275	1097	2707	1538
1	2	0	2114	2277	1096	2707	1538
3	0	3	2109	2269	1088	2697	1531
0	1	0	2115	2276	1096	2707	1537
1	3	2	2115	2276	1097	2709	1537
1	3	1	2116	2277	1094	2709	1538
0	1	0	2116	2275	1091	2700	1535
3	0	2	2115	2276	1097	2707	1536
0	1	0	2115	2272	1092	2700	1531
0	4	5	2115	2276	1098	2709	1537
0	1	2	2116	2277	1095	2707	1537
0	1	1	2114	2276	1097	2707	1538
0	0	0	2110	2272	1094	2705	1537
1	0	0	2115	2275	1093	2702	1536
3	0	0	2115	2275	1096	2708	1537
0	0	0	2112	2274	1097	2708	1539
2	0	0	2117	2279	1097	2708	1538
0	2	1	2111	2271	1091	2700	1530
1	0	0	2114	2277	1098	2707	1539
1	2	1	2113	2276	1097	2707	1538
0	2	2	2115	2276	1095	2705	1530
0	0	0	2115	2276	1096	2708	1538
1	0	0	2115	2276	1098	2707	1538
0	0	2	2114	2275	1093	2705	1534
1	0	2	2116	2277	1096	2706	1538
0	0	0	2115	2276	1097	2707	1538
0	0	2	2115	2277	1097	2707	1536
2	0	1	2110	2270	1093	2707	1539
0	0	2	2118	2276	1097	2698	1533
1	0	1	2115	2278	1095	2707	1537
2	0	0	2111	2274	1096	2708	1538
0	2	0	2116	2277	1097	2708	1539
2	0	0	2110	2270	1090	2702	1531
0	0	2	2117	2280	1100	2710	1539
1	0	0	2115	2275	1098	2707	1537
1	2	4	2115	2277	1097	2708	1538
0	2	0	2115	2277	1097	2706	1538
1	1	5	2111	2274	1096	2705	1533
1	1	0	2115	2276	1096	2708	1538
1	0	0	2115	2277	1098	2709	1541
1	2	1	2115	2276	1097	2707	1538
1	2	0	2114	2275	1098	2709	1540
1	3	0	2112	2272	1092	2705	1536
0	0	1	2116	2277	1096	2701	1534
1	0	2	2115	2277	1097	2708	1538
