# Supplementary material for: Assisting hand gesture classification and rehabilitation assessment via sEMG and finger motion data
Source: Front Bioeng Biotechnol. 2026 Jan 8;13:1751763. doi: 10.3389/fbioe.2025.1751763 (PMC12823985; doi:10.3389/fbioe.2025.1751763)
Supplement: Supplementary file 1 [file DataSheet1.zip › dataset/function 0/3/0/9.csv]

channel_2	channel_3	channel_6	pinky	ring finger	middle finger	forefinger	thumb
0	1	0	2107	2265	1089	2702	1533
1	3	2	2113	2275	1098	2707	1539
0	0	0	2111	2274	1093	2706	1538
1	4	0	2111	2273	1094	2705	1538
1	2	2	2111	2273	1096	2705	1538
0	1	0	2112	2270	1091	2700	1534
1	0	2	2114	2273	1095	2707	1539
1	1	2	2108	2269	1094	2705	1538
0	2	0	2113	2274	1097	2707	1538
0	0	0	2106	2270	1094	2705	1538
0	0	0	2112	2276	1093	2705	1536
1	0	1	2114	2268	1094	2674	1538
1	0	1	2106	2260	1091	2665	1535
0	0	0	2113	2266	1091	2667	1533
0	1	0	2112	2267	1095	2672	1536
0	1	0	2109	2264	1095	2673	1536
2	0	0	2113	2266	1093	2673	1536
2	0	0	2110	2259	1090	2665	1528
0	0	0	2113	2266	1093	2673	1539
0	0	1	2112	2266	1094	2674	1538
0	1	0	2113	2266	1091	2673	1537
0	1	1	2112	2263	1092	2673	1534
0	1	0	2111	2263	1093	2669	1529
2	3	1	2113	2265	1092	2667	1531
0	1	0	2113	2267	1094	2672	1537
0	0	2	2113	2266	1093	2673	1534
0	0	0	2113	2265	1095	2670	1535
2	0	4	2108	2262	1090	2669	1533
0	0	0	2113	2267	1095	2674	1530
0	0	0	2113	2266	1095	2673	1537
0	2	0	2111	2260	1089	2670	1534
0	0	1	2113	2265	1099	2674	1535
2	0	0	2108	2261	1089	2666	1531
0	0	0	2113	2264	1094	2672	1536
3	0	4	2112	2265	1095	2675	1537
0	1	3	2115	2267	1092	2672	1535
0	1	1	2111	2265	1092	2673	1534
0	0	0	2107	2262	1092	2670	1532
1	0	5	2112	2266	1095	2673	1536
0	1	3	2112	2266	1094	2669	1536
0	3	2	2113	2267	1096	2674	1537
1	2	0	2112	2265	1094	2672	1536
1	2	1	2108	2261	1091	2669	1534
1	1	6	2114	2266	1093	2673	1530
1	2	0	2113	2265	1094	2672	1536
0	0	1	2112	2258	1087	2669	1533
0	2	0	2113	2266	1094	2673	1535
0	1	0	2109	2257	1089	2665	1526
1	1	0	2118	2266	1094	2674	1538
0	0	3	2113	2266	1095	2673	1536
0	0	3	2113	2266	1094	2672	1536
0	3	0	2111	2264	1092	2672	1534
1	1	0	2107	2261	1091	2670	1532
3	0	0	2111	2265	1095	2673	1536
1	3	0	2111	2266	1096	2674	1536
0	0	3	2113	2264	1094	2672	1536
0	0	2	2107	2257	1089	2666	1531
1	1	0	2113	2265	1096	2674	1538
1	3	0	2111	2265	1095	2673	1536
0	1	4	2113	2264	1093	2670	1536
0	2	0	2111	2261	1082	2668	1534
0	0	0	2113	2265	1093	2672	1536
0	0	2	2108	2259	1088	2666	1529
2	0	2	2113	2264	1095	2674	1538
0	1	3	2114	2269	1095	2673	1538
1	1	0	2113	2265	1093	2673	1535
1	2	3	2107	2258	1087	2664	1533
1	2	0	2114	2266	1093	2673	1536
0	0	0	2109	2264	1093	2673	1536
3	0	6	2112	2264	1093	2672	1536
1	2	2	2112	2264	1094	2672	1536
0	1	0	2107	2260	1086	2666	1529
1	2	2	2112	2265	1095	2675	1539
0	1	0	2114	2266	1095	2673	1535
1	0	5	2112	2265	1095	2672	1534
1	1	0	2110	2263	1092	2672	1535
1	4	2	2112	2263	1092	2672	1532
0	0	0	2114	2264	1093	2672	1536
0	0	1	2112	2265	1094	2673	1538
0	0	0	2114	2267	1094	2674	1537
2	0	0	2109	2259	1089	2663	1529
1	0	0	2111	2264	1093	2674	1534
0	0	2	2112	2264	1094	2672	1535
1	2	0	2112	2265	1093	2670	1532
0	1	2	2112	2265	1094	2668	1535
1	0	2	2111	2265	1096	2673	1536
0	2	0	2106	2260	1089	2665	1527
2	0	2	2112	2266	1093	2670	1536
1	2	0	2112	2264	1093	2673	1536
0	0	2	2110	2264	1095	2673	1537
3	0	2	2111	2263	1092	2672	1534
1	0	4	2112	2262	1091	2671	1535
0	0	1	2112	2264	1093	2671	1536
0	2	0	2110	2263	1093	2671	1536
0	1	0	2113	2265	1093	2672	1534
1	3	1	2105	2259	1085	2667	1529
0	0	0	2113	2266	1096	2673	1536
1	4	0	2112	2264	1092	2673	1534
0	3	2	2112	2264	1094	2671	1532
1	0	0	2112	2263	1095	2673	1535
0	0	2	2111	2261	1088	2666	1529
0	0	5	2110	2260	1088	2667	1531
0	1	0	2112	2265	1092	2672	1534
1	3	0	2112	2264	1092	2672	1534
1	0	1	2112	2265	1093	2675	1538
1	2	0	2107	2261	1094	2671	1536
1	1	0	2111	2262	1088	2671	1534
1	0	2	2111	2264	1093	2671	1536
1	2	0	2110	2263	1094	2671	1537
0	1	5	2113	2265	1094	2672	1536
0	0	2	2107	2253	1089	2663	1527
0	1	0	2112	2261	1093	2671	1533
2	0	0	2112	2264	1093	2672	1536
0	1	0	2111	2261	1094	2673	1532
0	0	0	2112	2265	1093	2675	1537
0	1	5	2112	2264	1087	2662	1530
3	0	1	2111	2264	1094	2673	1536
1	4	0	2112	2264	1094	2673	1535
0	0	0	2113	2264	1093	2673	1534
0	0	2	2112	2259	1094	2671	1536
1	1	4	2107	2260	1091	2671	1536
0	0	5	2111	2265	1086	2670	1534
0	0	0	2112	2264	1093	2672	1537
1	1	1	2108	2263	1095	2672	1536
1	1	2	2111	2264	1094	2672	1536
0	0	0	2105	2257	1088	2665	1529
2	1	0	2112	2263	1094	2671	1536
0	1	3	2113	2266	1095	2674	1538
3	0	0	2111	2263	1093	2673	1534
0	1	0	2111	2263	1094	2673	1536
1	1	0	2110	2263	1089	2668	1530
0	1	3	2111	2263	1095	2673	1539
1	4	0	2110	2263	1092	2672	1536
0	0	2	2111	2263	1094	2672	1535
0	1	3	2106	2259	1092	2673	1538
1	0	2	2113	2266	1096	2665	1533
1	2	0	2112	2264	1093	2672	1537
0	4	0	2111	2262	1093	2672	1536
0	0	0	2107	2261	1094	2671	1537
1	1	4	2112	2265	1097	2672	1538
0	0	2	2106	2257	1086	2664	1530
1	2	0	2111	2264	1092	2670	1536
0	0	6	2111	2262	1091	2672	1536
2	4	0	2110	2263	1094	2673	1537
1	3	0	2112	2264	1093	2672	1537
0	0	0	2111	2263	1087	2668	1529
1	1	5	2111	2263	1093	2673	1537
2	3	0	2112	2264	1093	2674	1537
2	0	0	2112	2263	1092	2671	1535
1	4	0	2108	2256	1090	2671	1534
0	0	2	2111	2263	1095	2663	1530
1	1	5	2112	2262	1094	2675	1538
1	0	1	2108	2257	1092	2671	1534
0	1	0	2112	2263	1095	2672	1537
0	0	0	2107	2256	1089	2668	1531
1	0	0	2105	2257	1088	2664	1527
1	1	0	2112	2264	1093	2672	1535
0	0	3	2112	2264	1093	2672	1536
0	1	6	2112	2263	1095	2673	1539
0	0	2	2112	2266	1095	2674	1536
0	0	6	2113	2266	1093	2673	1537
1	0	0	2111	2263	1093	2671	1536
2	2	4	2111	2263	1094	2674	1538
1	2	2	2112	2263	1095	2674	1537
0	1	1	2105	2256	1086	2665	1527
0	0	2	2111	2264	1094	2673	1535
0	0	0	2110	2263	1095	2673	1536
0	0	2	2111	2263	1094	2670	1536
0	0	0	2109	2261	1093	2671	1536
1	2	0	2110	2262	1095	2675	1533
0	0	0	2111	2264	1093	2673	1536
0	0	1	2110	2262	1093	2671	1535
1	2	2	2112	2263	1093	2672	1534
0	0	0	2106	2256	1088	2666	1531
0	0	0	2112	2265	1094	2673	1536
2	2	0	2112	2264	1092	2672	1536
0	0	2	2110	2265	1090	2667	1534
0	0	0	2110	2261	1095	2672	1536
0	0	1	2110	2258	1089	2668	1531
1	1	4	2107	2256	1087	2664	1531
2	3	0	2112	2266	1095	2673	1535
1	0	0	2112	2264	1093	2672	1535
0	1	3	2111	2263	1094	2663	1536
0	0	5	2108	2260	1094	2671	1535
0	1	1	2110	2260	1092	2670	1535
1	0	0	2110	2262	1092	2672	1535
1	1	2	2109	2263	1096	2674	1539
1	2	5	2113	2265	1095	2671	1537
1	1	1	2106	2254	1091	2663	1529
2	0	0	2110	2263	1094	2672	1536
2	1	0	2112	2263	1095	2672	1536
0	0	2	2111	2263	1087	2667	1532
1	1	5	2111	2264	1094	2673	1538
1	0	0	2107	2258	1086	2665	1530
0	0	2	2110	2263	1094	2671	1536
0	0	2	2110	2262	1094	2671	1536
0	0	3	2111	2262	1092	2671	1535
0	0	2	2112	2263	1093	2673	1536
0	1	5	2108	2261	1094	2671	1537
3	0	0	2108	2259	1092	2670	1532
0	1	2	2111	2263	1094	2674	1538
0	1	0	2112	2265	1095	2673	1535
1	3	0	2112	2264	1093	2673	1535
0	1	3	2105	2253	1088	2665	1531
1	3	0	2110	2262	1095	2672	1535
0	1	0	2111	2263	1094	2673	1536
0	0	4	2111	2263	1094	2666	1532
1	1	0	2110	2262	1097	2675	1538
0	0	2	2111	2259	1089	2666	1529
0	0	0	2110	2263	1092	2672	1536
0	0	0	2110	2263	1094	2672	1534
0	0	0	2112	2263	1092	2672	1533
0	0	2	2105	2260	1092	2670	1534
0	0	2	2110	2264	1090	2672	1537
1	1	2	2112	2262	1094	2671	1536
1	2	1	2112	2263	1094	2673	1535
0	0	0	2108	2259	1092	2671	1535
0	0	0	2110	2262	1093	2671	1535
0	0	0	2106	2257	1090	2666	1529
0	0	1	2110	2263	1092	2671	1534
2	0	0	2111	2262	1094	2671	1537
1	2	0	2110	2262	1093	2671	1532
0	0	3	2109	2261	1094	2672	1536
1	2	0	2109	2260	1090	2663	1531
1	2	0	2110	2264	1095	2675	1538
0	0	3	2113	2263	1095	2672	1536
0	0	1	2109	2261	1093	2672	1536
1	2	0	2105	2254	1091	2670	1534
2	1	0	2110	2263	1085	2665	1532
0	0	2	2108	2263	1093	2672	1536
0	0	3	2105	2259	1092	2671	1538
0	1	0	2111	2266	1095	2672	1538
1	1	2	2106	2255	1085	2661	1530
1	3	0	2105	2254	1088	2666	1530
0	0	1	2110	2262	1090	2674	1534
0	1	0	2110	2263	1091	2671	1535
0	1	3	2111	2263	1091	2671	1531
0	0	2	2110	2270	1093	2671	1535
0	0	0	2108	2262	1090	2667	1532
1	0	0	2111	2264	1095	2673	1537
0	0	0	2110	2262	1094	2671	1536
0	1	2	2110	2262	1097	2672	1536
1	3	0	2106	2257	1090	2670	1535
1	1	0	2110	2263	1092	2661	1531
0	0	2	2111	2263	1095	2673	1539
0	1	2	2110	2257	1091	2669	1535
1	0	0	2111	2262	1094	2672	1536
1	1	3	2106	2257	1086	2665	1528
1	1	4	2111	2262	1094	2671	1536
0	0	1	2111	2262	1094	2672	1536
1	1	5	2111	2263	1093	2671	1537
3	0	0	2109	2262	1092	2670	1532
0	0	5	2110	2262	1093	2671	1537
0	0	3	2109	2263	1092	2667	1531
0	1	0	2111	2263	1093	2671	1534
0	0	2	2110	2263	1096	2673	1536
2	0	0	2107	2258	1089	2663	1529
0	0	1	2107	2257	1089	2665	1529
0	1	0	2111	2263	1093	2672	1534
0	0	6	2110	2262	1094	2671	1536
0	0	2	2110	2263	1093	2672	1538
0	0	1	2110	2264	1094	2672	1536
2	1	0	2110	2261	1092	2671	1533
1	1	2	2110	2263	1093	2671	1535
0	0	4	2110	2262	1093	2671	1536
0	0	0	2110	2264	1094	2674	1538
0	0	4	2105	2256	1087	2664	1533
1	0	4	2111	2260	1093	2673	1537
0	0	4	2110	2261	1093	2671	1536
0	2	0	2110	2263	1092	2670	1536
2	0	4	2110	2263	1095	2673	1537
0	0	2	2110	2255	1088	2667	1529
0	1	0	2110	2262	1094	2670	1538
0	0	4	2109	2263	1095	2671	1538
0	0	0	2112	2264	1094	2671	1536
0	2	0	2110	2263	1091	2671	1534
1	2	0	2113	2261	1093	2669	1535
1	0	1	2109	2260	1094	2671	1538
0	1	0	2112	2264	1096	2673	1537
2	0	2	2110	2262	1095	2671	1536
0	1	0	2110	2263	1094	2672	1536
1	0	1	2104	2254	1089	2663	1530
0	1	0	2110	2262	1095	2672	1539
0	0	1	2110	2262	1093	2671	1536
1	4	0	2110	2261	1093	2671	1537
0	4	2	2106	2258	1090	2665	1532
1	1	0	2111	2262	1093	2672	1535
1	4	2	2110	2259	1093	2670	1536
1	2	0	2109	2262	1089	2669	1534
0	0	0	2111	2264	1096	2671	1536
0	4	2	2107	2258	1088	2665	1529
1	2	0	2110	2262	1094	2671	1535
2	0	1	2110	2264	1096	2674	1538
0	1	0	2111	2263	1091	2669	1536
1	3	2	2110	2262	1090	2672	1536
0	0	0	2109	2261	1092	2670	1533
1	2	0	2108	2260	1091	2671	1530
0	3	0	2109	2261	1094	2671	1537
0	0	6	2110	2261	1092	2672	1538
1	1	1	2110	2263	1092	2671	1536
0	2	3	2103	2256	1088	2664	1531
0	1	0	2109	2263	1096	2673	1538
0	0	0	2110	2263	1092	2670	1534
2	0	1	2110	2263	1091	2668	1535
0	0	1	2109	2262	1094	2670	1536
0	1	0	2108	2258	1088	2667	1532
2	0	0	2112	2263	1095	2671	1535
1	0	5	2110	2262	1093	2671	1536
1	3	3	2111	2261	1095	2671	1534
0	1	0	2107	2260	1090	2669	1536
0	1	0	2108	2261	1092	2671	1534
0	0	6	2110	2259	1092	2672	1535
0	4	0	2108	2260	1093	2670	1537
1	1	0	2108	2264	1094	2674	1537
0	0	0	2112	2263	1094	2672	1536
0	1	0	2104	2256	1089	2666	1530
0	1	1	2110	2267	1093	2671	1534
0	0	3	2110	2263	1091	2667	1534
0	0	5	2111	2262	1094	2668	1533
1	0	2	2109	2262	1093	2674	1538
0	0	1	2110	2258	1089	2666	1530
0	0	5	2110	2262	1093	2669	1536
3	0	0	2109	2261	1091	2671	1537
3	0	0	2110	2262	1094	2669	1536
0	1	4	2107	2261	1094	2671	1538
1	1	0	2108	2261	1092	2671	1536
1	4	0	2107	2258	1090	2670	1535
2	0	0	2107	2261	1093	2670	1536
0	0	0	2109	2261	1092	2670	1534
2	0	2	2110	2262	1091	2671	1535
2	0	1	2104	2257	1089	2668	1531
0	1	0	2111	2263	1093	2672	1537
2	0	0	2111	2263	1095	2666	1534
0	0	0	2110	2262	1093	2672	1533
0	1	0	2110	2261	1092	2671	1536
0	3	0	2110	2260	1090	2666	1531
0	1	0	2110	2262	1094	2672	1539
3	0	0	2112	2264	1096	2673	1537
1	0	2	2112	2263	1092	2672	1536
1	3	1	2106	2253	1089	2669	1534
0	1	0	2110	2261	1093	2668	1534
0	0	0	2106	2256	1091	2668	1536
1	4	2	2107	2261	1092	2673	1538
1	1	4	2112	2263	1094	2671	1536
3	0	2	2105	2255	1087	2665	1528
0	1	0	2109	2262	1094	2671	1534
0	0	3	2111	2262	1094	2671	1536
0	0	1	2110	2262	1095	2663	1531
0	1	0	2111	2262	1094	2671	1533
3	0	2	2110	2262	1093	2672	1538
1	3	1	2111	2263	1089	2670	1533
0	0	3	2111	2263	1093	2671	1535
0	2	0	2110	2263	1095	2674	1537
0	0	7	2111	2263	1094	2670	1536
0	0	1	2105	2254	1087	2664	1529
1	4	0	2109	2261	1092	2671	1534
0	0	0	2111	2262	1094	2671	1534
0	0	4	2111	2264	1096	2671	1537
0	0	2	2111	2261	1094	2671	1536
1	1	2	2109	2262	1092	2665	1533
3	0	4	2111	2262	1093	2670	1533
0	2	2	2110	2262	1095	2670	1536
1	3	0	2109	2263	1094	2670	1536
1	2	2	2104	2255	1088	2671	1537
0	0	0	2112	2263	1094	2671	1536
0	0	0	2109	2261	1093	2670	1534
2	0	3	2111	2262	1093	2671	1534
1	1	0	2110	2259	1093	2670	1534
2	0	3	2107	2257	1088	2663	1529
1	2	0	2111	2260	1094	2672	1536
0	2	2	2111	2264	1095	2673	1537
0	0	3	2110	2263	1095	2671	1536
0	1	0	2110	2263	1093	2671	1536
2	0	2	2108	2260	1093	2670	1536
1	1	0	2110	2262	1089	2666	1529
0	0	0	2109	2263	1093	2673	1536
0	0	4	2111	2263	1094	2669	1534
1	0	2	2109	2261	1094	2671	1536
2	0	4	2105	2256	1097	2667	1534
2	0	2	2108	2261	1093	2673	1536
1	1	0	2109	2260	1091	2671	1536
0	0	2	2114	2264	1094	2672	1536
0	0	0	2108	2264	1093	2671	1536
1	0	2	2105	2255	1087	2662	1530
0	3	1	2106	2261	1093	2670	1535
0	1	0	2110	2262	1093	2671	1536
0	1	0	2109	2260	1094	2673	1537
1	1	0	2109	2263	1095	2673	1536
0	1	0	2110	2261	1091	2671	1532
1	1	0	2109	2261	1094	2669	1536
2	0	2	2110	2262	1092	2671	1533
0	0	0	2110	2261	1092	2672	1535
0	0	2	2111	2262	1095	2672	1534
2	0	0	2106	2257	1083	2667	1535
1	0	6	2109	2261	1094	2671	1536
0	0	0	2108	2258	1087	2664	1533
2	0	3	2110	2262	1097	2672	1537
0	1	0	2110	2263	1094	2671	1537
1	3	2	2106	2259	1090	2665	1529
1	0	1	2109	2262	1095	2671	1536
0	0	4	2109	2262	1092	2670	1535
0	0	5	2110	2263	1095	2674	1538
0	0	0	2110	2261	1093	2671	1534
1	1	1	2109	2262	1094	2671	1533
2	0	4	2107	2260	1094	2670	1536
0	0	0	2109	2261	1091	2671	1536
0	0	6	2109	2261	1092	2671	1536
0	0	0	2109	2261	1094	2670	1535
0	1	0	2105	2255	1090	2666	1532
0	0	4	2110	2261	1093	2671	1535
2	0	3	2111	2259	1093	2666	1531
1	3	0	2109	2262	1094	2672	1536
2	0	3	2109	2261	1094	2671	1538
2	0	0	2106	2257	1087	2664	1531
0	1	0	2109	2262	1095	2673	1539
0	2	0	2111	2262	1094	2670	1536
0	2	0	2110	2261	1093	2672	1535
0	0	5	2108	2260	1093	2671	1535
1	1	0	2110	2261	1094	2670	1537
0	1	0	2107	2261	1094	2671	1536
1	4	2	2111	2263	1093	2671	1535
1	1	5	2110	2262	1095	2671	1536
0	0	0	2105	2253	1089	2664	1529
3	0	0	2109	2261	1094	2671	1536
0	0	4	2109	2262	1092	2667	1533
1	4	0	2109	2257	1089	2663	1527
0	1	2	2110	2261	1095	2671	1536
0	0	5	2110	2261	1095	2668	1536
0	0	6	2106	2258	1090	2668	1531
0	0	0	2110	2263	1093	2671	1537
1	3	0	2110	2261	1091	2673	1535
1	1	0	2109	2261	1092	2671	1534
0	0	0	2107	2260	1093	2671	1533
0	0	0	2111	2265	1094	2671	1538
2	0	2	2097	2257	1092	2675	1535
1	1	0	2109	2259	1093	2671	1536
2	0	2	2109	2261	1093	2672	1536
2	0	2	2105	2257	1089	2669	1531
1	3	0	2110	2261	1093	2673	1537
0	0	0	2110	2262	1092	2662	1533
1	3	2	2110	2262	1093	2671	1536
0	0	2	2109	2261	1094	2670	1538
0	0	0	2109	2257	1089	2666	1528
1	2	1	2107	2259	1090	2666	1530
2	0	3	2109	2261	1094	2670	1536
2	0	2	2109	2262	1094	2671	1535
0	0	0	2109	2261	1093	2669	1536
0	1	3	2106	2260	1092	2670	1534
1	3	1	2109	2261	1091	2670	1534
0	1	0	2109	2260	1093	2670	1536
1	2	0	2108	2260	1092	2671	1535
2	0	2	2108	2260	1094	2670	1536
0	1	0	2108	2259	1087	2665	1530
1	3	2	2109	2262	1095	2672	1536
1	0	4	2109	2262	1093	2670	1536
1	0	5	2109	2261	1092	2670	1534
0	0	6	2103	2256	1091	2668	1536
0	1	0	2109	2260	1093	2670	1535
1	3	0	2108	2259	1093	2669	1536
0	0	0	2109	2262	1094	2672	1537
2	0	3	2108	2261	1093	2670	1536
1	3	1	2101	2256	1086	2663	1527
0	1	2	2108	2260	1093	2669	1536
0	0	0	2108	2261	1093	2671	1534
0	0	0	2110	2261	1092	2671	1536
3	0	2	2108	2260	1092	2670	1534
0	1	0	2108	2260	1088	2664	1529
0	1	0	2108	2257	1085	2665	1529
0	0	2	2107	2261	1091	2670	1534
0	2	0	2108	2260	1093	2671	1538
0	0	4	2111	2263	1095	2673	1537
1	2	0	2103	2256	1089	2669	1537
1	4	1	2109	2262	1093	2671	1535
0	0	5	2107	2259	1092	2669	1536
1	2	2	2108	2262	1092	2670	1534
0	1	0	2108	2260	1093	2667	1536
0	0	6	2105	2254	1089	2666	1532
0	0	0	2110	2263	1095	2671	1536
1	2	0	2108	2262	1092	2671	1536
0	0	0	2109	2262	1092	2671	1534
1	0	2	2107	2261	1093	2670	1536
1	2	2	2109	2261	1092	2667	1530
0	0	2	2108	2262	1094	2670	1536
1	1	0	2108	2260	1093	2671	1536
1	0	1	2108	2261	1093	2671	1535
0	2	3	2108	2260	1093	2669	1536
0	1	2	2105	2255	1089	2668	1533
2	0	5	2108	2260	1093	2671	1536
1	0	3	2105	2260	1091	2671	1535
0	0	0	2110	2262	1092	2671	1536
2	0	0	2108	2261	1091	2671	1534
0	1	0	2105	2256	1088	2667	1530
2	0	1	2110	2263	1093	2671	1536
0	0	0	2108	2260	1093	2670	1536
0	0	0	2108	2259	1090	2671	1535
1	0	0	2108	2260	1094	2670	1534
0	0	0	2108	2260	1093	2669	1530
1	3	1	2107	2258	1092	2671	1527
1	3	0	2108	2260	1094	2671	1535
2	0	2	2106	2260	1094	2671	1538
0	0	2	2106	2258	1090	2665	1531
3	0	6	2108	2261	1092	2671	1535
0	0	0	2109	2257	1090	2666	1531
3	0	2	2107	2256	1090	2666	1535
0	0	2	2108	2262	1094	2671	1536
3	3	0	2108	2261	1093	2671	1536
2	0	1	2105	2254	1092	2665	1530
0	1	6	2106	2261	1092	2670	1538
0	1	0	2110	2263	1093	2672	1537
1	3	0	2109	2262	1094	2671	1535
0	1	0	2108	2260	1093	2669	1536
0	1	0	2109	2259	1095	2671	1530
0	0	2	2106	2260	1092	2671	1536
1	2	0	2108	2261	1093	2671	1535
0	0	2	2109	2262	1094	2674	1537
0	0	5	2107	2258	1090	2665	1532
0	0	5	2110	2262	1093	2671	1534
0	0	5	2107	2260	1087	2667	1527
1	1	0	2106	2261	1093	2671	1536
0	2	2	2108	2262	1093	2671	1532
0	0	0	2107	2257	1089	2664	1531
1	0	1	2105	2258	1088	2665	1529
1	0	2	2107	2261	1093	2672	1536
1	2	1	2110	2263	1093	2672	1534
0	1	0	2109	2263	1092	2671	1536
0	0	2	2106	2260	1092	2670	1536
0	2	6	2109	2261	1093	2671	1538
2	0	2	2105	2260	1091	2670	1536
0	2	0	2108	2261	1093	2671	1535
0	2	0	2107	2261	1091	2670	1536
1	2	0	2102	2253	1088	2666	1530
0	0	5	2108	2261	1093	2672	1536
0	1	3	2109	2264	1090	2664	1532
0	0	2	2107	2262	1094	2670	1537
0	0	3	2107	2262	1093	2670	1536
0	0	6	2108	2257	1088	2665	1531
0	0	0	2108	2261	1093	2671	1534
2	0	1	2108	2260	1092	2671	1536
1	1	0	2108	2262	1094	2672	1537
0	0	1	2108	2261	1094	2671	1535
0	1	0	2106	2260	1092	2671	1536
1	4	0	2110	2262	1094	2671	1537
0	0	0	2099	2256	1088	2670	1535
2	0	1	2108	2261	1093	2670	1536
0	0	0	2108	2261	1090	2665	1529
0	0	0	2109	2260	1093	2668	1531
2	0	0	2109	2261	1093	2671	1536
0	0	0	2108	2262	1093	2671	1536
0	0	1	2107	2261	1091	2672	1535
1	1	2	2100	2253	1091	2669	1535
2	0	0	2107	2261	1095	2673	1537
2	0	4	2108	2262	1093	2670	1536
0	1	0	2107	2261	1092	2670	1537
0	0	0	2107	2260	1093	2671	1536
0	2	2	2103	2256	1088	2665	1533
0	0	0	2108	2261	1098	2671	1533
0	1	2	2106	2261	1092	2671	1536
1	4	3	2107	2261	1093	2671	1536
0	0	1	2107	2258	1092	2671	1535
1	4	0	2109	2262	1094	2668	1533
3	0	0	2104	2261	1093	2670	1534
1	0	0	2107	2261	1092	2670	1535
0	0	0	2108	2261	1092	2671	1536
2	0	0	2108	2263	1094	2672	1535
0	4	3	2104	2256	1090	2667	1534
1	3	2	2109	2261	1092	2671	1535
0	1	0	2103	2260	1093	2669	1535
0	1	0	2109	2260	1094	2670	1546
1	2	0	2107	2261	1092	2670	1537
0	0	0	2105	2257	1089	2665	1530
1	4	0	2108	2260	1105	2671	1535
0	0	2	2108	2261	1094	2670	1536
1	2	0	2108	2261	1092	2669	1536
1	2	0	2106	2260	1093	2670	1536
1	4	0	2107	2261	1093	2666	1532
1	0	3	2106	2260	1093	2669	1535
0	1	0	2107	2260	1092	2673	1538
1	0	0	2108	2261	1092	2671	1535
0	1	0	2104	2255	1088	2665	1533
1	0	2	2108	2261	1092	2671	1536
0	0	0	2108	2258	1090	2667	1532
