# Supplementary material for: Assisting hand gesture classification and rehabilitation assessment via sEMG and finger motion data
Source: Front Bioeng Biotechnol. 2026 Jan 8;13:1751763. doi: 10.3389/fbioe.2025.1751763 (PMC12823985; doi:10.3389/fbioe.2025.1751763)
Supplement: Supplementary file 1 [file DataSheet1.zip › dataset/function 0/3/1/0.csv]

channel_2	channel_3	channel_6	pinky	ring finger	middle finger	forefinger	thumb
1	0	5	2152	2255	1081	2112	1555
0	1	0	2150	2251	1087	2115	1557
0	1	0	2150	2253	1087	2116	1557
0	1	0	2144	2242	1077	2104	1549
1	0	1	2150	2251	1086	2117	1559
1	1	0	2150	2251	1081	2116	1557
0	0	1	2150	2251	1087	2116	1556
0	0	2	2146	2242	1083	2140	1557
0	4	0	2148	2244	1084	2140	1558
1	2	0	2146	2241	1084	2139	1557
1	3	0	2144	2238	1078	2133	1550
0	0	0	2146	2242	1085	2141	1559
0	0	2	2145	2234	1085	2139	1556
1	2	0	2148	2243	1084	2140	1555
0	0	2	2142	2237	1085	2136	1556
0	1	0	2146	2242	1076	2135	1554
0	3	0	2145	2241	1083	2139	1555
0	0	2	2146	2241	1085	2141	1558
2	0	0	2147	2242	1083	2140	1555
0	1	2	2139	2235	1080	2132	1549
0	0	1	2146	2242	1085	2141	1556
1	2	4	2146	2240	1084	2138	1558
0	0	1	2148	2243	1086	2140	1557
0	0	2	2145	2242	1083	2139	1557
1	2	0	2146	2240	1078	2135	1549
0	1	3	2147	2241	1086	2138	1557
2	0	0	2146	2240	1074	2138	1555
0	0	1	2143	2228	1080	2136	1556
1	0	0	2146	2240	1085	2139	1559
1	0	0	2142	2240	1078	2139	1557
0	0	1	2147	2242	1077	2130	1554
1	0	1	2146	2241	1085	2139	1557
0	1	2	2144	2239	1085	2141	1558
1	2	0	2146	2241	1084	2140	1557
1	0	1	2145	2236	1080	2134	1554
1	2	0	2149	2244	1087	2140	1557
0	1	3	2148	2242	1084	2140	1556
0	0	0	2144	2243	1084	2141	1555
1	3	1	2140	2239	1083	2140	1555
0	0	2	2147	2241	1084	2139	1556
1	2	0	2146	2243	1085	2140	1557
0	2	0	2148	2243	1088	2142	1559
0	1	2	2149	2243	1086	2141	1550
0	1	2	2141	2234	1079	2134	1550
0	0	2	2146	2242	1085	2141	1556
0	0	0	2145	2241	1086	2141	1556
2	1	0	2146	2241	1083	2140	1557
0	0	1	2146	2240	1087	2142	1558
0	0	1	2148	2240	1080	2135	1549
0	0	1	2147	2241	1086	2139	1557
1	1	0	2146	2239	1084	2139	1556
0	0	7	2145	2241	1083	2140	1558
0	0	0	2147	2242	1084	2141	1556
0	0	1	2141	2238	1084	2139	1556
0	0	3	2148	2243	1083	2141	1559
1	0	1	2147	2244	1088	2141	1558
0	0	6	2149	2243	1086	2142	1557
0	1	5	2146	2242	1084	2145	1557
0	1	6	2141	2232	1079	2132	1552
0	0	2	2147	2242	1085	2140	1558
0	0	0	2146	2241	1084	2140	1557
1	4	0	2147	2242	1086	2144	1561
3	0	1	2147	2241	1086	2141	1557
0	0	0	2146	2239	1079	2134	1548
1	2	0	2146	2241	1085	2136	1556
0	0	5	2146	2229	1082	2139	1555
0	0	0	2147	2239	1086	2140	1557
0	1	0	2141	2234	1082	2139	1557
0	0	2	2148	2241	1083	2134	1554
0	0	1	2146	2240	1080	2139	1557
0	0	0	2147	2241	1084	2141	1555
1	1	0	2146	2241	1085	2137	1556
0	2	0	2146	2241	1085	2142	1559
0	0	2	2138	2234	1078	2134	1553
0	0	2	2146	2242	1084	2141	1556
0	0	3	2146	2241	1085	2139	1557
0	0	2	2146	2242	1085	2141	1559
0	0	2	2148	2246	1087	2143	1556
2	2	0	2147	2241	1081	2136	1554
1	2	0	2146	2242	1085	2139	1557
0	0	1	2146	2236	1082	2139	1556
0	0	5	2147	2242	1084	2141	1555
1	4	0	2142	2235	1082	2141	1555
0	1	4	2146	2241	1085	2140	1557
1	1	4	2148	2244	1086	2142	1556
0	1	3	2147	2242	1084	2140	1556
0	1	0	2145	2241	1087	2141	1556
0	0	2	2147	2241	1086	2139	1557
0	0	2	2141	2235	1078	2133	1553
1	1	2	2145	2241	1084	2140	1556
0	0	0	2147	2243	1088	2142	1557
0	0	0	2146	2242	1085	2142	1556
1	2	4	2146	2241	1085	2141	1556
0	0	1	2145	2239	1080	2135	1548
1	1	3	2146	2241	1087	2143	1558
0	0	0	2147	2237	1082	2140	1555
0	0	0	2147	2241	1085	2140	1556
2	4	1	2141	2235	1083	2138	1556
0	0	0	2146	2242	1083	2130	1553
0	0	0	2146	2240	1084	2140	1557
1	1	0	2147	2242	1087	2143	1561
0	1	1	2149	2244	1087	2141	1557
1	2	2	2140	2233	1081	2135	1552
2	1	2	2146	2241	1086	2141	1555
1	3	5	2145	2241	1082	2141	1555
0	1	2	2146	2240	1085	2141	1556
0	0	0	2146	2241	1084	2140	1557
0	0	6	2144	2240	1085	2141	1555
2	0	0	2145	2237	1081	2136	1551
1	3	0	2146	2241	1085	2141	1556
0	0	0	2144	2235	1082	2139	1556
0	1	0	2146	2242	1084	2140	1556
1	2	5	2142	2238	1085	2138	1556
0	0	0	2146	2240	1080	2137	1555
0	0	0	2147	2242	1086	2140	1556
0	0	0	2142	2241	1085	2141	1556
2	3	0	2146	2239	1086	2141	1556
2	2	5	2141	2234	1080	2136	1553
0	0	0	2147	2243	1087	2140	1556
2	3	0	2146	2240	1086	2141	1556
0	0	4	2148	2241	1085	2140	1557
1	2	0	2145	2241	1084	2140	1557
0	0	4	2145	2241	1074	2136	1551
0	0	3	2145	2236	1080	2135	1550
1	1	0	2146	2241	1086	2141	1556
0	0	6	2143	2231	1081	2139	1555
0	1	1	2146	2243	1087	2142	1565
1	2	1	2142	2237	1081	2139	1555
1	2	0	2146	2241	1085	2140	1558
0	1	0	2149	2243	1085	2142	1557
0	2	1	2148	2241	1084	2141	1556
0	1	0	2145	2241	1082	2140	1557
0	1	0	2144	2236	1081	2133	1547
2	0	3	2146	2241	1085	2139	1557
2	0	0	2146	2241	1085	2141	1558
0	0	0	2148	2245	1085	2140	1557
0	4	6	2141	2238	1084	2140	1557
1	0	0	2147	2241	1086	2140	1557
1	0	0	2146	2240	1085	2142	1558
1	4	6	2147	2242	1084	2140	1556
1	0	5	2145	2242	1086	2141	1557
0	1	0	2142	2233	1075	2134	1550
0	1	0	2146	2241	1086	2141	1557
1	2	2	2146	2242	1088	2141	1557
0	3	3	2146	2240	1085	2141	1557
0	1	0	2146	2241	1084	2140	1557
0	0	5	2146	2238	1083	2134	1549
0	0	0	2144	2236	1079	2135	1551
0	1	0	2145	2241	1085	2140	1557
0	0	0	2145	2240	1083	2139	1555
0	4	4	2146	2240	1085	2142	1556
0	1	0	2140	2238	1083	2140	1558
0	0	1	2146	2242	1084	2140	1557
0	0	4	2146	2241	1085	2141	1557
1	1	0	2146	2242	1085	2140	1557
0	0	0	2146	2240	1084	2141	1555
0	0	1	2140	2233	1079	2133	1552
2	0	0	2147	2243	1086	2142	1556
0	0	4	2146	2241	1084	2140	1556
1	0	4	2146	2242	1078	2141	1555
1	4	3	2146	2240	1083	2140	1555
1	0	0	2145	2238	1082	2136	1550
0	0	0	2148	2242	1085	2141	1556
0	0	4	2146	2239	1083	2139	1556
0	0	0	2146	2242	1084	2140	1557
0	3	2	2146	2240	1084	2141	1555
0	0	2	2142	2238	1084	2141	1556
0	3	1	2146	2241	1080	2139	1555
1	3	0	2146	2241	1084	2143	1559
0	0	1	2148	2244	1087	2143	1558
0	0	0	2145	2242	1085	2142	1556
0	0	0	2141	2234	1080	2135	1550
0	0	3	2146	2240	1086	2141	1555
2	0	6	2146	2241	1085	2141	1556
3	0	1	2146	2240	1085	2141	1556
3	0	2	2146	2240	1086	2142	1558
0	1	0	2146	2242	1084	2136	1550
0	0	4	2147	2242	1084	2141	1557
0	1	0	2145	2241	1080	2138	1555
0	0	2	2146	2240	1085	2142	1556
0	0	2	2144	2236	1081	2140	1555
2	0	0	2146	2241	1084	2136	1548
0	0	2	2146	2241	1086	2141	1557
2	0	0	2146	2241	1084	2141	1554
0	0	0	2142	2241	1085	2142	1557
1	3	0	2146	2240	1084	2141	1556
0	1	1	2142	2234	1080	2135	1551
0	0	4	2148	2242	1085	2141	1556
0	1	6	2147	2241	1085	2140	1554
0	2	6	2146	2241	1084	2141	1557
0	0	0	2146	2241	1084	2142	1554
0	0	1	2145	2240	1081	2133	1551
1	0	2	2147	2241	1087	2144	1558
0	2	0	2148	2240	1079	2140	1556
1	0	2	2147	2242	1084	2141	1556
0	2	2	2143	2235	1080	2139	1555
1	4	0	2146	2240	1085	2131	1552
1	0	3	2146	2241	1083	2141	1554
1	0	3	2146	2240	1086	2142	1557
0	1	2	2146	2241	1085	2140	1554
3	0	4	2141	2236	1080	2132	1550
1	2	0	2140	2234	1079	2134	1550
0	0	1	2146	2242	1084	2141	1556
1	2	0	2147	2240	1084	2143	1558
1	0	0	2147	2241	1083	2141	1556
1	0	0	2145	2241	1085	2141	1557
2	0	0	2145	2240	1082	2135	1549
1	0	2	2146	2241	1085	2140	1555
1	0	3	2146	2235	1079	2138	1556
2	0	3	2146	2243	1086	2143	1558
0	1	0	2142	2237	1084	2140	1555
0	0	0	2146	2241	1086	2132	1553
0	1	0	2145	2240	1085	2141	1557
2	0	5	2144	2239	1083	2141	1557
1	0	2	2147	2242	1084	2140	1557
1	1	0	2140	2234	1080	2136	1552
0	2	0	2148	2242	1086	2141	1557
3	0	2	2147	2241	1085	2140	1557
1	4	1	2146	2241	1084	2141	1560
1	1	6	2147	2242	1084	2141	1556
0	0	0	2146	2243	1084	2143	1557
0	0	2	2145	2239	1082	2131	1552
2	3	0	2146	2242	1084	2141	1556
0	0	0	2146	2236	1079	2138	1556
1	0	3	2143	2236	1079	2135	1552
1	0	0	2141	2235	1079	2133	1550
1	3	2	2147	2241	1085	2142	1558
0	2	0	2148	2242	1086	2142	1555
1	2	1	2146	2242	1084	2142	1557
0	0	0	2146	2241	1083	2141	1556
2	0	0	2146	2239	1081	2135	1550
0	0	0	2146	2243	1087	2143	1557
1	1	1	2147	2241	1083	2141	1556
1	1	0	2146	2238	1084	2141	1557
1	1	4	2142	2235	1083	2139	1554
0	0	3	2146	2242	1083	2142	1557
1	3	2	2148	2245	1085	2143	1557
0	1	5	2147	2241	1084	2139	1557
1	2	0	2147	2241	1085	2140	1554
0	1	0	2140	2236	1078	2135	1550
0	0	1	2147	2241	1085	2140	1555
1	4	0	2146	2239	1083	2141	1558
1	1	3	2147	2243	1087	2144	1556
1	1	0	2147	2241	1084	2142	1555
1	3	0	2147	2241	1084	2142	1557
0	0	1	2144	2240	1081	2138	1551
0	1	0	2147	2243	1085	2141	1557
0	0	3	2145	2241	1086	2141	1556
0	1	0	2147	2243	1086	2142	1556
0	1	0	2143	2238	1085	2145	1559
0	0	2	2149	2242	1084	2142	1556
0	0	0	2147	2242	1085	2141	1557
1	2	0	2146	2243	1087	2142	1557
0	0	2	2147	2242	1084	2142	1555
2	0	0	2143	2232	1080	2135	1552
0	1	2	2147	2241	1085	2142	1556
1	0	0	2146	2241	1088	2144	1559
0	0	2	2149	2245	1087	2142	1557
0	0	4	2146	2242	1084	2142	1556
0	1	3	2146	2242	1080	2139	1549
2	1	0	2146	2242	1084	2143	1557
1	2	0	2149	2243	1087	2143	1558
1	3	0	2146	2237	1084	2141	1558
2	0	3	2146	2242	1085	2140	1558
2	0	2	2142	2238	1083	2141	1557
1	3	0	2148	2242	1082	2140	1556
1	3	3	2147	2243	1090	2145	1558
0	0	0	2147	2241	1084	2143	1557
0	0	2	2147	2242	1086	2143	1558
0	0	1	2141	2235	1079	2136	1551
1	3	0	2147	2242	1086	2144	1558
1	2	0	2147	2242	1084	2141	1557
0	0	0	2147	2242	1084	2142	1556
0	0	3	2145	2241	1085	2141	1557
1	3	0	2145	2240	1081	2137	1550
2	0	1	2147	2243	1085	2143	1557
1	1	0	2147	2239	1078	2139	1555
0	1	0	2147	2241	1086	2141	1556
0	1	0	2141	2235	1080	2140	1556
0	0	1	2144	2241	1084	2142	1557
0	0	1	2146	2241	1082	2139	1556
1	1	0	2147	2241	1086	2142	1557
2	0	2	2146	2242	1085	2142	1556
1	1	6	2146	2241	1084	2143	1558
0	1	0	2141	2237	1078	2139	1553
0	0	0	2146	2241	1085	2141	1557
0	0	5	2146	2241	1084	2142	1556
0	0	0	2145	2241	1083	2141	1555
1	1	1	2145	2240	1083	2142	1558
1	1	0	2147	2242	1082	2137	1551
0	0	4	2145	2241	1081	2141	1555
0	0	3	2146	2237	1082	2139	1555
0	0	1	2146	2241	1086	2143	1556
1	2	0	2141	2235	1082	2139	1556
0	0	0	2145	2243	1083	2138	1555
1	3	0	2147	2241	1084	2140	1557
2	0	0	2146	2241	1086	2139	1556
0	0	0	2148	2244	1085	2143	1557
1	1	2	2147	2241	1087	2141	1556
0	0	4	2139	2235	1079	2138	1551
1	2	0	2146	2242	1086	2142	1556
0	0	0	2147	2242	1084	2140	1557
2	0	1	2146	2241	1085	2142	1556
0	0	3	2145	2243	1083	2145	1556
0	1	0	2147	2241	1084	2137	1552
0	1	0	2146	2242	1085	2143	1557
0	1	0	2146	2235	1077	2138	1554
0	2	7	2145	2241	1085	2142	1558
2	0	2	2142	2230	1083	2143	1556
0	2	0	2147	2241	1086	2134	1552
0	0	0	2146	2241	1084	2143	1556
0	0	5	2146	2241	1085	2139	1557
1	2	0	2146	2241	1084	2143	1558
0	1	0	2143	2237	1078	2138	1551
0	1	0	2145	2237	1085	2142	1553
1	0	1	2147	2241	1086	2142	1556
2	0	0	2145	2238	1085	2142	1557
1	0	2	2147	2240	1085	2142	1556
0	0	6	2145	2240	1086	2142	1557
0	0	0	2146	2240	1082	2136	1552
0	0	3	2147	2242	1085	2143	1557
1	2	0	2146	2240	1087	2141	1557
0	0	6	2147	2244	1088	2145	1557
1	4	0	2143	2234	1081	2133	1551
0	0	1	2146	2241	1084	2143	1555
0	1	5	2146	2241	1084	2141	1557
0	0	5	2147	2242	1087	2143	1555
0	0	2	2146	2241	1084	2142	1557
0	3	0	2145	2239	1083	2140	1552
0	0	2	2148	2243	1085	2142	1556
0	1	0	2146	2241	1085	2142	1557
0	0	0	2147	2242	1084	2143	1557
0	1	5	2141	2234	1083	2137	1557
0	0	3	2146	2241	1084	2141	1556
0	0	2	2145	2241	1085	2142	1558
0	0	1	2147	2243	1086	2144	1559
0	0	1	2147	2242	1084	2143	1557
0	2	0	2140	2234	1079	2134	1551
0	0	1	2146	2241	1084	2142	1555
0	1	0	2146	2240	1085	2142	1557
0	1	0	2146	2243	1085	2145	1557
1	1	0	2147	2243	1086	2145	1559
0	1	2	2146	2241	1086	2144	1559
1	2	0	2146	2239	1081	2135	1549
0	0	1	2147	2241	1083	2143	1557
0	0	3	2146	2238	1084	2142	1562
0	1	0	2146	2240	1085	2145	1559
0	1	3	2142	2238	1085	2142	1558
0	1	0	2148	2242	1083	2143	1556
0	2	1	2146	2240	1085	2141	1558
2	0	1	2146	2241	1085	2143	1556
1	1	0	2145	2240	1085	2143	1556
0	1	0	2142	2235	1079	2136	1552
0	1	0	2147	2243	1086	2146	1559
0	0	0	2148	2241	1086	2143	1558
1	1	0	2147	2241	1086	2144	1557
0	0	0	2146	2241	1085	2143	1547
0	0	2	2147	2242	1084	2144	1559
0	0	5	2146	2240	1082	2137	1549
1	1	0	2146	2242	1084	2145	1560
2	0	2	2149	2240	1085	2143	1558
0	0	2	2146	2242	1083	2144	1556
0	1	5	2141	2237	1081	2142	1555
2	0	0	2146	2242	1083	2141	1556
1	1	0	2149	2244	1088	2144	1558
0	0	1	2148	2243	1085	2145	1557
1	2	1	2147	2240	1086	2144	1557
3	0	2	2141	2234	1079	2134	1550
0	0	2	2148	2241	1085	2142	1557
3	0	1	2146	2242	1084	2143	1555
1	2	1	2146	2242	1087	2147	1559
0	1	5	2147	2243	1086	2144	1556
1	0	2	2145	2241	1077	2138	1550
0	0	2	2146	2242	1086	2143	1557
1	5	1	2148	2239	1078	2139	1556
1	0	0	2140	2235	1083	2141	1557
0	0	6	2146	2242	1084	2144	1557
1	2	0	2140	2237	1083	2142	1555
1	1	0	2148	2243	1081	2143	1555
1	2	5	2145	2243	1083	2142	1557
1	0	3	2147	2241	1084	2143	1557
0	0	0	2146	2243	1085	2143	1558
1	0	2	2141	2234	1082	2141	1553
2	1	0	2147	2242	1086	2144	1557
1	1	5	2147	2242	1084	2143	1558
0	0	2	2146	2241	1086	2143	1558
0	1	5	2146	2241	1085	2143	1558
1	0	1	2146	2240	1083	2140	1550
1	2	0	2153	2243	1085	2142	1557
3	0	0	2144	2236	1081	2142	1556
0	0	0	2145	2241	1085	2143	1557
1	1	0	2142	2236	1083	2143	1556
3	0	2	2147	2242	1080	2139	1555
0	0	2	2147	2235	1081	2143	1555
2	0	0	2146	2242	1086	2142	1558
0	1	0	2146	2241	1086	2143	1557
1	3	0	2147	2242	1087	2146	1558
0	0	5	2143	2236	1081	2138	1551
2	0	0	2146	2241	1085	2143	1558
1	1	0	2145	2239	1087	2144	1556
1	1	0	2146	2241	1084	2144	1559
2	0	2	2148	2242	1086	2143	1557
0	0	3	2146	2237	1080	2138	1551
