# Supplementary material for: Assisting hand gesture classification and rehabilitation assessment via sEMG and finger motion data
Source: Front Bioeng Biotechnol. 2026 Jan 8;13:1751763. doi: 10.3389/fbioe.2025.1751763 (PMC12823985; doi:10.3389/fbioe.2025.1751763)
Supplement: Supplementary file 1 [file DataSheet1.zip › dataset/function 0/3/1/1.csv]

channel_2	channel_3	channel_6	pinky	ring finger	middle finger	forefinger	thumb
0	0	2	2148	2236	1086	2157	1555
1	2	0	2147	2234	1084	2151	1556
1	4	1	2148	2235	1083	2155	1554
0	0	3	2147	2234	1085	2156	1557
0	0	2	2147	2235	1083	2154	1556
0	0	2	2146	2234	1083	2152	1557
1	3	0	2140	2229	1081	2147	1552
0	0	2	2149	2236	1085	2155	1557
1	1	0	2153	2237	1084	2165	1558
1	0	3	2158	2235	1084	2162	1557
1	1	0	2154	2233	1081	2162	1557
0	1	1	2153	2228	1079	2155	1551
0	0	2	2157	2234	1083	2161	1556
0	0	2	2157	2234	1082	2163	1557
1	2	0	2156	2235	1085	2165	1558
0	0	2	2159	2237	1084	2162	1558
0	3	0	2157	2234	1080	2155	1551
0	0	1	2156	2231	1080	2151	1552
0	0	0	2158	2236	1084	2161	1557
0	0	0	2153	2231	1081	2160	1555
0	0	0	2158	2233	1083	2162	1556
1	4	0	2152	2225	1081	2160	1556
1	1	0	2161	2236	1080	2157	1555
0	0	2	2157	2235	1083	2162	1557
0	0	0	2158	2233	1082	2162	1557
0	0	0	2156	2234	1082	2161	1557
1	2	0	2152	2228	1077	2152	1550
1	0	1	2159	2234	1083	2162	1556
0	1	3	2158	2233	1085	2162	1559
0	0	2	2158	2236	1081	2162	1557
1	2	0	2158	2234	1081	2162	1555
0	0	4	2156	2235	1081	2157	1552
0	0	0	2157	2236	1080	2163	1557
1	1	1	2154	2224	1077	2161	1557
2	0	0	2157	2235	1083	2164	1558
2	0	2	2157	2235	1082	2161	1554
0	0	4	2153	2230	1081	2159	1555
1	4	0	2157	2234	1078	2158	1555
0	1	0	2159	2234	1085	2163	1557
0	0	2	2157	2235	1083	2162	1556
1	1	0	2156	2234	1083	2159	1556
0	0	5	2152	2229	1077	2155	1550
1	0	1	2158	2235	1085	2164	1557
0	1	0	2157	2234	1083	2161	1555
2	0	0	2156	2234	1084	2163	1558
1	1	2	2157	2234	1082	2159	1557
0	0	0	2156	2233	1080	2157	1552
0	1	0	2156	2234	1083	2162	1557
0	1	0	2157	2228	1080	2162	1557
0	0	6	2160	2237	1083	2162	1557
2	0	0	2152	2226	1076	2159	1556
1	2	2	2158	2234	1083	2157	1547
1	3	2	2157	2234	1083	2163	1557
0	2	0	2159	2234	1084	2162	1556
0	0	0	2157	2235	1084	2162	1556
0	1	2	2156	2235	1084	2162	1557
0	0	0	2151	2228	1075	2153	1550
3	0	0	2157	2234	1083	2161	1557
1	2	0	2159	2233	1083	2161	1556
0	0	1	2157	2234	1081	2161	1555
0	0	2	2151	2232	1083	2162	1556
0	1	6	2156	2232	1084	2161	1555
2	2	0	2156	2233	1082	2160	1556
0	0	0	2159	2233	1082	2162	1558
0	0	0	2159	2235	1084	2163	1557
0	0	5	2151	2225	1075	2155	1550
1	0	2	2157	2233	1081	2162	1554
2	0	1	2156	2231	1083	2162	1555
0	0	4	2156	2233	1083	2162	1556
0	0	6	2158	2235	1082	2162	1554
2	0	1	2157	2233	1078	2155	1550
1	1	0	2156	2231	1085	2162	1557
0	2	0	2157	2233	1083	2159	1557
0	1	0	2157	2233	1083	2160	1556
1	3	0	2152	2225	1079	2157	1554
2	0	0	2156	2233	1083	2158	1556
2	0	2	2157	2235	1085	2161	1558
0	0	3	2157	2233	1080	2161	1555
2	0	2	2157	2233	1083	2161	1558
0	1	5	2158	2236	1085	2162	1557
1	0	2	2150	2224	1074	2154	1550
0	0	2	2154	2233	1081	2162	1556
1	1	0	2156	2232	1082	2159	1557
0	0	1	2154	2231	1083	2159	1556
0	0	5	2156	2231	1083	2161	1556
0	1	0	2156	2234	1081	2158	1551
2	0	2	2156	2233	1083	2161	1556
0	1	0	2157	2232	1083	2159	1555
2	3	5	2155	2233	1082	2162	1554
0	1	0	2157	2230	1079	2155	1551
0	0	2	2156	2233	1082	2159	1556
0	2	0	2152	2232	1081	2161	1556
2	0	0	2156	2233	1083	2161	1557
0	0	0	2152	2229	1080	2155	1554
0	0	0	2154	2230	1082	2160	1558
1	1	0	2156	2231	1081	2160	1555
0	2	5	2156	2234	1083	2159	1556
2	0	2	2156	2235	1081	2161	1553
0	1	0	2158	2231	1083	2159	1555
0	0	1	2151	2225	1076	2157	1552
0	0	2	2158	2236	1085	2162	1557
1	1	0	2154	2228	1084	2161	1555
0	1	3	2156	2233	1082	2159	1556
0	0	0	2155	2231	1081	2159	1556
0	0	6	2155	2228	1076	2152	1549
0	2	0	2154	2233	1082	2161	1557
2	0	1	2151	2233	1084	2163	1557
0	1	0	2158	2233	1082	2161	1556
1	2	4	2152	2228	1079	2158	1556
0	0	0	2158	2233	1076	2158	1555
0	0	0	2156	2232	1084	2161	1554
3	0	0	2156	2233	1084	2163	1558
0	1	0	2157	2234	1082	2161	1554
0	2	0	2156	2232	1083	2160	1557
2	0	2	2150	2223	1073	2154	1548
0	0	0	2156	2226	1082	2160	1556
0	0	0	2156	2230	1083	2158	1557
2	1	1	2154	2232	1084	2161	1558
0	0	0	2157	2233	1084	2159	1556
0	0	0	2155	2228	1077	2153	1548
0	1	0	2151	2230	1082	2159	1554
0	0	1	2154	2230	1082	2160	1555
3	0	2	2155	2231	1082	2159	1556
1	1	6	2149	2223	1080	2159	1555
0	1	0	2157	2234	1081	2156	1555
0	1	0	2157	2233	1083	2160	1552
0	0	1	2157	2231	1082	2160	1556
0	0	2	2155	2230	1082	2161	1556
0	0	1	2154	2224	1077	2151	1546
0	0	5	2155	2232	1083	2159	1556
0	0	2	2156	2232	1083	2161	1558
1	0	1	2157	2233	1082	2159	1555
0	1	0	2155	2231	1083	2160	1555
0	0	5	2155	2232	1081	2160	1554
0	1	1	2155	2232	1078	2157	1550
1	0	0	2154	2232	1083	2158	1553
2	0	2	2155	2230	1080	2159	1555
0	1	1	2157	2235	1083	2159	1556
3	3	2	2149	2225	1082	2158	1555
0	0	0	2156	2232	1075	2152	1553
0	0	0	2155	2231	1082	2159	1552
0	0	0	2155	2234	1085	2163	1557
1	2	0	2157	2233	1083	2159	1555
2	0	2	2150	2224	1077	2151	1549
0	0	0	2155	2231	1083	2160	1556
0	0	5	2154	2231	1082	2157	1555
0	1	0	2156	2231	1083	2160	1556
0	1	0	2154	2231	1084	2162	1557
2	3	0	2156	2233	1082	2160	1554
1	3	0	2154	2231	1078	2156	1549
0	1	3	2150	2228	1083	2159	1554
0	0	6	2155	2231	1083	2161	1555
0	0	3	2156	2232	1082	2158	1556
0	0	3	2150	2222	1078	2158	1553
0	0	0	2157	2232	1081	2161	1555
1	4	1	2155	2231	1081	2160	1557
0	1	0	2155	2232	1082	2161	1554
2	0	2	2156	2231	1082	2160	1556
0	0	4	2157	2230	1080	2156	1550
0	1	0	2156	2233	1084	2160	1557
0	2	0	2156	2233	1084	2160	1557
0	0	3	2156	2231	1083	2161	1556
0	0	0	2150	2226	1081	2158	1556
0	0	0	2157	2233	1080	2160	1554
1	3	0	2155	2233	1083	2160	1555
2	0	0	2155	2233	1082	2161	1556
0	0	4	2157	2234	1082	2162	1556
0	0	3	2152	2225	1078	2158	1552
1	0	0	2157	2234	1082	2161	1556
2	1	0	2156	2234	1083	2161	1555
0	1	0	2156	2232	1083	2160	1556
0	1	0	2154	2234	1082	2160	1556
1	2	0	2156	2231	1080	2151	1549
0	0	0	2154	2231	1076	2153	1550
3	0	2	2155	2233	1082	2160	1556
0	0	2	2155	2233	1081	2161	1556
0	0	5	2156	2233	1083	2162	1558
0	0	1	2147	2226	1081	2160	1556
0	0	0	2157	2233	1080	2156	1553
1	0	0	2156	2234	1083	2159	1555
0	0	1	2157	2233	1082	2161	1555
0	0	5	2156	2232	1082	2159	1557
3	0	0	2150	2227	1077	2155	1549
0	2	1	2156	2230	1084	2162	1558
0	1	0	2157	2233	1083	2160	1555
0	0	0	2157	2233	1083	2162	1556
0	0	0	2156	2231	1083	2161	1556
2	0	0	2155	2233	1081	2151	1552
0	1	0	2156	2230	1083	2162	1557
0	1	0	2158	2234	1083	2162	1556
0	1	0	2156	2232	1082	2161	1555
0	0	0	2157	2233	1083	2162	1555
0	2	0	2151	2226	1079	2159	1557
0	1	0	2159	2236	1084	2158	1554
0	0	0	2158	2234	1083	2162	1555
0	0	2	2157	2235	1083	2162	1556
3	0	6	2156	2234	1082	2163	1557
0	2	0	2151	2226	1073	2155	1550
1	4	1	2157	2235	1083	2162	1556
1	1	0	2156	2233	1083	2162	1557
0	2	0	2156	2233	1083	2162	1555
1	3	2	2155	2231	1080	2162	1555
1	1	3	2155	2234	1083	2159	1552
0	1	0	2156	2228	1081	2160	1555
1	3	0	2156	2232	1082	2161	1556
0	0	6	2157	2234	1081	2161	1556
0	1	0	2149	2227	1077	2159	1555
0	1	0	2156	2234	1083	2162	1552
1	0	1	2157	2233	1083	2161	1556
0	0	1	2156	2234	1082	2163	1558
0	0	2	2158	2236	1084	2164	1557
2	0	0	2154	2234	1082	2162	1556
0	4	2	2150	2225	1076	2153	1547
1	2	0	2156	2233	1081	2161	1555
0	0	0	2156	2233	1082	2163	1556
1	2	0	2157	2233	1084	2164	1556
1	2	1	2154	2232	1083	2161	1556
2	0	5	2155	2234	1083	2160	1551
1	2	2	2153	2229	1079	2161	1554
1	1	0	2156	2233	1083	2161	1557
0	0	6	2158	2235	1084	2162	1556
0	0	0	2147	2225	1079	2161	1555
0	0	5	2157	2234	1082	2163	1552
1	2	0	2157	2234	1083	2161	1557
1	3	0	2156	2234	1080	2162	1556
0	1	0	2157	2234	1084	2162	1558
1	1	0	2153	2227	1077	2156	1550
0	0	0	2148	2228	1076	2157	1548
0	1	5	2157	2235	1085	2165	1558
0	0	2	2155	2235	1083	2162	1557
1	1	5	2156	2233	1083	2162	1556
0	0	5	2156	2233	1082	2162	1556
1	1	0	2154	2231	1080	2159	1548
0	0	3	2152	2227	1077	2160	1556
0	1	0	2155	2234	1084	2163	1558
0	0	6	2158	2237	1085	2163	1557
2	0	2	2153	2227	1078	2158	1555
0	0	0	2156	2233	1083	2152	1550
0	0	1	2156	2232	1083	2162	1556
0	1	0	2156	2234	1084	2162	1558
2	0	1	2158	2234	1085	2163	1557
1	3	2	2152	2228	1074	2155	1547
1	0	5	2156	2233	1081	2162	1555
0	1	0	2156	2234	1083	2163	1557
0	0	2	2159	2236	1085	2163	1556
1	1	0	2156	2234	1084	2165	1557
0	1	7	2159	2235	1085	2162	1557
0	1	0	2154	2231	1083	2155	1551
0	1	0	2151	2226	1080	2161	1554
0	0	5	2156	2233	1082	2163	1556
0	0	0	2152	2228	1075	2155	1549
0	2	2	2147	2225	1074	2157	1550
0	0	0	2157	2234	1084	2162	1557
1	2	2	2158	2235	1084	2162	1556
0	1	0	2158	2236	1084	2165	1558
0	1	0	2157	2235	1083	2162	1556
3	0	5	2156	2234	1080	2158	1551
0	0	0	2155	2233	1083	2163	1556
0	2	0	2156	2234	1082	2163	1557
1	2	2	2158	2234	1082	2164	1557
0	4	4	2149	2226	1078	2161	1557
0	1	2	2158	2237	1085	2163	1555
1	0	4	2158	2234	1082	2164	1556
0	0	0	2154	2235	1082	2164	1556
0	2	3	2156	2235	1082	2163	1557
0	0	0	2152	2227	1077	2153	1549
0	0	2	2155	2234	1082	2162	1557
1	3	1	2156	2236	1085	2165	1558
0	1	2	2155	2234	1084	2161	1555
1	4	6	2156	2230	1084	2162	1558
1	4	4	2155	2232	1081	2165	1558
2	0	0	2156	2234	1081	2155	1550
1	3	1	2153	2232	1083	2163	1556
1	0	0	2156	2233	1084	2163	1556
0	1	1	2156	2234	1082	2163	1557
2	0	5	2152	2229	1081	2162	1556
1	0	2	2156	2236	1082	2162	1553
1	3	2	2157	2233	1083	2164	1556
0	1	0	2157	2234	1084	2161	1556
1	2	2	2156	2233	1088	2163	1556
1	3	2	2151	2228	1075	2157	1551
0	0	0	2155	2234	1084	2165	1558
0	0	0	2158	2236	1082	2162	1556
0	0	1	2156	2234	1083	2163	1557
0	0	2	2155	2234	1084	2163	1556
0	1	2	2155	2233	1081	2160	1551
1	4	3	2153	2231	1080	2162	1558
0	1	0	2154	2232	1079	2163	1554
0	1	0	2156	2235	1085	2164	1558
1	3	2	2156	2235	1084	2163	1557
0	0	0	2151	2227	1081	2161	1556
2	0	2	2155	2237	1083	2159	1555
2	0	1	2152	2235	1083	2163	1557
0	1	0	2157	2235	1082	2164	1556
0	1	0	2158	2237	1084	2165	1554
0	1	0	2152	2226	1079	2158	1549
0	4	1	2156	2234	1082	2163	1557
0	1	6	2156	2234	1084	2163	1557
2	0	0	2156	2235	1082	2163	1557
0	0	2	2156	2234	1082	2166	1559
0	0	0	2155	2235	1082	2160	1552
0	1	0	2155	2228	1078	2163	1556
2	0	0	2156	2236	1083	2163	1557
0	0	0	2156	2233	1084	2164	1556
0	1	0	2150	2227	1078	2158	1555
0	0	0	2151	2228	1080	2163	1556
1	0	0	2158	2235	1082	2160	1551
0	1	0	2156	2234	1083	2164	1555
1	2	1	2156	2234	1083	2162	1556
0	0	0	2157	2236	1085	2166	1557
1	4	3	2150	2228	1078	2156	1549
0	0	0	2155	2232	1083	2164	1558
1	2	1	2157	2237	1084	2164	1558
0	0	0	2157	2234	1083	2164	1555
1	0	0	2154	2233	1083	2164	1556
0	3	6	2153	2231	1083	2159	1551
0	1	1	2156	2229	1083	2165	1557
0	1	1	2156	2234	1083	2164	1557
0	1	0	2155	2233	1083	2164	1557
1	0	0	2150	2225	1079	2156	1554
1	0	0	2156	2235	1082	2164	1553
1	0	0	2155	2234	1084	2163	1557
0	0	0	2155	2235	1084	2165	1559
1	0	5	2156	2234	1083	2163	1557
0	1	0	2155	2235	1084	2164	1556
0	0	0	2151	2226	1077	2155	1547
1	3	0	2156	2235	1084	2164	1558
0	0	3	2155	2234	1082	2164	1557
0	0	0	2156	2234	1083	2162	1556
0	1	0	2151	2232	1083	2164	1559
1	0	3	2149	2231	1083	2166	1553
1	0	5	2156	2229	1077	2161	1556
1	2	1	2156	2234	1083	2164	1555
1	1	2	2155	2233	1083	2164	1556
1	1	0	2150	2226	1077	2160	1557
1	2	0	2157	2235	1083	2165	1548
0	0	2	2157	2234	1083	2164	1556
1	1	1	2155	2233	1082	2164	1557
0	1	2	2154	2234	1083	2164	1556
0	1	0	2152	2227	1079	2159	1552
0	1	0	2157	2235	1085	2164	1557
0	0	0	2155	2233	1084	2163	1555
0	1	0	2156	2235	1082	2163	1556
2	0	3	2155	2234	1082	2164	1553
0	0	2	2154	2234	1083	2163	1556
0	0	4	2150	2231	1081	2163	1552
0	0	6	2156	2234	1082	2164	1556
1	3	0	2155	2235	1081	2165	1560
0	1	0	2157	2236	1084	2165	1556
2	0	5	2151	2228	1075	2157	1549
2	0	2	2156	2235	1083	2164	1557
0	0	0	2156	2233	1080	2163	1554
0	3	2	2155	2233	1082	2163	1555
0	0	1	2155	2233	1083	2164	1556
1	4	6	2156	2235	1083	2158	1554
0	1	0	2156	2233	1082	2163	1556
0	1	2	2160	2233	1082	2164	1557
1	2	3	2155	2233	1082	2164	1555
1	4	0	2150	2227	1077	2161	1556
0	1	0	2157	2235	1082	2164	1555
0	1	0	2156	2234	1083	2163	1556
0	0	0	2156	2234	1082	2163	1555
0	0	0	2156	2233	1082	2161	1556
0	0	3	2152	2228	1077	2156	1551
0	0	0	2157	2235	1083	2163	1556
3	0	0	2156	2232	1082	2162	1557
2	0	4	2156	2234	1082	2162	1556
1	0	2	2155	2232	1083	2162	1557
2	0	0	2154	2233	1081	2161	1556
1	0	2	2154	2232	1083	2157	1551
0	0	0	2155	2231	1082	2164	1556
0	3	3	2157	2235	1084	2162	1557
0	0	5	2155	2234	1082	2163	1555
1	2	0	2147	2224	1075	2156	1553
0	1	1	2155	2233	1083	2162	1555
2	0	0	2156	2233	1082	2164	1556
0	1	2	2154	2233	1083	2163	1559
0	0	0	2154	2233	1083	2163	1557
0	0	1	2151	2226	1076	2154	1547
0	0	0	2155	2232	1082	2163	1555
1	0	2	2156	2232	1081	2162	1556
0	0	2	2157	2235	1083	2162	1557
1	0	3	2153	2230	1080	2162	1556
1	0	2	2152	2232	1082	2162	1556
0	1	0	2155	2233	1085	2162	1551
0	0	1	2158	2231	1081	2162	1556
0	0	0	2156	2233	1083	2163	1557
1	1	1	2155	2232	1082	2162	1555
3	0	5	2147	2226	1078	2157	1554
0	1	1	2156	2233	1081	2162	1553
3	0	2	2156	2232	1082	2164	1557
0	0	0	2157	2235	1085	2164	1556
0	2	0	2156	2233	1083	2162	1557
0	1	0	2151	2225	1078	2155	1547
2	0	1	2155	2232	1082	2163	1555
0	0	5	2153	2233	1081	2162	1556
1	0	0	2156	2233	1083	2163	1556
1	1	0	2153	2232	1083	2163	1557
0	1	0	2154	2230	1082	2163	1555
1	0	5	2156	2231	1077	2159	1554
0	0	5	2155	2232	1082	2162	1557
0	0	0	2156	2233	1083	2163	1556
1	0	4	2156	2233	1082	2162	1555
0	2	4	2150	2225	1075	2157	1554
2	0	2	2156	2234	1086	2163	1554
0	1	0	2158	2234	1084	2163	1556
0	0	0	2155	2233	1083	2162	1557
1	1	1	2156	2233	1082	2162	1557
0	0	0	2151	2226	1077	2156	1547
2	0	3	2154	2233	1083	2162	1556
1	0	2	2156	2233	1081	2165	1558
0	0	0	2156	2235	1084	2165	1557
0	0	0	2154	2232	1082	2162	1557
0	0	5	2154	2226	1081	2161	1554
1	2	2	2155	2233	1078	2155	1553
0	1	0	2156	2234	1083	2163	1556
0	0	4	2155	2233	1083	2163	1557
0	1	0	2148	2225	1078	2158	1552
1	0	3	2156	2233	1084	2162	1556
0	1	0	2156	2231	1082	2162	1556
1	0	1	2155	2233	1083	2162	1557
1	0	1	2155	2232	1083	2163	1556
1	3	0	2156	2232	1084	2165	1563
2	2	2	2151	2226	1076	2153	1549
0	0	0	2154	2232	1084	2163	1558
0	0	0	2157	2233	1083	2162	1556
0	1	0	2154	2233	1083	2162	1556
0	0	0	2151	2231	1082	2162	1555
1	1	2	2154	2225	1078	2162	1556
1	0	2	2155	2233	1077	2153	1553
1	0	0	2157	2232	1083	2164	1557
0	1	0	2157	2235	1081	2163	1557
1	0	1	2148	2227	1076	2155	1549
0	1	0	2155	2232	1082	2162	1556
0	1	1	2156	2232	1083	2161	1555
0	1	2	2155	2233	1082	2163	1555
1	2	0	2156	2231	1080	2162	1555
0	0	0	2151	2231	1084	2162	1555
0	0	0	2150	2225	1080	2154	1551
2	0	0	2156	2231	1083	2161	1556
0	0	1	2155	2233	1082	2161	1556
0	1	0	2155	2232	1080	2162	1557
1	4	2	2155	2233	1083	2162	1556
0	0	0	2156	2234	1085	2164	1557
0	1	0	2155	2233	1084	2162	1555
0	0	6	2155	2231	1083	2163	1556
0	0	5	2156	2232	1083	2160	1556
0	1	2	2152	2224	1078	2157	1549
1	3	0	2156	2233	1083	2163	1556
0	2	0	2155	2233	1081	2162	1556
1	2	0	2154	2232	1079	2162	1557
0	1	0	2152	2231	1082	2161	1557
1	1	0	2156	2234	1083	2162	1554
0	0	6	2154	2233	1081	2162	1556
0	0	2	2156	2234	1083	2163	1555
0	1	0	2157	2232	1083	2163	1556
1	0	2	2147	2224	1074	2156	1550
0	0	3	2158	2235	1084	2164	1556
2	0	0	2156	2234	1083	2162	1557
2	0	3	2156	2233	1083	2163	1555
1	0	0	2153	2233	1081	2163	1555
0	1	0	2157	2235	1085	2164	1558
3	0	0	2152	2226	1078	2156	1551
1	4	0	2155	2233	1082	2162	1556
2	0	0	2154	2232	1083	2162	1556
2	0	2	2155	2233	1082	2163	1556
0	0	4	2153	2234	1083	2164	1558
0	2	0	2155	2230	1083	2162	1555
1	0	2	2155	2233	1082	2158	1555
1	2	0	2156	2233	1081	2163	1556
0	0	3	2156	2234	1084	2164	1558
0	2	0	2150	2227	1077	2157	1549
1	2	1	2153	2232	1082	2161	1556
1	3	0	2156	2233	1081	2163	1555
0	0	2	2156	2232	1084	2163	1556
1	2	0	2157	2235	1082	2164	1557
1	1	0	2153	2227	1077	2158	1548
0	0	6	2154	2233	1082	2163	1556
0	0	0	2156	2234	1082	2164	1556
1	0	3	2157	2235	1083	2163	1556
1	1	0	2155	2234	1084	2163	1556
0	0	2	2151	2232	1083	2164	1557
0	0	2	2155	2233	1083	2164	1556
0	0	4	2156	2234	1081	2161	1555
0	0	0	2156	2233	1083	2163	1555
0	2	0	2157	2234	1082	2164	1557
0	1	0	2150	2227	1078	2158	1551
1	1	2	2157	2235	1085	2164	1556
1	2	0	2155	2234	1084	2163	1556
1	0	1	2155	2233	1083	2163	1556
0	0	0	2155	2234	1082	2164	1555
2	0	0	2156	2229	1082	2159	1551
1	0	0	2154	2232	1082	2163	1554
0	1	0	2155	2233	1082	2163	1557
1	0	6	2156	2233	1082	2163	1554
1	0	4	2153	2231	1080	2161	1555
0	0	0	2156	2234	1077	2161	1556
