# Supplementary material for: Assisting hand gesture classification and rehabilitation assessment via sEMG and finger motion data
Source: Front Bioeng Biotechnol. 2026 Jan 8;13:1751763. doi: 10.3389/fbioe.2025.1751763 (PMC12823985; doi:10.3389/fbioe.2025.1751763)
Supplement: Supplementary file 1 [file DataSheet1.zip › dataset/function 0/3/1/3.csv]

channel_2	channel_3	channel_6	pinky	ring finger	middle finger	forefinger	thumb
2	0	2	2152	2227	1080	2183	1550
0	1	0	2152	2231	1082	2188	1556
0	2	5	2151	2230	1081	2188	1558
2	0	0	2149	2231	1083	2188	1556
0	0	1	2152	2229	1081	2188	1557
1	1	1	2147	2227	1081	2186	1555
3	0	0	2151	2228	1080	2187	1556
3	0	2	2153	2231	1086	2189	1557
0	1	3	2151	2231	1083	2188	1556
2	0	1	2146	2220	1080	2163	1554
0	1	0	2150	2219	1080	2161	1554
3	1	0	2145	2216	1080	2163	1551
0	2	0	2151	2219	1080	2163	1554
0	2	0	2149	2219	1080	2164	1554
0	2	0	2150	2219	1078	2162	1553
0	0	3	2151	2219	1080	2163	1552
1	2	0	2146	2213	1074	2159	1550
0	0	1	2151	2224	1082	2164	1553
1	1	5	2150	2219	1078	2163	1553
0	4	1	2150	2218	1079	2163	1554
0	1	0	2150	2220	1079	2163	1553
0	0	2	2150	2220	1076	2159	1549
0	0	0	2151	2220	1080	2163	1555
0	1	0	2151	2220	1080	2163	1556
1	1	1	2151	2220	1081	2163	1553
1	0	6	2146	2213	1084	2161	1551
0	0	2	2149	2219	1079	2160	1553
0	0	2	2150	2219	1078	2163	1553
0	2	0	2150	2218	1080	2162	1553
1	3	0	2149	2219	1081	2165	1555
0	0	0	2151	2219	1079	2164	1553
0	1	0	2142	2213	1074	2157	1548
2	1	0	2150	2220	1082	2165	1556
3	0	0	2151	2220	1078	2163	1553
0	1	0	2150	2220	1081	2165	1551
0	3	0	2150	2221	1080	2164	1553
0	0	2	2149	2217	1077	2157	1547
1	4	0	2150	2220	1081	2162	1554
0	1	0	2150	2217	1078	2162	1553
0	0	0	2150	2219	1081	2163	1553
1	0	6	2144	2210	1076	2164	1554
1	1	0	2150	2221	1081	2159	1552
0	0	2	2150	2220	1081	2162	1554
0	0	5	2150	2219	1079	2163	1552
0	0	0	2150	2219	1081	2163	1553
0	0	1	2149	2219	1081	2162	1554
0	0	7	2145	2211	1075	2151	1547
0	1	1	2149	2220	1081	2165	1553
1	3	1	2149	2221	1081	2164	1554
0	2	1	2151	2219	1078	2164	1553
0	1	1	2149	2219	1082	2162	1554
1	0	2	2149	2215	1076	2158	1548
0	0	1	2150	2218	1082	2166	1555
0	0	6	2149	2215	1078	2162	1553
1	0	0	2149	2219	1080	2162	1554
0	0	4	2145	2212	1078	2161	1551
1	1	3	2150	2219	1075	2160	1552
0	0	2	2149	2219	1081	2165	1549
0	0	5	2150	2221	1082	2164	1554
0	0	3	2150	2220	1080	2162	1554
0	4	2	2145	2212	1073	2155	1547
1	1	0	2150	2219	1082	2162	1553
1	0	2	2148	2219	1080	2164	1554
0	0	2	2150	2217	1079	2162	1553
0	0	2	2149	2219	1080	2162	1553
1	1	0	2149	2219	1081	2163	1552
0	0	2	2149	2215	1075	2160	1548
1	1	0	2150	2221	1078	2163	1554
2	0	4	2146	2214	1078	2162	1553
1	0	3	2149	2219	1080	2163	1553
0	0	0	2141	2216	1080	2162	1554
1	4	0	2150	2222	1076	2162	1553
0	1	0	2149	2219	1080	2161	1552
1	2	0	2149	2218	1080	2163	1552
1	2	0	2150	2218	1081	2163	1554
1	3	0	2144	2214	1075	2156	1550
0	0	0	2150	2219	1081	2164	1553
0	0	0	2149	2219	1081	2162	1554
1	2	0	2149	2219	1079	2164	1553
0	0	2	2150	2218	1079	2162	1554
0	0	1	2149	2218	1077	2159	1547
0	0	2	2148	2215	1076	2158	1548
0	0	2	2150	2218	1080	2162	1555
1	0	2	2145	2212	1077	2161	1553
0	0	4	2150	2218	1081	2163	1554
0	1	5	2145	2217	1081	2164	1555
0	0	0	2150	2219	1074	2159	1552
0	0	0	2149	2216	1081	2162	1554
0	0	2	2149	2218	1081	2160	1554
1	1	0	2150	2221	1080	2165	1555
0	2	0	2145	2213	1074	2156	1547
0	0	0	2150	2219	1081	2166	1556
2	0	2	2150	2218	1081	2163	1554
1	3	2	2149	2218	1080	2162	1554
0	0	1	2150	2219	1080	2163	1554
2	0	2	2148	2218	1077	2157	1550
0	0	0	2150	2221	1081	2163	1554
0	1	0	2149	2215	1073	2160	1552
2	0	6	2150	2219	1081	2164	1553
2	1	1	2150	2221	1082	2166	1556
0	1	0	2146	2217	1080	2162	1550
0	0	0	2150	2220	1071	2160	1552
0	0	0	2149	2218	1081	2162	1555
0	0	0	2150	2219	1080	2163	1553
0	0	0	2149	2219	1074	2163	1548
0	0	5	2146	2216	1078	2158	1549
1	0	2	2150	2220	1080	2163	1555
1	0	1	2149	2220	1079	2165	1554
0	1	0	2150	2221	1081	2167	1555
1	1	0	2147	2218	1081	2165	1553
0	0	2	2149	2220	1079	2164	1554
0	1	3	2149	2223	1081	2164	1555
0	0	6	2149	2221	1079	2165	1555
0	1	0	2149	2220	1080	2165	1554
0	0	2	2141	2214	1076	2158	1548
1	1	0	2150	2221	1081	2168	1555
0	0	1	2150	2221	1080	2166	1553
2	0	2	2150	2220	1081	2166	1553
0	1	0	2149	2220	1081	2165	1554
2	0	3	2151	2219	1078	2164	1551
0	4	2	2151	2220	1081	2167	1554
0	0	5	2149	2219	1080	2165	1554
0	0	0	2150	2219	1081	2167	1553
0	1	4	2150	2220	1081	2168	1554
1	2	0	2143	2215	1080	2167	1553
0	0	0	2150	2220	1086	2169	1555
1	3	0	2151	2222	1082	2168	1554
0	0	3	2149	2219	1081	2168	1554
1	2	1	2149	2219	1082	2168	1554
1	3	2	2143	2208	1076	2159	1548
2	4	0	2149	2218	1080	2168	1552
3	0	5	2149	2220	1081	2168	1554
2	0	0	2150	2221	1083	2171	1555
0	0	2	2151	2220	1082	2167	1554
0	0	0	2149	2218	1076	2163	1547
0	0	0	2149	2219	1080	2169	1554
2	0	2	2148	2217	1077	2167	1553
2	0	0	2150	2219	1080	2170	1554
0	1	1	2146	2216	1079	2169	1552
1	1	0	2150	2219	1079	2163	1551
0	2	0	2149	2220	1080	2169	1554
0	0	3	2151	2222	1083	2169	1554
0	0	2	2151	2221	1082	2167	1555
1	1	0	2150	2220	1080	2169	1552
0	0	2	2143	2213	1075	2159	1549
0	0	2	2149	2220	1080	2169	1555
1	2	0	2150	2220	1083	2171	1555
0	1	0	2151	2220	1081	2170	1553
0	0	1	2149	2220	1081	2168	1553
0	0	0	2149	2218	1076	2164	1549
0	0	2	2150	2219	1079	2170	1554
0	0	1	2150	2217	1079	2168	1553
0	2	0	2150	2220	1080	2170	1556
2	0	2	2146	2216	1080	2170	1554
0	0	2	2150	2220	1078	2166	1552
0	0	3	2150	2220	1081	2170	1555
0	0	0	2149	2218	1080	2170	1553
0	0	3	2149	2219	1081	2170	1554
1	0	2	2143	2213	1075	2162	1547
2	0	5	2144	2211	1074	2165	1549
2	0	1	2152	2221	1079	2170	1554
0	1	0	2150	2223	1082	2169	1555
0	0	0	2150	2221	1081	2170	1555
0	0	4	2149	2220	1081	2169	1555
1	2	0	2151	2219	1075	2160	1546
1	0	1	2151	2221	1082	2169	1558
0	0	5	2149	2214	1079	2165	1553
0	0	5	2150	2221	1082	2165	1555
0	2	0	2145	2214	1078	2167	1554
0	2	0	2150	2221	1075	2164	1554
0	0	2	2149	2223	1084	2173	1556
0	0	0	2147	2221	1082	2169	1554
1	3	0	2149	2221	1080	2169	1555
0	0	2	2145	2213	1075	2162	1547
0	0	0	2150	2220	1082	2169	1553
0	0	1	2150	2220	1081	2168	1555
0	1	1	2150	2221	1082	2171	1557
1	1	1	2148	2220	1081	2168	1554
1	4	0	2152	2222	1081	2167	1554
1	3	0	2149	2217	1077	2173	1549
1	3	0	2149	2219	1080	2168	1554
0	2	0	2144	2214	1078	2166	1558
0	1	0	2151	2222	1082	2170	1555
1	2	0	2146	2217	1079	2167	1553
0	0	3	2150	2220	1075	2163	1553
1	2	0	2150	2219	1080	2168	1554
1	1	1	2150	2220	1082	2169	1555
3	0	0	2151	2222	1082	2169	1554
1	1	0	2146	2215	1076	2162	1548
0	0	6	2149	2221	1081	2167	1555
0	0	0	2149	2219	1081	2165	1553
0	1	0	2150	2219	1082	2166	1554
0	0	2	2149	2220	1082	2167	1554
0	0	0	2146	2220	1076	2165	1548
0	0	0	2152	2223	1083	2168	1557
0	0	4	2151	2221	1081	2169	1553
0	1	0	2146	2210	1080	2166	1554
3	0	1	2150	2220	1082	2167	1553
1	0	1	2145	2217	1079	2168	1553
0	0	2	2150	2221	1074	2163	1551
1	1	4	2152	2222	1079	2168	1555
2	0	0	2152	2225	1080	2170	1556
1	3	3	2151	2221	1082	2169	1554
2	0	4	2149	2218	1074	2159	1546
0	1	0	2149	2221	1082	2169	1553
1	1	1	2149	2219	1080	2169	1553
1	0	5	2150	2223	1083	2169	1554
0	4	1	2147	2218	1080	2168	1552
1	2	0	2150	2221	1079	2167	1554
0	0	2	2150	2222	1081	2169	1554
0	0	0	2150	2222	1082	2170	1556
1	0	0	2151	2221	1081	2167	1554
1	0	5	2146	2214	1073	2162	1547
0	1	0	2151	2224	1083	2170	1555
0	0	0	2155	2222	1081	2167	1554
0	1	0	2150	2223	1081	2168	1554
0	0	0	2148	2221	1081	2168	1554
0	2	1	2150	2219	1079	2166	1550
0	0	0	2152	2232	1085	2169	1554
1	0	1	2150	2222	1080	2169	1554
1	0	0	2148	2220	1081	2168	1554
0	0	0	2151	2221	1080	2170	1555
0	1	2	2145	2220	1083	2171	1555
0	1	1	2151	2221	1077	2168	1555
0	0	0	2150	2221	1082	2168	1554
1	0	2	2150	2221	1080	2170	1554
0	1	0	2150	2221	1082	2169	1555
0	2	2	2147	2217	1076	2159	1550
0	1	0	2150	2222	1082	2169	1554
0	0	0	2147	2220	1081	2169	1553
0	0	3	2150	2222	1080	2169	1553
0	1	0	2150	2223	1081	2171	1554
0	1	0	2147	2220	1076	2160	1551
0	0	0	2149	2221	1080	2168	1554
0	0	6	2150	2220	1080	2168	1554
0	1	0	2151	2223	1076	2171	1557
0	2	0	2146	2217	1078	2168	1554
0	0	5	2145	2218	1078	2168	1552
1	1	0	2150	2220	1078	2169	1555
0	0	0	2151	2223	1083	2170	1556
0	0	5	2151	2222	1082	2169	1554
1	0	1	2150	2223	1079	2170	1554
0	0	2	2144	2213	1073	2162	1545
0	0	2	2150	2222	1081	2170	1554
0	0	3	2149	2221	1081	2169	1551
3	0	2	2149	2223	1083	2171	1557
1	3	2	2150	2222	1081	2171	1554
0	0	0	2149	2217	1076	2162	1548
0	0	3	2150	2220	1080	2170	1553
0	2	0	2150	2216	1078	2170	1555
1	2	0	2152	2223	1081	2170	1554
0	1	0	2144	2212	1078	2169	1552
0	0	1	2149	2221	1078	2165	1551
1	3	0	2149	2214	1082	2169	1554
0	1	0	2152	2224	1081	2171	1555
0	1	0	2150	2222	1080	2172	1556
1	1	0	2151	2224	1084	2171	1555
0	0	0	2146	2215	1076	2161	1549
1	1	3	2150	2222	1080	2170	1554
2	0	0	2150	2222	1080	2170	1554
2	0	4	2149	2221	1081	2170	1554
0	2	0	2150	2221	1080	2169	1554
0	0	6	2150	2219	1079	2166	1551
2	0	2	2152	2222	1081	2171	1554
0	0	0	2148	2216	1078	2168	1553
0	2	0	2149	2221	1081	2171	1555
1	2	0	2145	2216	1078	2169	1554
0	1	1	2149	2222	1078	2163	1552
0	1	2	2151	2225	1083	2172	1554
0	1	1	2149	2222	1081	2169	1555
2	0	2	2150	2222	1082	2169	1554
1	1	3	2145	2215	1076	2165	1547
0	0	0	2149	2222	1083	2173	1557
0	1	4	2151	2224	1083	2175	1554
1	0	6	2150	2219	1080	2174	1554
0	0	0	2149	2221	1082	2173	1554
0	1	0	2150	2222	1080	2174	1553
1	1	2	2150	2218	1076	2169	1548
0	1	0	2150	2221	1080	2175	1555
0	1	0	2147	2216	1080	2176	1554
1	0	4	2152	2223	1082	2174	1555
1	0	0	2145	2217	1079	2174	1554
0	0	3	2150	2220	1074	2172	1552
0	1	0	2149	2219	1082	2174	1554
2	0	0	2149	2219	1080	2175	1554
0	1	0	2149	2219	1080	2175	1556
1	1	0	2146	2217	1075	2169	1550
0	2	1	2150	2220	1081	2174	1554
1	2	2	2147	2219	1080	2171	1554
1	2	2	2148	2219	1083	2172	1553
0	0	0	2149	2217	1081	2173	1556
0	0	2	2147	2217	1083	2171	1556
1	3	2	2147	2212	1076	2162	1549
0	0	0	2149	2217	1081	2168	1553
1	3	2	2143	2212	1080	2168	1552
2	0	0	2149	2217	1081	2167	1554
0	0	0	2148	2217	1082	2168	1553
0	1	0	2149	2216	1082	2170	1553
0	1	2	2147	2215	1080	2171	1552
1	2	1	2148	2215	1080	2171	1553
0	0	0	2147	2216	1082	2172	1555
2	0	2	2145	2212	1075	2164	1547
0	1	0	2148	2213	1081	2171	1553
1	4	3	2147	2216	1080	2169	1550
0	0	3	2148	2216	1081	2170	1554
0	0	0	2147	2216	1081	2172	1554
1	1	0	2149	2216	1080	2171	1553
1	1	0	2148	2214	1080	2170	1553
0	0	6	2147	2215	1081	2171	1554
0	0	4	2148	2216	1082	2171	1553
0	2	0	2143	2209	1075	2166	1547
1	2	0	2148	2215	1081	2174	1556
0	1	0	2150	2218	1081	2172	1553
0	0	6	2148	2217	1080	2172	1554
1	1	0	2148	2216	1079	2171	1551
0	2	0	2148	2216	1080	2172	1553
2	0	2	2145	2210	1077	2165	1547
0	2	1	2148	2217	1082	2172	1554
0	1	0	2148	2216	1080	2172	1553
0	2	0	2148	2216	1080	2171	1554
0	0	0	2145	2215	1079	2170	1554
1	3	1	2147	2212	1079	2172	1554
0	4	2	2150	2215	1080	2171	1554
2	0	3	2150	2219	1081	2172	1552
2	0	1	2148	2217	1081	2173	1554
0	0	0	2143	2210	1074	2165	1547
0	1	0	2148	2215	1080	2172	1553
1	0	4	2148	2214	1082	2171	1555
1	0	2	2149	2221	1082	2174	1555
0	1	2	2150	2217	1078	2171	1554
1	2	0	2145	2212	1074	2165	1546
0	0	2	2148	2214	1079	2172	1551
1	0	4	2145	2214	1081	2170	1553
0	0	3	2149	2215	1080	2172	1552
2	0	5	2148	2215	1081	2171	1553
0	0	6	2147	2214	1080	2170	1553
2	0	0	2145	2213	1078	2171	1550
0	0	0	2150	2217	1081	2171	1555
0	0	0	2148	2215	1080	2170	1549
1	3	0	2148	2216	1081	2171	1553
2	0	0	2144	2209	1076	2166	1548
0	1	0	2148	2217	1082	2173	1555
1	0	0	2148	2216	1077	2172	1553
0	0	4	2150	2214	1080	2169	1554
2	0	0	2149	2214	1081	2172	1550
0	0	4	2146	2210	1076	2166	1549
0	1	0	2148	2215	1080	2171	1553
0	0	0	2140	2214	1079	2171	1554
0	0	2	2148	2216	1082	2174	1554
2	0	1	2147	2215	1079	2172	1553
2	0	2	2148	2211	1079	2170	1552
0	1	0	2144	2214	1080	2173	1550
1	1	1	2147	2215	1081	2174	1556
1	3	1	2149	2217	1082	2170	1548
0	1	5	2148	2216	1081	2173	1554
3	0	4	2142	2211	1076	2167	1550
2	0	0	2148	2216	1079	2173	1549
3	3	0	2148	2214	1082	2172	1555
0	0	1	2148	2215	1080	2173	1554
1	3	1	2148	2216	1083	2176	1555
0	0	0	2145	2210	1075	2165	1547
1	3	2	2149	2215	1081	2172	1553
0	1	2	2146	2214	1080	2173	1553
0	1	0	2148	2215	1080	2176	1555
0	1	0	2148	2210	1079	2174	1553
0	0	5	2145	2210	1078	2172	1558
0	0	0	2148	2215	1081	2173	1553
0	0	2	2148	2216	1079	2174	1548
1	2	1	2147	2215	1083	2177	1556
2	0	0	2149	2217	1083	2176	1554
0	0	0	2144	2208	1075	2167	1551
0	0	0	2148	2213	1081	2172	1552
1	1	0	2149	2215	1081	2174	1553
1	3	1	2149	2216	1080	2173	1554
0	0	0	2148	2215	1080	2173	1554
0	0	0	2147	2210	1075	2165	1548
0	1	1	2148	2216	1080	2172	1555
0	0	0	2145	2213	1085	2173	1552
2	0	0	2148	2214	1082	2171	1553
1	0	3	2146	2213	1081	2174	1555
0	1	0	2146	2208	1079	2170	1552
1	0	0	2149	2215	1081	2172	1554
0	0	0	2149	2216	1080	2173	1548
1	0	5	2149	2215	1080	2173	1553
0	2	3	2144	2211	1074	2168	1548
1	4	0	2148	2216	1080	2173	1552
1	3	5	2148	2215	1080	2172	1553
0	0	0	2148	2216	1079	2172	1554
0	0	6	2148	2216	1080	2173	1553
0	0	4	2147	2215	1081	2171	1554
2	0	2	2144	2211	1077	2167	1548
1	3	1	2150	2217	1082	2172	1553
1	0	0	2150	2215	1081	2173	1555
1	1	0	2149	2215	1081	2172	1553
1	0	2	2144	2208	1075	2170	1551
2	0	5	2149	2215	1081	2172	1552
0	0	0	2148	2215	1081	2175	1556
0	2	0	2151	2218	1082	2173	1555
1	0	1	2149	2218	1081	2172	1554
2	0	3	2144	2210	1075	2160	1549
0	1	0	2149	2216	1083	2171	1554
0	0	4	2149	2215	1079	2171	1553
0	0	6	2149	2216	1081	2172	1554
0	2	2	2147	2216	1082	2174	1556
1	0	0	2149	2217	1081	2170	1550
0	0	0	2149	2216	1080	2171	1552
0	0	5	2149	2215	1080	2171	1552
0	0	0	2149	2216	1080	2173	1554
0	0	2	2146	2210	1077	2168	1552
1	4	0	2149	2215	1081	2172	1554
0	1	0	2149	2216	1082	2172	1554
0	0	0	2150	2218	1081	2173	1554
1	1	1	2149	2215	1080	2173	1553
1	4	2	2149	2215	1082	2172	1553
0	1	0	2146	2209	1075	2167	1547
1	0	2	2148	2215	1080	2170	1553
0	0	0	2148	2214	1080	2172	1554
1	0	2	2150	2217	1082	2175	1555
0	0	2	2148	2215	1080	2172	1554
0	0	2	2147	2214	1080	2170	1549
0	0	0	2148	2215	1079	2172	1556
0	1	0	2151	2217	1082	2174	1554
2	0	2	2151	2216	1081	2167	1553
1	4	2	2147	2214	1079	2167	1549
0	1	5	2148	2214	1081	2170	1553
0	0	0	2148	2215	1078	2169	1551
0	1	0	2150	2217	1081	2172	1555
3	0	2	2145	2206	1075	2170	1552
