# Supplementary material for: Assisting hand gesture classification and rehabilitation assessment via sEMG and finger motion data
Source: Front Bioeng Biotechnol. 2026 Jan 8;13:1751763. doi: 10.3389/fbioe.2025.1751763 (PMC12823985; doi:10.3389/fbioe.2025.1751763)
Supplement: Supplementary file 1 [file DataSheet1.zip › dataset/function 0/3/1/4.csv]

channel_2	channel_3	channel_6	pinky	ring finger	middle finger	forefinger	thumb
1	2	1	2153	2235	1086	2207	1555
0	0	0	2152	2235	1084	2206	1556
3	0	2	2147	2230	1081	2203	1552
0	0	0	2153	2236	1086	2206	1556
1	2	1	2152	2235	1085	2206	1554
0	0	1	2152	2236	1086	2204	1556
0	0	2	2142	2231	1085	2211	1556
2	0	1	2135	2226	1083	2207	1551
0	2	0	2143	2235	1086	2215	1559
0	2	0	2143	2231	1087	2211	1555
0	0	0	2143	2232	1083	2212	1556
1	2	0	2142	2232	1085	2213	1556
0	1	4	2143	2230	1080	2207	1550
1	2	0	2135	2228	1079	2207	1547
0	1	3	2143	2231	1086	2211	1556
0	0	0	2141	2233	1084	2213	1556
1	2	0	2144	2234	1087	2212	1557
1	0	0	2140	2231	1083	2212	1556
2	4	0	2142	2232	1085	2212	1556
2	0	0	2139	2230	1083	2212	1556
2	4	0	2144	2234	1086	2214	1558
0	0	1	2143	2232	1086	2213	1556
1	2	0	2137	2226	1081	2203	1550
0	0	2	2142	2233	1085	2212	1555
0	0	2	2142	2232	1082	2210	1557
0	0	2	2143	2235	1087	2214	1558
0	0	2	2143	2232	1084	2214	1557
2	0	2	2139	2226	1081	2205	1551
0	0	6	2142	2231	1085	2210	1556
2	0	0	2144	2232	1086	2212	1557
0	0	0	2142	2231	1085	2210	1556
1	0	0	2143	2233	1085	2214	1556
1	1	1	2140	2231	1085	2212	1557
0	0	1	2143	2232	1084	2213	1553
3	1	0	2139	2232	1086	2213	1557
1	0	1	2143	2231	1084	2213	1554
3	3	0	2144	2232	1084	2212	1556
0	0	0	2139	2226	1079	2205	1553
1	1	1	2143	2231	1092	2215	1558
0	0	2	2144	2232	1083	2211	1551
1	1	0	2144	2231	1085	2214	1556
1	1	0	2143	2232	1086	2213	1556
0	0	0	2139	2227	1078	2205	1552
2	3	0	2144	2234	1085	2212	1556
0	0	1	2141	2233	1086	2213	1557
0	0	2	2142	2232	1081	2210	1557
3	0	0	2141	2231	1081	2212	1555
0	0	0	2142	2231	1086	2212	1555
0	1	2	2140	2227	1084	2213	1558
0	0	0	2140	2227	1083	2212	1555
0	1	0	2143	2231	1085	2212	1558
0	0	2	2142	2231	1084	2212	1557
1	1	0	2138	2227	1081	2210	1555
0	1	4	2142	2231	1085	2213	1557
0	0	2	2140	2225	1082	2198	1551
1	1	0	2142	2232	1084	2213	1555
1	1	6	2143	2232	1085	2213	1557
0	0	1	2142	2227	1081	2203	1549
1	1	0	2141	2231	1085	2212	1555
0	1	3	2143	2233	1086	2212	1557
1	1	0	2142	2232	1083	2212	1557
0	1	6	2143	2233	1086	2212	1556
1	2	0	2142	2232	1083	2207	1552
1	4	0	2140	2230	1094	2212	1555
1	0	0	2142	2231	1083	2212	1556
0	0	2	2141	2232	1086	2215	1558
2	0	2	2140	2230	1079	2209	1556
0	0	1	2138	2226	1082	2209	1555
0	1	0	2142	2233	1081	2213	1557
0	3	0	2137	2229	1082	2203	1555
0	0	2	2144	2234	1087	2213	1557
1	1	0	2142	2232	1085	2212	1557
0	0	2	2139	2226	1082	2205	1550
0	3	1	2143	2231	1086	2213	1557
1	0	0	2144	2234	1085	2211	1556
0	1	0	2141	2232	1087	2212	1557
0	0	4	2141	2231	1085	2210	1556
0	0	2	2141	2232	1085	2207	1559
0	0	2	2140	2233	1085	2213	1556
0	0	2	2142	2227	1084	2212	1555
1	2	1	2142	2234	1088	2213	1557
1	0	2	2138	2226	1081	2211	1555
0	0	2	2143	2231	1085	2212	1557
0	0	0	2138	2224	1083	2205	1545
0	0	1	2142	2232	1086	2215	1558
0	0	2	2144	2234	1088	2213	1558
0	2	0	2142	2234	1084	2213	1558
1	0	0	2135	2222	1079	2205	1551
1	0	0	2143	2231	1083	2212	1556
1	2	0	2141	2232	1086	2212	1553
0	0	0	2139	2226	1081	2212	1556
0	1	0	2139	2230	1084	2212	1556
1	0	0	2143	2231	1085	2212	1555
0	1	0	2141	2232	1085	2212	1556
0	1	6	2142	2231	1085	2212	1556
0	1	3	2142	2233	1083	2212	1558
1	1	0	2137	2226	1082	2204	1556
1	2	6	2144	2233	1087	2213	1556
3	0	0	2142	2231	1085	2212	1555
0	0	1	2142	2228	1085	2212	1556
0	0	0	2142	2231	1083	2212	1555
0	2	0	2141	2229	1079	2207	1551
1	2	0	2141	2231	1084	2213	1557
0	1	0	2143	2231	1085	2214	1557
0	1	6	2142	2231	1083	2213	1556
0	1	1	2135	2228	1083	2212	1555
0	0	6	2141	2231	1086	2213	1556
1	3	1	2141	2232	1081	2211	1555
0	0	3	2141	2231	1083	2212	1556
0	0	0	2142	2231	1087	2213	1555
1	0	4	2140	2231	1085	2213	1557
0	0	5	2137	2227	1078	2210	1551
1	3	0	2144	2233	1087	2213	1557
0	0	0	2144	2232	1083	2210	1557
0	0	2	2142	2232	1085	2212	1557
1	1	3	2142	2231	1086	2212	1557
1	1	1	2141	2226	1082	2209	1551
1	3	0	2142	2232	1086	2212	1557
0	0	0	2143	2233	1088	2214	1558
0	1	0	2143	2233	1084	2213	1558
1	0	5	2138	2230	1084	2211	1556
1	3	1	2142	2231	1084	2213	1557
0	0	0	2143	2229	1084	2212	1554
1	1	0	2141	2231	1084	2213	1557
0	0	6	2143	2232	1085	2213	1558
1	1	0	2139	2229	1081	2208	1550
0	1	0	2142	2231	1085	2212	1556
1	2	1	2142	2231	1087	2211	1557
0	0	3	2142	2230	1082	2211	1553
0	0	2	2142	2233	1084	2213	1557
0	0	2	2144	2234	1085	2212	1557
0	1	0	2138	2227	1091	2207	1551
1	0	5	2142	2232	1084	2213	1555
1	1	0	2141	2231	1086	2212	1556
0	0	0	2141	2232	1086	2212	1558
0	0	0	2139	2231	1087	2214	1557
0	1	0	2143	2233	1084	2212	1557
0	0	2	2140	2226	1084	2211	1556
0	0	4	2142	2231	1084	2211	1556
0	1	0	2141	2230	1085	2213	1555
0	0	5	2138	2226	1080	2208	1549
0	1	0	2142	2232	1086	2213	1559
1	0	5	2144	2234	1085	2206	1554
1	0	2	2143	2233	1085	2211	1556
1	4	0	2142	2231	1084	2212	1557
1	2	0	2141	2231	1085	2212	1557
0	2	0	2136	2224	1080	2205	1550
0	0	0	2142	2232	1085	2212	1557
0	0	0	2142	2235	1087	2214	1557
0	0	0	2142	2232	1086	2212	1556
2	3	6	2140	2231	1084	2212	1556
0	1	6	2142	2231	1086	2212	1556
1	0	2	2137	2227	1084	2213	1558
0	0	1	2144	2231	1086	2213	1556
1	1	4	2141	2231	1084	2213	1558
0	0	0	2138	2227	1082	2208	1554
1	1	1	2144	2235	1088	2214	1558
1	1	4	2142	2232	1080	2210	1554
1	2	0	2142	2233	1087	2211	1557
0	0	2	2142	2233	1085	2212	1557
3	0	0	2136	2229	1078	2208	1550
1	3	1	2141	2231	1074	2213	1557
0	1	0	2142	2233	1088	2215	1558
1	0	0	2141	2231	1084	2212	1556
1	2	0	2140	2232	1086	2214	1559
3	0	1	2141	2231	1085	2213	1556
2	0	1	2141	2232	1085	2209	1552
1	0	0	2138	2230	1083	2212	1556
2	3	1	2142	2233	1086	2213	1558
0	0	1	2144	2233	1086	2213	1555
2	0	0	2137	2227	1079	2208	1555
0	0	0	2142	2229	1085	2213	1555
1	0	1	2138	2221	1080	2212	1548
1	2	0	2144	2234	1085	2214	1557
0	0	0	2142	2233	1084	2213	1555
1	2	0	2138	2226	1079	2207	1550
1	1	1	2142	2230	1086	2211	1556
2	0	0	2142	2232	1084	2212	1556
0	0	0	2141	2231	1086	2212	1557
0	1	0	2141	2233	1086	2214	1558
0	1	1	2142	2233	1083	2214	1553
0	0	0	2141	2231	1082	2208	1550
0	0	0	2139	2229	1085	2211	1557
0	0	1	2145	2233	1087	2212	1557
0	0	2	2142	2229	1085	2211	1557
0	0	1	2138	2227	1079	2210	1553
0	0	3	2142	2231	1085	2212	1557
1	1	1	2142	2232	1084	2212	1556
3	0	0	2142	2233	1084	2213	1557
0	0	0	2141	2233	1084	2213	1557
3	0	2	2141	2231	1081	2209	1549
0	0	3	2141	2232	1085	2211	1557
0	0	3	2143	2234	1084	2213	1557
0	1	1	2143	2232	1085	2213	1556
1	3	0	2136	2225	1083	2211	1556
0	0	6	2144	2231	1083	2211	1556
0	1	0	2140	2232	1086	2215	1558
0	0	4	2142	2232	1086	2212	1557
0	0	0	2142	2231	1085	2213	1556
0	1	0	2138	2226	1080	2207	1552
0	0	0	2141	2231	1084	2214	1558
0	3	3	2143	2233	1086	2211	1556
0	1	0	2141	2231	1085	2212	1555
0	2	0	2138	2229	1086	2212	1554
0	0	0	2138	2231	1083	2208	1553
0	0	2	2141	2229	1081	2205	1549
1	2	1	2140	2231	1085	2212	1556
0	1	0	2141	2231	1086	2212	1555
0	1	0	2141	2231	1083	2211	1557
1	3	1	2137	2227	1083	2214	1558
0	1	0	2143	2232	1085	2213	1555
0	4	2	2139	2229	1080	2211	1556
0	2	0	2141	2230	1085	2211	1556
0	2	2	2141	2231	1086	2213	1556
1	2	2	2136	2226	1081	2210	1553
2	0	1	2142	2232	1083	2213	1556
0	0	2	2141	2232	1085	2210	1553
0	0	5	2141	2232	1085	2211	1556
0	0	1	2141	2230	1085	2212	1556
0	0	1	2141	2231	1082	2207	1552
2	0	0	2142	2231	1086	2213	1557
2	0	0	2141	2232	1086	2211	1556
0	0	5	2142	2232	1084	2212	1555
0	0	3	2142	2231	1086	2213	1556
0	0	2	2139	2227	1083	2212	1556
0	0	1	2140	2232	1086	2213	1557
0	0	5	2141	2229	1079	2209	1555
2	3	0	2141	2232	1087	2212	1557
1	2	0	2141	2234	1086	2215	1557
0	0	2	2139	2219	1081	2207	1552
0	0	1	2142	2232	1084	2212	1556
0	0	0	2141	2233	1085	2207	1554
0	1	3	2142	2232	1087	2213	1556
0	0	2	2140	2231	1084	2213	1557
0	0	0	2142	2234	1082	2210	1552
2	0	0	2140	2231	1083	2212	1557
1	0	1	2142	2229	1086	2213	1556
0	0	0	2142	2232	1085	2213	1555
0	1	5	2138	2224	1085	2213	1557
1	1	0	2143	2231	1085	2212	1557
1	0	2	2137	2229	1081	2205	1554
2	0	2	2141	2227	1080	2211	1556
0	0	2	2141	2232	1084	2213	1557
0	1	0	2140	2231	1085	2211	1557
1	2	0	2135	2226	1083	2205	1552
0	0	0	2143	2234	1085	2219	1556
2	0	0	2143	2234	1085	2207	1552
0	2	0	2141	2232	1085	2212	1556
0	1	0	2141	2231	1084	2212	1557
0	0	2	2141	2230	1079	2203	1552
1	1	0	2140	2231	1085	2212	1557
0	0	2	2141	2232	1086	2213	1560
0	0	1	2143	2240	1088	2213	1561
2	3	0	2138	2225	1084	2210	1557
1	1	0	2141	2232	1084	2212	1555
0	0	1	2139	2231	1077	2208	1554
1	2	0	2140	2233	1082	2213	1556
2	0	0	2143	2234	1085	2210	1556
0	0	0	2137	2227	1080	2206	1551
1	2	0	2137	2226	1082	2205	1551
1	0	0	2141	2232	1086	2213	1558
0	0	4	2140	2231	1082	2204	1555
1	1	0	2139	2233	1088	2214	1559
0	1	0	2143	2224	1086	2212	1555
0	1	3	2141	2228	1082	2207	1552
1	2	6	2140	2231	1086	2212	1557
0	0	0	2142	2231	1086	2213	1553
1	1	0	2142	2231	1085	2211	1557
0	0	5	2136	2229	1085	2213	1558
1	2	0	2142	2233	1086	2213	1557
0	0	7	2140	2226	1077	2209	1554
0	1	0	2141	2231	1085	2211	1556
0	0	1	2141	2231	1087	2212	1556
0	0	2	2139	2226	1079	2207	1552
0	0	0	2142	2231	1085	2211	1558
0	1	3	2142	2232	1090	2211	1550
1	2	0	2141	2232	1086	2212	1557
0	0	2	2140	2231	1086	2214	1558
0	1	6	2142	2230	1086	2212	1556
0	0	2	2140	2227	1079	2206	1550
0	0	2	2141	2230	1085	2210	1556
0	0	0	2141	2232	1085	2212	1557
0	0	3	2136	2226	1080	2204	1552
0	0	2	2134	2222	1081	2201	1553
0	0	2	2141	2233	1088	2213	1558
0	0	0	2142	2231	1085	2211	1556
1	2	1	2140	2231	1085	2212	1557
1	1	5	2141	2231	1086	2211	1557
3	0	2	2137	2226	1081	2208	1552
0	0	2	2142	2233	1084	2212	1557
0	3	3	2142	2232	1085	2212	1557
0	0	0	2141	2230	1088	2211	1556
1	1	1	2139	2229	1084	2211	1554
0	0	0	2142	2232	1086	2214	1555
0	2	2	2142	2234	1085	2212	1557
0	1	0	2140	2229	1085	2213	1556
1	1	0	2141	2232	1085	2212	1555
0	1	0	2137	2224	1081	2205	1551
1	3	1	2143	2232	1085	2211	1557
0	0	2	2142	2230	1081	2212	1557
0	0	0	2142	2233	1087	2213	1559
1	1	0	2141	2231	1086	2209	1558
0	1	0	2141	2232	1086	2215	1557
0	1	0	2138	2226	1080	2206	1550
0	0	0	2141	2231	1085	2212	1557
0	1	1	2141	2230	1085	2211	1556
0	2	2	2140	2232	1085	2210	1557
3	0	1	2140	2234	1084	2212	1557
0	4	1	2142	2230	1085	2208	1551
1	3	0	2140	2231	1085	2211	1556
0	0	0	2141	2232	1084	2212	1557
0	1	0	2142	2233	1088	2213	1557
0	0	3	2136	2224	1081	2206	1554
0	1	1	2142	2232	1088	2214	1558
0	1	0	2144	2228	1085	2211	1553
0	0	3	2142	2233	1086	2211	1557
1	4	0	2139	2231	1085	2210	1557
0	0	2	2137	2227	1082	2202	1548
0	0	2	2141	2231	1084	2211	1556
0	0	2	2142	2231	1085	2213	1557
1	1	2	2141	2232	1084	2212	1556
0	0	1	2142	2233	1084	2208	1556
1	2	0	2139	2230	1085	2212	1558
1	0	0	2141	2233	1083	2209	1553
1	0	4	2140	2228	1085	2213	1558
1	2	0	2142	2232	1085	2212	1556
2	0	1	2141	2231	1084	2213	1555
0	0	0	2135	2227	1080	2209	1553
0	0	1	2140	2231	1084	2213	1556
2	1	0	2141	2227	1084	2211	1550
1	1	0	2141	2231	1085	2210	1556
2	0	1	2142	2231	1086	2212	1556
0	0	0	2136	2224	1079	2205	1549
1	1	1	2141	2231	1084	2214	1557
0	1	0	2143	2232	1085	2212	1556
0	0	2	2141	2232	1085	2212	1557
0	0	2	2140	2230	1085	2211	1557
0	0	3	2140	2231	1087	2214	1558
1	1	0	2143	2233	1084	2209	1553
1	1	0	2139	2231	1084	2213	1557
0	0	0	2141	2230	1086	2212	1556
0	2	0	2140	2232	1084	2211	1557
2	0	1	2134	2226	1082	2209	1554
0	0	6	2142	2233	1088	2211	1557
0	0	2	2135	2229	1084	2203	1553
0	1	0	2141	2230	1086	2212	1556
0	1	0	2140	2231	1085	2208	1556
0	1	0	2134	2226	1080	2208	1553
0	0	3	2142	2231	1086	2211	1556
2	4	0	2141	2232	1085	2212	1557
0	0	0	2140	2232	1085	2211	1557
0	0	2	2139	2231	1084	2213	1558
0	1	0	2142	2232	1085	2208	1552
3	0	0	2138	2231	1084	2211	1557
0	0	1	2141	2232	1085	2211	1557
0	2	1	2142	2233	1087	2211	1557
0	0	1	2141	2232	1085	2211	1557
0	0	0	2137	2225	1082	2208	1556
0	0	4	2140	2231	1084	2212	1557
0	0	2	2135	2224	1085	2204	1554
0	0	2	2141	2232	1086	2212	1558
0	2	2	2143	2234	1088	2214	1556
0	0	5	2138	2226	1080	2208	1551
1	4	0	2138	2232	1086	2212	1557
1	2	1	2141	2232	1085	2211	1557
1	2	0	2141	2232	1086	2212	1557
0	1	0	2142	2233	1086	2212	1556
1	2	0	2141	2233	1085	2208	1553
2	4	4	2138	2230	1085	2211	1556
0	0	2	2141	2233	1085	2212	1557
0	0	0	2142	2233	1088	2212	1556
0	0	2	2135	2225	1080	2209	1555
1	2	0	2141	2231	1086	2212	1556
1	2	0	2140	2232	1086	2211	1556
0	0	4	2138	2230	1076	2207	1553
0	0	0	2142	2231	1086	2210	1557
0	0	2	2139	2232	1086	2212	1556
0	0	0	2135	2225	1081	2204	1552
2	3	0	2143	2233	1086	2213	1557
1	0	2	2142	2231	1085	2214	1557
1	3	0	2142	2231	1084	2212	1556
0	0	3	2139	2230	1084	2212	1557
0	0	1	2141	2230	1086	2212	1557
0	1	1	2141	2230	1085	2211	1557
1	0	0	2141	2232	1086	2214	1558
0	1	2	2142	2234	1086	2213	1563
0	2	0	2137	2226	1079	2207	1551
2	0	0	2141	2231	1085	2212	1557
1	0	2	2142	2231	1084	2212	1555
0	3	0	2141	2237	1086	2213	1556
0	1	0	2141	2231	1085	2212	1558
0	0	3	2141	2228	1079	2210	1554
1	4	1	2141	2231	1084	2212	1555
2	0	2	2141	2232	1085	2213	1556
0	1	0	2141	2232	1085	2213	1556
0	0	1	2137	2231	1083	2211	1557
3	0	0	2141	2231	1085	2212	1556
0	1	0	2141	2232	1087	2213	1551
0	1	0	2139	2230	1085	2212	1557
0	0	4	2141	2231	1086	2212	1555
1	4	2	2141	2231	1086	2214	1559
1	0	2	2138	2228	1083	2206	1554
0	0	1	2141	2232	1084	2212	1556
0	1	6	2141	2229	1084	2211	1553
2	2	1	2141	2233	1083	2212	1555
0	1	0	2141	2232	1083	2212	1557
2	1	0	2139	2226	1080	2206	1551
2	0	2	2141	2233	1088	2214	1559
0	1	1	2143	2232	1085	2213	1557
1	3	0	2141	2233	1084	2214	1557
1	4	0	2139	2230	1085	2212	1556
1	3	0	2140	2232	1085	2212	1554
2	0	0	2139	2229	1085	2212	1556
2	0	0	2140	2232	1084	2215	1558
0	0	0	2142	2233	1085	2213	1557
0	0	2	2142	2232	1084	2210	1557
2	0	2	2137	2227	1081	2209	1554
2	0	2	2141	2232	1085	2212	1557
0	2	0	2139	2227	1084	2210	1553
0	1	0	2141	2230	1084	2212	1556
0	0	5	2142	2233	1086	2214	1557
0	1	0	2138	2226	1079	2207	1551
1	1	0	2138	2230	1085	2213	1556
2	0	1	2141	2231	1085	2212	1557
1	0	5	2141	2232	1085	2212	1557
0	0	0	2140	2230	1086	2214	1558
0	1	0	2142	2234	1088	2214	1554
0	0	0	2136	2229	1083	2212	1563
0	1	1	2140	2232	1084	2212	1555
1	2	3	2140	2231	1085	2213	1557
1	2	0	2138	2227	1079	2207	1554
1	1	0	2142	2230	1085	2212	1556
1	2	0	2142	2230	1084	2213	1552
