# Supplementary material for: Assisting hand gesture classification and rehabilitation assessment via sEMG and finger motion data
Source: Front Bioeng Biotechnol. 2026 Jan 8;13:1751763. doi: 10.3389/fbioe.2025.1751763 (PMC12823985; doi:10.3389/fbioe.2025.1751763)
Supplement: Supplementary file 1 [file DataSheet1.zip › dataset/function 0/3/1/5.csv]

channel_2	channel_3	channel_6	pinky	ring finger	middle finger	forefinger	thumb
1	4	1	2147	2211	1077	2211	1552
0	0	5	2148	2207	1076	2218	1552
0	2	1	2149	2214	1080	2218	1555
0	1	0	2147	2211	1081	2218	1555
1	3	0	2144	2208	1076	2212	1548
0	0	0	2148	2213	1080	2216	1553
1	1	0	2149	2214	1082	2218	1555
0	0	0	2148	2212	1082	2219	1555
3	0	4	2145	2212	1079	2217	1553
0	0	0	2148	2212	1081	2216	1553
0	0	0	2140	2207	1078	2216	1552
0	2	0	2148	2212	1081	2217	1553
0	0	0	2148	2212	1081	2218	1557
0	1	0	2141	2209	1079	2212	1548
0	3	1	2148	2212	1079	2216	1553
1	0	6	2148	2212	1075	2210	1551
1	0	5	2234	2203	1075	2177	1553
0	0	0	2230	2199	1074	2174	1552
1	3	3	2231	2201	1075	2175	1551
0	0	6	2230	2200	1073	2175	1551
2	0	0	2230	2201	1075	2176	1553
0	0	1	2229	2203	1077	2176	1554
2	0	2	2224	2194	1065	2166	1547
0	1	0	2229	2203	1075	2176	1551
0	4	1	2230	2202	1077	2175	1553
0	1	1	2229	2205	1077	2177	1555
1	0	3	2227	2203	1076	2176	1553
0	2	0	2225	2198	1071	2171	1547
1	3	0	2229	2204	1075	2177	1553
1	2	0	2226	2205	1079	2177	1554
0	1	0	2226	2203	1076	2182	1553
1	0	0	2223	2200	1076	2180	1555
1	0	2	2228	2205	1075	2175	1553
1	3	3	2228	2205	1077	2179	1552
0	1	1	2223	2203	1074	2179	1551
1	0	5	2223	2204	1075	2181	1555
0	1	1	2223	2205	1073	2182	1554
1	0	3	2217	2198	1070	2173	1548
0	0	0	2219	2202	1076	2181	1553
1	1	2	2219	2204	1076	2180	1553
1	0	2	2221	2202	1076	2179	1552
0	1	0	2220	2203	1077	2182	1554
0	0	3	2218	2197	1069	2176	1545
1	1	0	2220	2202	1077	2183	1555
0	0	0	2220	2202	1074	2180	1553
1	0	4	2220	2202	1074	2181	1552
0	0	2	2216	2199	1073	2180	1551
0	0	0	2220	2197	1074	2181	1553
0	1	0	2221	2204	1075	2178	1551
1	1	0	2220	2200	1077	2181	1553
0	0	3	2218	2201	1076	2180	1552
0	1	0	2211	2195	1069	2173	1547
0	1	2	2210	2193	1070	2170	1548
1	0	2	2216	2200	1076	2177	1552
0	0	2	2217	2201	1074	2180	1553
0	4	0	2217	2203	1076	2180	1554
0	1	2	2219	2204	1078	2181	1553
1	1	1	2217	2198	1071	2174	1545
1	3	1	2216	2203	1073	2181	1549
0	2	0	2219	2204	1079	2181	1554
0	1	1	2217	2203	1077	2180	1551
0	0	3	2213	2202	1077	2179	1553
1	0	3	2217	2198	1075	2179	1551
0	0	3	2217	2205	1075	2176	1550
0	0	0	2216	2205	1078	2179	1553
1	0	2	2216	2206	1080	2179	1554
0	0	4	2211	2195	1072	2174	1546
0	4	2	2218	2208	1078	2178	1552
1	1	3	2215	2205	1077	2179	1553
1	2	0	2215	2207	1077	2179	1552
0	0	0	2212	2211	1079	2180	1553
2	0	2	2212	2211	1080	2182	1553
1	2	0	2207	2212	1072	2171	1547
0	1	0	2210	2210	1079	2181	1555
1	1	0	2211	2211	1081	2186	1556
0	0	3	2211	2215	1080	2182	1554
3	0	3	2208	2210	1078	2181	1553
0	1	2	2206	2209	1079	2180	1550
1	1	5	2209	2214	1074	2178	1552
0	0	2	2209	2215	1081	2182	1556
2	0	0	2208	2215	1082	2182	1555
1	1	0	2204	2209	1075	2173	1546
0	0	0	2207	2217	1080	2181	1554
1	0	0	2207	2217	1081	2180	1553
0	0	0	2207	2218	1082	2181	1554
0	1	1	2206	2216	1083	2179	1556
0	1	0	2204	2212	1079	2171	1550
0	0	2	2204	2217	1079	2180	1554
1	0	1	2201	2221	1081	2181	1556
2	0	2	2201	2222	1081	2182	1555
2	0	3	2201	2223	1083	2184	1556
0	1	0	2201	2221	1083	2182	1554
1	3	1	2196	2217	1078	2183	1552
0	1	0	2201	2222	1074	2182	1553
0	0	5	2200	2221	1080	2184	1554
0	0	1	2200	2221	1082	2185	1554
0	0	0	2194	2211	1076	2181	1551
0	1	0	2201	2223	1083	2187	1556
1	0	1	2199	2221	1081	2185	1556
0	0	0	2198	2219	1082	2184	1555
0	1	5	2197	2219	1079	2185	1553
1	2	2	2195	2215	1075	2167	1549
2	0	0	2195	2218	1080	2185	1553
0	1	0	2198	2222	1082	2186	1555
0	1	2	2197	2218	1081	2184	1554
0	0	0	2194	2215	1079	2185	1554
0	0	0	2192	2211	1081	2182	1553
0	4	2	2187	2207	1077	2182	1548
0	0	0	2195	2213	1072	2179	1551
0	2	2	2193	2215	1082	2185	1555
1	0	0	2196	2214	1080	2184	1554
0	0	5	2189	2214	1079	2180	1554
0	0	5	2189	2214	1081	2180	1555
0	1	0	2190	2217	1081	2181	1555
0	1	0	2190	2218	1081	2179	1554
0	0	5	2188	2216	1080	2179	1555
0	1	0	2191	2220	1083	2182	1551
1	3	2	2190	2217	1079	2180	1553
0	1	0	2189	2218	1081	2180	1554
1	0	2	2189	2219	1081	2181	1554
0	0	2	2185	2214	1075	2174	1549
3	0	1	2189	2221	1084	2182	1558
0	1	3	2189	2221	1082	2181	1555
0	1	6	2191	2220	1081	2180	1554
0	0	2	2189	2219	1083	2182	1553
0	0	2	2182	2215	1076	2175	1549
0	2	0	2189	2220	1080	2181	1554
2	0	0	2190	2221	1080	2181	1555
0	0	2	2189	2220	1084	2182	1555
0	0	0	2188	2219	1081	2180	1555
1	4	2	2188	2221	1083	2178	1554
2	0	0	2188	2219	1084	2177	1550
0	2	1	2188	2221	1078	2183	1555
0	0	5	2190	2221	1082	2177	1554
0	3	0	2190	2222	1084	2177	1556
1	0	1	2184	2214	1076	2171	1547
1	0	2	2188	2219	1082	2177	1554
0	0	6	2188	2220	1082	2175	1555
1	0	3	2189	2221	1081	2177	1554
0	0	1	2188	2217	1080	2175	1553
3	0	3	2184	2213	1075	2169	1548
1	0	1	2185	2217	1080	2175	1555
0	0	0	2187	2218	1082	2175	1553
0	0	3	2188	2219	1081	2175	1556
2	0	0	2186	2219	1082	2176	1555
0	0	4	2187	2216	1080	2174	1553
1	1	0	2188	2217	1078	2171	1552
1	2	0	2187	2218	1081	2174	1554
0	0	2	2187	2218	1082	2176	1553
0	0	4	2186	2217	1080	2174	1554
0	0	2	2182	2211	1076	2168	1549
2	0	0	2187	2216	1081	2175	1554
1	2	0	2186	2218	1081	2174	1553
0	0	5	2186	2217	1081	2175	1553
0	0	0	2186	2217	1080	2175	1553
0	0	0	2182	2211	1076	2169	1547
0	2	3	2186	2215	1079	2177	1557
1	1	5	2186	2216	1081	2175	1554
0	1	0	2184	2215	1081	2174	1553
1	0	0	2182	2213	1081	2173	1554
0	0	4	2183	2210	1078	2173	1553
0	1	5	2186	2218	1079	2169	1553
1	0	2	2188	2216	1081	2174	1554
0	1	0	2185	2215	1081	2173	1554
1	0	6	2179	2206	1073	2168	1547
0	4	0	2185	2213	1080	2172	1554
2	4	1	2185	2215	1077	2173	1551
0	0	3	2183	2213	1079	2174	1554
0	0	0	2188	2214	1080	2171	1553
0	1	0	2183	2213	1076	2171	1553
2	0	0	2177	2207	1072	2167	1549
0	0	0	2184	2214	1079	2172	1552
1	0	0	2184	2214	1078	2171	1552
1	4	2	2183	2213	1079	2172	1553
0	1	5	2181	2212	1080	2172	1552
0	0	1	2180	2205	1078	2172	1553
1	3	0	2183	2213	1077	2163	1551
0	1	3	2183	2213	1078	2171	1554
1	3	2	2183	2214	1080	2170	1553
1	0	2	2173	2206	1075	2167	1549
0	2	2	2182	2214	1079	2171	1553
0	0	0	2182	2212	1081	2171	1552
0	1	0	2184	2215	1081	2171	1554
0	1	0	2182	2213	1081	2167	1553
0	0	0	2182	2212	1079	2171	1553
0	1	0	2177	2203	1076	2166	1549
0	1	0	2183	2215	1081	2172	1554
0	1	0	2183	2213	1078	2171	1554
2	0	0	2183	2214	1079	2171	1554
0	0	4	2180	2212	1080	2168	1553
2	0	2	2180	2206	1077	2169	1554
2	0	1	2183	2215	1078	2166	1552
1	0	3	2183	2214	1080	2170	1552
0	2	2	2181	2214	1080	2170	1554
2	0	0	2178	2207	1075	2163	1548
0	0	5	2182	2214	1080	2170	1554
2	0	2	2183	2216	1081	2171	1553
1	0	2	2185	2217	1082	2171	1555
1	2	1	2183	2215	1082	2170	1553
1	0	0	2179	2210	1077	2164	1547
3	0	4	2182	2215	1080	2170	1554
1	0	5	2181	2216	1082	2173	1555
1	2	1	2181	2217	1078	2171	1554
1	0	2	2183	2217	1081	2170	1554
1	3	2	2181	2217	1080	2171	1554
0	0	0	2179	2216	1081	2169	1551
0	0	0	2184	2220	1072	2167	1553
1	2	1	2181	2215	1080	2171	1554
0	1	0	2181	2217	1080	2170	1554
0	2	2	2177	2210	1074	2165	1552
0	1	5	2182	2216	1080	2171	1555
0	0	0	2182	2217	1080	2171	1553
0	1	0	2181	2215	1083	2174	1557
1	0	4	2184	2216	1079	2172	1553
0	0	0	2182	2217	1081	2165	1549
1	0	0	2183	2216	1079	2170	1554
0	0	2	2182	2216	1080	2171	1554
1	0	0	2182	2216	1078	2172	1552
1	0	5	2175	2210	1074	2165	1552
0	1	0	2182	2216	1081	2174	1554
1	4	0	2183	2216	1078	2173	1554
0	1	0	2182	2217	1078	2172	1554
0	0	6	2179	2216	1079	2171	1554
0	2	0	2179	2214	1076	2160	1545
0	0	5	2181	2217	1080	2173	1554
0	1	0	2182	2218	1081	2172	1554
3	1	2	2181	2218	1082	2174	1554
1	1	3	2179	2219	1082	2176	1556
0	4	0	2181	2221	1083	2175	1555
0	0	3	2182	2219	1082	2171	1554
1	3	0	2181	2218	1081	2173	1555
0	0	3	2183	2218	1082	2177	1553
0	1	0	2181	2219	1080	2175	1554
3	0	2	2175	2216	1076	2170	1552
0	1	0	2181	2223	1083	2180	1555
3	0	6	2184	2223	1080	2180	1555
0	1	0	2182	2222	1081	2179	1553
0	0	0	2182	2222	1083	2180	1553
0	0	0	2185	2216	1078	2173	1548
0	0	1	2180	2222	1082	2181	1554
0	0	2	2181	2223	1082	2184	1556
0	1	0	2182	2225	1082	2184	1557
1	4	0	2179	2221	1079	2183	1557
0	0	2	2176	2219	1082	2184	1553
0	1	5	2180	2222	1082	2180	1550
0	0	0	2180	2220	1083	2187	1554
3	0	0	2180	2223	1083	2187	1555
0	1	3	2178	2223	1083	2188	1554
2	3	0	2175	2216	1077	2183	1555
0	0	5	2181	2226	1092	2188	1554
0	0	2	2180	2224	1082	2191	1554
0	0	0	2179	2226	1083	2190	1555
0	0	0	2179	2226	1083	2194	1554
1	3	3	2174	2221	1079	2189	1549
1	1	3	2178	2226	1082	2196	1555
0	0	0	2180	2230	1086	2202	1557
0	0	2	2179	2231	1086	2199	1557
0	0	3	2176	2227	1084	2200	1555
0	1	0	2174	2226	1084	2201	1554
1	1	5	2178	2231	1084	2202	1555
0	0	4	2178	2232	1088	2208	1555
1	3	0	2178	2234	1086	2210	1556
1	2	0	2176	2239	1089	2219	1558
0	0	2	2171	2232	1079	2210	1552
1	4	1	2175	2240	1088	2212	1555
0	1	0	2173	2241	1089	2212	1556
1	2	4	2173	2241	1090	2211	1557
2	3	3	2176	2242	1090	2210	1555
0	0	0	2169	2234	1082	2201	1549
1	1	1	2172	2242	1086	2208	1556
0	0	2	2171	2242	1086	2208	1556
0	0	0	2171	2241	1083	2202	1556
0	0	2	2170	2240	1087	2202	1556
0	1	3	2166	2238	1085	2203	1554
0	1	0	2173	2241	1084	2204	1556
0	0	1	2172	2244	1089	2206	1556
1	2	4	2171	2242	1086	2204	1557
0	1	2	2164	2234	1083	2197	1549
0	0	3	2169	2243	1086	2203	1556
0	1	3	2169	2242	1087	2203	1556
2	2	0	2167	2242	1089	2201	1556
1	1	0	2167	2241	1086	2201	1556
3	3	0	2167	2241	1090	2201	1557
0	1	6	2156	2236	1082	2195	1552
0	0	1	2167	2244	1086	2201	1556
0	0	4	2168	2241	1088	2200	1556
0	0	2	2167	2241	1087	2201	1556
2	2	1	2165	2243	1089	2202	1556
0	0	0	2161	2239	1087	2200	1551
0	1	0	2166	2241	1080	2196	1556
0	2	0	2166	2243	1088	2200	1556
0	0	0	2167	2244	1088	2201	1557
1	2	0	2160	2239	1086	2196	1553
1	0	2	2166	2244	1088	2202	1556
3	0	0	2165	2244	1089	2200	1557
1	1	6	2165	2244	1088	2201	1555
0	1	4	2165	2245	1088	2201	1556
0	1	0	2161	2237	1082	2196	1549
0	1	3	2157	2236	1080	2195	1550
0	1	0	2162	2241	1086	2201	1556
0	0	0	2162	2244	1088	2203	1558
0	0	0	2164	2243	1088	2201	1556
0	0	1	2162	2242	1087	2201	1556
1	1	0	2169	2246	1090	2209	1563
0	0	2	2161	2239	1084	2201	1555
0	0	2	2160	2239	1085	2199	1554
1	4	0	2161	2239	1085	2199	1555
3	2	0	2155	2232	1078	2193	1548
2	3	2	2160	2239	1087	2200	1557
0	0	6	2161	2239	1083	2198	1554
0	0	3	2159	2239	1086	2198	1555
2	4	0	2159	2237	1087	2200	1557
0	0	0	2161	2238	1087	2196	1550
0	0	0	2158	2239	1087	2199	1556
0	0	0	2160	2238	1084	2199	1554
0	0	0	2161	2239	1086	2199	1555
1	1	0	2155	2234	1082	2195	1552
1	0	2	2159	2238	1085	2199	1555
0	1	0	2159	2238	1087	2198	1555
2	0	3	2161	2239	1086	2197	1554
1	2	0	2160	2239	1086	2198	1553
0	1	0	2156	2233	1080	2193	1550
1	2	2	2155	2232	1082	2193	1548
0	1	0	2160	2239	1086	2197	1555
2	0	3	2160	2239	1087	2199	1554
0	0	0	2160	2239	1085	2199	1555
0	2	0	2159	2238	1088	2202	1557
0	0	5	2161	2240	1088	2193	1551
0	0	0	2157	2235	1084	2198	1555
2	0	5	2159	2238	1086	2198	1555
1	3	2	2157	2238	1089	2200	1557
1	1	0	2154	2229	1082	2196	1553
0	0	3	2160	2239	1085	2198	1552
0	0	0	2160	2239	1084	2199	1555
0	0	0	2159	2238	1088	2200	1556
0	0	0	2161	2241	1086	2200	1555
0	0	2	2156	2233	1081	2194	1548
2	0	0	2159	2238	1085	2200	1556
0	0	1	2158	2237	1085	2199	1554
1	0	0	2156	2241	1087	2200	1556
2	0	0	2158	2238	1086	2200	1557
0	2	1	2158	2237	1085	2202	1558
0	0	0	2160	2240	1088	2196	1549
0	3	2	2160	2235	1084	2198	1555
0	2	0	2159	2239	1087	2199	1556
3	0	5	2159	2237	1086	2198	1555
0	1	1	2152	2232	1083	2195	1553
0	1	0	2160	2239	1086	2200	1554
1	4	1	2160	2240	1089	2202	1557
0	0	0	2161	2238	1087	2198	1556
2	0	3	2161	2239	1086	2198	1555
0	0	0	2155	2233	1081	2190	1547
1	2	1	2159	2237	1086	2199	1556
0	1	0	2159	2238	1087	2199	1557
1	2	3	2161	2240	1088	2200	1556
0	4	0	2158	2237	1086	2200	1556
1	0	0	2156	2237	1084	2200	1553
0	0	0	2159	2237	1080	2198	1553
0	0	0	2159	2234	1084	2198	1554
1	0	3	2159	2239	1076	2200	1556
0	0	2	2160	2240	1088	2203	1558
1	2	1	2156	2232	1083	2194	1551
3	0	6	2160	2238	1085	2199	1553
0	0	0	2159	2238	1086	2201	1554
0	0	0	2159	2238	1088	2198	1555
1	3	3	2159	2237	1086	2199	1556
0	1	0	2155	2232	1079	2194	1550
1	2	0	2160	2240	1090	2200	1557
0	2	1	2159	2238	1085	2200	1554
1	1	0	2157	2238	1086	2199	1556
0	0	0	2157	2237	1086	2199	1556
1	3	4	2154	2235	1084	2199	1552
0	2	5	2161	2236	1079	2199	1555
0	0	0	2159	2237	1085	2199	1554
0	0	0	2158	2237	1086	2199	1555
1	3	2	2153	2228	1078	2192	1549
0	0	0	2151	2230	1077	2194	1553
1	2	4	2158	2239	1088	2202	1553
0	0	0	2161	2240	1088	2200	1556
0	0	0	2155	2238	1086	2204	1556
0	0	0	2157	2238	1085	2199	1556
1	3	3	2152	2231	1080	2191	1548
0	1	5	2157	2236	1086	2199	1555
2	0	5	2158	2238	1087	2199	1557
0	1	0	2158	2238	1089	2202	1557
3	0	5	2158	2238	1085	2199	1555
2	4	2	2154	2232	1085	2197	1553
2	0	0	2157	2238	1080	2196	1553
2	0	0	2158	2238	1087	2199	1555
2	0	0	2158	2236	1087	2197	1556
1	1	2	2153	2229	1082	2194	1552
1	3	5	2160	2239	1086	2200	1556
0	1	1	2157	2236	1085	2199	1556
1	0	2	2158	2237	1085	2198	1554
1	1	1	2157	2235	1087	2199	1554
0	0	0	2157	2236	1085	2199	1555
0	1	0	2156	2230	1083	2193	1547
1	2	1	2157	2236	1085	2199	1555
0	0	3	2158	2237	1086	2198	1554
2	0	2	2153	2227	1081	2192	1554
0	1	4	2153	2226	1079	2196	1555
1	0	0	2160	2235	1085	2196	1555
0	0	3	2159	2233	1085	2197	1553
0	0	2	2158	2231	1084	2197	1553
0	0	2	2158	2232	1085	2196	1556
0	1	0	2155	2228	1076	2187	1549
1	0	5	2158	2232	1084	2196	1554
0	0	4	2159	2233	1085	2196	1555
2	0	0	2158	2231	1085	2195	1555
0	0	3	2157	2230	1085	2196	1552
0	1	0	2156	2231	1083	2193	1550
2	0	0	2157	2230	1081	2196	1555
0	1	0	2159	2233	1086	2197	1556
3	0	2	2159	2232	1086	2197	1555
0	0	3	2154	2224	1078	2189	1550
1	1	0	2159	2230	1083	2195	1552
0	0	1	2159	2231	1084	2197	1554
1	0	2	2159	2230	1085	2196	1554
0	0	0	2158	2230	1085	2195	1554
0	0	1	2157	2230	1085	2196	1553
0	1	0	2154	2221	1080	2187	1545
0	0	3	2157	2230	1084	2194	1554
0	0	2	2157	2231	1083	2197	1554
0	1	0	2159	2232	1085	2195	1554
0	0	1	2155	2230	1085	2197	1554
0	0	0	2154	2231	1085	2194	1548
1	0	2	2155	2232	1084	2199	1553
0	0	0	2158	2235	1089	2199	1554
1	0	2	2156	2235	1087	2199	1555
2	0	1	2151	2223	1079	2194	1552
0	1	0	2156	2235	1086	2202	1553
0	1	0	2157	2235	1087	2202	1554
0	0	0	2156	2236	1088	2204	1558
1	1	0	2158	2239	1089	2205	1556
0	0	0	2155	2230	1078	2191	1547
0	0	5	2156	2236	1086	2205	1555
0	0	3	2155	2237	1086	2205	1556
0	0	2	2158	2237	1088	2206	1554
3	0	3	2156	2236	1086	2205	1555
0	0	0	2155	2235	1084	2207	1555
0	0	4	2152	2234	1084	2201	1551
3	0	2	2157	2234	1082	2203	1554
0	0	0	2156	2235	1096	2205	1555
2	0	4	2154	2234	1086	2204	1555
1	2	0	2147	2225	1081	2197	1551
1	3	1	2157	2236	1089	2204	1555
0	1	2	2156	2234	1086	2203	1554
1	0	3	2155	2234	1086	2202	1554
0	0	4	2155	2233	1084	2203	1554
0	0	3	2147	2227	1078	2193	1548
0	1	0	2155	2231	1086	2202	1554
0	0	0	2155	2233	1085	2202	1556
0	1	0	2156	2235	1087	2201	1556
0	2	0	2154	2233	1086	2202	1556
0	1	0	2153	2230	1084	2205	1554
1	3	0	2148	2228	1086	2199	1549
0	0	2	2154	2226	1083	2199	1556
0	0	2	2156	2233	1084	2201	1551
3	0	0	2155	2233	1083	2200	1553
3	0	2	2149	2223	1079	2193	1549
2	0	5	2155	2230	1084	2199	1552
1	4	0	2156	2232	1086	2201	1554
0	1	0	2154	2233	1082	2198	1554
1	1	5	2154	2231	1085	2200	1554
0	0	2	2152	2227	1080	2194	1546
0	1	0	2154	2231	1084	2200	1552
0	0	0	2154	2230	1085	2201	1554
0	0	0	2154	2231	1085	2200	1554
0	1	0	2152	2229	1085	2199	1553
0	1	0	2152	2223	1083	2197	1554
0	2	0	2154	2230	1082	2192	1553
2	0	0	2155	2230	1086	2199	1553
0	0	0	2154	2232	1085	2202	1553
1	1	0	2155	2232	1086	2200	1554
0	0	0	2145	2225	1079	2192	1549
0	1	4	2154	2231	1083	2199	1556
0	0	2	2154	2230	1083	2200	1554
2	0	2	2153	2231	1085	2196	1554
1	2	0	2154	2231	1084	2201	1556
1	4	0	2150	2226	1080	2193	1547
1	0	2	2153	2230	1084	2199	1554
1	1	0	2154	2229	1084	2199	1554
0	1	0	2153	2231	1084	2198	1555
2	0	0	2151	2231	1085	2200	1555
0	1	4	2154	2223	1082	2198	1554
1	3	2	2157	2231	1088	2188	1549
0	0	1	2154	2231	1086	2197	1554
2	0	2	2154	2232	1087	2202	1556
1	3	0	2149	2220	1080	2191	1548
2	0	0	2153	2230	1081	2199	1553
0	0	7	2156	2233	1088	2200	1556
2	0	2	2153	2232	1085	2200	1555
0	1	0	2154	2232	1085	2201	1555
0	0	2	2154	2233	1085	2201	1555
1	2	0	2150	2228	1080	2195	1549
