# Supplementary material for: Assisting hand gesture classification and rehabilitation assessment via sEMG and finger motion data
Source: Front Bioeng Biotechnol. 2026 Jan 8;13:1751763. doi: 10.3389/fbioe.2025.1751763 (PMC12823985; doi:10.3389/fbioe.2025.1751763)
Supplement: Supplementary file 1 [file DataSheet1.zip › dataset/function 0/3/1/6.csv]

channel_2	channel_3	channel_6	pinky	ring finger	middle finger	forefinger	thumb
1	3	2	2097	2238	1090	2657	1534
0	0	0	2091	2229	1086	2650	1530
0	0	0	2096	2237	1090	2655	1532
0	0	0	2096	2236	1091	2657	1534
0	1	0	2095	2238	1090	2657	1537
2	1	1	2096	2238	1091	2658	1536
1	3	1	2097	2238	1091	2656	1531
0	0	6	2093	2234	1089	2655	1533
0	0	0	2096	2237	1091	2655	1535
0	1	0	2096	2236	1091	2657	1534
0	0	0	2096	2237	1089	2657	1535
0	0	0	2092	2232	1086	2652	1532
0	0	0	2096	2237	1090	2656	1534
1	2	2	2097	2228	1088	2649	1527
0	1	0	2160	2264	1090	2107	1558
0	0	0	2160	2263	1089	2108	1558
3	0	5	2158	2263	1087	2105	1555
1	1	0	2161	2267	1090	2109	1558
0	1	2	2160	2260	1085	2104	1557
0	0	2	2160	2266	1088	2108	1558
1	0	0	2155	2258	1084	2104	1557
1	4	0	2159	2264	1090	2108	1553
0	0	2	2162	2267	1090	2109	1559
0	0	0	2161	2264	1091	2107	1558
0	1	0	2161	2265	1090	2108	1558
1	1	0	2157	2256	1083	2102	1551
2	2	0	2160	2263	1088	2109	1559
0	0	0	2159	2264	1088	2108	1559
0	0	0	2160	2264	1090	2108	1561
1	1	5	2160	2266	1090	2107	1557
1	2	1	2155	2262	1086	2107	1555
0	1	2	2157	2262	1087	2095	1553
0	0	3	2160	2262	1090	2108	1561
0	1	0	2155	2259	1083	2098	1555
1	1	0	2160	2264	1088	2108	1555
0	0	1	2152	2257	1084	2103	1555
0	0	0	2160	2266	1090	2109	1560
1	2	0	2159	2264	1088	2108	1558
1	1	0	2157	2261	1089	2109	1558
1	2	0	2151	2254	1082	2098	1555
0	0	2	2156	2261	1087	2108	1554
0	0	2	2157	2265	1089	2110	1560
1	0	0	2158	2263	1090	2108	1558
0	1	3	2157	2261	1089	2106	1558
0	0	2	2152	2256	1079	2098	1552
0	1	0	2151	2255	1085	2100	1551
0	0	3	2157	2260	1088	2107	1557
2	0	1	2156	2262	1089	2111	1560
1	0	1	2156	2260	1089	2108	1557
2	0	0	2156	2261	1086	2107	1558
0	0	6	2152	2255	1086	2109	1555
0	0	0	2157	2261	1086	2108	1557
0	1	0	2157	2261	1088	2101	1556
1	2	2	2156	2261	1088	2108	1558
1	4	2	2152	2253	1082	2101	1553
0	0	0	2158	2264	1089	2107	1560
0	1	1	2158	2262	1088	2106	1558
1	0	2	2157	2261	1089	2107	1558
0	0	0	2156	2262	1088	2107	1558
1	0	1	2153	2254	1080	2100	1552
2	0	0	2156	2261	1087	2106	1557
1	0	0	2156	2261	1088	2109	1561
1	1	0	2159	2263	1089	2109	1558
1	0	4	2156	2262	1087	2107	1557
0	1	2	2155	2261	1088	2108	1558
1	0	3	2152	2259	1084	2107	1551
0	1	3	2157	2261	1088	2107	1558
0	1	0	2157	2262	1084	2102	1554
0	2	2	2156	2261	1089	2107	1557
0	1	0	2154	2256	1086	2101	1554
2	0	1	2157	2261	1088	2106	1558
0	0	1	2157	2261	1088	2106	1558
1	3	1	2157	2263	1091	2103	1559
1	4	2	2157	2261	1086	2101	1558
0	1	0	2151	2255	1083	2096	1552
3	0	3	2157	2260	1088	2103	1558
1	3	2	2154	2260	1090	2108	1559
0	0	0	2157	2264	1090	2107	1559
0	0	2	2154	2260	1087	2106	1558
0	0	0	2154	2249	1085	2104	1557
0	0	0	2156	2262	1089	2106	1559
0	1	2	2156	2262	1091	2107	1558
1	0	0	2157	2261	1090	2097	1554
0	0	1	2156	2261	1088	2106	1558
0	3	2	2150	2254	1083	2098	1550
0	2	6	2154	2261	1089	2107	1559
2	0	3	2156	2258	1086	2106	1557
0	0	0	2156	2261	1088	2106	1558
0	2	1	2155	2259	1087	2107	1557
1	4	3	2155	2259	1088	2106	1554
0	2	2	2155	2261	1087	2104	1558
3	0	0	2156	2260	1085	2105	1558
1	3	1	2155	2261	1092	2108	1560
0	1	0	2153	2256	1082	2099	1554
3	0	2	2156	2261	1088	2107	1559
0	1	0	2155	2260	1086	2107	1558
0	0	4	2157	2260	1088	2105	1556
2	0	0	2156	2261	1091	2107	1558
1	4	0	2153	2254	1081	2101	1551
1	0	0	2157	2260	1087	2107	1558
2	0	1	2156	2258	1088	2106	1558
1	2	2	2156	2261	1089	2107	1560
0	0	0	2154	2258	1087	2106	1556
2	0	5	2156	2258	1085	2104	1558
2	1	3	2156	2259	1088	2104	1558
1	4	2	2156	2259	1087	2106	1557
2	2	0	2156	2261	1086	2105	1557
0	0	0	2156	2259	1088	2105	1558
1	2	2	2151	2254	1085	2101	1555
0	0	0	2157	2258	1087	2107	1557
1	1	0	2157	2259	1088	2106	1558
1	2	0	2156	2260	1088	2106	1558
0	0	0	2156	2260	1088	2107	1557
0	0	0	2153	2255	1080	2099	1552
0	1	0	2156	2261	1085	2108	1559
1	0	5	2157	2261	1088	2107	1559
0	1	0	2156	2258	1089	2106	1557
0	1	1	2153	2258	1088	2108	1556
1	0	0	2155	2258	1086	2107	1559
0	1	3	2158	2260	1089	2105	1557
3	0	0	2158	2261	1088	2105	1554
1	2	3	2156	2260	1087	2107	1557
0	2	3	2149	2253	1083	2102	1551
0	0	0	2151	2251	1082	2100	1549
2	0	3	2156	2260	1087	2106	1557
1	3	2	2156	2258	1090	2107	1559
1	3	3	2157	2262	1090	2107	1560
0	0	0	2156	2260	1087	2106	1558
2	0	0	2150	2255	1084	2101	1552
0	2	2	2157	2259	1089	2112	1557
0	1	0	2155	2258	1087	2102	1559
0	1	0	2156	2260	1088	2106	1557
0	0	0	2153	2258	1089	2108	1558
1	0	4	2157	2256	1086	2106	1557
0	0	0	2156	2260	1088	2106	1556
0	0	0	2155	2259	1089	2106	1553
0	0	0	2156	2259	1085	2107	1557
1	2	1	2151	2252	1081	2100	1550
0	0	0	2155	2259	1089	2106	1558
0	1	0	2156	2260	1089	2105	1558
0	0	0	2157	2259	1089	2107	1559
0	2	1	2162	2259	1089	2106	1556
0	1	0	2155	2259	1088	2106	1559
0	1	0	2154	2254	1083	2101	1551
1	2	1	2156	2259	1088	2106	1558
0	1	0	2154	2258	1089	2109	1559
0	0	0	2156	2262	1090	2107	1558
1	0	0	2152	2256	1087	2106	1558
0	1	1	2156	2256	1083	2102	1556
0	1	3	2156	2258	1087	2107	1561
0	1	5	2156	2259	1088	2106	1553
1	0	0	2155	2259	1087	2107	1558
0	0	0	2150	2251	1083	2101	1553
2	0	0	2158	2262	1089	2107	1557
0	1	1	2155	2260	1088	2107	1558
0	1	1	2156	2259	1088	2107	1557
1	0	0	2155	2259	1089	2107	1557
0	0	2	2154	2255	1082	2100	1552
1	0	0	2157	2260	1089	2109	1556
1	0	3	2157	2261	1083	2107	1557
0	1	0	2151	2257	1088	2107	1557
0	2	0	2158	2261	1089	2107	1558
0	0	3	2149	2255	1087	2106	1556
0	1	0	2156	2260	1081	2103	1557
0	0	0	2155	2258	1090	2107	1558
0	0	0	2155	2259	1089	2108	1559
0	1	0	2157	2262	1088	2109	1558
0	0	0	2153	2253	1082	2101	1550
0	1	1	2156	2259	1087	2107	1557
0	0	0	2154	2259	1088	2105	1558
0	0	0	2154	2256	1088	2106	1557
0	0	0	2155	2260	1087	2106	1558
0	1	1	2154	2258	1084	2103	1552
0	0	0	2157	2262	1088	2108	1558
0	1	0	2157	2253	1084	2104	1557
0	1	1	2155	2260	1089	2107	1558
1	3	2	2151	2251	1077	2105	1556
2	0	2	2155	2254	1084	2102	1552
0	0	3	2156	2258	1088	2107	1560
1	3	1	2151	2256	1088	2107	1557
0	0	0	2156	2259	1089	2106	1558
0	0	0	2148	2257	1088	2107	1557
0	0	3	2155	2258	1088	2107	1558
0	0	5	2156	2259	1089	2108	1558
0	0	6	2155	2259	1087	2109	1559
0	1	0	2156	2260	1087	2107	1558
2	0	5	2154	2254	1083	2100	1552
1	3	1	2155	2258	1086	2107	1558
2	0	2	2155	2259	1088	2107	1557
0	1	0	2156	2259	1091	2109	1558
0	0	2	2150	2256	1084	2107	1558
0	0	4	2154	2258	1087	2102	1556
2	0	2	2155	2259	1085	2107	1556
0	0	0	2155	2260	1090	2108	1561
0	0	0	2157	2262	1089	2108	1559
1	0	1	2151	2253	1081	2101	1548
0	1	0	2155	2258	1088	2107	1558
0	1	0	2155	2259	1086	2106	1557
1	1	1	2155	2258	1085	2108	1558
0	0	0	2154	2259	1089	2106	1558
0	1	0	2155	2262	1086	2104	1554
0	0	5	2155	2254	1083	2104	1551
2	0	6	2155	2258	1087	2107	1556
1	2	2	2154	2259	1089	2109	1559
0	1	0	2154	2258	1087	2107	1558
2	0	1	2149	2253	1087	2106	1557
0	0	0	2155	2259	1085	2107	1557
0	0	6	2154	2254	1089	2108	1556
1	3	2	2154	2258	1088	2107	1557
0	1	0	2154	2258	1090	2106	1557
2	0	2	2148	2251	1080	2097	1551
0	1	0	2154	2259	1086	2107	1557
0	1	0	2156	2260	1086	2107	1557
1	2	0	2155	2258	1087	2108	1557
1	3	1	2154	2258	1087	2107	1556
0	0	5	2155	2258	1077	2103	1551
2	0	0	2152	2256	1086	2107	1559
1	3	2	2155	2260	1089	2109	1559
0	1	0	2156	2259	1088	2107	1557
0	1	2	2155	2257	1089	2107	1558
1	1	6	2149	2255	1086	2107	1556
1	2	6	2154	2257	1087	2109	1558
0	0	5	2156	2256	1088	2103	1553
0	1	0	2155	2258	1086	2107	1557
3	0	2	2154	2259	1088	2109	1558
0	1	0	2150	2251	1081	2101	1552
0	0	0	2156	2259	1087	2106	1557
0	1	5	2156	2258	1086	2106	1559
0	0	1	2157	2259	1089	2108	1557
0	2	2	2155	2258	1088	2107	1558
1	2	0	2153	2258	1086	2101	1553
1	0	0	2152	2257	1086	2107	1557
1	0	1	2156	2261	1090	2108	1558
0	0	3	2154	2257	1087	2108	1558
0	0	1	2147	2251	1082	2106	1557
1	4	0	2154	2257	1085	2100	1554
0	0	0	2154	2258	1088	2108	1555
1	3	1	2155	2258	1088	2107	1551
0	0	6	2154	2259	1090	2108	1556
0	0	3	2155	2259	1088	2107	1557
0	0	4	2150	2253	1082	2101	1551
0	3	1	2154	2259	1088	2111	1559
0	0	0	2156	2260	1089	2109	1558
0	3	2	2154	2258	1086	2108	1558
0	1	0	2153	2258	1087	2108	1557
0	0	6	2154	2258	1083	2104	1552
0	1	0	2150	2255	1089	2108	1558
2	3	2	2153	2258	1088	2108	1558
0	0	0	2154	2258	1086	2107	1557
1	2	2	2147	2250	1081	2105	1556
0	1	2	2155	2258	1087	2104	1555
0	0	3	2154	2259	1085	2108	1558
0	0	0	2154	2257	1087	2108	1558
1	2	0	2153	2255	1087	2108	1557
0	0	0	2149	2249	1083	2098	1550
0	1	1	2147	2252	1081	2099	1550
2	0	3	2155	2258	1088	2106	1557
0	0	2	2155	2259	1088	2108	1558
2	0	1	2154	2257	1089	2110	1560
0	0	3	2156	2260	1087	2110	1558
0	2	2	2153	2257	1083	2103	1548
1	3	2	2149	2252	1083	2107	1556
0	1	0	2154	2256	1088	2109	1557
0	0	3	2154	2257	1088	2109	1557
2	0	1	2149	2250	1077	2104	1557
2	0	2	2156	2259	1089	2100	1550
2	0	3	2155	2259	1090	2109	1558
2	0	0	2154	2259	1088	2108	1558
1	1	0	2154	2258	1088	2107	1556
0	1	0	2149	2254	1084	2101	1552
0	3	2	2153	2258	1086	2109	1557
0	0	0	2155	2258	1090	2111	1558
0	3	3	2154	2257	1088	2108	1558
0	0	0	2156	2262	1090	2109	1559
1	0	1	2154	2258	1087	2109	1558
2	0	0	2152	2257	1088	2101	1551
0	0	0	2148	2252	1086	2109	1556
0	1	3	2152	2257	1088	2107	1558
0	0	3	2147	2252	1083	2103	1553
0	1	0	2150	2250	1081	2101	1551
0	0	0	2154	2258	1087	2109	1557
2	0	1	2154	2257	1089	2109	1557
0	0	7	2154	2257	1086	2107	1558
2	0	6	2153	2257	1085	2104	1556
1	1	1	2154	2257	1085	2106	1555
2	0	0	2153	2259	1089	2108	1558
0	1	2	2155	2257	1086	2109	1557
0	0	6	2153	2256	1087	2107	1557
1	2	5	2148	2250	1082	2106	1556
0	1	1	2153	2256	1088	2108	1557
0	1	2	2153	2257	1086	2108	1559
3	0	1	2155	2258	1090	2111	1559
1	0	0	2155	2258	1088	2109	1558
1	0	1	2150	2251	1082	2101	1551
0	1	0	2153	2257	1088	2109	1557
0	0	6	2154	2257	1086	2109	1556
0	1	0	2152	2256	1088	2109	1558
1	1	1	2154	2259	1089	2108	1559
0	2	0	2154	2258	1087	2109	1556
1	1	2	2153	2256	1086	2104	1552
0	2	2	2152	2257	1085	2110	1557
1	0	5	2153	2257	1088	2111	1558
0	0	0	2154	2260	1089	2110	1558
1	0	2	2150	2252	1084	2106	1557
0	1	0	2154	2257	1089	2105	1556
1	0	1	2154	2257	1088	2109	1557
1	0	0	2154	2258	1090	2109	1558
1	1	0	2154	2258	1087	2110	1559
0	0	2	2150	2253	1084	2103	1553
3	0	0	2155	2258	1085	2109	1558
0	1	6	2154	2259	1087	2106	1558
1	2	0	2155	2256	1088	2109	1557
0	0	0	2151	2257	1087	2109	1556
1	0	2	2152	2256	1088	2103	1553
0	1	0	2153	2253	1088	2110	1559
0	2	2	2150	2256	1088	2111	1559
0	4	1	2155	2258	1088	2109	1557
0	1	1	2154	2257	1086	2109	1557
1	3	1	2149	2249	1086	2107	1556
0	0	0	2153	2257	1085	2103	1557
0	1	0	2156	2259	1089	2110	1554
1	1	2	2154	2257	1086	2111	1559
0	0	2	2154	2258	1088	2109	1558
0	0	4	2149	2246	1081	2102	1550
1	1	0	2153	2257	1085	2108	1558
1	4	0	2153	2256	1088	2109	1557
0	0	0	2154	2257	1087	2109	1556
2	4	0	2153	2256	1088	2112	1560
1	2	0	2154	2259	1085	2106	1553
1	2	0	2152	2254	1085	2107	1557
0	1	2	2153	2257	1088	2110	1557
0	0	0	2153	2256	1089	2109	1558
0	0	6	2147	2248	1080	2107	1556
0	1	0	2150	2250	1085	2108	1556
0	1	0	2154	2257	1088	2102	1555
0	0	3	2154	2256	1090	2110	1560
0	2	5	2155	2258	1088	2108	1558
0	1	0	2154	2257	1088	2109	1558
1	2	2	2149	2251	1082	2102	1550
1	3	1	2153	2255	1085	2108	1559
1	4	2	2154	2259	1089	2109	1557
1	1	0	2154	2256	1089	2109	1557
1	0	3	2154	2257	1085	2107	1556
0	0	0	2152	2256	1083	2104	1552
0	0	0	2147	2253	1088	2110	1559
2	0	0	2156	2259	1088	2110	1559
1	1	4	2154	2257	1088	2109	1558
0	1	0	2149	2249	1081	2106	1556
0	1	0	2153	2257	1087	2100	1550
2	0	0	2149	2257	1087	2108	1558
0	3	0	2153	2256	1086	2108	1559
0	2	0	2153	2257	1093	2109	1558
0	0	3	2154	2256	1088	2107	1558
0	0	2	2146	2251	1081	2102	1550
0	0	2	2154	2257	1089	2109	1555
0	1	5	2153	2256	1087	2107	1558
1	0	2	2153	2257	1085	2109	1557
0	3	0	2152	2256	1088	2107	1557
0	0	0	2150	2255	1086	2102	1552
0	1	0	2150	2248	1086	2108	1557
0	1	0	2153	2255	1085	2108	1558
2	0	0	2153	2257	1082	2109	1556
2	0	1	2147	2249	1082	2103	1555
1	0	1	2153	2256	1087	2110	1553
0	0	0	2155	2258	1088	2108	1558
0	0	2	2153	2257	1088	2106	1557
1	4	1	2154	2257	1087	2109	1557
1	0	1	2148	2250	1083	2102	1550
0	0	0	2154	2255	1087	2107	1558
0	0	0	2153	2257	1088	2109	1556
0	0	1	2154	2257	1088	2106	1556
0	1	0	2153	2256	1087	2108	1558
0	0	0	2151	2255	1088	2106	1557
1	1	1	2148	2255	1088	2102	1553
0	2	2	2153	2256	1086	2108	1559
2	0	0	2153	2256	1086	2111	1559
0	1	0	2154	2258	1089	2110	1558
1	0	0	2150	2252	1080	2100	1550
0	0	0	2153	2257	1089	2109	1558
0	3	5	2153	2256	1089	2107	1557
1	3	1	2153	2255	1087	2108	1556
0	0	0	2150	2255	1088	2107	1556
0	2	0	2152	2257	1087	2107	1552
0	0	2	2154	2256	1087	2109	1557
0	1	0	2153	2255	1088	2108	1557
1	2	1	2152	2256	1086	2108	1555
1	0	7	2144	2247	1078	2102	1554
0	0	0	2153	2253	1086	2110	1557
0	1	1	2153	2257	1088	2109	1556
2	0	4	2153	2255	1088	2109	1556
0	0	0	2153	2257	1088	2109	1556
0	0	0	2150	2251	1080	2100	1550
1	0	5	2153	2255	1088	2107	1557
1	3	1	2154	2257	1096	2109	1557
1	3	2	2154	2258	1086	2109	1557
0	3	3	2153	2257	1088	2108	1557
2	0	2	2152	2254	1086	2107	1557
1	0	1	2151	2254	1086	2106	1552
2	0	5	2153	2254	1086	2108	1557
0	1	0	2152	2257	1090	2114	1559
0	1	1	2156	2257	1088	2109	1558
0	2	1	2147	2249	1080	2102	1554
0	1	0	2153	2255	1089	2109	1554
2	0	5	2154	2255	1085	2109	1556
0	0	0	2153	2255	1087	2108	1557
2	0	0	2153	2257	1086	2109	1557
1	0	6	2148	2249	1082	2099	1549
0	0	2	2152	2255	1087	2108	1555
0	0	3	2153	2255	1087	2108	1557
0	1	0	2152	2256	1089	2109	1558
0	0	4	2152	2255	1092	2107	1557
0	0	0	2152	2256	1088	2110	1558
1	0	1	2152	2254	1089	2106	1553
0	0	2	2153	2251	1085	2107	1557
0	0	2	2153	2256	1087	2107	1557
0	0	3	2154	2255	1088	2109	1557
2	0	3	2146	2249	1083	2099	1554
1	1	0	2152	2259	1087	2109	1552
2	0	2	2155	2257	1090	2110	1558
0	2	1	2154	2256	1088	2109	1556
1	2	0	2153	2254	1088	2107	1556
0	0	0	2149	2248	1083	2099	1549
1	0	6	2153	2255	1086	2107	1556
1	0	1	2153	2254	1088	2107	1557
1	1	0	2154	2256	1089	2110	1559
0	0	0	2151	2255	1088	2108	1556
0	0	4	2150	2251	1084	2107	1552
1	4	2	2153	2256	1079	2105	1555
0	0	2	2153	2255	1088	2110	1559
1	0	2	2154	2256	1088	2109	1555
0	0	0	2153	2256	1089	2110	1558
1	4	0	2146	2248	1077	2102	1554
0	1	0	2151	2255	1088	2107	1556
0	0	0	2153	2255	1087	2109	1557
0	0	4	2153	2256	1087	2108	1557
1	0	2	2154	2255	1087	2107	1557
0	0	2	2150	2250	1081	2105	1551
0	1	0	2153	2257	1086	2107	1555
0	1	0	2153	2258	1088	2109	1557
3	0	3	2154	2255	1088	2108	1558
0	0	0	2150	2253	1087	2107	1556
0	0	0	2150	2248	1084	2106	1554
0	0	1	2152	2255	1080	2102	1556
0	0	0	2155	2258	1090	2108	1558
0	0	2	2153	2256	1089	2107	1558
0	0	2	2146	2250	1080	2103	1552
0	2	2	2149	2254	1089	2109	1557
0	1	1	2153	2255	1088	2108	1556
1	3	0	2152	2254	1088	2108	1557
0	0	0	2153	2257	1088	2112	1559
1	0	0	2153	2257	1088	2107	1556
0	0	0	2151	2250	1082	2102	1549
0	1	0	2151	2254	1089	2108	1557
3	0	0	2153	2254	1088	2109	1557
0	2	2	2154	2257	1090	2110	1558
0	0	0	2150	2254	1086	2108	1557
0	2	0	2153	2248	1083	2107	1556
1	1	0	2153	2255	1088	2096	1553
0	0	3	2152	2254	1088	2108	1558
0	1	0	2153	2255	1087	2109	1557
0	0	6	2145	2249	1080	2105	1553
3	0	2	2155	2259	1089	2109	1558
1	0	2	2154	2255	1084	2109	1558
0	1	0	2152	2252	1087	2108	1557
1	1	3	2151	2255	1086	2109	1557
0	0	1	2152	2255	1089	2109	1556
0	1	1	2149	2250	1078	2103	1549
0	1	0	2151	2254	1087	2109	1558
0	1	0	2155	2255	1087	2110	1557
0	3	2	2153	2255	1088	2108	1556
0	0	0	2154	2258	1089	2112	1560
0	0	2	2156	2259	1091	2113	1561
0	0	0	2153	2256	1087	2110	1557
1	0	2	2155	2259	1090	2113	1559
1	1	2	2153	2255	1087	2110	1557
0	0	2	2150	2249	1082	2102	1550
0	0	0	2153	2256	1088	2113	1559
0	0	0	2152	2253	1088	2111	1557
1	3	0	2154	2256	1089	2111	1556
1	2	1	2151	2255	1087	2110	1556
0	0	0	2153	2254	1088	2110	1556
1	2	1	2151	2249	1079	2102	1550
2	0	2	2151	2254	1086	2110	1557
0	0	5	2152	2253	1087	2114	1558
0	1	0	2153	2256	1086	2110	1557
1	2	0	2146	2251	1084	2108	1556
0	0	2	2152	2250	1082	2108	1555
2	1	0	2153	2257	1090	2105	1551
0	0	5	2154	2254	1088	2109	1557
0	0	5	2153	2252	1086	2110	1557
0	0	0	2151	2253	1087	2108	1556
0	0	0	2147	2247	1081	2105	1552
0	1	6	2154	2256	1087	2112	1557
0	0	1	2152	2253	1087	2110	1556
1	2	0	2152	2254	1086	2110	1556
0	0	3	2152	2255	1088	2111	1557
0	0	1	2151	2247	1081	2104	1551
0	2	0	2150	2253	1088	2109	1556
1	1	0	2153	2255	1089	2112	1559
0	3	0	2154	2256	1087	2111	1556
0	1	2	2146	2250	1085	2108	1556
3	0	0	2151	2254	1079	2107	1552
0	0	0	2150	2253	1086	2111	1549
0	0	0	2152	2254	1088	2112	1559
1	0	2	2153	2253	1086	2111	1557
1	0	0	2145	2245	1082	2102	1549
1	2	1	2152	2254	1086	2110	1556
1	0	2	2153	2254	1088	2110	1557
0	0	0	2152	2255	1088	2109	1557
0	1	1	2151	2254	1083	2110	1557
1	1	2	2152	2254	1086	2109	1557
0	0	1	2151	2253	1082	2103	1552
0	0	0	2146	2250	1085	2109	1556
1	1	0	2152	2252	1086	2111	1557
0	1	0	2151	2255	1087	2110	1557
2	0	5	2146	2245	1080	2104	1550
0	0	2	2152	2254	1085	2111	1555
0	0	0	2152	2254	1088	2110	1556
1	2	1	2152	2254	1086	2111	1556
0	0	2	2152	2253	1086	2111	1555
0	1	0	2146	2252	1083	2105	1551
2	0	3	2152	2254	1084	2112	1557
1	0	0	2152	2255	1087	2110	1559
0	2	0	2150	2255	1089	2113	1559
0	1	0	2149	2248	1083	2110	1557
1	1	0	2152	2255	1088	2110	1556
1	2	1	2152	2253	1086	2110	1557
0	2	0	2152	2254	1086	2111	1555
0	1	0	2151	2254	1087	2110	1557
0	3	6	2146	2245	1082	2104	1551
1	3	3	2152	2257	1089	2109	1558
2	0	0	2152	2254	1087	2110	1555
0	0	0	2152	2254	1087	2112	1555
0	0	0	2152	2254	1084	2110	1557
0	1	0	2151	2253	1087	2110	1557
1	0	2	2153	2255	1084	2106	1551
0	1	0	2150	2252	1086	2110	1557
0	0	2	2152	2252	1087	2112	1557
0	0	0	2153	2253	1086	2111	1558
1	0	0	2145	2249	1080	2111	1555
0	0	1	2153	2255	1086	2112	1554
0	0	3	2153	2254	1087	2111	1556
0	1	0	2152	2254	1087	2110	1556
0	0	0	2151	2253	1087	2111	1553
1	4	2	2148	2247	1078	2104	1551
1	4	0	2151	2252	1088	2112	1558
1	0	0	2153	2257	1088	2114	1558
0	1	2	2152	2254	1087	2110	1558
0	2	3	2151	2253	1082	2111	1557
1	0	6	2149	2252	1086	2109	1552
0	3	3	2151	2254	1087	2107	1553
0	0	0	2153	2249	1085	2106	1556
0	1	0	2152	2254	1086	2112	1557
0	0	1	2151	2255	1087	2114	1556
0	1	0	2148	2247	1082	2107	1554
2	0	0	2152	2253	1087	2111	1551
0	0	0	2151	2254	1088	2112	1558
1	0	2	2152	2254	1089	2112	1558
1	3	2	2154	2255	1087	2112	1558
1	2	2	2147	2247	1081	2104	1548
0	2	1	2149	2254	1086	2111	1557
0	1	0	2152	2254	1086	2110	1557
1	3	2	2151	2253	1088	2112	1558
0	1	2	2152	2255	1089	2113	1557
0	2	1	2149	2252	1087	2110	1552
