# Supplementary material for: Assisting hand gesture classification and rehabilitation assessment via sEMG and finger motion data
Source: Front Bioeng Biotechnol. 2026 Jan 8;13:1751763. doi: 10.3389/fbioe.2025.1751763 (PMC12823985; doi:10.3389/fbioe.2025.1751763)
Supplement: Supplementary file 1 [file DataSheet1.zip › dataset/function 0/3/1/7.csv]

channel_2	channel_3	channel_6	pinky	ring finger	middle finger	forefinger	thumb
2	0	2	2148	2243	1086	2150	1558
1	2	0	2148	2241	1084	2148	1558
1	2	0	2148	2241	1086	2149	1558
0	0	5	2143	2235	1079	2144	1552
0	0	4	2147	2242	1085	2149	1559
2	0	2	2147	2242	1085	2150	1559
1	1	0	2149	2243	1086	2150	1559
1	0	0	2144	2240	1085	2149	1557
1	3	0	2146	2241	1086	2149	1555
0	0	0	2145	2241	1085	2149	1557
1	3	0	2147	2242	1083	2148	1557
1	3	3	2148	2237	1084	2155	1556
0	1	0	2147	2237	1084	2149	1557
0	0	0	2147	2236	1085	2153	1557
0	1	1	2142	2229	1083	2151	1558
0	0	0	2149	2239	1084	2152	1557
1	3	2	2148	2236	1086	2153	1557
0	1	0	2147	2235	1085	2153	1550
1	3	1	2147	2236	1085	2153	1557
0	3	2	2142	2231	1081	2148	1549
1	2	0	2148	2236	1086	2150	1558
1	0	3	2147	2238	1084	2154	1555
1	0	2	2146	2237	1084	2154	1557
0	0	0	2147	2236	1085	2155	1556
0	0	0	2147	2236	1082	2149	1550
4	0	0	2147	2237	1085	2154	1557
0	0	4	2147	2236	1084	2153	1557
1	1	0	2148	2235	1083	2153	1556
0	0	0	2147	2236	1086	2153	1556
0	1	0	2142	2228	1083	2152	1557
2	1	0	2148	2238	1083	2154	1558
0	2	0	2148	2238	1084	2154	1557
0	0	1	2148	2237	1085	2153	1557
1	2	0	2147	2237	1084	2154	1555
2	0	2	2142	2229	1077	2146	1553
2	3	0	2146	2237	1084	2153	1556
0	0	0	2148	2235	1084	2152	1555
0	0	2	2148	2236	1085	2154	1556
0	0	0	2146	2235	1085	2155	1557
0	0	5	2148	2238	1083	2149	1550
0	0	2	2148	2237	1084	2154	1558
1	0	0	2147	2238	1082	2151	1555
0	0	3	2147	2237	1085	2154	1558
0	3	0	2143	2233	1078	2152	1554
0	0	0	2140	2229	1082	2151	1555
0	0	6	2147	2237	1085	2151	1554
0	0	2	2148	2237	1084	2155	1559
1	1	0	2149	2240	1088	2156	1559
0	1	4	2149	2238	1085	2154	1557
0	0	0	2138	2231	1078	2147	1550
0	1	0	2147	2236	1084	2154	1555
0	0	2	2146	2236	1084	2153	1557
0	1	3	2147	2237	1085	2154	1557
0	0	0	2148	2238	1085	2155	1557
1	3	0	2146	2236	1085	2150	1549
0	0	1	2147	2236	1084	2153	1556
0	0	2	2146	2236	1079	2148	1554
0	1	0	2149	2239	1087	2155	1557
0	0	1	2143	2230	1081	2151	1556
1	2	0	2148	2237	1083	2155	1552
2	4	0	2147	2235	1087	2153	1555
1	1	0	2148	2236	1086	2152	1558
0	1	5	2148	2236	1084	2153	1556
2	0	2	2148	2237	1084	2155	1557
2	4	0	2142	2232	1080	2150	1551
0	0	0	2148	2236	1085	2154	1556
0	0	2	2147	2237	1084	2154	1556
0	0	2	2148	2235	1085	2153	1556
2	0	0	2146	2236	1083	2153	1557
1	2	0	2146	2234	1080	2147	1550
1	3	0	2148	2236	1087	2156	1558
0	1	0	2150	2238	1078	2153	1556
0	0	2	2147	2236	1083	2152	1556
0	0	0	2143	2230	1078	2153	1555
0	0	1	2147	2236	1085	2148	1550
0	1	3	2146	2235	1085	2153	1556
0	0	0	2147	2236	1084	2154	1556
0	1	0	2147	2235	1086	2155	1559
0	0	0	2143	2230	1077	2146	1550
0	0	2	2147	2236	1085	2153	1556
1	2	0	2154	2236	1084	2157	1556
0	0	1	2147	2236	1084	2153	1556
1	3	0	2147	2236	1084	2152	1556
0	0	2	2147	2236	1083	2148	1555
0	1	1	2146	2235	1085	2150	1554
0	2	1	2149	2237	1084	2154	1556
0	0	2	2148	2236	1078	2148	1554
0	0	6	2147	2236	1084	2153	1557
0	1	0	2143	2229	1076	2152	1555
0	1	0	2148	2237	1084	2145	1549
0	0	2	2147	2236	1084	2154	1558
0	1	0	2149	2238	1086	2155	1556
0	1	0	2146	2237	1086	2153	1557
0	1	0	2143	2228	1078	2143	1550
0	0	5	2148	2237	1083	2152	1556
1	0	0	2146	2237	1084	2153	1556
0	1	0	2149	2238	1084	2155	1555
0	0	2	2147	2236	1084	2154	1556
0	0	2	2146	2235	1084	2153	1556
0	1	0	2145	2234	1089	2149	1553
1	1	0	2148	2240	1086	2154	1558
0	0	2	2149	2237	1081	2147	1555
0	0	2	2147	2237	1084	2154	1556
0	1	0	2149	2239	1087	2156	1559
0	1	0	2149	2235	1085	2152	1557
0	1	0	2148	2236	1085	2152	1556
0	0	0	2147	2234	1085	2154	1554
0	0	4	2147	2237	1083	2153	1555
0	0	4	2147	2235	1079	2148	1550
1	0	3	2147	2237	1085	2153	1555
0	1	0	2150	2237	1086	2152	1554
1	1	0	2147	2235	1086	2151	1555
1	1	3	2141	2228	1078	2149	1554
1	3	0	2146	2235	1084	2149	1555
0	0	6	2147	2234	1083	2152	1554
0	0	2	2146	2235	1082	2155	1556
2	0	2	2149	2237	1087	2152	1556
1	2	1	2143	2230	1078	2147	1549
0	0	1	2148	2236	1085	2153	1556
0	1	0	2146	2234	1083	2151	1556
0	0	1	2147	2234	1085	2153	1555
0	1	0	2145	2234	1083	2152	1555
0	0	2	2147	2235	1083	2152	1555
0	0	3	2147	2237	1079	2148	1550
0	0	0	2146	2235	1084	2153	1555
0	1	1	2145	2235	1080	2151	1554
0	0	0	2147	2235	1083	2153	1555
1	3	2	2142	2229	1080	2150	1554
0	0	4	2147	2235	1084	2153	1552
1	0	3	2148	2236	1083	2151	1554
0	1	3	2146	2232	1084	2153	1555
0	0	2	2146	2234	1082	2153	1554
2	0	1	2141	2228	1080	2145	1549
1	4	0	2147	2234	1083	2153	1547
1	3	0	2145	2236	1086	2153	1557
2	1	0	2147	2235	1085	2153	1557
1	0	2	2146	2234	1083	2153	1555
1	2	0	2146	2234	1082	2147	1553
0	0	6	2147	2233	1083	2153	1555
2	3	0	2147	2233	1082	2151	1554
0	0	2	2147	2231	1081	2152	1555
1	1	0	2147	2235	1084	2155	1555
0	1	0	2141	2226	1083	2153	1557
0	0	1	2146	2235	1080	2146	1554
0	1	0	2146	2234	1083	2156	1557
0	0	0	2147	2236	1084	2152	1556
1	3	0	2145	2234	1080	2152	1555
0	0	4	2141	2227	1078	2146	1550
2	0	0	2146	2234	1082	2150	1553
1	0	0	2146	2237	1084	2153	1554
0	0	0	2146	2235	1084	2152	1555
0	0	2	2145	2234	1084	2151	1555
0	0	1	2145	2233	1082	2148	1551
0	0	2	2145	2234	1084	2152	1556
0	1	0	2146	2236	1080	2148	1554
0	0	3	2148	2237	1086	2152	1557
0	0	3	2139	2228	1077	2147	1554
0	0	5	2143	2235	1084	2152	1550
1	2	0	2147	2234	1083	2150	1554
0	0	2	2149	2236	1089	2152	1557
0	2	0	2145	2233	1084	2152	1556
1	2	0	2146	2234	1083	2149	1556
1	1	0	2140	2228	1078	2145	1550
0	0	0	2147	2236	1085	2155	1557
1	3	1	2145	2234	1085	2152	1555
0	1	0	2146	2234	1085	2154	1556
1	0	1	2146	2232	1084	2152	1556
0	1	0	2143	2232	1082	2152	1550
0	0	0	2147	2235	1084	2153	1555
0	1	0	2147	2235	1085	2146	1551
0	0	3	2146	2235	1083	2153	1557
0	0	0	2138	2228	1079	2147	1553
1	0	2	2148	2236	1087	2153	1557
0	1	1	2147	2236	1083	2152	1555
0	0	0	2147	2235	1084	2153	1555
0	0	4	2146	2234	1084	2152	1555
1	1	1	2148	2237	1086	2154	1558
0	0	2	2143	2229	1078	2146	1550
0	0	2	2146	2235	1083	2153	1557
1	0	0	2143	2233	1082	2154	1556
1	0	2	2146	2235	1083	2152	1555
0	2	0	2145	2236	1084	2152	1558
0	0	2	2140	2232	1083	2152	1554
0	1	6	2147	2236	1085	2152	1557
0	0	1	2147	2235	1084	2152	1549
1	3	1	2146	2234	1085	2151	1556
1	0	2	2143	2231	1079	2147	1552
0	1	3	2147	2235	1084	2152	1556
0	1	5	2146	2234	1085	2153	1556
1	1	5	2146	2235	1085	2152	1556
0	1	0	2147	2235	1087	2154	1557
1	2	0	2143	2228	1076	2144	1550
2	3	0	2147	2235	1083	2152	1556
0	1	0	2142	2232	1083	2150	1556
0	0	0	2145	2234	1084	2151	1555
0	0	2	2146	2235	1084	2152	1557
0	0	2	2141	2234	1084	2153	1556
0	0	6	2139	2231	1082	2151	1553
1	2	0	2146	2234	1084	2153	1555
0	0	2	2148	2237	1085	2155	1556
0	0	0	2147	2236	1086	2154	1558
0	1	0	2145	2228	1078	2149	1550
2	2	3	2146	2236	1073	2152	1556
0	1	0	2146	2233	1085	2153	1556
0	0	2	2146	2235	1084	2152	1557
0	1	0	2145	2235	1081	2152	1555
2	0	2	2146	2235	1085	2150	1554
2	0	1	2147	2237	1085	2154	1555
0	1	0	2147	2232	1081	2151	1556
0	0	2	2146	2235	1085	2152	1556
1	2	0	2142	2228	1078	2148	1554
0	1	1	2147	2236	1084	2153	1555
1	2	0	2147	2235	1085	2154	1557
2	0	0	2146	2236	1084	2153	1556
0	0	2	2147	2234	1084	2153	1556
1	3	0	2142	2228	1077	2146	1552
2	0	2	2146	2234	1084	2153	1555
1	2	1	2145	2234	1084	2153	1558
0	0	2	2146	2235	1085	2156	1558
3	0	2	2149	2236	1083	2153	1556
0	1	0	2145	2235	1086	2154	1556
0	0	0	2145	2235	1082	2149	1550
0	2	3	2147	2236	1082	2150	1555
0	0	5	2146	2234	1085	2148	1555
1	2	0	2147	2234	1084	2153	1557
2	1	0	2141	2232	1078	2151	1556
0	0	1	2148	2237	1084	2153	1553
0	1	0	2146	2234	1083	2154	1557
2	0	6	2146	2234	1083	2153	1554
0	1	2	2142	2235	1083	2153	1556
1	4	1	2141	2228	1078	2146	1551
0	0	0	2145	2234	1084	2155	1559
1	2	0	2147	2234	1085	2154	1554
0	4	0	2146	2236	1085	2153	1558
0	0	0	2144	2234	1082	2153	1554
0	0	2	2143	2233	1083	2153	1554
2	0	4	2144	2234	1083	2151	1554
1	3	5	2147	2237	1084	2153	1557
1	0	2	2145	2235	1082	2149	1554
0	0	5	2146	2234	1084	2154	1556
0	1	0	2140	2228	1079	2150	1555
2	0	2	2145	2234	1086	2154	1555
2	0	2	2147	2236	1084	2156	1558
0	2	2	2148	2236	1085	2154	1557
0	3	0	2146	2236	1083	2153	1555
0	0	4	2142	2229	1080	2145	1543
0	2	0	2148	2236	1084	2153	1555
2	0	2	2144	2234	1083	2150	1557
0	0	4	2146	2234	1084	2155	1557
1	3	1	2147	2236	1085	2156	1557
0	1	0	2142	2233	1083	2154	1553
1	4	0	2146	2235	1082	2154	1556
0	0	2	2145	2235	1082	2151	1549
0	0	5	2146	2234	1083	2153	1557
0	0	3	2146	2235	1085	2152	1556
0	1	0	2141	2232	1078	2152	1553
1	1	0	2146	2235	1085	2154	1553
2	4	0	2145	2235	1084	2154	1556
2	0	2	2146	2234	1084	2153	1556
1	0	2	2146	2235	1084	2157	1558
0	1	0	2143	2230	1080	2149	1551
1	2	0	2145	2235	1084	2153	1556
0	0	1	2146	2233	1082	2153	1556
0	1	5	2146	2235	1083	2154	1557
0	0	0	2145	2235	1083	2154	1555
0	0	7	2141	2233	1083	2151	1556
0	2	1	2148	2238	1086	2154	1557
0	0	2	2147	2236	1081	2148	1549
0	2	0	2146	2236	1083	2153	1556
0	0	0	2137	2227	1078	2149	1551
0	0	6	2145	2231	1085	2152	1557
1	2	0	2146	2235	1083	2155	1556
0	0	1	2146	2235	1084	2154	1555
0	1	3	2146	2235	1086	2156	1558
0	0	0	2146	2235	1085	2154	1555
0	1	0	2143	2229	1079	2148	1549
1	2	0	2146	2236	1086	2156	1556
1	3	0	2144	2234	1084	2153	1557
2	0	2	2148	2239	1085	2155	1556
3	0	2	2145	2234	1084	2154	1556
1	3	2	2138	2232	1085	2147	1553
1	3	0	2146	2236	1083	2154	1556
0	0	2	2145	2235	1085	2148	1551
1	1	0	2145	2235	1082	2154	1555
0	0	1	2139	2229	1080	2145	1553
1	2	4	2146	2234	1083	2154	1551
1	0	1	2146	2235	1087	2156	1558
2	2	0	2148	2237	1085	2155	1556
0	1	3	2146	2236	1084	2154	1556
0	0	2	2142	2229	1078	2147	1551
0	1	0	2143	2229	1079	2148	1550
0	0	2	2146	2235	1083	2155	1555
0	0	0	2145	2234	1083	2154	1556
0	1	0	2146	2234	1083	2152	1556
0	1	0	2144	2235	1086	2155	1557
1	1	0	2146	2235	1084	2155	1558
1	2	0	2146	2235	1087	2153	1555
1	0	0	2146	2235	1083	2153	1556
0	1	6	2146	2232	1085	2154	1556
1	0	0	2141	2226	1076	2148	1553
1	1	0	2148	2234	1084	2154	1557
0	0	2	2147	2234	1083	2154	1555
3	4	5	2147	2235	1084	2154	1558
1	1	0	2147	2235	1084	2153	1553
0	0	1	2146	2233	1081	2147	1550
0	0	0	2143	2234	1084	2153	1556
1	0	5	2146	2234	1083	2153	1556
0	0	5	2147	2235	1083	2155	1557
0	1	4	2141	2226	1080	2151	1555
0	0	2	2147	2234	1084	2153	1554
0	0	3	2146	2234	1085	2153	1556
1	0	0	2147	2236	1085	2156	1557
1	0	2	2148	2234	1085	2154	1557
0	0	4	2143	2230	1079	2144	1550
0	1	1	2141	2227	1078	2145	1548
0	0	2	2147	2234	1086	2155	1557
1	0	5	2147	2236	1086	2155	1556
2	0	5	2147	2235	1084	2153	1556
0	0	2	2146	2234	1083	2154	1554
2	0	2	2146	2233	1081	2149	1553
1	2	0	2148	2237	1085	2156	1557
2	0	1	2147	2235	1082	2152	1556
0	2	0	2146	2234	1084	2154	1557
1	3	0	2141	2227	1080	2151	1554
1	3	2	2146	2234	1081	2150	1554
1	1	6	2146	2235	1084	2153	1557
2	0	0	2147	2236	1085	2153	1554
0	1	0	2146	2234	1084	2153	1556
1	0	1	2140	2228	1073	2147	1547
0	3	1	2148	2234	1085	2156	1556
0	0	3	2147	2237	1086	2154	1557
0	3	2	2147	2234	1084	2155	1556
0	0	5	2145	2234	1083	2154	1557
1	2	0	2146	2236	1085	2156	1557
0	0	2	2145	2234	1082	2149	1551
0	0	2	2145	2234	1083	2154	1557
0	0	2	2145	2229	1080	2152	1554
2	2	0	2146	2234	1084	2154	1555
0	0	1	2140	2227	1079	2152	1554
1	1	4	2147	2234	1085	2152	1556
0	2	0	2147	2236	1085	2154	1556
0	0	0	2146	2235	1084	2154	1555
1	1	0	2146	2234	1084	2153	1554
1	4	0	2141	2226	1077	2142	1550
0	3	0	2146	2234	1082	2153	1556
2	0	2	2145	2234	1084	2156	1555
0	0	6	2146	2234	1083	2154	1556
0	1	0	2145	2234	1084	2153	1556
2	0	0	2146	2235	1080	2145	1551
0	1	3	2146	2234	1085	2153	1557
0	0	0	2146	2234	1084	2154	1555
0	0	0	2146	2231	1082	2153	1555
0	0	5	2146	2234	1085	2154	1556
3	0	4	2140	2228	1082	2152	1555
0	1	0	2146	2235	1081	2146	1557
0	1	0	2146	2235	1086	2157	1558
0	0	0	2148	2237	1082	2154	1557
0	0	2	2147	2234	1085	2153	1557
1	2	0	2142	2229	1078	2147	1549
1	3	0	2146	2234	1083	2151	1557
1	4	2	2145	2235	1082	2154	1554
1	0	3	2146	2234	1083	2155	1558
0	4	2	2147	2236	1083	2154	1557
0	3	0	2145	2235	1084	2148	1552
0	1	0	2146	2234	1084	2154	1556
0	1	0	2146	2235	1077	2150	1555
0	0	2	2146	2235	1085	2153	1556
1	1	0	2140	2229	1073	2152	1555
0	2	0	2142	2231	1083	2154	1557
0	0	3	2147	2235	1082	2147	1553
1	2	0	2146	2235	1085	2154	1556
1	0	2	2147	2235	1084	2155	1556
1	0	2	2146	2236	1084	2155	1557
0	0	2	2140	2228	1079	2144	1550
0	0	2	2147	2237	1083	2154	1556
1	2	0	2146	2234	1084	2152	1554
0	1	0	2146	2232	1085	2154	1557
2	0	3	2146	2234	1084	2154	1557
0	0	6	2145	2234	1081	2148	1551
0	0	2	2147	2235	1084	2156	1557
0	0	0	2148	2235	1080	2153	1557
1	1	5	2147	2235	1083	2155	1557
0	0	1	2143	2229	1081	2152	1555
0	0	4	2147	2235	1084	2147	1550
1	1	0	2146	2235	1083	2155	1556
0	0	3	2149	2237	1085	2154	1557
0	1	0	2147	2236	1085	2154	1556
0	0	2	2146	2234	1083	2153	1556
1	1	0	2141	2228	1078	2148	1550
3	0	1	2145	2235	1083	2155	1558
1	3	0	2145	2236	1085	2156	1558
0	0	4	2140	2228	1082	2152	1555
1	0	5	2139	2231	1083	2154	1555
0	0	3	2146	2235	1083	2155	1556
0	1	0	2146	2234	1082	2155	1557
1	3	0	2147	2237	1086	2157	1557
1	2	0	2146	2233	1083	2155	1555
0	1	0	2142	2228	1077	2148	1550
0	0	2	2145	2235	1084	2153	1556
0	0	1	2146	2236	1085	2157	1558
1	1	2	2148	2237	1083	2154	1556
0	1	0	2147	2235	1084	2155	1557
2	0	0	2145	2233	1079	2149	1549
1	3	1	2145	2235	1082	2153	1556
0	0	2	2145	2233	1084	2153	1556
0	0	3	2146	2235	1084	2155	1556
2	1	1	2141	2229	1083	2155	1556
1	2	0	2144	2235	1084	2154	1556
0	0	4	2146	2234	1085	2154	1555
0	0	6	2145	2234	1082	2154	1556
1	4	1	2146	2236	1085	2154	1557
3	0	0	2146	2234	1085	2157	1558
0	0	4	2141	2227	1080	2146	1550
0	1	1	2146	2235	1085	2154	1556
0	0	0	2143	2234	1086	2152	1557
0	0	0	2146	2235	1082	2155	1555
1	4	1	2145	2235	1084	2155	1556
1	2	0	2145	2233	1081	2149	1548
0	1	0	2146	2235	1083	2155	1557
0	0	0	2145	2232	1084	2152	1557
2	0	2	2147	2237	1087	2157	1559
0	0	0	2138	2229	1082	2152	1555
2	0	0	2146	2235	1081	2151	1555
0	0	0	2146	2235	1083	2155	1557
1	0	1	2145	2235	1083	2155	1557
0	1	0	2144	2235	1084	2155	1556
1	0	2	2141	2229	1076	2146	1550
1	0	0	2147	2237	1086	2155	1557
0	0	5	2145	2233	1083	2156	1557
0	0	6	2146	2233	1083	2155	1555
1	0	4	2147	2237	1084	2156	1557
0	2	1	2144	2235	1084	2152	1557
0	1	0	2145	2236	1080	2150	1550
0	0	6	2146	2235	1084	2154	1557
1	1	0	2146	2235	1079	2155	1556
0	1	0	2147	2235	1082	2156	1556
0	0	2	2141	2230	1081	2153	1556
1	2	0	2145	2234	1084	2150	1554
0	0	0	2146	2237	1084	2157	1557
0	0	0	2146	2235	1085	2154	1557
0	0	2	2146	2237	1083	2156	1557
0	0	5	2141	2227	1079	2149	1550
0	1	0	2145	2235	1083	2154	1558
1	1	0	2146	2237	1087	2155	1558
0	0	5	2147	2235	1085	2155	1557
1	1	0	2145	2235	1081	2156	1556
0	1	0	2144	2234	1085	2154	1555
0	0	3	2145	2233	1085	2153	1551
1	4	2	2147	2237	1085	2156	1557
1	1	5	2146	2235	1085	2154	1554
0	2	1	2146	2235	1083	2155	1553
0	1	0	2139	2228	1081	2154	1556
0	0	0	2147	2237	1086	2152	1553
0	2	1	2146	2235	1084	2156	1556
0	0	0	2146	2236	1084	2156	1556
2	0	0	2147	2235	1083	2156	1555
0	2	2	2141	2226	1077	2151	1553
1	2	2	2146	2236	1084	2155	1555
2	0	0	2146	2233	1084	2154	1556
0	2	1	2145	2235	1084	2156	1556
0	0	4	2143	2234	1083	2154	1557
0	0	0	2144	2236	1083	2152	1551
0	0	2	2146	2234	1082	2157	1556
1	0	2	2147	2234	1083	2144	1554
1	4	1	2146	2231	1079	2156	1557
0	1	0	2148	2237	1085	2155	1556
0	1	0	2141	2229	1079	2154	1555
0	1	0	2146	2235	1084	2149	1553
1	4	0	2146	2234	1084	2156	1567
0	0	1	2145	2235	1083	2156	1556
