# Supplementary material for: Assisting hand gesture classification and rehabilitation assessment via sEMG and finger motion data
Source: Front Bioeng Biotechnol. 2026 Jan 8;13:1751763. doi: 10.3389/fbioe.2025.1751763 (PMC12823985; doi:10.3389/fbioe.2025.1751763)
Supplement: Supplementary file 1 [file DataSheet1.zip › dataset/function 0/3/1/8.csv]

channel_2	channel_3	channel_6	pinky	ring finger	middle finger	forefinger	thumb
3	0	1	2155	2234	1082	2167	1559
0	1	0	2156	2236	1085	2167	1559
2	0	0	2156	2234	1084	2163	1558
0	0	6	2155	2234	1082	2165	1558
0	2	0	2154	2233	1086	2173	1556
0	4	0	2153	2225	1079	2167	1550
0	2	0	2153	2232	1083	2172	1556
0	1	0	2153	2231	1081	2172	1556
1	3	1	2153	2230	1083	2172	1555
0	1	0	2151	2231	1082	2171	1556
0	0	0	2152	2231	1084	2174	1554
0	2	0	2150	2228	1081	2171	1554
0	4	0	2152	2231	1083	2171	1555
0	0	3	2153	2232	1082	2172	1557
1	3	0	2148	2226	1077	2164	1551
1	3	0	2155	2233	1085	2174	1556
0	1	0	2153	2231	1083	2172	1556
1	1	0	2154	2227	1081	2174	1552
0	0	6	2155	2234	1082	2174	1555
1	2	0	2152	2231	1082	2172	1556
0	1	4	2150	2226	1077	2166	1549
0	1	0	2155	2231	1085	2175	1557
1	2	1	2154	2233	1082	2173	1556
0	1	0	2153	2232	1081	2172	1556
0	0	2	2151	2229	1080	2172	1555
0	1	0	2151	2232	1080	2171	1551
0	1	6	2149	2228	1081	2171	1555
0	2	1	2152	2230	1082	2174	1554
0	0	0	2154	2233	1085	2175	1557
1	2	0	2149	2227	1077	2164	1549
2	0	2	2153	2231	1080	2173	1556
1	2	0	2153	2231	1078	2169	1554
0	1	1	2152	2231	1083	2171	1557
0	1	0	2154	2233	1083	2176	1557
0	1	0	2154	2233	1082	2174	1557
0	0	0	2150	2226	1078	2166	1550
0	1	1	2153	2231	1082	2172	1556
0	0	5	2152	2231	1083	2171	1556
1	3	0	2153	2233	1084	2174	1558
0	0	3	2153	2232	1084	2172	1556
0	0	0	2153	2232	1079	2173	1557
3	0	2	2155	2234	1083	2172	1557
0	0	0	2153	2231	1083	2172	1556
0	1	3	2153	2232	1082	2172	1557
1	1	0	2151	2226	1078	2164	1549
0	1	0	2155	2234	1085	2174	1557
0	0	0	2152	2231	1081	2171	1556
1	3	1	2152	2230	1082	2173	1554
0	3	1	2151	2228	1083	2174	1557
1	3	0	2154	2232	1083	2176	1555
0	0	2	2155	2229	1083	2173	1556
0	0	6	2153	2231	1082	2170	1556
0	0	5	2154	2231	1082	2172	1556
1	4	1	2148	2226	1078	2167	1551
1	1	0	2152	2231	1082	2174	1556
2	0	3	2152	2233	1084	2176	1557
0	0	1	2155	2234	1083	2174	1556
0	0	0	2153	2231	1083	2173	1555
0	0	5	2150	2229	1078	2168	1550
3	0	0	2149	2225	1076	2166	1548
0	0	5	2154	2233	1080	2172	1557
0	0	0	2153	2233	1081	2173	1555
0	0	2	2154	2232	1082	2174	1555
0	0	0	2153	2231	1082	2174	1556
0	1	0	2151	2231	1081	2173	1552
1	1	0	2153	2232	1083	2173	1556
0	1	2	2153	2231	1081	2171	1550
2	0	0	2155	2233	1084	2174	1557
0	2	2	2150	2223	1076	2166	1551
0	1	5	2152	2233	1081	2173	1556
1	2	1	2153	2231	1082	2175	1556
1	0	2	2153	2233	1082	2174	1557
2	0	5	2154	2234	1084	2173	1559
0	2	0	2153	2227	1075	2167	1551
2	0	3	2153	2232	1083	2175	1555
0	0	2	2152	2231	1082	2173	1556
0	4	2	2155	2233	1082	2174	1556
1	0	3	2153	2232	1084	2174	1556
0	0	0	2152	2231	1082	2173	1556
0	1	1	2149	2229	1083	2173	1552
1	0	1	2154	2233	1083	2176	1557
1	0	0	2154	2233	1082	2167	1553
0	1	2	2154	2232	1082	2168	1556
0	0	0	2150	2223	1077	2167	1552
0	0	4	2152	2231	1083	2173	1556
0	0	0	2156	2234	1083	2175	1557
2	0	1	2152	2232	1083	2173	1557
0	0	5	2154	2231	1082	2172	1557
1	0	5	2149	2225	1074	2166	1550
0	0	0	2154	2234	1084	2174	1557
0	0	0	2152	2232	1081	2174	1555
1	1	1	2153	2232	1082	2174	1557
0	1	1	2151	2231	1082	2173	1556
0	1	0	2147	2227	1079	2173	1556
0	1	0	2153	2231	1083	2173	1556
0	0	0	2154	2231	1081	2172	1555
1	0	1	2153	2231	1082	2170	1548
0	0	0	2154	2232	1083	2172	1556
0	0	0	2148	2225	1079	2167	1551
0	0	5	2155	2234	1084	2171	1556
0	0	0	2153	2233	1081	2175	1557
0	0	0	2153	2232	1082	2174	1556
0	0	5	2153	2233	1082	2173	1557
1	1	0	2151	2230	1080	2167	1550
0	1	0	2153	2229	1083	2173	1557
1	3	1	2148	2229	1082	2173	1554
0	1	0	2154	2232	1083	2174	1557
1	2	0	2149	2229	1081	2172	1556
0	1	0	2154	2226	1078	2173	1557
0	0	5	2155	2234	1085	2174	1556
0	1	0	2152	2231	1081	2175	1557
0	0	0	2155	2232	1082	2173	1556
0	0	0	2148	2225	1075	2165	1550
0	2	1	2148	2226	1077	2168	1551
1	1	1	2153	2233	1081	2174	1557
0	0	0	2153	2231	1083	2174	1555
1	3	0	2154	2231	1083	2173	1557
0	0	1	2153	2232	1083	2174	1557
0	2	0	2150	2228	1081	2172	1550
0	0	1	2156	2232	1083	2173	1557
0	0	3	2148	2228	1080	2172	1556
2	0	3	2153	2231	1082	2173	1556
0	0	0	2149	2230	1081	2173	1558
1	4	2	2156	2226	1078	2173	1555
1	4	1	2154	2231	1083	2174	1556
2	0	1	2153	2229	1082	2173	1555
0	0	0	2153	2233	1082	2172	1556
1	0	1	2150	2226	1079	2168	1552
0	0	2	2154	2232	1083	2170	1556
0	1	0	2153	2233	1082	2173	1557
0	0	0	2154	2231	1083	2173	1555
1	1	0	2153	2231	1084	2173	1557
0	1	3	2154	2232	1083	2174	1556
1	0	0	2150	2227	1078	2168	1549
1	0	1	2154	2232	1082	2175	1557
1	2	0	2147	2231	1080	2175	1557
1	2	0	2149	2227	1081	2166	1550
0	0	0	2148	2225	1075	2168	1554
0	0	2	2152	2231	1083	2173	1555
2	2	5	2152	2231	1083	2177	1558
0	0	1	2154	2233	1080	2174	1557
0	0	0	2153	2231	1081	2172	1556
0	1	2	2149	2225	1074	2167	1550
2	1	0	2154	2231	1082	2173	1554
0	1	3	2152	2231	1082	2172	1556
0	0	2	2152	2231	1082	2172	1557
0	0	0	2152	2231	1084	2176	1557
2	4	0	2152	2233	1081	2173	1555
0	0	5	2153	2231	1082	2173	1555
0	0	2	2154	2232	1081	2173	1554
0	1	1	2152	2230	1082	2173	1555
0	0	1	2146	2224	1076	2165	1550
1	3	1	2154	2233	1082	2173	1555
1	0	0	2152	2230	1083	2173	1556
0	0	2	2153	2231	1083	2174	1556
0	0	0	2152	2231	1082	2174	1555
0	0	2	2153	2230	1080	2175	1558
3	3	4	2152	2229	1079	2169	1548
0	0	1	2153	2231	1083	2174	1557
0	0	2	2151	2230	1082	2173	1555
0	1	5	2153	2233	1082	2172	1556
0	0	2	2151	2230	1082	2171	1556
2	4	0	2152	2231	1082	2174	1551
2	0	0	2153	2232	1085	2176	1557
0	0	2	2155	2233	1083	2171	1552
1	1	1	2152	2231	1082	2173	1556
0	0	6	2145	2225	1077	2163	1551
0	0	0	2153	2232	1080	2173	1555
0	0	0	2154	2231	1082	2173	1556
0	1	6	2153	2232	1082	2174	1557
0	0	3	2154	2234	1083	2175	1557
0	2	0	2149	2228	1076	2167	1550
0	0	2	2153	2231	1082	2174	1557
0	0	2	2153	2231	1082	2173	1557
0	0	2	2153	2231	1081	2176	1555
0	1	5	2152	2232	1083	2174	1557
0	0	2	2153	2233	1081	2173	1557
1	1	0	2151	2229	1082	2172	1554
1	2	6	2153	2232	1083	2173	1556
0	0	1	2154	2232	1080	2174	1552
0	0	0	2152	2232	1080	2174	1556
0	0	2	2148	2225	1078	2169	1553
0	1	0	2154	2235	1083	2174	1555
0	1	0	2153	2231	1082	2174	1554
0	0	3	2154	2231	1082	2174	1556
1	0	2	2153	2231	1082	2174	1556
2	0	0	2151	2227	1077	2163	1550
2	0	2	2152	2232	1082	2174	1557
2	0	1	2150	2230	1083	2176	1557
0	0	3	2155	2232	1082	2174	1556
3	1	0	2148	2227	1082	2174	1556
0	1	0	2151	2228	1082	2174	1554
0	0	6	2151	2227	1081	2173	1554
1	1	5	2156	2233	1085	2176	1556
0	0	0	2155	2233	1081	2173	1552
3	0	2	2152	2232	1083	2174	1556
1	0	1	2147	2225	1076	2168	1551
1	4	2	2153	2233	1084	2176	1558
1	0	2	2153	2232	1082	2173	1556
0	0	4	2153	2231	1080	2174	1556
0	0	3	2153	2232	1083	2173	1556
0	0	2	2150	2228	1076	2168	1547
1	2	0	2153	2232	1083	2174	1555
1	2	0	2150	2231	1082	2176	1557
1	2	0	2156	2233	1083	2175	1556
0	0	2	2151	2230	1084	2174	1556
0	0	0	2151	2225	1080	2172	1554
0	0	3	2153	2232	1083	2175	1555
0	0	2	2152	2232	1082	2174	1550
2	0	2	2154	2231	1083	2167	1550
0	0	1	2153	2234	1083	2176	1556
2	3	1	2148	2226	1078	2164	1554
0	0	5	2154	2233	1082	2174	1549
1	1	0	2153	2231	1082	2174	1557
0	0	4	2152	2230	1084	2176	1558
1	1	0	2154	2232	1081	2173	1556
1	1	0	2149	2226	1077	2169	1551
0	1	2	2154	2232	1082	2174	1556
0	1	1	2150	2230	1082	2174	1558
3	0	0	2155	2236	1083	2173	1557
0	1	0	2151	2231	1083	2173	1554
1	1	0	2148	2227	1081	2173	1553
1	3	0	2153	2230	1084	2174	1557
1	0	1	2153	2231	1083	2169	1546
0	1	2	2153	2231	1083	2176	1558
0	1	5	2153	2227	1080	2170	1553
1	4	0	2153	2232	1083	2172	1554
1	3	1	2153	2232	1082	2170	1551
0	0	5	2154	2234	1083	2175	1556
0	0	1	2153	2233	1084	2175	1557
0	0	2	2153	2232	1081	2174	1557
0	0	7	2148	2226	1077	2167	1551
2	0	0	2153	2232	1084	2174	1557
1	1	1	2155	2234	1084	2174	1557
1	0	2	2154	2231	1083	2175	1557
0	0	0	2149	2225	1077	2172	1554
2	0	2	2153	2233	1083	2174	1557
0	0	0	2154	2232	1080	2175	1555
0	0	5	2153	2231	1085	2176	1557
0	1	0	2153	2231	1082	2174	1557
0	2	0	2149	2224	1078	2168	1554
0	0	0	2155	2232	1083	2173	1556
2	0	1	2154	2231	1081	2174	1557
0	0	4	2153	2233	1082	2175	1557
1	3	2	2153	2231	1081	2174	1557
0	1	0	2154	2233	1082	2169	1553
0	0	2	2152	2231	1081	2173	1556
0	0	0	2153	2232	1083	2171	1555
1	4	1	2153	2231	1084	2176	1558
0	3	2	2148	2226	1075	2165	1553
0	2	0	2153	2232	1080	2174	1557
0	2	0	2153	2232	1084	2173	1556
0	1	0	2155	2233	1085	2175	1557
1	0	1	2154	2233	1082	2175	1556
1	0	1	2154	2231	1082	2174	1555
0	0	1	2146	2225	1075	2167	1550
0	0	3	2152	2231	1082	2173	1556
1	0	0	2152	2230	1080	2174	1556
0	1	0	2154	2233	1083	2176	1557
0	1	1	2151	2231	1084	2173	1556
1	4	0	2152	2231	1084	2170	1552
0	1	0	2154	2234	1081	2174	1555
0	0	6	2154	2232	1077	2170	1555
1	3	1	2155	2234	1085	2174	1556
1	2	0	2148	2226	1077	2169	1552
0	3	2	2153	2231	1082	2175	1555
3	0	2	2153	2233	1081	2175	1557
0	1	5	2153	2231	1083	2176	1560
0	3	1	2153	2232	1082	2174	1556
0	0	0	2151	2233	1084	2176	1558
1	0	2	2150	2228	1077	2168	1549
1	0	2	2154	2233	1082	2176	1555
0	0	0	2151	2231	1082	2174	1556
1	0	2	2151	2232	1082	2174	1556
0	0	5	2152	2231	1082	2173	1557
1	4	4	2151	2231	1081	2172	1555
2	0	3	2154	2233	1085	2176	1557
1	3	2	2154	2232	1081	2168	1554
0	1	2	2153	2231	1082	2174	1554
0	0	0	2146	2226	1077	2170	1554
0	0	2	2155	2233	1081	2170	1551
0	2	0	2153	2233	1084	2177	1558
1	2	0	2154	2232	1081	2174	1555
1	4	1	2153	2232	1083	2174	1556
0	1	0	2149	2227	1079	2167	1550
1	2	0	2152	2231	1083	2174	1557
2	0	1	2154	2233	1083	2173	1555
0	0	0	2153	2232	1081	2173	1556
0	1	2	2153	2231	1081	2174	1556
1	2	1	2153	2232	1083	2178	1558
1	1	0	2153	2231	1080	2170	1551
2	4	0	2153	2230	1082	2173	1554
1	1	1	2153	2232	1080	2172	1554
0	0	0	2153	2232	1081	2174	1556
2	3	0	2149	2226	1076	2171	1554
0	0	3	2153	2231	1081	2172	1551
0	1	0	2154	2234	1085	2172	1557
0	0	0	2153	2231	1083	2174	1557
2	0	0	2153	2231	1083	2173	1557
1	4	2	2150	2226	1074	2165	1550
2	2	0	2153	2232	1083	2174	1554
0	0	3	2152	2229	1082	2174	1558
2	2	0	2155	2231	1084	2174	1556
0	1	0	2152	2231	1083	2172	1556
0	0	0	2147	2228	1082	2171	1552
1	4	2	2150	2229	1082	2169	1554
0	1	5	2153	2232	1083	2174	1558
1	2	1	2155	2232	1078	2169	1553
0	4	2	2153	2231	1084	2173	1557
0	1	1	2148	2225	1074	2171	1552
1	0	1	2153	2231	1083	2165	1550
2	0	3	2153	2231	1082	2173	1556
1	3	1	2153	2231	1084	2175	1559
0	0	0	2153	2233	1082	2176	1556
0	0	0	2146	2222	1077	2165	1550
1	2	1	2153	2232	1082	2173	1556
2	0	0	2150	2229	1079	2174	1557
1	1	0	2153	2230	1082	2174	1556
2	0	5	2151	2231	1082	2174	1555
0	1	0	2148	2229	1082	2171	1554
0	0	5	2154	2230	1082	2172	1554
1	0	0	2152	2231	1081	2161	1549
0	1	0	2152	2230	1082	2173	1554
0	0	3	2152	2229	1082	2173	1554
0	0	2	2146	2224	1077	2170	1553
0	1	0	2154	2233	1083	2175	1548
0	1	0	2154	2230	1081	2173	1555
1	0	1	2152	2229	1082	2173	1554
0	0	1	2155	2232	1083	2170	1550
0	1	0	2152	2231	1081	2170	1552
0	0	2	2151	2230	1082	2171	1555
0	1	0	2150	2231	1082	2172	1557
0	1	0	2152	2231	1083	2171	1555
0	2	0	2146	2224	1078	2167	1552
1	3	3	2152	2230	1082	2173	1554
1	2	2	2152	2231	1080	2173	1555
0	1	0	2153	2231	1082	2173	1555
0	2	0	2152	2230	1082	2171	1555
1	2	0	2149	2223	1074	2165	1548
1	0	5	2152	2229	1082	2172	1554
2	0	4	2152	2230	1081	2169	1553
0	0	2	2152	2230	1081	2175	1556
0	0	0	2152	2231	1083	2172	1556
0	0	0	2151	2228	1082	2171	1551
0	1	0	2152	2230	1082	2171	1555
1	3	0	2152	2230	1080	2171	1560
1	1	2	2152	2230	1083	2171	1555
1	0	0	2152	2229	1080	2173	1555
0	1	0	2147	2226	1077	2168	1554
0	0	5	2154	2232	1083	2173	1554
1	2	1	2151	2230	1080	2172	1555
0	0	0	2152	2230	1082	2173	1554
0	2	2	2153	2230	1081	2172	1554
0	0	0	2149	2226	1078	2170	1550
0	1	0	2153	2231	1083	2172	1555
0	1	2	2151	2229	1080	2173	1555
1	0	0	2152	2230	1082	2172	1554
0	1	2	2151	2229	1081	2174	1557
0	4	1	2150	2230	1081	2171	1552
0	1	0	2152	2230	1082	2173	1555
0	0	0	2151	2230	1082	2171	1554
1	2	3	2152	2230	1082	2173	1553
0	1	2	2148	2224	1077	2167	1551
0	1	2	2153	2231	1083	2175	1557
1	3	5	2154	2231	1083	2173	1557
0	0	2	2152	2228	1081	2172	1555
1	2	2	2152	2229	1081	2171	1555
2	0	0	2153	2231	1083	2175	1557
0	1	0	2148	2225	1078	2164	1550
0	3	2	2153	2230	1085	2175	1556
0	0	6	2151	2230	1081	2173	1555
0	1	0	2153	2230	1082	2172	1555
0	0	0	2150	2230	1082	2172	1556
0	0	0	2151	2228	1081	2173	1554
0	0	2	2153	2231	1083	2173	1555
3	0	3	2153	2231	1082	2173	1548
0	0	0	2152	2231	1081	2173	1557
0	0	0	2147	2226	1078	2164	1550
0	1	0	2152	2231	1081	2173	1554
0	0	3	2152	2230	1084	2172	1555
1	0	3	2152	2230	1082	2173	1555
0	1	0	2152	2232	1083	2176	1557
0	2	0	2148	2229	1077	2167	1548
0	1	0	2149	2223	1076	2166	1548
0	3	0	2152	2230	1082	2173	1554
0	4	3	2149	2229	1081	2174	1556
0	1	1	2154	2234	1085	2175	1556
0	0	6	2151	2230	1080	2174	1556
0	1	0	2148	2226	1081	2171	1554
1	1	0	2152	2231	1081	2173	1555
0	1	0	2151	2232	1082	2174	1550
0	0	0	2153	2232	1085	2174	1556
0	1	0	2149	2225	1075	2166	1549
0	0	0	2152	2230	1081	2173	1554
1	0	4	2152	2232	1081	2173	1555
0	0	0	2153	2231	1082	2173	1555
0	0	4	2152	2231	1081	2174	1555
1	0	5	2151	2226	1076	2162	1549
1	0	2	2152	2231	1081	2174	1556
0	0	0	2147	2227	1081	2172	1555
0	0	0	2151	2231	1082	2173	1556
0	0	1	2154	2230	1084	2175	1558
0	0	2	2152	2230	1084	2175	1555
0	0	0	2150	2221	1075	2172	1554
0	0	0	2152	2230	1081	2171	1556
0	0	0	2152	2229	1082	2173	1552
0	0	0	2152	2230	1082	2174	1554
2	0	2	2147	2224	1075	2168	1549
1	0	3	2153	2233	1084	2176	1558
0	0	0	2152	2230	1081	2173	1556
0	1	2	2152	2231	1082	2174	1555
1	1	2	2151	2230	1081	2173	1554
0	1	0	2151	2227	1077	2167	1550
0	0	0	2152	2232	1081	2174	1555
0	1	0	2148	2218	1079	2171	1555
0	1	0	2153	2233	1084	2173	1556
2	0	1	2146	2224	1080	2172	1553
2	0	2	2152	2230	1078	2169	1552
3	0	1	2152	2231	1083	2173	1554
0	0	0	2153	2231	1085	2176	1557
0	0	1	2154	2233	1084	2174	1557
2	0	0	2153	2231	1082	2175	1556
0	0	2	2147	2222	1076	2163	1550
0	2	3	2152	2231	1082	2173	1555
0	0	0	2153	2233	1086	2175	1557
0	0	5	2153	2229	1083	2173	1554
3	0	2	2150	2229	1080	2173	1554
0	1	0	2153	2230	1082	2173	1555
1	0	2	2152	2230	1082	2174	1556
0	3	2	2151	2229	1082	2172	1556
0	1	0	2152	2231	1082	2176	1558
0	1	0	2149	2227	1077	2169	1550
0	0	4	2153	2234	1081	2174	1556
0	0	3	2152	2231	1083	2175	1555
1	3	1	2152	2231	1082	2171	1556
1	3	0	2152	2231	1083	2174	1555
0	0	0	2152	2228	1078	2163	1550
1	0	2	2152	2232	1083	2175	1558
0	0	2	2153	2230	1082	2173	1556
0	3	2	2153	2231	1082	2172	1555
0	0	0	2148	2227	1080	2173	1553
0	0	4	2152	2229	1081	2172	1555
1	2	0	2153	2231	1082	2175	1557
0	0	0	2154	2233	1083	2175	1557
0	2	1	2153	2232	1081	2173	1556
0	1	0	2152	2230	1082	2174	1555
1	0	0	2147	2224	1077	2167	1546
0	0	0	2151	2231	1083	2175	1556
0	0	0	2154	2234	1083	2176	1555
1	0	6	2154	2231	1083	2175	1555
1	4	1	2149	2231	1085	2174	1555
0	0	0	2152	2226	1077	2166	1550
0	2	0	2152	2230	1082	2173	1555
1	0	5	2152	2229	1079	2173	1554
0	1	0	2152	2231	1084	2176	1558
0	0	2	2149	2226	1080	2170	1555
1	1	2	2153	2230	1080	2171	1553
1	3	2	2153	2230	1081	2167	1556
0	1	0	2152	2231	1082	2174	1555
2	0	3	2151	2231	1083	2174	1557
0	0	0	2147	2224	1077	2167	1551
0	1	0	2147	2225	1073	2165	1551
0	1	0	2152	2230	1082	2173	1555
1	4	1	2153	2230	1082	2173	1555
0	1	0	2152	2231	1081	2176	1558
1	0	2	2154	2231	1083	2175	1556
0	3	2	2152	2228	1079	2167	1548
0	0	0	2152	2231	1081	2173	1556
0	0	1	2152	2227	1080	2173	1556
0	0	4	2151	2231	1082	2174	1557
0	0	4	2146	2225	1081	2174	1557
2	0	0	2153	2233	1080	2169	1558
1	2	0	2153	2231	1082	2173	1556
0	1	0	2153	2232	1083	2173	1555
2	0	2	2153	2231	1082	2175	1554
1	0	5	2144	2222	1077	2168	1550
1	0	2	2152	2231	1080	2174	1555
2	0	5	2151	2231	1082	2176	1558
1	3	0	2154	2231	1084	2174	1557
