# Supplementary material for: Assisting hand gesture classification and rehabilitation assessment via sEMG and finger motion data
Source: Front Bioeng Biotechnol. 2026 Jan 8;13:1751763. doi: 10.3389/fbioe.2025.1751763 (PMC12823985; doi:10.3389/fbioe.2025.1751763)
Supplement: Supplementary file 1 [file DataSheet1.zip › dataset/function 0/3/1/9.csv]

channel_2	channel_3	channel_6	pinky	ring finger	middle finger	forefinger	thumb
2	0	6	2147	2226	1077	2178	1551
2	0	0	2153	2231	1081	2185	1555
0	4	0	2152	2228	1080	2180	1555
0	0	0	2151	2230	1082	2184	1556
0	0	6	2151	2230	1083	2185	1555
2	0	2	2152	2227	1079	2178	1552
0	0	5	2152	2232	1085	2186	1558
0	1	0	2152	2230	1082	2184	1557
1	2	0	2152	2230	1082	2185	1556
0	1	0	2148	2226	1080	2184	1554
1	2	0	2151	2229	1082	2185	1557
0	0	3	2154	2229	1084	2185	1556
0	0	5	2152	2230	1079	2184	1555
1	0	0	2152	2230	1082	2184	1556
0	4	5	2148	2223	1076	2177	1550
0	1	2	2153	2233	1085	2186	1556
2	1	2	2152	2230	1080	2183	1556
0	0	5	2152	2231	1082	2185	1555
0	1	0	2152	2231	1078	2183	1554
2	0	0	2150	2228	1082	2184	1555
2	2	0	2151	2229	1084	2185	1556
1	1	0	2149	2224	1078	2179	1549
2	0	1	2151	2230	1084	2187	1556
0	0	1	2152	2229	1082	2185	1556
2	0	0	2152	2230	1083	2186	1555
0	0	0	2151	2228	1080	2186	1557
2	0	2	2150	2228	1081	2185	1554
0	0	4	2151	2229	1081	2184	1552
0	0	2	2143	2226	1080	2186	1555
0	0	2	2151	2230	1083	2185	1557
0	4	2	2152	2229	1084	2187	1555
0	0	0	2149	2225	1078	2177	1551
0	2	2	2151	2229	1081	2185	1555
0	0	5	2150	2229	1078	2182	1555
0	0	0	2151	2226	1081	2186	1555
1	2	0	2151	2230	1081	2186	1555
2	0	0	2150	2223	1079	2181	1551
0	1	0	2151	2228	1093	2185	1555
1	2	0	2152	2229	1081	2185	1555
0	0	0	2151	2230	1082	2186	1554
0	1	0	2146	2225	1081	2185	1557
2	0	0	2153	2229	1082	2187	1555
0	1	0	2152	2230	1083	2185	1554
2	3	0	2146	2225	1080	2185	1555
1	0	5	2151	2229	1081	2182	1556
1	0	2	2150	2228	1080	2185	1554
0	0	0	2146	2224	1078	2179	1553
1	1	0	2152	2232	1084	2187	1558
0	1	0	2152	2226	1072	2183	1554
0	0	0	2152	2228	1081	2185	1554
2	0	5	2151	2229	1082	2185	1555
0	0	2	2150	2222	1076	2181	1548
1	4	0	2151	2228	1082	2185	1556
0	0	0	2151	2229	1081	2188	1557
1	2	0	2151	2231	1082	2184	1557
1	0	2	2148	2227	1080	2184	1555
0	0	0	2150	2229	1082	2185	1556
1	3	0	2150	2219	1077	2183	1553
1	1	0	2152	2228	1083	2183	1556
1	1	0	2151	2230	1084	2186	1556
1	3	2	2152	2229	1083	2184	1555
2	0	0	2147	2224	1074	2182	1555
0	0	4	2152	2229	1082	2185	1554
0	1	0	2152	2221	1077	2182	1550
2	0	2	2151	2229	1081	2184	1556
0	1	0	2154	2231	1081	2189	1559
0	0	2	2152	2231	1084	2184	1550
0	1	0	2151	2226	1082	2184	1555
0	0	2	2152	2228	1081	2185	1552
0	0	2	2150	2228	1080	2186	1554
1	0	2	2146	2225	1079	2183	1555
0	0	5	2152	2228	1081	2185	1553
0	2	0	2150	2227	1082	2181	1554
3	0	1	2151	2228	1083	2185	1555
0	1	0	2150	2228	1082	2185	1555
0	0	0	2149	2225	1079	2181	1552
0	1	0	2152	2230	1083	2186	1556
0	0	4	2151	2227	1081	2185	1554
0	0	0	2151	2227	1081	2185	1555
1	3	1	2150	2228	1081	2183	1555
0	0	0	2149	2229	1083	2185	1551
0	0	1	2150	2227	1080	2187	1557
0	1	0	2151	2231	1083	2185	1554
0	0	0	2152	2229	1079	2183	1555
3	0	0	2151	2228	1082	2184	1555
0	0	2	2147	2224	1078	2182	1553
0	1	0	2152	2230	1084	2186	1555
0	1	0	2151	2226	1081	2183	1553
0	1	2	2151	2228	1082	2185	1554
0	1	0	2151	2229	1083	2185	1555
0	1	5	2149	2223	1080	2181	1552
1	2	0	2151	2228	1082	2184	1554
0	0	0	2151	2229	1082	2186	1557
1	4	0	2153	2230	1083	2186	1557
0	1	0	2148	2223	1078	2180	1552
0	0	0	2151	2228	1082	2185	1555
0	0	0	2151	2226	1082	2184	1556
0	2	1	2151	2229	1081	2185	1554
1	3	2	2151	2228	1081	2185	1556
1	4	0	2152	2230	1084	2177	1553
1	0	0	2150	2227	1078	2184	1555
0	0	2	2150	2228	1081	2184	1555
2	0	2	2150	2228	1083	2187	1557
1	3	0	2151	2228	1081	2185	1555
0	1	0	2146	2224	1080	2183	1555
1	1	0	2151	2229	1081	2183	1554
2	0	0	2148	2227	1082	2180	1553
0	1	0	2150	2228	1080	2185	1555
1	4	0	2151	2229	1082	2187	1557
2	0	0	2146	2223	1078	2179	1549
0	0	2	2151	2228	1082	2185	1555
0	2	0	2151	2229	1083	2186	1557
1	0	2	2151	2230	1081	2184	1556
0	1	0	2150	2228	1080	2183	1555
0	0	0	2150	2228	1080	2181	1551
0	0	4	2149	2228	1082	2184	1555
0	0	3	2151	2228	1083	2184	1555
3	0	2	2153	2231	1083	2185	1557
0	0	2	2148	2220	1075	2177	1553
2	0	2	2143	2222	1078	2180	1555
1	3	0	2150	2228	1079	2183	1556
0	0	3	2150	2229	1082	2183	1554
0	0	2	2151	2228	1081	2184	1555
0	1	6	2150	2228	1081	2185	1555
0	1	0	2147	2222	1073	2180	1551
1	1	6	2152	2230	1081	2185	1555
0	1	5	2150	2229	1083	2185	1556
1	3	0	2151	2228	1082	2185	1556
0	0	0	2151	2228	1081	2185	1556
0	0	5	2150	2229	1083	2182	1552
1	2	0	2151	2228	1081	2185	1555
2	0	0	2151	2228	1081	2180	1553
2	0	0	2151	2228	1081	2184	1555
1	1	0	2149	2222	1079	2180	1553
0	0	6	2151	2229	1081	2185	1552
0	1	0	2151	2227	1082	2185	1554
0	0	4	2152	2229	1082	2186	1554
1	3	0	2156	2235	1088	2192	1563
1	1	0	2150	2229	1082	2185	1557
0	0	1	2146	2221	1078	2180	1549
0	0	2	2151	2229	1082	2185	1555
1	1	5	2151	2228	1082	2184	1556
1	1	0	2151	2229	1082	2185	1555
0	0	2	2148	2227	1081	2183	1555
0	1	5	2148	2227	1082	2183	1555
0	1	0	2151	2230	1083	2185	1554
2	1	0	2152	2228	1083	2180	1552
0	0	1	2150	2227	1082	2185	1556
0	0	2	2147	2222	1078	2178	1553
1	4	0	2152	2231	1083	2185	1551
1	4	0	2150	2226	1081	2183	1553
0	0	2	2150	2227	1081	2186	1554
0	0	0	2151	2228	1080	2184	1556
0	0	0	2146	2221	1077	2182	1550
2	0	2	2152	2230	1082	2185	1556
2	0	2	2150	2228	1081	2185	1557
0	0	0	2151	2230	1082	2184	1556
2	0	0	2151	2229	1083	2186	1555
1	4	2	2147	2226	1082	2185	1556
1	4	0	2146	2226	1082	2181	1550
4	0	0	2150	2228	1081	2185	1554
0	1	0	2151	2229	1083	2185	1555
1	2	0	2151	2229	1079	2182	1555
2	3	0	2147	2222	1075	2178	1548
0	1	0	2150	2231	1083	2187	1557
0	0	2	2152	2230	1083	2185	1556
1	0	2	2151	2228	1078	2185	1554
0	0	6	2150	2226	1082	2185	1554
0	1	0	2151	2229	1080	2183	1551
0	0	1	2151	2228	1081	2186	1556
0	2	0	2152	2228	1082	2184	1557
1	0	0	2153	2232	1085	2187	1557
0	0	0	2145	2225	1077	2181	1554
1	2	0	2151	2228	1081	2185	1554
1	0	1	2151	2229	1082	2185	1553
1	2	0	2150	2227	1082	2184	1554
0	1	6	2151	2231	1084	2186	1554
0	0	1	2148	2225	1077	2179	1551
0	2	0	2150	2229	1080	2185	1555
0	1	0	2151	2228	1082	2184	1556
0	0	5	2151	2229	1082	2185	1555
1	1	0	2152	2231	1084	2187	1557
0	0	4	2153	2229	1084	2184	1557
3	0	4	2150	2230	1081	2181	1548
2	0	2	2151	2228	1082	2184	1556
3	0	1	2151	2228	1082	2183	1554
0	0	3	2152	2229	1081	2186	1555
1	0	1	2142	2223	1078	2184	1557
0	0	2	2153	2232	1081	2186	1551
0	0	2	2152	2228	1081	2185	1554
0	0	2	2152	2229	1082	2185	1555
0	1	2	2152	2229	1082	2186	1556
1	2	0	2144	2223	1075	2179	1550
1	1	4	2151	2230	1083	2184	1554
0	1	0	2151	2231	1083	2188	1558
1	0	0	2153	2230	1082	2188	1557
2	0	1	2151	2229	1082	2186	1556
0	0	1	2149	2229	1080	2182	1552
0	0	4	2149	2228	1077	2178	1549
1	1	0	2151	2230	1081	2184	1556
0	0	3	2152	2228	1079	2183	1554
0	1	0	2151	2230	1083	2186	1555
0	0	2	2148	2221	1077	2184	1554
2	0	0	2152	2230	1082	2184	1553
1	1	3	2154	2228	1081	2186	1555
0	0	0	2151	2229	1082	2185	1554
0	0	2	2152	2229	1081	2186	1555
0	2	0	2147	2221	1076	2180	1551
2	0	0	2151	2229	1082	2185	1555
1	3	0	2150	2229	1080	2186	1557
0	0	2	2152	2231	1085	2187	1558
0	0	0	2150	2229	1083	2186	1556
0	0	0	2145	2226	1079	2186	1552
1	2	0	2151	2228	1082	2185	1556
2	0	0	2151	2230	1081	2183	1552
0	0	1	2151	2229	1082	2186	1556
0	0	2	2153	2231	1080	2185	1556
0	1	3	2146	2223	1077	2182	1553
3	0	0	2153	2228	1082	2185	1551
0	1	1	2151	2229	1082	2185	1557
0	0	1	2153	2231	1083	2186	1556
0	0	2	2151	2229	1083	2186	1556
0	0	2	2146	2223	1076	2181	1550
0	1	6	2152	2228	1083	2186	1555
0	0	0	2150	2229	1082	2184	1557
0	0	0	2151	2230	1084	2189	1557
2	0	2	2150	2229	1080	2187	1555
0	0	0	2147	2227	1080	2185	1551
0	3	0	2152	2227	1083	2185	1556
2	0	2	2151	2229	1082	2184	1549
0	1	0	2151	2228	1083	2184	1555
0	0	2	2146	2223	1076	2181	1550
2	0	1	2153	2231	1081	2186	1555
1	0	1	2151	2230	1082	2186	1554
0	0	2	2153	2231	1083	2187	1556
1	2	0	2151	2230	1071	2187	1555
2	0	1	2151	2229	1083	2184	1555
1	3	0	2146	2222	1078	2175	1549
1	2	0	2151	2229	1080	2187	1558
1	2	2	2150	2227	1082	2185	1554
0	0	0	2152	2229	1083	2185	1556
0	0	0	2150	2228	1081	2186	1555
0	0	1	2146	2225	1081	2187	1555
2	3	5	2152	2230	1083	2185	1555
0	0	2	2151	2231	1081	2179	1550
0	0	1	2152	2230	1083	2187	1555
2	3	0	2147	2224	1077	2181	1552
0	1	0	2152	2229	1082	2185	1557
1	4	0	2151	2229	1084	2187	1558
2	0	0	2154	2233	1082	2187	1557
0	1	2	2152	2231	1083	2185	1557
1	3	0	2147	2225	1076	2179	1549
1	3	0	2146	2223	1077	2179	1548
0	1	3	2151	2229	1083	2186	1555
0	1	0	2151	2231	1084	2188	1556
2	0	1	2151	2230	1081	2184	1556
2	0	0	2150	2230	1082	2185	1556
1	2	0	2152	2228	1082	2186	1556
0	0	2	2152	2230	1083	2187	1556
1	2	1	2150	2230	1081	2187	1556
0	1	0	2152	2230	1082	2185	1556
0	1	5	2145	2223	1074	2180	1547
0	0	0	2151	2229	1082	2187	1558
0	1	7	2152	2230	1082	2186	1557
0	0	2	2151	2229	1082	2186	1555
1	4	5	2152	2230	1082	2186	1555
1	1	3	2151	2228	1079	2179	1551
0	0	3	2153	2231	1082	2187	1555
1	4	0	2151	2229	1080	2186	1555
0	2	0	2151	2229	1082	2186	1557
1	1	0	2147	2222	1077	2183	1555
1	1	0	2151	2231	1084	2186	1556
2	0	1	2152	2229	1082	2187	1556
0	0	0	2151	2229	1080	2186	1556
1	1	2	2151	2229	1082	2185	1557
1	3	0	2147	2223	1079	2181	1551
1	1	5	2147	2222	1075	2179	1550
0	1	4	2150	2229	1082	2186	1556
1	2	0	2151	2229	1081	2186	1557
0	1	5	2151	2233	1082	2187	1556
0	2	0	2152	2230	1084	2189	1557
0	2	6	2153	2232	1079	2182	1549
1	1	0	2152	2229	1081	2187	1556
0	1	5	2151	2227	1080	2184	1556
0	1	6	2152	2230	1081	2186	1556
1	0	0	2147	2224	1081	2186	1556
1	2	0	2152	2229	1082	2182	1553
2	4	0	2151	2229	1081	2187	1555
0	1	1	2152	2230	1082	2187	1556
0	1	0	2151	2229	1082	2188	1558
1	0	2	2143	2221	1076	2176	1550
0	0	6	2152	2229	1082	2187	1556
0	0	2	2151	2230	1084	2186	1556
0	0	0	2151	2230	1081	2186	1556
0	0	0	2153	2232	1082	2188	1556
2	0	0	2151	2229	1083	2187	1555
0	0	2	2151	2229	1077	2183	1550
3	0	0	2151	2228	1080	2186	1556
0	0	2	2160	2227	1080	2185	1553
0	0	0	2152	2229	1081	2187	1556
0	0	2	2147	2224	1081	2183	1557
0	0	1	2152	2231	1082	2183	1553
2	0	0	2152	2230	1082	2186	1556
1	1	2	2151	2229	1083	2186	1557
2	1	0	2151	2230	1082	2186	1556
0	0	0	2147	2224	1076	2182	1551
1	3	0	2152	2227	1080	2188	1554
0	0	0	2151	2227	1082	2185	1556
0	2	0	2150	2229	1081	2185	1556
0	0	2	2150	2229	1082	2186	1557
0	0	1	2150	2228	1082	2184	1551
0	0	2	2151	2230	1081	2186	1554
0	0	2	2152	2229	1082	2189	1556
0	1	5	2154	2229	1079	2184	1554
0	1	5	2151	2229	1083	2189	1557
0	1	0	2144	2223	1080	2186	1556
1	3	0	2151	2229	1081	2179	1553
1	2	1	2151	2229	1082	2187	1556
0	0	2	2151	2229	1080	2187	1557
0	0	0	2152	2232	1084	2188	1557
0	0	2	2146	2223	1078	2181	1550
1	1	1	2151	2230	1083	2187	1556
1	1	5	2152	2230	1082	2185	1556
0	0	0	2151	2229	1082	2187	1557
0	0	4	2150	2229	1083	2186	1556
0	0	2	2151	2229	1083	2182	1552
0	0	2	2152	2230	1083	2185	1555
0	0	2	2151	2229	1076	2181	1554
0	1	0	2152	2230	1083	2186	1557
0	0	0	2146	2226	1079	2186	1556
2	0	2	2149	2226	1081	2188	1557
1	1	0	2152	2231	1081	2176	1553
2	0	1	2152	2230	1082	2185	1556
1	1	4	2152	2226	1082	2186	1556
0	0	1	2153	2230	1081	2187	1556
0	0	3	2145	2222	1077	2181	1550
0	0	2	2153	2231	1084	2188	1556
1	1	0	2152	2229	1082	2187	1556
1	1	0	2152	2230	1083	2187	1556
0	0	5	2151	2229	1082	2187	1556
0	1	0	2149	2228	1080	2182	1550
1	1	0	2152	2230	1083	2187	1555
0	0	1	2151	2230	1076	2184	1557
0	0	1	2153	2230	1081	2187	1556
0	1	3	2143	2223	1077	2182	1555
0	0	3	2151	2229	1081	2178	1547
1	2	5	2152	2228	1079	2186	1554
1	2	0	2152	2227	1082	2188	1557
0	0	2	2150	2230	1083	2188	1559
0	0	0	2152	2229	1082	2186	1556
0	2	2	2147	2223	1076	2179	1549
0	1	0	2152	2229	1081	2185	1556
1	2	3	2150	2229	1081	2187	1557
0	0	3	2148	2223	1080	2184	1555
